# Supplementary material for: Automated structure refinement of macromolecular assemblies from cryo-EM maps using Rosetta
Source: eLife. 2016 Sep 26;5:e17219. doi: 10.7554/eLife.17219 (PMC5115868; doi:10.7554/eLife.17219)
Supplement: Supplementary file 1. — Structure refinement of TRPV1 using Rosetta involves two steps: (1) refinement of only the transmembrane regions, and (2) refinement of the full system, including the Ankyrin repeat domains. The package includes two folders, one for each of the two steps with the command lines and input files necessary to run TRPV1 structure refinement. DOI: http://dx.doi.org/10.7554/eLife.17219.019 [file elife-17219-supp1.gz]

Archive with 16 entries (13 files):
- Wang-DiMaio-2016-Suppl-Data-1
- Wang-DiMaio-2016-Suppl-Data-1/Step2
- Wang-DiMaio-2016-Suppl-Data-1/Step2/symm_def.txt
- Wang-DiMaio-2016-Suppl-Data-1/Step2/half1.mrc
- Wang-DiMaio-2016-Suppl-Data-1/Step2/flags
- Wang-DiMaio-2016-Suppl-Data-1/Step2/refine.xml
- Wang-DiMaio-2016-Suppl-Data-1/Step2/starting.pdb
- Wang-DiMaio-2016-Suppl-Data-1/Step2/5mers
- Wang-DiMaio-2016-Suppl-Data-1/Step1
- Wang-DiMaio-2016-Suppl-Data-1/Step1/5mers
- Wang-DiMaio-2016-Suppl-Data-1/Step1/9mers
- Wang-DiMaio-2016-Suppl-Data-1/Step1/flags
- Wang-DiMaio-2016-Suppl-Data-1/Step1/half1.mrc
- Wang-DiMaio-2016-Suppl-Data-1/Step1/refine.xml
- Wang-DiMaio-2016-Suppl-Data-1/Step1/starting.pdb
- Wang-DiMaio-2016-Suppl-Data-1/Step1/symm_def.txt
