# Supplementary material for: Automated structure refinement of macromolecular assemblies from cryo-EM maps using Rosetta
Source: eLife. 2016 Sep 26;5:e17219. doi: 10.7554/eLife.17219 (PMC5115868; doi:10.7554/eLife.17219)
Supplement: Supplementary file 1. — Structure refinement of TRPV1 using Rosetta involves two steps: (1) refinement of only the transmembrane regions, and (2) refinement of the full system, including the Ankyrin repeat domains. The package includes two folders, one for each of the two steps with the command lines and input files necessary to run TRPV1 structure refinement. DOI: http://dx.doi.org/10.7554/eLife.17219.019 [file elife-17219-supp1.gz › Wang-DiMaio-2016-Suppl-Data-1/Step2/symm_def.txt]

symmetry_name 3j5p_half1fit__4
E = 4*VRT0_base + 4*(VRT0_base:VRT1_base) + 2*(VRT0_base:VRT2_base)
anchor_residue COM
virtual_coordinates_start
xyz VRT0  0.5882496,0.8086794,-0.0002324  -0.8086793,0.5882497,0.0003092  155.5930956,155.6022966,162.3406047
xyz VRT0_base  0.5882496,0.8086794,-0.0002324  -0.8086793,0.5882497,0.0003092  137.0701807,130.1384493,162.3479223
xyz VRT1  0.8086793,-0.5882497,-0.0003092  0.5882496,0.8086794,-0.0002324  155.5930956,155.6022966,162.3406047
xyz VRT1_base  0.8086793,-0.5882497,-0.0003092  0.5882496,0.8086794,-0.0002324  130.1292502,174.1252128,162.3503419
xyz VRT2  -0.5882496,-0.8086794,0.0002324  0.8086793,-0.5882497,-0.0003092  155.5930956,155.6022966,162.3406047
xyz VRT2_base  -0.5882496,-0.8086794,0.0002324  0.8086793,-0.5882497,-0.0003092  174.1160104,181.0661438,162.3332871
xyz VRT3  -0.8086793,0.5882497,0.0003092  -0.5882496,-0.8086794,0.0002324  155.5930956,155.6022966,162.3406047
xyz VRT3_base  -0.8086793,0.5882497,0.0003092  -0.5882496,-0.8086794,0.0002324  181.0569410,137.0793803,162.3308676
xyz VRT  0.0000000,-1.0000000,0.0000060  0.9999999,-0.0000000,-0.0003868  155.5930956,154.6022966,162.3406107
virtual_coordinates_stop
connect_virtual JUMP0_to_com VRT0 VRT0_base
connect_virtual JUMP0_to_subunit VRT0_base SUBUNIT
connect_virtual JUMP1_to_com VRT1 VRT1_base
connect_virtual JUMP1_to_subunit VRT1_base SUBUNIT
connect_virtual JUMP2_to_com VRT2 VRT2_base
connect_virtual JUMP2_to_subunit VRT2_base SUBUNIT
connect_virtual JUMP3_to_com VRT3 VRT3_base
connect_virtual JUMP3_to_subunit VRT3_base SUBUNIT
connect_virtual JUMP0 VRT VRT0
connect_virtual JUMP1 VRT0 VRT1
connect_virtual JUMP2 VRT0 VRT2
connect_virtual JUMP3 VRT0 VRT3
set_dof JUMP0_to_com x y z
set_dof JUMP0_to_subunit angle_x angle_y angle_z
set_jump_group JUMPGROUP2 JUMP0_to_com JUMP1_to_com JUMP2_to_com JUMP3_to_com
set_jump_group JUMPGROUP3 JUMP1_to_subunit JUMP3_to_subunit JUMP0_to_subunit JUMP2_to_subunit
