# Supplementary material for: Automated structure refinement of macromolecular assemblies from cryo-EM maps using Rosetta
Source: eLife. 2016 Sep 26;5:e17219. doi: 10.7554/eLife.17219 (PMC5115868; doi:10.7554/eLife.17219)
Supplement: Supplementary file 1. — Structure refinement of TRPV1 using Rosetta involves two steps: (1) refinement of only the transmembrane regions, and (2) refinement of the full system, including the Ankyrin repeat domains. The package includes two folders, one for each of the two steps with the command lines and input files necessary to run TRPV1 structure refinement. DOI: http://dx.doi.org/10.7554/eLife.17219.019 [file elife-17219-supp1.gz › Wang-DiMaio-2016-Suppl-Data-1/Step2/starting.pdb]

ATOM      1  N   THR A   1     116.666 128.649 186.919  1.00 46.24           N  
ATOM      2  CA  THR A   1     116.023 128.366 188.196  1.00 46.24           C  
ATOM      3  C   THR A   1     116.406 129.392 189.226  1.00 46.24           C  
ATOM      4  O   THR A   1     117.254 130.245 188.975  1.00 46.24           O  
ATOM      5  CB  THR A   1     116.406 126.983 188.726  1.00 46.24           C  
ATOM      6  OG1 THR A   1     117.803 126.975 189.054  1.00 46.24           O  
ATOM      7  CG2 THR A   1     116.128 125.920 187.679  1.00 46.24           C  
ATOM      8 1H   THR A   1     116.092 128.298 186.166  1.00 46.24           H  
ATOM      9 2H   THR A   1     116.787 129.646 186.812  1.00 46.24           H  
ATOM     10 3H   THR A   1     117.570 128.195 186.892  1.00 46.24           H  
ATOM     11  HA  THR A   1     114.945 128.428 188.038  1.00 46.24           H  
ATOM     12  HB  THR A   1     115.830 126.760 189.624  1.00 46.24           H  
ATOM     13  HG1 THR A   1     118.317 127.097 188.252  1.00 46.24           H  
ATOM     14 1HG2 THR A   1     116.408 124.942 188.070  1.00 46.24           H  
ATOM     15 2HG2 THR A   1     115.067 125.922 187.432  1.00 46.24           H  
ATOM     16 3HG2 THR A   1     116.709 126.133 186.783  1.00 46.24           H  
ATOM     17  N   ALA A   2     115.826 129.268 190.416  1.00 46.24           N  
ATOM     18  CA  ALA A   2     116.171 130.126 191.539  1.00 46.24           C  
ATOM     19  C   ALA A   2     117.614 129.906 191.928  1.00 46.24           C  
ATOM     20  O   ALA A   2     118.302 130.839 192.331  1.00 46.24           O  
ATOM     21  CB  ALA A   2     115.252 129.871 192.717  1.00 46.24           C  
ATOM     22  H   ALA A   2     115.124 128.552 190.547  1.00 46.24           H  
ATOM     23  HA  ALA A   2     116.072 131.154 191.197  1.00 46.24           H  
ATOM     24 1HB  ALA A   2     115.516 130.540 193.536  1.00 46.24           H  
ATOM     25 2HB  ALA A   2     114.220 130.053 192.418  1.00 46.24           H  
ATOM     26 3HB  ALA A   2     115.358 128.838 193.044  1.00 46.24           H  
ATOM     27  N   LEU A   3     118.071 128.662 191.790  1.00 46.24           N  
ATOM     28  CA  LEU A   3     119.442 128.313 192.047  1.00 46.24           C  
ATOM     29  C   LEU A   3     120.338 129.068 191.090  1.00 46.24           C  
ATOM     30  O   LEU A   3     121.330 129.668 191.507  1.00 46.24           O  
ATOM     31  CB  LEU A   3     119.648 126.804 191.918  1.00 46.24           C  
ATOM     32  CG  LEU A   3     121.063 126.298 192.197  1.00 46.24           C  
ATOM     33  CD1 LEU A   3     121.445 126.644 193.631  1.00 46.24           C  
ATOM     34  CD2 LEU A   3     121.113 124.793 191.965  1.00 46.24           C  
ATOM     35  H   LEU A   3     117.440 127.938 191.479  1.00 46.24           H  
ATOM     36  HA  LEU A   3     119.674 128.640 193.057  1.00 46.24           H  
ATOM     37 1HB  LEU A   3     118.975 126.303 192.611  1.00 46.24           H  
ATOM     38 2HB  LEU A   3     119.385 126.501 190.908  1.00 46.24           H  
ATOM     39  HG  LEU A   3     121.768 126.793 191.530  1.00 46.24           H  
ATOM     40 1HD1 LEU A   3     122.455 126.289 193.833  1.00 46.24           H  
ATOM     41 2HD1 LEU A   3     121.406 127.725 193.768  1.00 46.24           H  
ATOM     42 3HD1 LEU A   3     120.748 126.165 194.319  1.00 46.24           H  
ATOM     43 1HD2 LEU A   3     122.121 124.428 192.161  1.00 46.24           H  
ATOM     44 2HD2 LEU A   3     120.412 124.297 192.633  1.00 46.24           H  
ATOM     45 3HD2 LEU A   3     120.843 124.577 190.931  1.00 46.24           H  
ATOM     46  N   HIS A   4     119.961 129.078 189.802  1.00 46.24           N  
ATOM     47  CA  HIS A   4     120.727 129.820 188.809  1.00 46.24           C  
ATOM     48  C   HIS A   4     120.750 131.284 189.164  1.00 46.24           C  
ATOM     49  O   HIS A   4     121.789 131.926 189.076  1.00 46.24           O  
ATOM     50  CB  HIS A   4     120.156 129.683 187.390  1.00 46.24           C  
ATOM     51  CG  HIS A   4     120.307 128.345 186.753  1.00 46.24           C  
ATOM     52  ND1 HIS A   4     119.343 127.370 186.838  1.00 46.24           N  
ATOM     53  CD2 HIS A   4     121.292 127.831 185.980  1.00 46.24           C  
ATOM     54  CE1 HIS A   4     119.726 126.312 186.147  1.00 46.24           C  
ATOM     55  NE2 HIS A   4     120.901 126.572 185.609  1.00 46.24           N  
ATOM     56  H   HIS A   4     119.143 128.548 189.517  1.00 46.24           H  
ATOM     57  HA  HIS A   4     121.753 129.457 188.829  1.00 46.24           H  
ATOM     58 1HB  HIS A   4     119.098 129.927 187.405  1.00 46.24           H  
ATOM     59 2HB  HIS A   4     120.640 130.413 186.744  1.00 46.24           H  
ATOM     60  HD2 HIS A   4     122.215 128.332 185.691  1.00 46.24           H  
ATOM     61  HE1 HIS A   4     119.160 125.392 186.032  1.00 46.24           H  
ATOM     62  HE2 HIS A   4     121.434 125.945 185.017  1.00 46.24           H  
ATOM     63  N   ILE A   5     119.604 131.808 189.584  1.00 46.24           N  
ATOM     64  CA  ILE A   5     119.493 133.207 189.940  1.00 46.24           C  
ATOM     65  C   ILE A   5     120.393 133.556 191.085  1.00 46.24           C  
ATOM     66  O   ILE A   5     121.078 134.569 191.042  1.00 46.24           O  
ATOM     67  CB  ILE A   5     118.056 133.584 190.273  1.00 46.24           C  
ATOM     68  CG1 ILE A   5     117.202 133.529 189.010  1.00 46.24           C  
ATOM     69  CG2 ILE A   5     118.017 134.969 190.893  1.00 46.24           C  
ATOM     70  CD1 ILE A   5     115.720 133.588 189.275  1.00 46.24           C  
ATOM     71  H   ILE A   5     118.778 131.227 189.624  1.00 46.24           H  
ATOM     72  HA  ILE A   5     119.822 133.777 189.074  1.00 46.24           H  
ATOM     73  HB  ILE A   5     117.639 132.866 190.974  1.00 46.24           H  
ATOM     74 1HG1 ILE A   5     117.466 134.368 188.367  1.00 46.24           H  
ATOM     75 2HG1 ILE A   5     117.420 132.613 188.467  1.00 46.24           H  
ATOM     76 1HG2 ILE A   5     116.987 135.232 191.133  1.00 46.24           H  
ATOM     77 2HG2 ILE A   5     118.614 134.977 191.803  1.00 46.24           H  
ATOM     78 3HG2 ILE A   5     118.421 135.695 190.187  1.00 46.24           H  
ATOM     79 1HD1 ILE A   5     115.180 133.549 188.329  1.00 46.24           H  
ATOM     80 2HD1 ILE A   5     115.427 132.743 189.895  1.00 46.24           H  
ATOM     81 3HD1 ILE A   5     115.481 134.516 189.791  1.00 46.24           H  
ATOM     82  N   ALA A   6     120.400 132.722 192.113  1.00 46.24           N  
ATOM     83  CA  ALA A   6     121.239 132.954 193.269  1.00 46.24           C  
ATOM     84  C   ALA A   6     122.700 132.978 192.868  1.00 46.24           C  
ATOM     85  O   ALA A   6     123.465 133.824 193.335  1.00 46.24           O  
ATOM     86  CB  ALA A   6     120.985 131.899 194.326  1.00 46.24           C  
ATOM     87  H   ALA A   6     119.796 131.913 192.100  1.00 46.24           H  
ATOM     88  HA  ALA A   6     120.983 133.943 193.652  1.00 46.24           H  
ATOM     89 1HB  ALA A   6     121.599 132.105 195.201  1.00 46.24           H  
ATOM     90 2HB  ALA A   6     119.932 131.918 194.609  1.00 46.24           H  
ATOM     91 3HB  ALA A   6     121.236 130.919 193.927  1.00 46.24           H  
ATOM     92  N   ILE A   7     123.086 132.056 191.987  1.00 46.24           N  
ATOM     93  CA  ILE A   7     124.449 131.996 191.497  1.00 46.24           C  
ATOM     94  C   ILE A   7     124.769 133.222 190.675  1.00 46.24           C  
ATOM     95  O   ILE A   7     125.833 133.819 190.825  1.00 46.24           O  
ATOM     96  CB  ILE A   7     124.699 130.739 190.674  1.00 46.24           C  
ATOM     97  CG1 ILE A   7     124.623 129.505 191.558  1.00 46.24           C  
ATOM     98  CG2 ILE A   7     126.055 130.823 190.006  1.00 46.24           C  
ATOM     99  CD1 ILE A   7     124.585 128.219 190.789  1.00 46.24           C  
ATOM    100  H   ILE A   7     122.417 131.369 191.659  1.00 46.24           H  
ATOM    101  HA  ILE A   7     125.100 131.999 192.370  1.00 46.24           H  
ATOM    102  HB  ILE A   7     123.927 130.640 189.917  1.00 46.24           H  
ATOM    103 1HG1 ILE A   7     125.485 129.485 192.222  1.00 46.24           H  
ATOM    104 2HG1 ILE A   7     123.727 129.559 192.172  1.00 46.24           H  
ATOM    105 1HG2 ILE A   7     126.224 129.925 189.414  1.00 46.24           H  
ATOM    106 2HG2 ILE A   7     126.087 131.697 189.358  1.00 46.24           H  
ATOM    107 3HG2 ILE A   7     126.831 130.907 190.767  1.00 46.24           H  
ATOM    108 1HD1 ILE A   7     124.530 127.381 191.484  1.00 46.24           H  
ATOM    109 2HD1 ILE A   7     123.712 128.209 190.137  1.00 46.24           H  
ATOM    110 3HD1 ILE A   7     125.488 128.133 190.189  1.00 46.24           H  
ATOM    111  N   GLU A   8     123.837 133.602 189.808  1.00 46.24           N  
ATOM    112  CA  GLU A   8     123.974 134.786 188.976  1.00 46.24           C  
ATOM    113  C   GLU A   8     124.100 136.048 189.824  1.00 46.24           C  
ATOM    114  O   GLU A   8     124.896 136.935 189.517  1.00 46.24           O  
ATOM    115  CB  GLU A   8     122.802 134.894 188.011  1.00 46.24           C  
ATOM    116  CG  GLU A   8     122.927 136.011 186.998  1.00 46.24           C  
ATOM    117  CD  GLU A   8     122.456 137.313 187.547  1.00 46.24           C  
ATOM    118  OE1 GLU A   8     121.699 137.284 188.489  1.00 46.24           O  
ATOM    119  OE2 GLU A   8     122.837 138.345 187.036  1.00 46.24           O  
ATOM    120  H   GLU A   8     123.000 133.053 189.720  1.00 46.24           H  
ATOM    121  HA  GLU A   8     124.902 134.669 188.416  1.00 46.24           H  
ATOM    122 1HB  GLU A   8     122.691 133.957 187.465  1.00 46.24           H  
ATOM    123 2HB  GLU A   8     121.882 135.055 188.573  1.00 46.24           H  
ATOM    124 1HG  GLU A   8     123.971 136.107 186.703  1.00 46.24           H  
ATOM    125 2HG  GLU A   8     122.351 135.755 186.117  1.00 46.24           H  
ATOM    126  N   ARG A   9     123.336 136.110 190.912  1.00 46.24           N  
ATOM    127  CA  ARG A   9     123.416 137.214 191.850  1.00 46.24           C  
ATOM    128  C   ARG A   9     124.672 137.088 192.707  1.00 46.24           C  
ATOM    129  O   ARG A   9     125.154 138.075 193.259  1.00 46.24           O  
ATOM    130  CB  ARG A   9     122.186 137.275 192.728  1.00 46.24           C  
ATOM    131  CG  ARG A   9     120.889 137.624 192.006  1.00 46.24           C  
ATOM    132  CD  ARG A   9     120.812 139.067 191.642  1.00 46.24           C  
ATOM    133  NE  ARG A   9     121.349 139.332 190.314  1.00 46.24           N  
ATOM    134  CZ  ARG A   9     121.568 140.560 189.803  1.00 46.24           C  
ATOM    135  NH1 ARG A   9     121.301 141.627 190.525  1.00 46.24           N  
ATOM    136  NH2 ARG A   9     122.045 140.695 188.574  1.00 46.24           N  
ATOM    137  H   ARG A   9     122.675 135.374 191.090  1.00 46.24           H  
ATOM    138  HA  ARG A   9     123.494 138.128 191.258  1.00 46.24           H  
ATOM    139 1HB  ARG A   9     122.039 136.311 193.212  1.00 46.24           H  
ATOM    140 2HB  ARG A   9     122.335 138.016 193.513  1.00 46.24           H  
ATOM    141 1HG  ARG A   9     120.820 137.045 191.086  1.00 46.24           H  
ATOM    142 2HG  ARG A   9     120.040 137.387 192.648  1.00 46.24           H  
ATOM    143 1HD  ARG A   9     119.772 139.389 191.659  1.00 46.24           H  
ATOM    144 2HD  ARG A   9     121.384 139.652 192.362  1.00 46.24           H  
ATOM    145  HE  ARG A   9     121.553 138.536 189.720  1.00 46.24           H  
ATOM    146 1HH1 ARG A   9     120.935 141.525 191.461  1.00 46.24           H  
ATOM    147 2HH1 ARG A   9     121.462 142.548 190.142  1.00 46.24           H  
ATOM    148 1HH2 ARG A   9     122.253 139.875 188.015  1.00 46.24           H  
ATOM    149 2HH2 ARG A   9     122.203 141.614 188.188  1.00 46.24           H  
ATOM    150  N   ARG A  10     125.213 135.866 192.767  1.00 46.24           N  
ATOM    151  CA  ARG A  10     126.456 135.544 193.448  1.00 46.24           C  
ATOM    152  C   ARG A  10     126.302 135.588 194.947  1.00 46.24           C  
ATOM    153  O   ARG A  10     127.185 136.069 195.658  1.00 46.24           O  
ATOM    154  CB  ARG A  10     127.585 136.460 192.995  1.00 46.24           C  
ATOM    155  CG  ARG A  10     127.877 136.397 191.507  1.00 46.24           C  
ATOM    156  CD  ARG A  10     128.980 137.304 191.123  1.00 46.24           C  
ATOM    157  NE  ARG A  10     129.336 137.150 189.723  1.00 46.24           N  
ATOM    158  CZ  ARG A  10     130.315 137.834 189.103  1.00 46.24           C  
ATOM    159  NH1 ARG A  10     131.021 138.718 189.771  1.00 46.24           N  
ATOM    160  NH2 ARG A  10     130.571 137.612 187.826  1.00 46.24           N  
ATOM    161  H   ARG A  10     124.716 135.106 192.340  1.00 46.24           H  
ATOM    162  HA  ARG A  10     126.699 134.518 193.172  1.00 46.24           H  
ATOM    163 1HB  ARG A  10     127.382 137.491 193.260  1.00 46.24           H  
ATOM    164 2HB  ARG A  10     128.502 136.173 193.509  1.00 46.24           H  
ATOM    165 1HG  ARG A  10     128.158 135.380 191.235  1.00 46.24           H  
ATOM    166 2HG  ARG A  10     126.989 136.686 190.948  1.00 46.24           H  
ATOM    167 1HD  ARG A  10     128.671 138.337 191.283  1.00 46.24           H  
ATOM    168 2HD  ARG A  10     129.859 137.094 191.728  1.00 46.24           H  
ATOM    169  HE  ARG A  10     128.815 136.477 189.179  1.00 46.24           H  
ATOM    170 1HH1 ARG A  10     130.826 138.886 190.748  1.00 46.24           H  
ATOM    171 2HH1 ARG A  10     131.757 139.231 189.308  1.00 46.24           H  
ATOM    172 1HH2 ARG A  10     130.031 136.930 187.313  1.00 46.24           H  
ATOM    173 2HH2 ARG A  10     131.308 138.123 187.363  1.00 46.24           H  
ATOM    174  N   ASN A  11     125.188 135.050 195.435  1.00 46.24           N  
ATOM    175  CA  ASN A  11     124.983 134.921 196.865  1.00 46.24           C  
ATOM    176  C   ASN A  11     125.223 133.493 197.292  1.00 46.24           C  
ATOM    177  O   ASN A  11     124.288 132.697 197.377  1.00 46.24           O  
ATOM    178  CB  ASN A  11     123.624 135.391 197.285  1.00 46.24           C  
ATOM    179  CG  ASN A  11     123.473 135.338 198.775  1.00 46.24           C  
ATOM    180  OD1 ASN A  11     123.920 134.379 199.418  1.00 46.24           O  
ATOM    181  ND2 ASN A  11     122.863 136.346 199.341  1.00 46.24           N  
ATOM    182  H   ASN A  11     124.490 134.691 194.797  1.00 46.24           H  
ATOM    183  HA  ASN A  11     125.743 135.529 197.355  1.00 46.24           H  
ATOM    184 1HB  ASN A  11     123.468 136.416 196.946  1.00 46.24           H  
ATOM    185 2HB  ASN A  11     122.858 134.768 196.825  1.00 46.24           H  
ATOM    186 1HD2 ASN A  11     122.740 136.364 200.334  1.00 46.24           H  
ATOM    187 2HD2 ASN A  11     122.522 137.102 198.782  1.00 46.24           H  
ATOM    188  N   MET A  12     126.482 133.196 197.601  1.00 46.24           N  
ATOM    189  CA  MET A  12     126.935 131.863 197.981  1.00 46.24           C  
ATOM    190  C   MET A  12     126.086 131.224 199.059  1.00 46.24           C  
ATOM    191  O   MET A  12     125.813 130.024 199.006  1.00 46.24           O  
ATOM    192  CB  MET A  12     128.375 131.915 198.432  1.00 46.24           C  
ATOM    193  CG  MET A  12     128.929 130.577 198.857  1.00 46.24           C  
ATOM    194  SD  MET A  12     128.496 130.160 200.554  1.00 46.24           S  
ATOM    195  CE  MET A  12     129.473 131.359 201.450  1.00 46.24           C  
ATOM    196  H   MET A  12     127.172 133.931 197.534  1.00 46.24           H  
ATOM    197  HA  MET A  12     126.847 131.238 197.093  1.00 46.24           H  
ATOM    198 1HB  MET A  12     128.997 132.295 197.622  1.00 46.24           H  
ATOM    199 2HB  MET A  12     128.471 132.604 199.272  1.00 46.24           H  
ATOM    200 1HG  MET A  12     128.544 129.798 198.201  1.00 46.24           H  
ATOM    201 2HG  MET A  12     130.014 130.591 198.771  1.00 46.24           H  
ATOM    202 1HE  MET A  12     129.313 131.231 202.521  1.00 46.24           H  
ATOM    203 2HE  MET A  12     130.529 131.215 201.220  1.00 46.24           H  
ATOM    204 3HE  MET A  12     129.171 132.366 201.157  1.00 46.24           H  
ATOM    205  N   THR A  13     125.719 132.010 200.068  1.00 46.24           N  
ATOM    206  CA  THR A  13     124.930 131.515 201.176  1.00 46.24           C  
ATOM    207  C   THR A  13     123.606 130.981 200.696  1.00 46.24           C  
ATOM    208  O   THR A  13     123.213 129.874 201.058  1.00 46.24           O  
ATOM    209  CB  THR A  13     124.702 132.602 202.230  1.00 46.24           C  
ATOM    210  OG1 THR A  13     125.961 133.009 202.780  1.00 46.24           O  
ATOM    211  CG2 THR A  13     123.808 132.082 203.338  1.00 46.24           C  
ATOM    212  H   THR A  13     125.986 132.985 200.056  1.00 46.24           H  
ATOM    213  HA  THR A  13     125.483 130.685 201.616  1.00 46.24           H  
ATOM    214  HB  THR A  13     124.228 133.465 201.767  1.00 46.24           H  
ATOM    215  HG1 THR A  13     125.815 133.685 203.446  1.00 46.24           H  
ATOM    216 1HG2 THR A  13     123.655 132.867 204.079  1.00 46.24           H  
ATOM    217 2HG2 THR A  13     122.847 131.784 202.921  1.00 46.24           H  
ATOM    218 3HG2 THR A  13     124.280 131.223 203.813  1.00 46.24           H  
ATOM    219  N   LEU A  14     122.920 131.758 199.865  1.00 46.24           N  
ATOM    220  CA  LEU A  14     121.639 131.335 199.342  1.00 46.24           C  
ATOM    221  C   LEU A  14     121.791 130.152 198.435  1.00 46.24           C  
ATOM    222  O   LEU A  14     120.977 129.240 198.474  1.00 46.24           O  
ATOM    223  CB  LEU A  14     120.943 132.464 198.607  1.00 46.24           C  
ATOM    224  CG  LEU A  14     120.437 133.599 199.486  1.00 46.24           C  
ATOM    225  CD1 LEU A  14     119.857 134.695 198.606  1.00 46.24           C  
ATOM    226  CD2 LEU A  14     119.397 133.057 200.449  1.00 46.24           C  
ATOM    227  H   LEU A  14     123.294 132.661 199.601  1.00 46.24           H  
ATOM    228  HA  LEU A  14     121.039 131.026 200.197  1.00 46.24           H  
ATOM    229 1HB  LEU A  14     121.637 132.888 197.884  1.00 46.24           H  
ATOM    230 2HB  LEU A  14     120.089 132.055 198.068  1.00 46.24           H  
ATOM    231  HG  LEU A  14     121.266 134.021 200.052  1.00 46.24           H  
ATOM    232 1HD1 LEU A  14     119.501 135.514 199.232  1.00 46.24           H  
ATOM    233 2HD1 LEU A  14     120.625 135.065 197.928  1.00 46.24           H  
ATOM    234 3HD1 LEU A  14     119.026 134.294 198.027  1.00 46.24           H  
ATOM    235 1HD2 LEU A  14     119.035 133.865 201.085  1.00 46.24           H  
ATOM    236 2HD2 LEU A  14     118.564 132.636 199.886  1.00 46.24           H  
ATOM    237 3HD2 LEU A  14     119.844 132.281 201.070  1.00 46.24           H  
ATOM    238  N   VAL A  15     122.862 130.136 197.648  1.00 46.24           N  
ATOM    239  CA  VAL A  15     123.139 129.015 196.767  1.00 46.24           C  
ATOM    240  C   VAL A  15     123.280 127.750 197.571  1.00 46.24           C  
ATOM    241  O   VAL A  15     122.684 126.720 197.243  1.00 46.24           O  
ATOM    242  CB  VAL A  15     124.428 129.255 195.963  1.00 46.24           C  
ATOM    243  CG1 VAL A  15     124.825 127.992 195.226  1.00 46.24           C  
ATOM    244  CG2 VAL A  15     124.223 130.389 194.989  1.00 46.24           C  
ATOM    245  H   VAL A  15     123.492 130.929 197.650  1.00 46.24           H  
ATOM    246  HA  VAL A  15     122.284 128.911 196.099  1.00 46.24           H  
ATOM    247  HB  VAL A  15     125.235 129.502 196.648  1.00 46.24           H  
ATOM    248 1HG1 VAL A  15     125.745 128.169 194.674  1.00 46.24           H  
ATOM    249 2HG1 VAL A  15     124.981 127.185 195.942  1.00 46.24           H  
ATOM    250 3HG1 VAL A  15     124.036 127.714 194.532  1.00 46.24           H  
ATOM    251 1HG2 VAL A  15     125.144 130.561 194.433  1.00 46.24           H  
ATOM    252 2HG2 VAL A  15     123.425 130.127 194.297  1.00 46.24           H  
ATOM    253 3HG2 VAL A  15     123.951 131.290 195.524  1.00 46.24           H  
ATOM    254  N   THR A  16     124.061 127.844 198.638  1.00 46.24           N  
ATOM    255  CA  THR A  16     124.320 126.744 199.522  1.00 46.24           C  
ATOM    256  C   THR A  16     123.036 126.247 200.136  1.00 46.24           C  
ATOM    257  O   THR A  16     122.754 125.048 200.113  1.00 46.24           O  
ATOM    258  CB  THR A  16     125.309 127.160 200.618  1.00 46.24           C  
ATOM    259  OG1 THR A  16     126.546 127.561 200.016  1.00 46.24           O  
ATOM    260  CG2 THR A  16     125.561 126.012 201.569  1.00 46.24           C  
ATOM    261  H   THR A  16     124.516 128.724 198.829  1.00 46.24           H  
ATOM    262  HA  THR A  16     124.741 125.938 198.919  1.00 46.24           H  
ATOM    263  HB  THR A  16     124.903 128.001 201.176  1.00 46.24           H  
ATOM    264  HG1 THR A  16     126.416 128.392 199.544  1.00 46.24           H  
ATOM    265 1HG2 THR A  16     126.265 126.325 202.339  1.00 46.24           H  
ATOM    266 2HG2 THR A  16     124.623 125.719 202.033  1.00 46.24           H  
ATOM    267 3HG2 THR A  16     125.975 125.167 201.021  1.00 46.24           H  
ATOM    268  N   LEU A  17     122.240 127.179 200.651  1.00 46.24           N  
ATOM    269  CA  LEU A  17     120.983 126.850 201.279  1.00 46.24           C  
ATOM    270  C   LEU A  17     120.023 126.209 200.317  1.00 46.24           C  
ATOM    271  O   LEU A  17     119.373 125.232 200.663  1.00 46.24           O  
ATOM    272  CB  LEU A  17     120.347 128.094 201.877  1.00 46.24           C  
ATOM    273  CG  LEU A  17     121.036 128.660 203.112  1.00 46.24           C  
ATOM    274  CD1 LEU A  17     120.417 130.005 203.456  1.00 46.24           C  
ATOM    275  CD2 LEU A  17     120.884 127.679 204.260  1.00 46.24           C  
ATOM    276  H   LEU A  17     122.535 128.146 200.634  1.00 46.24           H  
ATOM    277  HA  LEU A  17     121.204 126.130 202.065  1.00 46.24           H  
ATOM    278 1HB  LEU A  17     120.332 128.875 201.119  1.00 46.24           H  
ATOM    279 2HB  LEU A  17     119.318 127.861 202.150  1.00 46.24           H  
ATOM    280  HG  LEU A  17     122.093 128.813 202.909  1.00 46.24           H  
ATOM    281 1HD1 LEU A  17     120.910 130.418 204.336  1.00 46.24           H  
ATOM    282 2HD1 LEU A  17     120.542 130.688 202.616  1.00 46.24           H  
ATOM    283 3HD1 LEU A  17     119.356 129.873 203.663  1.00 46.24           H  
ATOM    284 1HD2 LEU A  17     121.378 128.078 205.147  1.00 46.24           H  
ATOM    285 2HD2 LEU A  17     119.826 127.527 204.472  1.00 46.24           H  
ATOM    286 3HD2 LEU A  17     121.340 126.728 203.990  1.00 46.24           H  
ATOM    287  N   LEU A  18     119.943 126.737 199.099  1.00 46.24           N  
ATOM    288  CA  LEU A  18     119.027 126.209 198.103  1.00 46.24           C  
ATOM    289  C   LEU A  18     119.335 124.782 197.770  1.00 46.24           C  
ATOM    290  O   LEU A  18     118.422 123.957 197.696  1.00 46.24           O  
ATOM    291  CB  LEU A  18     119.044 127.062 196.842  1.00 46.24           C  
ATOM    292  CG  LEU A  18     118.352 128.423 196.956  1.00 46.24           C  
ATOM    293  CD1 LEU A  18     118.649 129.247 195.715  1.00 46.24           C  
ATOM    294  CD2 LEU A  18     116.857 128.205 197.114  1.00 46.24           C  
ATOM    295  H   LEU A  18     120.504 127.542 198.867  1.00 46.24           H  
ATOM    296  HA  LEU A  18     118.034 126.239 198.550  1.00 46.24           H  
ATOM    297 1HB  LEU A  18     120.079 127.241 196.557  1.00 46.24           H  
ATOM    298 2HB  LEU A  18     118.557 126.509 196.040  1.00 46.24           H  
ATOM    299  HG  LEU A  18     118.727 128.960 197.821  1.00 46.24           H  
ATOM    300 1HD1 LEU A  18     118.159 130.217 195.795  1.00 46.24           H  
ATOM    301 2HD1 LEU A  18     119.725 129.390 195.624  1.00 46.24           H  
ATOM    302 3HD1 LEU A  18     118.275 128.724 194.837  1.00 46.24           H  
ATOM    303 1HD2 LEU A  18     116.355 129.170 197.197  1.00 46.24           H  
ATOM    304 2HD2 LEU A  18     116.474 127.671 196.245  1.00 46.24           H  
ATOM    305 3HD2 LEU A  18     116.666 127.619 198.013  1.00 46.24           H  
ATOM    306  N   VAL A  19     120.620 124.457 197.632  1.00 46.24           N  
ATOM    307  CA  VAL A  19     121.008 123.079 197.392  1.00 46.24           C  
ATOM    308  C   VAL A  19     120.617 122.236 198.574  1.00 46.24           C  
ATOM    309  O   VAL A  19     119.995 121.193 198.417  1.00 46.24           O  
ATOM    310  CB  VAL A  19     122.503 122.948 197.124  1.00 46.24           C  
ATOM    311  CG1 VAL A  19     122.888 121.475 197.075  1.00 46.24           C  
ATOM    312  CG2 VAL A  19     122.845 123.629 195.815  1.00 46.24           C  
ATOM    313  H   VAL A  19     121.333 125.178 197.680  1.00 46.24           H  
ATOM    314  HA  VAL A  19     120.447 122.737 196.525  1.00 46.24           H  
ATOM    315  HB  VAL A  19     123.058 123.413 197.938  1.00 46.24           H  
ATOM    316 1HG1 VAL A  19     123.958 121.384 196.890  1.00 46.24           H  
ATOM    317 2HG1 VAL A  19     122.643 121.004 198.026  1.00 46.24           H  
ATOM    318 3HG1 VAL A  19     122.339 120.983 196.273  1.00 46.24           H  
ATOM    319 1HG2 VAL A  19     123.915 123.540 195.625  1.00 46.24           H  
ATOM    320 2HG2 VAL A  19     122.292 123.154 195.006  1.00 46.24           H  
ATOM    321 3HG2 VAL A  19     122.573 124.681 195.868  1.00 46.24           H  
ATOM    322  N   GLU A  20     120.891 122.742 199.773  1.00 46.24           N  
ATOM    323  CA  GLU A  20     120.528 122.068 201.013  1.00 46.24           C  
ATOM    324  C   GLU A  20     119.006 121.938 201.174  1.00 46.24           C  
ATOM    325  O   GLU A  20     118.526 121.056 201.878  1.00 46.24           O  
ATOM    326  CB  GLU A  20     121.139 122.796 202.191  1.00 46.24           C  
ATOM    327  CG  GLU A  20     122.650 122.672 202.267  1.00 46.24           C  
ATOM    328  CD  GLU A  20     123.258 123.608 203.260  1.00 46.24           C  
ATOM    329  OE1 GLU A  20     122.606 124.555 203.627  1.00 46.24           O  
ATOM    330  OE2 GLU A  20     124.382 123.391 203.642  1.00 46.24           O  
ATOM    331  H   GLU A  20     121.403 123.614 199.834  1.00 46.24           H  
ATOM    332  HA  GLU A  20     120.941 121.067 200.953  1.00 46.24           H  
ATOM    333 1HB  GLU A  20     120.889 123.853 202.144  1.00 46.24           H  
ATOM    334 2HB  GLU A  20     120.724 122.401 203.118  1.00 46.24           H  
ATOM    335 1HG  GLU A  20     122.903 121.651 202.549  1.00 46.24           H  
ATOM    336 2HG  GLU A  20     123.074 122.861 201.283  1.00 46.24           H  
ATOM    337  N   ASN A  21     118.253 122.801 200.496  1.00 46.24           N  
ATOM    338  CA  ASN A  21     116.807 122.741 200.514  1.00 46.24           C  
ATOM    339  C   ASN A  21     116.249 121.804 199.426  1.00 46.24           C  
ATOM    340  O   ASN A  21     115.033 121.651 199.308  1.00 46.24           O  
ATOM    341  CB  ASN A  21     116.221 124.124 200.372  1.00 46.24           C  
ATOM    342  CG  ASN A  21     116.498 124.980 201.564  1.00 46.24           C  
ATOM    343  OD1 ASN A  21     116.552 124.491 202.698  1.00 46.24           O  
ATOM    344  ND2 ASN A  21     116.691 126.253 201.332  1.00 46.24           N  
ATOM    345  H   ASN A  21     118.696 123.542 199.978  1.00 46.24           H  
ATOM    346  HA  ASN A  21     116.519 122.316 201.476  1.00 46.24           H  
ATOM    347 1HB  ASN A  21     116.636 124.608 199.487  1.00 46.24           H  
ATOM    348 2HB  ASN A  21     115.144 124.053 200.233  1.00 46.24           H  
ATOM    349 1HD2 ASN A  21     116.885 126.877 202.091  1.00 46.24           H  
ATOM    350 2HD2 ASN A  21     116.644 126.602 200.398  1.00 46.24           H  
ATOM    351  N   GLY A  22     117.133 121.165 198.648  1.00 46.24           N  
ATOM    352  CA  GLY A  22     116.697 120.212 197.640  1.00 46.24           C  
ATOM    353  C   GLY A  22     116.773 120.741 196.205  1.00 46.24           C  
ATOM    354  O   GLY A  22     116.163 120.161 195.305  1.00 46.24           O  
ATOM    355  H   GLY A  22     118.119 121.320 198.763  1.00 46.24           H  
ATOM    356 1HA  GLY A  22     117.300 119.313 197.720  1.00 46.24           H  
ATOM    357 2HA  GLY A  22     115.672 119.914 197.856  1.00 46.24           H  
ATOM    358  N   ALA A  23     117.515 121.827 195.978  1.00 46.24           N  
ATOM    359  CA  ALA A  23     117.626 122.347 194.616  1.00 46.24           C  
ATOM    360  C   ALA A  23     118.421 121.385 193.748  1.00 46.24           C  
ATOM    361  O   ALA A  23     119.386 120.767 194.202  1.00 46.24           O  
ATOM    362  CB  ALA A  23     118.257 123.725 194.591  1.00 46.24           C  
ATOM    363  H   ALA A  23     117.992 122.297 196.733  1.00 46.24           H  
ATOM    364  HA  ALA A  23     116.612 122.393 194.216  1.00 46.24           H  
ATOM    365 1HB  ALA A  23     118.293 124.088 193.564  1.00 46.24           H  
ATOM    366 2HB  ALA A  23     117.663 124.409 195.197  1.00 46.24           H  
ATOM    367 3HB  ALA A  23     119.267 123.672 194.989  1.00 46.24           H  
ATOM    368  N   ASP A  24     118.012 121.273 192.491  1.00 46.24           N  
ATOM    369  CA  ASP A  24     118.661 120.380 191.547  1.00 46.24           C  
ATOM    370  C   ASP A  24     119.881 121.029 190.922  1.00 46.24           C  
ATOM    371  O   ASP A  24     119.765 121.884 190.045  1.00 46.24           O  
ATOM    372  CB  ASP A  24     117.696 119.933 190.459  1.00 46.24           C  
ATOM    373  CG  ASP A  24     118.326 118.939 189.500  1.00 46.24           C  
ATOM    374  OD1 ASP A  24     119.464 118.593 189.708  1.00 46.24           O  
ATOM    375  OD2 ASP A  24     117.685 118.565 188.550  1.00 46.24           O  
ATOM    376  H   ASP A  24     117.215 121.812 192.184  1.00 46.24           H  
ATOM    377  HA  ASP A  24     118.999 119.514 192.116  1.00 46.24           H  
ATOM    378 1HB  ASP A  24     116.821 119.471 190.916  1.00 46.24           H  
ATOM    379 2HB  ASP A  24     117.352 120.799 189.897  1.00 46.24           H  
ATOM    380  N   VAL A  25     121.059 120.576 191.338  1.00 46.24           N  
ATOM    381  CA  VAL A  25     122.323 121.085 190.812  1.00 46.24           C  
ATOM    382  C   VAL A  25     122.539 120.705 189.335  1.00 46.24           C  
ATOM    383  O   VAL A  25     123.410 121.265 188.672  1.00 46.24           O  
ATOM    384  CB  VAL A  25     123.504 120.579 191.660  1.00 46.24           C  
ATOM    385  CG1 VAL A  25     123.355 121.046 193.094  1.00 46.24           C  
ATOM    386  CG2 VAL A  25     123.571 119.069 191.599  1.00 46.24           C  
ATOM    387  H   VAL A  25     121.080 119.863 192.054  1.00 46.24           H  
ATOM    388  HA  VAL A  25     122.269 122.172 190.876  1.00 46.24           H  
ATOM    389  HB  VAL A  25     124.429 121.003 191.273  1.00 46.24           H  
ATOM    390 1HG1 VAL A  25     124.203 120.694 193.683  1.00 46.24           H  
ATOM    391 2HG1 VAL A  25     123.322 122.134 193.120  1.00 46.24           H  
ATOM    392 3HG1 VAL A  25     122.432 120.644 193.514  1.00 46.24           H  
ATOM    393 1HG2 VAL A  25     124.413 118.719 192.194  1.00 46.24           H  
ATOM    394 2HG2 VAL A  25     122.646 118.648 191.993  1.00 46.24           H  
ATOM    395 3HG2 VAL A  25     123.701 118.757 190.569  1.00 46.24           H  
ATOM    396  N   GLN A  26     121.756 119.746 188.835  1.00 46.24           N  
ATOM    397  CA  GLN A  26     121.856 119.306 187.463  1.00 46.24           C  
ATOM    398  C   GLN A  26     120.762 119.924 186.580  1.00 46.24           C  
ATOM    399  O   GLN A  26     120.616 119.540 185.420  1.00 46.24           O  
ATOM    400  CB  GLN A  26     121.785 117.789 187.386  1.00 46.24           C  
ATOM    401  CG  GLN A  26     122.836 117.080 188.214  1.00 46.24           C  
ATOM    402  CD  GLN A  26     124.238 117.515 187.866  1.00 46.24           C  
ATOM    403  OE1 GLN A  26     125.058 117.771 188.753  1.00 46.24           O  
ATOM    404  NE2 GLN A  26     124.519 117.624 186.577  1.00 46.24           N  
ATOM    405  H   GLN A  26     121.064 119.304 189.424  1.00 46.24           H  
ATOM    406  HA  GLN A  26     122.818 119.652 187.089  1.00 46.24           H  
ATOM    407 1HB  GLN A  26     120.805 117.453 187.726  1.00 46.24           H  
ATOM    408 2HB  GLN A  26     121.899 117.470 186.350  1.00 46.24           H  
ATOM    409 1HG  GLN A  26     122.659 117.294 189.266  1.00 46.24           H  
ATOM    410 2HG  GLN A  26     122.757 116.008 188.035  1.00 46.24           H  
ATOM    411 1HE2 GLN A  26     125.429 117.919 186.287  1.00 46.24           H  
ATOM    412 2HE2 GLN A  26     123.820 117.414 185.893  1.00 46.24           H  
ATOM    413  N   ALA A  27     119.981 120.859 187.127  1.00 46.24           N  
ATOM    414  CA  ALA A  27     118.918 121.487 186.348  1.00 46.24           C  
ATOM    415  C   ALA A  27     119.494 122.290 185.195  1.00 46.24           C  
ATOM    416  O   ALA A  27     120.187 123.272 185.403  1.00 46.24           O  
ATOM    417  CB  ALA A  27     118.065 122.379 187.228  1.00 46.24           C  
ATOM    418  H   ALA A  27     120.113 121.144 188.089  1.00 46.24           H  
ATOM    419  HA  ALA A  27     118.316 120.680 185.927  1.00 46.24           H  
ATOM    420 1HB  ALA A  27     117.262 122.815 186.635  1.00 46.24           H  
ATOM    421 2HB  ALA A  27     117.639 121.788 188.035  1.00 46.24           H  
ATOM    422 3HB  ALA A  27     118.682 123.172 187.646  1.00 46.24           H  
ATOM    423  N   ALA A  28     119.176 121.891 183.976  1.00 46.24           N  
ATOM    424  CA  ALA A  28     119.662 122.606 182.804  1.00 46.24           C  
ATOM    425  C   ALA A  28     118.644 123.637 182.349  1.00 46.24           C  
ATOM    426  O   ALA A  28     117.586 123.284 181.830  1.00 46.24           O  
ATOM    427  CB  ALA A  28     119.985 121.638 181.680  1.00 46.24           C  
ATOM    428  H   ALA A  28     118.593 121.071 183.856  1.00 46.24           H  
ATOM    429  HA  ALA A  28     120.560 123.143 183.110  1.00 46.24           H  
ATOM    430 1HB  ALA A  28     120.373 122.187 180.823  1.00 46.24           H  
ATOM    431 2HB  ALA A  28     120.733 120.921 182.020  1.00 46.24           H  
ATOM    432 3HB  ALA A  28     119.081 121.105 181.389  1.00 46.24           H  
ATOM    433  N   ALA A  29     118.954 124.916 182.553  1.00 46.24           N  
ATOM    434  CA  ALA A  29     118.063 125.973 182.093  1.00 46.24           C  
ATOM    435  C   ALA A  29     118.213 126.087 180.590  1.00 46.24           C  
ATOM    436  O   ALA A  29     119.307 125.891 180.063  1.00 46.24           O  
ATOM    437  CB  ALA A  29     118.358 127.274 182.790  1.00 46.24           C  
ATOM    438  H   ALA A  29     119.840 125.157 182.981  1.00 46.24           H  
ATOM    439  HA  ALA A  29     117.042 125.649 182.307  1.00 46.24           H  
ATOM    440 1HB  ALA A  29     117.665 128.033 182.435  1.00 46.24           H  
ATOM    441 2HB  ALA A  29     118.233 127.146 183.863  1.00 46.24           H  
ATOM    442 3HB  ALA A  29     119.379 127.581 182.575  1.00 46.24           H  
ATOM    443  N   ASN A  30     117.120 126.366 179.886  1.00 46.24           N  
ATOM    444  CA  ASN A  30     117.170 126.281 178.430  1.00 46.24           C  
ATOM    445  C   ASN A  30     116.343 127.326 177.669  1.00 46.24           C  
ATOM    446  O   ASN A  30     116.030 127.124 176.495  1.00 46.24           O  
ATOM    447  CB  ASN A  30     116.782 124.891 178.007  1.00 46.24           C  
ATOM    448  CG  ASN A  30     115.393 124.549 178.448  1.00 46.24           C  
ATOM    449  OD1 ASN A  30     114.727 125.359 179.107  1.00 46.24           O  
ATOM    450  ND2 ASN A  30     114.943 123.368 178.111  1.00 46.24           N  
ATOM    451  H   ASN A  30     116.249 126.570 180.357  1.00 46.24           H  
ATOM    452  HA  ASN A  30     118.209 126.458 178.150  1.00 46.24           H  
ATOM    453 1HB  ASN A  30     116.841 124.805 176.923  1.00 46.24           H  
ATOM    454 2HB  ASN A  30     117.479 124.169 178.435  1.00 46.24           H  
ATOM    455 1HD2 ASN A  30     114.023 123.088 178.385  1.00 46.24           H  
ATOM    456 2HD2 ASN A  30     115.519 122.744 177.583  1.00 46.24           H  
ATOM    457  N   GLY A  31     116.017 128.441 178.309  1.00 46.24           N  
ATOM    458  CA  GLY A  31     115.330 129.530 177.601  1.00 46.24           C  
ATOM    459  C   GLY A  31     116.366 130.359 176.850  1.00 46.24           C  
ATOM    460  O   GLY A  31     117.559 130.101 176.973  1.00 46.24           O  
ATOM    461  H   GLY A  31     116.263 128.553 179.280  1.00 46.24           H  
ATOM    462 1HA  GLY A  31     114.601 129.119 176.902  1.00 46.24           H  
ATOM    463 2HA  GLY A  31     114.792 130.155 178.312  1.00 46.24           H  
ATOM    464  N   ASP A  32     115.934 131.406 176.141  1.00 46.24           N  
ATOM    465  CA  ASP A  32     116.887 132.196 175.337  1.00 46.24           C  
ATOM    466  C   ASP A  32     117.686 133.222 176.162  1.00 46.24           C  
ATOM    467  O   ASP A  32     118.506 133.956 175.607  1.00 46.24           O  
ATOM    468  CB  ASP A  32     116.197 132.893 174.175  1.00 46.24           C  
ATOM    469  CG  ASP A  32     115.237 133.973 174.597  1.00 46.24           C  
ATOM    470  OD1 ASP A  32     115.081 134.180 175.774  1.00 46.24           O  
ATOM    471  OD2 ASP A  32     114.674 134.607 173.730  1.00 46.24           O  
ATOM    472  H   ASP A  32     114.946 131.616 176.105  1.00 46.24           H  
ATOM    473  HA  ASP A  32     117.604 131.482 174.935  1.00 46.24           H  
ATOM    474 1HB  ASP A  32     116.952 133.335 173.524  1.00 46.24           H  
ATOM    475 2HB  ASP A  32     115.652 132.155 173.585  1.00 46.24           H  
ATOM    476  N   PHE A  33     117.495 133.205 177.483  1.00 46.24           N  
ATOM    477  CA  PHE A  33     118.323 133.949 178.400  1.00 46.24           C  
ATOM    478  C   PHE A  33     119.347 133.014 179.011  1.00 46.24           C  
ATOM    479  O   PHE A  33     120.235 133.437 179.749  1.00 46.24           O  
ATOM    480  CB  PHE A  33     117.491 134.596 179.492  1.00 46.24           C  
ATOM    481  CG  PHE A  33     116.576 135.673 179.003  1.00 46.24           C  
ATOM    482  CD1 PHE A  33     115.234 135.418 178.777  1.00 46.24           C  
ATOM    483  CD2 PHE A  33     117.053 136.950 178.787  1.00 46.24           C  
ATOM    484  CE1 PHE A  33     114.394 136.422 178.340  1.00 46.24           C  
ATOM    485  CE2 PHE A  33     116.218 137.953 178.349  1.00 46.24           C  
ATOM    486  CZ  PHE A  33     114.888 137.690 178.129  1.00 46.24           C  
ATOM    487  H   PHE A  33     116.755 132.642 177.868  1.00 46.24           H  
ATOM    488  HA  PHE A  33     118.839 134.694 177.836  1.00 46.24           H  
ATOM    489 1HB  PHE A  33     116.887 133.836 179.982  1.00 46.24           H  
ATOM    490 2HB  PHE A  33     118.150 135.027 180.245  1.00 46.24           H  
ATOM    491  HD1 PHE A  33     114.844 134.415 178.948  1.00 46.24           H  
ATOM    492  HD2 PHE A  33     118.107 137.160 178.968  1.00 46.24           H  
ATOM    493  HE1 PHE A  33     113.339 136.211 178.165  1.00 46.24           H  
ATOM    494  HE2 PHE A  33     116.610 138.957 178.182  1.00 46.24           H  
ATOM    495  HZ  PHE A  33     114.227 138.483 177.788  1.00 46.24           H  
ATOM    496  N   PHE A  34     119.220 131.734 178.687  1.00 46.24           N  
ATOM    497  CA  PHE A  34     120.075 130.710 179.209  1.00 46.24           C  
ATOM    498  C   PHE A  34     120.804 130.029 178.048  1.00 46.24           C  
ATOM    499  O   PHE A  34     121.815 129.352 178.242  1.00 46.24           O  
ATOM    500  CB  PHE A  34     119.226 129.729 179.991  1.00 46.24           C  
ATOM    501  CG  PHE A  34     118.355 130.420 181.023  1.00 46.24           C  
ATOM    502  CD1 PHE A  34     117.053 130.773 180.711  1.00 46.24           C  
ATOM    503  CD2 PHE A  34     118.826 130.726 182.289  1.00 46.24           C  
ATOM    504  CE1 PHE A  34     116.245 131.409 181.630  1.00 46.24           C  
ATOM    505  CE2 PHE A  34     118.021 131.360 183.214  1.00 46.24           C  
ATOM    506  CZ  PHE A  34     116.728 131.703 182.882  1.00 46.24           C  
ATOM    507  H   PHE A  34     118.486 131.444 178.069  1.00 46.24           H  
ATOM    508  HA  PHE A  34     120.809 131.192 179.848  1.00 46.24           H  
ATOM    509 1HB  PHE A  34     118.582 129.173 179.311  1.00 46.24           H  
ATOM    510 2HB  PHE A  34     119.866 129.013 180.504  1.00 46.24           H  
ATOM    511  HD1 PHE A  34     116.672 130.553 179.725  1.00 46.24           H  
ATOM    512  HD2 PHE A  34     119.839 130.459 182.557  1.00 46.24           H  
ATOM    513  HE1 PHE A  34     115.225 131.681 181.360  1.00 46.24           H  
ATOM    514  HE2 PHE A  34     118.407 131.594 184.206  1.00 46.24           H  
ATOM    515  HZ  PHE A  34     116.092 132.207 183.609  1.00 46.24           H  
ATOM    516  N   LYS A  35     120.301 130.273 176.832  1.00 46.24           N  
ATOM    517  CA  LYS A  35     120.909 129.798 175.608  1.00 46.24           C  
ATOM    518  C   LYS A  35     121.684 130.908 174.952  1.00 46.24           C  
ATOM    519  O   LYS A  35     121.788 132.008 175.495  1.00 46.24           O  
ATOM    520  CB  LYS A  35     119.849 129.250 174.638  1.00 46.24           C  
ATOM    521  CG  LYS A  35     119.123 127.995 175.081  1.00 46.24           C  
ATOM    522  CD  LYS A  35     120.035 126.786 174.942  1.00 46.24           C  
ATOM    523  CE  LYS A  35     119.268 125.485 175.103  1.00 46.24           C  
ATOM    524  NZ  LYS A  35     120.103 124.304 174.748  1.00 46.24           N  
ATOM    525  H   LYS A  35     119.443 130.793 176.751  1.00 46.24           H  
ATOM    526  HA  LYS A  35     121.612 129.015 175.880  1.00 46.24           H  
ATOM    527 1HB  LYS A  35     119.097 130.017 174.461  1.00 46.24           H  
ATOM    528 2HB  LYS A  35     120.308 129.027 173.678  1.00 46.24           H  
ATOM    529 1HG  LYS A  35     118.824 128.092 176.122  1.00 46.24           H  
ATOM    530 2HG  LYS A  35     118.231 127.848 174.472  1.00 46.24           H  
ATOM    531 1HD  LYS A  35     120.510 126.799 173.960  1.00 46.24           H  
ATOM    532 2HD  LYS A  35     120.815 126.829 175.703  1.00 46.24           H  
ATOM    533 1HE  LYS A  35     118.940 125.385 176.133  1.00 46.24           H  
ATOM    534 2HE  LYS A  35     118.390 125.502 174.457  1.00 46.24           H  
ATOM    535 1HZ  LYS A  35     119.569 123.456 174.861  1.00 46.24           H  
ATOM    536 2HZ  LYS A  35     120.407 124.380 173.789  1.00 46.24           H  
ATOM    537 3HZ  LYS A  35     120.906 124.264 175.350  1.00 46.24           H  
ATOM    538  N   LYS A  36     122.215 130.623 173.770  1.00 46.24           N  
ATOM    539  CA  LYS A  36     122.990 131.590 173.022  1.00 46.24           C  
ATOM    540  C   LYS A  36     122.130 132.754 172.593  1.00 46.24           C  
ATOM    541  O   LYS A  36     120.965 132.583 172.226  1.00 46.24           O  
ATOM    542  CB  LYS A  36     123.662 130.923 171.816  1.00 46.24           C  
ATOM    543  CG  LYS A  36     124.758 129.940 172.197  1.00 46.24           C  
ATOM    544  CD  LYS A  36     125.401 129.296 170.988  1.00 46.24           C  
ATOM    545  CE  LYS A  36     126.711 128.616 171.374  1.00 46.24           C  
ATOM    546  NZ  LYS A  36     126.514 127.517 172.361  1.00 46.24           N  
ATOM    547  H   LYS A  36     122.093 129.699 173.384  1.00 46.24           H  
ATOM    548  HA  LYS A  36     123.749 131.981 173.697  1.00 46.24           H  
ATOM    549 1HB  LYS A  36     122.916 130.387 171.230  1.00 46.24           H  
ATOM    550 2HB  LYS A  36     124.101 131.686 171.173  1.00 46.24           H  
ATOM    551 1HG  LYS A  36     125.529 130.464 172.763  1.00 46.24           H  
ATOM    552 2HG  LYS A  36     124.339 129.160 172.829  1.00 46.24           H  
ATOM    553 1HD  LYS A  36     124.724 128.553 170.563  1.00 46.24           H  
ATOM    554 2HD  LYS A  36     125.603 130.053 170.231  1.00 46.24           H  
ATOM    555 1HE  LYS A  36     127.186 128.208 170.483  1.00 46.24           H  
ATOM    556 2HE  LYS A  36     127.377 129.360 171.811  1.00 46.24           H  
ATOM    557 1HZ  LYS A  36     127.417 127.119 172.599  1.00 46.24           H  
ATOM    558 2HZ  LYS A  36     126.086 127.888 173.195  1.00 46.24           H  
ATOM    559 3HZ  LYS A  36     125.921 126.803 171.966  1.00 46.24           H  
ATOM    560  N   THR A  37     122.707 133.949 172.667  1.00 46.24           N  
ATOM    561  CA  THR A  37     122.009 135.157 172.281  1.00 46.24           C  
ATOM    562  C   THR A  37     121.644 135.068 170.808  1.00 46.24           C  
ATOM    563  O   THR A  37     122.430 134.585 169.992  1.00 46.24           O  
ATOM    564  CB  THR A  37     122.869 136.408 172.558  1.00 46.24           C  
ATOM    565  OG1 THR A  37     122.082 137.590 172.402  1.00 46.24           O  
ATOM    566  CG2 THR A  37     124.033 136.463 171.586  1.00 46.24           C  
ATOM    567  H   THR A  37     123.662 134.016 172.989  1.00 46.24           H  
ATOM    568  HA  THR A  37     121.087 135.199 172.858  1.00 46.24           H  
ATOM    569  HB  THR A  37     123.251 136.370 173.577  1.00 46.24           H  
ATOM    570  HG1 THR A  37     122.653 138.362 172.460  1.00 46.24           H  
ATOM    571 1HG2 THR A  37     124.635 137.349 171.790  1.00 46.24           H  
ATOM    572 2HG2 THR A  37     124.648 135.572 171.702  1.00 46.24           H  
ATOM    573 3HG2 THR A  37     123.653 136.511 170.566  1.00 46.24           H  
ATOM    574  N   LYS A  38     120.450 135.528 170.486  1.00 46.24           N  
ATOM    575  CA  LYS A  38     119.901 135.461 169.136  1.00 46.24           C  
ATOM    576  C   LYS A  38     120.472 136.505 168.093  1.00 46.24           C  
ATOM    577  O   LYS A  38     121.476 136.147 167.478  1.00 46.24           O  
ATOM    578  CB  LYS A  38     118.379 135.558 169.220  1.00 46.24           C  
ATOM    579  CG  LYS A  38     117.724 134.329 169.821  1.00 46.24           C  
ATOM    580  CD  LYS A  38     116.247 134.560 170.082  1.00 46.24           C  
ATOM    581  CE  LYS A  38     115.578 133.291 170.577  1.00 46.24           C  
ATOM    582  NZ  LYS A  38     114.225 133.555 171.134  1.00 46.24           N  
ATOM    583  H   LYS A  38     119.876 135.916 171.217  1.00 46.24           H  
ATOM    584  HA  LYS A  38     120.168 134.474 168.758  1.00 46.24           H  
ATOM    585 1HB  LYS A  38     118.087 136.408 169.824  1.00 46.24           H  
ATOM    586 2HB  LYS A  38     117.965 135.706 168.223  1.00 46.24           H  
ATOM    587 1HG  LYS A  38     117.836 133.487 169.138  1.00 46.24           H  
ATOM    588 2HG  LYS A  38     118.214 134.078 170.762  1.00 46.24           H  
ATOM    589 1HD  LYS A  38     116.125 135.342 170.832  1.00 46.24           H  
ATOM    590 2HD  LYS A  38     115.760 134.881 169.162  1.00 46.24           H  
ATOM    591 1HE  LYS A  38     115.481 132.597 169.743  1.00 46.24           H  
ATOM    592 2HE  LYS A  38     116.195 132.825 171.341  1.00 46.24           H  
ATOM    593 1HZ  LYS A  38     113.810 132.686 171.437  1.00 46.24           H  
ATOM    594 2HZ  LYS A  38     114.310 134.179 171.929  1.00 46.24           H  
ATOM    595 3HZ  LYS A  38     113.641 133.980 170.428  1.00 46.24           H  
ATOM    596  N   GLY A  39     120.341 137.820 168.402  1.00 46.24           N  
ATOM    597  CA  GLY A  39     120.635 138.377 169.720  1.00 46.24           C  
ATOM    598  C   GLY A  39     119.371 138.642 170.521  1.00 46.24           C  
ATOM    599  O   GLY A  39     118.383 139.139 169.980  1.00 46.24           O  
ATOM    600  H   GLY A  39     119.498 138.223 168.019  1.00 46.24           H  
ATOM    601 1HA  GLY A  39     121.309 137.743 170.254  1.00 46.24           H  
ATOM    602 2HA  GLY A  39     121.162 139.321 169.582  1.00 46.24           H  
ATOM    603  N   ARG A  40     119.398 138.311 171.809  1.00 46.24           N  
ATOM    604  CA  ARG A  40     118.249 138.588 172.666  1.00 46.24           C  
ATOM    605  C   ARG A  40     118.605 139.705 173.682  1.00 46.24           C  
ATOM    606  O   ARG A  40     117.953 140.749 173.671  1.00 46.24           O  
ATOM    607  CB  ARG A  40     117.680 137.318 173.324  1.00 46.24           C  
ATOM    608  CG  ARG A  40     116.514 137.586 174.282  1.00 46.24           C  
ATOM    609  CD  ARG A  40     115.307 138.052 173.545  1.00 46.24           C  
ATOM    610  NE  ARG A  40     114.284 138.601 174.431  1.00 46.24           N  
ATOM    611  CZ  ARG A  40     113.268 137.906 174.984  1.00 46.24           C  
ATOM    612  NH1 ARG A  40     113.137 136.621 174.766  1.00 46.24           N  
ATOM    613  NH2 ARG A  40     112.391 138.530 175.752  1.00 46.24           N  
ATOM    614  H   ARG A  40     120.234 137.894 172.193  1.00 46.24           H  
ATOM    615  HA  ARG A  40     117.476 138.990 172.012  1.00 46.24           H  
ATOM    616 1HB  ARG A  40     117.292 136.667 172.543  1.00 46.24           H  
ATOM    617 2HB  ARG A  40     118.448 136.761 173.839  1.00 46.24           H  
ATOM    618 1HG  ARG A  40     116.259 136.673 174.818  1.00 46.24           H  
ATOM    619 2HG  ARG A  40     116.796 138.359 174.995  1.00 46.24           H  
ATOM    620 1HD  ARG A  40     115.593 138.827 172.836  1.00 46.24           H  
ATOM    621 2HD  ARG A  40     114.870 137.212 173.005  1.00 46.24           H  
ATOM    622  HE  ARG A  40     114.333 139.589 174.636  1.00 46.24           H  
ATOM    623 1HH1 ARG A  40     113.805 136.129 174.187  1.00 46.24           H  
ATOM    624 2HH1 ARG A  40     112.374 136.113 175.186  1.00 46.24           H  
ATOM    625 1HH2 ARG A  40     112.483 139.522 175.923  1.00 46.24           H  
ATOM    626 2HH2 ARG A  40     111.628 138.015 176.166  1.00 46.24           H  
ATOM    627  N   PRO A  41     119.618 139.518 174.567  1.00 46.24           N  
ATOM    628  CA  PRO A  41     120.329 138.292 174.967  1.00 46.24           C  
ATOM    629  C   PRO A  41     119.532 137.641 176.105  1.00 46.24           C  
ATOM    630  O   PRO A  41     119.248 138.391 177.037  1.00 46.24           O  
ATOM    631  CB  PRO A  41     121.710 138.825 175.405  1.00 46.24           C  
ATOM    632  CG  PRO A  41     121.837 140.165 174.749  1.00 46.24           C  
ATOM    633  CD  PRO A  41     120.446 140.712 174.718  1.00 46.24           C  
ATOM    634  HA  PRO A  41     120.417 137.613 174.122  1.00 46.24           H  
ATOM    635 1HB  PRO A  41     121.754 138.875 176.497  1.00 46.24           H  
ATOM    636 2HB  PRO A  41     122.503 138.134 175.084  1.00 46.24           H  
ATOM    637 1HG  PRO A  41     122.527 140.802 175.321  1.00 46.24           H  
ATOM    638 2HG  PRO A  41     122.268 140.054 173.745  1.00 46.24           H  
ATOM    639 1HD  PRO A  41     120.205 141.218 175.663  1.00 46.24           H  
ATOM    640 2HD  PRO A  41     120.310 141.377 173.853  1.00 46.24           H  
ATOM    641  N   GLY A  42     119.813 136.350 176.370  1.00 46.24           N  
ATOM    642  CA  GLY A  42     121.170 135.791 176.460  1.00 46.24           C  
ATOM    643  C   GLY A  42     121.631 135.857 177.922  1.00 46.24           C  
ATOM    644  O   GLY A  42     121.859 136.984 178.364  1.00 46.24           O  
ATOM    645  H   GLY A  42     119.198 135.703 175.900  1.00 46.24           H  
ATOM    646 1HA  GLY A  42     121.139 134.752 176.131  1.00 46.24           H  
ATOM    647 2HA  GLY A  42     121.858 136.308 175.813  1.00 46.24           H  
ATOM    648  N   PHE A  43     122.421 134.852 178.299  1.00 46.24           N  
ATOM    649  CA  PHE A  43     123.496 134.371 177.435  1.00 46.24           C  
ATOM    650  C   PHE A  43     123.784 132.918 177.738  1.00 46.24           C  
ATOM    651  O   PHE A  43     123.375 132.402 178.772  1.00 46.24           O  
ATOM    652  CB  PHE A  43     124.744 135.204 177.669  1.00 46.24           C  
ATOM    653  CG  PHE A  43     125.300 135.031 179.055  1.00 46.24           C  
ATOM    654  CD1 PHE A  43     126.405 134.239 179.280  1.00 46.24           C  
ATOM    655  CD2 PHE A  43     124.680 135.617 180.140  1.00 46.24           C  
ATOM    656  CE1 PHE A  43     126.891 134.047 180.556  1.00 46.24           C  
ATOM    657  CE2 PHE A  43     125.153 135.421 181.419  1.00 46.24           C  
ATOM    658  CZ  PHE A  43     126.262 134.635 181.627  1.00 46.24           C  
ATOM    659  H   PHE A  43     121.911 134.101 178.742  1.00 46.24           H  
ATOM    660  HA  PHE A  43     123.163 134.448 176.404  1.00 46.24           H  
ATOM    661 1HB  PHE A  43     125.513 134.922 176.951  1.00 46.24           H  
ATOM    662 2HB  PHE A  43     124.517 136.256 177.515  1.00 46.24           H  
ATOM    663  HD1 PHE A  43     126.896 133.763 178.432  1.00 46.24           H  
ATOM    664  HD2 PHE A  43     123.798 136.235 179.977  1.00 46.24           H  
ATOM    665  HE1 PHE A  43     127.769 133.422 180.715  1.00 46.24           H  
ATOM    666  HE2 PHE A  43     124.648 135.889 182.265  1.00 46.24           H  
ATOM    667  HZ  PHE A  43     126.641 134.481 182.636  1.00 46.24           H  
ATOM    668  N   TYR A  44     124.468 132.255 176.830  1.00 46.24           N  
ATOM    669  CA  TYR A  44     124.821 130.862 177.012  1.00 46.24           C  
ATOM    670  C   TYR A  44     125.859 130.712 178.087  1.00 46.24           C  
ATOM    671  O   TYR A  44     126.904 131.354 178.035  1.00 46.24           O  
ATOM    672  CB  TYR A  44     125.336 130.279 175.733  1.00 46.24           C  
ATOM    673  CG  TYR A  44     125.597 128.806 175.773  1.00 46.24           C  
ATOM    674  CD1 TYR A  44     124.557 127.922 175.553  1.00 46.24           C  
ATOM    675  CD2 TYR A  44     126.873 128.334 176.006  1.00 46.24           C  
ATOM    676  CE1 TYR A  44     124.800 126.566 175.535  1.00 46.24           C  
ATOM    677  CE2 TYR A  44     127.111 126.978 176.001  1.00 46.24           C  
ATOM    678  CZ  TYR A  44     126.086 126.098 175.750  1.00 46.24           C  
ATOM    679  OH  TYR A  44     126.339 124.754 175.677  1.00 46.24           O  
ATOM    680  H   TYR A  44     124.766 132.732 175.990  1.00 46.24           H  
ATOM    681  HA  TYR A  44     123.925 130.339 177.342  1.00 46.24           H  
ATOM    682 1HB  TYR A  44     124.622 130.469 174.947  1.00 46.24           H  
ATOM    683 2HB  TYR A  44     126.264 130.779 175.456  1.00 46.24           H  
ATOM    684  HD1 TYR A  44     123.554 128.296 175.368  1.00 46.24           H  
ATOM    685  HD2 TYR A  44     127.692 129.032 176.183  1.00 46.24           H  
ATOM    686  HE1 TYR A  44     123.987 125.868 175.334  1.00 46.24           H  
ATOM    687  HE2 TYR A  44     128.116 126.603 176.174  1.00 46.24           H  
ATOM    688  HH  TYR A  44     126.401 124.379 176.559  1.00 46.24           H  
ATOM    689  N   PHE A  45     125.613 129.830 179.034  1.00 46.24           N  
ATOM    690  CA  PHE A  45     126.597 129.584 180.071  1.00 46.24           C  
ATOM    691  C   PHE A  45     126.637 128.137 180.443  1.00 46.24           C  
ATOM    692  O   PHE A  45     126.830 127.802 181.611  1.00 46.24           O  
ATOM    693  CB  PHE A  45     126.266 130.357 181.304  1.00 46.24           C  
ATOM    694  CG  PHE A  45     124.924 130.017 181.806  1.00 46.24           C  
ATOM    695  CD1 PHE A  45     124.731 128.880 182.562  1.00 46.24           C  
ATOM    696  CD2 PHE A  45     123.849 130.828 181.539  1.00 46.24           C  
ATOM    697  CE1 PHE A  45     123.484 128.560 183.031  1.00 46.24           C  
ATOM    698  CE2 PHE A  45     122.602 130.511 182.005  1.00 46.24           C  
ATOM    699  CZ  PHE A  45     122.418 129.369 182.753  1.00 46.24           C  
ATOM    700  H   PHE A  45     124.734 129.332 179.042  1.00 46.24           H  
ATOM    701  HA  PHE A  45     127.573 129.867 179.673  1.00 46.24           H  
ATOM    702 1HB  PHE A  45     126.992 130.147 182.085  1.00 46.24           H  
ATOM    703 2HB  PHE A  45     126.297 131.420 181.095  1.00 46.24           H  
ATOM    704  HD1 PHE A  45     125.579 128.237 182.789  1.00 46.24           H  
ATOM    705  HD2 PHE A  45     124.001 131.733 180.955  1.00 46.24           H  
ATOM    706  HE1 PHE A  45     123.345 127.665 183.634  1.00 46.24           H  
ATOM    707  HE2 PHE A  45     121.759 131.164 181.788  1.00 46.24           H  
ATOM    708  HZ  PHE A  45     121.430 129.114 183.130  1.00 46.24           H  
ATOM    709  N   GLY A  46     126.456 127.275 179.462  1.00 46.24           N  
ATOM    710  CA  GLY A  46     126.534 125.843 179.684  1.00 46.24           C  
ATOM    711  C   GLY A  46     125.264 125.239 180.305  1.00 46.24           C  
ATOM    712  O   GLY A  46     125.260 124.060 180.644  1.00 46.24           O  
ATOM    713  H   GLY A  46     126.280 127.614 178.531  1.00 46.24           H  
ATOM    714 1HA  GLY A  46     126.737 125.349 178.732  1.00 46.24           H  
ATOM    715 2HA  GLY A  46     127.384 125.629 180.328  1.00 46.24           H  
ATOM    716  N   GLU A  47     124.205 126.060 180.507  1.00 46.24           N  
ATOM    717  CA  GLU A  47     122.873 125.605 181.004  1.00 46.24           C  
ATOM    718  C   GLU A  47     122.823 125.188 182.523  1.00 46.24           C  
ATOM    719  O   GLU A  47     121.872 125.530 183.233  1.00 46.24           O  
ATOM    720  CB  GLU A  47     122.360 124.473 180.129  1.00 46.24           C  
ATOM    721  CG  GLU A  47     122.158 124.887 178.681  1.00 46.24           C  
ATOM    722  CD  GLU A  47     121.838 123.744 177.791  1.00 46.24           C  
ATOM    723  OE1 GLU A  47     121.396 122.731 178.274  1.00 46.24           O  
ATOM    724  OE2 GLU A  47     122.100 123.845 176.617  1.00 46.24           O  
ATOM    725  H   GLU A  47     124.295 127.031 180.254  1.00 46.24           H  
ATOM    726  HA  GLU A  47     122.207 126.458 180.891  1.00 46.24           H  
ATOM    727 1HB  GLU A  47     123.031 123.621 180.156  1.00 46.24           H  
ATOM    728 2HB  GLU A  47     121.396 124.136 180.507  1.00 46.24           H  
ATOM    729 1HG  GLU A  47     121.349 125.612 178.627  1.00 46.24           H  
ATOM    730 2HG  GLU A  47     123.064 125.370 178.320  1.00 46.24           H  
ATOM    731  N   LEU A  48     123.819 124.433 182.981  1.00 46.24           N  
ATOM    732  CA  LEU A  48     123.873 123.939 184.345  1.00 46.24           C  
ATOM    733  C   LEU A  48     124.357 125.026 185.330  1.00 46.24           C  
ATOM    734  O   LEU A  48     125.089 125.931 184.933  1.00 46.24           O  
ATOM    735  CB  LEU A  48     124.804 122.750 184.405  1.00 46.24           C  
ATOM    736  CG  LEU A  48     124.396 121.587 183.519  1.00 46.24           C  
ATOM    737  CD1 LEU A  48     125.450 120.504 183.585  1.00 46.24           C  
ATOM    738  CD2 LEU A  48     123.055 121.074 183.970  1.00 46.24           C  
ATOM    739  H   LEU A  48     124.546 124.153 182.353  1.00 46.24           H  
ATOM    740  HA  LEU A  48     122.866 123.638 184.592  1.00 46.24           H  
ATOM    741 1HB  LEU A  48     125.800 123.070 184.102  1.00 46.24           H  
ATOM    742 2HB  LEU A  48     124.854 122.388 185.432  1.00 46.24           H  
ATOM    743  HG  LEU A  48     124.326 121.925 182.483  1.00 46.24           H  
ATOM    744 1HD1 LEU A  48     125.158 119.675 182.941  1.00 46.24           H  
ATOM    745 2HD1 LEU A  48     126.406 120.906 183.249  1.00 46.24           H  
ATOM    746 3HD1 LEU A  48     125.545 120.151 184.611  1.00 46.24           H  
ATOM    747 1HD2 LEU A  48     122.749 120.242 183.334  1.00 46.24           H  
ATOM    748 2HD2 LEU A  48     123.126 120.734 185.002  1.00 46.24           H  
ATOM    749 3HD2 LEU A  48     122.318 121.873 183.902  1.00 46.24           H  
ATOM    750  N   PRO A  49     123.943 124.935 186.617  1.00 46.24           N  
ATOM    751  CA  PRO A  49     124.327 125.784 187.728  1.00 46.24           C  
ATOM    752  C   PRO A  49     125.824 125.796 187.938  1.00 46.24           C  
ATOM    753  O   PRO A  49     126.412 126.828 188.247  1.00 46.24           O  
ATOM    754  CB  PRO A  49     123.604 125.123 188.904  1.00 46.24           C  
ATOM    755  CG  PRO A  49     122.385 124.504 188.290  1.00 46.24           C  
ATOM    756  CD  PRO A  49     122.821 124.056 186.921  1.00 46.24           C  
ATOM    757  HA  PRO A  49     123.952 126.804 187.556  1.00 46.24           H  
ATOM    758 1HB  PRO A  49     124.260 124.381 189.382  1.00 46.24           H  
ATOM    759 2HB  PRO A  49     123.356 125.872 189.667  1.00 46.24           H  
ATOM    760 1HG  PRO A  49     122.027 123.671 188.913  1.00 46.24           H  
ATOM    761 2HG  PRO A  49     121.568 125.240 188.250  1.00 46.24           H  
ATOM    762 1HD  PRO A  49     123.137 123.003 186.917  1.00 46.24           H  
ATOM    763 2HD  PRO A  49     122.017 124.246 186.225  1.00 46.24           H  
ATOM    764  N   LEU A  50     126.435 124.638 187.747  1.00 46.24           N  
ATOM    765  CA  LEU A  50     127.859 124.482 187.882  1.00 46.24           C  
ATOM    766  C   LEU A  50     128.555 125.303 186.842  1.00 46.24           C  
ATOM    767  O   LEU A  50     129.495 126.043 187.139  1.00 46.24           O  
ATOM    768  CB  LEU A  50     128.241 123.016 187.756  1.00 46.24           C  
ATOM    769  CG  LEU A  50     129.727 122.706 187.881  1.00 46.24           C  
ATOM    770  CD1 LEU A  50     130.210 123.136 189.258  1.00 46.24           C  
ATOM    771  CD2 LEU A  50     129.947 121.218 187.664  1.00 46.24           C  
ATOM    772  H   LEU A  50     125.882 123.830 187.498  1.00 46.24           H  
ATOM    773  HA  LEU A  50     128.136 124.867 188.859  1.00 46.24           H  
ATOM    774 1HB  LEU A  50     127.720 122.453 188.528  1.00 46.24           H  
ATOM    775 2HB  LEU A  50     127.908 122.651 186.784  1.00 46.24           H  
ATOM    776  HG  LEU A  50     130.286 123.271 187.135  1.00 46.24           H  
ATOM    777 1HD1 LEU A  50     131.272 122.918 189.352  1.00 46.24           H  
ATOM    778 2HD1 LEU A  50     130.046 124.207 189.385  1.00 46.24           H  
ATOM    779 3HD1 LEU A  50     129.659 122.591 190.023  1.00 46.24           H  
ATOM    780 1HD2 LEU A  50     131.010 120.991 187.753  1.00 46.24           H  
ATOM    781 2HD2 LEU A  50     129.392 120.655 188.415  1.00 46.24           H  
ATOM    782 3HD2 LEU A  50     129.598 120.940 186.670  1.00 46.24           H  
ATOM    783  N   SER A  51     128.086 125.176 185.608  1.00 46.24           N  
ATOM    784  CA  SER A  51     128.655 125.896 184.507  1.00 46.24           C  
ATOM    785  C   SER A  51     128.365 127.372 184.615  1.00 46.24           C  
ATOM    786  O   SER A  51     129.186 128.185 184.217  1.00 46.24           O  
ATOM    787  CB  SER A  51     128.146 125.342 183.205  1.00 46.24           C  
ATOM    788  OG  SER A  51     126.777 125.584 183.058  1.00 46.24           O  
ATOM    789  H   SER A  51     127.312 124.550 185.435  1.00 46.24           H  
ATOM    790  HA  SER A  51     129.729 125.768 184.573  1.00 46.24           H  
ATOM    791 1HB  SER A  51     128.693 125.790 182.375  1.00 46.24           H  
ATOM    792 2HB  SER A  51     128.330 124.268 183.176  1.00 46.24           H  
ATOM    793  HG  SER A  51     126.709 126.435 182.616  1.00 46.24           H  
ATOM    794  N   LEU A  52     127.239 127.729 185.227  1.00 46.24           N  
ATOM    795  CA  LEU A  52     126.935 129.122 185.474  1.00 46.24           C  
ATOM    796  C   LEU A  52     127.933 129.708 186.419  1.00 46.24           C  
ATOM    797  O   LEU A  52     128.472 130.788 186.178  1.00 46.24           O  
ATOM    798  CB  LEU A  52     125.548 129.299 186.043  1.00 46.24           C  
ATOM    799  CG  LEU A  52     125.180 130.739 186.374  1.00 46.24           C  
ATOM    800  CD1 LEU A  52     125.290 131.596 185.131  1.00 46.24           C  
ATOM    801  CD2 LEU A  52     123.777 130.775 186.912  1.00 46.24           C  
ATOM    802  H   LEU A  52     126.571 127.021 185.498  1.00 46.24           H  
ATOM    803  HA  LEU A  52     127.021 129.643 184.523  1.00 46.24           H  
ATOM    804 1HB  LEU A  52     124.821 128.913 185.347  1.00 46.24           H  
ATOM    805 2HB  LEU A  52     125.475 128.725 186.963  1.00 46.24           H  
ATOM    806  HG  LEU A  52     125.871 131.132 187.116  1.00 46.24           H  
ATOM    807 1HD1 LEU A  52     125.033 132.627 185.377  1.00 46.24           H  
ATOM    808 2HD1 LEU A  52     126.309 131.558 184.748  1.00 46.24           H  
ATOM    809 3HD1 LEU A  52     124.603 131.225 184.377  1.00 46.24           H  
ATOM    810 1HD2 LEU A  52     123.508 131.802 187.156  1.00 46.24           H  
ATOM    811 2HD2 LEU A  52     123.089 130.389 186.159  1.00 46.24           H  
ATOM    812 3HD2 LEU A  52     123.715 130.159 187.808  1.00 46.24           H  
ATOM    813  N   ALA A  53     128.180 128.998 187.510  1.00 46.24           N  
ATOM    814  CA  ALA A  53     129.140 129.433 188.491  1.00 46.24           C  
ATOM    815  C   ALA A  53     130.497 129.580 187.849  1.00 46.24           C  
ATOM    816  O   ALA A  53     131.203 130.557 188.094  1.00 46.24           O  
ATOM    817  CB  ALA A  53     129.187 128.464 189.652  1.00 46.24           C  
ATOM    818  H   ALA A  53     127.681 128.133 187.665  1.00 46.24           H  
ATOM    819  HA  ALA A  53     128.823 130.414 188.833  1.00 46.24           H  
ATOM    820 1HB  ALA A  53     129.899 128.821 190.396  1.00 46.24           H  
ATOM    821 2HB  ALA A  53     128.197 128.393 190.104  1.00 46.24           H  
ATOM    822 3HB  ALA A  53     129.493 127.484 189.297  1.00 46.24           H  
ATOM    823  N   ALA A  54     130.847 128.634 186.985  1.00 46.24           N  
ATOM    824  CA  ALA A  54     132.104 128.689 186.277  1.00 46.24           C  
ATOM    825  C   ALA A  54     132.167 129.908 185.359  1.00 46.24           C  
ATOM    826  O   ALA A  54     133.157 130.638 185.355  1.00 46.24           O  
ATOM    827  CB  ALA A  54     132.322 127.420 185.492  1.00 46.24           C  
ATOM    828  H   ALA A  54     130.237 127.841 186.838  1.00 46.24           H  
ATOM    829  HA  ALA A  54     132.872 128.799 187.026  1.00 46.24           H  
ATOM    830 1HB  ALA A  54     133.292 127.461 184.994  1.00 46.24           H  
ATOM    831 2HB  ALA A  54     132.299 126.565 186.169  1.00 46.24           H  
ATOM    832 3HB  ALA A  54     131.538 127.312 184.747  1.00 46.24           H  
ATOM    833  N   CYS A  55     131.085 130.156 184.623  1.00 46.24           N  
ATOM    834  CA  CYS A  55     131.013 131.264 183.675  1.00 46.24           C  
ATOM    835  C   CYS A  55     131.061 132.605 184.370  1.00 46.24           C  
ATOM    836  O   CYS A  55     131.601 133.572 183.838  1.00 46.24           O  
ATOM    837  CB  CYS A  55     129.757 131.170 182.829  1.00 46.24           C  
ATOM    838  SG  CYS A  55     129.759 129.780 181.680  1.00 46.24           S  
ATOM    839  H   CYS A  55     130.300 129.529 184.684  1.00 46.24           H  
ATOM    840  HA  CYS A  55     131.893 131.183 183.035  1.00 46.24           H  
ATOM    841 1HB  CYS A  55     128.883 131.078 183.475  1.00 46.24           H  
ATOM    842 2HB  CYS A  55     129.641 132.086 182.249  1.00 46.24           H  
ATOM    843  HG  CYS A  55     131.060 129.819 181.416  1.00 46.24           H  
ATOM    844  N   THR A  56     130.537 132.652 185.582  1.00 46.24           N  
ATOM    845  CA  THR A  56     130.554 133.855 186.382  1.00 46.24           C  
ATOM    846  C   THR A  56     131.822 133.959 187.245  1.00 46.24           C  
ATOM    847  O   THR A  56     131.950 134.885 188.048  1.00 46.24           O  
ATOM    848  CB  THR A  56     129.296 133.932 187.247  1.00 46.24           C  
ATOM    849  OG1 THR A  56     129.179 132.732 188.014  1.00 46.24           O  
ATOM    850  CG2 THR A  56     128.060 134.101 186.384  1.00 46.24           C  
ATOM    851  H   THR A  56     130.078 131.833 185.953  1.00 46.24           H  
ATOM    852  HA  THR A  56     130.563 134.693 185.685  1.00 46.24           H  
ATOM    853  HB  THR A  56     129.376 134.776 187.929  1.00 46.24           H  
ATOM    854  HG1 THR A  56     129.055 131.986 187.418  1.00 46.24           H  
ATOM    855 1HG2 THR A  56     127.177 134.150 187.019  1.00 46.24           H  
ATOM    856 2HG2 THR A  56     128.144 135.020 185.805  1.00 46.24           H  
ATOM    857 3HG2 THR A  56     127.972 133.254 185.706  1.00 46.24           H  
ATOM    858  N   ASN A  57     132.751 133.004 187.070  1.00 46.24           N  
ATOM    859  CA  ASN A  57     134.031 132.981 187.760  1.00 46.24           C  
ATOM    860  C   ASN A  57     133.871 132.824 189.259  1.00 46.24           C  
ATOM    861  O   ASN A  57     134.700 133.295 190.038  1.00 46.24           O  
ATOM    862  CB  ASN A  57     134.843 134.209 187.422  1.00 46.24           C  
ATOM    863  CG  ASN A  57     135.101 134.319 185.953  1.00 46.24           C  
ATOM    864  OD1 ASN A  57     135.429 133.331 185.288  1.00 46.24           O  
ATOM    865  ND2 ASN A  57     134.951 135.506 185.427  1.00 46.24           N  
ATOM    866  H   ASN A  57     132.585 132.269 186.408  1.00 46.24           H  
ATOM    867  HA  ASN A  57     134.556 132.096 187.407  1.00 46.24           H  
ATOM    868 1HB  ASN A  57     134.331 135.107 187.761  1.00 46.24           H  
ATOM    869 2HB  ASN A  57     135.800 134.165 187.941  1.00 46.24           H  
ATOM    870 1HD2 ASN A  57     135.105 135.644 184.448  1.00 46.24           H  
ATOM    871 2HD2 ASN A  57     134.682 136.277 186.003  1.00 46.24           H  
ATOM    872  N   GLN A  58     132.840 132.111 189.669  1.00 46.24           N  
ATOM    873  CA  GLN A  58     132.561 131.939 191.067  1.00 46.24           C  
ATOM    874  C   GLN A  58     133.160 130.664 191.575  1.00 46.24           C  
ATOM    875  O   GLN A  58     132.446 129.709 191.864  1.00 46.24           O  
ATOM    876  CB  GLN A  58     131.080 131.980 191.308  1.00 46.24           C  
ATOM    877  CG  GLN A  58     130.464 133.274 190.868  1.00 46.24           C  
ATOM    878  CD  GLN A  58     131.042 134.440 191.611  1.00 46.24           C  
ATOM    879  OE1 GLN A  58     130.808 134.606 192.811  1.00 46.24           O  
ATOM    880  NE2 GLN A  58     131.826 135.253 190.911  1.00 46.24           N  
ATOM    881  H   GLN A  58     132.215 131.703 188.996  1.00 46.24           H  
ATOM    882  HA  GLN A  58     133.043 132.764 191.592  1.00 46.24           H  
ATOM    883 1HB  GLN A  58     130.593 131.165 190.773  1.00 46.24           H  
ATOM    884 2HB  GLN A  58     130.884 131.850 192.368  1.00 46.24           H  
ATOM    885 1HG  GLN A  58     130.662 133.416 189.812  1.00 46.24           H  
ATOM    886 2HG  GLN A  58     129.390 133.243 191.050  1.00 46.24           H  
ATOM    887 1HE2 GLN A  58     132.252 136.042 191.354  1.00 46.24           H  
ATOM    888 2HE2 GLN A  58     131.989 135.077 189.938  1.00 46.24           H  
ATOM    889  N   LEU A  59     134.481 130.670 191.712  1.00 46.24           N  
ATOM    890  CA  LEU A  59     135.248 129.501 192.124  1.00 46.24           C  
ATOM    891  C   LEU A  59     134.769 128.907 193.417  1.00 46.24           C  
ATOM    892  O   LEU A  59     134.646 127.691 193.530  1.00 46.24           O  
ATOM    893  CB  LEU A  59     136.716 129.840 192.245  1.00 46.24           C  
ATOM    894  CG  LEU A  59     137.593 128.686 192.701  1.00 46.24           C  
ATOM    895  CD1 LEU A  59     137.489 127.558 191.689  1.00 46.24           C  
ATOM    896  CD2 LEU A  59     139.027 129.163 192.845  1.00 46.24           C  
ATOM    897  H   LEU A  59     134.975 131.525 191.470  1.00 46.24           H  
ATOM    898  HA  LEU A  59     135.109 128.751 191.351  1.00 46.24           H  
ATOM    899 1HB  LEU A  59     137.080 130.176 191.275  1.00 46.24           H  
ATOM    900 2HB  LEU A  59     136.832 130.654 192.959  1.00 46.24           H  
ATOM    901  HG  LEU A  59     137.236 128.312 193.660  1.00 46.24           H  
ATOM    902 1HD1 LEU A  59     138.107 126.720 192.011  1.00 46.24           H  
ATOM    903 2HD1 LEU A  59     136.452 127.233 191.611  1.00 46.24           H  
ATOM    904 3HD1 LEU A  59     137.834 127.909 190.717  1.00 46.24           H  
ATOM    905 1HD2 LEU A  59     139.656 128.334 193.172  1.00 46.24           H  
ATOM    906 2HD2 LEU A  59     139.386 129.532 191.883  1.00 46.24           H  
ATOM    907 3HD2 LEU A  59     139.072 129.965 193.581  1.00 46.24           H  
ATOM    908  N   ALA A  60     134.533 129.751 194.409  1.00 46.24           N  
ATOM    909  CA  ALA A  60     134.068 129.278 195.698  1.00 46.24           C  
ATOM    910  C   ALA A  60     132.762 128.539 195.539  1.00 46.24           C  
ATOM    911  O   ALA A  60     132.602 127.441 196.066  1.00 46.24           O  
ATOM    912  CB  ALA A  60     133.916 130.428 196.670  1.00 46.24           C  
ATOM    913  H   ALA A  60     134.669 130.742 194.265  1.00 46.24           H  
ATOM    914  HA  ALA A  60     134.810 128.568 196.062  1.00 46.24           H  
ATOM    915 1HB  ALA A  60     133.589 130.047 197.637  1.00 46.24           H  
ATOM    916 2HB  ALA A  60     134.873 130.936 196.785  1.00 46.24           H  
ATOM    917 3HB  ALA A  60     133.176 131.131 196.290  1.00 46.24           H  
ATOM    918  N   ILE A  61     131.838 129.125 194.777  1.00 46.24           N  
ATOM    919  CA  ILE A  61     130.558 128.497 194.525  1.00 46.24           C  
ATOM    920  C   ILE A  61     130.734 127.198 193.780  1.00 46.24           C  
ATOM    921  O   ILE A  61     130.084 126.216 194.106  1.00 46.24           O  
ATOM    922  CB  ILE A  61     129.586 129.424 193.784  1.00 46.24           C  
ATOM    923  CG1 ILE A  61     129.155 130.579 194.702  1.00 46.24           C  
ATOM    924  CG2 ILE A  61     128.387 128.641 193.307  1.00 46.24           C  
ATOM    925  CD1 ILE A  61     128.366 131.672 194.005  1.00 46.24           C  
ATOM    926  H   ILE A  61     132.032 130.029 194.368  1.00 46.24           H  
ATOM    927  HA  ILE A  61     130.137 128.260 195.500  1.00 46.24           H  
ATOM    928  HB  ILE A  61     130.086 129.862 192.927  1.00 46.24           H  
ATOM    929 1HG1 ILE A  61     128.543 130.180 195.509  1.00 46.24           H  
ATOM    930 2HG1 ILE A  61     130.042 131.031 195.147  1.00 46.24           H  
ATOM    931 1HG2 ILE A  61     127.708 129.305 192.773  1.00 46.24           H  
ATOM    932 2HG2 ILE A  61     128.716 127.847 192.642  1.00 46.24           H  
ATOM    933 3HG2 ILE A  61     127.874 128.208 194.164  1.00 46.24           H  
ATOM    934 1HD1 ILE A  61     128.100 132.444 194.727  1.00 46.24           H  
ATOM    935 2HD1 ILE A  61     128.965 132.112 193.214  1.00 46.24           H  
ATOM    936 3HD1 ILE A  61     127.458 131.248 193.579  1.00 46.24           H  
ATOM    937  N   VAL A  62     131.632 127.183 192.793  1.00 46.24           N  
ATOM    938  CA  VAL A  62     131.947 125.960 192.061  1.00 46.24           C  
ATOM    939  C   VAL A  62     132.399 124.873 193.001  1.00 46.24           C  
ATOM    940  O   VAL A  62     131.918 123.739 192.928  1.00 46.24           O  
ATOM    941  CB  VAL A  62     133.037 126.211 191.000  1.00 46.24           C  
ATOM    942  CG1 VAL A  62     133.543 124.892 190.452  1.00 46.24           C  
ATOM    943  CG2 VAL A  62     132.472 127.048 189.870  1.00 46.24           C  
ATOM    944  H   VAL A  62     132.112 128.036 192.550  1.00 46.24           H  
ATOM    945  HA  VAL A  62     131.025 125.636 191.578  1.00 46.24           H  
ATOM    946  HB  VAL A  62     133.876 126.724 191.456  1.00 46.24           H  
ATOM    947 1HG1 VAL A  62     134.319 125.082 189.710  1.00 46.24           H  
ATOM    948 2HG1 VAL A  62     133.957 124.294 191.263  1.00 46.24           H  
ATOM    949 3HG1 VAL A  62     132.724 124.356 189.987  1.00 46.24           H  
ATOM    950 1HG2 VAL A  62     133.248 127.224 189.126  1.00 46.24           H  
ATOM    951 2HG2 VAL A  62     131.641 126.516 189.407  1.00 46.24           H  
ATOM    952 3HG2 VAL A  62     132.120 127.998 190.256  1.00 46.24           H  
ATOM    953  N   LYS A  63     133.309 125.223 193.903  1.00 46.24           N  
ATOM    954  CA  LYS A  63     133.805 124.295 194.888  1.00 46.24           C  
ATOM    955  C   LYS A  63     132.689 123.809 195.768  1.00 46.24           C  
ATOM    956  O   LYS A  63     132.598 122.620 196.055  1.00 46.24           O  
ATOM    957  CB  LYS A  63     134.898 124.935 195.728  1.00 46.24           C  
ATOM    958  CG  LYS A  63     136.211 125.138 195.003  1.00 46.24           C  
ATOM    959  CD  LYS A  63     137.216 125.851 195.888  1.00 46.24           C  
ATOM    960  CE  LYS A  63     138.568 125.966 195.209  1.00 46.24           C  
ATOM    961  NZ  LYS A  63     139.539 126.727 196.037  1.00 46.24           N  
ATOM    962  H   LYS A  63     133.674 126.164 193.894  1.00 46.24           H  
ATOM    963  HA  LYS A  63     134.200 123.434 194.348  1.00 46.24           H  
ATOM    964 1HB  LYS A  63     134.564 125.906 196.086  1.00 46.24           H  
ATOM    965 2HB  LYS A  63     135.094 124.315 196.603  1.00 46.24           H  
ATOM    966 1HG  LYS A  63     136.620 124.169 194.720  1.00 46.24           H  
ATOM    967 2HG  LYS A  63     136.050 125.722 194.100  1.00 46.24           H  
ATOM    968 1HD  LYS A  63     136.849 126.852 196.121  1.00 46.24           H  
ATOM    969 2HD  LYS A  63     137.334 125.301 196.822  1.00 46.24           H  
ATOM    970 1HE  LYS A  63     138.966 124.967 195.029  1.00 46.24           H  
ATOM    971 2HE  LYS A  63     138.453 126.467 194.254  1.00 46.24           H  
ATOM    972 1HZ  LYS A  63     140.424 126.780 195.554  1.00 46.24           H  
ATOM    973 2HZ  LYS A  63     139.187 127.661 196.197  1.00 46.24           H  
ATOM    974 3HZ  LYS A  63     139.667 126.260 196.923  1.00 46.24           H  
ATOM    975  N   PHE A  64     131.810 124.719 196.165  1.00 46.24           N  
ATOM    976  CA  PHE A  64     130.709 124.361 197.017  1.00 46.24           C  
ATOM    977  C   PHE A  64     129.730 123.475 196.314  1.00 46.24           C  
ATOM    978  O   PHE A  64     129.243 122.521 196.896  1.00 46.24           O  
ATOM    979  CB  PHE A  64     130.013 125.590 197.558  1.00 46.24           C  
ATOM    980  CG  PHE A  64     130.788 126.264 198.637  1.00 46.24           C  
ATOM    981  CD1 PHE A  64     130.970 127.634 198.632  1.00 46.24           C  
ATOM    982  CD2 PHE A  64     131.351 125.524 199.659  1.00 46.24           C  
ATOM    983  CE1 PHE A  64     131.700 128.252 199.628  1.00 46.24           C  
ATOM    984  CE2 PHE A  64     132.078 126.137 200.658  1.00 46.24           C  
ATOM    985  CZ  PHE A  64     132.251 127.505 200.642  1.00 46.24           C  
ATOM    986  H   PHE A  64     131.937 125.686 195.903  1.00 46.24           H  
ATOM    987  HA  PHE A  64     131.133 123.792 197.846  1.00 46.24           H  
ATOM    988 1HB  PHE A  64     129.853 126.307 196.753  1.00 46.24           H  
ATOM    989 2HB  PHE A  64     129.037 125.316 197.956  1.00 46.24           H  
ATOM    990  HD1 PHE A  64     130.534 128.225 197.827  1.00 46.24           H  
ATOM    991  HD2 PHE A  64     131.214 124.442 199.670  1.00 46.24           H  
ATOM    992  HE1 PHE A  64     131.837 129.333 199.611  1.00 46.24           H  
ATOM    993  HE2 PHE A  64     132.516 125.541 201.460  1.00 46.24           H  
ATOM    994  HZ  PHE A  64     132.827 127.991 201.429  1.00 46.24           H  
ATOM    995  N   LEU A  65     129.474 123.742 195.043  1.00 46.24           N  
ATOM    996  CA  LEU A  65     128.552 122.923 194.281  1.00 46.24           C  
ATOM    997  C   LEU A  65     129.083 121.526 194.117  1.00 46.24           C  
ATOM    998  O   LEU A  65     128.339 120.555 194.246  1.00 46.24           O  
ATOM    999  CB  LEU A  65     128.278 123.547 192.912  1.00 46.24           C  
ATOM   1000  CG  LEU A  65     127.425 124.820 192.920  1.00 46.24           C  
ATOM   1001  CD1 LEU A  65     127.415 125.426 191.530  1.00 46.24           C  
ATOM   1002  CD2 LEU A  65     126.013 124.475 193.368  1.00 46.24           C  
ATOM   1003  H   LEU A  65     129.901 124.539 194.606  1.00 46.24           H  
ATOM   1004  HA  LEU A  65     127.629 122.868 194.856  1.00 46.24           H  
ATOM   1005 1HB  LEU A  65     129.230 123.791 192.445  1.00 46.24           H  
ATOM   1006 2HB  LEU A  65     127.769 122.813 192.292  1.00 46.24           H  
ATOM   1007  HG  LEU A  65     127.850 125.547 193.604  1.00 46.24           H  
ATOM   1008 1HD1 LEU A  65     126.815 126.335 191.534  1.00 46.24           H  
ATOM   1009 2HD1 LEU A  65     128.435 125.668 191.231  1.00 46.24           H  
ATOM   1010 3HD1 LEU A  65     126.989 124.713 190.827  1.00 46.24           H  
ATOM   1011 1HD2 LEU A  65     125.403 125.379 193.376  1.00 46.24           H  
ATOM   1012 2HD2 LEU A  65     125.579 123.750 192.679  1.00 46.24           H  
ATOM   1013 3HD2 LEU A  65     126.043 124.050 194.371  1.00 46.24           H  
ATOM   1014  N   LEU A  66     130.378 121.415 193.877  1.00 46.24           N  
ATOM   1015  CA  LEU A  66     131.004 120.124 193.740  1.00 46.24           C  
ATOM   1016  C   LEU A  66     131.097 119.399 195.059  1.00 46.24           C  
ATOM   1017  O   LEU A  66     130.989 118.177 195.103  1.00 46.24           O  
ATOM   1018  CB  LEU A  66     132.393 120.266 193.140  1.00 46.24           C  
ATOM   1019  CG  LEU A  66     132.438 120.689 191.676  1.00 46.24           C  
ATOM   1020  CD1 LEU A  66     133.875 120.956 191.277  1.00 46.24           C  
ATOM   1021  CD2 LEU A  66     131.837 119.588 190.821  1.00 46.24           C  
ATOM   1022  H   LEU A  66     130.939 122.248 193.761  1.00 46.24           H  
ATOM   1023  HA  LEU A  66     130.370 119.538 193.077  1.00 46.24           H  
ATOM   1024 1HB  LEU A  66     132.947 121.006 193.717  1.00 46.24           H  
ATOM   1025 2HB  LEU A  66     132.908 119.309 193.226  1.00 46.24           H  
ATOM   1026  HG  LEU A  66     131.870 121.608 191.540  1.00 46.24           H  
ATOM   1027 1HD1 LEU A  66     133.911 121.263 190.231  1.00 46.24           H  
ATOM   1028 2HD1 LEU A  66     134.279 121.748 191.902  1.00 46.24           H  
ATOM   1029 3HD1 LEU A  66     134.464 120.050 191.409  1.00 46.24           H  
ATOM   1030 1HD2 LEU A  66     131.864 119.885 189.773  1.00 46.24           H  
ATOM   1031 2HD2 LEU A  66     132.410 118.671 190.954  1.00 46.24           H  
ATOM   1032 3HD2 LEU A  66     130.807 119.419 191.124  1.00 46.24           H  
ATOM   1033  N   GLN A  67     131.323 120.138 196.136  1.00 46.24           N  
ATOM   1034  CA  GLN A  67     131.546 119.515 197.420  1.00 46.24           C  
ATOM   1035  C   GLN A  67     130.351 119.595 198.367  1.00 46.24           C  
ATOM   1036  O   GLN A  67     130.460 119.187 199.523  1.00 46.24           O  
ATOM   1037  CB  GLN A  67     132.780 120.108 198.080  1.00 46.24           C  
ATOM   1038  CG  GLN A  67     134.036 119.974 197.239  1.00 46.24           C  
ATOM   1039  CD  GLN A  67     134.334 118.542 196.866  1.00 46.24           C  
ATOM   1040  OE1 GLN A  67     134.357 117.649 197.716  1.00 46.24           O  
ATOM   1041  NE2 GLN A  67     134.563 118.312 195.578  1.00 46.24           N  
ATOM   1042  H   GLN A  67     131.404 121.141 196.054  1.00 46.24           H  
ATOM   1043  HA  GLN A  67     131.723 118.459 197.222  1.00 46.24           H  
ATOM   1044 1HB  GLN A  67     132.615 121.167 198.279  1.00 46.24           H  
ATOM   1045 2HB  GLN A  67     132.957 119.616 199.036  1.00 46.24           H  
ATOM   1046 1HG  GLN A  67     133.910 120.544 196.320  1.00 46.24           H  
ATOM   1047 2HG  GLN A  67     134.882 120.363 197.806  1.00 46.24           H  
ATOM   1048 1HE2 GLN A  67     134.767 117.385 195.263  1.00 46.24           H  
ATOM   1049 2HE2 GLN A  67     134.534 119.065 194.921  1.00 46.24           H  
ATOM   1050  N   ASN A  68     129.215 120.117 197.902  1.00 46.24           N  
ATOM   1051  CA  ASN A  68     128.061 120.209 198.790  1.00 46.24           C  
ATOM   1052  C   ASN A  68     127.672 118.820 199.206  1.00 46.24           C  
ATOM   1053  O   ASN A  68     127.376 117.975 198.367  1.00 46.24           O  
ATOM   1054  CB  ASN A  68     126.883 120.938 198.169  1.00 46.24           C  
ATOM   1055  CG  ASN A  68     125.839 121.295 199.202  1.00 46.24           C  
ATOM   1056  OD1 ASN A  68     125.441 120.468 200.030  1.00 46.24           O  
ATOM   1057  ND2 ASN A  68     125.401 122.532 199.178  1.00 46.24           N  
ATOM   1058  H   ASN A  68     129.150 120.455 196.952  1.00 46.24           H  
ATOM   1059  HA  ASN A  68     128.387 120.734 199.690  1.00 46.24           H  
ATOM   1060 1HB  ASN A  68     127.211 121.850 197.690  1.00 46.24           H  
ATOM   1061 2HB  ASN A  68     126.425 120.312 197.405  1.00 46.24           H  
ATOM   1062 1HD2 ASN A  68     124.718 122.837 199.845  1.00 46.24           H  
ATOM   1063 2HD2 ASN A  68     125.755 123.174 198.499  1.00 46.24           H  
ATOM   1064  N   SER A  69     127.677 118.572 200.510  1.00 46.24           N  
ATOM   1065  CA  SER A  69     127.388 117.248 201.043  1.00 46.24           C  
ATOM   1066  C   SER A  69     125.958 116.802 200.758  1.00 46.24           C  
ATOM   1067  O   SER A  69     125.687 115.604 200.690  1.00 46.24           O  
ATOM   1068  CB  SER A  69     127.650 117.216 202.526  1.00 46.24           C  
ATOM   1069  OG  SER A  69     126.742 118.034 203.210  1.00 46.24           O  
ATOM   1070  H   SER A  69     127.911 119.319 201.151  1.00 46.24           H  
ATOM   1071  HA  SER A  69     128.060 116.555 200.533  1.00 46.24           H  
ATOM   1072 1HB  SER A  69     127.569 116.192 202.889  1.00 46.24           H  
ATOM   1073 2HB  SER A  69     128.667 117.554 202.722  1.00 46.24           H  
ATOM   1074  HG  SER A  69     125.875 117.647 203.063  1.00 46.24           H  
ATOM   1075  N   TRP A  70     125.046 117.764 200.591  1.00 46.24           N  
ATOM   1076  CA  TRP A  70     123.672 117.460 200.230  1.00 46.24           C  
ATOM   1077  C   TRP A  70     123.642 116.817 198.865  1.00 46.24           C  
ATOM   1078  O   TRP A  70     123.106 115.721 198.687  1.00 46.24           O  
ATOM   1079  CB  TRP A  70     122.813 118.712 200.231  1.00 46.24           C  
ATOM   1080  CG  TRP A  70     121.404 118.461 199.822  1.00 46.24           C  
ATOM   1081  CD1 TRP A  70     120.929 118.412 198.551  1.00 46.24           C  
ATOM   1082  CD2 TRP A  70     120.260 118.258 200.681  1.00 46.24           C  
ATOM   1083  NE1 TRP A  70     119.581 118.196 198.553  1.00 46.24           N  
ATOM   1084  CE2 TRP A  70     119.152 118.107 199.850  1.00 46.24           C  
ATOM   1085  CE3 TRP A  70     120.093 118.205 202.068  1.00 46.24           C  
ATOM   1086  CZ2 TRP A  70     117.878 117.908 200.352  1.00 46.24           C  
ATOM   1087  CZ3 TRP A  70     118.815 117.997 202.575  1.00 46.24           C  
ATOM   1088  CH2 TRP A  70     117.737 117.855 201.738  1.00 46.24           C  
ATOM   1089  H   TRP A  70     125.324 118.734 200.672  1.00 46.24           H  
ATOM   1090  HA  TRP A  70     123.298 116.741 200.960  1.00 46.24           H  
ATOM   1091 1HB  TRP A  70     122.809 119.150 201.228  1.00 46.24           H  
ATOM   1092 2HB  TRP A  70     123.236 119.446 199.551  1.00 46.24           H  
ATOM   1093  HD1 TRP A  70     121.534 118.538 197.661  1.00 46.24           H  
ATOM   1094  HE1 TRP A  70     118.997 118.124 197.735  1.00 46.24           H  
ATOM   1095  HE3 TRP A  70     120.944 118.321 202.736  1.00 46.24           H  
ATOM   1096  HZ2 TRP A  70     117.010 117.791 199.705  1.00 46.24           H  
ATOM   1097  HZ3 TRP A  70     118.689 117.955 203.658  1.00 46.24           H  
ATOM   1098  HH2 TRP A  70     116.748 117.698 202.169  1.00 46.24           H  
ATOM   1099  N   GLN A  71     124.197 117.517 197.889  1.00 46.24           N  
ATOM   1100  CA  GLN A  71     124.289 116.996 196.548  1.00 46.24           C  
ATOM   1101  C   GLN A  71     125.480 117.594 195.816  1.00 46.24           C  
ATOM   1102  O   GLN A  71     125.472 118.780 195.482  1.00 46.24           O  
ATOM   1103  CB  GLN A  71     123.021 117.255 195.760  1.00 46.24           C  
ATOM   1104  CG  GLN A  71     123.092 116.737 194.345  1.00 46.24           C  
ATOM   1105  CD  GLN A  71     123.244 115.237 194.296  1.00 46.24           C  
ATOM   1106  OE1 GLN A  71     122.367 114.497 194.750  1.00 46.24           O  
ATOM   1107  NE2 GLN A  71     124.365 114.773 193.756  1.00 46.24           N  
ATOM   1108  H   GLN A  71     124.596 118.422 198.094  1.00 46.24           H  
ATOM   1109  HA  GLN A  71     124.432 115.925 196.637  1.00 46.24           H  
ATOM   1110 1HB  GLN A  71     122.177 116.776 196.255  1.00 46.24           H  
ATOM   1111 2HB  GLN A  71     122.823 118.325 195.723  1.00 46.24           H  
ATOM   1112 1HG  GLN A  71     122.176 117.009 193.820  1.00 46.24           H  
ATOM   1113 2HG  GLN A  71     123.954 117.181 193.850  1.00 46.24           H  
ATOM   1114 1HE2 GLN A  71     124.524 113.786 193.701  1.00 46.24           H  
ATOM   1115 2HE2 GLN A  71     125.058 115.409 193.410  1.00 46.24           H  
ATOM   1116  N   PRO A  72     126.520 116.794 195.583  1.00 46.24           N  
ATOM   1117  CA  PRO A  72     127.661 117.122 194.778  1.00 46.24           C  
ATOM   1118  C   PRO A  72     127.247 117.318 193.322  1.00 46.24           C  
ATOM   1119  O   PRO A  72     126.446 116.549 192.786  1.00 46.24           O  
ATOM   1120  CB  PRO A  72     128.573 115.906 194.983  1.00 46.24           C  
ATOM   1121  CG  PRO A  72     128.190 115.371 196.341  1.00 46.24           C  
ATOM   1122  CD  PRO A  72     126.716 115.634 196.462  1.00 46.24           C  
ATOM   1123  HA  PRO A  72     128.130 118.035 195.173  1.00 46.24           H  
ATOM   1124 1HB  PRO A  72     128.406 115.174 194.179  1.00 46.24           H  
ATOM   1125 2HB  PRO A  72     129.625 116.204 194.925  1.00 46.24           H  
ATOM   1126 1HG  PRO A  72     128.433 114.300 196.408  1.00 46.24           H  
ATOM   1127 2HG  PRO A  72     128.773 115.876 197.126  1.00 46.24           H  
ATOM   1128 1HD  PRO A  72     126.143 114.773 196.086  1.00 46.24           H  
ATOM   1129 2HD  PRO A  72     126.448 115.882 197.497  1.00 46.24           H  
ATOM   1130  N   ALA A  73     127.791 118.346 192.687  1.00 46.24           N  
ATOM   1131  CA  ALA A  73     127.504 118.610 191.280  1.00 46.24           C  
ATOM   1132  C   ALA A  73     128.328 117.684 190.394  1.00 46.24           C  
ATOM   1133  O   ALA A  73     129.451 117.316 190.740  1.00 46.24           O  
ATOM   1134  CB  ALA A  73     127.764 120.066 190.939  1.00 46.24           C  
ATOM   1135  H   ALA A  73     128.407 118.964 193.193  1.00 46.24           H  
ATOM   1136  HA  ALA A  73     126.454 118.367 191.122  1.00 46.24           H  
ATOM   1137 1HB  ALA A  73     127.516 120.245 189.893  1.00 46.24           H  
ATOM   1138 2HB  ALA A  73     127.145 120.701 191.572  1.00 46.24           H  
ATOM   1139 3HB  ALA A  73     128.812 120.299 191.108  1.00 46.24           H  
ATOM   1140  N   ASP A  74     127.765 117.305 189.251  1.00 46.24           N  
ATOM   1141  CA  ASP A  74     128.447 116.414 188.319  1.00 46.24           C  
ATOM   1142  C   ASP A  74     129.352 117.179 187.369  1.00 46.24           C  
ATOM   1143  O   ASP A  74     128.895 117.786 186.403  1.00 46.24           O  
ATOM   1144  CB  ASP A  74     127.457 115.576 187.535  1.00 46.24           C  
ATOM   1145  CG  ASP A  74     128.139 114.617 186.574  1.00 46.24           C  
ATOM   1146  OD1 ASP A  74     129.341 114.690 186.441  1.00 46.24           O  
ATOM   1147  OD2 ASP A  74     127.453 113.839 185.958  1.00 46.24           O  
ATOM   1148  H   ASP A  74     126.835 117.635 189.025  1.00 46.24           H  
ATOM   1149  HA  ASP A  74     129.078 115.759 188.921  1.00 46.24           H  
ATOM   1150 1HB  ASP A  74     126.842 114.999 188.226  1.00 46.24           H  
ATOM   1151 2HB  ASP A  74     126.796 116.226 186.974  1.00 46.24           H  
ATOM   1152  N   ILE A  75     130.649 117.102 187.628  1.00 46.24           N  
ATOM   1153  CA  ILE A  75     131.669 117.791 186.840  1.00 46.24           C  
ATOM   1154  C   ILE A  75     131.726 117.323 185.380  1.00 46.24           C  
ATOM   1155  O   ILE A  75     132.179 118.062 184.507  1.00 46.24           O  
ATOM   1156  CB  ILE A  75     133.042 117.619 187.502  1.00 46.24           C  
ATOM   1157  CG1 ILE A  75     134.039 118.624 186.957  1.00 46.24           C  
ATOM   1158  CG2 ILE A  75     133.557 116.206 187.303  1.00 46.24           C  
ATOM   1159  CD1 ILE A  75     135.314 118.681 187.765  1.00 46.24           C  
ATOM   1160  H   ILE A  75     130.947 116.559 188.427  1.00 46.24           H  
ATOM   1161  HA  ILE A  75     131.398 118.844 186.837  1.00 46.24           H  
ATOM   1162  HB  ILE A  75     132.949 117.811 188.570  1.00 46.24           H  
ATOM   1163 1HG1 ILE A  75     134.292 118.360 185.930  1.00 46.24           H  
ATOM   1164 2HG1 ILE A  75     133.590 119.617 186.949  1.00 46.24           H  
ATOM   1165 1HG2 ILE A  75     134.520 116.098 187.802  1.00 46.24           H  
ATOM   1166 2HG2 ILE A  75     132.848 115.496 187.728  1.00 46.24           H  
ATOM   1167 3HG2 ILE A  75     133.679 116.006 186.240  1.00 46.24           H  
ATOM   1168 1HD1 ILE A  75     135.994 119.407 187.328  1.00 46.24           H  
ATOM   1169 2HD1 ILE A  75     135.083 118.969 188.791  1.00 46.24           H  
ATOM   1170 3HD1 ILE A  75     135.783 117.700 187.760  1.00 46.24           H  
ATOM   1171  N   SER A  76     131.289 116.091 185.123  1.00 46.24           N  
ATOM   1172  CA  SER A  76     131.333 115.519 183.790  1.00 46.24           C  
ATOM   1173  C   SER A  76     130.034 115.735 183.035  1.00 46.24           C  
ATOM   1174  O   SER A  76     129.895 115.279 181.898  1.00 46.24           O  
ATOM   1175  CB  SER A  76     131.625 114.040 183.865  1.00 46.24           C  
ATOM   1176  OG  SER A  76     130.555 113.344 184.439  1.00 46.24           O  
ATOM   1177  H   SER A  76     130.899 115.535 185.873  1.00 46.24           H  
ATOM   1178  HA  SER A  76     132.127 116.032 183.249  1.00 46.24           H  
ATOM   1179 1HB  SER A  76     131.823 113.653 182.866  1.00 46.24           H  
ATOM   1180 2HB  SER A  76     132.517 113.882 184.459  1.00 46.24           H  
ATOM   1181  HG  SER A  76     130.275 113.860 185.203  1.00 46.24           H  
ATOM   1182  N   ALA A  77     129.064 116.383 183.674  1.00 46.24           N  
ATOM   1183  CA  ALA A  77     127.768 116.562 183.066  1.00 46.24           C  
ATOM   1184  C   ALA A  77     127.854 117.359 181.791  1.00 46.24           C  
ATOM   1185  O   ALA A  77     128.544 118.379 181.713  1.00 46.24           O  
ATOM   1186  CB  ALA A  77     126.820 117.222 184.023  1.00 46.24           C  
ATOM   1187  H   ALA A  77     129.217 116.756 184.599  1.00 46.24           H  
ATOM   1188  HA  ALA A  77     127.407 115.566 182.806  1.00 46.24           H  
ATOM   1189 1HB  ALA A  77     125.840 117.317 183.557  1.00 46.24           H  
ATOM   1190 2HB  ALA A  77     126.735 116.616 184.919  1.00 46.24           H  
ATOM   1191 3HB  ALA A  77     127.197 118.207 184.286  1.00 46.24           H  
ATOM   1192  N   ARG A  78     127.119 116.899 180.799  1.00 46.24           N  
ATOM   1193  CA  ARG A  78     127.034 117.556 179.524  1.00 46.24           C  
ATOM   1194  C   ARG A  78     125.663 118.167 179.374  1.00 46.24           C  
ATOM   1195  O   ARG A  78     124.674 117.612 179.851  1.00 46.24           O  
ATOM   1196  CB  ARG A  78     127.318 116.581 178.410  1.00 46.24           C  
ATOM   1197  CG  ARG A  78     128.731 116.034 178.409  1.00 46.24           C  
ATOM   1198  CD  ARG A  78     128.882 114.888 177.488  1.00 46.24           C  
ATOM   1199  NE  ARG A  78     128.715 115.277 176.107  1.00 46.24           N  
ATOM   1200  CZ  ARG A  78     128.516 114.413 175.098  1.00 46.24           C  
ATOM   1201  NH1 ARG A  78     128.486 113.122 175.337  1.00 46.24           N  
ATOM   1202  NH2 ARG A  78     128.345 114.857 173.872  1.00 46.24           N  
ATOM   1203  H   ARG A  78     126.590 116.051 180.942  1.00 46.24           H  
ATOM   1204  HA  ARG A  78     127.773 118.356 179.522  1.00 46.24           H  
ATOM   1205 1HB  ARG A  78     126.635 115.736 178.483  1.00 46.24           H  
ATOM   1206 2HB  ARG A  78     127.143 117.060 177.453  1.00 46.24           H  
ATOM   1207 1HG  ARG A  78     129.417 116.816 178.087  1.00 46.24           H  
ATOM   1208 2HG  ARG A  78     128.998 115.705 179.414  1.00 46.24           H  
ATOM   1209 1HD  ARG A  78     129.874 114.456 177.603  1.00 46.24           H  
ATOM   1210 2HD  ARG A  78     128.131 114.134 177.722  1.00 46.24           H  
ATOM   1211  HE  ARG A  78     128.754 116.266 175.888  1.00 46.24           H  
ATOM   1212 1HH1 ARG A  78     128.616 112.779 176.278  1.00 46.24           H  
ATOM   1213 2HH1 ARG A  78     128.336 112.472 174.579  1.00 46.24           H  
ATOM   1214 1HH2 ARG A  78     128.359 115.847 173.694  1.00 46.24           H  
ATOM   1215 2HH2 ARG A  78     128.196 114.207 173.114  1.00 46.24           H  
ATOM   1216  N   ASP A  79     125.605 119.319 178.741  1.00 46.24           N  
ATOM   1217  CA  ASP A  79     124.358 120.035 178.573  1.00 46.24           C  
ATOM   1218  C   ASP A  79     123.623 119.582 177.312  1.00 46.24           C  
ATOM   1219  O   ASP A  79     123.997 118.586 176.695  1.00 46.24           O  
ATOM   1220  CB  ASP A  79     124.611 121.521 178.583  1.00 46.24           C  
ATOM   1221  CG  ASP A  79     125.367 122.014 177.385  1.00 46.24           C  
ATOM   1222  OD1 ASP A  79     125.437 121.302 176.405  1.00 46.24           O  
ATOM   1223  OD2 ASP A  79     125.879 123.108 177.457  1.00 46.24           O  
ATOM   1224  H   ASP A  79     126.459 119.728 178.386  1.00 46.24           H  
ATOM   1225  HA  ASP A  79     123.733 119.774 179.429  1.00 46.24           H  
ATOM   1226 1HB  ASP A  79     123.678 122.047 178.656  1.00 46.24           H  
ATOM   1227 2HB  ASP A  79     125.190 121.771 179.472  1.00 46.24           H  
ATOM   1228  N   SER A  80     122.580 120.326 176.911  1.00 46.24           N  
ATOM   1229  CA  SER A  80     121.723 119.918 175.788  1.00 46.24           C  
ATOM   1230  C   SER A  80     122.451 119.848 174.438  1.00 46.24           C  
ATOM   1231  O   SER A  80     121.953 119.216 173.507  1.00 46.24           O  
ATOM   1232  CB  SER A  80     120.544 120.850 175.648  1.00 46.24           C  
ATOM   1233  OG  SER A  80     120.937 122.083 175.111  1.00 46.24           O  
ATOM   1234  H   SER A  80     122.326 121.159 177.435  1.00 46.24           H  
ATOM   1235  HA  SER A  80     121.370 118.914 176.023  1.00 46.24           H  
ATOM   1236 1HB  SER A  80     119.792 120.392 175.007  1.00 46.24           H  
ATOM   1237 2HB  SER A  80     120.090 121.005 176.627  1.00 46.24           H  
ATOM   1238  HG  SER A  80     121.638 122.413 175.680  1.00 46.24           H  
ATOM   1239  N   VAL A  81     123.606 120.501 174.319  1.00 46.24           N  
ATOM   1240  CA  VAL A  81     124.361 120.434 173.081  1.00 46.24           C  
ATOM   1241  C   VAL A  81     125.669 119.676 173.307  1.00 46.24           C  
ATOM   1242  O   VAL A  81     126.601 119.754 172.501  1.00 46.24           O  
ATOM   1243  CB  VAL A  81     124.630 121.832 172.527  1.00 46.24           C  
ATOM   1244  CG1 VAL A  81     123.319 122.528 172.202  1.00 46.24           C  
ATOM   1245  CG2 VAL A  81     125.410 122.627 173.523  1.00 46.24           C  
ATOM   1246  H   VAL A  81     123.993 121.014 175.104  1.00 46.24           H  
ATOM   1247  HA  VAL A  81     123.761 119.869 172.374  1.00 46.24           H  
ATOM   1248  HB  VAL A  81     125.197 121.743 171.601  1.00 46.24           H  
ATOM   1249 1HG1 VAL A  81     123.523 123.518 171.793  1.00 46.24           H  
ATOM   1250 2HG1 VAL A  81     122.763 121.944 171.474  1.00 46.24           H  
ATOM   1251 3HG1 VAL A  81     122.727 122.629 173.112  1.00 46.24           H  
ATOM   1252 1HG2 VAL A  81     125.618 123.616 173.118  1.00 46.24           H  
ATOM   1253 2HG2 VAL A  81     124.833 122.726 174.441  1.00 46.24           H  
ATOM   1254 3HG2 VAL A  81     126.347 122.117 173.737  1.00 46.24           H  
ATOM   1255  N   GLY A  82     125.735 118.951 174.424  1.00 46.24           N  
ATOM   1256  CA  GLY A  82     126.864 118.110 174.741  1.00 46.24           C  
ATOM   1257  C   GLY A  82     128.021 118.853 175.410  1.00 46.24           C  
ATOM   1258  O   GLY A  82     129.031 118.237 175.743  1.00 46.24           O  
ATOM   1259  H   GLY A  82     124.957 118.946 175.063  1.00 46.24           H  
ATOM   1260 1HA  GLY A  82     126.530 117.305 175.395  1.00 46.24           H  
ATOM   1261 2HA  GLY A  82     127.219 117.638 173.832  1.00 46.24           H  
ATOM   1262  N   ASN A  83     127.882 120.155 175.617  1.00 46.24           N  
ATOM   1263  CA  ASN A  83     128.979 120.922 176.162  1.00 46.24           C  
ATOM   1264  C   ASN A  83     129.143 120.704 177.636  1.00 46.24           C  
ATOM   1265  O   ASN A  83     128.170 120.611 178.382  1.00 46.24           O  
ATOM   1266  CB  ASN A  83     128.834 122.392 175.846  1.00 46.24           C  
ATOM   1267  CG  ASN A  83     129.182 122.724 174.432  1.00 46.24           C  
ATOM   1268  OD1 ASN A  83     130.044 122.079 173.819  1.00 46.24           O  
ATOM   1269  ND2 ASN A  83     128.549 123.736 173.909  1.00 46.24           N  
ATOM   1270  H   ASN A  83     127.006 120.624 175.415  1.00 46.24           H  
ATOM   1271  HA  ASN A  83     129.887 120.543 175.690  1.00 46.24           H  
ATOM   1272 1HB  ASN A  83     127.808 122.694 176.019  1.00 46.24           H  
ATOM   1273 2HB  ASN A  83     129.459 122.979 176.516  1.00 46.24           H  
ATOM   1274 1HD2 ASN A  83     128.746 124.023 172.971  1.00 46.24           H  
ATOM   1275 2HD2 ASN A  83     127.863 124.224 174.450  1.00 46.24           H  
ATOM   1276  N   THR A  84     130.387 120.629 178.059  1.00 46.24           N  
ATOM   1277  CA  THR A  84     130.711 120.506 179.447  1.00 46.24           C  
ATOM   1278  C   THR A  84     130.984 121.843 179.995  1.00 46.24           C  
ATOM   1279  O   THR A  84     130.969 122.839 179.275  1.00 46.24           O  
ATOM   1280  CB  THR A  84     131.944 119.654 179.678  1.00 46.24           C  
ATOM   1281  OG1 THR A  84     133.092 120.348 179.159  1.00 46.24           O  
ATOM   1282  CG2 THR A  84     131.800 118.313 178.995  1.00 46.24           C  
ATOM   1283  H   THR A  84     131.143 120.663 177.388  1.00 46.24           H  
ATOM   1284  HA  THR A  84     129.844 120.090 179.959  1.00 46.24           H  
ATOM   1285  HB  THR A  84     132.084 119.492 180.745  1.00 46.24           H  
ATOM   1286  HG1 THR A  84     133.039 120.366 178.198  1.00 46.24           H  
ATOM   1287 1HG2 THR A  84     132.697 117.719 179.168  1.00 46.24           H  
ATOM   1288 2HG2 THR A  84     130.936 117.791 179.404  1.00 46.24           H  
ATOM   1289 3HG2 THR A  84     131.662 118.459 177.926  1.00 46.24           H  
ATOM   1290  N   VAL A  85     131.321 121.863 181.263  1.00 46.24           N  
ATOM   1291  CA  VAL A  85     131.748 123.060 181.932  1.00 46.24           C  
ATOM   1292  C   VAL A  85     133.000 123.659 181.290  1.00 46.24           C  
ATOM   1293  O   VAL A  85     133.215 124.871 181.357  1.00 46.24           O  
ATOM   1294  CB  VAL A  85     131.990 122.762 183.419  1.00 46.24           C  
ATOM   1295  CG1 VAL A  85     133.184 121.833 183.600  1.00 46.24           C  
ATOM   1296  CG2 VAL A  85     132.227 124.056 184.153  1.00 46.24           C  
ATOM   1297  H   VAL A  85     131.285 121.004 181.791  1.00 46.24           H  
ATOM   1298  HA  VAL A  85     130.935 123.779 181.828  1.00 46.24           H  
ATOM   1299  HB  VAL A  85     131.114 122.259 183.827  1.00 46.24           H  
ATOM   1300 1HG1 VAL A  85     133.322 121.624 184.662  1.00 46.24           H  
ATOM   1301 2HG1 VAL A  85     133.002 120.898 183.069  1.00 46.24           H  
ATOM   1302 3HG1 VAL A  85     134.082 122.306 183.209  1.00 46.24           H  
ATOM   1303 1HG2 VAL A  85     132.381 123.851 185.212  1.00 46.24           H  
ATOM   1304 2HG2 VAL A  85     133.112 124.548 183.747  1.00 46.24           H  
ATOM   1305 3HG2 VAL A  85     131.367 124.703 184.029  1.00 46.24           H  
ATOM   1306  N   LEU A  86     133.818 122.825 180.652  1.00 46.24           N  
ATOM   1307  CA  LEU A  86     135.019 123.313 180.069  1.00 46.24           C  
ATOM   1308  C   LEU A  86     134.716 123.881 178.732  1.00 46.24           C  
ATOM   1309  O   LEU A  86     135.261 124.915 178.358  1.00 46.24           O  
ATOM   1310  CB  LEU A  86     136.052 122.223 179.959  1.00 46.24           C  
ATOM   1311  CG  LEU A  86     136.496 121.612 181.277  1.00 46.24           C  
ATOM   1312  CD1 LEU A  86     137.581 120.586 181.005  1.00 46.24           C  
ATOM   1313  CD2 LEU A  86     136.967 122.701 182.216  1.00 46.24           C  
ATOM   1314  H   LEU A  86     133.589 121.843 180.549  1.00 46.24           H  
ATOM   1315  HA  LEU A  86     135.384 124.116 180.709  1.00 46.24           H  
ATOM   1316 1HB  LEU A  86     135.646 121.422 179.345  1.00 46.24           H  
ATOM   1317 2HB  LEU A  86     136.935 122.625 179.463  1.00 46.24           H  
ATOM   1318  HG  LEU A  86     135.656 121.089 181.734  1.00 46.24           H  
ATOM   1319 1HD1 LEU A  86     137.895 120.132 181.943  1.00 46.24           H  
ATOM   1320 2HD1 LEU A  86     137.195 119.815 180.339  1.00 46.24           H  
ATOM   1321 3HD1 LEU A  86     138.434 121.075 180.537  1.00 46.24           H  
ATOM   1322 1HD2 LEU A  86     137.277 122.255 183.160  1.00 46.24           H  
ATOM   1323 2HD2 LEU A  86     137.803 123.219 181.774  1.00 46.24           H  
ATOM   1324 3HD2 LEU A  86     136.155 123.405 182.396  1.00 46.24           H  
ATOM   1325  N   HIS A  87     133.779 123.254 178.025  1.00 46.24           N  
ATOM   1326  CA  HIS A  87     133.380 123.770 176.734  1.00 46.24           C  
ATOM   1327  C   HIS A  87     132.755 125.120 176.908  1.00 46.24           C  
ATOM   1328  O   HIS A  87     132.999 126.030 176.117  1.00 46.24           O  
ATOM   1329  CB  HIS A  87     132.397 122.870 176.035  1.00 46.24           C  
ATOM   1330  CG  HIS A  87     132.932 121.568 175.585  1.00 46.24           C  
ATOM   1331  ND1 HIS A  87     132.835 120.431 176.342  1.00 46.24           N  
ATOM   1332  CD2 HIS A  87     133.547 121.201 174.436  1.00 46.24           C  
ATOM   1333  CE1 HIS A  87     133.358 119.415 175.681  1.00 46.24           C  
ATOM   1334  NE2 HIS A  87     133.797 119.860 174.522  1.00 46.24           N  
ATOM   1335  H   HIS A  87     133.366 122.393 178.381  1.00 46.24           H  
ATOM   1336  HA  HIS A  87     134.273 123.890 176.120  1.00 46.24           H  
ATOM   1337 1HB  HIS A  87     131.569 122.673 176.707  1.00 46.24           H  
ATOM   1338 2HB  HIS A  87     131.994 123.388 175.166  1.00 46.24           H  
ATOM   1339  HD2 HIS A  87     133.787 121.849 173.594  1.00 46.24           H  
ATOM   1340  HE1 HIS A  87     133.414 118.389 176.034  1.00 46.24           H  
ATOM   1341  HE2 HIS A  87     134.243 119.302 173.805  1.00 46.24           H  
ATOM   1342  N   ALA A  88     131.973 125.264 177.970  1.00 46.24           N  
ATOM   1343  CA  ALA A  88     131.337 126.515 178.281  1.00 46.24           C  
ATOM   1344  C   ALA A  88     132.375 127.595 178.489  1.00 46.24           C  
ATOM   1345  O   ALA A  88     132.247 128.685 177.939  1.00 46.24           O  
ATOM   1346  CB  ALA A  88     130.453 126.374 179.504  1.00 46.24           C  
ATOM   1347  H   ALA A  88     131.795 124.467 178.567  1.00 46.24           H  
ATOM   1348  HA  ALA A  88     130.742 126.791 177.410  1.00 46.24           H  
ATOM   1349 1HB  ALA A  88     129.959 127.325 179.706  1.00 46.24           H  
ATOM   1350 2HB  ALA A  88     129.702 125.605 179.322  1.00 46.24           H  
ATOM   1351 3HB  ALA A  88     131.060 126.092 180.363  1.00 46.24           H  
ATOM   1352  N   LEU A  89     133.433 127.280 179.238  1.00 46.24           N  
ATOM   1353  CA  LEU A  89     134.499 128.243 179.466  1.00 46.24           C  
ATOM   1354  C   LEU A  89     135.157 128.671 178.187  1.00 46.24           C  
ATOM   1355  O   LEU A  89     135.448 129.853 178.002  1.00 46.24           O  
ATOM   1356  CB  LEU A  89     135.540 127.681 180.403  1.00 46.24           C  
ATOM   1357  CG  LEU A  89     135.139 127.591 181.854  1.00 46.24           C  
ATOM   1358  CD1 LEU A  89     136.221 126.866 182.611  1.00 46.24           C  
ATOM   1359  CD2 LEU A  89     134.937 128.994 182.404  1.00 46.24           C  
ATOM   1360  H   LEU A  89     133.479 126.372 179.691  1.00 46.24           H  
ATOM   1361  HA  LEU A  89     134.036 129.121 179.913  1.00 46.24           H  
ATOM   1362 1HB  LEU A  89     135.798 126.679 180.072  1.00 46.24           H  
ATOM   1363 2HB  LEU A  89     136.427 128.294 180.346  1.00 46.24           H  
ATOM   1364  HG  LEU A  89     134.214 127.027 181.953  1.00 46.24           H  
ATOM   1365 1HD1 LEU A  89     135.941 126.807 183.657  1.00 46.24           H  
ATOM   1366 2HD1 LEU A  89     136.342 125.862 182.205  1.00 46.24           H  
ATOM   1367 3HD1 LEU A  89     137.158 127.414 182.517  1.00 46.24           H  
ATOM   1368 1HD2 LEU A  89     134.651 128.936 183.456  1.00 46.24           H  
ATOM   1369 2HD2 LEU A  89     135.865 129.559 182.313  1.00 46.24           H  
ATOM   1370 3HD2 LEU A  89     134.149 129.497 181.843  1.00 46.24           H  
ATOM   1371  N   VAL A  90     135.372 127.724 177.289  1.00 46.24           N  
ATOM   1372  CA  VAL A  90     135.961 128.028 176.006  1.00 46.24           C  
ATOM   1373  C   VAL A  90     135.093 128.985 175.233  1.00 46.24           C  
ATOM   1374  O   VAL A  90     135.589 129.954 174.658  1.00 46.24           O  
ATOM   1375  CB  VAL A  90     136.191 126.761 175.201  1.00 46.24           C  
ATOM   1376  CG1 VAL A  90     136.582 127.114 173.790  1.00 46.24           C  
ATOM   1377  CG2 VAL A  90     137.278 125.938 175.858  1.00 46.24           C  
ATOM   1378  H   VAL A  90     135.137 126.764 177.511  1.00 46.24           H  
ATOM   1379  HA  VAL A  90     136.915 128.516 176.206  1.00 46.24           H  
ATOM   1380  HB  VAL A  90     135.269 126.187 175.157  1.00 46.24           H  
ATOM   1381 1HG1 VAL A  90     136.738 126.200 173.220  1.00 46.24           H  
ATOM   1382 2HG1 VAL A  90     135.789 127.700 173.327  1.00 46.24           H  
ATOM   1383 3HG1 VAL A  90     137.504 127.695 173.804  1.00 46.24           H  
ATOM   1384 1HG2 VAL A  90     137.439 125.026 175.289  1.00 46.24           H  
ATOM   1385 2HG2 VAL A  90     138.201 126.515 175.886  1.00 46.24           H  
ATOM   1386 3HG2 VAL A  90     136.985 125.684 176.872  1.00 46.24           H  
ATOM   1387  N   GLU A  91     133.793 128.731 175.247  1.00 46.24           N  
ATOM   1388  CA  GLU A  91     132.831 129.583 174.580  1.00 46.24           C  
ATOM   1389  C   GLU A  91     132.805 130.976 175.202  1.00 46.24           C  
ATOM   1390  O   GLU A  91     132.699 131.974 174.491  1.00 46.24           O  
ATOM   1391  CB  GLU A  91     131.456 128.932 174.615  1.00 46.24           C  
ATOM   1392  CG  GLU A  91     131.352 127.698 173.730  1.00 46.24           C  
ATOM   1393  CD  GLU A  91     130.113 126.883 173.968  1.00 46.24           C  
ATOM   1394  OE1 GLU A  91     129.191 126.989 173.190  1.00 46.24           O  
ATOM   1395  OE2 GLU A  91     130.103 126.121 174.908  1.00 46.24           O  
ATOM   1396  H   GLU A  91     133.459 127.905 175.725  1.00 46.24           H  
ATOM   1397  HA  GLU A  91     133.164 129.685 173.547  1.00 46.24           H  
ATOM   1398 1HB  GLU A  91     131.210 128.640 175.633  1.00 46.24           H  
ATOM   1399 2HB  GLU A  91     130.703 129.648 174.286  1.00 46.24           H  
ATOM   1400 1HG  GLU A  91     131.368 128.013 172.686  1.00 46.24           H  
ATOM   1401 2HG  GLU A  91     132.226 127.077 173.903  1.00 46.24           H  
ATOM   1402  N   VAL A  92     132.950 131.042 176.521  1.00 46.24           N  
ATOM   1403  CA  VAL A  92     133.010 132.310 177.239  1.00 46.24           C  
ATOM   1404  C   VAL A  92     134.260 133.106 176.936  1.00 46.24           C  
ATOM   1405  O   VAL A  92     134.244 134.338 176.999  1.00 46.24           O  
ATOM   1406  CB  VAL A  92     132.890 132.101 178.737  1.00 46.24           C  
ATOM   1407  CG1 VAL A  92     133.229 133.386 179.467  1.00 46.24           C  
ATOM   1408  CG2 VAL A  92     131.471 131.692 179.065  1.00 46.24           C  
ATOM   1409  H   VAL A  92     133.002 130.184 177.051  1.00 46.24           H  
ATOM   1410  HA  VAL A  92     132.157 132.894 176.893  1.00 46.24           H  
ATOM   1411  HB  VAL A  92     133.590 131.331 179.061  1.00 46.24           H  
ATOM   1412 1HG1 VAL A  92     133.138 133.230 180.542  1.00 46.24           H  
ATOM   1413 2HG1 VAL A  92     134.251 133.681 179.229  1.00 46.24           H  
ATOM   1414 3HG1 VAL A  92     132.542 134.173 179.156  1.00 46.24           H  
ATOM   1415 1HG2 VAL A  92     131.378 131.547 180.138  1.00 46.24           H  
ATOM   1416 2HG2 VAL A  92     130.786 132.478 178.745  1.00 46.24           H  
ATOM   1417 3HG2 VAL A  92     131.224 130.769 178.550  1.00 46.24           H  
ATOM   1418  N   ALA A  93     135.355 132.418 176.669  1.00 46.24           N  
ATOM   1419  CA  ALA A  93     136.576 133.102 176.338  1.00 46.24           C  
ATOM   1420  C   ALA A  93     136.375 133.979 175.111  1.00 46.24           C  
ATOM   1421  O   ALA A  93     135.659 133.609 174.186  1.00 46.24           O  
ATOM   1422  CB  ALA A  93     137.696 132.125 176.113  1.00 46.24           C  
ATOM   1423  H   ALA A  93     135.340 131.407 176.700  1.00 46.24           H  
ATOM   1424  HA  ALA A  93     136.797 133.741 177.173  1.00 46.24           H  
ATOM   1425 1HB  ALA A  93     138.616 132.667 175.894  1.00 46.24           H  
ATOM   1426 2HB  ALA A  93     137.834 131.522 177.006  1.00 46.24           H  
ATOM   1427 3HB  ALA A  93     137.448 131.481 175.280  1.00 46.24           H  
ATOM   1428  N   ASP A  94     136.994 135.151 175.117  1.00 46.24           N  
ATOM   1429  CA  ASP A  94     136.896 136.072 173.984  1.00 46.24           C  
ATOM   1430  C   ASP A  94     138.269 136.606 173.603  1.00 46.24           C  
ATOM   1431  O   ASP A  94     138.380 137.569 172.848  1.00 46.24           O  
ATOM   1432  CB  ASP A  94     135.968 137.226 174.295  1.00 46.24           C  
ATOM   1433  CG  ASP A  94     136.521 138.138 175.361  1.00 46.24           C  
ATOM   1434  OD1 ASP A  94     137.672 137.989 175.705  1.00 46.24           O  
ATOM   1435  OD2 ASP A  94     135.798 138.982 175.829  1.00 46.24           O  
ATOM   1436  H   ASP A  94     137.553 135.401 175.920  1.00 46.24           H  
ATOM   1437  HA  ASP A  94     136.511 135.501 173.138  1.00 46.24           H  
ATOM   1438 1HB  ASP A  94     135.793 137.808 173.391  1.00 46.24           H  
ATOM   1439 2HB  ASP A  94     135.006 136.839 174.630  1.00 46.24           H  
ATOM   1440  N   ASN A  95     139.309 135.987 174.159  1.00 46.24           N  
ATOM   1441  CA  ASN A  95     140.703 136.321 173.881  1.00 46.24           C  
ATOM   1442  C   ASN A  95     141.158 137.691 174.383  1.00 46.24           C  
ATOM   1443  O   ASN A  95     142.237 138.148 174.008  1.00 46.24           O  
ATOM   1444  CB  ASN A  95     141.000 136.185 172.411  1.00 46.24           C  
ATOM   1445  CG  ASN A  95     140.810 134.796 171.935  1.00 46.24           C  
ATOM   1446  OD1 ASN A  95     141.434 133.857 172.450  1.00 46.24           O  
ATOM   1447  ND2 ASN A  95     139.951 134.634 170.960  1.00 46.24           N  
ATOM   1448  H   ASN A  95     139.133 135.219 174.788  1.00 46.24           H  
ATOM   1449  HA  ASN A  95     141.301 135.589 174.428  1.00 46.24           H  
ATOM   1450 1HB  ASN A  95     140.368 136.852 171.829  1.00 46.24           H  
ATOM   1451 2HB  ASN A  95     142.033 136.477 172.225  1.00 46.24           H  
ATOM   1452 1HD2 ASN A  95     139.775 133.723 170.590  1.00 46.24           H  
ATOM   1453 2HD2 ASN A  95     139.470 135.425 170.582  1.00 46.24           H  
ATOM   1454  N   THR A  96     140.397 138.323 175.268  1.00 46.24           N  
ATOM   1455  CA  THR A  96     140.907 139.529 175.880  1.00 46.24           C  
ATOM   1456  C   THR A  96     141.707 139.115 177.085  1.00 46.24           C  
ATOM   1457  O   THR A  96     141.606 137.974 177.528  1.00 46.24           O  
ATOM   1458  CB  THR A  96     139.807 140.535 176.231  1.00 46.24           C  
ATOM   1459  OG1 THR A  96     138.906 139.964 177.168  1.00 46.24           O  
ATOM   1460  CG2 THR A  96     139.050 140.946 174.978  1.00 46.24           C  
ATOM   1461  H   THR A  96     139.487 137.965 175.531  1.00 46.24           H  
ATOM   1462  HA  THR A  96     141.593 139.987 175.168  1.00 46.24           H  
ATOM   1463  HB  THR A  96     140.258 141.417 176.679  1.00 46.24           H  
ATOM   1464  HG1 THR A  96     138.405 139.264 176.735  1.00 46.24           H  
ATOM   1465 1HG2 THR A  96     138.275 141.666 175.240  1.00 46.24           H  
ATOM   1466 2HG2 THR A  96     139.742 141.401 174.268  1.00 46.24           H  
ATOM   1467 3HG2 THR A  96     138.591 140.071 174.523  1.00 46.24           H  
ATOM   1468  N   VAL A  97     142.530 140.020 177.585  1.00 46.24           N  
ATOM   1469  CA  VAL A  97     143.502 139.690 178.620  1.00 46.24           C  
ATOM   1470  C   VAL A  97     142.868 139.187 179.899  1.00 46.24           C  
ATOM   1471  O   VAL A  97     143.182 138.090 180.363  1.00 46.24           O  
ATOM   1472  CB  VAL A  97     144.384 140.907 178.918  1.00 46.24           C  
ATOM   1473  CG1 VAL A  97     145.264 140.642 180.126  1.00 46.24           C  
ATOM   1474  CG2 VAL A  97     145.232 141.221 177.698  1.00 46.24           C  
ATOM   1475  H   VAL A  97     142.523 140.954 177.200  1.00 46.24           H  
ATOM   1476  HA  VAL A  97     144.119 138.886 178.215  1.00 46.24           H  
ATOM   1477  HB  VAL A  97     143.750 141.762 179.154  1.00 46.24           H  
ATOM   1478 1HG1 VAL A  97     145.878 141.520 180.327  1.00 46.24           H  
ATOM   1479 2HG1 VAL A  97     144.641 140.432 180.992  1.00 46.24           H  
ATOM   1480 3HG1 VAL A  97     145.910 139.788 179.926  1.00 46.24           H  
ATOM   1481 1HG2 VAL A  97     145.852 142.094 177.901  1.00 46.24           H  
ATOM   1482 2HG2 VAL A  97     145.870 140.367 177.469  1.00 46.24           H  
ATOM   1483 3HG2 VAL A  97     144.583 141.427 176.847  1.00 46.24           H  
ATOM   1484  N   ASP A  98     141.988 139.987 180.476  1.00 46.24           N  
ATOM   1485  CA  ASP A  98     141.367 139.631 181.738  1.00 46.24           C  
ATOM   1486  C   ASP A  98     140.442 138.463 181.576  1.00 46.24           C  
ATOM   1487  O   ASP A  98     140.399 137.582 182.431  1.00 46.24           O  
ATOM   1488  CB  ASP A  98     140.664 140.820 182.340  1.00 46.24           C  
ATOM   1489  CG  ASP A  98     141.660 141.840 182.869  1.00 46.24           C  
ATOM   1490  OD1 ASP A  98     142.801 141.478 183.064  1.00 46.24           O  
ATOM   1491  OD2 ASP A  98     141.281 142.967 183.066  1.00 46.24           O  
ATOM   1492  H   ASP A  98     141.757 140.871 180.044  1.00 46.24           H  
ATOM   1493  HA  ASP A  98     142.166 139.323 182.401  1.00 46.24           H  
ATOM   1494 1HB  ASP A  98     140.033 141.295 181.591  1.00 46.24           H  
ATOM   1495 2HB  ASP A  98     140.023 140.495 183.160  1.00 46.24           H  
ATOM   1496  N   ASN A  99     139.733 138.426 180.462  1.00 46.24           N  
ATOM   1497  CA  ASN A  99     138.893 137.301 180.124  1.00 46.24           C  
ATOM   1498  C   ASN A  99     139.681 136.034 180.107  1.00 46.24           C  
ATOM   1499  O   ASN A  99     139.287 135.042 180.713  1.00 46.24           O  
ATOM   1500  CB  ASN A  99     138.239 137.515 178.822  1.00 46.24           C  
ATOM   1501  CG  ASN A  99     137.523 136.321 178.327  1.00 46.24           C  
ATOM   1502  OD1 ASN A  99     138.172 135.466 177.717  1.00 46.24           O  
ATOM   1503  ND2 ASN A  99     136.229 136.252 178.511  1.00 46.24           N  
ATOM   1504  H   ASN A  99     139.792 139.201 179.811  1.00 46.24           H  
ATOM   1505  HA  ASN A  99     138.145 137.205 180.916  1.00 46.24           H  
ATOM   1506 1HB  ASN A  99     137.541 138.351 178.887  1.00 46.24           H  
ATOM   1507 2HB  ASN A  99     138.997 137.778 178.088  1.00 46.24           H  
ATOM   1508 1HD2 ASN A  99     135.706 135.476 178.147  1.00 46.24           H  
ATOM   1509 2HD2 ASN A  99     135.755 136.989 178.993  1.00 46.24           H  
ATOM   1510  N   THR A 100     140.809 136.063 179.407  1.00 46.24           N  
ATOM   1511  CA  THR A 100     141.670 134.919 179.295  1.00 46.24           C  
ATOM   1512  C   THR A 100     142.164 134.496 180.653  1.00 46.24           C  
ATOM   1513  O   THR A 100     142.156 133.314 180.985  1.00 46.24           O  
ATOM   1514  CB  THR A 100     142.848 135.202 178.366  1.00 46.24           C  
ATOM   1515  OG1 THR A 100     142.355 135.517 177.058  1.00 46.24           O  
ATOM   1516  CG2 THR A 100     143.758 133.992 178.286  1.00 46.24           C  
ATOM   1517  H   THR A 100     141.073 136.908 178.922  1.00 46.24           H  
ATOM   1518  HA  THR A 100     141.068 134.109 178.890  1.00 46.24           H  
ATOM   1519  HB  THR A 100     143.414 136.053 178.744  1.00 46.24           H  
ATOM   1520  HG1 THR A 100     141.878 136.352 177.093  1.00 46.24           H  
ATOM   1521 1HG2 THR A 100     144.591 134.207 177.616  1.00 46.24           H  
ATOM   1522 2HG2 THR A 100     144.141 133.757 179.278  1.00 46.24           H  
ATOM   1523 3HG2 THR A 100     143.196 133.140 177.903  1.00 46.24           H  
ATOM   1524  N   LYS A 101     142.565 135.467 181.456  1.00 46.24           N  
ATOM   1525  CA  LYS A 101     143.016 135.200 182.804  1.00 46.24           C  
ATOM   1526  C   LYS A 101     141.947 134.479 183.605  1.00 46.24           C  
ATOM   1527  O   LYS A 101     142.235 133.486 184.273  1.00 46.24           O  
ATOM   1528  CB  LYS A 101     143.423 136.499 183.485  1.00 46.24           C  
ATOM   1529  CG  LYS A 101     144.772 137.040 183.044  1.00 46.24           C  
ATOM   1530  CD  LYS A 101     144.879 138.532 183.304  1.00 46.24           C  
ATOM   1531  CE  LYS A 101     144.595 138.883 184.748  1.00 46.24           C  
ATOM   1532  NZ  LYS A 101     144.638 140.356 184.965  1.00 46.24           N  
ATOM   1533  H   LYS A 101     142.572 136.420 181.120  1.00 46.24           H  
ATOM   1534  HA  LYS A 101     143.876 134.534 182.727  1.00 46.24           H  
ATOM   1535 1HB  LYS A 101     142.677 137.265 183.292  1.00 46.24           H  
ATOM   1536 2HB  LYS A 101     143.462 136.346 184.564  1.00 46.24           H  
ATOM   1537 1HG  LYS A 101     145.566 136.527 183.588  1.00 46.24           H  
ATOM   1538 2HG  LYS A 101     144.908 136.855 181.979  1.00 46.24           H  
ATOM   1539 1HD  LYS A 101     145.888 138.866 183.058  1.00 46.24           H  
ATOM   1540 2HD  LYS A 101     144.183 139.066 182.668  1.00 46.24           H  
ATOM   1541 1HE  LYS A 101     143.608 138.515 185.022  1.00 46.24           H  
ATOM   1542 2HE  LYS A 101     145.336 138.410 185.392  1.00 46.24           H  
ATOM   1543 1HZ  LYS A 101     144.439 140.563 185.932  1.00 46.24           H  
ATOM   1544 2HZ  LYS A 101     145.555 140.706 184.727  1.00 46.24           H  
ATOM   1545 3HZ  LYS A 101     143.944 140.801 184.373  1.00 46.24           H  
ATOM   1546  N   PHE A 102     140.709 134.946 183.503  1.00 46.24           N  
ATOM   1547  CA  PHE A 102     139.619 134.338 184.231  1.00 46.24           C  
ATOM   1548  C   PHE A 102     139.315 132.964 183.739  1.00 46.24           C  
ATOM   1549  O   PHE A 102     139.168 132.038 184.531  1.00 46.24           O  
ATOM   1550  CB  PHE A 102     138.364 135.176 184.126  1.00 46.24           C  
ATOM   1551  CG  PHE A 102     138.323 136.328 185.060  1.00 46.24           C  
ATOM   1552  CD1 PHE A 102     138.095 137.612 184.595  1.00 46.24           C  
ATOM   1553  CD2 PHE A 102     138.500 136.131 186.419  1.00 46.24           C  
ATOM   1554  CE1 PHE A 102     138.045 138.679 185.469  1.00 46.24           C  
ATOM   1555  CE2 PHE A 102     138.449 137.192 187.297  1.00 46.24           C  
ATOM   1556  CZ  PHE A 102     138.220 138.469 186.822  1.00 46.24           C  
ATOM   1557  H   PHE A 102     140.529 135.764 182.939  1.00 46.24           H  
ATOM   1558  HA  PHE A 102     139.936 134.262 185.271  1.00 46.24           H  
ATOM   1559 1HB  PHE A 102     138.272 135.560 183.111  1.00 46.24           H  
ATOM   1560 2HB  PHE A 102     137.496 134.552 184.316  1.00 46.24           H  
ATOM   1561  HD1 PHE A 102     137.953 137.775 183.527  1.00 46.24           H  
ATOM   1562  HD2 PHE A 102     138.678 135.121 186.792  1.00 46.24           H  
ATOM   1563  HE1 PHE A 102     137.864 139.686 185.092  1.00 46.24           H  
ATOM   1564  HE2 PHE A 102     138.588 137.024 188.365  1.00 46.24           H  
ATOM   1565  HZ  PHE A 102     138.180 139.309 187.514  1.00 46.24           H  
ATOM   1566  N   VAL A 103     139.233 132.815 182.435  1.00 46.24           N  
ATOM   1567  CA  VAL A 103     138.885 131.550 181.850  1.00 46.24           C  
ATOM   1568  C   VAL A 103     139.899 130.504 182.142  1.00 46.24           C  
ATOM   1569  O   VAL A 103     139.550 129.398 182.536  1.00 46.24           O  
ATOM   1570  CB  VAL A 103     138.689 131.678 180.354  1.00 46.24           C  
ATOM   1571  CG1 VAL A 103     138.580 130.305 179.741  1.00 46.24           C  
ATOM   1572  CG2 VAL A 103     137.418 132.466 180.083  1.00 46.24           C  
ATOM   1573  H   VAL A 103     139.383 133.609 181.832  1.00 46.24           H  
ATOM   1574  HA  VAL A 103     137.946 131.246 182.313  1.00 46.24           H  
ATOM   1575  HB  VAL A 103     139.548 132.184 179.911  1.00 46.24           H  
ATOM   1576 1HG1 VAL A 103     138.440 130.392 178.667  1.00 46.24           H  
ATOM   1577 2HG1 VAL A 103     139.492 129.743 179.942  1.00 46.24           H  
ATOM   1578 3HG1 VAL A 103     137.734 129.791 180.176  1.00 46.24           H  
ATOM   1579 1HG2 VAL A 103     137.271 132.560 179.012  1.00 46.24           H  
ATOM   1580 2HG2 VAL A 103     136.568 131.943 180.520  1.00 46.24           H  
ATOM   1581 3HG2 VAL A 103     137.496 133.455 180.525  1.00 46.24           H  
ATOM   1582  N   THR A 104     141.163 130.846 181.972  1.00 46.24           N  
ATOM   1583  CA  THR A 104     142.224 129.897 182.202  1.00 46.24           C  
ATOM   1584  C   THR A 104     142.379 129.582 183.666  1.00 46.24           C  
ATOM   1585  O   THR A 104     142.730 128.458 184.019  1.00 46.24           O  
ATOM   1586  CB  THR A 104     143.539 130.406 181.630  1.00 46.24           C  
ATOM   1587  OG1 THR A 104     143.833 131.693 182.186  1.00 46.24           O  
ATOM   1588  CG2 THR A 104     143.453 130.504 180.116  1.00 46.24           C  
ATOM   1589  H   THR A 104     141.394 131.773 181.651  1.00 46.24           H  
ATOM   1590  HA  THR A 104     141.940 128.979 181.692  1.00 46.24           H  
ATOM   1591  HB  THR A 104     144.339 129.720 181.898  1.00 46.24           H  
ATOM   1592  HG1 THR A 104     143.127 132.305 181.959  1.00 46.24           H  
ATOM   1593 1HG2 THR A 104     144.401 130.868 179.721  1.00 46.24           H  
ATOM   1594 2HG2 THR A 104     143.242 129.519 179.701  1.00 46.24           H  
ATOM   1595 3HG2 THR A 104     142.658 131.190 179.837  1.00 46.24           H  
ATOM   1596  N   SER A 105     142.050 130.541 184.529  1.00 46.24           N  
ATOM   1597  CA  SER A 105     142.108 130.305 185.952  1.00 46.24           C  
ATOM   1598  C   SER A 105     141.033 129.333 186.368  1.00 46.24           C  
ATOM   1599  O   SER A 105     141.302 128.365 187.076  1.00 46.24           O  
ATOM   1600  CB  SER A 105     141.957 131.597 186.713  1.00 46.24           C  
ATOM   1601  OG  SER A 105     143.036 132.452 186.465  1.00 46.24           O  
ATOM   1602  H   SER A 105     141.796 131.463 184.196  1.00 46.24           H  
ATOM   1603  HA  SER A 105     143.077 129.851 186.162  1.00 46.24           H  
ATOM   1604 1HB  SER A 105     141.028 132.085 186.422  1.00 46.24           H  
ATOM   1605 2HB  SER A 105     141.896 131.384 187.779  1.00 46.24           H  
ATOM   1606  HG  SER A 105     142.984 132.679 185.532  1.00 46.24           H  
ATOM   1607  N   MET A 106     139.815 129.565 185.887  1.00 46.24           N  
ATOM   1608  CA  MET A 106     138.698 128.715 186.230  1.00 46.24           C  
ATOM   1609  C   MET A 106     138.902 127.349 185.650  1.00 46.24           C  
ATOM   1610  O   MET A 106     138.680 126.343 186.320  1.00 46.24           O  
ATOM   1611  CB  MET A 106     137.394 129.326 185.742  1.00 46.24           C  
ATOM   1612  CG  MET A 106     136.981 130.600 186.470  1.00 46.24           C  
ATOM   1613  SD  MET A 106     136.766 130.361 188.238  1.00 46.24           S  
ATOM   1614  CE  MET A 106     135.312 129.335 188.248  1.00 46.24           C  
ATOM   1615  H   MET A 106     139.655 130.372 185.300  1.00 46.24           H  
ATOM   1616  HA  MET A 106     138.689 128.616 187.315  1.00 46.24           H  
ATOM   1617 1HB  MET A 106     137.478 129.564 184.683  1.00 46.24           H  
ATOM   1618 2HB  MET A 106     136.586 128.602 185.853  1.00 46.24           H  
ATOM   1619 1HG  MET A 106     137.732 131.369 186.322  1.00 46.24           H  
ATOM   1620 2HG  MET A 106     136.041 130.961 186.057  1.00 46.24           H  
ATOM   1621 1HE  MET A 106     135.044 129.091 189.272  1.00 46.24           H  
ATOM   1622 2HE  MET A 106     134.493 129.872 187.776  1.00 46.24           H  
ATOM   1623 3HE  MET A 106     135.511 128.415 187.696  1.00 46.24           H  
ATOM   1624  N   TYR A 107     139.391 127.318 184.422  1.00 46.24           N  
ATOM   1625  CA  TYR A 107     139.712 126.098 183.722  1.00 46.24           C  
ATOM   1626  C   TYR A 107     140.678 125.272 184.531  1.00 46.24           C  
ATOM   1627  O   TYR A 107     140.434 124.091 184.792  1.00 46.24           O  
ATOM   1628  CB  TYR A 107     140.276 126.446 182.350  1.00 46.24           C  
ATOM   1629  CG  TYR A 107     140.798 125.302 181.551  1.00 46.24           C  
ATOM   1630  CD1 TYR A 107     139.945 124.519 180.803  1.00 46.24           C  
ATOM   1631  CD2 TYR A 107     142.146 125.061 181.538  1.00 46.24           C  
ATOM   1632  CE1 TYR A 107     140.448 123.475 180.052  1.00 46.24           C  
ATOM   1633  CE2 TYR A 107     142.654 124.037 180.782  1.00 46.24           C  
ATOM   1634  CZ  TYR A 107     141.813 123.239 180.048  1.00 46.24           C  
ATOM   1635  OH  TYR A 107     142.333 122.212 179.307  1.00 46.24           O  
ATOM   1636  H   TYR A 107     139.535 128.188 183.934  1.00 46.24           H  
ATOM   1637  HA  TYR A 107     138.788 125.528 183.622  1.00 46.24           H  
ATOM   1638 1HB  TYR A 107     139.499 126.936 181.763  1.00 46.24           H  
ATOM   1639 2HB  TYR A 107     141.083 127.161 182.472  1.00 46.24           H  
ATOM   1640  HD1 TYR A 107     138.876 124.727 180.804  1.00 46.24           H  
ATOM   1641  HD2 TYR A 107     142.810 125.692 182.123  1.00 46.24           H  
ATOM   1642  HE1 TYR A 107     139.778 122.851 179.461  1.00 46.24           H  
ATOM   1643  HE2 TYR A 107     143.724 123.853 180.768  1.00 46.24           H  
ATOM   1644  HH  TYR A 107     141.660 121.541 179.167  1.00 46.24           H  
ATOM   1645  N   ASN A 108     141.759 125.905 184.950  1.00 46.24           N  
ATOM   1646  CA  ASN A 108     142.776 125.268 185.744  1.00 46.24           C  
ATOM   1647  C   ASN A 108     142.226 124.647 187.003  1.00 46.24           C  
ATOM   1648  O   ASN A 108     142.531 123.495 187.324  1.00 46.24           O  
ATOM   1649  CB  ASN A 108     143.844 126.247 186.104  1.00 46.24           C  
ATOM   1650  CG  ASN A 108     144.950 125.597 186.835  1.00 46.24           C  
ATOM   1651  OD1 ASN A 108     145.737 124.865 186.220  1.00 46.24           O  
ATOM   1652  ND2 ASN A 108     145.041 125.830 188.118  1.00 46.24           N  
ATOM   1653  H   ASN A 108     141.895 126.870 184.687  1.00 46.24           H  
ATOM   1654  HA  ASN A 108     143.191 124.459 185.142  1.00 46.24           H  
ATOM   1655 1HB  ASN A 108     144.239 126.712 185.199  1.00 46.24           H  
ATOM   1656 2HB  ASN A 108     143.428 127.039 186.724  1.00 46.24           H  
ATOM   1657 1HD2 ASN A 108     145.775 125.410 188.650  1.00 46.24           H  
ATOM   1658 2HD2 ASN A 108     144.373 126.421 188.579  1.00 46.24           H  
ATOM   1659  N   GLU A 109     141.435 125.414 187.734  1.00 46.24           N  
ATOM   1660  CA  GLU A 109     140.959 124.970 189.018  1.00 46.24           C  
ATOM   1661  C   GLU A 109     139.993 123.839 188.887  1.00 46.24           C  
ATOM   1662  O   GLU A 109     140.031 122.901 189.676  1.00 46.24           O  
ATOM   1663  CB  GLU A 109     140.343 126.120 189.771  1.00 46.24           C  
ATOM   1664  CG  GLU A 109     141.352 127.173 190.157  1.00 46.24           C  
ATOM   1665  CD  GLU A 109     142.472 126.614 190.960  1.00 46.24           C  
ATOM   1666  OE1 GLU A 109     142.215 126.092 192.017  1.00 46.24           O  
ATOM   1667  OE2 GLU A 109     143.589 126.657 190.494  1.00 46.24           O  
ATOM   1668  H   GLU A 109     141.204 126.348 187.414  1.00 46.24           H  
ATOM   1669  HA  GLU A 109     141.828 124.601 189.562  1.00 46.24           H  
ATOM   1670 1HB  GLU A 109     139.574 126.593 189.159  1.00 46.24           H  
ATOM   1671 2HB  GLU A 109     139.866 125.754 190.679  1.00 46.24           H  
ATOM   1672 1HG  GLU A 109     141.762 127.622 189.261  1.00 46.24           H  
ATOM   1673 2HG  GLU A 109     140.851 127.954 190.727  1.00 46.24           H  
ATOM   1674  N   ILE A 110     139.166 123.882 187.857  1.00 46.24           N  
ATOM   1675  CA  ILE A 110     138.238 122.807 187.598  1.00 46.24           C  
ATOM   1676  C   ILE A 110     138.957 121.516 187.362  1.00 46.24           C  
ATOM   1677  O   ILE A 110     138.544 120.471 187.867  1.00 46.24           O  
ATOM   1678  CB  ILE A 110     137.330 123.126 186.433  1.00 46.24           C  
ATOM   1679  CG1 ILE A 110     136.371 124.233 186.822  1.00 46.24           C  
ATOM   1680  CG2 ILE A 110     136.575 121.891 186.001  1.00 46.24           C  
ATOM   1681  CD1 ILE A 110     135.637 124.813 185.658  1.00 46.24           C  
ATOM   1682  H   ILE A 110     139.165 124.689 187.246  1.00 46.24           H  
ATOM   1683  HA  ILE A 110     137.637 122.691 188.500  1.00 46.24           H  
ATOM   1684  HB  ILE A 110     137.926 123.493 185.597  1.00 46.24           H  
ATOM   1685 1HG1 ILE A 110     135.639 123.840 187.527  1.00 46.24           H  
ATOM   1686 2HG1 ILE A 110     136.918 125.030 187.321  1.00 46.24           H  
ATOM   1687 1HG2 ILE A 110     135.930 122.137 185.158  1.00 46.24           H  
ATOM   1688 2HG2 ILE A 110     137.280 121.117 185.706  1.00 46.24           H  
ATOM   1689 3HG2 ILE A 110     135.967 121.533 186.831  1.00 46.24           H  
ATOM   1690 1HD1 ILE A 110     134.965 125.599 186.001  1.00 46.24           H  
ATOM   1691 2HD1 ILE A 110     136.358 125.227 184.959  1.00 46.24           H  
ATOM   1692 3HD1 ILE A 110     135.061 124.031 185.166  1.00 46.24           H  
ATOM   1693  N   LEU A 111     140.045 121.575 186.606  1.00 46.24           N  
ATOM   1694  CA  LEU A 111     140.833 120.396 186.342  1.00 46.24           C  
ATOM   1695  C   LEU A 111     141.373 119.807 187.614  1.00 46.24           C  
ATOM   1696  O   LEU A 111     141.342 118.593 187.799  1.00 46.24           O  
ATOM   1697  CB  LEU A 111     141.986 120.720 185.443  1.00 46.24           C  
ATOM   1698  CG  LEU A 111     141.652 121.068 184.020  1.00 46.24           C  
ATOM   1699  CD1 LEU A 111     142.913 121.547 183.355  1.00 46.24           C  
ATOM   1700  CD2 LEU A 111     141.084 119.851 183.314  1.00 46.24           C  
ATOM   1701  H   LEU A 111     140.321 122.459 186.189  1.00 46.24           H  
ATOM   1702  HA  LEU A 111     140.173 119.664 185.877  1.00 46.24           H  
ATOM   1703 1HB  LEU A 111     142.533 121.556 185.866  1.00 46.24           H  
ATOM   1704 2HB  LEU A 111     142.647 119.862 185.421  1.00 46.24           H  
ATOM   1705  HG  LEU A 111     140.923 121.873 183.993  1.00 46.24           H  
ATOM   1706 1HD1 LEU A 111     142.697 121.801 182.326  1.00 46.24           H  
ATOM   1707 2HD1 LEU A 111     143.291 122.426 183.878  1.00 46.24           H  
ATOM   1708 3HD1 LEU A 111     143.661 120.756 183.385  1.00 46.24           H  
ATOM   1709 1HD2 LEU A 111     140.852 120.106 182.279  1.00 46.24           H  
ATOM   1710 2HD2 LEU A 111     141.816 119.043 183.333  1.00 46.24           H  
ATOM   1711 3HD2 LEU A 111     140.176 119.529 183.820  1.00 46.24           H  
ATOM   1712  N   ILE A 112     141.859 120.671 188.499  1.00 46.24           N  
ATOM   1713  CA  ILE A 112     142.413 120.236 189.766  1.00 46.24           C  
ATOM   1714  C   ILE A 112     141.362 119.569 190.614  1.00 46.24           C  
ATOM   1715  O   ILE A 112     141.586 118.491 191.167  1.00 46.24           O  
ATOM   1716  CB  ILE A 112     143.016 121.405 190.528  1.00 46.24           C  
ATOM   1717  CG1 ILE A 112     144.243 121.925 189.799  1.00 46.24           C  
ATOM   1718  CG2 ILE A 112     143.371 120.979 191.939  1.00 46.24           C  
ATOM   1719  CD1 ILE A 112     144.726 123.250 190.320  1.00 46.24           C  
ATOM   1720  H   ILE A 112     141.873 121.660 188.270  1.00 46.24           H  
ATOM   1721  HA  ILE A 112     143.184 119.500 189.541  1.00 46.24           H  
ATOM   1722  HB  ILE A 112     142.299 122.222 190.572  1.00 46.24           H  
ATOM   1723 1HG1 ILE A 112     145.052 121.202 189.897  1.00 46.24           H  
ATOM   1724 2HG1 ILE A 112     144.017 122.033 188.739  1.00 46.24           H  
ATOM   1725 1HG2 ILE A 112     143.795 121.826 192.478  1.00 46.24           H  
ATOM   1726 2HG2 ILE A 112     142.475 120.634 192.452  1.00 46.24           H  
ATOM   1727 3HG2 ILE A 112     144.102 120.171 191.902  1.00 46.24           H  
ATOM   1728 1HD1 ILE A 112     145.606 123.562 189.759  1.00 46.24           H  
ATOM   1729 2HD1 ILE A 112     143.939 123.995 190.205  1.00 46.24           H  
ATOM   1730 3HD1 ILE A 112     144.984 123.154 191.374  1.00 46.24           H  
ATOM   1731  N   LEU A 113     140.208 120.210 190.708  1.00 46.24           N  
ATOM   1732  CA  LEU A 113     139.117 119.711 191.506  1.00 46.24           C  
ATOM   1733  C   LEU A 113     138.654 118.371 191.001  1.00 46.24           C  
ATOM   1734  O   LEU A 113     138.405 117.462 191.790  1.00 46.24           O  
ATOM   1735  CB  LEU A 113     137.972 120.714 191.495  1.00 46.24           C  
ATOM   1736  CG  LEU A 113     138.250 122.023 192.241  1.00 46.24           C  
ATOM   1737  CD1 LEU A 113     137.137 123.019 191.961  1.00 46.24           C  
ATOM   1738  CD2 LEU A 113     138.360 121.737 193.726  1.00 46.24           C  
ATOM   1739  H   LEU A 113     140.093 121.090 190.225  1.00 46.24           H  
ATOM   1740  HA  LEU A 113     139.496 119.581 192.518  1.00 46.24           H  
ATOM   1741 1HB  LEU A 113     137.736 120.963 190.462  1.00 46.24           H  
ATOM   1742 2HB  LEU A 113     137.096 120.250 191.947  1.00 46.24           H  
ATOM   1743  HG  LEU A 113     139.184 122.453 191.890  1.00 46.24           H  
ATOM   1744 1HD1 LEU A 113     137.345 123.952 192.482  1.00 46.24           H  
ATOM   1745 2HD1 LEU A 113     137.080 123.209 190.888  1.00 46.24           H  
ATOM   1746 3HD1 LEU A 113     136.192 122.613 192.309  1.00 46.24           H  
ATOM   1747 1HD2 LEU A 113     138.565 122.664 194.261  1.00 46.24           H  
ATOM   1748 2HD2 LEU A 113     137.423 121.310 194.085  1.00 46.24           H  
ATOM   1749 3HD2 LEU A 113     139.172 121.030 193.901  1.00 46.24           H  
ATOM   1750  N   GLY A 114     138.579 118.230 189.684  1.00 46.24           N  
ATOM   1751  CA  GLY A 114     138.194 116.977 189.081  1.00 46.24           C  
ATOM   1752  C   GLY A 114     139.247 115.917 189.309  1.00 46.24           C  
ATOM   1753  O   GLY A 114     138.927 114.771 189.593  1.00 46.24           O  
ATOM   1754  H   GLY A 114     138.777 119.020 189.085  1.00 46.24           H  
ATOM   1755 1HA  GLY A 114     137.243 116.649 189.498  1.00 46.24           H  
ATOM   1756 2HA  GLY A 114     138.043 117.121 188.011  1.00 46.24           H  
ATOM   1757  N   ALA A 115     140.513 116.310 189.232  1.00 46.24           N  
ATOM   1758  CA  ALA A 115     141.612 115.383 189.437  1.00 46.24           C  
ATOM   1759  C   ALA A 115     141.572 114.783 190.825  1.00 46.24           C  
ATOM   1760  O   ALA A 115     141.889 113.610 191.009  1.00 46.24           O  
ATOM   1761  CB  ALA A 115     142.945 116.069 189.199  1.00 46.24           C  
ATOM   1762  H   ALA A 115     140.725 117.266 188.987  1.00 46.24           H  
ATOM   1763  HA  ALA A 115     141.472 114.571 188.723  1.00 46.24           H  
ATOM   1764 1HB  ALA A 115     143.752 115.347 189.323  1.00 46.24           H  
ATOM   1765 2HB  ALA A 115     142.971 116.471 188.186  1.00 46.24           H  
ATOM   1766 3HB  ALA A 115     143.071 116.879 189.913  1.00 46.24           H  
ATOM   1767  N   LYS A 116     141.177 115.576 191.807  1.00 46.24           N  
ATOM   1768  CA  LYS A 116     141.133 115.084 193.163  1.00 46.24           C  
ATOM   1769  C   LYS A 116     139.838 114.344 193.446  1.00 46.24           C  
ATOM   1770  O   LYS A 116     139.836 113.331 194.143  1.00 46.24           O  
ATOM   1771  CB  LYS A 116     141.308 116.229 194.148  1.00 46.24           C  
ATOM   1772  CG  LYS A 116     142.638 116.947 194.036  1.00 46.24           C  
ATOM   1773  CD  LYS A 116     143.801 116.007 194.284  1.00 46.24           C  
ATOM   1774  CE  LYS A 116     145.124 116.751 194.215  1.00 46.24           C  
ATOM   1775  NZ  LYS A 116     146.290 115.833 194.340  1.00 46.24           N  
ATOM   1776  H   LYS A 116     140.950 116.545 191.615  1.00 46.24           H  
ATOM   1777  HA  LYS A 116     141.951 114.370 193.270  1.00 46.24           H  
ATOM   1778 1HB  LYS A 116     140.517 116.964 193.995  1.00 46.24           H  
ATOM   1779 2HB  LYS A 116     141.213 115.851 195.166  1.00 46.24           H  
ATOM   1780 1HG  LYS A 116     142.740 117.373 193.041  1.00 46.24           H  
ATOM   1781 2HG  LYS A 116     142.676 117.758 194.764  1.00 46.24           H  
ATOM   1782 1HD  LYS A 116     143.700 115.551 195.270  1.00 46.24           H  
ATOM   1783 2HD  LYS A 116     143.799 115.216 193.534  1.00 46.24           H  
ATOM   1784 1HE  LYS A 116     145.188 117.277 193.265  1.00 46.24           H  
ATOM   1785 2HE  LYS A 116     145.167 117.484 195.020  1.00 46.24           H  
ATOM   1786 1HZ  LYS A 116     147.148 116.369 194.283  1.00 46.24           H  
ATOM   1787 2HZ  LYS A 116     146.251 115.352 195.227  1.00 46.24           H  
ATOM   1788 3HZ  LYS A 116     146.270 115.159 193.589  1.00 46.24           H  
ATOM   1789  N   LEU A 117     138.739 114.841 192.900  1.00 46.24           N  
ATOM   1790  CA  LEU A 117     137.437 114.263 193.166  1.00 46.24           C  
ATOM   1791  C   LEU A 117     137.229 112.957 192.413  1.00 46.24           C  
ATOM   1792  O   LEU A 117     136.753 111.974 192.979  1.00 46.24           O  
ATOM   1793  CB  LEU A 117     136.342 115.258 192.826  1.00 46.24           C  
ATOM   1794  CG  LEU A 117     134.927 114.806 193.142  1.00 46.24           C  
ATOM   1795  CD1 LEU A 117     134.813 114.521 194.631  1.00 46.24           C  
ATOM   1796  CD2 LEU A 117     133.945 115.887 192.713  1.00 46.24           C  
ATOM   1797  H   LEU A 117     138.795 115.669 192.324  1.00 46.24           H  
ATOM   1798  HA  LEU A 117     137.410 114.039 194.232  1.00 46.24           H  
ATOM   1799 1HB  LEU A 117     136.526 116.178 193.377  1.00 46.24           H  
ATOM   1800 2HB  LEU A 117     136.391 115.481 191.760  1.00 46.24           H  
ATOM   1801  HG  LEU A 117     134.714 113.886 192.616  1.00 46.24           H  
ATOM   1802 1HD1 LEU A 117     133.802 114.186 194.862  1.00 46.24           H  
ATOM   1803 2HD1 LEU A 117     135.524 113.741 194.906  1.00 46.24           H  
ATOM   1804 3HD1 LEU A 117     135.033 115.424 195.193  1.00 46.24           H  
ATOM   1805 1HD2 LEU A 117     132.927 115.565 192.937  1.00 46.24           H  
ATOM   1806 2HD2 LEU A 117     134.160 116.808 193.251  1.00 46.24           H  
ATOM   1807 3HD2 LEU A 117     134.042 116.062 191.641  1.00 46.24           H  
ATOM   1808  N   HIS A 118     137.568 112.950 191.137  1.00 46.24           N  
ATOM   1809  CA  HIS A 118     137.403 111.770 190.307  1.00 46.24           C  
ATOM   1810  C   HIS A 118     138.651 111.521 189.469  1.00 46.24           C  
ATOM   1811  O   HIS A 118     138.616 111.692 188.255  1.00 46.24           O  
ATOM   1812  CB  HIS A 118     136.230 111.939 189.346  1.00 46.24           C  
ATOM   1813  CG  HIS A 118     134.930 112.217 190.007  1.00 46.24           C  
ATOM   1814  ND1 HIS A 118     134.294 111.297 190.809  1.00 46.24           N  
ATOM   1815  CD2 HIS A 118     134.122 113.298 189.950  1.00 46.24           C  
ATOM   1816  CE1 HIS A 118     133.151 111.810 191.232  1.00 46.24           C  
ATOM   1817  NE2 HIS A 118     133.022 113.020 190.722  1.00 46.24           N  
ATOM   1818  H   HIS A 118     137.951 113.781 190.722  1.00 46.24           H  
ATOM   1819  HA  HIS A 118     137.207 110.900 190.922  1.00 46.24           H  
ATOM   1820 1HB  HIS A 118     136.442 112.759 188.660  1.00 46.24           H  
ATOM   1821 2HB  HIS A 118     136.119 111.035 188.749  1.00 46.24           H  
ATOM   1822  HD1 HIS A 118     134.698 110.461 191.176  1.00 46.24           H  
ATOM   1823  HD2 HIS A 118     134.199 114.252 189.434  1.00 46.24           H  
ATOM   1824  HE1 HIS A 118     132.496 111.236 191.887  1.00 46.24           H  
ATOM   1825  N   PRO A 119     139.752 111.091 190.096  1.00 46.24           N  
ATOM   1826  CA  PRO A 119     141.073 110.920 189.489  1.00 46.24           C  
ATOM   1827  C   PRO A 119     141.112 110.003 188.238  1.00 46.24           C  
ATOM   1828  O   PRO A 119     142.051 110.080 187.447  1.00 46.24           O  
ATOM   1829  CB  PRO A 119     141.861 110.281 190.632  1.00 46.24           C  
ATOM   1830  CG  PRO A 119     140.834 109.507 191.420  1.00 46.24           C  
ATOM   1831  CD  PRO A 119     139.555 110.293 191.305  1.00 46.24           C  
ATOM   1832  HA  PRO A 119     141.483 111.909 189.243  1.00 46.24           H  
ATOM   1833 1HB  PRO A 119     142.656 109.638 190.227  1.00 46.24           H  
ATOM   1834 2HB  PRO A 119     142.355 111.060 191.230  1.00 46.24           H  
ATOM   1835 1HG  PRO A 119     140.740 108.489 191.016  1.00 46.24           H  
ATOM   1836 2HG  PRO A 119     141.167 109.400 192.464  1.00 46.24           H  
ATOM   1837 1HD  PRO A 119     138.712 109.600 191.174  1.00 46.24           H  
ATOM   1838 2HD  PRO A 119     139.419 110.949 192.175  1.00 46.24           H  
ATOM   1839  N   THR A 120     140.098 109.156 188.062  1.00 46.24           N  
ATOM   1840  CA  THR A 120     140.040 108.247 186.921  1.00 46.24           C  
ATOM   1841  C   THR A 120     139.286 108.855 185.733  1.00 46.24           C  
ATOM   1842  O   THR A 120     139.289 108.294 184.636  1.00 46.24           O  
ATOM   1843  CB  THR A 120     139.387 106.927 187.317  1.00 46.24           C  
ATOM   1844  OG1 THR A 120     138.033 107.170 187.720  1.00 46.24           O  
ATOM   1845  CG2 THR A 120     140.147 106.291 188.467  1.00 46.24           C  
ATOM   1846  H   THR A 120     139.358 109.122 188.744  1.00 46.24           H  
ATOM   1847  HA  THR A 120     141.068 108.069 186.606  1.00 46.24           H  
ATOM   1848  HB  THR A 120     139.387 106.248 186.464  1.00 46.24           H  
ATOM   1849  HG1 THR A 120     137.548 107.559 186.989  1.00 46.24           H  
ATOM   1850 1HG2 THR A 120     139.671 105.351 188.744  1.00 46.24           H  
ATOM   1851 2HG2 THR A 120     141.177 106.101 188.162  1.00 46.24           H  
ATOM   1852 3HG2 THR A 120     140.142 106.965 189.323  1.00 46.24           H  
ATOM   1853  N   LEU A 121     138.620 109.977 185.963  1.00 46.24           N  
ATOM   1854  CA  LEU A 121     137.830 110.632 184.934  1.00 46.24           C  
ATOM   1855  C   LEU A 121     138.675 111.387 183.935  1.00 46.24           C  
ATOM   1856  O   LEU A 121     139.420 112.298 184.296  1.00 46.24           O  
ATOM   1857  CB  LEU A 121     136.839 111.599 185.560  1.00 46.24           C  
ATOM   1858  CG  LEU A 121     135.997 112.401 184.574  1.00 46.24           C  
ATOM   1859  CD1 LEU A 121     135.071 111.469 183.808  1.00 46.24           C  
ATOM   1860  CD2 LEU A 121     135.223 113.461 185.330  1.00 46.24           C  
ATOM   1861  H   LEU A 121     138.663 110.405 186.874  1.00 46.24           H  
ATOM   1862  HA  LEU A 121     137.299 109.846 184.398  1.00 46.24           H  
ATOM   1863 1HB  LEU A 121     136.160 111.038 186.201  1.00 46.24           H  
ATOM   1864 2HB  LEU A 121     137.387 112.309 186.176  1.00 46.24           H  
ATOM   1865  HG  LEU A 121     136.650 112.885 183.853  1.00 46.24           H  
ATOM   1866 1HD1 LEU A 121     134.481 112.045 183.096  1.00 46.24           H  
ATOM   1867 2HD1 LEU A 121     135.663 110.728 183.272  1.00 46.24           H  
ATOM   1868 3HD1 LEU A 121     134.404 110.965 184.507  1.00 46.24           H  
ATOM   1869 1HD2 LEU A 121     134.636 114.051 184.629  1.00 46.24           H  
ATOM   1870 2HD2 LEU A 121     134.559 112.983 186.051  1.00 46.24           H  
ATOM   1871 3HD2 LEU A 121     135.921 114.113 185.856  1.00 46.24           H  
ATOM   1872  N   LYS A 122     138.478 111.087 182.659  1.00 46.24           N  
ATOM   1873  CA  LYS A 122     139.154 111.816 181.593  1.00 46.24           C  
ATOM   1874  C   LYS A 122     138.326 113.016 181.177  1.00 46.24           C  
ATOM   1875  O   LYS A 122     137.736 113.031 180.099  1.00 46.24           O  
ATOM   1876  CB  LYS A 122     139.412 110.928 180.405  1.00 46.24           C  
ATOM   1877  CG  LYS A 122     140.364 109.787 180.654  1.00 46.24           C  
ATOM   1878  CD  LYS A 122     141.761 110.307 180.913  1.00 46.24           C  
ATOM   1879  CE  LYS A 122     142.792 109.218 180.719  1.00 46.24           C  
ATOM   1880  NZ  LYS A 122     142.828 108.755 179.303  1.00 46.24           N  
ATOM   1881  H   LYS A 122     137.852 110.331 182.419  1.00 46.24           H  
ATOM   1882  HA  LYS A 122     140.096 112.185 182.001  1.00 46.24           H  
ATOM   1883 1HB  LYS A 122     138.470 110.507 180.054  1.00 46.24           H  
ATOM   1884 2HB  LYS A 122     139.822 111.525 179.600  1.00 46.24           H  
ATOM   1885 1HG  LYS A 122     140.031 109.211 181.518  1.00 46.24           H  
ATOM   1886 2HG  LYS A 122     140.383 109.131 179.784  1.00 46.24           H  
ATOM   1887 1HD  LYS A 122     141.978 111.129 180.230  1.00 46.24           H  
ATOM   1888 2HD  LYS A 122     141.828 110.680 181.935  1.00 46.24           H  
ATOM   1889 1HE  LYS A 122     143.775 109.601 180.990  1.00 46.24           H  
ATOM   1890 2HE  LYS A 122     142.559 108.371 181.364  1.00 46.24           H  
ATOM   1891 1HZ  LYS A 122     143.529 108.037 179.196  1.00 46.24           H  
ATOM   1892 2HZ  LYS A 122     141.923 108.384 179.047  1.00 46.24           H  
ATOM   1893 3HZ  LYS A 122     143.048 109.538 178.697  1.00 46.24           H  
ATOM   1894  N   LEU A 123     138.299 114.018 182.044  1.00 46.24           N  
ATOM   1895  CA  LEU A 123     137.481 115.208 181.864  1.00 46.24           C  
ATOM   1896  C   LEU A 123     137.806 115.945 180.573  1.00 46.24           C  
ATOM   1897  O   LEU A 123     136.915 116.236 179.772  1.00 46.24           O  
ATOM   1898  CB  LEU A 123     137.651 116.132 183.068  1.00 46.24           C  
ATOM   1899  CG  LEU A 123     136.902 117.461 183.008  1.00 46.24           C  
ATOM   1900  CD1 LEU A 123     135.409 117.202 182.920  1.00 46.24           C  
ATOM   1901  CD2 LEU A 123     137.235 118.281 184.245  1.00 46.24           C  
ATOM   1902  H   LEU A 123     138.844 113.920 182.895  1.00 46.24           H  
ATOM   1903  HA  LEU A 123     136.450 114.869 181.804  1.00 46.24           H  
ATOM   1904 1HB  LEU A 123     137.311 115.604 183.958  1.00 46.24           H  
ATOM   1905 2HB  LEU A 123     138.711 116.355 183.188  1.00 46.24           H  
ATOM   1906  HG  LEU A 123     137.202 118.004 182.117  1.00 46.24           H  
ATOM   1907 1HD1 LEU A 123     134.877 118.152 182.870  1.00 46.24           H  
ATOM   1908 2HD1 LEU A 123     135.196 116.622 182.027  1.00 46.24           H  
ATOM   1909 3HD1 LEU A 123     135.082 116.650 183.800  1.00 46.24           H  
ATOM   1910 1HD2 LEU A 123     136.706 119.234 184.204  1.00 46.24           H  
ATOM   1911 2HD2 LEU A 123     136.927 117.734 185.137  1.00 46.24           H  
ATOM   1912 3HD2 LEU A 123     138.307 118.462 184.284  1.00 46.24           H  
ATOM   1913  N   GLU A 124     139.087 116.224 180.361  1.00 46.24           N  
ATOM   1914  CA  GLU A 124     139.549 116.941 179.173  1.00 46.24           C  
ATOM   1915  C   GLU A 124     139.165 116.246 177.872  1.00 46.24           C  
ATOM   1916  O   GLU A 124     138.899 116.901 176.865  1.00 46.24           O  
ATOM   1917  CB  GLU A 124     141.053 117.123 179.207  1.00 46.24           C  
ATOM   1918  CG  GLU A 124     141.595 117.859 177.997  1.00 46.24           C  
ATOM   1919  CD  GLU A 124     141.219 119.307 177.983  1.00 46.24           C  
ATOM   1920  OE1 GLU A 124     141.347 119.930 179.010  1.00 46.24           O  
ATOM   1921  OE2 GLU A 124     140.806 119.797 176.955  1.00 46.24           O  
ATOM   1922  H   GLU A 124     139.766 115.945 181.054  1.00 46.24           H  
ATOM   1923  HA  GLU A 124     139.057 117.914 179.184  1.00 46.24           H  
ATOM   1924 1HB  GLU A 124     141.334 117.682 180.099  1.00 46.24           H  
ATOM   1925 2HB  GLU A 124     141.540 116.149 179.260  1.00 46.24           H  
ATOM   1926 1HG  GLU A 124     142.679 117.770 177.988  1.00 46.24           H  
ATOM   1927 2HG  GLU A 124     141.212 117.381 177.097  1.00 46.24           H  
ATOM   1928  N   GLU A 125     139.154 114.918 177.891  1.00 46.24           N  
ATOM   1929  CA  GLU A 125     138.902 114.129 176.696  1.00 46.24           C  
ATOM   1930  C   GLU A 125     137.417 114.057 176.328  1.00 46.24           C  
ATOM   1931  O   GLU A 125     137.070 113.536 175.267  1.00 46.24           O  
ATOM   1932  CB  GLU A 125     139.454 112.717 176.877  1.00 46.24           C  
ATOM   1933  CG  GLU A 125     140.970 112.641 177.036  1.00 46.24           C  
ATOM   1934  CD  GLU A 125     141.464 111.242 177.312  1.00 46.24           C  
ATOM   1935  OE1 GLU A 125     140.669 110.334 177.275  1.00 46.24           O  
ATOM   1936  OE2 GLU A 125     142.628 111.084 177.607  1.00 46.24           O  
ATOM   1937  H   GLU A 125     139.356 114.436 178.755  1.00 46.24           H  
ATOM   1938  HA  GLU A 125     139.422 114.628 175.877  1.00 46.24           H  
ATOM   1939 1HB  GLU A 125     138.998 112.260 177.752  1.00 46.24           H  
ATOM   1940 2HB  GLU A 125     139.180 112.109 176.014  1.00 46.24           H  
ATOM   1941 1HG  GLU A 125     141.438 113.005 176.121  1.00 46.24           H  
ATOM   1942 2HG  GLU A 125     141.272 113.296 177.851  1.00 46.24           H  
ATOM   1943  N   ILE A 126     136.540 114.569 177.191  1.00 46.24           N  
ATOM   1944  CA  ILE A 126     135.125 114.519 176.905  1.00 46.24           C  
ATOM   1945  C   ILE A 126     134.785 115.448 175.784  1.00 46.24           C  
ATOM   1946  O   ILE A 126     135.146 116.625 175.806  1.00 46.24           O  
ATOM   1947  CB  ILE A 126     134.282 114.856 178.130  1.00 46.24           C  
ATOM   1948  CG1 ILE A 126     134.494 113.807 179.210  1.00 46.24           C  
ATOM   1949  CG2 ILE A 126     132.813 114.946 177.746  1.00 46.24           C  
ATOM   1950  CD1 ILE A 126     133.879 114.170 180.538  1.00 46.24           C  
ATOM   1951  H   ILE A 126     136.849 115.001 178.052  1.00 46.24           H  
ATOM   1952  HA  ILE A 126     134.904 113.504 176.577  1.00 46.24           H  
ATOM   1953  HB  ILE A 126     134.604 115.812 178.541  1.00 46.24           H  
ATOM   1954 1HG1 ILE A 126     134.065 112.861 178.880  1.00 46.24           H  
ATOM   1955 2HG1 ILE A 126     135.558 113.660 179.355  1.00 46.24           H  
ATOM   1956 1HG2 ILE A 126     132.223 115.193 178.628  1.00 46.24           H  
ATOM   1957 2HG2 ILE A 126     132.679 115.721 176.993  1.00 46.24           H  
ATOM   1958 3HG2 ILE A 126     132.482 113.988 177.345  1.00 46.24           H  
ATOM   1959 1HD1 ILE A 126     134.074 113.377 181.258  1.00 46.24           H  
ATOM   1960 2HD1 ILE A 126     134.315 115.100 180.893  1.00 46.24           H  
ATOM   1961 3HD1 ILE A 126     132.804 114.296 180.419  1.00 46.24           H  
ATOM   1962  N   THR A 127     134.108 114.916 174.783  1.00 46.24           N  
ATOM   1963  CA  THR A 127     133.716 115.705 173.648  1.00 46.24           C  
ATOM   1964  C   THR A 127     132.306 116.190 173.791  1.00 46.24           C  
ATOM   1965  O   THR A 127     131.514 115.623 174.544  1.00 46.24           O  
ATOM   1966  CB  THR A 127     133.823 114.917 172.358  1.00 46.24           C  
ATOM   1967  OG1 THR A 127     132.881 113.839 172.382  1.00 46.24           O  
ATOM   1968  CG2 THR A 127     135.218 114.364 172.188  1.00 46.24           C  
ATOM   1969  H   THR A 127     133.853 113.939 174.821  1.00 46.24           H  
ATOM   1970  HA  THR A 127     134.372 116.568 173.620  1.00 46.24           H  
ATOM   1971  HB  THR A 127     133.587 115.566 171.528  1.00 46.24           H  
ATOM   1972  HG1 THR A 127     131.989 114.198 172.392  1.00 46.24           H  
ATOM   1973 1HG2 THR A 127     135.275 113.802 171.256  1.00 46.24           H  
ATOM   1974 2HG2 THR A 127     135.930 115.186 172.160  1.00 46.24           H  
ATOM   1975 3HG2 THR A 127     135.455 113.707 173.023  1.00 46.24           H  
ATOM   1976  N   ASN A 128     131.973 117.212 173.033  1.00 46.24           N  
ATOM   1977  CA  ASN A 128     130.619 117.683 172.974  1.00 46.24           C  
ATOM   1978  C   ASN A 128     129.882 116.963 171.883  1.00 46.24           C  
ATOM   1979  O   ASN A 128     130.413 116.031 171.283  1.00 46.24           O  
ATOM   1980  CB  ASN A 128     130.568 119.166 172.801  1.00 46.24           C  
ATOM   1981  CG  ASN A 128     131.131 119.609 171.504  1.00 46.24           C  
ATOM   1982  OD1 ASN A 128     131.473 118.788 170.641  1.00 46.24           O  
ATOM   1983  ND2 ASN A 128     131.226 120.900 171.338  1.00 46.24           N  
ATOM   1984  H   ASN A 128     132.686 117.667 172.479  1.00 46.24           H  
ATOM   1985  HA  ASN A 128     130.150 117.401 173.906  1.00 46.24           H  
ATOM   1986 1HB  ASN A 128     129.538 119.512 172.874  1.00 46.24           H  
ATOM   1987 2HB  ASN A 128     131.125 119.642 173.605  1.00 46.24           H  
ATOM   1988 1HD2 ASN A 128     131.593 121.272 170.485  1.00 46.24           H  
ATOM   1989 2HD2 ASN A 128     130.918 121.516 172.070  1.00 46.24           H  
ATOM   1990  N   ARG A 129     128.656 117.398 171.603  1.00 46.24           N  
ATOM   1991  CA  ARG A 129     127.835 116.780 170.568  1.00 46.24           C  
ATOM   1992  C   ARG A 129     128.515 116.788 169.211  1.00 46.24           C  
ATOM   1993  O   ARG A 129     128.329 115.873 168.411  1.00 46.24           O  
ATOM   1994  CB  ARG A 129     126.507 117.461 170.466  1.00 46.24           C  
ATOM   1995  CG  ARG A 129     125.567 116.875 169.449  1.00 46.24           C  
ATOM   1996  CD  ARG A 129     124.265 117.563 169.486  1.00 46.24           C  
ATOM   1997  NE  ARG A 129     124.394 118.960 169.123  1.00 46.24           N  
ATOM   1998  CZ  ARG A 129     123.476 119.904 169.389  1.00 46.24           C  
ATOM   1999  NH1 ARG A 129     122.368 119.585 170.023  1.00 46.24           N  
ATOM   2000  NH2 ARG A 129     123.689 121.153 169.015  1.00 46.24           N  
ATOM   2001  H   ARG A 129     128.262 118.178 172.119  1.00 46.24           H  
ATOM   2002  HA  ARG A 129     127.691 115.741 170.863  1.00 46.24           H  
ATOM   2003 1HB  ARG A 129     126.006 117.421 171.431  1.00 46.24           H  
ATOM   2004 2HB  ARG A 129     126.654 118.512 170.215  1.00 46.24           H  
ATOM   2005 1HG  ARG A 129     125.989 116.987 168.450  1.00 46.24           H  
ATOM   2006 2HG  ARG A 129     125.406 115.818 169.662  1.00 46.24           H  
ATOM   2007 1HD  ARG A 129     123.580 117.088 168.783  1.00 46.24           H  
ATOM   2008 2HD  ARG A 129     123.850 117.507 170.491  1.00 46.24           H  
ATOM   2009  HE  ARG A 129     125.235 119.243 168.641  1.00 46.24           H  
ATOM   2010 1HH1 ARG A 129     122.209 118.630 170.312  1.00 46.24           H  
ATOM   2011 2HH1 ARG A 129     121.678 120.294 170.226  1.00 46.24           H  
ATOM   2012 1HH2 ARG A 129     124.542 121.398 168.534  1.00 46.24           H  
ATOM   2013 2HH2 ARG A 129     123.001 121.864 169.217  1.00 46.24           H  
ATOM   2014  N   LYS A 130     129.305 117.826 168.948  1.00 46.24           N  
ATOM   2015  CA  LYS A 130     129.988 117.973 167.681  1.00 46.24           C  
ATOM   2016  C   LYS A 130     131.298 117.180 167.619  1.00 46.24           C  
ATOM   2017  O   LYS A 130     131.995 117.218 166.606  1.00 46.24           O  
ATOM   2018  CB  LYS A 130     130.244 119.438 167.405  1.00 46.24           C  
ATOM   2019  CG  LYS A 130     128.981 120.272 167.382  1.00 46.24           C  
ATOM   2020  CD  LYS A 130     128.022 119.774 166.317  1.00 46.24           C  
ATOM   2021  CE  LYS A 130     126.761 120.620 166.265  1.00 46.24           C  
ATOM   2022  NZ  LYS A 130     125.784 120.095 165.272  1.00 46.24           N  
ATOM   2023  H   LYS A 130     129.420 118.546 169.645  1.00 46.24           H  
ATOM   2024  HA  LYS A 130     129.324 117.565 166.918  1.00 46.24           H  
ATOM   2025 1HB  LYS A 130     130.904 119.846 168.170  1.00 46.24           H  
ATOM   2026 2HB  LYS A 130     130.743 119.550 166.442  1.00 46.24           H  
ATOM   2027 1HG  LYS A 130     128.491 120.221 168.355  1.00 46.24           H  
ATOM   2028 2HG  LYS A 130     129.234 121.311 167.174  1.00 46.24           H  
ATOM   2029 1HD  LYS A 130     128.512 119.808 165.343  1.00 46.24           H  
ATOM   2030 2HD  LYS A 130     127.746 118.740 166.529  1.00 46.24           H  
ATOM   2031 1HE  LYS A 130     126.293 120.632 167.248  1.00 46.24           H  
ATOM   2032 2HE  LYS A 130     127.024 121.642 165.993  1.00 46.24           H  
ATOM   2033 1HZ  LYS A 130     124.962 120.682 165.263  1.00 46.24           H  
ATOM   2034 2HZ  LYS A 130     126.206 120.096 164.353  1.00 46.24           H  
ATOM   2035 3HZ  LYS A 130     125.522 119.152 165.520  1.00 46.24           H  
ATOM   2036  N   GLY A 131     131.637 116.469 168.697  1.00 46.24           N  
ATOM   2037  CA  GLY A 131     132.837 115.657 168.725  1.00 46.24           C  
ATOM   2038  C   GLY A 131     134.063 116.493 169.018  1.00 46.24           C  
ATOM   2039  O   GLY A 131     135.180 116.121 168.655  1.00 46.24           O  
ATOM   2040  H   GLY A 131     131.051 116.472 169.513  1.00 46.24           H  
ATOM   2041 1HA  GLY A 131     132.732 114.880 169.482  1.00 46.24           H  
ATOM   2042 2HA  GLY A 131     132.958 115.154 167.766  1.00 46.24           H  
ATOM   2043  N   LEU A 132     133.861 117.624 169.676  1.00 46.24           N  
ATOM   2044  CA  LEU A 132     134.955 118.504 169.972  1.00 46.24           C  
ATOM   2045  C   LEU A 132     135.311 118.471 171.423  1.00 46.24           C  
ATOM   2046  O   LEU A 132     134.441 118.517 172.288  1.00 46.24           O  
ATOM   2047  CB  LEU A 132     134.604 119.928 169.581  1.00 46.24           C  
ATOM   2048  CG  LEU A 132     134.211 120.130 168.130  1.00 46.24           C  
ATOM   2049  CD1 LEU A 132     133.826 121.581 167.919  1.00 46.24           C  
ATOM   2050  CD2 LEU A 132     135.369 119.734 167.236  1.00 46.24           C  
ATOM   2051  H   LEU A 132     132.929 117.888 169.964  1.00 46.24           H  
ATOM   2052  HA  LEU A 132     135.814 118.154 169.401  1.00 46.24           H  
ATOM   2053 1HB  LEU A 132     133.776 120.265 170.199  1.00 46.24           H  
ATOM   2054 2HB  LEU A 132     135.464 120.566 169.783  1.00 46.24           H  
ATOM   2055  HG  LEU A 132     133.343 119.514 167.896  1.00 46.24           H  
ATOM   2056 1HD1 LEU A 132     133.533 121.732 166.881  1.00 46.24           H  
ATOM   2057 2HD1 LEU A 132     132.992 121.835 168.572  1.00 46.24           H  
ATOM   2058 3HD1 LEU A 132     134.677 122.221 168.152  1.00 46.24           H  
ATOM   2059 1HD2 LEU A 132     135.087 119.876 166.192  1.00 46.24           H  
ATOM   2060 2HD2 LEU A 132     136.234 120.355 167.466  1.00 46.24           H  
ATOM   2061 3HD2 LEU A 132     135.618 118.687 167.407  1.00 46.24           H  
ATOM   2062  N   THR A 133     136.601 118.454 171.693  1.00 46.24           N  
ATOM   2063  CA  THR A 133     137.100 118.616 173.035  1.00 46.24           C  
ATOM   2064  C   THR A 133     137.172 120.092 173.254  1.00 46.24           C  
ATOM   2065  O   THR A 133     137.059 120.843 172.291  1.00 46.24           O  
ATOM   2066  CB  THR A 133     138.488 117.970 173.207  1.00 46.24           C  
ATOM   2067  OG1 THR A 133     139.438 118.632 172.356  1.00 46.24           O  
ATOM   2068  CG2 THR A 133     138.428 116.500 172.848  1.00 46.24           C  
ATOM   2069  H   THR A 133     137.259 118.357 170.934  1.00 46.24           H  
ATOM   2070  HA  THR A 133     136.374 118.180 173.715  1.00 46.24           H  
ATOM   2071  HB  THR A 133     138.823 118.058 174.232  1.00 46.24           H  
ATOM   2072  HG1 THR A 133     140.294 118.204 172.446  1.00 46.24           H  
ATOM   2073 1HG2 THR A 133     139.415 116.055 172.971  1.00 46.24           H  
ATOM   2074 2HG2 THR A 133     137.718 115.993 173.503  1.00 46.24           H  
ATOM   2075 3HG2 THR A 133     138.108 116.389 171.813  1.00 46.24           H  
ATOM   2076  N   PRO A 134     137.364 120.553 174.485  1.00 46.24           N  
ATOM   2077  CA  PRO A 134     137.550 121.934 174.821  1.00 46.24           C  
ATOM   2078  C   PRO A 134     138.707 122.513 174.025  1.00 46.24           C  
ATOM   2079  O   PRO A 134     138.639 123.646 173.550  1.00 46.24           O  
ATOM   2080  CB  PRO A 134     137.813 121.866 176.319  1.00 46.24           C  
ATOM   2081  CG  PRO A 134     137.018 120.662 176.769  1.00 46.24           C  
ATOM   2082  CD  PRO A 134     137.141 119.676 175.637  1.00 46.24           C  
ATOM   2083  HA  PRO A 134     136.621 122.485 174.609  1.00 46.24           H  
ATOM   2084 1HB  PRO A 134     138.892 121.758 176.510  1.00 46.24           H  
ATOM   2085 2HB  PRO A 134     137.491 122.798 176.805  1.00 46.24           H  
ATOM   2086 1HG  PRO A 134     137.425 120.272 177.714  1.00 46.24           H  
ATOM   2087 2HG  PRO A 134     135.975 120.949 176.968  1.00 46.24           H  
ATOM   2088 1HD  PRO A 134     138.008 119.028 175.804  1.00 46.24           H  
ATOM   2089 2HD  PRO A 134     136.215 119.104 175.522  1.00 46.24           H  
ATOM   2090  N   LEU A 135     139.744 121.701 173.839  1.00 46.24           N  
ATOM   2091  CA  LEU A 135     140.885 122.054 173.029  1.00 46.24           C  
ATOM   2092  C   LEU A 135     140.511 122.265 171.583  1.00 46.24           C  
ATOM   2093  O   LEU A 135     140.834 123.301 170.994  1.00 46.24           O  
ATOM   2094  CB  LEU A 135     141.952 120.980 173.141  1.00 46.24           C  
ATOM   2095  CG  LEU A 135     143.138 121.139 172.204  1.00 46.24           C  
ATOM   2096  CD1 LEU A 135     143.799 122.475 172.452  1.00 46.24           C  
ATOM   2097  CD2 LEU A 135     144.113 119.997 172.438  1.00 46.24           C  
ATOM   2098  H   LEU A 135     139.733 120.793 174.284  1.00 46.24           H  
ATOM   2099  HA  LEU A 135     141.264 122.998 173.418  1.00 46.24           H  
ATOM   2100 1HB  LEU A 135     142.333 120.974 174.161  1.00 46.24           H  
ATOM   2101 2HB  LEU A 135     141.498 120.012 172.940  1.00 46.24           H  
ATOM   2102  HG  LEU A 135     142.795 121.120 171.170  1.00 46.24           H  
ATOM   2103 1HD1 LEU A 135     144.643 122.595 171.773  1.00 46.24           H  
ATOM   2104 2HD1 LEU A 135     143.076 123.270 172.275  1.00 46.24           H  
ATOM   2105 3HD1 LEU A 135     144.148 122.526 173.473  1.00 46.24           H  
ATOM   2106 1HD2 LEU A 135     144.968 120.104 171.769  1.00 46.24           H  
ATOM   2107 2HD2 LEU A 135     144.459 120.021 173.473  1.00 46.24           H  
ATOM   2108 3HD2 LEU A 135     143.616 119.048 172.243  1.00 46.24           H  
ATOM   2109  N   ALA A 136     139.830 121.283 171.005  1.00 46.24           N  
ATOM   2110  CA  ALA A 136     139.437 121.356 169.610  1.00 46.24           C  
ATOM   2111  C   ALA A 136     138.526 122.529 169.381  1.00 46.24           C  
ATOM   2112  O   ALA A 136     138.649 123.235 168.379  1.00 46.24           O  
ATOM   2113  CB  ALA A 136     138.767 120.075 169.180  1.00 46.24           C  
ATOM   2114  H   ALA A 136     139.591 120.456 171.542  1.00 46.24           H  
ATOM   2115  HA  ALA A 136     140.346 121.523 169.034  1.00 46.24           H  
ATOM   2116 1HB  ALA A 136     138.506 120.139 168.123  1.00 46.24           H  
ATOM   2117 2HB  ALA A 136     139.447 119.238 169.337  1.00 46.24           H  
ATOM   2118 3HB  ALA A 136     137.865 119.926 169.766  1.00 46.24           H  
ATOM   2119  N   LEU A 137     137.622 122.745 170.320  1.00 46.24           N  
ATOM   2120  CA  LEU A 137     136.698 123.832 170.259  1.00 46.24           C  
ATOM   2121  C   LEU A 137     137.420 125.148 170.261  1.00 46.24           C  
ATOM   2122  O   LEU A 137     137.129 126.016 169.437  1.00 46.24           O  
ATOM   2123  CB  LEU A 137     135.724 123.769 171.413  1.00 46.24           C  
ATOM   2124  CG  LEU A 137     134.713 124.901 171.453  1.00 46.24           C  
ATOM   2125  CD1 LEU A 137     133.896 124.876 170.175  1.00 46.24           C  
ATOM   2126  CD2 LEU A 137     133.825 124.743 172.671  1.00 46.24           C  
ATOM   2127  H   LEU A 137     137.570 122.116 171.105  1.00 46.24           H  
ATOM   2128  HA  LEU A 137     136.164 123.741 169.315  1.00 46.24           H  
ATOM   2129 1HB  LEU A 137     135.175 122.830 171.358  1.00 46.24           H  
ATOM   2130 2HB  LEU A 137     136.283 123.787 172.348  1.00 46.24           H  
ATOM   2131  HG  LEU A 137     135.233 125.856 171.499  1.00 46.24           H  
ATOM   2132 1HD1 LEU A 137     133.174 125.692 170.189  1.00 46.24           H  
ATOM   2133 2HD1 LEU A 137     134.558 124.993 169.317  1.00 46.24           H  
ATOM   2134 3HD1 LEU A 137     133.369 123.925 170.099  1.00 46.24           H  
ATOM   2135 1HD2 LEU A 137     133.101 125.554 172.694  1.00 46.24           H  
ATOM   2136 2HD2 LEU A 137     133.299 123.791 172.616  1.00 46.24           H  
ATOM   2137 3HD2 LEU A 137     134.434 124.771 173.573  1.00 46.24           H  
ATOM   2138  N   ALA A 138     138.375 125.297 171.177  1.00 46.24           N  
ATOM   2139  CA  ALA A 138     139.139 126.521 171.293  1.00 46.24           C  
ATOM   2140  C   ALA A 138     139.823 126.854 169.997  1.00 46.24           C  
ATOM   2141  O   ALA A 138     139.802 128.001 169.549  1.00 46.24           O  
ATOM   2142  CB  ALA A 138     140.157 126.410 172.411  1.00 46.24           C  
ATOM   2143  H   ALA A 138     138.557 124.549 171.833  1.00 46.24           H  
ATOM   2144  HA  ALA A 138     138.427 127.316 171.504  1.00 46.24           H  
ATOM   2145 1HB  ALA A 138     140.701 127.350 172.505  1.00 46.24           H  
ATOM   2146 2HB  ALA A 138     139.644 126.193 173.349  1.00 46.24           H  
ATOM   2147 3HB  ALA A 138     140.857 125.608 172.189  1.00 46.24           H  
ATOM   2148  N   ALA A 139     140.420 125.851 169.371  1.00 46.24           N  
ATOM   2149  CA  ALA A 139     141.094 126.061 168.109  1.00 46.24           C  
ATOM   2150  C   ALA A 139     140.114 126.490 167.041  1.00 46.24           C  
ATOM   2151  O   ALA A 139     140.344 127.472 166.339  1.00 46.24           O  
ATOM   2152  CB  ALA A 139     141.835 124.811 167.688  1.00 46.24           C  
ATOM   2153  H   ALA A 139     140.424 124.927 169.790  1.00 46.24           H  
ATOM   2154  HA  ALA A 139     141.788 126.879 168.258  1.00 46.24           H  
ATOM   2155 1HB  ALA A 139     142.360 124.997 166.751  1.00 46.24           H  
ATOM   2156 2HB  ALA A 139     142.554 124.538 168.459  1.00 46.24           H  
ATOM   2157 3HB  ALA A 139     141.126 123.997 167.550  1.00 46.24           H  
ATOM   2158  N   SER A 140     138.983 125.804 166.958  1.00 46.24           N  
ATOM   2159  CA  SER A 140     137.998 126.100 165.930  1.00 46.24           C  
ATOM   2160  C   SER A 140     137.370 127.460 166.115  1.00 46.24           C  
ATOM   2161  O   SER A 140     136.955 128.096 165.147  1.00 46.24           O  
ATOM   2162  CB  SER A 140     136.917 125.053 165.930  1.00 46.24           C  
ATOM   2163  OG  SER A 140     136.140 125.147 167.089  1.00 46.24           O  
ATOM   2164  H   SER A 140     138.824 125.023 167.581  1.00 46.24           H  
ATOM   2165  HA  SER A 140     138.526 126.101 164.975  1.00 46.24           H  
ATOM   2166 1HB  SER A 140     136.285 125.176 165.051  1.00 46.24           H  
ATOM   2167 2HB  SER A 140     137.369 124.063 165.873  1.00 46.24           H  
ATOM   2168  HG  SER A 140     136.761 125.256 167.810  1.00 46.24           H  
ATOM   2169  N   SER A 141     137.316 127.920 167.352  1.00 46.24           N  
ATOM   2170  CA  SER A 141     136.686 129.174 167.654  1.00 46.24           C  
ATOM   2171  C   SER A 141     137.669 130.342 167.688  1.00 46.24           C  
ATOM   2172  O   SER A 141     137.265 131.484 167.891  1.00 46.24           O  
ATOM   2173  CB  SER A 141     135.960 129.060 168.956  1.00 46.24           C  
ATOM   2174  OG  SER A 141     134.928 128.119 168.873  1.00 46.24           O  
ATOM   2175  H   SER A 141     137.664 127.355 168.113  1.00 46.24           H  
ATOM   2176  HA  SER A 141     135.973 129.366 166.852  1.00 46.24           H  
ATOM   2177 1HB  SER A 141     136.661 128.756 169.727  1.00 46.24           H  
ATOM   2178 2HB  SER A 141     135.556 130.032 169.237  1.00 46.24           H  
ATOM   2179  HG  SER A 141     135.353 127.276 168.694  1.00 46.24           H  
ATOM   2180  N   GLY A 142     138.958 130.066 167.508  1.00 46.24           N  
ATOM   2181  CA  GLY A 142     139.947 131.130 167.505  1.00 46.24           C  
ATOM   2182  C   GLY A 142     140.409 131.533 168.909  1.00 46.24           C  
ATOM   2183  O   GLY A 142     141.054 132.572 169.074  1.00 46.24           O  
ATOM   2184  H   GLY A 142     139.262 129.118 167.325  1.00 46.24           H  
ATOM   2185 1HA  GLY A 142     140.802 130.818 166.919  1.00 46.24           H  
ATOM   2186 2HA  GLY A 142     139.528 132.000 167.002  1.00 46.24           H  
ATOM   2187  N   LYS A 143     140.042 130.743 169.925  1.00 46.24           N  
ATOM   2188  CA  LYS A 143     140.412 131.025 171.317  1.00 46.24           C  
ATOM   2189  C   LYS A 143     141.905 130.856 171.564  1.00 46.24           C  
ATOM   2190  O   LYS A 143     142.328 129.893 172.205  1.00 46.24           O  
ATOM   2191  CB  LYS A 143     139.612 130.177 172.265  1.00 46.24           C  
ATOM   2192  CG  LYS A 143     138.308 130.806 172.685  1.00 46.24           C  
ATOM   2193  CD  LYS A 143     137.355 130.882 171.523  1.00 46.24           C  
ATOM   2194  CE  LYS A 143     136.344 131.988 171.702  1.00 46.24           C  
ATOM   2195  NZ  LYS A 143     135.126 131.528 172.438  1.00 46.24           N  
ATOM   2196  H   LYS A 143     139.527 129.898 169.734  1.00 46.24           H  
ATOM   2197  HA  LYS A 143     140.171 132.057 171.492  1.00 46.24           H  
ATOM   2198 1HB  LYS A 143     139.391 129.227 171.802  1.00 46.24           H  
ATOM   2199 2HB  LYS A 143     140.192 129.986 173.159  1.00 46.24           H  
ATOM   2200 1HG  LYS A 143     137.855 130.210 173.477  1.00 46.24           H  
ATOM   2201 2HG  LYS A 143     138.488 131.810 173.065  1.00 46.24           H  
ATOM   2202 1HD  LYS A 143     137.907 131.042 170.599  1.00 46.24           H  
ATOM   2203 2HD  LYS A 143     136.822 129.938 171.455  1.00 46.24           H  
ATOM   2204 1HE  LYS A 143     136.813 132.793 172.261  1.00 46.24           H  
ATOM   2205 2HE  LYS A 143     136.043 132.375 170.729  1.00 46.24           H  
ATOM   2206 1HZ  LYS A 143     134.490 132.305 172.556  1.00 46.24           H  
ATOM   2207 2HZ  LYS A 143     134.672 130.800 171.905  1.00 46.24           H  
ATOM   2208 3HZ  LYS A 143     135.378 131.160 173.345  1.00 46.24           H  
ATOM   2209  N   ILE A 144     142.691 131.809 171.080  1.00 46.24           N  
ATOM   2210  CA  ILE A 144     144.132 131.733 171.141  1.00 46.24           C  
ATOM   2211  C   ILE A 144     144.674 131.801 172.560  1.00 46.24           C  
ATOM   2212  O   ILE A 144     145.695 131.180 172.862  1.00 46.24           O  
ATOM   2213  CB  ILE A 144     144.758 132.841 170.280  1.00 46.24           C  
ATOM   2214  CG1 ILE A 144     146.221 132.539 170.018  1.00 46.24           C  
ATOM   2215  CG2 ILE A 144     144.608 134.204 170.933  1.00 46.24           C  
ATOM   2216  CD1 ILE A 144     146.840 133.446 168.987  1.00 46.24           C  
ATOM   2217  H   ILE A 144     142.261 132.588 170.599  1.00 46.24           H  
ATOM   2218  HA  ILE A 144     144.407 130.763 170.734  1.00 46.24           H  
ATOM   2219  HB  ILE A 144     144.258 132.860 169.312  1.00 46.24           H  
ATOM   2220 1HG1 ILE A 144     146.782 132.636 170.946  1.00 46.24           H  
ATOM   2221 2HG1 ILE A 144     146.319 131.510 169.671  1.00 46.24           H  
ATOM   2222 1HG2 ILE A 144     145.042 134.964 170.283  1.00 46.24           H  
ATOM   2223 2HG2 ILE A 144     143.556 134.421 171.087  1.00 46.24           H  
ATOM   2224 3HG2 ILE A 144     145.127 134.214 171.890  1.00 46.24           H  
ATOM   2225 1HD1 ILE A 144     147.886 133.174 168.844  1.00 46.24           H  
ATOM   2226 2HD1 ILE A 144     146.304 133.342 168.044  1.00 46.24           H  
ATOM   2227 3HD1 ILE A 144     146.778 134.479 169.328  1.00 46.24           H  
ATOM   2228  N   GLY A 145     143.968 132.498 173.447  1.00 46.24           N  
ATOM   2229  CA  GLY A 145     144.415 132.604 174.826  1.00 46.24           C  
ATOM   2230  C   GLY A 145     144.304 131.265 175.516  1.00 46.24           C  
ATOM   2231  O   GLY A 145     145.195 130.853 176.267  1.00 46.24           O  
ATOM   2232  H   GLY A 145     143.125 132.987 173.153  1.00 46.24           H  
ATOM   2233 1HA  GLY A 145     145.448 132.950 174.853  1.00 46.24           H  
ATOM   2234 2HA  GLY A 145     143.810 133.343 175.349  1.00 46.24           H  
ATOM   2235  N   VAL A 146     143.216 130.578 175.236  1.00 46.24           N  
ATOM   2236  CA  VAL A 146     142.952 129.295 175.805  1.00 46.24           C  
ATOM   2237  C   VAL A 146     143.935 128.282 175.298  1.00 46.24           C  
ATOM   2238  O   VAL A 146     144.455 127.479 176.072  1.00 46.24           O  
ATOM   2239  CB  VAL A 146     141.538 128.863 175.486  1.00 46.24           C  
ATOM   2240  CG1 VAL A 146     141.314 127.455 175.943  1.00 46.24           C  
ATOM   2241  CG2 VAL A 146     140.559 129.810 176.143  1.00 46.24           C  
ATOM   2242  H   VAL A 146     142.534 130.978 174.607  1.00 46.24           H  
ATOM   2243  HA  VAL A 146     143.080 129.395 176.884  1.00 46.24           H  
ATOM   2244  HB  VAL A 146     141.399 128.877 174.410  1.00 46.24           H  
ATOM   2245 1HG1 VAL A 146     140.301 127.146 175.691  1.00 46.24           H  
ATOM   2246 2HG1 VAL A 146     142.026 126.804 175.443  1.00 46.24           H  
ATOM   2247 3HG1 VAL A 146     141.456 127.394 177.021  1.00 46.24           H  
ATOM   2248 1HG2 VAL A 146     139.540 129.506 175.903  1.00 46.24           H  
ATOM   2249 2HG2 VAL A 146     140.700 129.784 177.224  1.00 46.24           H  
ATOM   2250 3HG2 VAL A 146     140.731 130.823 175.779  1.00 46.24           H  
ATOM   2251  N   LEU A 147     144.217 128.331 173.994  1.00 46.24           N  
ATOM   2252  CA  LEU A 147     145.153 127.402 173.385  1.00 46.24           C  
ATOM   2253  C   LEU A 147     146.498 127.496 174.016  1.00 46.24           C  
ATOM   2254  O   LEU A 147     147.127 126.480 174.302  1.00 46.24           O  
ATOM   2255  CB  LEU A 147     145.300 127.666 171.904  1.00 46.24           C  
ATOM   2256  CG  LEU A 147     144.113 127.317 171.043  1.00 46.24           C  
ATOM   2257  CD1 LEU A 147     144.386 127.787 169.636  1.00 46.24           C  
ATOM   2258  CD2 LEU A 147     143.887 125.827 171.088  1.00 46.24           C  
ATOM   2259  H   LEU A 147     143.745 129.010 173.407  1.00 46.24           H  
ATOM   2260  HA  LEU A 147     144.767 126.398 173.559  1.00 46.24           H  
ATOM   2261 1HB  LEU A 147     145.510 128.724 171.761  1.00 46.24           H  
ATOM   2262 2HB  LEU A 147     146.152 127.095 171.535  1.00 46.24           H  
ATOM   2263  HG  LEU A 147     143.226 127.826 171.408  1.00 46.24           H  
ATOM   2264 1HD1 LEU A 147     143.541 127.548 169.003  1.00 46.24           H  
ATOM   2265 2HD1 LEU A 147     144.544 128.864 169.636  1.00 46.24           H  
ATOM   2266 3HD1 LEU A 147     145.276 127.289 169.254  1.00 46.24           H  
ATOM   2267 1HD2 LEU A 147     143.031 125.568 170.465  1.00 46.24           H  
ATOM   2268 2HD2 LEU A 147     144.774 125.312 170.717  1.00 46.24           H  
ATOM   2269 3HD2 LEU A 147     143.692 125.520 172.115  1.00 46.24           H  
ATOM   2270  N   ALA A 148     146.942 128.724 174.270  1.00 46.24           N  
ATOM   2271  CA  ALA A 148     148.222 128.935 174.900  1.00 46.24           C  
ATOM   2272  C   ALA A 148     148.286 128.217 176.226  1.00 46.24           C  
ATOM   2273  O   ALA A 148     149.256 127.507 176.508  1.00 46.24           O  
ATOM   2274  CB  ALA A 148     148.491 130.415 175.084  1.00 46.24           C  
ATOM   2275  H   ALA A 148     146.392 129.528 173.987  1.00 46.24           H  
ATOM   2276  HA  ALA A 148     148.972 128.490 174.251  1.00 46.24           H  
ATOM   2277 1HB  ALA A 148     149.474 130.552 175.535  1.00 46.24           H  
ATOM   2278 2HB  ALA A 148     148.465 130.912 174.114  1.00 46.24           H  
ATOM   2279 3HB  ALA A 148     147.732 130.844 175.732  1.00 46.24           H  
ATOM   2280  N   TYR A 149     147.244 128.380 177.032  1.00 46.24           N  
ATOM   2281  CA  TYR A 149     147.225 127.767 178.335  1.00 46.24           C  
ATOM   2282  C   TYR A 149     147.229 126.263 178.254  1.00 46.24           C  
ATOM   2283  O   TYR A 149     147.995 125.604 178.956  1.00 46.24           O  
ATOM   2284  CB  TYR A 149     146.045 128.216 179.145  1.00 46.24           C  
ATOM   2285  CG  TYR A 149     146.112 127.632 180.513  1.00 46.24           C  
ATOM   2286  CD1 TYR A 149     146.908 128.240 181.457  1.00 46.24           C  
ATOM   2287  CD2 TYR A 149     145.452 126.455 180.812  1.00 46.24           C  
ATOM   2288  CE1 TYR A 149     147.058 127.676 182.697  1.00 46.24           C  
ATOM   2289  CE2 TYR A 149     145.601 125.888 182.062  1.00 46.24           C  
ATOM   2290  CZ  TYR A 149     146.408 126.490 182.994  1.00 46.24           C  
ATOM   2291  OH  TYR A 149     146.608 125.914 184.220  1.00 46.24           O  
ATOM   2292  H   TYR A 149     146.474 128.980 176.746  1.00 46.24           H  
ATOM   2293  HA  TYR A 149     148.150 128.064 178.832  1.00 46.24           H  
ATOM   2294 1HB  TYR A 149     146.038 129.303 179.227  1.00 46.24           H  
ATOM   2295 2HB  TYR A 149     145.115 127.902 178.672  1.00 46.24           H  
ATOM   2296  HD1 TYR A 149     147.439 129.159 181.208  1.00 46.24           H  
ATOM   2297  HD2 TYR A 149     144.837 125.965 180.057  1.00 46.24           H  
ATOM   2298  HE1 TYR A 149     147.705 128.152 183.437  1.00 46.24           H  
ATOM   2299  HE2 TYR A 149     145.102 124.951 182.301  1.00 46.24           H  
ATOM   2300  HH  TYR A 149     145.912 125.280 184.410  1.00 46.24           H  
ATOM   2301  N   ILE A 150     146.353 125.713 177.421  1.00 46.24           N  
ATOM   2302  CA  ILE A 150     146.211 124.277 177.328  1.00 46.24           C  
ATOM   2303  C   ILE A 150     147.480 123.618 176.898  1.00 46.24           C  
ATOM   2304  O   ILE A 150     147.929 122.646 177.511  1.00 46.24           O  
ATOM   2305  CB  ILE A 150     145.117 123.878 176.369  1.00 46.24           C  
ATOM   2306  CG1 ILE A 150     143.772 124.272 176.911  1.00 46.24           C  
ATOM   2307  CG2 ILE A 150     145.171 122.397 176.145  1.00 46.24           C  
ATOM   2308  CD1 ILE A 150     142.662 124.115 175.906  1.00 46.24           C  
ATOM   2309  H   ILE A 150     145.760 126.307 176.858  1.00 46.24           H  
ATOM   2310  HA  ILE A 150     145.969 123.922 178.322  1.00 46.24           H  
ATOM   2311  HB  ILE A 150     145.247 124.396 175.420  1.00 46.24           H  
ATOM   2312 1HG1 ILE A 150     143.544 123.661 177.775  1.00 46.24           H  
ATOM   2313 2HG1 ILE A 150     143.800 125.313 177.234  1.00 46.24           H  
ATOM   2314 1HG2 ILE A 150     144.380 122.101 175.463  1.00 46.24           H  
ATOM   2315 2HG2 ILE A 150     146.137 122.124 175.726  1.00 46.24           H  
ATOM   2316 3HG2 ILE A 150     145.031 121.900 177.093  1.00 46.24           H  
ATOM   2317 1HD1 ILE A 150     141.716 124.414 176.359  1.00 46.24           H  
ATOM   2318 2HD1 ILE A 150     142.864 124.744 175.039  1.00 46.24           H  
ATOM   2319 3HD1 ILE A 150     142.600 123.075 175.594  1.00 46.24           H  
ATOM   2320  N   LEU A 151     148.087 124.154 175.859  1.00 46.24           N  
ATOM   2321  CA  LEU A 151     149.285 123.579 175.307  1.00 46.24           C  
ATOM   2322  C   LEU A 151     150.463 123.693 176.249  1.00 46.24           C  
ATOM   2323  O   LEU A 151     151.373 122.868 176.206  1.00 46.24           O  
ATOM   2324  CB  LEU A 151     149.610 124.241 173.982  1.00 46.24           C  
ATOM   2325  CG  LEU A 151     148.985 123.590 172.758  1.00 46.24           C  
ATOM   2326  CD1 LEU A 151     147.494 123.400 172.981  1.00 46.24           C  
ATOM   2327  CD2 LEU A 151     149.237 124.469 171.546  1.00 46.24           C  
ATOM   2328  H   LEU A 151     147.683 124.966 175.411  1.00 46.24           H  
ATOM   2329  HA  LEU A 151     149.079 122.520 175.154  1.00 46.24           H  
ATOM   2330 1HB  LEU A 151     149.275 125.276 174.018  1.00 46.24           H  
ATOM   2331 2HB  LEU A 151     150.689 124.237 173.845  1.00 46.24           H  
ATOM   2332  HG  LEU A 151     149.429 122.614 172.601  1.00 46.24           H  
ATOM   2333 1HD1 LEU A 151     147.056 122.920 172.103  1.00 46.24           H  
ATOM   2334 2HD1 LEU A 151     147.335 122.768 173.849  1.00 46.24           H  
ATOM   2335 3HD1 LEU A 151     147.020 124.371 173.140  1.00 46.24           H  
ATOM   2336 1HD2 LEU A 151     148.794 124.008 170.665  1.00 46.24           H  
ATOM   2337 2HD2 LEU A 151     148.781 125.448 171.706  1.00 46.24           H  
ATOM   2338 3HD2 LEU A 151     150.310 124.586 171.397  1.00 46.24           H  
ATOM   2339  N   GLN A 152     150.438 124.684 177.129  1.00 46.24           N  
ATOM   2340  CA  GLN A 152     151.535 124.876 178.041  1.00 46.24           C  
ATOM   2341  C   GLN A 152     151.198 124.477 179.482  1.00 46.24           C  
ATOM   2342  O   GLN A 152     151.890 124.897 180.410  1.00 46.24           O  
ATOM   2343  CB  GLN A 152     151.999 126.313 177.986  1.00 46.24           C  
ATOM   2344  CG  GLN A 152     152.520 126.724 176.626  1.00 46.24           C  
ATOM   2345  CD  GLN A 152     152.916 128.174 176.578  1.00 46.24           C  
ATOM   2346  OE1 GLN A 152     153.884 128.589 177.221  1.00 46.24           O  
ATOM   2347  NE2 GLN A 152     152.170 128.962 175.814  1.00 46.24           N  
ATOM   2348  H   GLN A 152     149.681 125.358 177.121  1.00 46.24           H  
ATOM   2349  HA  GLN A 152     152.337 124.223 177.705  1.00 46.24           H  
ATOM   2350 1HB  GLN A 152     151.173 126.973 178.247  1.00 46.24           H  
ATOM   2351 2HB  GLN A 152     152.792 126.471 178.715  1.00 46.24           H  
ATOM   2352 1HG  GLN A 152     153.395 126.127 176.389  1.00 46.24           H  
ATOM   2353 2HG  GLN A 152     151.739 126.558 175.883  1.00 46.24           H  
ATOM   2354 1HE2 GLN A 152     152.384 129.937 175.742  1.00 46.24           H  
ATOM   2355 2HE2 GLN A 152     151.392 128.583 175.313  1.00 46.24           H  
ATOM   2356  N   ARG A 153     150.142 123.666 179.678  1.00 46.24           N  
ATOM   2357  CA  ARG A 153     149.818 123.205 181.031  1.00 46.24           C  
ATOM   2358  C   ARG A 153     151.012 122.554 181.679  1.00 46.24           C  
ATOM   2359  O   ARG A 153     151.534 121.565 181.183  1.00 46.24           O  
ATOM   2360  CB  ARG A 153     148.641 122.231 181.043  1.00 46.24           C  
ATOM   2361  CG  ARG A 153     147.293 122.879 180.891  1.00 46.24           C  
ATOM   2362  CD  ARG A 153     146.169 121.903 180.933  1.00 46.24           C  
ATOM   2363  NE  ARG A 153     146.068 121.109 179.723  1.00 46.24           N  
ATOM   2364  CZ  ARG A 153     145.018 120.311 179.423  1.00 46.24           C  
ATOM   2365  NH1 ARG A 153     144.002 120.232 180.246  1.00 46.24           N  
ATOM   2366  NH2 ARG A 153     144.998 119.631 178.293  1.00 46.24           N  
ATOM   2367  H   ARG A 153     149.573 123.356 178.897  1.00 46.24           H  
ATOM   2368  HA  ARG A 153     149.561 124.093 181.609  1.00 46.24           H  
ATOM   2369 1HB  ARG A 153     148.754 121.513 180.232  1.00 46.24           H  
ATOM   2370 2HB  ARG A 153     148.638 121.672 181.978  1.00 46.24           H  
ATOM   2371 1HG  ARG A 153     147.154 123.585 181.706  1.00 46.24           H  
ATOM   2372 2HG  ARG A 153     147.253 123.408 179.946  1.00 46.24           H  
ATOM   2373 1HD  ARG A 153     146.318 121.224 181.771  1.00 46.24           H  
ATOM   2374 2HD  ARG A 153     145.233 122.435 181.067  1.00 46.24           H  
ATOM   2375  HE  ARG A 153     146.827 121.166 179.056  1.00 46.24           H  
ATOM   2376 1HH1 ARG A 153     144.009 120.760 181.101  1.00 46.24           H  
ATOM   2377 2HH1 ARG A 153     143.190 119.678 180.001  1.00 46.24           H  
ATOM   2378 1HH2 ARG A 153     145.768 119.706 177.644  1.00 46.24           H  
ATOM   2379 2HH2 ARG A 153     144.203 119.054 178.069  1.00 46.24           H  
ATOM   2380  N   GLU A 154     151.427 123.073 182.818  1.00 46.24           N  
ATOM   2381  CA  GLU A 154     152.529 122.452 183.522  1.00 46.24           C  
ATOM   2382  C   GLU A 154     152.293 122.445 185.005  1.00 46.24           C  
ATOM   2383  O   GLU A 154     152.872 123.227 185.756  1.00 46.24           O  
ATOM   2384  CB  GLU A 154     153.857 123.107 183.188  1.00 46.24           C  
ATOM   2385  CG  GLU A 154     155.049 122.326 183.726  1.00 46.24           C  
ATOM   2386  CD  GLU A 154     156.356 122.695 183.085  1.00 46.24           C  
ATOM   2387  OE1 GLU A 154     156.411 123.703 182.426  1.00 46.24           O  
ATOM   2388  OE2 GLU A 154     157.297 121.938 183.219  1.00 46.24           O  
ATOM   2389  H   GLU A 154     150.978 123.896 183.197  1.00 46.24           H  
ATOM   2390  HA  GLU A 154     152.557 121.416 183.197  1.00 46.24           H  
ATOM   2391 1HB  GLU A 154     153.964 123.199 182.111  1.00 46.24           H  
ATOM   2392 2HB  GLU A 154     153.888 124.112 183.610  1.00 46.24           H  
ATOM   2393 1HG  GLU A 154     155.121 122.509 184.794  1.00 46.24           H  
ATOM   2394 2HG  GLU A 154     154.867 121.263 183.589  1.00 46.24           H  
ATOM   2395  N   ILE A 155     151.450 121.523 185.419  1.00 46.24           N  
ATOM   2396  CA  ILE A 155     151.182 121.259 186.807  1.00 46.24           C  
ATOM   2397  C   ILE A 155     152.388 120.540 187.356  1.00 46.24           C  
ATOM   2398  O   ILE A 155     153.037 119.778 186.628  1.00 46.24           O  
ATOM   2399  CB  ILE A 155     149.893 120.415 186.973  1.00 46.24           C  
ATOM   2400  CG1 ILE A 155     148.716 121.163 186.363  1.00 46.24           C  
ATOM   2401  CG2 ILE A 155     149.616 120.092 188.437  1.00 46.24           C  
ATOM   2402  CD1 ILE A 155     148.474 122.516 186.987  1.00 46.24           C  
ATOM   2403  H   ILE A 155     151.002 120.941 184.730  1.00 46.24           H  
ATOM   2404  HA  ILE A 155     151.083 122.218 187.315  1.00 46.24           H  
ATOM   2405  HB  ILE A 155     149.998 119.488 186.420  1.00 46.24           H  
ATOM   2406 1HG1 ILE A 155     148.892 121.302 185.297  1.00 46.24           H  
ATOM   2407 2HG1 ILE A 155     147.811 120.566 186.479  1.00 46.24           H  
ATOM   2408 1HG2 ILE A 155     148.707 119.495 188.510  1.00 46.24           H  
ATOM   2409 2HG2 ILE A 155     150.447 119.531 188.855  1.00 46.24           H  
ATOM   2410 3HG2 ILE A 155     149.486 121.018 188.996  1.00 46.24           H  
ATOM   2411 1HD1 ILE A 155     147.620 122.992 186.505  1.00 46.24           H  
ATOM   2412 2HD1 ILE A 155     148.268 122.394 188.051  1.00 46.24           H  
ATOM   2413 3HD1 ILE A 155     149.358 123.139 186.858  1.00 46.24           H  
ATOM   2414  N   HIS A 156     152.748 120.841 188.592  1.00 46.24           N  
ATOM   2415  CA  HIS A 156     153.916 120.235 189.216  1.00 46.24           C  
ATOM   2416  C   HIS A 156     153.490 119.243 190.286  1.00 46.24           C  
ATOM   2417  O   HIS A 156     154.168 118.247 190.540  1.00 46.24           O  
ATOM   2418  CB  HIS A 156     154.765 121.320 189.851  1.00 46.24           C  
ATOM   2419  CG  HIS A 156     155.219 122.346 188.874  1.00 46.24           C  
ATOM   2420  ND1 HIS A 156     156.173 122.095 187.916  1.00 46.24           N  
ATOM   2421  CD2 HIS A 156     154.831 123.630 188.694  1.00 46.24           C  
ATOM   2422  CE1 HIS A 156     156.364 123.184 187.194  1.00 46.24           C  
ATOM   2423  NE2 HIS A 156     155.559 124.127 187.645  1.00 46.24           N  
ATOM   2424  H   HIS A 156     152.180 121.483 189.135  1.00 46.24           H  
ATOM   2425  HA  HIS A 156     154.514 119.707 188.474  1.00 46.24           H  
ATOM   2426 1HB  HIS A 156     154.196 121.819 190.636  1.00 46.24           H  
ATOM   2427 2HB  HIS A 156     155.645 120.871 190.314  1.00 46.24           H  
ATOM   2428  HD1 HIS A 156     156.553 121.197 187.685  1.00 46.24           H  
ATOM   2429  HD2 HIS A 156     154.104 124.262 189.204  1.00 46.24           H  
ATOM   2430  HE1 HIS A 156     157.086 123.190 186.378  1.00 46.24           H  
ATOM   2431  N   GLU A 157     152.361 119.539 190.908  1.00 46.24           N  
ATOM   2432  CA  GLU A 157     151.768 118.731 191.955  1.00 46.24           C  
ATOM   2433  C   GLU A 157     151.394 117.351 191.400  1.00 46.24           C  
ATOM   2434  O   GLU A 157     150.962 117.271 190.259  1.00 46.24           O  
ATOM   2435  CB  GLU A 157     150.554 119.480 192.490  1.00 46.24           C  
ATOM   2436  CG  GLU A 157     150.894 120.836 193.075  1.00 46.24           C  
ATOM   2437  CD  GLU A 157     151.031 121.909 192.019  1.00 46.24           C  
ATOM   2438  OE1 GLU A 157     151.263 121.576 190.879  1.00 46.24           O  
ATOM   2439  OE2 GLU A 157     150.905 123.061 192.354  1.00 46.24           O  
ATOM   2440  H   GLU A 157     151.878 120.381 190.643  1.00 46.24           H  
ATOM   2441  HA  GLU A 157     152.524 118.608 192.727  1.00 46.24           H  
ATOM   2442 1HB  GLU A 157     149.842 119.640 191.680  1.00 46.24           H  
ATOM   2443 2HB  GLU A 157     150.048 118.908 193.258  1.00 46.24           H  
ATOM   2444 1HG  GLU A 157     150.109 121.127 193.773  1.00 46.24           H  
ATOM   2445 2HG  GLU A 157     151.827 120.758 193.631  1.00 46.24           H  
ATOM   2446  N   PRO A 158     151.522 116.270 192.222  1.00 46.24           N  
ATOM   2447  CA  PRO A 158     151.349 114.831 191.863  1.00 46.24           C  
ATOM   2448  C   PRO A 158     150.374 114.535 190.700  1.00 46.24           C  
ATOM   2449  O   PRO A 158     150.695 113.765 189.790  1.00 46.24           O  
ATOM   2450  CB  PRO A 158     150.798 114.240 193.168  1.00 46.24           C  
ATOM   2451  CG  PRO A 158     151.325 115.136 194.238  1.00 46.24           C  
ATOM   2452  CD  PRO A 158     151.233 116.511 193.644  1.00 46.24           C  
ATOM   2453  HA  PRO A 158     152.340 114.402 191.640  1.00 46.24           H  
ATOM   2454 1HB  PRO A 158     149.698 114.220 193.136  1.00 46.24           H  
ATOM   2455 2HB  PRO A 158     151.134 113.199 193.281  1.00 46.24           H  
ATOM   2456 1HG  PRO A 158     150.728 115.027 195.154  1.00 46.24           H  
ATOM   2457 2HG  PRO A 158     152.358 114.852 194.494  1.00 46.24           H  
ATOM   2458 1HD  PRO A 158     150.216 116.906 193.767  1.00 46.24           H  
ATOM   2459 2HD  PRO A 158     151.988 117.169 194.088  1.00 46.24           H  
ATOM   2460  N   GLU A 159     149.204 115.182 190.720  1.00 46.24           N  
ATOM   2461  CA  GLU A 159     148.161 115.011 189.689  1.00 46.24           C  
ATOM   2462  C   GLU A 159     148.583 115.476 188.271  1.00 46.24           C  
ATOM   2463  O   GLU A 159     147.876 115.215 187.297  1.00 46.24           O  
ATOM   2464  CB  GLU A 159     146.904 115.735 190.126  1.00 46.24           C  
ATOM   2465  CG  GLU A 159     147.107 117.215 190.356  1.00 46.24           C  
ATOM   2466  CD  GLU A 159     147.622 117.505 191.728  1.00 46.24           C  
ATOM   2467  OE1 GLU A 159     148.145 116.607 192.349  1.00 46.24           O  
ATOM   2468  OE2 GLU A 159     147.462 118.611 192.180  1.00 46.24           O  
ATOM   2469  H   GLU A 159     149.015 115.808 191.487  1.00 46.24           H  
ATOM   2470  HA  GLU A 159     147.960 113.942 189.631  1.00 46.24           H  
ATOM   2471 1HB  GLU A 159     146.130 115.613 189.367  1.00 46.24           H  
ATOM   2472 2HB  GLU A 159     146.530 115.295 191.050  1.00 46.24           H  
ATOM   2473 1HG  GLU A 159     147.818 117.595 189.622  1.00 46.24           H  
ATOM   2474 2HG  GLU A 159     146.160 117.732 190.208  1.00 46.24           H  
ATOM   2475  N   CYS A 160     149.755 116.110 188.169  1.00 46.24           N  
ATOM   2476  CA  CYS A 160     150.335 116.578 186.926  1.00 46.24           C  
ATOM   2477  C   CYS A 160     150.499 115.499 185.898  1.00 46.24           C  
ATOM   2478  O   CYS A 160     150.418 115.768 184.704  1.00 46.24           O  
ATOM   2479  CB  CYS A 160     151.689 117.162 187.179  1.00 46.24           C  
ATOM   2480  SG  CYS A 160     152.913 115.974 187.748  1.00 46.24           S  
ATOM   2481  H   CYS A 160     150.261 116.311 189.005  1.00 46.24           H  
ATOM   2482  HA  CYS A 160     149.663 117.332 186.526  1.00 46.24           H  
ATOM   2483 1HB  CYS A 160     152.061 117.607 186.262  1.00 46.24           H  
ATOM   2484 2HB  CYS A 160     151.613 117.943 187.923  1.00 46.24           H  
ATOM   2485  HG  CYS A 160     152.298 115.663 188.880  1.00 46.24           H  
ATOM   2486  N   ARG A 161     150.617 114.252 186.339  1.00 46.24           N  
ATOM   2487  CA  ARG A 161     150.741 113.141 185.411  1.00 46.24           C  
ATOM   2488  C   ARG A 161     149.455 112.948 184.581  1.00 46.24           C  
ATOM   2489  O   ARG A 161     149.472 112.270 183.554  1.00 46.24           O  
ATOM   2490  CB  ARG A 161     151.102 111.862 186.152  1.00 46.24           C  
ATOM   2491  CG  ARG A 161     150.008 111.296 187.028  1.00 46.24           C  
ATOM   2492  CD  ARG A 161     150.513 110.228 187.924  1.00 46.24           C  
ATOM   2493  NE  ARG A 161     151.053 109.094 187.187  1.00 46.24           N  
ATOM   2494  CZ  ARG A 161     150.344 108.019 186.787  1.00 46.24           C  
ATOM   2495  NH1 ARG A 161     149.062 107.929 187.055  1.00 46.24           N  
ATOM   2496  NH2 ARG A 161     150.945 107.045 186.126  1.00 46.24           N  
ATOM   2497  H   ARG A 161     150.657 114.071 187.340  1.00 46.24           H  
ATOM   2498  HA  ARG A 161     151.549 113.400 184.724  1.00 46.24           H  
ATOM   2499 1HB  ARG A 161     151.379 111.092 185.433  1.00 46.24           H  
ATOM   2500 2HB  ARG A 161     151.970 112.042 186.786  1.00 46.24           H  
ATOM   2501 1HG  ARG A 161     149.579 112.089 187.641  1.00 46.24           H  
ATOM   2502 2HG  ARG A 161     149.239 110.868 186.392  1.00 46.24           H  
ATOM   2503 1HD  ARG A 161     151.304 110.629 188.557  1.00 46.24           H  
ATOM   2504 2HD  ARG A 161     149.698 109.867 188.550  1.00 46.24           H  
ATOM   2505  HE  ARG A 161     152.038 109.113 186.958  1.00 46.24           H  
ATOM   2506 1HH1 ARG A 161     148.583 108.678 187.542  1.00 46.24           H  
ATOM   2507 2HH1 ARG A 161     148.541 107.118 186.755  1.00 46.24           H  
ATOM   2508 1HH2 ARG A 161     151.932 107.109 185.920  1.00 46.24           H  
ATOM   2509 2HH2 ARG A 161     150.418 106.238 185.828  1.00 46.24           H  
ATOM   2510  N   HIS A 162     148.355 113.567 185.018  1.00 46.24           N  
ATOM   2511  CA  HIS A 162     147.108 113.508 184.308  1.00 46.24           C  
ATOM   2512  C   HIS A 162     146.689 114.884 183.787  1.00 46.24           C  
ATOM   2513  O   HIS A 162     145.580 115.036 183.274  1.00 46.24           O  
ATOM   2514  CB  HIS A 162     146.019 113.004 185.245  1.00 46.24           C  
ATOM   2515  CG  HIS A 162     146.293 111.655 185.799  1.00 46.24           C  
ATOM   2516  ND1 HIS A 162     146.306 110.526 185.012  1.00 46.24           N  
ATOM   2517  CD2 HIS A 162     146.565 111.247 187.057  1.00 46.24           C  
ATOM   2518  CE1 HIS A 162     146.576 109.480 185.765  1.00 46.24           C  
ATOM   2519  NE2 HIS A 162     146.757 109.888 187.009  1.00 46.24           N  
ATOM   2520  H   HIS A 162     148.383 114.091 185.875  1.00 46.24           H  
ATOM   2521  HA  HIS A 162     147.184 112.829 183.460  1.00 46.24           H  
ATOM   2522 1HB  HIS A 162     145.904 113.699 186.079  1.00 46.24           H  
ATOM   2523 2HB  HIS A 162     145.067 112.970 184.714  1.00 46.24           H  
ATOM   2524  HD1 HIS A 162     146.307 110.510 184.014  1.00 46.24           H  
ATOM   2525  HD2 HIS A 162     146.661 111.780 188.003  1.00 46.24           H  
ATOM   2526  HE1 HIS A 162     146.634 108.484 185.324  1.00 46.24           H  
ATOM   2527  N   LEU A 163     147.539 115.899 183.966  1.00 46.24           N  
ATOM   2528  CA  LEU A 163     147.140 117.269 183.675  1.00 46.24           C  
ATOM   2529  C   LEU A 163     148.130 118.033 182.820  1.00 46.24           C  
ATOM   2530  O   LEU A 163     147.745 118.754 181.900  1.00 46.24           O  
ATOM   2531  CB  LEU A 163     146.917 118.032 184.972  1.00 46.24           C  
ATOM   2532  CG  LEU A 163     145.801 117.515 185.872  1.00 46.24           C  
ATOM   2533  CD1 LEU A 163     145.792 118.323 187.154  1.00 46.24           C  
ATOM   2534  CD2 LEU A 163     144.476 117.635 185.146  1.00 46.24           C  
ATOM   2535  H   LEU A 163     148.464 115.724 184.322  1.00 46.24           H  
ATOM   2536  HA  LEU A 163     146.204 117.208 183.116  1.00 46.24           H  
ATOM   2537 1HB  LEU A 163     147.838 118.008 185.547  1.00 46.24           H  
ATOM   2538 2HB  LEU A 163     146.693 119.069 184.729  1.00 46.24           H  
ATOM   2539  HG  LEU A 163     145.983 116.475 186.130  1.00 46.24           H  
ATOM   2540 1HD1 LEU A 163     145.003 117.957 187.811  1.00 46.24           H  
ATOM   2541 2HD1 LEU A 163     146.755 118.220 187.651  1.00 46.24           H  
ATOM   2542 3HD1 LEU A 163     145.613 119.372 186.922  1.00 46.24           H  
ATOM   2543 1HD2 LEU A 163     143.674 117.274 185.791  1.00 46.24           H  
ATOM   2544 2HD2 LEU A 163     144.298 118.678 184.894  1.00 46.24           H  
ATOM   2545 3HD2 LEU A 163     144.502 117.043 184.235  1.00 46.24           H  
ATOM   2546  N   SER A 164     149.401 117.940 183.173  1.00 46.24           N  
ATOM   2547  CA  SER A 164     150.418 118.696 182.487  1.00 46.24           C  
ATOM   2548  C   SER A 164     150.597 118.212 181.072  1.00 46.24           C  
ATOM   2549  O   SER A 164     150.573 117.013 180.807  1.00 46.24           O  
ATOM   2550  CB  SER A 164     151.725 118.631 183.247  1.00 46.24           C  
ATOM   2551  OG  SER A 164     151.588 119.241 184.501  1.00 46.24           O  
ATOM   2552  H   SER A 164     149.671 117.321 183.920  1.00 46.24           H  
ATOM   2553  HA  SER A 164     150.067 119.727 182.445  1.00 46.24           H  
ATOM   2554 1HB  SER A 164     152.018 117.590 183.376  1.00 46.24           H  
ATOM   2555 2HB  SER A 164     152.510 119.127 182.676  1.00 46.24           H  
ATOM   2556  HG  SER A 164     152.447 119.193 184.946  1.00 46.24           H  
ATOM   2557  N   ARG A 165     150.778 119.150 180.167  1.00 46.24           N  
ATOM   2558  CA  ARG A 165     151.050 118.858 178.779  1.00 46.24           C  
ATOM   2559  C   ARG A 165     152.494 119.216 178.510  1.00 46.24           C  
ATOM   2560  O   ARG A 165     153.176 118.573 177.718  1.00 46.24           O  
ATOM   2561  CB  ARG A 165     150.130 119.643 177.866  1.00 46.24           C  
ATOM   2562  CG  ARG A 165     148.649 119.358 178.043  1.00 46.24           C  
ATOM   2563  CD  ARG A 165     148.229 118.087 177.395  1.00 46.24           C  
ATOM   2564  NE  ARG A 165     148.581 116.913 178.183  1.00 46.24           N  
ATOM   2565  CZ  ARG A 165     147.933 116.503 179.291  1.00 46.24           C  
ATOM   2566  NH1 ARG A 165     146.923 117.195 179.761  1.00 46.24           N  
ATOM   2567  NH2 ARG A 165     148.323 115.401 179.907  1.00 46.24           N  
ATOM   2568  H   ARG A 165     150.756 120.110 180.461  1.00 46.24           H  
ATOM   2569  HA  ARG A 165     150.918 117.786 178.634  1.00 46.24           H  
ATOM   2570 1HB  ARG A 165     150.280 120.709 178.028  1.00 46.24           H  
ATOM   2571 2HB  ARG A 165     150.384 119.432 176.827  1.00 46.24           H  
ATOM   2572 1HG  ARG A 165     148.418 119.290 179.106  1.00 46.24           H  
ATOM   2573 2HG  ARG A 165     148.072 120.166 177.599  1.00 46.24           H  
ATOM   2574 1HD  ARG A 165     147.149 118.090 177.259  1.00 46.24           H  
ATOM   2575 2HD  ARG A 165     148.713 118.001 176.423  1.00 46.24           H  
ATOM   2576  HE  ARG A 165     149.331 116.325 177.842  1.00 46.24           H  
ATOM   2577 1HH1 ARG A 165     146.633 118.039 179.298  1.00 46.24           H  
ATOM   2578 2HH1 ARG A 165     146.443 116.887 180.595  1.00 46.24           H  
ATOM   2579 1HH2 ARG A 165     149.104 114.871 179.542  1.00 46.24           H  
ATOM   2580 2HH2 ARG A 165     147.845 115.090 180.738  1.00 46.24           H  
ATOM   2581  N   LYS A 166     152.952 120.255 179.184  1.00 46.24           N  
ATOM   2582  CA  LYS A 166     154.322 120.700 179.125  1.00 46.24           C  
ATOM   2583  C   LYS A 166     155.114 120.074 180.255  1.00 46.24           C  
ATOM   2584  O   LYS A 166     154.711 120.147 181.413  1.00 46.24           O  
ATOM   2585  CB  LYS A 166     154.382 122.211 179.188  1.00 46.24           C  
ATOM   2586  CG  LYS A 166     155.772 122.795 179.137  1.00 46.24           C  
ATOM   2587  CD  LYS A 166     155.717 124.313 179.153  1.00 46.24           C  
ATOM   2588  CE  LYS A 166     157.102 124.916 179.277  1.00 46.24           C  
ATOM   2589  NZ  LYS A 166     157.961 124.553 178.130  1.00 46.24           N  
ATOM   2590  H   LYS A 166     152.325 120.755 179.788  1.00 46.24           H  
ATOM   2591  HA  LYS A 166     154.739 120.343 178.184  1.00 46.24           H  
ATOM   2592 1HB  LYS A 166     153.819 122.628 178.353  1.00 46.24           H  
ATOM   2593 2HB  LYS A 166     153.905 122.555 180.102  1.00 46.24           H  
ATOM   2594 1HG  LYS A 166     156.349 122.448 179.996  1.00 46.24           H  
ATOM   2595 2HG  LYS A 166     156.273 122.466 178.227  1.00 46.24           H  
ATOM   2596 1HD  LYS A 166     155.254 124.673 178.234  1.00 46.24           H  
ATOM   2597 2HD  LYS A 166     155.113 124.645 179.997  1.00 46.24           H  
ATOM   2598 1HE  LYS A 166     157.020 126.001 179.326  1.00 46.24           H  
ATOM   2599 2HE  LYS A 166     157.572 124.561 180.194  1.00 46.24           H  
ATOM   2600 1HZ  LYS A 166     158.872 124.971 178.245  1.00 46.24           H  
ATOM   2601 2HZ  LYS A 166     158.054 123.546 178.091  1.00 46.24           H  
ATOM   2602 3HZ  LYS A 166     157.542 124.888 177.275  1.00 46.24           H  
ATOM   2603  N   PHE A 167     156.217 119.424 179.919  1.00 46.24           N  
ATOM   2604  CA  PHE A 167     157.049 118.778 180.923  1.00 46.24           C  
ATOM   2605  C   PHE A 167     158.485 119.237 180.827  1.00 46.24           C  
ATOM   2606  O   PHE A 167     159.187 118.887 179.881  1.00 46.24           O  
ATOM   2607  CB  PHE A 167     157.012 117.270 180.761  1.00 46.24           C  
ATOM   2608  CG  PHE A 167     155.661 116.664 180.918  1.00 46.24           C  
ATOM   2609  CD1 PHE A 167     154.848 116.461 179.818  1.00 46.24           C  
ATOM   2610  CD2 PHE A 167     155.205 116.277 182.159  1.00 46.24           C  
ATOM   2611  CE1 PHE A 167     153.610 115.876 179.958  1.00 46.24           C  
ATOM   2612  CE2 PHE A 167     153.969 115.693 182.304  1.00 46.24           C  
ATOM   2613  CZ  PHE A 167     153.174 115.487 181.201  1.00 46.24           C  
ATOM   2614  H   PHE A 167     156.481 119.365 178.947  1.00 46.24           H  
ATOM   2615  HA  PHE A 167     156.662 119.069 181.901  1.00 46.24           H  
ATOM   2616 1HB  PHE A 167     157.387 117.004 179.773  1.00 46.24           H  
ATOM   2617 2HB  PHE A 167     157.675 116.812 181.494  1.00 46.24           H  
ATOM   2618  HD1 PHE A 167     155.201 116.763 178.832  1.00 46.24           H  
ATOM   2619  HD2 PHE A 167     155.840 116.433 183.032  1.00 46.24           H  
ATOM   2620  HE1 PHE A 167     152.980 115.717 179.083  1.00 46.24           H  
ATOM   2621  HE2 PHE A 167     153.621 115.387 183.290  1.00 46.24           H  
ATOM   2622  HZ  PHE A 167     152.196 115.021 181.314  1.00 46.24           H  
ATOM   2623  N   THR A 168     158.945 120.001 181.807  1.00 46.24           N  
ATOM   2624  CA  THR A 168     160.347 120.392 181.816  1.00 46.24           C  
ATOM   2625  C   THR A 168     161.227 119.159 181.973  1.00 46.24           C  
ATOM   2626  O   THR A 168     161.018 118.339 182.866  1.00 46.24           O  
ATOM   2627  CB  THR A 168     160.663 121.418 182.904  1.00 46.24           C  
ATOM   2628  OG1 THR A 168     159.855 122.585 182.707  1.00 46.24           O  
ATOM   2629  CG2 THR A 168     162.138 121.810 182.840  1.00 46.24           C  
ATOM   2630  H   THR A 168     158.324 120.322 182.546  1.00 46.24           H  
ATOM   2631  HA  THR A 168     160.560 120.826 180.839  1.00 46.24           H  
ATOM   2632  HB  THR A 168     160.441 120.995 183.884  1.00 46.24           H  
ATOM   2633  HG1 THR A 168     158.928 122.352 182.812  1.00 46.24           H  
ATOM   2634 1HG2 THR A 168     162.352 122.546 183.615  1.00 46.24           H  
ATOM   2635 2HG2 THR A 168     162.757 120.928 182.998  1.00 46.24           H  
ATOM   2636 3HG2 THR A 168     162.358 122.238 181.863  1.00 46.24           H  
ATOM   2637  N   GLU A 169     162.190 119.035 181.085  1.00 46.24           N  
ATOM   2638  CA  GLU A 169     163.088 117.898 181.024  1.00 46.24           C  
ATOM   2639  C   GLU A 169     164.438 118.198 181.662  1.00 46.24           C  
ATOM   2640  O   GLU A 169     164.991 117.369 182.383  1.00 46.24           O  
ATOM   2641  CB  GLU A 169     163.313 117.505 179.574  1.00 46.24           C  
ATOM   2642  CG  GLU A 169     162.087 117.015 178.843  1.00 46.24           C  
ATOM   2643  CD  GLU A 169     162.335 116.883 177.373  1.00 46.24           C  
ATOM   2644  OE1 GLU A 169     162.912 117.784 176.808  1.00 46.24           O  
ATOM   2645  OE2 GLU A 169     161.979 115.873 176.815  1.00 46.24           O  
ATOM   2646  H   GLU A 169     162.293 119.758 180.404  1.00 46.24           H  
ATOM   2647  HA  GLU A 169     162.620 117.084 181.579  1.00 46.24           H  
ATOM   2648 1HB  GLU A 169     163.708 118.356 179.026  1.00 46.24           H  
ATOM   2649 2HB  GLU A 169     164.062 116.714 179.528  1.00 46.24           H  
ATOM   2650 1HG  GLU A 169     161.796 116.045 179.243  1.00 46.24           H  
ATOM   2651 2HG  GLU A 169     161.269 117.711 179.010  1.00 46.24           H  
ATOM   2652  N   TRP A 170     164.987 119.373 181.353  1.00 46.24           N  
ATOM   2653  CA  TRP A 170     166.321 119.742 181.832  1.00 46.24           C  
ATOM   2654  C   TRP A 170     166.380 121.075 182.506  1.00 46.24           C  
ATOM   2655  O   TRP A 170     165.625 121.990 182.178  1.00 46.24           O  
ATOM   2656  CB  TRP A 170     167.343 119.723 180.709  1.00 46.24           C  
ATOM   2657  CG  TRP A 170     167.764 118.360 180.300  1.00 46.24           C  
ATOM   2658  CD1 TRP A 170     167.147 117.516 179.434  1.00 46.24           C  
ATOM   2659  CD2 TRP A 170     168.952 117.678 180.757  1.00 46.24           C  
ATOM   2660  NE1 TRP A 170     167.861 116.349 179.321  1.00 46.24           N  
ATOM   2661  CE2 TRP A 170     168.971 116.437 180.124  1.00 46.24           C  
ATOM   2662  CE3 TRP A 170     169.985 118.018 181.635  1.00 46.24           C  
ATOM   2663  CZ2 TRP A 170     169.989 115.520 180.342  1.00 46.24           C  
ATOM   2664  CZ3 TRP A 170     171.006 117.104 181.852  1.00 46.24           C  
ATOM   2665  CH2 TRP A 170     171.007 115.886 181.223  1.00 46.24           C  
ATOM   2666  H   TRP A 170     164.472 120.017 180.762  1.00 46.24           H  
ATOM   2667  HA  TRP A 170     166.595 118.993 182.575  1.00 46.24           H  
ATOM   2668 1HB  TRP A 170     166.938 120.231 179.839  1.00 46.24           H  
ATOM   2669 2HB  TRP A 170     168.231 120.273 181.019  1.00 46.24           H  
ATOM   2670  HD1 TRP A 170     166.221 117.729 178.905  1.00 46.24           H  
ATOM   2671  HE1 TRP A 170     167.616 115.562 178.741  1.00 46.24           H  
ATOM   2672  HE3 TRP A 170     169.987 118.985 182.137  1.00 46.24           H  
ATOM   2673  HZ2 TRP A 170     170.009 114.548 179.850  1.00 46.24           H  
ATOM   2674  HZ3 TRP A 170     171.809 117.378 182.538  1.00 46.24           H  
ATOM   2675  HH2 TRP A 170     171.824 115.190 181.416  1.00 46.24           H  
ATOM   2676  N   ALA A 171     167.332 121.180 183.432  1.00 46.24           N  
ATOM   2677  CA  ALA A 171     167.651 122.402 184.147  1.00 46.24           C  
ATOM   2678  C   ALA A 171     169.128 122.361 184.541  1.00 46.24           C  
ATOM   2679  O   ALA A 171     169.466 122.104 185.695  1.00 46.24           O  
ATOM   2680  CB  ALA A 171     166.760 122.571 185.363  1.00 46.24           C  
ATOM   2681  H   ALA A 171     167.880 120.357 183.638  1.00 46.24           H  
ATOM   2682  HA  ALA A 171     167.511 123.227 183.452  1.00 46.24           H  
ATOM   2683 1HB  ALA A 171     167.013 123.502 185.871  1.00 46.24           H  
ATOM   2684 2HB  ALA A 171     165.717 122.602 185.048  1.00 46.24           H  
ATOM   2685 3HB  ALA A 171     166.909 121.735 186.043  1.00 46.24           H  
ATOM   2686  N   TYR A 172     169.996 122.566 183.559  1.00 46.24           N  
ATOM   2687  CA  TYR A 172     171.437 122.459 183.755  1.00 46.24           C  
ATOM   2688  C   TYR A 172     172.096 123.784 183.502  1.00 46.24           C  
ATOM   2689  O   TYR A 172     172.172 124.238 182.364  1.00 46.24           O  
ATOM   2690  CB  TYR A 172     172.005 121.387 182.843  1.00 46.24           C  
ATOM   2691  CG  TYR A 172     173.496 121.220 182.925  1.00 46.24           C  
ATOM   2692  CD1 TYR A 172     174.076 120.615 184.026  1.00 46.24           C  
ATOM   2693  CD2 TYR A 172     174.286 121.656 181.878  1.00 46.24           C  
ATOM   2694  CE1 TYR A 172     175.449 120.445 184.074  1.00 46.24           C  
ATOM   2695  CE2 TYR A 172     175.655 121.490 181.927  1.00 46.24           C  
ATOM   2696  CZ  TYR A 172     176.238 120.887 183.017  1.00 46.24           C  
ATOM   2697  OH  TYR A 172     177.602 120.715 183.057  1.00 46.24           O  
ATOM   2698  H   TYR A 172     169.648 122.817 182.645  1.00 46.24           H  
ATOM   2699  HA  TYR A 172     171.607 122.197 184.799  1.00 46.24           H  
ATOM   2700 1HB  TYR A 172     171.544 120.428 183.083  1.00 46.24           H  
ATOM   2701 2HB  TYR A 172     171.748 121.619 181.809  1.00 46.24           H  
ATOM   2702  HD1 TYR A 172     173.452 120.267 184.850  1.00 46.24           H  
ATOM   2703  HD2 TYR A 172     173.825 122.127 181.010  1.00 46.24           H  
ATOM   2704  HE1 TYR A 172     175.909 119.966 184.939  1.00 46.24           H  
ATOM   2705  HE2 TYR A 172     176.274 121.833 181.098  1.00 46.24           H  
ATOM   2706  HH  TYR A 172     177.964 120.847 182.176  1.00 46.24           H  
ATOM   2707  N   GLY A 173     172.573 124.418 184.558  1.00 46.24           N  
ATOM   2708  CA  GLY A 173     173.111 125.756 184.416  1.00 46.24           C  
ATOM   2709  C   GLY A 173     171.960 126.710 184.094  1.00 46.24           C  
ATOM   2710  O   GLY A 173     171.154 127.034 184.966  1.00 46.24           O  
ATOM   2711  H   GLY A 173     172.543 123.976 185.473  1.00 46.24           H  
ATOM   2712 1HA  GLY A 173     173.601 126.059 185.342  1.00 46.24           H  
ATOM   2713 2HA  GLY A 173     173.858 125.770 183.627  1.00 46.24           H  
ATOM   2714  N   PRO A 174     171.884 127.163 182.843  1.00 46.24           N  
ATOM   2715  CA  PRO A 174     170.751 127.935 182.381  1.00 46.24           C  
ATOM   2716  C   PRO A 174     170.074 127.224 181.224  1.00 46.24           C  
ATOM   2717  O   PRO A 174     169.133 127.745 180.623  1.00 46.24           O  
ATOM   2718  CB  PRO A 174     171.382 129.251 181.954  1.00 46.24           C  
ATOM   2719  CG  PRO A 174     172.725 128.856 181.447  1.00 46.24           C  
ATOM   2720  CD  PRO A 174     173.155 127.736 182.359  1.00 46.24           C  
ATOM   2721  HA  PRO A 174     170.046 128.085 183.212  1.00 46.24           H  
ATOM   2722 1HB  PRO A 174     170.761 129.736 181.186  1.00 46.24           H  
ATOM   2723 2HB  PRO A 174     171.433 129.940 182.809  1.00 46.24           H  
ATOM   2724 1HG  PRO A 174     172.658 128.543 180.395  1.00 46.24           H  
ATOM   2725 2HG  PRO A 174     173.410 129.716 181.481  1.00 46.24           H  
ATOM   2726 1HD  PRO A 174     173.708 126.980 181.792  1.00 46.24           H  
ATOM   2727 2HD  PRO A 174     173.742 128.123 183.204  1.00 46.24           H  
ATOM   2728  N   VAL A 175     170.541 126.019 180.929  1.00 46.24           N  
ATOM   2729  CA  VAL A 175     170.005 125.240 179.845  1.00 46.24           C  
ATOM   2730  C   VAL A 175     168.768 124.505 180.264  1.00 46.24           C  
ATOM   2731  O   VAL A 175     168.771 123.744 181.231  1.00 46.24           O  
ATOM   2732  CB  VAL A 175     171.033 124.247 179.330  1.00 46.24           C  
ATOM   2733  CG1 VAL A 175     170.417 123.382 178.255  1.00 46.24           C  
ATOM   2734  CG2 VAL A 175     172.237 124.993 178.801  1.00 46.24           C  
ATOM   2735  H   VAL A 175     171.294 125.625 181.469  1.00 46.24           H  
ATOM   2736  HA  VAL A 175     169.737 125.942 179.055  1.00 46.24           H  
ATOM   2737  HB  VAL A 175     171.336 123.588 180.141  1.00 46.24           H  
ATOM   2738 1HG1 VAL A 175     171.154 122.664 177.909  1.00 46.24           H  
ATOM   2739 2HG1 VAL A 175     169.558 122.849 178.661  1.00 46.24           H  
ATOM   2740 3HG1 VAL A 175     170.097 124.006 177.421  1.00 46.24           H  
ATOM   2741 1HG2 VAL A 175     172.974 124.278 178.440  1.00 46.24           H  
ATOM   2742 2HG2 VAL A 175     171.931 125.644 177.983  1.00 46.24           H  
ATOM   2743 3HG2 VAL A 175     172.674 125.594 179.599  1.00 46.24           H  
ATOM   2744  N   HIS A 176     167.706 124.713 179.523  1.00 46.24           N  
ATOM   2745  CA  HIS A 176     166.469 124.051 179.809  1.00 46.24           C  
ATOM   2746  C   HIS A 176     165.914 123.358 178.599  1.00 46.24           C  
ATOM   2747  O   HIS A 176     166.147 123.772 177.463  1.00 46.24           O  
ATOM   2748  CB  HIS A 176     165.446 125.027 180.376  1.00 46.24           C  
ATOM   2749  CG  HIS A 176     165.817 125.552 181.721  1.00 46.24           C  
ATOM   2750  ND1 HIS A 176     166.729 126.573 181.898  1.00 46.24           N  
ATOM   2751  CD2 HIS A 176     165.407 125.190 182.954  1.00 46.24           C  
ATOM   2752  CE1 HIS A 176     166.866 126.808 183.192  1.00 46.24           C  
ATOM   2753  NE2 HIS A 176     166.079 125.982 183.853  1.00 46.24           N  
ATOM   2754  H   HIS A 176     167.760 125.350 178.741  1.00 46.24           H  
ATOM   2755  HA  HIS A 176     166.648 123.292 180.554  1.00 46.24           H  
ATOM   2756 1HB  HIS A 176     165.333 125.872 179.697  1.00 46.24           H  
ATOM   2757 2HB  HIS A 176     164.476 124.537 180.457  1.00 46.24           H  
ATOM   2758  HD1 HIS A 176     167.341 126.951 181.201  1.00 46.24           H  
ATOM   2759  HD2 HIS A 176     164.705 124.436 183.309  1.00 46.24           H  
ATOM   2760  HE1 HIS A 176     167.549 127.582 183.545  1.00 46.24           H  
ATOM   2761  N   SER A 177     165.169 122.305 178.847  1.00 46.24           N  
ATOM   2762  CA  SER A 177     164.537 121.536 177.790  1.00 46.24           C  
ATOM   2763  C   SER A 177     163.192 121.135 178.260  1.00 46.24           C  
ATOM   2764  O   SER A 177     162.986 120.986 179.458  1.00 46.24           O  
ATOM   2765  CB  SER A 177     165.352 120.327 177.422  1.00 46.24           C  
ATOM   2766  OG  SER A 177     164.729 119.593 176.405  1.00 46.24           O  
ATOM   2767  H   SER A 177     165.040 122.029 179.818  1.00 46.24           H  
ATOM   2768  HA  SER A 177     164.420 122.196 176.929  1.00 46.24           H  
ATOM   2769 1HB  SER A 177     166.342 120.642 177.094  1.00 46.24           H  
ATOM   2770 2HB  SER A 177     165.480 119.698 178.297  1.00 46.24           H  
ATOM   2771  HG  SER A 177     164.005 119.110 176.820  1.00 46.24           H  
ATOM   2772  N   SER A 178     162.250 121.005 177.339  1.00 46.24           N  
ATOM   2773  CA  SER A 178     160.875 120.709 177.708  1.00 46.24           C  
ATOM   2774  C   SER A 178     160.133 119.957 176.623  1.00 46.24           C  
ATOM   2775  O   SER A 178     160.279 120.250 175.437  1.00 46.24           O  
ATOM   2776  CB  SER A 178     160.155 121.982 178.041  1.00 46.24           C  
ATOM   2777  OG  SER A 178     158.799 121.748 178.299  1.00 46.24           O  
ATOM   2778  H   SER A 178     162.489 121.124 176.364  1.00 46.24           H  
ATOM   2779  HA  SER A 178     160.922 120.066 178.585  1.00 46.24           H  
ATOM   2780 1HB  SER A 178     160.619 122.441 178.913  1.00 46.24           H  
ATOM   2781 2HB  SER A 178     160.254 122.682 177.212  1.00 46.24           H  
ATOM   2782  HG  SER A 178     158.772 120.986 178.882  1.00 46.24           H  
ATOM   2783  N   LEU A 179     159.319 118.995 177.039  1.00 46.24           N  
ATOM   2784  CA  LEU A 179     158.539 118.189 176.117  1.00 46.24           C  
ATOM   2785  C   LEU A 179     157.089 118.578 176.131  1.00 46.24           C  
ATOM   2786  O   LEU A 179     156.489 118.758 177.186  1.00 46.24           O  
ATOM   2787  CB  LEU A 179     158.662 116.707 176.435  1.00 46.24           C  
ATOM   2788  CG  LEU A 179     157.806 115.775 175.560  1.00 46.24           C  
ATOM   2789  CD1 LEU A 179     158.304 115.824 174.116  1.00 46.24           C  
ATOM   2790  CD2 LEU A 179     157.882 114.366 176.110  1.00 46.24           C  
ATOM   2791  H   LEU A 179     159.244 118.814 178.029  1.00 46.24           H  
ATOM   2792  HA  LEU A 179     158.929 118.385 175.120  1.00 46.24           H  
ATOM   2793 1HB  LEU A 179     159.695 116.414 176.305  1.00 46.24           H  
ATOM   2794 2HB  LEU A 179     158.383 116.545 177.475  1.00 46.24           H  
ATOM   2795  HG  LEU A 179     156.771 116.110 175.570  1.00 46.24           H  
ATOM   2796 1HD1 LEU A 179     157.691 115.168 173.497  1.00 46.24           H  
ATOM   2797 2HD1 LEU A 179     158.234 116.844 173.740  1.00 46.24           H  
ATOM   2798 3HD1 LEU A 179     159.341 115.493 174.079  1.00 46.24           H  
ATOM   2799 1HD2 LEU A 179     157.272 113.702 175.495  1.00 46.24           H  
ATOM   2800 2HD2 LEU A 179     158.917 114.025 176.095  1.00 46.24           H  
ATOM   2801 3HD2 LEU A 179     157.511 114.354 177.135  1.00 46.24           H  
ATOM   2802  N   TYR A 180     156.525 118.726 174.951  1.00 46.24           N  
ATOM   2803  CA  TYR A 180     155.125 119.017 174.821  1.00 46.24           C  
ATOM   2804  C   TYR A 180     154.352 117.781 174.418  1.00 46.24           C  
ATOM   2805  O   TYR A 180     154.706 117.096 173.459  1.00 46.24           O  
ATOM   2806  CB  TYR A 180     154.909 120.133 173.832  1.00 46.24           C  
ATOM   2807  CG  TYR A 180     155.377 121.468 174.332  1.00 46.24           C  
ATOM   2808  CD1 TYR A 180     156.711 121.816 174.252  1.00 46.24           C  
ATOM   2809  CD2 TYR A 180     154.461 122.350 174.862  1.00 46.24           C  
ATOM   2810  CE1 TYR A 180     157.125 123.046 174.707  1.00 46.24           C  
ATOM   2811  CE2 TYR A 180     154.870 123.582 175.308  1.00 46.24           C  
ATOM   2812  CZ  TYR A 180     156.194 123.932 175.234  1.00 46.24           C  
ATOM   2813  OH  TYR A 180     156.607 125.163 175.695  1.00 46.24           O  
ATOM   2814  H   TYR A 180     157.082 118.600 174.117  1.00 46.24           H  
ATOM   2815  HA  TYR A 180     154.768 119.320 175.805  1.00 46.24           H  
ATOM   2816 1HB  TYR A 180     155.442 119.909 172.906  1.00 46.24           H  
ATOM   2817 2HB  TYR A 180     153.849 120.210 173.591  1.00 46.24           H  
ATOM   2818  HD1 TYR A 180     157.434 121.116 173.831  1.00 46.24           H  
ATOM   2819  HD2 TYR A 180     153.411 122.072 174.920  1.00 46.24           H  
ATOM   2820  HE1 TYR A 180     158.177 123.323 174.649  1.00 46.24           H  
ATOM   2821  HE2 TYR A 180     154.144 124.275 175.724  1.00 46.24           H  
ATOM   2822  HH  TYR A 180     155.850 125.752 175.757  1.00 46.24           H  
ATOM   2823  N   ASP A 181     153.277 117.524 175.133  1.00 46.24           N  
ATOM   2824  CA  ASP A 181     152.382 116.432 174.833  1.00 46.24           C  
ATOM   2825  C   ASP A 181     151.637 116.716 173.558  1.00 46.24           C  
ATOM   2826  O   ASP A 181     150.830 117.639 173.494  1.00 46.24           O  
ATOM   2827  CB  ASP A 181     151.413 116.210 175.967  1.00 46.24           C  
ATOM   2828  CG  ASP A 181     150.502 115.032 175.746  1.00 46.24           C  
ATOM   2829  OD1 ASP A 181     150.526 114.465 174.677  1.00 46.24           O  
ATOM   2830  OD2 ASP A 181     149.747 114.737 176.639  1.00 46.24           O  
ATOM   2831  H   ASP A 181     153.074 118.103 175.932  1.00 46.24           H  
ATOM   2832  HA  ASP A 181     152.998 115.544 174.680  1.00 46.24           H  
ATOM   2833 1HB  ASP A 181     151.969 116.051 176.892  1.00 46.24           H  
ATOM   2834 2HB  ASP A 181     150.804 117.102 176.103  1.00 46.24           H  
ATOM   2835  N   LEU A 182     151.901 115.921 172.535  1.00 46.24           N  
ATOM   2836  CA  LEU A 182     151.324 116.157 171.229  1.00 46.24           C  
ATOM   2837  C   LEU A 182     149.896 115.627 171.093  1.00 46.24           C  
ATOM   2838  O   LEU A 182     149.246 115.903 170.093  1.00 46.24           O  
ATOM   2839  CB  LEU A 182     152.206 115.546 170.164  1.00 46.24           C  
ATOM   2840  CG  LEU A 182     153.607 116.137 170.077  1.00 46.24           C  
ATOM   2841  CD1 LEU A 182     154.407 115.392 169.023  1.00 46.24           C  
ATOM   2842  CD2 LEU A 182     153.503 117.612 169.752  1.00 46.24           C  
ATOM   2843  H   LEU A 182     152.551 115.155 172.658  1.00 46.24           H  
ATOM   2844  HA  LEU A 182     151.290 117.235 171.098  1.00 46.24           H  
ATOM   2845 1HB  LEU A 182     152.306 114.480 170.361  1.00 46.24           H  
ATOM   2846 2HB  LEU A 182     151.727 115.676 169.195  1.00 46.24           H  
ATOM   2847  HG  LEU A 182     154.115 116.013 171.035  1.00 46.24           H  
ATOM   2848 1HD1 LEU A 182     155.413 115.808 168.967  1.00 46.24           H  
ATOM   2849 2HD1 LEU A 182     154.465 114.337 169.289  1.00 46.24           H  
ATOM   2850 3HD1 LEU A 182     153.918 115.497 168.055  1.00 46.24           H  
ATOM   2851 1HD2 LEU A 182     154.502 118.045 169.696  1.00 46.24           H  
ATOM   2852 2HD2 LEU A 182     152.998 117.739 168.794  1.00 46.24           H  
ATOM   2853 3HD2 LEU A 182     152.932 118.119 170.532  1.00 46.24           H  
ATOM   2854  N   SER A 183     149.441 114.829 172.077  1.00 46.24           N  
ATOM   2855  CA  SER A 183     148.060 114.285 172.175  1.00 46.24           C  
ATOM   2856  C   SER A 183     147.226 114.398 170.884  1.00 46.24           C  
ATOM   2857  O   SER A 183     147.220 113.485 170.054  1.00 46.24           O  
ATOM   2858  CB  SER A 183     147.334 114.959 173.322  1.00 46.24           C  
ATOM   2859  OG  SER A 183     147.167 116.328 173.076  1.00 46.24           O  
ATOM   2860  H   SER A 183     150.064 114.623 172.852  1.00 46.24           H  
ATOM   2861  HA  SER A 183     148.170 113.224 172.397  1.00 46.24           H  
ATOM   2862 1HB  SER A 183     146.360 114.489 173.458  1.00 46.24           H  
ATOM   2863 2HB  SER A 183     147.896 114.817 174.244  1.00 46.24           H  
ATOM   2864  HG  SER A 183     148.032 116.727 173.209  1.00 46.24           H  
ATOM   2865  N   CYS A 184     146.511 115.517 170.739  1.00 46.24           N  
ATOM   2866  CA  CYS A 184     145.735 115.809 169.546  1.00 46.24           C  
ATOM   2867  C   CYS A 184     146.207 117.016 168.807  1.00 46.24           C  
ATOM   2868  O   CYS A 184     145.508 117.516 167.933  1.00 46.24           O  
ATOM   2869  CB  CYS A 184     144.246 115.900 169.811  1.00 46.24           C  
ATOM   2870  SG  CYS A 184     143.442 114.304 169.959  1.00 46.24           S  
ATOM   2871  H   CYS A 184     146.538 116.200 171.476  1.00 46.24           H  
ATOM   2872  HA  CYS A 184     145.898 114.960 168.889  1.00 46.24           H  
ATOM   2873 1HB  CYS A 184     144.075 116.449 170.738  1.00 46.24           H  
ATOM   2874 2HB  CYS A 184     143.761 116.454 169.008  1.00 46.24           H  
ATOM   2875  N   ILE A 185     147.383 117.476 169.135  1.00 46.24           N  
ATOM   2876  CA  ILE A 185     147.995 118.539 168.409  1.00 46.24           C  
ATOM   2877  C   ILE A 185     148.404 118.022 167.086  1.00 46.24           C  
ATOM   2878  O   ILE A 185     148.090 118.600 166.040  1.00 46.24           O  
ATOM   2879  CB  ILE A 185     149.203 119.082 169.133  1.00 46.24           C  
ATOM   2880  CG1 ILE A 185     148.783 119.748 170.425  1.00 46.24           C  
ATOM   2881  CG2 ILE A 185     149.947 120.041 168.247  1.00 46.24           C  
ATOM   2882  CD1 ILE A 185     149.943 120.076 171.318  1.00 46.24           C  
ATOM   2883  H   ILE A 185     147.895 117.039 169.877  1.00 46.24           H  
ATOM   2884  HA  ILE A 185     147.250 119.308 168.270  1.00 46.24           H  
ATOM   2885  HB  ILE A 185     149.865 118.262 169.399  1.00 46.24           H  
ATOM   2886 1HG1 ILE A 185     148.242 120.667 170.202  1.00 46.24           H  
ATOM   2887 2HG1 ILE A 185     148.111 119.083 170.966  1.00 46.24           H  
ATOM   2888 1HG2 ILE A 185     150.822 120.419 168.773  1.00 46.24           H  
ATOM   2889 2HG2 ILE A 185     150.260 119.529 167.340  1.00 46.24           H  
ATOM   2890 3HG2 ILE A 185     149.291 120.870 167.988  1.00 46.24           H  
ATOM   2891 1HD1 ILE A 185     149.575 120.537 172.233  1.00 46.24           H  
ATOM   2892 2HD1 ILE A 185     150.480 119.164 171.567  1.00 46.24           H  
ATOM   2893 3HD1 ILE A 185     150.612 120.766 170.808  1.00 46.24           H  
ATOM   2894  N   ASP A 186     149.116 116.905 167.130  1.00 46.24           N  
ATOM   2895  CA  ASP A 186     149.607 116.254 165.949  1.00 46.24           C  
ATOM   2896  C   ASP A 186     148.607 115.197 165.430  1.00 46.24           C  
ATOM   2897  O   ASP A 186     147.534 115.543 164.941  1.00 46.24           O  
ATOM   2898  CB  ASP A 186     150.985 115.651 166.222  1.00 46.24           C  
ATOM   2899  CG  ASP A 186     151.656 115.147 164.971  1.00 46.24           C  
ATOM   2900  OD1 ASP A 186     152.073 115.963 164.196  1.00 46.24           O  
ATOM   2901  OD2 ASP A 186     151.706 113.954 164.774  1.00 46.24           O  
ATOM   2902  H   ASP A 186     149.324 116.502 168.038  1.00 46.24           H  
ATOM   2903  HA  ASP A 186     149.697 117.024 165.184  1.00 46.24           H  
ATOM   2904 1HB  ASP A 186     151.624 116.417 166.664  1.00 46.24           H  
ATOM   2905 2HB  ASP A 186     150.910 114.843 166.947  1.00 46.24           H  
ATOM   2906  N   THR A 187     148.963 113.914 165.530  1.00 46.24           N  
ATOM   2907  CA  THR A 187     148.156 112.828 164.977  1.00 46.24           C  
ATOM   2908  C   THR A 187     146.951 112.480 165.835  1.00 46.24           C  
ATOM   2909  O   THR A 187     146.915 111.417 166.457  1.00 46.24           O  
ATOM   2910  CB  THR A 187     149.006 111.582 164.750  1.00 46.24           C  
ATOM   2911  OG1 THR A 187     150.091 111.896 163.868  1.00 46.24           O  
ATOM   2912  CG2 THR A 187     148.163 110.474 164.141  1.00 46.24           C  
ATOM   2913  H   THR A 187     149.829 113.665 165.978  1.00 46.24           H  
ATOM   2914  HA  THR A 187     147.776 113.188 164.017  1.00 46.24           H  
ATOM   2915  HB  THR A 187     149.412 111.241 165.704  1.00 46.24           H  
ATOM   2916  HG1 THR A 187     150.635 112.592 164.258  1.00 46.24           H  
ATOM   2917 1HG2 THR A 187     148.782 109.590 163.987  1.00 46.24           H  
ATOM   2918 2HG2 THR A 187     147.341 110.229 164.813  1.00 46.24           H  
ATOM   2919 3HG2 THR A 187     147.762 110.807 163.185  1.00 46.24           H  
ATOM   2920  N   CYS A 188     145.964 113.351 165.860  1.00 46.24           N  
ATOM   2921  CA  CYS A 188     144.756 113.090 166.615  1.00 46.24           C  
ATOM   2922  C   CYS A 188     143.914 112.093 165.860  1.00 46.24           C  
ATOM   2923  O   CYS A 188     143.821 112.154 164.636  1.00 46.24           O  
ATOM   2924  CB  CYS A 188     143.949 114.344 166.844  1.00 46.24           C  
ATOM   2925  SG  CYS A 188     142.573 114.150 168.018  1.00 46.24           S  
ATOM   2926  H   CYS A 188     146.060 114.215 165.341  1.00 46.24           H  
ATOM   2927  HA  CYS A 188     145.055 112.648 167.567  1.00 46.24           H  
ATOM   2928 1HB  CYS A 188     144.595 115.141 167.185  1.00 46.24           H  
ATOM   2929 2HB  CYS A 188     143.526 114.660 165.894  1.00 46.24           H  
ATOM   2930  N   GLU A 189     143.286 111.181 166.583  1.00 46.24           N  
ATOM   2931  CA  GLU A 189     142.413 110.184 165.963  1.00 46.24           C  
ATOM   2932  C   GLU A 189     141.090 110.827 165.506  1.00 46.24           C  
ATOM   2933  O   GLU A 189     140.363 110.262 164.690  1.00 46.24           O  
ATOM   2934  CB  GLU A 189     142.144 109.049 166.940  1.00 46.24           C  
ATOM   2935  CG  GLU A 189     141.138 109.404 168.013  1.00 46.24           C  
ATOM   2936  CD  GLU A 189     141.704 110.309 169.071  1.00 46.24           C  
ATOM   2937  OE1 GLU A 189     142.793 110.794 168.891  1.00 46.24           O  
ATOM   2938  OE2 GLU A 189     141.020 110.560 170.036  1.00 46.24           O  
ATOM   2939  H   GLU A 189     143.410 111.173 167.585  1.00 46.24           H  
ATOM   2940  HA  GLU A 189     142.931 109.810 165.080  1.00 46.24           H  
ATOM   2941 1HB  GLU A 189     141.770 108.180 166.399  1.00 46.24           H  
ATOM   2942 2HB  GLU A 189     143.073 108.760 167.430  1.00 46.24           H  
ATOM   2943 1HG  GLU A 189     140.282 109.879 167.551  1.00 46.24           H  
ATOM   2944 2HG  GLU A 189     140.793 108.484 168.483  1.00 46.24           H  
ATOM   2945  N   LYS A 190     140.811 112.022 166.020  1.00 46.24           N  
ATOM   2946  CA  LYS A 190     139.649 112.793 165.653  1.00 46.24           C  
ATOM   2947  C   LYS A 190     140.086 114.033 164.876  1.00 46.24           C  
ATOM   2948  O   LYS A 190     140.542 113.932 163.739  1.00 46.24           O  
ATOM   2949  CB  LYS A 190     138.840 113.183 166.890  1.00 46.24           C  
ATOM   2950  CG  LYS A 190     138.230 112.035 167.660  1.00 46.24           C  
ATOM   2951  CD  LYS A 190     137.368 112.559 168.789  1.00 46.24           C  
ATOM   2952  CE  LYS A 190     138.218 113.228 169.863  1.00 46.24           C  
ATOM   2953  NZ  LYS A 190     138.968 112.240 170.691  1.00 46.24           N  
ATOM   2954  H   LYS A 190     141.433 112.408 166.706  1.00 46.24           H  
ATOM   2955  HA  LYS A 190     139.046 112.177 164.986  1.00 46.24           H  
ATOM   2956 1HB  LYS A 190     139.483 113.720 167.588  1.00 46.24           H  
ATOM   2957 2HB  LYS A 190     138.029 113.854 166.603  1.00 46.24           H  
ATOM   2958 1HG  LYS A 190     137.624 111.420 166.994  1.00 46.24           H  
ATOM   2959 2HG  LYS A 190     139.017 111.422 168.083  1.00 46.24           H  
ATOM   2960 1HD  LYS A 190     136.653 113.284 168.397  1.00 46.24           H  
ATOM   2961 2HD  LYS A 190     136.815 111.735 169.239  1.00 46.24           H  
ATOM   2962 1HE  LYS A 190     138.931 113.900 169.387  1.00 46.24           H  
ATOM   2963 2HE  LYS A 190     137.575 113.815 170.515  1.00 46.24           H  
ATOM   2964 1HZ  LYS A 190     139.512 112.730 171.386  1.00 46.24           H  
ATOM   2965 2HZ  LYS A 190     138.315 111.623 171.152  1.00 46.24           H  
ATOM   2966 3HZ  LYS A 190     139.590 111.692 170.109  1.00 46.24           H  
ATOM   2967  N   ASN A 191     139.945 115.200 165.494  1.00 46.24           N  
ATOM   2968  CA  ASN A 191     140.293 116.446 164.858  1.00 46.24           C  
ATOM   2969  C   ASN A 191     141.576 116.990 165.443  1.00 46.24           C  
ATOM   2970  O   ASN A 191     141.609 117.413 166.598  1.00 46.24           O  
ATOM   2971  CB  ASN A 191     139.170 117.434 165.010  1.00 46.24           C  
ATOM   2972  CG  ASN A 191     137.897 116.928 164.417  1.00 46.24           C  
ATOM   2973  OD1 ASN A 191     137.841 116.583 163.232  1.00 46.24           O  
ATOM   2974  ND2 ASN A 191     136.867 116.863 165.222  1.00 46.24           N  
ATOM   2975  H   ASN A 191     139.580 115.236 166.430  1.00 46.24           H  
ATOM   2976  HA  ASN A 191     140.477 116.237 163.803  1.00 46.24           H  
ATOM   2977 1HB  ASN A 191     139.009 117.650 166.066  1.00 46.24           H  
ATOM   2978 2HB  ASN A 191     139.436 118.366 164.518  1.00 46.24           H  
ATOM   2979 1HD2 ASN A 191     135.987 116.527 164.883  1.00 46.24           H  
ATOM   2980 2HD2 ASN A 191     136.958 117.148 166.176  1.00 46.24           H  
ATOM   2981  N   SER A 192     142.641 116.961 164.660  1.00 46.24           N  
ATOM   2982  CA  SER A 192     143.913 117.473 165.120  1.00 46.24           C  
ATOM   2983  C   SER A 192     143.863 118.949 165.208  1.00 46.24           C  
ATOM   2984  O   SER A 192     143.224 119.587 164.386  1.00 46.24           O  
ATOM   2985  CB  SER A 192     145.017 117.062 164.218  1.00 46.24           C  
ATOM   2986  OG  SER A 192     146.219 117.665 164.594  1.00 46.24           O  
ATOM   2987  H   SER A 192     142.565 116.601 163.712  1.00 46.24           H  
ATOM   2988  HA  SER A 192     144.068 117.079 166.117  1.00 46.24           H  
ATOM   2989 1HB  SER A 192     145.123 115.978 164.234  1.00 46.24           H  
ATOM   2990 2HB  SER A 192     144.775 117.350 163.214  1.00 46.24           H  
ATOM   2991  HG  SER A 192     146.597 117.099 165.271  1.00 46.24           H  
ATOM   2992  N   VAL A 193     144.561 119.512 166.179  1.00 46.24           N  
ATOM   2993  CA  VAL A 193     144.588 120.954 166.348  1.00 46.24           C  
ATOM   2994  C   VAL A 193     145.066 121.619 165.096  1.00 46.24           C  
ATOM   2995  O   VAL A 193     144.483 122.607 164.646  1.00 46.24           O  
ATOM   2996  CB  VAL A 193     145.476 121.359 167.505  1.00 46.24           C  
ATOM   2997  CG1 VAL A 193     145.654 122.861 167.524  1.00 46.24           C  
ATOM   2998  CG2 VAL A 193     144.866 120.874 168.801  1.00 46.24           C  
ATOM   2999  H   VAL A 193     145.074 118.925 166.821  1.00 46.24           H  
ATOM   3000  HA  VAL A 193     143.561 121.270 166.536  1.00 46.24           H  
ATOM   3001  HB  VAL A 193     146.460 120.921 167.368  1.00 46.24           H  
ATOM   3002 1HG1 VAL A 193     146.307 123.140 168.351  1.00 46.24           H  
ATOM   3003 2HG1 VAL A 193     146.099 123.186 166.584  1.00 46.24           H  
ATOM   3004 3HG1 VAL A 193     144.683 123.339 167.652  1.00 46.24           H  
ATOM   3005 1HG2 VAL A 193     145.509 121.155 169.634  1.00 46.24           H  
ATOM   3006 2HG2 VAL A 193     143.884 121.329 168.932  1.00 46.24           H  
ATOM   3007 3HG2 VAL A 193     144.762 119.791 168.773  1.00 46.24           H  
ATOM   3008  N   LEU A 194     146.121 121.066 164.512  1.00 46.24           N  
ATOM   3009  CA  LEU A 194     146.647 121.589 163.276  1.00 46.24           C  
ATOM   3010  C   LEU A 194     145.604 121.533 162.177  1.00 46.24           C  
ATOM   3011  O   LEU A 194     145.459 122.486 161.419  1.00 46.24           O  
ATOM   3012  CB  LEU A 194     147.882 120.808 162.861  1.00 46.24           C  
ATOM   3013  CG  LEU A 194     149.111 121.011 163.736  1.00 46.24           C  
ATOM   3014  CD1 LEU A 194     150.186 120.022 163.329  1.00 46.24           C  
ATOM   3015  CD2 LEU A 194     149.601 122.433 163.582  1.00 46.24           C  
ATOM   3016  H   LEU A 194     146.580 120.268 164.951  1.00 46.24           H  
ATOM   3017  HA  LEU A 194     146.901 122.632 163.454  1.00 46.24           H  
ATOM   3018 1HB  LEU A 194     147.641 119.746 162.870  1.00 46.24           H  
ATOM   3019 2HB  LEU A 194     148.148 121.091 161.843  1.00 46.24           H  
ATOM   3020  HG  LEU A 194     148.855 120.822 164.779  1.00 46.24           H  
ATOM   3021 1HD1 LEU A 194     151.064 120.160 163.957  1.00 46.24           H  
ATOM   3022 2HD1 LEU A 194     149.809 119.006 163.451  1.00 46.24           H  
ATOM   3023 3HD1 LEU A 194     150.455 120.187 162.287  1.00 46.24           H  
ATOM   3024 1HD2 LEU A 194     150.481 122.585 164.209  1.00 46.24           H  
ATOM   3025 2HD2 LEU A 194     149.862 122.618 162.540  1.00 46.24           H  
ATOM   3026 3HD2 LEU A 194     148.815 123.124 163.888  1.00 46.24           H  
ATOM   3027  N   GLU A 195     144.857 120.431 162.113  1.00 46.24           N  
ATOM   3028  CA  GLU A 195     143.813 120.278 161.113  1.00 46.24           C  
ATOM   3029  C   GLU A 195     142.732 121.286 161.314  1.00 46.24           C  
ATOM   3030  O   GLU A 195     142.266 121.901 160.360  1.00 46.24           O  
ATOM   3031  CB  GLU A 195     143.207 118.880 161.151  1.00 46.24           C  
ATOM   3032  CG  GLU A 195     144.096 117.780 160.625  1.00 46.24           C  
ATOM   3033  CD  GLU A 195     143.520 116.409 160.871  1.00 46.24           C  
ATOM   3034  OE1 GLU A 195     142.806 116.241 161.838  1.00 46.24           O  
ATOM   3035  OE2 GLU A 195     143.794 115.528 160.092  1.00 46.24           O  
ATOM   3036  H   GLU A 195     145.027 119.680 162.766  1.00 46.24           H  
ATOM   3037  HA  GLU A 195     144.273 120.464 160.141  1.00 46.24           H  
ATOM   3038 1HB  GLU A 195     142.934 118.626 162.171  1.00 46.24           H  
ATOM   3039 2HB  GLU A 195     142.291 118.871 160.560  1.00 46.24           H  
ATOM   3040 1HG  GLU A 195     144.231 117.917 159.552  1.00 46.24           H  
ATOM   3041 2HG  GLU A 195     145.074 117.853 161.099  1.00 46.24           H  
ATOM   3042  N   VAL A 196     142.339 121.479 162.555  1.00 46.24           N  
ATOM   3043  CA  VAL A 196     141.285 122.403 162.874  1.00 46.24           C  
ATOM   3044  C   VAL A 196     141.626 123.796 162.438  1.00 46.24           C  
ATOM   3045  O   VAL A 196     140.794 124.484 161.849  1.00 46.24           O  
ATOM   3046  CB  VAL A 196     140.979 122.385 164.359  1.00 46.24           C  
ATOM   3047  CG1 VAL A 196     140.063 123.522 164.691  1.00 46.24           C  
ATOM   3048  CG2 VAL A 196     140.317 121.074 164.730  1.00 46.24           C  
ATOM   3049  H   VAL A 196     142.765 120.946 163.297  1.00 46.24           H  
ATOM   3050  HA  VAL A 196     140.407 122.077 162.315  1.00 46.24           H  
ATOM   3051  HB  VAL A 196     141.900 122.513 164.926  1.00 46.24           H  
ATOM   3052 1HG1 VAL A 196     139.842 123.508 165.756  1.00 46.24           H  
ATOM   3053 2HG1 VAL A 196     140.542 124.465 164.431  1.00 46.24           H  
ATOM   3054 3HG1 VAL A 196     139.135 123.418 164.128  1.00 46.24           H  
ATOM   3055 1HG2 VAL A 196     140.097 121.067 165.797  1.00 46.24           H  
ATOM   3056 2HG2 VAL A 196     139.388 120.965 164.169  1.00 46.24           H  
ATOM   3057 3HG2 VAL A 196     140.975 120.245 164.493  1.00 46.24           H  
ATOM   3058  N   ILE A 197     142.847 124.219 162.717  1.00 46.24           N  
ATOM   3059  CA  ILE A 197     143.288 125.538 162.326  1.00 46.24           C  
ATOM   3060  C   ILE A 197     143.401 125.647 160.814  1.00 46.24           C  
ATOM   3061  O   ILE A 197     142.881 126.586 160.207  1.00 46.24           O  
ATOM   3062  CB  ILE A 197     144.622 125.882 162.969  1.00 46.24           C  
ATOM   3063  CG1 ILE A 197     144.462 126.006 164.473  1.00 46.24           C  
ATOM   3064  CG2 ILE A 197     145.153 127.174 162.391  1.00 46.24           C  
ATOM   3065  CD1 ILE A 197     145.773 126.075 165.209  1.00 46.24           C  
ATOM   3066  H   ILE A 197     143.482 123.615 163.226  1.00 46.24           H  
ATOM   3067  HA  ILE A 197     142.525 126.239 162.659  1.00 46.24           H  
ATOM   3068  HB  ILE A 197     145.337 125.082 162.783  1.00 46.24           H  
ATOM   3069 1HG1 ILE A 197     143.891 126.903 164.702  1.00 46.24           H  
ATOM   3070 2HG1 ILE A 197     143.904 125.148 164.848  1.00 46.24           H  
ATOM   3071 1HG2 ILE A 197     146.109 127.411 162.852  1.00 46.24           H  
ATOM   3072 2HG2 ILE A 197     145.287 127.065 161.316  1.00 46.24           H  
ATOM   3073 3HG2 ILE A 197     144.446 127.980 162.588  1.00 46.24           H  
ATOM   3074 1HD1 ILE A 197     145.586 126.162 166.279  1.00 46.24           H  
ATOM   3075 2HD1 ILE A 197     146.348 125.170 165.013  1.00 46.24           H  
ATOM   3076 3HD1 ILE A 197     146.336 126.943 164.868  1.00 46.24           H  
ATOM   3077  N   ALA A 198     144.067 124.675 160.206  1.00 46.24           N  
ATOM   3078  CA  ALA A 198     144.318 124.683 158.773  1.00 46.24           C  
ATOM   3079  C   ALA A 198     143.045 124.705 157.974  1.00 46.24           C  
ATOM   3080  O   ALA A 198     142.952 125.393 156.959  1.00 46.24           O  
ATOM   3081  CB  ALA A 198     145.141 123.480 158.380  1.00 46.24           C  
ATOM   3082  H   ALA A 198     144.446 123.917 160.754  1.00 46.24           H  
ATOM   3083  HA  ALA A 198     144.860 125.602 158.556  1.00 46.24           H  
ATOM   3084 1HB  ALA A 198     145.354 123.517 157.311  1.00 46.24           H  
ATOM   3085 2HB  ALA A 198     146.079 123.482 158.936  1.00 46.24           H  
ATOM   3086 3HB  ALA A 198     144.588 122.570 158.607  1.00 46.24           H  
ATOM   3087  N   TYR A 199     142.057 123.966 158.425  1.00 46.24           N  
ATOM   3088  CA  TYR A 199     140.822 123.847 157.703  1.00 46.24           C  
ATOM   3089  C   TYR A 199     139.732 124.708 158.296  1.00 46.24           C  
ATOM   3090  O   TYR A 199     138.545 124.446 158.092  1.00 46.24           O  
ATOM   3091  CB  TYR A 199     140.417 122.395 157.651  1.00 46.24           C  
ATOM   3092  CG  TYR A 199     141.427 121.567 156.923  1.00 46.24           C  
ATOM   3093  CD1 TYR A 199     142.007 120.477 157.542  1.00 46.24           C  
ATOM   3094  CD2 TYR A 199     141.814 121.932 155.648  1.00 46.24           C  
ATOM   3095  CE1 TYR A 199     142.966 119.744 156.885  1.00 46.24           C  
ATOM   3096  CE2 TYR A 199     142.774 121.202 154.989  1.00 46.24           C  
ATOM   3097  CZ  TYR A 199     143.351 120.110 155.604  1.00 46.24           C  
ATOM   3098  OH  TYR A 199     144.316 119.381 154.949  1.00 46.24           O  
ATOM   3099  H   TYR A 199     142.182 123.426 159.268  1.00 46.24           H  
ATOM   3100  HA  TYR A 199     141.009 124.213 156.693  1.00 46.24           H  
ATOM   3101 1HB  TYR A 199     140.322 122.004 158.665  1.00 46.24           H  
ATOM   3102 2HB  TYR A 199     139.459 122.278 157.166  1.00 46.24           H  
ATOM   3103  HD1 TYR A 199     141.706 120.200 158.552  1.00 46.24           H  
ATOM   3104  HD2 TYR A 199     141.365 122.800 155.168  1.00 46.24           H  
ATOM   3105  HE1 TYR A 199     143.425 118.884 157.373  1.00 46.24           H  
ATOM   3106  HE2 TYR A 199     143.084 121.488 153.984  1.00 46.24           H  
ATOM   3107  HH  TYR A 199     144.610 118.662 155.512  1.00 46.24           H  
ATOM   3108  N   SER A 200     140.128 125.761 159.001  1.00 46.24           N  
ATOM   3109  CA  SER A 200     139.193 126.656 159.625  1.00 46.24           C  
ATOM   3110  C   SER A 200     138.514 127.565 158.620  1.00 46.24           C  
ATOM   3111  O   SER A 200     138.925 127.651 157.458  1.00 46.24           O  
ATOM   3112  CB  SER A 200     139.888 127.470 160.662  1.00 46.24           C  
ATOM   3113  OG  SER A 200     140.805 128.339 160.069  1.00 46.24           O  
ATOM   3114  H   SER A 200     141.113 125.941 159.137  1.00 46.24           H  
ATOM   3115  HA  SER A 200     138.423 126.035 160.090  1.00 46.24           H  
ATOM   3116 1HB  SER A 200     139.158 128.032 161.228  1.00 46.24           H  
ATOM   3117 2HB  SER A 200     140.406 126.817 161.357  1.00 46.24           H  
ATOM   3118  HG  SER A 200     141.580 127.804 159.865  1.00 46.24           H  
ATOM   3119  N   SER A 201     137.486 128.270 159.088  1.00 46.24           N  
ATOM   3120  CA  SER A 201     136.712 129.185 158.256  1.00 46.24           C  
ATOM   3121  C   SER A 201     137.497 130.420 157.948  1.00 46.24           C  
ATOM   3122  O   SER A 201     138.513 130.696 158.579  1.00 46.24           O  
ATOM   3123  CB  SER A 201     135.429 129.586 158.944  1.00 46.24           C  
ATOM   3124  OG  SER A 201     135.689 130.445 160.027  1.00 46.24           O  
ATOM   3125  H   SER A 201     137.221 128.157 160.057  1.00 46.24           H  
ATOM   3126  HA  SER A 201     136.502 128.668 157.319  1.00 46.24           H  
ATOM   3127 1HB  SER A 201     134.769 130.081 158.231  1.00 46.24           H  
ATOM   3128 2HB  SER A 201     134.914 128.694 159.300  1.00 46.24           H  
ATOM   3129  HG  SER A 201     134.842 130.581 160.463  1.00 46.24           H  
ATOM   3130  N   SER A 202     136.983 131.215 157.019  1.00 46.24           N  
ATOM   3131  CA  SER A 202     137.622 132.465 156.643  1.00 46.24           C  
ATOM   3132  C   SER A 202     137.592 133.471 157.781  1.00 46.24           C  
ATOM   3133  O   SER A 202     138.453 134.346 157.857  1.00 46.24           O  
ATOM   3134  CB  SER A 202     136.957 133.051 155.424  1.00 46.24           C  
ATOM   3135  OG  SER A 202     135.653 133.466 155.722  1.00 46.24           O  
ATOM   3136  H   SER A 202     136.136 130.934 156.544  1.00 46.24           H  
ATOM   3137  HA  SER A 202     138.666 132.233 156.426  1.00 46.24           H  
ATOM   3138 1HB  SER A 202     137.539 133.898 155.062  1.00 46.24           H  
ATOM   3139 2HB  SER A 202     136.933 132.307 154.630  1.00 46.24           H  
ATOM   3140  HG  SER A 202     135.741 134.180 156.358  1.00 46.24           H  
ATOM   3141  N   GLU A 203     136.605 133.346 158.674  1.00 46.24           N  
ATOM   3142  CA  GLU A 203     136.542 134.194 159.846  1.00 46.24           C  
ATOM   3143  C   GLU A 203     137.499 133.715 160.901  1.00 46.24           C  
ATOM   3144  O   GLU A 203     138.575 134.285 161.060  1.00 46.24           O  
ATOM   3145  CB  GLU A 203     135.124 134.283 160.401  1.00 46.24           C  
ATOM   3146  CG  GLU A 203     135.031 134.983 161.756  1.00 46.24           C  
ATOM   3147  CD  GLU A 203     135.613 136.355 161.743  1.00 46.24           C  
ATOM   3148  OE1 GLU A 203     135.579 136.986 160.716  1.00 46.24           O  
ATOM   3149  OE2 GLU A 203     136.130 136.766 162.758  1.00 46.24           O  
ATOM   3150  H   GLU A 203     135.901 132.634 158.544  1.00 46.24           H  
ATOM   3151  HA  GLU A 203     136.872 135.188 159.532  1.00 46.24           H  
ATOM   3152 1HB  GLU A 203     134.490 134.826 159.701  1.00 46.24           H  
ATOM   3153 2HB  GLU A 203     134.706 133.281 160.508  1.00 46.24           H  
ATOM   3154 1HG  GLU A 203     133.979 135.062 162.030  1.00 46.24           H  
ATOM   3155 2HG  GLU A 203     135.523 134.394 162.523  1.00 46.24           H  
ATOM   3156  N   THR A 204     137.099 132.656 161.621  1.00 46.24           N  
ATOM   3157  CA  THR A 204     137.913 132.046 162.664  1.00 46.24           C  
ATOM   3158  C   THR A 204     138.851 133.048 163.331  1.00 46.24           C  
ATOM   3159  O   THR A 204     140.047 132.805 163.359  1.00 46.24           O  
ATOM   3160  CB  THR A 204     138.702 130.878 162.126  1.00 46.24           C  
ATOM   3161  OG1 THR A 204     137.810 129.952 161.492  1.00 46.24           O  
ATOM   3162  CG2 THR A 204     139.430 130.181 163.262  1.00 46.24           C  
ATOM   3163  H   THR A 204     136.201 132.248 161.416  1.00 46.24           H  
ATOM   3164  HA  THR A 204     137.217 131.685 163.424  1.00 46.24           H  
ATOM   3165  HB  THR A 204     139.426 131.235 161.396  1.00 46.24           H  
ATOM   3166  HG1 THR A 204     137.229 130.421 160.882  1.00 46.24           H  
ATOM   3167 1HG2 THR A 204     140.000 129.342 162.869  1.00 46.24           H  
ATOM   3168 2HG2 THR A 204     140.109 130.885 163.742  1.00 46.24           H  
ATOM   3169 3HG2 THR A 204     138.707 129.821 163.989  1.00 46.24           H  
ATOM   3170  N   PRO A 205     138.295 134.048 164.025  1.00 46.24           N  
ATOM   3171  CA  PRO A 205     138.996 135.270 164.505  1.00 46.24           C  
ATOM   3172  C   PRO A 205     140.546 135.246 164.402  1.00 46.24           C  
ATOM   3173  O   PRO A 205     141.113 135.946 163.562  1.00 46.24           O  
ATOM   3174  CB  PRO A 205     138.533 135.367 165.964  1.00 46.24           C  
ATOM   3175  CG  PRO A 205     137.200 134.698 165.979  1.00 46.24           C  
ATOM   3176  CD  PRO A 205     137.332 133.558 165.015  1.00 46.24           C  
ATOM   3177  HA  PRO A 205     138.608 136.129 163.941  1.00 46.24           H  
ATOM   3178 1HB  PRO A 205     139.252 134.885 166.638  1.00 46.24           H  
ATOM   3179 2HB  PRO A 205     138.479 136.424 166.266  1.00 46.24           H  
ATOM   3180 1HG  PRO A 205     136.957 134.364 166.999  1.00 46.24           H  
ATOM   3181 2HG  PRO A 205     136.419 135.412 165.685  1.00 46.24           H  
ATOM   3182 1HD  PRO A 205     137.728 132.666 165.518  1.00 46.24           H  
ATOM   3183 2HD  PRO A 205     136.364 133.358 164.532  1.00 46.24           H  
ATOM   3184  N   ASN A 206     141.230 134.497 165.276  1.00 46.24           N  
ATOM   3185  CA  ASN A 206     142.709 134.516 165.321  1.00 46.24           C  
ATOM   3186  C   ASN A 206     143.365 133.475 164.398  1.00 46.24           C  
ATOM   3187  O   ASN A 206     144.510 133.085 164.617  1.00 46.24           O  
ATOM   3188  CB  ASN A 206     143.178 134.321 166.729  1.00 46.24           C  
ATOM   3189  CG  ASN A 206     142.828 135.474 167.593  1.00 46.24           C  
ATOM   3190  OD1 ASN A 206     143.189 136.619 167.304  1.00 46.24           O  
ATOM   3191  ND2 ASN A 206     142.105 135.207 168.647  1.00 46.24           N  
ATOM   3192  H   ASN A 206     140.730 133.913 165.929  1.00 46.24           H  
ATOM   3193  HA  ASN A 206     143.022 135.501 164.962  1.00 46.24           H  
ATOM   3194 1HB  ASN A 206     142.728 133.421 167.144  1.00 46.24           H  
ATOM   3195 2HB  ASN A 206     144.258 134.187 166.745  1.00 46.24           H  
ATOM   3196 1HD2 ASN A 206     141.827 135.944 169.263  1.00 46.24           H  
ATOM   3197 2HD2 ASN A 206     141.825 134.263 168.836  1.00 46.24           H  
ATOM   3198  N   ARG A 207     142.622 133.055 163.385  1.00 46.24           N  
ATOM   3199  CA  ARG A 207     142.966 132.042 162.401  1.00 46.24           C  
ATOM   3200  C   ARG A 207     144.441 131.843 162.212  1.00 46.24           C  
ATOM   3201  O   ARG A 207     144.965 130.750 162.427  1.00 46.24           O  
ATOM   3202  CB  ARG A 207     142.328 132.387 161.080  1.00 46.24           C  
ATOM   3203  CG  ARG A 207     142.304 131.263 160.103  1.00 46.24           C  
ATOM   3204  CD  ARG A 207     141.523 131.605 158.901  1.00 46.24           C  
ATOM   3205  NE  ARG A 207     141.164 130.415 158.166  1.00 46.24           N  
ATOM   3206  CZ  ARG A 207     141.907 129.834 157.212  1.00 46.24           C  
ATOM   3207  NH1 ARG A 207     143.048 130.374 156.828  1.00 46.24           N  
ATOM   3208  NH2 ARG A 207     141.486 128.709 156.657  1.00 46.24           N  
ATOM   3209  H   ARG A 207     141.708 133.442 163.295  1.00 46.24           H  
ATOM   3210  HA  ARG A 207     142.545 131.107 162.761  1.00 46.24           H  
ATOM   3211 1HB  ARG A 207     141.303 132.702 161.242  1.00 46.24           H  
ATOM   3212 2HB  ARG A 207     142.852 133.225 160.615  1.00 46.24           H  
ATOM   3213 1HG  ARG A 207     143.319 131.022 159.798  1.00 46.24           H  
ATOM   3214 2HG  ARG A 207     141.854 130.396 160.572  1.00 46.24           H  
ATOM   3215 1HD  ARG A 207     140.607 132.120 159.189  1.00 46.24           H  
ATOM   3216 2HD  ARG A 207     142.114 132.244 158.249  1.00 46.24           H  
ATOM   3217  HE  ARG A 207     140.289 129.966 158.419  1.00 46.24           H  
ATOM   3218 1HH1 ARG A 207     143.375 131.241 157.239  1.00 46.24           H  
ATOM   3219 2HH1 ARG A 207     143.598 129.925 156.109  1.00 46.24           H  
ATOM   3220 1HH2 ARG A 207     140.610 128.295 156.955  1.00 46.24           H  
ATOM   3221 2HH2 ARG A 207     142.039 128.260 155.942  1.00 46.24           H  
ATOM   3222  N   HIS A 208     145.104 132.878 161.755  1.00 46.24           N  
ATOM   3223  CA  HIS A 208     146.498 132.799 161.404  1.00 46.24           C  
ATOM   3224  C   HIS A 208     147.398 132.913 162.622  1.00 46.24           C  
ATOM   3225  O   HIS A 208     148.421 132.235 162.717  1.00 46.24           O  
ATOM   3226  CB  HIS A 208     146.796 133.892 160.404  1.00 46.24           C  
ATOM   3227  CG  HIS A 208     145.989 133.724 159.165  1.00 46.24           C  
ATOM   3228  ND1 HIS A 208     145.657 134.765 158.330  1.00 46.24           N  
ATOM   3229  CD2 HIS A 208     145.417 132.620 158.625  1.00 46.24           C  
ATOM   3230  CE1 HIS A 208     144.912 134.315 157.333  1.00 46.24           C  
ATOM   3231  NE2 HIS A 208     144.744 133.012 157.498  1.00 46.24           N  
ATOM   3232  H   HIS A 208     144.621 133.755 161.620  1.00 46.24           H  
ATOM   3233  HA  HIS A 208     146.702 131.840 160.926  1.00 46.24           H  
ATOM   3234 1HB  HIS A 208     146.571 134.868 160.840  1.00 46.24           H  
ATOM   3235 2HB  HIS A 208     147.855 133.881 160.141  1.00 46.24           H  
ATOM   3236  HD1 HIS A 208     146.068 135.681 158.348  1.00 46.24           H  
ATOM   3237  HD2 HIS A 208     145.398 131.576 158.934  1.00 46.24           H  
ATOM   3238  HE1 HIS A 208     144.547 134.990 156.563  1.00 46.24           H  
ATOM   3239  N   ASP A 209     146.981 133.727 163.581  1.00 46.24           N  
ATOM   3240  CA  ASP A 209     147.763 133.999 164.776  1.00 46.24           C  
ATOM   3241  C   ASP A 209     147.963 132.758 165.630  1.00 46.24           C  
ATOM   3242  O   ASP A 209     148.990 132.607 166.287  1.00 46.24           O  
ATOM   3243  CB  ASP A 209     147.098 135.081 165.594  1.00 46.24           C  
ATOM   3244  CG  ASP A 209     147.133 136.422 164.909  1.00 46.24           C  
ATOM   3245  OD1 ASP A 209     147.898 136.575 163.987  1.00 46.24           O  
ATOM   3246  OD2 ASP A 209     146.376 137.279 165.293  1.00 46.24           O  
ATOM   3247  H   ASP A 209     146.106 134.214 163.460  1.00 46.24           H  
ATOM   3248  HA  ASP A 209     148.741 134.334 164.437  1.00 46.24           H  
ATOM   3249 1HB  ASP A 209     146.063 134.811 165.780  1.00 46.24           H  
ATOM   3250 2HB  ASP A 209     147.596 135.169 166.559  1.00 46.24           H  
ATOM   3251  N   MET A 210     146.992 131.859 165.595  1.00 46.24           N  
ATOM   3252  CA  MET A 210     147.012 130.651 166.407  1.00 46.24           C  
ATOM   3253  C   MET A 210     148.221 129.760 166.161  1.00 46.24           C  
ATOM   3254  O   MET A 210     148.645 129.042 167.060  1.00 46.24           O  
ATOM   3255  CB  MET A 210     145.736 129.874 166.214  1.00 46.24           C  
ATOM   3256  CG  MET A 210     144.522 130.505 166.861  1.00 46.24           C  
ATOM   3257  SD  MET A 210     143.096 129.432 166.797  1.00 46.24           S  
ATOM   3258  CE  MET A 210     142.680 129.568 165.075  1.00 46.24           C  
ATOM   3259  H   MET A 210     146.176 132.049 165.030  1.00 46.24           H  
ATOM   3260  HA  MET A 210     147.077 130.980 167.441  1.00 46.24           H  
ATOM   3261 1HB  MET A 210     145.529 129.772 165.149  1.00 46.24           H  
ATOM   3262 2HB  MET A 210     145.853 128.871 166.624  1.00 46.24           H  
ATOM   3263 1HG  MET A 210     144.740 130.727 167.903  1.00 46.24           H  
ATOM   3264 2HG  MET A 210     144.276 131.433 166.360  1.00 46.24           H  
ATOM   3265 1HE  MET A 210     141.814 128.944 164.857  1.00 46.24           H  
ATOM   3266 2HE  MET A 210     142.446 130.605 164.845  1.00 46.24           H  
ATOM   3267 3HE  MET A 210     143.525 129.242 164.467  1.00 46.24           H  
ATOM   3268  N   LEU A 211     148.814 129.820 164.970  1.00 46.24           N  
ATOM   3269  CA  LEU A 211     149.961 128.965 164.675  1.00 46.24           C  
ATOM   3270  C   LEU A 211     151.253 129.474 165.298  1.00 46.24           C  
ATOM   3271  O   LEU A 211     152.289 128.818 165.205  1.00 46.24           O  
ATOM   3272  CB  LEU A 211     150.134 128.801 163.183  1.00 46.24           C  
ATOM   3273  CG  LEU A 211     149.015 128.042 162.495  1.00 46.24           C  
ATOM   3274  CD1 LEU A 211     149.245 128.040 161.000  1.00 46.24           C  
ATOM   3275  CD2 LEU A 211     148.970 126.628 163.042  1.00 46.24           C  
ATOM   3276  H   LEU A 211     148.473 130.458 164.256  1.00 46.24           H  
ATOM   3277  HA  LEU A 211     149.742 127.994 165.119  1.00 46.24           H  
ATOM   3278 1HB  LEU A 211     150.200 129.787 162.727  1.00 46.24           H  
ATOM   3279 2HB  LEU A 211     151.066 128.268 162.995  1.00 46.24           H  
ATOM   3280  HG  LEU A 211     148.063 128.538 162.689  1.00 46.24           H  
ATOM   3281 1HD1 LEU A 211     148.436 127.500 160.509  1.00 46.24           H  
ATOM   3282 2HD1 LEU A 211     149.269 129.067 160.635  1.00 46.24           H  
ATOM   3283 3HD1 LEU A 211     150.194 127.553 160.779  1.00 46.24           H  
ATOM   3284 1HD2 LEU A 211     148.166 126.075 162.557  1.00 46.24           H  
ATOM   3285 2HD2 LEU A 211     149.920 126.132 162.846  1.00 46.24           H  
ATOM   3286 3HD2 LEU A 211     148.792 126.658 164.117  1.00 46.24           H  
ATOM   3287  N   LEU A 212     151.186 130.616 165.974  1.00 46.24           N  
ATOM   3288  CA  LEU A 212     152.321 131.162 166.664  1.00 46.24           C  
ATOM   3289  C   LEU A 212     152.428 130.610 168.082  1.00 46.24           C  
ATOM   3290  O   LEU A 212     153.401 130.882 168.787  1.00 46.24           O  
ATOM   3291  CB  LEU A 212     152.212 132.670 166.710  1.00 46.24           C  
ATOM   3292  CG  LEU A 212     152.165 133.348 165.355  1.00 46.24           C  
ATOM   3293  CD1 LEU A 212     151.943 134.836 165.544  1.00 46.24           C  
ATOM   3294  CD2 LEU A 212     153.460 133.067 164.614  1.00 46.24           C  
ATOM   3295  H   LEU A 212     150.324 131.139 166.005  1.00 46.24           H  
ATOM   3296  HA  LEU A 212     153.208 130.860 166.110  1.00 46.24           H  
ATOM   3297 1HB  LEU A 212     151.310 132.941 167.255  1.00 46.24           H  
ATOM   3298 2HB  LEU A 212     153.072 133.065 167.250  1.00 46.24           H  
ATOM   3299  HG  LEU A 212     151.327 132.955 164.779  1.00 46.24           H  
ATOM   3300 1HD1 LEU A 212     151.900 135.323 164.569  1.00 46.24           H  
ATOM   3301 2HD1 LEU A 212     151.004 134.999 166.072  1.00 46.24           H  
ATOM   3302 3HD1 LEU A 212     152.765 135.256 166.123  1.00 46.24           H  
ATOM   3303 1HD2 LEU A 212     153.431 133.546 163.636  1.00 46.24           H  
ATOM   3304 2HD2 LEU A 212     154.300 133.461 165.187  1.00 46.24           H  
ATOM   3305 3HD2 LEU A 212     153.581 131.990 164.488  1.00 46.24           H  
ATOM   3306  N   VAL A 213     151.430 129.837 168.514  1.00 46.24           N  
ATOM   3307  CA  VAL A 213     151.433 129.348 169.871  1.00 46.24           C  
ATOM   3308  C   VAL A 213     152.432 128.232 170.081  1.00 46.24           C  
ATOM   3309  O   VAL A 213     152.140 127.064 169.818  1.00 46.24           O  
ATOM   3310  CB  VAL A 213     150.047 128.878 170.288  1.00 46.24           C  
ATOM   3311  CG1 VAL A 213     150.097 128.314 171.692  1.00 46.24           C  
ATOM   3312  CG2 VAL A 213     149.069 130.042 170.209  1.00 46.24           C  
ATOM   3313  H   VAL A 213     150.645 129.612 167.914  1.00 46.24           H  
ATOM   3314  HA  VAL A 213     151.734 130.187 170.501  1.00 46.24           H  
ATOM   3315  HB  VAL A 213     149.725 128.086 169.629  1.00 46.24           H  
ATOM   3316 1HG1 VAL A 213     149.104 127.966 171.979  1.00 46.24           H  
ATOM   3317 2HG1 VAL A 213     150.797 127.479 171.723  1.00 46.24           H  
ATOM   3318 3HG1 VAL A 213     150.424 129.089 172.384  1.00 46.24           H  
ATOM   3319 1HG2 VAL A 213     148.075 129.700 170.499  1.00 46.24           H  
ATOM   3320 2HG2 VAL A 213     149.391 130.834 170.884  1.00 46.24           H  
ATOM   3321 3HG2 VAL A 213     149.037 130.424 169.190  1.00 46.24           H  
ATOM   3322  N   GLU A 214     153.593 128.630 170.592  1.00 46.24           N  
ATOM   3323  CA  GLU A 214     154.694 127.772 171.052  1.00 46.24           C  
ATOM   3324  C   GLU A 214     154.909 126.479 170.181  1.00 46.24           C  
ATOM   3325  O   GLU A 214     155.354 126.614 169.033  1.00 46.24           O  
ATOM   3326  CB  GLU A 214     154.567 127.542 172.560  1.00 46.24           C  
ATOM   3327  CG  GLU A 214     154.918 128.754 173.392  1.00 46.24           C  
ATOM   3328  CD  GLU A 214     156.371 129.074 173.336  1.00 46.24           C  
ATOM   3329  OE1 GLU A 214     157.156 128.156 173.330  1.00 46.24           O  
ATOM   3330  OE2 GLU A 214     156.708 130.231 173.288  1.00 46.24           O  
ATOM   3331  H   GLU A 214     153.722 129.632 170.676  1.00 46.24           H  
ATOM   3332  HA  GLU A 214     155.593 128.373 170.903  1.00 46.24           H  
ATOM   3333 1HB  GLU A 214     153.539 127.300 172.821  1.00 46.24           H  
ATOM   3334 2HB  GLU A 214     155.213 126.732 172.881  1.00 46.24           H  
ATOM   3335 1HG  GLU A 214     154.355 129.615 173.034  1.00 46.24           H  
ATOM   3336 2HG  GLU A 214     154.639 128.571 174.423  1.00 46.24           H  
ATOM   3337  N   PRO A 215     154.638 125.221 170.694  1.00 46.24           N  
ATOM   3338  CA  PRO A 215     154.968 124.003 169.990  1.00 46.24           C  
ATOM   3339  C   PRO A 215     154.395 123.931 168.579  1.00 46.24           C  
ATOM   3340  O   PRO A 215     154.937 123.226 167.741  1.00 46.24           O  
ATOM   3341  CB  PRO A 215     154.314 122.928 170.841  1.00 46.24           C  
ATOM   3342  CG  PRO A 215     153.117 123.600 171.431  1.00 46.24           C  
ATOM   3343  CD  PRO A 215     153.548 125.005 171.682  1.00 46.24           C  
ATOM   3344  HA  PRO A 215     156.062 123.879 169.969  1.00 46.24           H  
ATOM   3345 1HB  PRO A 215     154.054 122.061 170.218  1.00 46.24           H  
ATOM   3346 2HB  PRO A 215     155.024 122.572 171.603  1.00 46.24           H  
ATOM   3347 1HG  PRO A 215     152.268 123.536 170.735  1.00 46.24           H  
ATOM   3348 2HG  PRO A 215     152.811 123.081 172.350  1.00 46.24           H  
ATOM   3349 1HD  PRO A 215     152.718 125.692 171.532  1.00 46.24           H  
ATOM   3350 2HD  PRO A 215     153.943 125.049 172.705  1.00 46.24           H  
ATOM   3351  N   LEU A 216     153.308 124.658 168.302  1.00 46.24           N  
ATOM   3352  CA  LEU A 216     152.701 124.600 166.988  1.00 46.24           C  
ATOM   3353  C   LEU A 216     153.642 125.103 165.940  1.00 46.24           C  
ATOM   3354  O   LEU A 216     153.744 124.537 164.853  1.00 46.24           O  
ATOM   3355  CB  LEU A 216     151.430 125.426 166.934  1.00 46.24           C  
ATOM   3356  CG  LEU A 216     150.265 124.902 167.742  1.00 46.24           C  
ATOM   3357  CD1 LEU A 216     149.133 125.896 167.671  1.00 46.24           C  
ATOM   3358  CD2 LEU A 216     149.836 123.563 167.196  1.00 46.24           C  
ATOM   3359  H   LEU A 216     152.900 125.260 169.007  1.00 46.24           H  
ATOM   3360  HA  LEU A 216     152.488 123.551 166.779  1.00 46.24           H  
ATOM   3361 1HB  LEU A 216     151.652 126.431 167.289  1.00 46.24           H  
ATOM   3362 2HB  LEU A 216     151.106 125.495 165.895  1.00 46.24           H  
ATOM   3363  HG  LEU A 216     150.561 124.797 168.785  1.00 46.24           H  
ATOM   3364 1HD1 LEU A 216     148.291 125.534 168.261  1.00 46.24           H  
ATOM   3365 2HD1 LEU A 216     149.467 126.849 168.061  1.00 46.24           H  
ATOM   3366 3HD1 LEU A 216     148.822 126.019 166.634  1.00 46.24           H  
ATOM   3367 1HD2 LEU A 216     148.996 123.185 167.779  1.00 46.24           H  
ATOM   3368 2HD2 LEU A 216     149.534 123.677 166.157  1.00 46.24           H  
ATOM   3369 3HD2 LEU A 216     150.667 122.860 167.258  1.00 46.24           H  
ATOM   3370  N   ASN A 217     154.338 126.168 166.267  1.00 46.24           N  
ATOM   3371  CA  ASN A 217     155.217 126.797 165.336  1.00 46.24           C  
ATOM   3372  C   ASN A 217     156.433 125.941 165.132  1.00 46.24           C  
ATOM   3373  O   ASN A 217     156.855 125.692 163.998  1.00 46.24           O  
ATOM   3374  CB  ASN A 217     155.580 128.175 165.818  1.00 46.24           C  
ATOM   3375  CG  ASN A 217     156.280 128.972 164.785  1.00 46.24           C  
ATOM   3376  OD1 ASN A 217     155.700 129.306 163.746  1.00 46.24           O  
ATOM   3377  ND2 ASN A 217     157.523 129.286 165.036  1.00 46.24           N  
ATOM   3378  H   ASN A 217     154.257 126.551 167.199  1.00 46.24           H  
ATOM   3379  HA  ASN A 217     154.693 126.854 164.381  1.00 46.24           H  
ATOM   3380 1HB  ASN A 217     154.677 128.705 166.120  1.00 46.24           H  
ATOM   3381 2HB  ASN A 217     156.220 128.097 166.696  1.00 46.24           H  
ATOM   3382 1HD2 ASN A 217     158.048 129.822 164.374  1.00 46.24           H  
ATOM   3383 2HD2 ASN A 217     157.950 128.990 165.890  1.00 46.24           H  
ATOM   3384  N   ARG A 218     156.990 125.475 166.234  1.00 46.24           N  
ATOM   3385  CA  ARG A 218     158.195 124.680 166.212  1.00 46.24           C  
ATOM   3386  C   ARG A 218     157.984 123.338 165.546  1.00 46.24           C  
ATOM   3387  O   ARG A 218     158.831 122.885 164.777  1.00 46.24           O  
ATOM   3388  CB  ARG A 218     158.711 124.501 167.603  1.00 46.24           C  
ATOM   3389  CG  ARG A 218     159.302 125.757 168.207  1.00 46.24           C  
ATOM   3390  CD  ARG A 218     160.005 125.474 169.473  1.00 46.24           C  
ATOM   3391  NE  ARG A 218     159.077 125.079 170.519  1.00 46.24           N  
ATOM   3392  CZ  ARG A 218     158.451 125.943 171.340  1.00 46.24           C  
ATOM   3393  NH1 ARG A 218     158.671 127.232 171.227  1.00 46.24           N  
ATOM   3394  NH2 ARG A 218     157.621 125.507 172.267  1.00 46.24           N  
ATOM   3395  H   ARG A 218     156.567 125.706 167.132  1.00 46.24           H  
ATOM   3396  HA  ARG A 218     158.923 125.238 165.620  1.00 46.24           H  
ATOM   3397 1HB  ARG A 218     157.904 124.166 168.254  1.00 46.24           H  
ATOM   3398 2HB  ARG A 218     159.483 123.731 167.612  1.00 46.24           H  
ATOM   3399 1HG  ARG A 218     160.015 126.196 167.508  1.00 46.24           H  
ATOM   3400 2HG  ARG A 218     158.505 126.473 168.410  1.00 46.24           H  
ATOM   3401 1HD  ARG A 218     160.716 124.663 169.322  1.00 46.24           H  
ATOM   3402 2HD  ARG A 218     160.535 126.366 169.805  1.00 46.24           H  
ATOM   3403  HE  ARG A 218     158.887 124.094 170.637  1.00 46.24           H  
ATOM   3404 1HH1 ARG A 218     159.307 127.580 170.525  1.00 46.24           H  
ATOM   3405 2HH1 ARG A 218     158.207 127.874 171.858  1.00 46.24           H  
ATOM   3406 1HH2 ARG A 218     157.446 124.517 172.367  1.00 46.24           H  
ATOM   3407 2HH2 ARG A 218     157.169 126.174 172.881  1.00 46.24           H  
ATOM   3408  N   LEU A 219     156.848 122.714 165.823  1.00 46.24           N  
ATOM   3409  CA  LEU A 219     156.519 121.427 165.250  1.00 46.24           C  
ATOM   3410  C   LEU A 219     156.472 121.493 163.763  1.00 46.24           C  
ATOM   3411  O   LEU A 219     157.039 120.640 163.078  1.00 46.24           O  
ATOM   3412  CB  LEU A 219     155.195 120.918 165.777  1.00 46.24           C  
ATOM   3413  CG  LEU A 219     154.725 119.606 165.171  1.00 46.24           C  
ATOM   3414  CD1 LEU A 219     155.756 118.530 165.451  1.00 46.24           C  
ATOM   3415  CD2 LEU A 219     153.379 119.231 165.763  1.00 46.24           C  
ATOM   3416  H   LEU A 219     156.197 123.133 166.465  1.00 46.24           H  
ATOM   3417  HA  LEU A 219     157.319 120.744 165.532  1.00 46.24           H  
ATOM   3418 1HB  LEU A 219     155.279 120.777 166.853  1.00 46.24           H  
ATOM   3419 2HB  LEU A 219     154.428 121.669 165.586  1.00 46.24           H  
ATOM   3420  HG  LEU A 219     154.631 119.714 164.091  1.00 46.24           H  
ATOM   3421 1HD1 LEU A 219     155.429 117.588 165.012  1.00 46.24           H  
ATOM   3422 2HD1 LEU A 219     156.712 118.820 165.014  1.00 46.24           H  
ATOM   3423 3HD1 LEU A 219     155.871 118.408 166.528  1.00 46.24           H  
ATOM   3424 1HD2 LEU A 219     153.039 118.290 165.328  1.00 46.24           H  
ATOM   3425 2HD2 LEU A 219     153.477 119.117 166.843  1.00 46.24           H  
ATOM   3426 3HD2 LEU A 219     152.655 120.015 165.545  1.00 46.24           H  
ATOM   3427  N   LEU A 220     155.785 122.496 163.247  1.00 46.24           N  
ATOM   3428  CA  LEU A 220     155.651 122.650 161.823  1.00 46.24           C  
ATOM   3429  C   LEU A 220     156.988 122.859 161.158  1.00 46.24           C  
ATOM   3430  O   LEU A 220     157.257 122.274 160.106  1.00 46.24           O  
ATOM   3431  CB  LEU A 220     154.722 123.791 161.524  1.00 46.24           C  
ATOM   3432  CG  LEU A 220     153.272 123.520 161.873  1.00 46.24           C  
ATOM   3433  CD1 LEU A 220     152.467 124.793 161.717  1.00 46.24           C  
ATOM   3434  CD2 LEU A 220     152.747 122.421 160.971  1.00 46.24           C  
ATOM   3435  H   LEU A 220     155.321 123.163 163.858  1.00 46.24           H  
ATOM   3436  HA  LEU A 220     155.230 121.720 161.446  1.00 46.24           H  
ATOM   3437 1HB  LEU A 220     155.044 124.666 162.086  1.00 46.24           H  
ATOM   3438 2HB  LEU A 220     154.775 124.021 160.460  1.00 46.24           H  
ATOM   3439  HG  LEU A 220     153.197 123.198 162.909  1.00 46.24           H  
ATOM   3440 1HD1 LEU A 220     151.426 124.599 161.973  1.00 46.24           H  
ATOM   3441 2HD1 LEU A 220     152.867 125.560 162.381  1.00 46.24           H  
ATOM   3442 3HD1 LEU A 220     152.529 125.138 160.686  1.00 46.24           H  
ATOM   3443 1HD2 LEU A 220     151.706 122.214 161.218  1.00 46.24           H  
ATOM   3444 2HD2 LEU A 220     152.817 122.740 159.931  1.00 46.24           H  
ATOM   3445 3HD2 LEU A 220     153.341 121.519 161.115  1.00 46.24           H  
ATOM   3446  N   GLN A 221     157.857 123.646 161.786  1.00 46.24           N  
ATOM   3447  CA  GLN A 221     159.173 123.881 161.233  1.00 46.24           C  
ATOM   3448  C   GLN A 221     159.984 122.620 161.222  1.00 46.24           C  
ATOM   3449  O   GLN A 221     160.736 122.369 160.280  1.00 46.24           O  
ATOM   3450  CB  GLN A 221     159.902 124.956 161.991  1.00 46.24           C  
ATOM   3451  CG  GLN A 221     161.232 125.322 161.373  1.00 46.24           C  
ATOM   3452  CD  GLN A 221     161.071 125.885 159.977  1.00 46.24           C  
ATOM   3453  OE1 GLN A 221     160.145 126.655 159.709  1.00 46.24           O  
ATOM   3454  NE2 GLN A 221     161.975 125.518 159.081  1.00 46.24           N  
ATOM   3455  H   GLN A 221     157.585 124.119 162.644  1.00 46.24           H  
ATOM   3456  HA  GLN A 221     159.030 124.191 160.197  1.00 46.24           H  
ATOM   3457 1HB  GLN A 221     159.288 125.855 162.036  1.00 46.24           H  
ATOM   3458 2HB  GLN A 221     160.081 124.627 163.015  1.00 46.24           H  
ATOM   3459 1HG  GLN A 221     161.716 126.076 161.994  1.00 46.24           H  
ATOM   3460 2HG  GLN A 221     161.854 124.430 161.313  1.00 46.24           H  
ATOM   3461 1HE2 GLN A 221     161.922 125.863 158.144  1.00 46.24           H  
ATOM   3462 2HE2 GLN A 221     162.716 124.894 159.340  1.00 46.24           H  
ATOM   3463  N   ASP A 222     159.820 121.810 162.260  1.00 46.24           N  
ATOM   3464  CA  ASP A 222     160.516 120.553 162.337  1.00 46.24           C  
ATOM   3465  C   ASP A 222     160.137 119.658 161.204  1.00 46.24           C  
ATOM   3466  O   ASP A 222     161.006 119.114 160.535  1.00 46.24           O  
ATOM   3467  CB  ASP A 222     160.253 119.843 163.642  1.00 46.24           C  
ATOM   3468  CG  ASP A 222     161.068 118.572 163.747  1.00 46.24           C  
ATOM   3469  OD1 ASP A 222     162.264 118.669 163.870  1.00 46.24           O  
ATOM   3470  OD2 ASP A 222     160.499 117.507 163.672  1.00 46.24           O  
ATOM   3471  H   ASP A 222     159.214 122.084 163.021  1.00 46.24           H  
ATOM   3472  HA  ASP A 222     161.579 120.776 162.246  1.00 46.24           H  
ATOM   3473 1HB  ASP A 222     160.505 120.498 164.477  1.00 46.24           H  
ATOM   3474 2HB  ASP A 222     159.198 119.592 163.724  1.00 46.24           H  
ATOM   3475  N   LYS A 223     158.838 119.501 160.975  1.00 46.24           N  
ATOM   3476  CA  LYS A 223     158.354 118.637 159.915  1.00 46.24           C  
ATOM   3477  C   LYS A 223     158.858 119.080 158.574  1.00 46.24           C  
ATOM   3478  O   LYS A 223     159.250 118.250 157.743  1.00 46.24           O  
ATOM   3479  CB  LYS A 223     156.854 118.608 159.889  1.00 46.24           C  
ATOM   3480  CG  LYS A 223     156.216 117.882 161.032  1.00 46.24           C  
ATOM   3481  CD  LYS A 223     154.719 117.910 160.888  1.00 46.24           C  
ATOM   3482  CE  LYS A 223     154.049 117.167 162.003  1.00 46.24           C  
ATOM   3483  NZ  LYS A 223     152.579 117.182 161.859  1.00 46.24           N  
ATOM   3484  H   LYS A 223     158.169 119.978 161.569  1.00 46.24           H  
ATOM   3485  HA  LYS A 223     158.751 117.640 160.107  1.00 46.24           H  
ATOM   3486 1HB  LYS A 223     156.472 119.629 159.889  1.00 46.24           H  
ATOM   3487 2HB  LYS A 223     156.517 118.134 158.967  1.00 46.24           H  
ATOM   3488 1HG  LYS A 223     156.556 116.846 161.048  1.00 46.24           H  
ATOM   3489 2HG  LYS A 223     156.495 118.355 161.973  1.00 46.24           H  
ATOM   3490 1HD  LYS A 223     154.371 118.943 160.892  1.00 46.24           H  
ATOM   3491 2HD  LYS A 223     154.436 117.453 159.940  1.00 46.24           H  
ATOM   3492 1HE  LYS A 223     154.393 116.134 162.010  1.00 46.24           H  
ATOM   3493 2HE  LYS A 223     154.313 117.628 162.953  1.00 46.24           H  
ATOM   3494 1HZ  LYS A 223     152.177 116.674 162.633  1.00 46.24           H  
ATOM   3495 2HZ  LYS A 223     152.244 118.134 161.870  1.00 46.24           H  
ATOM   3496 3HZ  LYS A 223     152.316 116.740 160.991  1.00 46.24           H  
ATOM   3497  N   TRP A 224     158.838 120.390 158.363  1.00 46.24           N  
ATOM   3498  CA  TRP A 224     159.301 120.983 157.144  1.00 46.24           C  
ATOM   3499  C   TRP A 224     160.702 120.565 156.842  1.00 46.24           C  
ATOM   3500  O   TRP A 224     160.980 119.980 155.797  1.00 46.24           O  
ATOM   3501  CB  TRP A 224     159.206 122.487 157.219  1.00 46.24           C  
ATOM   3502  CG  TRP A 224     159.701 123.159 156.002  1.00 46.24           C  
ATOM   3503  CD1 TRP A 224     160.838 123.882 155.877  1.00 46.24           C  
ATOM   3504  CD2 TRP A 224     159.079 123.161 154.710  1.00 46.24           C  
ATOM   3505  NE1 TRP A 224     160.960 124.344 154.601  1.00 46.24           N  
ATOM   3506  CE2 TRP A 224     159.894 123.911 153.872  1.00 46.24           C  
ATOM   3507  CE3 TRP A 224     157.917 122.599 154.205  1.00 46.24           C  
ATOM   3508  CZ2 TRP A 224     159.584 124.114 152.550  1.00 46.24           C  
ATOM   3509  CZ3 TRP A 224     157.602 122.804 152.879  1.00 46.24           C  
ATOM   3510  CH2 TRP A 224     158.415 123.543 152.074  1.00 46.24           C  
ATOM   3511  H   TRP A 224     158.473 121.000 159.085  1.00 46.24           H  
ATOM   3512  HA  TRP A 224     158.666 120.623 156.359  1.00 46.24           H  
ATOM   3513 1HB  TRP A 224     158.167 122.779 157.375  1.00 46.24           H  
ATOM   3514 2HB  TRP A 224     159.779 122.852 158.067  1.00 46.24           H  
ATOM   3515  HD1 TRP A 224     161.547 124.071 156.679  1.00 46.24           H  
ATOM   3516  HE1 TRP A 224     161.718 124.913 154.250  1.00 46.24           H  
ATOM   3517  HE3 TRP A 224     157.264 122.009 154.848  1.00 46.24           H  
ATOM   3518  HZ2 TRP A 224     160.221 124.701 151.889  1.00 46.24           H  
ATOM   3519  HZ3 TRP A 224     156.686 122.360 152.489  1.00 46.24           H  
ATOM   3520  HH2 TRP A 224     158.138 123.687 151.033  1.00 46.24           H  
ATOM   3521  N   ASP A 225     161.594 120.841 157.761  1.00 46.24           N  
ATOM   3522  CA  ASP A 225     162.986 120.543 157.557  1.00 46.24           C  
ATOM   3523  C   ASP A 225     163.258 119.057 157.549  1.00 46.24           C  
ATOM   3524  O   ASP A 225     164.117 118.584 156.806  1.00 46.24           O  
ATOM   3525  CB  ASP A 225     163.818 121.234 158.606  1.00 46.24           C  
ATOM   3526  CG  ASP A 225     163.877 122.723 158.374  1.00 46.24           C  
ATOM   3527  OD1 ASP A 225     163.823 123.126 157.232  1.00 46.24           O  
ATOM   3528  OD2 ASP A 225     163.933 123.455 159.332  1.00 46.24           O  
ATOM   3529  H   ASP A 225     161.305 121.299 158.618  1.00 46.24           H  
ATOM   3530  HA  ASP A 225     163.244 120.930 156.574  1.00 46.24           H  
ATOM   3531 1HB  ASP A 225     163.396 121.047 159.594  1.00 46.24           H  
ATOM   3532 2HB  ASP A 225     164.832 120.833 158.598  1.00 46.24           H  
ATOM   3533  N   ARG A 226     162.524 118.319 158.365  1.00 46.24           N  
ATOM   3534  CA  ARG A 226     162.716 116.897 158.481  1.00 46.24           C  
ATOM   3535  C   ARG A 226     162.462 116.168 157.181  1.00 46.24           C  
ATOM   3536  O   ARG A 226     163.241 115.287 156.812  1.00 46.24           O  
ATOM   3537  CB  ARG A 226     161.850 116.330 159.573  1.00 46.24           C  
ATOM   3538  CG  ARG A 226     162.066 114.865 159.867  1.00 46.24           C  
ATOM   3539  CD  ARG A 226     161.175 114.407 160.955  1.00 46.24           C  
ATOM   3540  NE  ARG A 226     161.457 115.097 162.201  1.00 46.24           N  
ATOM   3541  CZ  ARG A 226     162.444 114.764 163.049  1.00 46.24           C  
ATOM   3542  NH1 ARG A 226     163.239 113.753 162.775  1.00 46.24           N  
ATOM   3543  NH2 ARG A 226     162.608 115.458 164.155  1.00 46.24           N  
ATOM   3544  H   ARG A 226     161.834 118.761 158.950  1.00 46.24           H  
ATOM   3545  HA  ARG A 226     163.764 116.751 158.743  1.00 46.24           H  
ATOM   3546 1HB  ARG A 226     162.041 116.869 160.498  1.00 46.24           H  
ATOM   3547 2HB  ARG A 226     160.801 116.475 159.322  1.00 46.24           H  
ATOM   3548 1HG  ARG A 226     161.862 114.272 158.976  1.00 46.24           H  
ATOM   3549 2HG  ARG A 226     163.098 114.705 160.181  1.00 46.24           H  
ATOM   3550 1HD  ARG A 226     160.138 114.602 160.683  1.00 46.24           H  
ATOM   3551 2HD  ARG A 226     161.314 113.339 161.116  1.00 46.24           H  
ATOM   3552  HE  ARG A 226     160.874 115.890 162.455  1.00 46.24           H  
ATOM   3553 1HH1 ARG A 226     163.108 113.223 161.925  1.00 46.24           H  
ATOM   3554 2HH1 ARG A 226     163.979 113.507 163.415  1.00 46.24           H  
ATOM   3555 1HH2 ARG A 226     161.987 116.234 164.352  1.00 46.24           H  
ATOM   3556 2HH2 ARG A 226     163.346 115.222 164.799  1.00 46.24           H  
ATOM   3557  N   PHE A 227     161.386 116.521 156.465  1.00 46.24           N  
ATOM   3558  CA  PHE A 227     161.113 115.786 155.240  1.00 46.24           C  
ATOM   3559  C   PHE A 227     160.159 116.452 154.263  1.00 46.24           C  
ATOM   3560  O   PHE A 227     160.215 116.160 153.061  1.00 46.24           O  
ATOM   3561  CB  PHE A 227     160.591 114.395 155.571  1.00 46.24           C  
ATOM   3562  CG  PHE A 227     159.236 114.398 156.182  1.00 46.24           C  
ATOM   3563  CD1 PHE A 227     158.124 114.166 155.407  1.00 46.24           C  
ATOM   3564  CD2 PHE A 227     159.063 114.666 157.520  1.00 46.24           C  
ATOM   3565  CE1 PHE A 227     156.864 114.182 155.959  1.00 46.24           C  
ATOM   3566  CE2 PHE A 227     157.811 114.691 158.082  1.00 46.24           C  
ATOM   3567  CZ  PHE A 227     156.706 114.446 157.300  1.00 46.24           C  
ATOM   3568  H   PHE A 227     160.764 117.247 156.793  1.00 46.24           H  
ATOM   3569  HA  PHE A 227     162.059 115.699 154.733  1.00 46.24           H  
ATOM   3570 1HB  PHE A 227     160.551 113.799 154.659  1.00 46.24           H  
ATOM   3571 2HB  PHE A 227     161.272 113.894 156.256  1.00 46.24           H  
ATOM   3572  HD1 PHE A 227     158.254 113.960 154.350  1.00 46.24           H  
ATOM   3573  HD2 PHE A 227     159.930 114.857 158.132  1.00 46.24           H  
ATOM   3574  HE1 PHE A 227     155.993 113.990 155.334  1.00 46.24           H  
ATOM   3575  HE2 PHE A 227     157.691 114.903 159.144  1.00 46.24           H  
ATOM   3576  HZ  PHE A 227     155.710 114.464 157.740  1.00 46.24           H  
ATOM   3577  N   VAL A 228     159.279 117.326 154.743  1.00 46.24           N  
ATOM   3578  CA  VAL A 228     158.263 117.879 153.860  1.00 46.24           C  
ATOM   3579  C   VAL A 228     158.885 118.736 152.795  1.00 46.24           C  
ATOM   3580  O   VAL A 228     158.480 118.680 151.639  1.00 46.24           O  
ATOM   3581  CB  VAL A 228     157.242 118.680 154.618  1.00 46.24           C  
ATOM   3582  CG1 VAL A 228     156.306 119.347 153.645  1.00 46.24           C  
ATOM   3583  CG2 VAL A 228     156.492 117.790 155.573  1.00 46.24           C  
ATOM   3584  H   VAL A 228     159.287 117.581 155.725  1.00 46.24           H  
ATOM   3585  HA  VAL A 228     157.778 117.033 153.376  1.00 46.24           H  
ATOM   3586  HB  VAL A 228     157.739 119.456 155.162  1.00 46.24           H  
ATOM   3587 1HG1 VAL A 228     155.578 119.946 154.192  1.00 46.24           H  
ATOM   3588 2HG1 VAL A 228     156.877 119.987 152.975  1.00 46.24           H  
ATOM   3589 3HG1 VAL A 228     155.786 118.586 153.065  1.00 46.24           H  
ATOM   3590 1HG2 VAL A 228     155.759 118.381 156.122  1.00 46.24           H  
ATOM   3591 2HG2 VAL A 228     155.982 117.007 155.013  1.00 46.24           H  
ATOM   3592 3HG2 VAL A 228     157.192 117.336 156.275  1.00 46.24           H  
ATOM   3593  N   LYS A 229     159.869 119.526 153.190  1.00 46.24           N  
ATOM   3594  CA  LYS A 229     160.629 120.381 152.292  1.00 46.24           C  
ATOM   3595  C   LYS A 229     161.073 119.661 151.046  1.00 46.24           C  
ATOM   3596  O   LYS A 229     160.887 120.157 149.933  1.00 46.24           O  
ATOM   3597  CB  LYS A 229     161.823 120.944 153.028  1.00 46.24           C  
ATOM   3598  CG  LYS A 229     162.733 121.833 152.225  1.00 46.24           C  
ATOM   3599  CD  LYS A 229     163.708 122.523 153.153  1.00 46.24           C  
ATOM   3600  CE  LYS A 229     164.561 121.513 153.895  1.00 46.24           C  
ATOM   3601  NZ  LYS A 229     165.355 122.149 154.982  1.00 46.24           N  
ATOM   3602  H   LYS A 229     160.120 119.537 154.167  1.00 46.24           H  
ATOM   3603  HA  LYS A 229     159.966 121.183 151.984  1.00 46.24           H  
ATOM   3604 1HB  LYS A 229     161.481 121.519 153.884  1.00 46.24           H  
ATOM   3605 2HB  LYS A 229     162.427 120.122 153.414  1.00 46.24           H  
ATOM   3606 1HG  LYS A 229     163.285 121.238 151.498  1.00 46.24           H  
ATOM   3607 2HG  LYS A 229     162.146 122.581 151.696  1.00 46.24           H  
ATOM   3608 1HD  LYS A 229     164.357 123.182 152.575  1.00 46.24           H  
ATOM   3609 2HD  LYS A 229     163.167 123.122 153.878  1.00 46.24           H  
ATOM   3610 1HE  LYS A 229     163.920 120.746 154.328  1.00 46.24           H  
ATOM   3611 2HE  LYS A 229     165.245 121.038 153.193  1.00 46.24           H  
ATOM   3612 1HZ  LYS A 229     165.910 121.445 155.447  1.00 46.24           H  
ATOM   3613 2HZ  LYS A 229     165.964 122.853 154.591  1.00 46.24           H  
ATOM   3614 3HZ  LYS A 229     164.729 122.578 155.656  1.00 46.24           H  
ATOM   3615  N   ARG A 230     161.684 118.504 151.231  1.00 46.24           N  
ATOM   3616  CA  ARG A 230     162.203 117.726 150.131  1.00 46.24           C  
ATOM   3617  C   ARG A 230     161.091 117.271 149.220  1.00 46.24           C  
ATOM   3618  O   ARG A 230     161.204 117.365 147.996  1.00 46.24           O  
ATOM   3619  CB  ARG A 230     162.965 116.532 150.648  1.00 46.24           C  
ATOM   3620  CG  ARG A 230     164.251 116.880 151.365  1.00 46.24           C  
ATOM   3621  CD  ARG A 230     165.104 115.688 151.602  1.00 46.24           C  
ATOM   3622  NE  ARG A 230     164.428 114.687 152.412  1.00 46.24           N  
ATOM   3623  CZ  ARG A 230     164.358 114.707 153.757  1.00 46.24           C  
ATOM   3624  NH1 ARG A 230     164.884 115.700 154.437  1.00 46.24           N  
ATOM   3625  NH2 ARG A 230     163.739 113.737 154.401  1.00 46.24           N  
ATOM   3626  H   ARG A 230     161.798 118.154 152.172  1.00 46.24           H  
ATOM   3627  HA  ARG A 230     162.867 118.379 149.564  1.00 46.24           H  
ATOM   3628 1HB  ARG A 230     162.340 115.971 151.342  1.00 46.24           H  
ATOM   3629 2HB  ARG A 230     163.214 115.869 149.819  1.00 46.24           H  
ATOM   3630 1HG  ARG A 230     164.819 117.591 150.765  1.00 46.24           H  
ATOM   3631 2HG  ARG A 230     164.016 117.328 152.331  1.00 46.24           H  
ATOM   3632 1HD  ARG A 230     165.366 115.232 150.647  1.00 46.24           H  
ATOM   3633 2HD  ARG A 230     166.013 115.989 152.121  1.00 46.24           H  
ATOM   3634  HE  ARG A 230     164.001 113.907 151.932  1.00 46.24           H  
ATOM   3635 1HH1 ARG A 230     165.354 116.453 153.955  1.00 46.24           H  
ATOM   3636 2HH1 ARG A 230     164.801 115.714 155.446  1.00 46.24           H  
ATOM   3637 1HH2 ARG A 230     163.322 112.972 153.889  1.00 46.24           H  
ATOM   3638 2HH2 ARG A 230     163.666 113.776 155.409  1.00 46.24           H  
ATOM   3639  N   ILE A 231     159.998 116.812 149.814  1.00 46.24           N  
ATOM   3640  CA  ILE A 231     158.862 116.354 149.049  1.00 46.24           C  
ATOM   3641  C   ILE A 231     158.289 117.472 148.234  1.00 46.24           C  
ATOM   3642  O   ILE A 231     157.951 117.294 147.064  1.00 46.24           O  
ATOM   3643  CB  ILE A 231     157.788 115.787 149.942  1.00 46.24           C  
ATOM   3644  CG1 ILE A 231     158.271 114.514 150.593  1.00 46.24           C  
ATOM   3645  CG2 ILE A 231     156.531 115.534 149.140  1.00 46.24           C  
ATOM   3646  CD1 ILE A 231     157.370 114.038 151.693  1.00 46.24           C  
ATOM   3647  H   ILE A 231     159.967 116.755 150.829  1.00 46.24           H  
ATOM   3648  HA  ILE A 231     159.224 115.587 148.365  1.00 46.24           H  
ATOM   3649  HB  ILE A 231     157.566 116.492 150.741  1.00 46.24           H  
ATOM   3650 1HG1 ILE A 231     158.344 113.729 149.841  1.00 46.24           H  
ATOM   3651 2HG1 ILE A 231     159.265 114.677 151.009  1.00 46.24           H  
ATOM   3652 1HG2 ILE A 231     155.757 115.132 149.793  1.00 46.24           H  
ATOM   3653 2HG2 ILE A 231     156.186 116.469 148.701  1.00 46.24           H  
ATOM   3654 3HG2 ILE A 231     156.745 114.818 148.346  1.00 46.24           H  
ATOM   3655 1HD1 ILE A 231     157.773 113.121 152.123  1.00 46.24           H  
ATOM   3656 2HD1 ILE A 231     157.305 114.805 152.466  1.00 46.24           H  
ATOM   3657 3HD1 ILE A 231     156.377 113.844 151.291  1.00 46.24           H  
ATOM   3658  N   PHE A 232     158.156 118.621 148.865  1.00 46.24           N  
ATOM   3659  CA  PHE A 232     157.632 119.796 148.236  1.00 46.24           C  
ATOM   3660  C   PHE A 232     158.451 120.172 147.035  1.00 46.24           C  
ATOM   3661  O   PHE A 232     157.903 120.437 145.968  1.00 46.24           O  
ATOM   3662  CB  PHE A 232     157.564 120.938 149.219  1.00 46.24           C  
ATOM   3663  CG  PHE A 232     157.025 122.191 148.637  1.00 46.24           C  
ATOM   3664  CD1 PHE A 232     155.668 122.359 148.472  1.00 46.24           C  
ATOM   3665  CD2 PHE A 232     157.869 123.206 148.257  1.00 46.24           C  
ATOM   3666  CE1 PHE A 232     155.165 123.520 147.939  1.00 46.24           C  
ATOM   3667  CE2 PHE A 232     157.373 124.369 147.724  1.00 46.24           C  
ATOM   3668  CZ  PHE A 232     156.017 124.527 147.565  1.00 46.24           C  
ATOM   3669  H   PHE A 232     158.436 118.680 149.831  1.00 46.24           H  
ATOM   3670  HA  PHE A 232     156.627 119.547 147.892  1.00 46.24           H  
ATOM   3671 1HB  PHE A 232     156.935 120.656 150.063  1.00 46.24           H  
ATOM   3672 2HB  PHE A 232     158.559 121.145 149.609  1.00 46.24           H  
ATOM   3673  HD1 PHE A 232     154.992 121.558 148.773  1.00 46.24           H  
ATOM   3674  HD2 PHE A 232     158.939 123.081 148.390  1.00 46.24           H  
ATOM   3675  HE1 PHE A 232     154.089 123.641 147.815  1.00 46.24           H  
ATOM   3676  HE2 PHE A 232     158.052 125.168 147.429  1.00 46.24           H  
ATOM   3677  HZ  PHE A 232     155.621 125.449 147.143  1.00 46.24           H  
ATOM   3678  N   TYR A 233     159.774 120.186 147.198  1.00 46.24           N  
ATOM   3679  CA  TYR A 233     160.663 120.535 146.110  1.00 46.24           C  
ATOM   3680  C   TYR A 233     160.494 119.602 144.951  1.00 46.24           C  
ATOM   3681  O   TYR A 233     160.506 120.029 143.799  1.00 46.24           O  
ATOM   3682  CB  TYR A 233     162.106 120.527 146.561  1.00 46.24           C  
ATOM   3683  CG  TYR A 233     162.472 121.681 147.436  1.00 46.24           C  
ATOM   3684  CD1 TYR A 233     161.614 122.749 147.554  1.00 46.24           C  
ATOM   3685  CD2 TYR A 233     163.675 121.680 148.111  1.00 46.24           C  
ATOM   3686  CE1 TYR A 233     161.950 123.814 148.356  1.00 46.24           C  
ATOM   3687  CE2 TYR A 233     164.016 122.746 148.908  1.00 46.24           C  
ATOM   3688  CZ  TYR A 233     163.158 123.809 149.034  1.00 46.24           C  
ATOM   3689  OH  TYR A 233     163.498 124.872 149.835  1.00 46.24           O  
ATOM   3690  H   TYR A 233     160.168 119.972 148.106  1.00 46.24           H  
ATOM   3691  HA  TYR A 233     160.379 121.533 145.772  1.00 46.24           H  
ATOM   3692 1HB  TYR A 233     162.311 119.606 147.109  1.00 46.24           H  
ATOM   3693 2HB  TYR A 233     162.761 120.541 145.690  1.00 46.24           H  
ATOM   3694  HD1 TYR A 233     160.667 122.749 147.014  1.00 46.24           H  
ATOM   3695  HD2 TYR A 233     164.355 120.834 148.010  1.00 46.24           H  
ATOM   3696  HE1 TYR A 233     161.270 124.660 148.452  1.00 46.24           H  
ATOM   3697  HE2 TYR A 233     164.967 122.746 149.441  1.00 46.24           H  
ATOM   3698  HH  TYR A 233     162.831 125.557 149.756  1.00 46.24           H  
ATOM   3699  N   PHE A 234     160.320 118.325 145.246  1.00 46.24           N  
ATOM   3700  CA  PHE A 234     160.085 117.343 144.223  1.00 46.24           C  
ATOM   3701  C   PHE A 234     158.833 117.656 143.457  1.00 46.24           C  
ATOM   3702  O   PHE A 234     158.839 117.672 142.228  1.00 46.24           O  
ATOM   3703  CB  PHE A 234     160.019 115.949 144.796  1.00 46.24           C  
ATOM   3704  CG  PHE A 234     159.669 114.922 143.780  1.00 46.24           C  
ATOM   3705  CD1 PHE A 234     160.615 114.475 142.876  1.00 46.24           C  
ATOM   3706  CD2 PHE A 234     158.392 114.403 143.720  1.00 46.24           C  
ATOM   3707  CE1 PHE A 234     160.289 113.527 141.932  1.00 46.24           C  
ATOM   3708  CE2 PHE A 234     158.062 113.454 142.780  1.00 46.24           C  
ATOM   3709  CZ  PHE A 234     159.013 113.016 141.884  1.00 46.24           C  
ATOM   3710  H   PHE A 234     160.362 118.025 146.214  1.00 46.24           H  
ATOM   3711  HA  PHE A 234     160.923 117.408 143.528  1.00 46.24           H  
ATOM   3712 1HB  PHE A 234     160.984 115.687 145.230  1.00 46.24           H  
ATOM   3713 2HB  PHE A 234     159.281 115.907 145.590  1.00 46.24           H  
ATOM   3714  HD1 PHE A 234     161.626 114.881 142.916  1.00 46.24           H  
ATOM   3715  HD2 PHE A 234     157.642 114.752 144.429  1.00 46.24           H  
ATOM   3716  HE1 PHE A 234     161.043 113.181 141.223  1.00 46.24           H  
ATOM   3717  HE2 PHE A 234     157.050 113.052 142.743  1.00 46.24           H  
ATOM   3718  HZ  PHE A 234     158.754 112.265 141.139  1.00 46.24           H  
ATOM   3719  N   ASN A 235     157.751 117.894 144.175  1.00 46.24           N  
ATOM   3720  CA  ASN A 235     156.480 118.176 143.555  1.00 46.24           C  
ATOM   3721  C   ASN A 235     156.568 119.405 142.689  1.00 46.24           C  
ATOM   3722  O   ASN A 235     156.037 119.426 141.576  1.00 46.24           O  
ATOM   3723  CB  ASN A 235     155.422 118.326 144.593  1.00 46.24           C  
ATOM   3724  CG  ASN A 235     155.089 117.021 145.223  1.00 46.24           C  
ATOM   3725  OD1 ASN A 235     155.350 115.960 144.647  1.00 46.24           O  
ATOM   3726  ND2 ASN A 235     154.529 117.067 146.402  1.00 46.24           N  
ATOM   3727  H   ASN A 235     157.811 117.861 145.187  1.00 46.24           H  
ATOM   3728  HA  ASN A 235     156.249 117.336 142.900  1.00 46.24           H  
ATOM   3729 1HB  ASN A 235     155.754 119.020 145.365  1.00 46.24           H  
ATOM   3730 2HB  ASN A 235     154.520 118.739 144.141  1.00 46.24           H  
ATOM   3731 1HD2 ASN A 235     154.287 116.219 146.874  1.00 46.24           H  
ATOM   3732 2HD2 ASN A 235     154.341 117.950 146.831  1.00 46.24           H  
ATOM   3733  N   PHE A 236     157.265 120.414 143.184  1.00 46.24           N  
ATOM   3734  CA  PHE A 236     157.503 121.630 142.455  1.00 46.24           C  
ATOM   3735  C   PHE A 236     158.213 121.351 141.160  1.00 46.24           C  
ATOM   3736  O   PHE A 236     157.801 121.822 140.102  1.00 46.24           O  
ATOM   3737  CB  PHE A 236     158.283 122.611 143.283  1.00 46.24           C  
ATOM   3738  CG  PHE A 236     158.701 123.801 142.517  1.00 46.24           C  
ATOM   3739  CD1 PHE A 236     157.792 124.789 142.202  1.00 46.24           C  
ATOM   3740  CD2 PHE A 236     160.008 123.939 142.098  1.00 46.24           C  
ATOM   3741  CE1 PHE A 236     158.183 125.894 141.480  1.00 46.24           C  
ATOM   3742  CE2 PHE A 236     160.404 125.041 141.379  1.00 46.24           C  
ATOM   3743  CZ  PHE A 236     159.490 126.020 141.068  1.00 46.24           C  
ATOM   3744  H   PHE A 236     157.647 120.332 144.116  1.00 46.24           H  
ATOM   3745  HA  PHE A 236     156.523 122.047 142.213  1.00 46.24           H  
ATOM   3746 1HB  PHE A 236     157.679 122.941 144.127  1.00 46.24           H  
ATOM   3747 2HB  PHE A 236     159.173 122.132 143.682  1.00 46.24           H  
ATOM   3748  HD1 PHE A 236     156.758 124.686 142.528  1.00 46.24           H  
ATOM   3749  HD2 PHE A 236     160.731 123.160 142.344  1.00 46.24           H  
ATOM   3750  HE1 PHE A 236     157.457 126.669 141.235  1.00 46.24           H  
ATOM   3751  HE2 PHE A 236     161.440 125.138 141.053  1.00 46.24           H  
ATOM   3752  HZ  PHE A 236     159.800 126.894 140.497  1.00 46.24           H  
ATOM   3753  N   PHE A 237     159.298 120.588 141.250  1.00 46.24           N  
ATOM   3754  CA  PHE A 237     160.086 120.207 140.098  1.00 46.24           C  
ATOM   3755  C   PHE A 237     159.238 119.553 139.050  1.00 46.24           C  
ATOM   3756  O   PHE A 237     159.323 119.893 137.873  1.00 46.24           O  
ATOM   3757  CB  PHE A 237     161.206 119.286 140.489  1.00 46.24           C  
ATOM   3758  CG  PHE A 237     161.953 118.763 139.316  1.00 46.24           C  
ATOM   3759  CD1 PHE A 237     162.942 119.519 138.717  1.00 46.24           C  
ATOM   3760  CD2 PHE A 237     161.660 117.516 138.797  1.00 46.24           C  
ATOM   3761  CE1 PHE A 237     163.631 119.035 137.625  1.00 46.24           C  
ATOM   3762  CE2 PHE A 237     162.345 117.029 137.705  1.00 46.24           C  
ATOM   3763  CZ  PHE A 237     163.332 117.790 137.119  1.00 46.24           C  
ATOM   3764  H   PHE A 237     159.591 120.260 142.160  1.00 46.24           H  
ATOM   3765  HA  PHE A 237     160.492 121.127 139.677  1.00 46.24           H  
ATOM   3766 1HB  PHE A 237     161.907 119.814 141.135  1.00 46.24           H  
ATOM   3767 2HB  PHE A 237     160.816 118.442 141.048  1.00 46.24           H  
ATOM   3768  HD1 PHE A 237     163.176 120.505 139.118  1.00 46.24           H  
ATOM   3769  HD2 PHE A 237     160.877 116.916 139.262  1.00 46.24           H  
ATOM   3770  HE1 PHE A 237     164.410 119.639 137.161  1.00 46.24           H  
ATOM   3771  HE2 PHE A 237     162.105 116.043 137.306  1.00 46.24           H  
ATOM   3772  HZ  PHE A 237     163.875 117.406 136.256  1.00 46.24           H  
ATOM   3773  N   VAL A 238     158.429 118.598 139.466  1.00 46.24           N  
ATOM   3774  CA  VAL A 238     157.553 117.914 138.555  1.00 46.24           C  
ATOM   3775  C   VAL A 238     156.631 118.874 137.856  1.00 46.24           C  
ATOM   3776  O   VAL A 238     156.436 118.776 136.648  1.00 46.24           O  
ATOM   3777  CB  VAL A 238     156.740 116.856 139.280  1.00 46.24           C  
ATOM   3778  CG1 VAL A 238     155.659 116.317 138.367  1.00 46.24           C  
ATOM   3779  CG2 VAL A 238     157.661 115.742 139.721  1.00 46.24           C  
ATOM   3780  H   VAL A 238     158.421 118.344 140.446  1.00 46.24           H  
ATOM   3781  HA  VAL A 238     158.187 117.443 137.805  1.00 46.24           H  
ATOM   3782  HB  VAL A 238     156.253 117.299 140.147  1.00 46.24           H  
ATOM   3783 1HG1 VAL A 238     155.078 115.562 138.897  1.00 46.24           H  
ATOM   3784 2HG1 VAL A 238     155.001 117.132 138.063  1.00 46.24           H  
ATOM   3785 3HG1 VAL A 238     156.116 115.870 137.485  1.00 46.24           H  
ATOM   3786 1HG2 VAL A 238     157.085 114.980 140.247  1.00 46.24           H  
ATOM   3787 2HG2 VAL A 238     158.136 115.297 138.847  1.00 46.24           H  
ATOM   3788 3HG2 VAL A 238     158.425 116.138 140.384  1.00 46.24           H  
ATOM   3789  N   TYR A 239     156.054 119.796 138.608  1.00 46.24           N  
ATOM   3790  CA  TYR A 239     155.144 120.752 138.032  1.00 46.24           C  
ATOM   3791  C   TYR A 239     155.798 121.610 136.994  1.00 46.24           C  
ATOM   3792  O   TYR A 239     155.227 121.838 135.930  1.00 46.24           O  
ATOM   3793  CB  TYR A 239     154.519 121.622 139.069  1.00 46.24           C  
ATOM   3794  CG  TYR A 239     153.612 122.630 138.443  1.00 46.24           C  
ATOM   3795  CD1 TYR A 239     152.382 122.233 137.973  1.00 46.24           C  
ATOM   3796  CD2 TYR A 239     154.013 123.937 138.313  1.00 46.24           C  
ATOM   3797  CE1 TYR A 239     151.547 123.143 137.378  1.00 46.24           C  
ATOM   3798  CE2 TYR A 239     153.177 124.850 137.718  1.00 46.24           C  
ATOM   3799  CZ  TYR A 239     151.948 124.455 137.253  1.00 46.24           C  
ATOM   3800  OH  TYR A 239     151.114 125.364 136.653  1.00 46.24           O  
ATOM   3801  H   TYR A 239     156.234 119.819 139.604  1.00 46.24           H  
ATOM   3802  HA  TYR A 239     154.368 120.177 137.528  1.00 46.24           H  
ATOM   3803 1HB  TYR A 239     153.940 121.018 139.768  1.00 46.24           H  
ATOM   3804 2HB  TYR A 239     155.286 122.149 139.633  1.00 46.24           H  
ATOM   3805  HD1 TYR A 239     152.074 121.194 138.070  1.00 46.24           H  
ATOM   3806  HD2 TYR A 239     154.991 124.247 138.680  1.00 46.24           H  
ATOM   3807  HE1 TYR A 239     150.573 122.827 137.005  1.00 46.24           H  
ATOM   3808  HE2 TYR A 239     153.492 125.889 137.613  1.00 46.24           H  
ATOM   3809  HH  TYR A 239     150.312 124.920 136.365  1.00 46.24           H  
ATOM   3810  N   CYS A 240     156.968 122.144 137.296  1.00 46.24           N  
ATOM   3811  CA  CYS A 240     157.599 123.021 136.340  1.00 46.24           C  
ATOM   3812  C   CYS A 240     158.068 122.245 135.127  1.00 46.24           C  
ATOM   3813  O   CYS A 240     158.044 122.763 134.014  1.00 46.24           O  
ATOM   3814  CB  CYS A 240     158.751 123.785 136.961  1.00 46.24           C  
ATOM   3815  SG  CYS A 240     160.166 122.780 137.383  1.00 46.24           S  
ATOM   3816  H   CYS A 240     157.409 121.951 138.188  1.00 46.24           H  
ATOM   3817  HA  CYS A 240     156.835 123.727 136.014  1.00 46.24           H  
ATOM   3818 1HB  CYS A 240     159.085 124.562 136.273  1.00 46.24           H  
ATOM   3819 2HB  CYS A 240     158.409 124.280 137.870  1.00 46.24           H  
ATOM   3820  HG  CYS A 240     160.886 123.768 137.904  1.00 46.24           H  
ATOM   3821  N   LEU A 241     158.380 120.967 135.321  1.00 46.24           N  
ATOM   3822  CA  LEU A 241     158.729 120.097 134.220  1.00 46.24           C  
ATOM   3823  C   LEU A 241     157.527 119.922 133.322  1.00 46.24           C  
ATOM   3824  O   LEU A 241     157.628 120.041 132.100  1.00 46.24           O  
ATOM   3825  CB  LEU A 241     159.226 118.755 134.738  1.00 46.24           C  
ATOM   3826  CG  LEU A 241     159.648 117.757 133.673  1.00 46.24           C  
ATOM   3827  CD1 LEU A 241     160.787 118.346 132.861  1.00 46.24           C  
ATOM   3828  CD2 LEU A 241     160.068 116.464 134.340  1.00 46.24           C  
ATOM   3829  H   LEU A 241     158.412 120.596 136.261  1.00 46.24           H  
ATOM   3830  HA  LEU A 241     159.513 120.596 133.652  1.00 46.24           H  
ATOM   3831 1HB  LEU A 241     160.082 118.930 135.387  1.00 46.24           H  
ATOM   3832 2HB  LEU A 241     158.440 118.293 135.328  1.00 46.24           H  
ATOM   3833  HG  LEU A 241     158.814 117.565 132.997  1.00 46.24           H  
ATOM   3834 1HD1 LEU A 241     161.090 117.636 132.092  1.00 46.24           H  
ATOM   3835 2HD1 LEU A 241     160.458 119.272 132.391  1.00 46.24           H  
ATOM   3836 3HD1 LEU A 241     161.632 118.552 133.518  1.00 46.24           H  
ATOM   3837 1HD2 LEU A 241     160.371 115.743 133.580  1.00 46.24           H  
ATOM   3838 2HD2 LEU A 241     160.906 116.656 135.011  1.00 46.24           H  
ATOM   3839 3HD2 LEU A 241     159.232 116.060 134.911  1.00 46.24           H  
ATOM   3840  N   TYR A 242     156.382 119.672 133.942  1.00 46.24           N  
ATOM   3841  CA  TYR A 242     155.120 119.572 133.252  1.00 46.24           C  
ATOM   3842  C   TYR A 242     154.859 120.771 132.397  1.00 46.24           C  
ATOM   3843  O   TYR A 242     154.479 120.635 131.238  1.00 46.24           O  
ATOM   3844  CB  TYR A 242     153.984 119.367 134.235  1.00 46.24           C  
ATOM   3845  CG  TYR A 242     152.624 119.545 133.634  1.00 46.24           C  
ATOM   3846  CD1 TYR A 242     152.078 118.558 132.848  1.00 46.24           C  
ATOM   3847  CD2 TYR A 242     151.914 120.704 133.882  1.00 46.24           C  
ATOM   3848  CE1 TYR A 242     150.825 118.726 132.307  1.00 46.24           C  
ATOM   3849  CE2 TYR A 242     150.658 120.873 133.341  1.00 46.24           C  
ATOM   3850  CZ  TYR A 242     150.112 119.886 132.556  1.00 46.24           C  
ATOM   3851  OH  TYR A 242     148.856 120.044 132.017  1.00 46.24           O  
ATOM   3852  H   TYR A 242     156.389 119.550 134.944  1.00 46.24           H  
ATOM   3853  HA  TYR A 242     155.192 118.711 132.587  1.00 46.24           H  
ATOM   3854 1HB  TYR A 242     154.042 118.355 134.643  1.00 46.24           H  
ATOM   3855 2HB  TYR A 242     154.076 120.050 135.064  1.00 46.24           H  
ATOM   3856  HD1 TYR A 242     152.636 117.641 132.655  1.00 46.24           H  
ATOM   3857  HD2 TYR A 242     152.349 121.484 134.507  1.00 46.24           H  
ATOM   3858  HE1 TYR A 242     150.393 117.942 131.692  1.00 46.24           H  
ATOM   3859  HE2 TYR A 242     150.097 121.787 133.539  1.00 46.24           H  
ATOM   3860  HH  TYR A 242     148.630 119.266 131.495  1.00 46.24           H  
ATOM   3861  N   MET A 243     155.042 121.953 132.961  1.00 46.24           N  
ATOM   3862  CA  MET A 243     154.774 123.168 132.230  1.00 46.24           C  
ATOM   3863  C   MET A 243     155.697 123.349 131.054  1.00 46.24           C  
ATOM   3864  O   MET A 243     155.275 123.851 130.017  1.00 46.24           O  
ATOM   3865  CB  MET A 243     154.830 124.351 133.144  1.00 46.24           C  
ATOM   3866  CG  MET A 243     153.683 124.402 134.104  1.00 46.24           C  
ATOM   3867  SD  MET A 243     152.102 124.357 133.257  1.00 46.24           S  
ATOM   3868  CE  MET A 243     152.143 125.916 132.392  1.00 46.24           C  
ATOM   3869  H   MET A 243     155.344 122.007 133.927  1.00 46.24           H  
ATOM   3870  HA  MET A 243     153.766 123.070 131.831  1.00 46.24           H  
ATOM   3871 1HB  MET A 243     155.755 124.329 133.719  1.00 46.24           H  
ATOM   3872 2HB  MET A 243     154.825 125.271 132.558  1.00 46.24           H  
ATOM   3873 1HG  MET A 243     153.734 123.556 134.787  1.00 46.24           H  
ATOM   3874 2HG  MET A 243     153.736 125.320 134.691  1.00 46.24           H  
ATOM   3875 1HE  MET A 243     151.224 126.037 131.817  1.00 46.24           H  
ATOM   3876 2HE  MET A 243     152.230 126.730 133.114  1.00 46.24           H  
ATOM   3877 3HE  MET A 243     152.999 125.936 131.717  1.00 46.24           H  
ATOM   3878  N   ILE A 244     156.938 122.906 131.182  1.00 46.24           N  
ATOM   3879  CA  ILE A 244     157.861 122.967 130.063  1.00 46.24           C  
ATOM   3880  C   ILE A 244     157.367 122.114 128.928  1.00 46.24           C  
ATOM   3881  O   ILE A 244     157.357 122.544 127.775  1.00 46.24           O  
ATOM   3882  CB  ILE A 244     159.257 122.531 130.464  1.00 46.24           C  
ATOM   3883  CG1 ILE A 244     159.871 123.545 131.407  1.00 46.24           C  
ATOM   3884  CG2 ILE A 244     160.115 122.359 129.234  1.00 46.24           C  
ATOM   3885  CD1 ILE A 244     161.114 123.046 132.097  1.00 46.24           C  
ATOM   3886  H   ILE A 244     157.257 122.541 132.072  1.00 46.24           H  
ATOM   3887  HA  ILE A 244     157.881 124.001 129.724  1.00 46.24           H  
ATOM   3888  HB  ILE A 244     159.208 121.585 130.998  1.00 46.24           H  
ATOM   3889 1HG1 ILE A 244     160.129 124.442 130.846  1.00 46.24           H  
ATOM   3890 2HG1 ILE A 244     159.143 123.824 132.163  1.00 46.24           H  
ATOM   3891 1HG2 ILE A 244     161.114 122.040 129.529  1.00 46.24           H  
ATOM   3892 2HG2 ILE A 244     159.672 121.606 128.583  1.00 46.24           H  
ATOM   3893 3HG2 ILE A 244     160.180 123.307 128.700  1.00 46.24           H  
ATOM   3894 1HD1 ILE A 244     161.502 123.825 132.754  1.00 46.24           H  
ATOM   3895 2HD1 ILE A 244     160.873 122.162 132.687  1.00 46.24           H  
ATOM   3896 3HD1 ILE A 244     161.866 122.792 131.352  1.00 46.24           H  
ATOM   3897  N   ILE A 245     156.951 120.905 129.257  1.00 46.24           N  
ATOM   3898  CA  ILE A 245     156.439 119.970 128.283  1.00 46.24           C  
ATOM   3899  C   ILE A 245     155.199 120.509 127.633  1.00 46.24           C  
ATOM   3900  O   ILE A 245     155.071 120.494 126.409  1.00 46.24           O  
ATOM   3901  CB  ILE A 245     156.148 118.633 128.936  1.00 46.24           C  
ATOM   3902  CG1 ILE A 245     157.451 117.983 129.371  1.00 46.24           C  
ATOM   3903  CG2 ILE A 245     155.379 117.737 127.989  1.00 46.24           C  
ATOM   3904  CD1 ILE A 245     157.258 116.812 130.293  1.00 46.24           C  
ATOM   3905  H   ILE A 245     157.006 120.615 130.228  1.00 46.24           H  
ATOM   3906  HA  ILE A 245     157.204 119.855 127.516  1.00 46.24           H  
ATOM   3907  HB  ILE A 245     155.555 118.791 129.835  1.00 46.24           H  
ATOM   3908 1HG1 ILE A 245     157.992 117.641 128.490  1.00 46.24           H  
ATOM   3909 2HG1 ILE A 245     158.070 118.722 129.879  1.00 46.24           H  
ATOM   3910 1HG2 ILE A 245     155.171 116.785 128.477  1.00 46.24           H  
ATOM   3911 2HG2 ILE A 245     154.441 118.216 127.714  1.00 46.24           H  
ATOM   3912 3HG2 ILE A 245     155.973 117.562 127.092  1.00 46.24           H  
ATOM   3913 1HD1 ILE A 245     158.231 116.398 130.562  1.00 46.24           H  
ATOM   3914 2HD1 ILE A 245     156.742 117.141 131.196  1.00 46.24           H  
ATOM   3915 3HD1 ILE A 245     156.665 116.049 129.793  1.00 46.24           H  
ATOM   3916  N   PHE A 246     154.293 121.001 128.461  1.00 46.24           N  
ATOM   3917  CA  PHE A 246     153.044 121.577 128.026  1.00 46.24           C  
ATOM   3918  C   PHE A 246     153.303 122.685 127.051  1.00 46.24           C  
ATOM   3919  O   PHE A 246     152.689 122.751 125.983  1.00 46.24           O  
ATOM   3920  CB  PHE A 246     152.284 122.112 129.228  1.00 46.24           C  
ATOM   3921  CG  PHE A 246     150.952 122.699 128.909  1.00 46.24           C  
ATOM   3922  CD1 PHE A 246     149.807 121.946 129.050  1.00 46.24           C  
ATOM   3923  CD2 PHE A 246     150.836 123.996 128.459  1.00 46.24           C  
ATOM   3924  CE1 PHE A 246     148.571 122.474 128.755  1.00 46.24           C  
ATOM   3925  CE2 PHE A 246     149.601 124.531 128.162  1.00 46.24           C  
ATOM   3926  CZ  PHE A 246     148.467 123.767 128.312  1.00 46.24           C  
ATOM   3927  H   PHE A 246     154.475 120.965 129.451  1.00 46.24           H  
ATOM   3928  HA  PHE A 246     152.483 120.796 127.522  1.00 46.24           H  
ATOM   3929 1HB  PHE A 246     152.136 121.306 129.947  1.00 46.24           H  
ATOM   3930 2HB  PHE A 246     152.879 122.877 129.721  1.00 46.24           H  
ATOM   3931  HD1 PHE A 246     149.890 120.919 129.405  1.00 46.24           H  
ATOM   3932  HD2 PHE A 246     151.735 124.602 128.341  1.00 46.24           H  
ATOM   3933  HE1 PHE A 246     147.675 121.864 128.875  1.00 46.24           H  
ATOM   3934  HE2 PHE A 246     149.522 125.558 127.808  1.00 46.24           H  
ATOM   3935  HZ  PHE A 246     147.490 124.188 128.076  1.00 46.24           H  
ATOM   3936  N   THR A 247     154.217 123.563 127.429  1.00 46.24           N  
ATOM   3937  CA  THR A 247     154.595 124.692 126.637  1.00 46.24           C  
ATOM   3938  C   THR A 247     155.106 124.274 125.291  1.00 46.24           C  
ATOM   3939  O   THR A 247     154.688 124.818 124.273  1.00 46.24           O  
ATOM   3940  CB  THR A 247     155.655 125.519 127.348  1.00 46.24           C  
ATOM   3941  OG1 THR A 247     155.128 126.014 128.583  1.00 46.24           O  
ATOM   3942  CG2 THR A 247     156.085 126.678 126.478  1.00 46.24           C  
ATOM   3943  H   THR A 247     154.662 123.446 128.326  1.00 46.24           H  
ATOM   3944  HA  THR A 247     153.696 125.289 126.482  1.00 46.24           H  
ATOM   3945  HB  THR A 247     156.519 124.896 127.562  1.00 46.24           H  
ATOM   3946  HG1 THR A 247     154.943 125.273 129.169  1.00 46.24           H  
ATOM   3947 1HG2 THR A 247     156.845 127.260 126.998  1.00 46.24           H  
ATOM   3948 2HG2 THR A 247     156.495 126.298 125.542  1.00 46.24           H  
ATOM   3949 3HG2 THR A 247     155.225 127.312 126.267  1.00 46.24           H  
ATOM   3950  N   ALA A 248     156.023 123.315 125.281  1.00 46.24           N  
ATOM   3951  CA  ALA A 248     156.633 122.849 124.050  1.00 46.24           C  
ATOM   3952  C   ALA A 248     155.604 122.265 123.114  1.00 46.24           C  
ATOM   3953  O   ALA A 248     155.634 122.522 121.910  1.00 46.24           O  
ATOM   3954  CB  ALA A 248     157.706 121.834 124.352  1.00 46.24           C  
ATOM   3955  H   ALA A 248     156.329 122.913 126.158  1.00 46.24           H  
ATOM   3956  HA  ALA A 248     157.065 123.722 123.563  1.00 46.24           H  
ATOM   3957 1HB  ALA A 248     158.180 121.517 123.423  1.00 46.24           H  
ATOM   3958 2HB  ALA A 248     158.454 122.280 125.007  1.00 46.24           H  
ATOM   3959 3HB  ALA A 248     157.262 120.971 124.845  1.00 46.24           H  
ATOM   3960  N   ALA A 249     154.676 121.495 123.668  1.00 46.24           N  
ATOM   3961  CA  ALA A 249     153.629 120.878 122.884  1.00 46.24           C  
ATOM   3962  C   ALA A 249     152.804 121.927 122.187  1.00 46.24           C  
ATOM   3963  O   ALA A 249     152.496 121.803 121.000  1.00 46.24           O  
ATOM   3964  CB  ALA A 249     152.757 120.013 123.762  1.00 46.24           C  
ATOM   3965  H   ALA A 249     154.712 121.311 124.663  1.00 46.24           H  
ATOM   3966  HA  ALA A 249     154.118 120.276 122.118  1.00 46.24           H  
ATOM   3967 1HB  ALA A 249     151.992 119.541 123.156  1.00 46.24           H  
ATOM   3968 2HB  ALA A 249     153.368 119.248 124.240  1.00 46.24           H  
ATOM   3969 3HB  ALA A 249     152.285 120.628 124.526  1.00 46.24           H  
ATOM   3970  N   ALA A 250     152.460 122.974 122.918  1.00 46.24           N  
ATOM   3971  CA  ALA A 250     151.703 124.066 122.360  1.00 46.24           C  
ATOM   3972  C   ALA A 250     152.525 124.826 121.340  1.00 46.24           C  
ATOM   3973  O   ALA A 250     152.024 125.191 120.279  1.00 46.24           O  
ATOM   3974  CB  ALA A 250     151.230 124.986 123.455  1.00 46.24           C  
ATOM   3975  H   ALA A 250     152.719 123.006 123.898  1.00 46.24           H  
ATOM   3976  HA  ALA A 250     150.853 123.627 121.839  1.00 46.24           H  
ATOM   3977 1HB  ALA A 250     150.633 125.790 123.024  1.00 46.24           H  
ATOM   3978 2HB  ALA A 250     150.622 124.424 124.165  1.00 46.24           H  
ATOM   3979 3HB  ALA A 250     152.089 125.410 123.971  1.00 46.24           H  
ATOM   3980  N   TYR A 251     153.794 125.043 121.654  1.00 46.24           N  
ATOM   3981  CA  TYR A 251     154.689 125.803 120.804  1.00 46.24           C  
ATOM   3982  C   TYR A 251     154.759 125.213 119.422  1.00 46.24           C  
ATOM   3983  O   TYR A 251     154.735 125.936 118.428  1.00 46.24           O  
ATOM   3984  CB  TYR A 251     156.075 125.868 121.399  1.00 46.24           C  
ATOM   3985  CG  TYR A 251     157.007 126.774 120.647  1.00 46.24           C  
ATOM   3986  CD1 TYR A 251     157.482 127.919 121.247  1.00 46.24           C  
ATOM   3987  CD2 TYR A 251     157.354 126.487 119.348  1.00 46.24           C  
ATOM   3988  CE1 TYR A 251     158.331 128.757 120.558  1.00 46.24           C  
ATOM   3989  CE2 TYR A 251     158.198 127.324 118.657  1.00 46.24           C  
ATOM   3990  CZ  TYR A 251     158.691 128.452 119.260  1.00 46.24           C  
ATOM   3991  OH  TYR A 251     159.540 129.287 118.574  1.00 46.24           O  
ATOM   3992  H   TYR A 251     154.146 124.705 122.536  1.00 46.24           H  
ATOM   3993  HA  TYR A 251     154.269 126.806 120.713  1.00 46.24           H  
ATOM   3994 1HB  TYR A 251     156.013 126.221 122.429  1.00 46.24           H  
ATOM   3995 2HB  TYR A 251     156.512 124.872 121.420  1.00 46.24           H  
ATOM   3996  HD1 TYR A 251     157.194 128.158 122.271  1.00 46.24           H  
ATOM   3997  HD2 TYR A 251     156.964 125.596 118.868  1.00 46.24           H  
ATOM   3998  HE1 TYR A 251     158.715 129.657 121.037  1.00 46.24           H  
ATOM   3999  HE2 TYR A 251     158.476 127.090 117.629  1.00 46.24           H  
ATOM   4000  HH  TYR A 251     159.715 128.918 117.705  1.00 46.24           H  
ATOM   4001  N   TYR A 252     154.867 123.894 119.352  1.00 46.24           N  
ATOM   4002  CA  TYR A 252     154.981 123.217 118.080  1.00 46.24           C  
ATOM   4003  C   TYR A 252     153.686 122.554 117.650  1.00 46.24           C  
ATOM   4004  O   TYR A 252     153.713 121.524 116.981  1.00 46.24           O  
ATOM   4005  CB  TYR A 252     156.108 122.205 118.123  1.00 46.24           C  
ATOM   4006  CG  TYR A 252     157.457 122.838 118.285  1.00 46.24           C  
ATOM   4007  CD1 TYR A 252     158.083 122.830 119.514  1.00 46.24           C  
ATOM   4008  CD2 TYR A 252     158.063 123.445 117.203  1.00 46.24           C  
ATOM   4009  CE1 TYR A 252     159.316 123.426 119.661  1.00 46.24           C  
ATOM   4010  CE2 TYR A 252     159.295 124.040 117.348  1.00 46.24           C  
ATOM   4011  CZ  TYR A 252     159.921 124.032 118.570  1.00 46.24           C  
ATOM   4012  OH  TYR A 252     161.149 124.630 118.717  1.00 46.24           O  
ATOM   4013  H   TYR A 252     154.900 123.352 120.207  1.00 46.24           H  
ATOM   4014  HA  TYR A 252     155.209 123.980 117.338  1.00 46.24           H  
ATOM   4015 1HB  TYR A 252     155.952 121.515 118.954  1.00 46.24           H  
ATOM   4016 2HB  TYR A 252     156.113 121.620 117.204  1.00 46.24           H  
ATOM   4017  HD1 TYR A 252     157.604 122.354 120.368  1.00 46.24           H  
ATOM   4018  HD2 TYR A 252     157.565 123.454 116.234  1.00 46.24           H  
ATOM   4019  HE1 TYR A 252     159.811 123.421 120.631  1.00 46.24           H  
ATOM   4020  HE2 TYR A 252     159.773 124.520 116.493  1.00 46.24           H  
ATOM   4021  HH  TYR A 252     161.449 124.524 119.622  1.00 46.24           H  
ATOM   4022  N   ARG A 253     152.553 123.144 118.009  1.00 46.24           N  
ATOM   4023  CA  ARG A 253     151.279 122.615 117.576  1.00 46.24           C  
ATOM   4024  C   ARG A 253     151.153 122.777 116.059  1.00 46.24           C  
ATOM   4025  O   ARG A 253     151.737 123.698 115.487  1.00 46.24           O  
ATOM   4026  CB  ARG A 253     150.145 123.342 118.232  1.00 46.24           C  
ATOM   4027  CG  ARG A 253     149.958 124.744 117.715  1.00 46.24           C  
ATOM   4028  CD  ARG A 253     148.787 125.397 118.314  1.00 46.24           C  
ATOM   4029  NE  ARG A 253     148.614 126.739 117.807  1.00 46.24           N  
ATOM   4030  CZ  ARG A 253     147.974 127.037 116.666  1.00 46.24           C  
ATOM   4031  NH1 ARG A 253     147.465 126.074 115.930  1.00 46.24           N  
ATOM   4032  NH2 ARG A 253     147.858 128.294 116.282  1.00 46.24           N  
ATOM   4033  H   ARG A 253     152.567 123.972 118.592  1.00 46.24           H  
ATOM   4034  HA  ARG A 253     151.271 121.560 117.837  1.00 46.24           H  
ATOM   4035 1HB  ARG A 253     149.213 122.802 118.081  1.00 46.24           H  
ATOM   4036 2HB  ARG A 253     150.320 123.403 119.306  1.00 46.24           H  
ATOM   4037 1HG  ARG A 253     150.840 125.339 117.949  1.00 46.24           H  
ATOM   4038 2HG  ARG A 253     149.817 124.715 116.633  1.00 46.24           H  
ATOM   4039 1HD  ARG A 253     147.891 124.825 118.080  1.00 46.24           H  
ATOM   4040 2HD  ARG A 253     148.913 125.453 119.395  1.00 46.24           H  
ATOM   4041  HE  ARG A 253     148.996 127.502 118.350  1.00 46.24           H  
ATOM   4042 1HH1 ARG A 253     147.560 125.109 116.219  1.00 46.24           H  
ATOM   4043 2HH1 ARG A 253     146.984 126.296 115.070  1.00 46.24           H  
ATOM   4044 1HH2 ARG A 253     148.250 129.034 116.848  1.00 46.24           H  
ATOM   4045 2HH2 ARG A 253     147.376 128.517 115.423  1.00 46.24           H  
ATOM   4046  N   PRO A 254     150.360 121.924 115.402  1.00 46.24           N  
ATOM   4047  CA  PRO A 254     150.087 121.939 113.993  1.00 46.24           C  
ATOM   4048  C   PRO A 254     149.123 123.044 113.634  1.00 46.24           C  
ATOM   4049  O   PRO A 254     148.311 123.474 114.455  1.00 46.24           O  
ATOM   4050  CB  PRO A 254     149.518 120.546 113.749  1.00 46.24           C  
ATOM   4051  CG  PRO A 254     148.971 120.129 115.073  1.00 46.24           C  
ATOM   4052  CD  PRO A 254     149.933 120.702 116.069  1.00 46.24           C  
ATOM   4053  HA  PRO A 254     151.034 122.069 113.448  1.00 46.24           H  
ATOM   4054 1HB  PRO A 254     148.752 120.587 112.963  1.00 46.24           H  
ATOM   4055 2HB  PRO A 254     150.312 119.876 113.386  1.00 46.24           H  
ATOM   4056 1HG  PRO A 254     147.956 120.526 115.201  1.00 46.24           H  
ATOM   4057 2HG  PRO A 254     148.897 119.034 115.130  1.00 46.24           H  
ATOM   4058 1HD  PRO A 254     149.418 120.923 117.011  1.00 46.24           H  
ATOM   4059 2HD  PRO A 254     150.786 120.034 116.208  1.00 46.24           H  
ATOM   4060  N   VAL A 255     149.244 123.524 112.410  1.00 46.24           N  
ATOM   4061  CA  VAL A 255     148.460 124.644 111.912  1.00 46.24           C  
ATOM   4062  C   VAL A 255     147.828 124.336 110.554  1.00 46.24           C  
ATOM   4063  O   VAL A 255     147.133 125.174 109.983  1.00 46.24           O  
ATOM   4064  CB  VAL A 255     149.344 125.892 111.782  1.00 46.24           C  
ATOM   4065  CG1 VAL A 255     149.875 126.325 113.136  1.00 46.24           C  
ATOM   4066  CG2 VAL A 255     150.494 125.585 110.840  1.00 46.24           C  
ATOM   4067  H   VAL A 255     149.920 123.093 111.791  1.00 46.24           H  
ATOM   4068  HA  VAL A 255     147.661 124.819 112.633  1.00 46.24           H  
ATOM   4069  HB  VAL A 255     148.748 126.713 111.384  1.00 46.24           H  
ATOM   4070 1HG1 VAL A 255     150.489 127.218 113.015  1.00 46.24           H  
ATOM   4071 2HG1 VAL A 255     149.042 126.548 113.797  1.00 46.24           H  
ATOM   4072 3HG1 VAL A 255     150.481 125.530 113.567  1.00 46.24           H  
ATOM   4073 1HG2 VAL A 255     151.120 126.470 110.730  1.00 46.24           H  
ATOM   4074 2HG2 VAL A 255     151.089 124.767 111.247  1.00 46.24           H  
ATOM   4075 3HG2 VAL A 255     150.099 125.296 109.866  1.00 46.24           H  
ATOM   4076  N   GLU A 256     148.107 123.142 110.025  1.00 46.24           N  
ATOM   4077  CA  GLU A 256     147.698 122.746 108.671  1.00 46.24           C  
ATOM   4078  C   GLU A 256     146.187 122.795 108.419  1.00 46.24           C  
ATOM   4079  O   GLU A 256     145.756 122.982 107.282  1.00 46.24           O  
ATOM   4080  CB  GLU A 256     148.222 121.352 108.366  1.00 46.24           C  
ATOM   4081  CG  GLU A 256     149.737 121.261 108.270  1.00 46.24           C  
ATOM   4082  CD  GLU A 256     150.403 121.182 109.614  1.00 46.24           C  
ATOM   4083  OE1 GLU A 256     149.823 121.630 110.570  1.00 46.24           O  
ATOM   4084  OE2 GLU A 256     151.483 120.647 109.689  1.00 46.24           O  
ATOM   4085  H   GLU A 256     148.647 122.484 110.563  1.00 46.24           H  
ATOM   4086  HA  GLU A 256     148.160 123.464 107.992  1.00 46.24           H  
ATOM   4087 1HB  GLU A 256     147.894 120.661 109.142  1.00 46.24           H  
ATOM   4088 2HB  GLU A 256     147.805 121.004 107.420  1.00 46.24           H  
ATOM   4089 1HG  GLU A 256     150.001 120.375 107.692  1.00 46.24           H  
ATOM   4090 2HG  GLU A 256     150.109 122.134 107.736  1.00 46.24           H  
ATOM   4091  N   GLY A 257     145.388 122.625 109.460  1.00 46.24           N  
ATOM   4092  CA  GLY A 257     143.945 122.665 109.299  1.00 46.24           C  
ATOM   4093  C   GLY A 257     143.221 122.483 110.618  1.00 46.24           C  
ATOM   4094  O   GLY A 257     143.467 123.215 111.579  1.00 46.24           O  
ATOM   4095  H   GLY A 257     145.784 122.479 110.372  1.00 46.24           H  
ATOM   4096 1HA  GLY A 257     143.659 123.619 108.855  1.00 46.24           H  
ATOM   4097 2HA  GLY A 257     143.638 121.886 108.602  1.00 46.24           H  
ATOM   4098  N   LEU A 258     142.339 121.499 110.668  1.00 46.24           N  
ATOM   4099  CA  LEU A 258     141.511 121.265 111.840  1.00 46.24           C  
ATOM   4100  C   LEU A 258     141.918 119.988 112.563  1.00 46.24           C  
ATOM   4101  O   LEU A 258     142.556 119.120 111.972  1.00 46.24           O  
ATOM   4102  CB  LEU A 258     140.044 121.196 111.426  1.00 46.24           C  
ATOM   4103  CG  LEU A 258     139.513 122.433 110.716  1.00 46.24           C  
ATOM   4104  CD1 LEU A 258     138.074 122.195 110.300  1.00 46.24           C  
ATOM   4105  CD2 LEU A 258     139.623 123.624 111.646  1.00 46.24           C  
ATOM   4106  H   LEU A 258     142.210 120.914 109.854  1.00 46.24           H  
ATOM   4107  HA  LEU A 258     141.676 122.111 112.500  1.00 46.24           H  
ATOM   4108 1HB  LEU A 258     139.915 120.351 110.752  1.00 46.24           H  
ATOM   4109 2HB  LEU A 258     139.427 121.026 112.306  1.00 46.24           H  
ATOM   4110  HG  LEU A 258     140.098 122.620 109.815  1.00 46.24           H  
ATOM   4111 1HD1 LEU A 258     137.692 123.077 109.785  1.00 46.24           H  
ATOM   4112 2HD1 LEU A 258     138.025 121.336 109.631  1.00 46.24           H  
ATOM   4113 3HD1 LEU A 258     137.466 122.002 111.184  1.00 46.24           H  
ATOM   4114 1HD2 LEU A 258     139.247 124.516 111.142  1.00 46.24           H  
ATOM   4115 2HD2 LEU A 258     139.034 123.439 112.544  1.00 46.24           H  
ATOM   4116 3HD2 LEU A 258     140.667 123.776 111.921  1.00 46.24           H  
ATOM   4117  N   PRO A 259     141.589 119.880 113.855  1.00 46.24           N  
ATOM   4118  CA  PRO A 259     141.786 118.727 114.683  1.00 46.24           C  
ATOM   4119  C   PRO A 259     140.732 117.672 114.387  1.00 46.24           C  
ATOM   4120  O   PRO A 259     139.617 118.004 113.989  1.00 46.24           O  
ATOM   4121  CB  PRO A 259     141.662 119.301 116.099  1.00 46.24           C  
ATOM   4122  CG  PRO A 259     140.804 120.519 115.932  1.00 46.24           C  
ATOM   4123  CD  PRO A 259     141.218 121.088 114.597  1.00 46.24           C  
ATOM   4124  HA  PRO A 259     142.789 118.346 114.512  1.00 46.24           H  
ATOM   4125 1HB  PRO A 259     141.212 118.553 116.768  1.00 46.24           H  
ATOM   4126 2HB  PRO A 259     142.658 119.532 116.502  1.00 46.24           H  
ATOM   4127 1HG  PRO A 259     139.740 120.241 115.964  1.00 46.24           H  
ATOM   4128 2HG  PRO A 259     140.976 121.219 116.763  1.00 46.24           H  
ATOM   4129 1HD  PRO A 259     140.368 121.595 114.129  1.00 46.24           H  
ATOM   4130 2HD  PRO A 259     142.088 121.752 114.706  1.00 46.24           H  
ATOM   4131  N   PRO A 260     141.071 116.403 114.585  1.00 46.24           N  
ATOM   4132  CA  PRO A 260     142.335 115.860 115.001  1.00 46.24           C  
ATOM   4133  C   PRO A 260     143.329 115.896 113.875  1.00 46.24           C  
ATOM   4134  O   PRO A 260     142.959 115.839 112.706  1.00 46.24           O  
ATOM   4135  CB  PRO A 260     141.966 114.430 115.379  1.00 46.24           C  
ATOM   4136  CG  PRO A 260     140.785 114.107 114.497  1.00 46.24           C  
ATOM   4137  CD  PRO A 260     140.031 115.411 114.363  1.00 46.24           C  
ATOM   4138  HA  PRO A 260     142.707 116.417 115.871  1.00 46.24           H  
ATOM   4139 1HB  PRO A 260     142.822 113.761 115.206  1.00 46.24           H  
ATOM   4140 2HB  PRO A 260     141.726 114.374 116.451  1.00 46.24           H  
ATOM   4141 1HG  PRO A 260     141.131 113.719 113.528  1.00 46.24           H  
ATOM   4142 2HG  PRO A 260     140.176 113.314 114.956  1.00 46.24           H  
ATOM   4143 1HD  PRO A 260     139.614 115.521 113.350  1.00 46.24           H  
ATOM   4144 2HD  PRO A 260     139.254 115.499 115.137  1.00 46.24           H  
ATOM   4145  N   TYR A 261     144.589 115.995 114.223  1.00 46.24           N  
ATOM   4146  CA  TYR A 261     145.626 116.098 113.228  1.00 46.24           C  
ATOM   4147  C   TYR A 261     146.264 114.754 112.980  1.00 46.24           C  
ATOM   4148  O   TYR A 261     146.338 113.912 113.875  1.00 46.24           O  
ATOM   4149  CB  TYR A 261     146.649 117.125 113.648  1.00 46.24           C  
ATOM   4150  CG  TYR A 261     146.084 118.517 113.705  1.00 46.24           C  
ATOM   4151  CD1 TYR A 261     145.551 118.994 114.886  1.00 46.24           C  
ATOM   4152  CD2 TYR A 261     146.099 119.317 112.581  1.00 46.24           C  
ATOM   4153  CE1 TYR A 261     145.043 120.271 114.944  1.00 46.24           C  
ATOM   4154  CE2 TYR A 261     145.591 120.592 112.641  1.00 46.24           C  
ATOM   4155  CZ  TYR A 261     145.065 121.072 113.816  1.00 46.24           C  
ATOM   4156  OH  TYR A 261     144.551 122.348 113.879  1.00 46.24           O  
ATOM   4157  H   TYR A 261     144.835 116.018 115.202  1.00 46.24           H  
ATOM   4158  HA  TYR A 261     145.149 116.409 112.299  1.00 46.24           H  
ATOM   4159 1HB  TYR A 261     147.041 116.873 114.634  1.00 46.24           H  
ATOM   4160 2HB  TYR A 261     147.483 117.122 112.948  1.00 46.24           H  
ATOM   4161  HD1 TYR A 261     145.537 118.360 115.774  1.00 46.24           H  
ATOM   4162  HD2 TYR A 261     146.518 118.939 111.649  1.00 46.24           H  
ATOM   4163  HE1 TYR A 261     144.625 120.649 115.877  1.00 46.24           H  
ATOM   4164  HE2 TYR A 261     145.607 121.219 111.762  1.00 46.24           H  
ATOM   4165  HH  TYR A 261     144.295 122.637 112.999  1.00 46.24           H  
ATOM   4166  N   LYS A 262     146.709 114.547 111.754  1.00 46.24           N  
ATOM   4167  CA  LYS A 262     147.313 113.293 111.363  1.00 46.24           C  
ATOM   4168  C   LYS A 262     148.681 113.100 111.972  1.00 46.24           C  
ATOM   4169  O   LYS A 262     149.559 113.953 111.839  1.00 46.24           O  
ATOM   4170  CB  LYS A 262     147.398 113.179 109.850  1.00 46.24           C  
ATOM   4171  CG  LYS A 262     148.044 111.891 109.376  1.00 46.24           C  
ATOM   4172  CD  LYS A 262     147.155 110.693 109.663  1.00 46.24           C  
ATOM   4173  CE  LYS A 262     147.862 109.388 109.338  1.00 46.24           C  
ATOM   4174  NZ  LYS A 262     148.864 109.023 110.379  1.00 46.24           N  
ATOM   4175  H   LYS A 262     146.620 115.284 111.069  1.00 46.24           H  
ATOM   4176  HA  LYS A 262     146.671 112.503 111.753  1.00 46.24           H  
ATOM   4177 1HB  LYS A 262     146.397 113.233 109.421  1.00 46.24           H  
ATOM   4178 2HB  LYS A 262     147.974 114.014 109.451  1.00 46.24           H  
ATOM   4179 1HG  LYS A 262     148.219 111.949 108.301  1.00 46.24           H  
ATOM   4180 2HG  LYS A 262     149.001 111.755 109.872  1.00 46.24           H  
ATOM   4181 1HD  LYS A 262     146.875 110.692 110.718  1.00 46.24           H  
ATOM   4182 2HD  LYS A 262     146.247 110.762 109.065  1.00 46.24           H  
ATOM   4183 1HE  LYS A 262     147.126 108.588 109.262  1.00 46.24           H  
ATOM   4184 2HE  LYS A 262     148.370 109.484 108.379  1.00 46.24           H  
ATOM   4185 1HZ  LYS A 262     149.311 108.154 110.125  1.00 46.24           H  
ATOM   4186 2HZ  LYS A 262     149.564 109.749 110.456  1.00 46.24           H  
ATOM   4187 3HZ  LYS A 262     148.399 108.913 111.268  1.00 46.24           H  
ATOM   4188  N   LEU A 263     148.869 111.955 112.612  1.00 46.24           N  
ATOM   4189  CA  LEU A 263     150.163 111.584 113.143  1.00 46.24           C  
ATOM   4190  C   LEU A 263     151.154 111.440 112.012  1.00 46.24           C  
ATOM   4191  O   LEU A 263     150.938 110.663 111.080  1.00 46.24           O  
ATOM   4192  CB  LEU A 263     150.076 110.277 113.921  1.00 46.24           C  
ATOM   4193  CG  LEU A 263     151.388 109.803 114.547  1.00 46.24           C  
ATOM   4194  CD1 LEU A 263     151.805 110.778 115.621  1.00 46.24           C  
ATOM   4195  CD2 LEU A 263     151.202 108.410 115.119  1.00 46.24           C  
ATOM   4196  H   LEU A 263     148.093 111.317 112.715  1.00 46.24           H  
ATOM   4197  HA  LEU A 263     150.493 112.397 113.791  1.00 46.24           H  
ATOM   4198 1HB  LEU A 263     149.350 110.397 114.723  1.00 46.24           H  
ATOM   4199 2HB  LEU A 263     149.724 109.493 113.252  1.00 46.24           H  
ATOM   4200  HG  LEU A 263     152.170 109.783 113.788  1.00 46.24           H  
ATOM   4201 1HD1 LEU A 263     152.740 110.453 116.065  1.00 46.24           H  
ATOM   4202 2HD1 LEU A 263     151.933 111.766 115.186  1.00 46.24           H  
ATOM   4203 3HD1 LEU A 263     151.035 110.817 116.390  1.00 46.24           H  
ATOM   4204 1HD2 LEU A 263     152.138 108.071 115.564  1.00 46.24           H  
ATOM   4205 2HD2 LEU A 263     150.424 108.430 115.883  1.00 46.24           H  
ATOM   4206 3HD2 LEU A 263     150.910 107.725 114.322  1.00 46.24           H  
ATOM   4207  N   LYS A 264     152.227 112.198 112.077  1.00 46.24           N  
ATOM   4208  CA  LYS A 264     153.233 112.160 111.041  1.00 46.24           C  
ATOM   4209  C   LYS A 264     154.355 111.247 111.458  1.00 46.24           C  
ATOM   4210  O   LYS A 264     154.671 111.140 112.644  1.00 46.24           O  
ATOM   4211  CB  LYS A 264     153.770 113.552 110.757  1.00 46.24           C  
ATOM   4212  CG  LYS A 264     152.730 114.545 110.276  1.00 46.24           C  
ATOM   4213  CD  LYS A 264     153.347 115.920 110.092  1.00 46.24           C  
ATOM   4214  CE  LYS A 264     152.301 116.963 109.728  1.00 46.24           C  
ATOM   4215  NZ  LYS A 264     152.903 118.321 109.607  1.00 46.24           N  
ATOM   4216  H   LYS A 264     152.361 112.813 112.872  1.00 46.24           H  
ATOM   4217  HA  LYS A 264     152.770 111.739 110.148  1.00 46.24           H  
ATOM   4218 1HB  LYS A 264     154.233 113.955 111.652  1.00 46.24           H  
ATOM   4219 2HB  LYS A 264     154.545 113.490 109.993  1.00 46.24           H  
ATOM   4220 1HG  LYS A 264     152.313 114.209 109.327  1.00 46.24           H  
ATOM   4221 2HG  LYS A 264     151.925 114.612 111.006  1.00 46.24           H  
ATOM   4222 1HD  LYS A 264     153.841 116.222 111.016  1.00 46.24           H  
ATOM   4223 2HD  LYS A 264     154.094 115.879 109.299  1.00 46.24           H  
ATOM   4224 1HE  LYS A 264     151.833 116.697 108.782  1.00 46.24           H  
ATOM   4225 2HE  LYS A 264     151.534 116.987 110.502  1.00 46.24           H  
ATOM   4226 1HZ  LYS A 264     152.187 119.000 109.376  1.00 46.24           H  
ATOM   4227 2HZ  LYS A 264     153.330 118.577 110.485  1.00 46.24           H  
ATOM   4228 3HZ  LYS A 264     153.605 118.316 108.881  1.00 46.24           H  
ATOM   4229  N   ASN A 265     155.000 110.618 110.483  1.00 46.24           N  
ATOM   4230  CA  ASN A 265     156.125 109.732 110.763  1.00 46.24           C  
ATOM   4231  C   ASN A 265     157.406 110.524 110.977  1.00 46.24           C  
ATOM   4232  O   ASN A 265     158.323 110.474 110.159  1.00 46.24           O  
ATOM   4233  CB  ASN A 265     156.298 108.710 109.663  1.00 46.24           C  
ATOM   4234  CG  ASN A 265     157.308 107.651 110.012  1.00 46.24           C  
ATOM   4235  OD1 ASN A 265     157.641 107.449 111.188  1.00 46.24           O  
ATOM   4236  ND2 ASN A 265     157.804 106.970 109.012  1.00 46.24           N  
ATOM   4237  H   ASN A 265     154.700 110.748 109.528  1.00 46.24           H  
ATOM   4238  HA  ASN A 265     155.902 109.233 111.696  1.00 46.24           H  
ATOM   4239 1HB  ASN A 265     155.339 108.228 109.461  1.00 46.24           H  
ATOM   4240 2HB  ASN A 265     156.613 109.209 108.748  1.00 46.24           H  
ATOM   4241 1HD2 ASN A 265     158.482 106.254 109.182  1.00 46.24           H  
ATOM   4242 2HD2 ASN A 265     157.508 107.166 108.077  1.00 46.24           H  
ATOM   4243  N   THR A 266     157.448 111.272 112.064  1.00 46.24           N  
ATOM   4244  CA  THR A 266     158.577 112.114 112.380  1.00 46.24           C  
ATOM   4245  C   THR A 266     158.843 112.060 113.863  1.00 46.24           C  
ATOM   4246  O   THR A 266     157.912 112.116 114.659  1.00 46.24           O  
ATOM   4247  CB  THR A 266     158.336 113.562 111.909  1.00 46.24           C  
ATOM   4248  OG1 THR A 266     158.085 113.567 110.498  1.00 46.24           O  
ATOM   4249  CG2 THR A 266     159.538 114.439 112.203  1.00 46.24           C  
ATOM   4250  H   THR A 266     156.658 111.251 112.694  1.00 46.24           H  
ATOM   4251  HA  THR A 266     159.445 111.696 111.868  1.00 46.24           H  
ATOM   4252  HB  THR A 266     157.466 113.968 112.417  1.00 46.24           H  
ATOM   4253  HG1 THR A 266     158.824 113.157 110.041  1.00 46.24           H  
ATOM   4254 1HG2 THR A 266     159.341 115.453 111.853  1.00 46.24           H  
ATOM   4255 2HG2 THR A 266     159.724 114.457 113.269  1.00 46.24           H  
ATOM   4256 3HG2 THR A 266     160.413 114.044 111.687  1.00 46.24           H  
ATOM   4257  N   VAL A 267     160.116 111.957 114.232  1.00 46.24           N  
ATOM   4258  CA  VAL A 267     160.527 111.864 115.633  1.00 46.24           C  
ATOM   4259  C   VAL A 267     160.012 113.040 116.446  1.00 46.24           C  
ATOM   4260  O   VAL A 267     159.469 112.861 117.537  1.00 46.24           O  
ATOM   4261  CB  VAL A 267     162.052 111.782 115.734  1.00 46.24           C  
ATOM   4262  CG1 VAL A 267     162.490 111.904 117.177  1.00 46.24           C  
ATOM   4263  CG2 VAL A 267     162.526 110.468 115.140  1.00 46.24           C  
ATOM   4264  H   VAL A 267     160.828 111.926 113.515  1.00 46.24           H  
ATOM   4265  HA  VAL A 267     160.083 110.956 116.031  1.00 46.24           H  
ATOM   4266  HB  VAL A 267     162.494 112.613 115.185  1.00 46.24           H  
ATOM   4267 1HG1 VAL A 267     163.578 111.856 117.232  1.00 46.24           H  
ATOM   4268 2HG1 VAL A 267     162.149 112.857 117.581  1.00 46.24           H  
ATOM   4269 3HG1 VAL A 267     162.062 111.088 117.758  1.00 46.24           H  
ATOM   4270 1HG2 VAL A 267     163.613 110.412 115.200  1.00 46.24           H  
ATOM   4271 2HG2 VAL A 267     162.088 109.638 115.696  1.00 46.24           H  
ATOM   4272 3HG2 VAL A 267     162.217 110.408 114.096  1.00 46.24           H  
ATOM   4273  N   GLY A 268     160.169 114.238 115.902  1.00 46.24           N  
ATOM   4274  CA  GLY A 268     159.670 115.438 116.538  1.00 46.24           C  
ATOM   4275  C   GLY A 268     158.159 115.384 116.697  1.00 46.24           C  
ATOM   4276  O   GLY A 268     157.627 115.797 117.725  1.00 46.24           O  
ATOM   4277  H   GLY A 268     160.648 114.318 115.018  1.00 46.24           H  
ATOM   4278 1HA  GLY A 268     160.138 115.553 117.516  1.00 46.24           H  
ATOM   4279 2HA  GLY A 268     159.947 116.309 115.945  1.00 46.24           H  
ATOM   4280  N   ASP A 269     157.469 114.866 115.682  1.00 46.24           N  
ATOM   4281  CA  ASP A 269     156.023 114.756 115.731  1.00 46.24           C  
ATOM   4282  C   ASP A 269     155.600 113.740 116.771  1.00 46.24           C  
ATOM   4283  O   ASP A 269     154.587 113.919 117.447  1.00 46.24           O  
ATOM   4284  CB  ASP A 269     155.449 114.396 114.379  1.00 46.24           C  
ATOM   4285  CG  ASP A 269     153.954 114.577 114.331  1.00 46.24           C  
ATOM   4286  OD1 ASP A 269     153.511 115.696 114.419  1.00 46.24           O  
ATOM   4287  OD2 ASP A 269     153.257 113.602 114.218  1.00 46.24           O  
ATOM   4288  H   ASP A 269     157.959 114.546 114.859  1.00 46.24           H  
ATOM   4289  HA  ASP A 269     155.644 115.729 116.042  1.00 46.24           H  
ATOM   4290 1HB  ASP A 269     155.903 115.022 113.612  1.00 46.24           H  
ATOM   4291 2HB  ASP A 269     155.685 113.358 114.143  1.00 46.24           H  
ATOM   4292  N   TYR A 270     156.395 112.687 116.925  1.00 46.24           N  
ATOM   4293  CA  TYR A 270     156.131 111.688 117.930  1.00 46.24           C  
ATOM   4294  C   TYR A 270     156.260 112.305 119.302  1.00 46.24           C  
ATOM   4295  O   TYR A 270     155.446 112.043 120.190  1.00 46.24           O  
ATOM   4296  CB  TYR A 270     157.081 110.503 117.779  1.00 46.24           C  
ATOM   4297  CG  TYR A 270     156.825 109.678 116.543  1.00 46.24           C  
ATOM   4298  CD1 TYR A 270     157.876 109.064 115.878  1.00 46.24           C  
ATOM   4299  CD2 TYR A 270     155.535 109.537 116.073  1.00 46.24           C  
ATOM   4300  CE1 TYR A 270     157.628 108.305 114.750  1.00 46.24           C  
ATOM   4301  CE2 TYR A 270     155.286 108.777 114.952  1.00 46.24           C  
ATOM   4302  CZ  TYR A 270     156.324 108.158 114.295  1.00 46.24           C  
ATOM   4303  OH  TYR A 270     156.067 107.385 113.190  1.00 46.24           O  
ATOM   4304  H   TYR A 270     157.192 112.572 116.317  1.00 46.24           H  
ATOM   4305  HA  TYR A 270     155.096 111.367 117.805  1.00 46.24           H  
ATOM   4306 1HB  TYR A 270     158.109 110.855 117.746  1.00 46.24           H  
ATOM   4307 2HB  TYR A 270     156.989 109.851 118.648  1.00 46.24           H  
ATOM   4308  HD1 TYR A 270     158.895 109.174 116.247  1.00 46.24           H  
ATOM   4309  HD2 TYR A 270     154.716 110.022 116.599  1.00 46.24           H  
ATOM   4310  HE1 TYR A 270     158.450 107.814 114.229  1.00 46.24           H  
ATOM   4311  HE2 TYR A 270     154.265 108.659 114.588  1.00 46.24           H  
ATOM   4312  HH  TYR A 270     156.863 107.312 112.658  1.00 46.24           H  
ATOM   4313  N   PHE A 271     157.255 113.175 119.459  1.00 46.24           N  
ATOM   4314  CA  PHE A 271     157.469 113.863 120.705  1.00 46.24           C  
ATOM   4315  C   PHE A 271     156.365 114.844 120.964  1.00 46.24           C  
ATOM   4316  O   PHE A 271     155.924 114.991 122.100  1.00 46.24           O  
ATOM   4317  CB  PHE A 271     158.796 114.583 120.697  1.00 46.24           C  
ATOM   4318  CG  PHE A 271     159.956 113.667 120.738  1.00 46.24           C  
ATOM   4319  CD1 PHE A 271     159.772 112.318 120.977  1.00 46.24           C  
ATOM   4320  CD2 PHE A 271     161.237 114.144 120.548  1.00 46.24           C  
ATOM   4321  CE1 PHE A 271     160.849 111.460 121.022  1.00 46.24           C  
ATOM   4322  CE2 PHE A 271     162.319 113.292 120.597  1.00 46.24           C  
ATOM   4323  CZ  PHE A 271     162.124 111.946 120.836  1.00 46.24           C  
ATOM   4324  H   PHE A 271     157.904 113.328 118.697  1.00 46.24           H  
ATOM   4325  HA  PHE A 271     157.450 113.110 121.494  1.00 46.24           H  
ATOM   4326 1HB  PHE A 271     158.877 115.195 119.803  1.00 46.24           H  
ATOM   4327 2HB  PHE A 271     158.855 115.248 121.557  1.00 46.24           H  
ATOM   4328  HD1 PHE A 271     158.763 111.936 121.130  1.00 46.24           H  
ATOM   4329  HD2 PHE A 271     161.389 115.208 120.361  1.00 46.24           H  
ATOM   4330  HE1 PHE A 271     160.692 110.399 121.210  1.00 46.24           H  
ATOM   4331  HE2 PHE A 271     163.327 113.678 120.448  1.00 46.24           H  
ATOM   4332  HZ  PHE A 271     162.977 111.270 120.874  1.00 46.24           H  
ATOM   4333  N   ARG A 272     155.904 115.506 119.907  1.00 46.24           N  
ATOM   4334  CA  ARG A 272     154.820 116.459 120.003  1.00 46.24           C  
ATOM   4335  C   ARG A 272     153.594 115.821 120.568  1.00 46.24           C  
ATOM   4336  O   ARG A 272     153.042 116.291 121.562  1.00 46.24           O  
ATOM   4337  CB  ARG A 272     154.499 117.061 118.662  1.00 46.24           C  
ATOM   4338  CG  ARG A 272     153.347 118.027 118.683  1.00 46.24           C  
ATOM   4339  CD  ARG A 272     153.034 118.531 117.337  1.00 46.24           C  
ATOM   4340  NE  ARG A 272     152.556 117.490 116.439  1.00 46.24           N  
ATOM   4341  CZ  ARG A 272     151.299 117.001 116.409  1.00 46.24           C  
ATOM   4342  NH1 ARG A 272     150.386 117.426 117.248  1.00 46.24           N  
ATOM   4343  NH2 ARG A 272     150.988 116.083 115.514  1.00 46.24           N  
ATOM   4344  H   ARG A 272     156.335 115.357 119.007  1.00 46.24           H  
ATOM   4345  HA  ARG A 272     155.145 117.240 120.692  1.00 46.24           H  
ATOM   4346 1HB  ARG A 272     155.372 117.590 118.281  1.00 46.24           H  
ATOM   4347 2HB  ARG A 272     154.257 116.277 117.951  1.00 46.24           H  
ATOM   4348 1HG  ARG A 272     152.465 117.523 119.071  1.00 46.24           H  
ATOM   4349 2HG  ARG A 272     153.591 118.877 119.321  1.00 46.24           H  
ATOM   4350 1HD  ARG A 272     152.265 119.292 117.419  1.00 46.24           H  
ATOM   4351 2HD  ARG A 272     153.930 118.969 116.900  1.00 46.24           H  
ATOM   4352  HE  ARG A 272     153.211 117.107 115.764  1.00 46.24           H  
ATOM   4353 1HH1 ARG A 272     150.612 118.116 117.954  1.00 46.24           H  
ATOM   4354 2HH1 ARG A 272     149.453 117.042 117.214  1.00 46.24           H  
ATOM   4355 1HH2 ARG A 272     151.698 115.762 114.866  1.00 46.24           H  
ATOM   4356 2HH2 ARG A 272     150.055 115.705 115.476  1.00 46.24           H  
ATOM   4357  N   VAL A 273     153.171 114.737 119.943  1.00 46.24           N  
ATOM   4358  CA  VAL A 273     152.000 114.022 120.379  1.00 46.24           C  
ATOM   4359  C   VAL A 273     152.178 113.473 121.766  1.00 46.24           C  
ATOM   4360  O   VAL A 273     151.264 113.553 122.584  1.00 46.24           O  
ATOM   4361  CB  VAL A 273     151.658 112.924 119.409  1.00 46.24           C  
ATOM   4362  CG1 VAL A 273     150.568 112.048 119.985  1.00 46.24           C  
ATOM   4363  CG2 VAL A 273     151.208 113.556 118.109  1.00 46.24           C  
ATOM   4364  H   VAL A 273     153.672 114.408 119.127  1.00 46.24           H  
ATOM   4365  HA  VAL A 273     151.187 114.746 120.405  1.00 46.24           H  
ATOM   4366  HB  VAL A 273     152.534 112.298 119.237  1.00 46.24           H  
ATOM   4367 1HG1 VAL A 273     150.326 111.254 119.278  1.00 46.24           H  
ATOM   4368 2HG1 VAL A 273     150.912 111.608 120.920  1.00 46.24           H  
ATOM   4369 3HG1 VAL A 273     149.679 112.650 120.172  1.00 46.24           H  
ATOM   4370 1HG2 VAL A 273     150.952 112.781 117.395  1.00 46.24           H  
ATOM   4371 2HG2 VAL A 273     150.334 114.180 118.295  1.00 46.24           H  
ATOM   4372 3HG2 VAL A 273     152.012 114.172 117.706  1.00 46.24           H  
ATOM   4373  N   THR A 274     153.361 112.933 122.047  1.00 46.24           N  
ATOM   4374  CA  THR A 274     153.681 112.436 123.373  1.00 46.24           C  
ATOM   4375  C   THR A 274     153.467 113.520 124.416  1.00 46.24           C  
ATOM   4376  O   THR A 274     152.833 113.286 125.447  1.00 46.24           O  
ATOM   4377  CB  THR A 274     155.123 111.933 123.443  1.00 46.24           C  
ATOM   4378  OG1 THR A 274     155.303 110.865 122.507  1.00 46.24           O  
ATOM   4379  CG2 THR A 274     155.435 111.439 124.841  1.00 46.24           C  
ATOM   4380  H   THR A 274     154.064 112.861 121.323  1.00 46.24           H  
ATOM   4381  HA  THR A 274     152.989 111.622 123.587  1.00 46.24           H  
ATOM   4382  HB  THR A 274     155.805 112.740 123.189  1.00 46.24           H  
ATOM   4383  HG1 THR A 274     155.150 111.193 121.615  1.00 46.24           H  
ATOM   4384 1HG2 THR A 274     156.463 111.081 124.879  1.00 46.24           H  
ATOM   4385 2HG2 THR A 274     155.308 112.255 125.553  1.00 46.24           H  
ATOM   4386 3HG2 THR A 274     154.758 110.625 125.098  1.00 46.24           H  
ATOM   4387  N   GLY A 275     153.991 114.710 124.134  1.00 46.24           N  
ATOM   4388  CA  GLY A 275     153.861 115.845 125.021  1.00 46.24           C  
ATOM   4389  C   GLY A 275     152.414 116.237 125.212  1.00 46.24           C  
ATOM   4390  O   GLY A 275     152.006 116.582 126.318  1.00 46.24           O  
ATOM   4391  H   GLY A 275     154.512 114.826 123.278  1.00 46.24           H  
ATOM   4392 1HA  GLY A 275     154.305 115.603 125.986  1.00 46.24           H  
ATOM   4393 2HA  GLY A 275     154.418 116.688 124.614  1.00 46.24           H  
ATOM   4394  N   GLU A 276     151.636 116.181 124.135  1.00 46.24           N  
ATOM   4395  CA  GLU A 276     150.223 116.520 124.180  1.00 46.24           C  
ATOM   4396  C   GLU A 276     149.459 115.557 125.069  1.00 46.24           C  
ATOM   4397  O   GLU A 276     148.588 115.966 125.835  1.00 46.24           O  
ATOM   4398  CB  GLU A 276     149.655 116.555 122.771  1.00 46.24           C  
ATOM   4399  CG  GLU A 276     150.168 117.730 121.956  1.00 46.24           C  
ATOM   4400  CD  GLU A 276     149.910 117.614 120.491  1.00 46.24           C  
ATOM   4401  OE1 GLU A 276     149.436 116.589 120.066  1.00 46.24           O  
ATOM   4402  OE2 GLU A 276     150.222 118.544 119.778  1.00 46.24           O  
ATOM   4403  H   GLU A 276     152.044 115.919 123.247  1.00 46.24           H  
ATOM   4404  HA  GLU A 276     150.152 117.512 124.629  1.00 46.24           H  
ATOM   4405 1HB  GLU A 276     149.910 115.637 122.245  1.00 46.24           H  
ATOM   4406 2HB  GLU A 276     148.568 116.620 122.814  1.00 46.24           H  
ATOM   4407 1HG  GLU A 276     149.691 118.639 122.321  1.00 46.24           H  
ATOM   4408 2HG  GLU A 276     151.235 117.829 122.121  1.00 46.24           H  
ATOM   4409  N   ILE A 277     149.823 114.290 125.008  1.00 46.24           N  
ATOM   4410  CA  ILE A 277     149.232 113.289 125.868  1.00 46.24           C  
ATOM   4411  C   ILE A 277     149.543 113.594 127.317  1.00 46.24           C  
ATOM   4412  O   ILE A 277     148.659 113.554 128.177  1.00 46.24           O  
ATOM   4413  CB  ILE A 277     149.729 111.902 125.502  1.00 46.24           C  
ATOM   4414  CG1 ILE A 277     149.197 111.507 124.130  1.00 46.24           C  
ATOM   4415  CG2 ILE A 277     149.303 110.902 126.558  1.00 46.24           C  
ATOM   4416  CD1 ILE A 277     149.883 110.302 123.542  1.00 46.24           C  
ATOM   4417  H   ILE A 277     150.521 114.007 124.332  1.00 46.24           H  
ATOM   4418  HA  ILE A 277     148.152 113.347 125.733  1.00 46.24           H  
ATOM   4419  HB  ILE A 277     150.813 111.906 125.436  1.00 46.24           H  
ATOM   4420 1HG1 ILE A 277     148.132 111.289 124.210  1.00 46.24           H  
ATOM   4421 2HG1 ILE A 277     149.315 112.342 123.442  1.00 46.24           H  
ATOM   4422 1HG2 ILE A 277     149.670 109.912 126.291  1.00 46.24           H  
ATOM   4423 2HG2 ILE A 277     149.716 111.193 127.523  1.00 46.24           H  
ATOM   4424 3HG2 ILE A 277     148.215 110.881 126.621  1.00 46.24           H  
ATOM   4425 1HD1 ILE A 277     149.451 110.077 122.566  1.00 46.24           H  
ATOM   4426 2HD1 ILE A 277     150.947 110.509 123.429  1.00 46.24           H  
ATOM   4427 3HD1 ILE A 277     149.748 109.448 124.204  1.00 46.24           H  
ATOM   4428  N   LEU A 278     150.803 113.914 127.582  1.00 46.24           N  
ATOM   4429  CA  LEU A 278     151.249 114.252 128.915  1.00 46.24           C  
ATOM   4430  C   LEU A 278     150.577 115.511 129.410  1.00 46.24           C  
ATOM   4431  O   LEU A 278     150.231 115.617 130.587  1.00 46.24           O  
ATOM   4432  CB  LEU A 278     152.755 114.430 128.926  1.00 46.24           C  
ATOM   4433  CG  LEU A 278     153.560 113.161 128.704  1.00 46.24           C  
ATOM   4434  CD1 LEU A 278     155.026 113.516 128.544  1.00 46.24           C  
ATOM   4435  CD2 LEU A 278     153.348 112.232 129.877  1.00 46.24           C  
ATOM   4436  H   LEU A 278     151.483 113.904 126.830  1.00 46.24           H  
ATOM   4437  HA  LEU A 278     150.958 113.429 129.566  1.00 46.24           H  
ATOM   4438 1HB  LEU A 278     153.029 115.136 128.146  1.00 46.24           H  
ATOM   4439 2HB  LEU A 278     153.051 114.848 129.888  1.00 46.24           H  
ATOM   4440  HG  LEU A 278     153.230 112.671 127.791  1.00 46.24           H  
ATOM   4441 1HD1 LEU A 278     155.605 112.608 128.378  1.00 46.24           H  
ATOM   4442 2HD1 LEU A 278     155.149 114.184 127.691  1.00 46.24           H  
ATOM   4443 3HD1 LEU A 278     155.380 114.012 129.447  1.00 46.24           H  
ATOM   4444 1HD2 LEU A 278     153.920 111.316 129.723  1.00 46.24           H  
ATOM   4445 2HD2 LEU A 278     153.682 112.719 130.793  1.00 46.24           H  
ATOM   4446 3HD2 LEU A 278     152.289 111.988 129.962  1.00 46.24           H  
ATOM   4447  N   SER A 279     150.375 116.460 128.504  1.00 46.24           N  
ATOM   4448  CA  SER A 279     149.745 117.717 128.823  1.00 46.24           C  
ATOM   4449  C   SER A 279     148.354 117.491 129.349  1.00 46.24           C  
ATOM   4450  O   SER A 279     147.974 118.042 130.388  1.00 46.24           O  
ATOM   4451  CB  SER A 279     149.711 118.595 127.606  1.00 46.24           C  
ATOM   4452  OG  SER A 279     151.006 118.934 127.203  1.00 46.24           O  
ATOM   4453  H   SER A 279     150.699 116.315 127.561  1.00 46.24           H  
ATOM   4454  HA  SER A 279     150.338 118.182 129.602  1.00 46.24           H  
ATOM   4455 1HB  SER A 279     149.203 118.081 126.798  1.00 46.24           H  
ATOM   4456 2HB  SER A 279     149.143 119.495 127.822  1.00 46.24           H  
ATOM   4457  HG  SER A 279     151.446 118.102 127.002  1.00 46.24           H  
ATOM   4458  N   VAL A 280     147.610 116.641 128.660  1.00 46.24           N  
ATOM   4459  CA  VAL A 280     146.273 116.299 129.067  1.00 46.24           C  
ATOM   4460  C   VAL A 280     146.281 115.536 130.355  1.00 46.24           C  
ATOM   4461  O   VAL A 280     145.448 115.774 131.229  1.00 46.24           O  
ATOM   4462  CB  VAL A 280     145.574 115.484 127.998  1.00 46.24           C  
ATOM   4463  CG1 VAL A 280     144.254 114.969 128.533  1.00 46.24           C  
ATOM   4464  CG2 VAL A 280     145.351 116.344 126.768  1.00 46.24           C  
ATOM   4465  H   VAL A 280     147.981 116.240 127.805  1.00 46.24           H  
ATOM   4466  HA  VAL A 280     145.743 117.237 129.226  1.00 46.24           H  
ATOM   4467  HB  VAL A 280     146.188 114.621 127.739  1.00 46.24           H  
ATOM   4468 1HG1 VAL A 280     143.757 114.375 127.766  1.00 46.24           H  
ATOM   4469 2HG1 VAL A 280     144.434 114.350 129.411  1.00 46.24           H  
ATOM   4470 3HG1 VAL A 280     143.619 115.812 128.806  1.00 46.24           H  
ATOM   4471 1HG2 VAL A 280     144.854 115.756 125.998  1.00 46.24           H  
ATOM   4472 2HG2 VAL A 280     144.728 117.198 127.032  1.00 46.24           H  
ATOM   4473 3HG2 VAL A 280     146.307 116.698 126.392  1.00 46.24           H  
ATOM   4474  N   SER A 281     147.227 114.610 130.478  1.00 46.24           N  
ATOM   4475  CA  SER A 281     147.351 113.778 131.659  1.00 46.24           C  
ATOM   4476  C   SER A 281     147.474 114.622 132.917  1.00 46.24           C  
ATOM   4477  O   SER A 281     146.816 114.354 133.924  1.00 46.24           O  
ATOM   4478  CB  SER A 281     148.546 112.866 131.521  1.00 46.24           C  
ATOM   4479  OG  SER A 281     148.385 111.995 130.431  1.00 46.24           O  
ATOM   4480  H   SER A 281     147.869 114.453 129.713  1.00 46.24           H  
ATOM   4481  HA  SER A 281     146.434 113.194 131.731  1.00 46.24           H  
ATOM   4482 1HB  SER A 281     149.448 113.452 131.389  1.00 46.24           H  
ATOM   4483 2HB  SER A 281     148.665 112.286 132.438  1.00 46.24           H  
ATOM   4484  HG  SER A 281     148.330 112.554 129.649  1.00 46.24           H  
ATOM   4485  N   GLY A 282     148.299 115.656 132.855  1.00 46.24           N  
ATOM   4486  CA  GLY A 282     148.455 116.537 133.989  1.00 46.24           C  
ATOM   4487  C   GLY A 282     147.202 117.353 134.214  1.00 46.24           C  
ATOM   4488  O   GLY A 282     146.812 117.593 135.355  1.00 46.24           O  
ATOM   4489  H   GLY A 282     148.842 115.817 132.014  1.00 46.24           H  
ATOM   4490 1HA  GLY A 282     148.669 115.941 134.879  1.00 46.24           H  
ATOM   4491 2HA  GLY A 282     149.300 117.191 133.837  1.00 46.24           H  
ATOM   4492  N   GLY A 283     146.553 117.762 133.130  1.00 46.24           N  
ATOM   4493  CA  GLY A 283     145.327 118.528 133.237  1.00 46.24           C  
ATOM   4494  C   GLY A 283     144.255 117.768 134.008  1.00 46.24           C  
ATOM   4495  O   GLY A 283     143.638 118.315 134.926  1.00 46.24           O  
ATOM   4496  H   GLY A 283     146.928 117.561 132.211  1.00 46.24           H  
ATOM   4497 1HA  GLY A 283     145.534 119.473 133.737  1.00 46.24           H  
ATOM   4498 2HA  GLY A 283     144.961 118.771 132.239  1.00 46.24           H  
ATOM   4499  N   VAL A 284     144.032 116.508 133.639  1.00 46.24           N  
ATOM   4500  CA  VAL A 284     143.014 115.716 134.302  1.00 46.24           C  
ATOM   4501  C   VAL A 284     143.434 115.329 135.710  1.00 46.24           C  
ATOM   4502  O   VAL A 284     142.589 115.198 136.592  1.00 46.24           O  
ATOM   4503  CB  VAL A 284     142.631 114.481 133.474  1.00 46.24           C  
ATOM   4504  CG1 VAL A 284     143.737 113.452 133.465  1.00 46.24           C  
ATOM   4505  CG2 VAL A 284     141.359 113.884 134.048  1.00 46.24           C  
ATOM   4506  H   VAL A 284     144.562 116.110 132.876  1.00 46.24           H  
ATOM   4507  HA  VAL A 284     142.140 116.359 134.380  1.00 46.24           H  
ATOM   4508  HB  VAL A 284     142.458 114.785 132.440  1.00 46.24           H  
ATOM   4509 1HG1 VAL A 284     143.430 112.598 132.861  1.00 46.24           H  
ATOM   4510 2HG1 VAL A 284     144.629 113.892 133.036  1.00 46.24           H  
ATOM   4511 3HG1 VAL A 284     143.942 113.118 134.481  1.00 46.24           H  
ATOM   4512 1HG2 VAL A 284     141.062 113.020 133.454  1.00 46.24           H  
ATOM   4513 2HG2 VAL A 284     141.534 113.574 135.078  1.00 46.24           H  
ATOM   4514 3HG2 VAL A 284     140.564 114.630 134.024  1.00 46.24           H  
ATOM   4515  N   TYR A 285     144.740 115.212 135.935  1.00 46.24           N  
ATOM   4516  CA  TYR A 285     145.271 114.967 137.261  1.00 46.24           C  
ATOM   4517  C   TYR A 285     144.825 116.047 138.213  1.00 46.24           C  
ATOM   4518  O   TYR A 285     144.268 115.762 139.277  1.00 46.24           O  
ATOM   4519  CB  TYR A 285     146.790 114.869 137.203  1.00 46.24           C  
ATOM   4520  CG  TYR A 285     147.491 114.834 138.527  1.00 46.24           C  
ATOM   4521  CD1 TYR A 285     147.560 113.662 139.253  1.00 46.24           C  
ATOM   4522  CD2 TYR A 285     148.108 115.975 138.996  1.00 46.24           C  
ATOM   4523  CE1 TYR A 285     148.249 113.634 140.448  1.00 46.24           C  
ATOM   4524  CE2 TYR A 285     148.797 115.949 140.189  1.00 46.24           C  
ATOM   4525  CZ  TYR A 285     148.873 114.784 140.912  1.00 46.24           C  
ATOM   4526  OH  TYR A 285     149.555 114.757 142.106  1.00 46.24           O  
ATOM   4527  H   TYR A 285     145.389 115.280 135.161  1.00 46.24           H  
ATOM   4528  HA  TYR A 285     144.846 114.026 137.608  1.00 46.24           H  
ATOM   4529 1HB  TYR A 285     147.064 113.965 136.656  1.00 46.24           H  
ATOM   4530 2HB  TYR A 285     147.186 115.704 136.647  1.00 46.24           H  
ATOM   4531  HD1 TYR A 285     147.080 112.759 138.876  1.00 46.24           H  
ATOM   4532  HD2 TYR A 285     148.059 116.898 138.417  1.00 46.24           H  
ATOM   4533  HE1 TYR A 285     148.307 112.708 141.020  1.00 46.24           H  
ATOM   4534  HE2 TYR A 285     149.286 116.851 140.555  1.00 46.24           H  
ATOM   4535  HH  TYR A 285     150.050 115.573 142.207  1.00 46.24           H  
ATOM   4536  N   PHE A 286     145.042 117.291 137.822  1.00 46.24           N  
ATOM   4537  CA  PHE A 286     144.669 118.409 138.650  1.00 46.24           C  
ATOM   4538  C   PHE A 286     143.175 118.549 138.751  1.00 46.24           C  
ATOM   4539  O   PHE A 286     142.659 118.879 139.814  1.00 46.24           O  
ATOM   4540  CB  PHE A 286     145.277 119.689 138.129  1.00 46.24           C  
ATOM   4541  CG  PHE A 286     146.735 119.784 138.390  1.00 46.24           C  
ATOM   4542  CD1 PHE A 286     147.633 119.905 137.350  1.00 46.24           C  
ATOM   4543  CD2 PHE A 286     147.215 119.730 139.681  1.00 46.24           C  
ATOM   4544  CE1 PHE A 286     148.988 119.973 137.594  1.00 46.24           C  
ATOM   4545  CE2 PHE A 286     148.566 119.799 139.932  1.00 46.24           C  
ATOM   4546  CZ  PHE A 286     149.455 119.919 138.886  1.00 46.24           C  
ATOM   4547  H   PHE A 286     145.506 117.461 136.936  1.00 46.24           H  
ATOM   4548  HA  PHE A 286     145.053 118.199 139.648  1.00 46.24           H  
ATOM   4549 1HB  PHE A 286     145.116 119.761 137.054  1.00 46.24           H  
ATOM   4550 2HB  PHE A 286     144.790 120.544 138.594  1.00 46.24           H  
ATOM   4551  HD1 PHE A 286     147.261 119.945 136.326  1.00 46.24           H  
ATOM   4552  HD2 PHE A 286     146.511 119.630 140.507  1.00 46.24           H  
ATOM   4553  HE1 PHE A 286     149.688 120.067 136.764  1.00 46.24           H  
ATOM   4554  HE2 PHE A 286     148.934 119.754 140.957  1.00 46.24           H  
ATOM   4555  HZ  PHE A 286     150.523 119.969 139.084  1.00 46.24           H  
ATOM   4556  N   PHE A 287     142.478 118.268 137.660  1.00 46.24           N  
ATOM   4557  CA  PHE A 287     141.031 118.350 137.625  1.00 46.24           C  
ATOM   4558  C   PHE A 287     140.405 117.458 138.666  1.00 46.24           C  
ATOM   4559  O   PHE A 287     139.572 117.901 139.462  1.00 46.24           O  
ATOM   4560  CB  PHE A 287     140.527 117.989 136.253  1.00 46.24           C  
ATOM   4561  CG  PHE A 287     139.052 117.914 136.146  1.00 46.24           C  
ATOM   4562  CD1 PHE A 287     138.283 119.059 136.172  1.00 46.24           C  
ATOM   4563  CD2 PHE A 287     138.427 116.696 135.984  1.00 46.24           C  
ATOM   4564  CE1 PHE A 287     136.913 118.990 136.042  1.00 46.24           C  
ATOM   4565  CE2 PHE A 287     137.060 116.621 135.846  1.00 46.24           C  
ATOM   4566  CZ  PHE A 287     136.301 117.771 135.876  1.00 46.24           C  
ATOM   4567  H   PHE A 287     142.965 118.019 136.808  1.00 46.24           H  
ATOM   4568  HA  PHE A 287     140.767 119.382 137.862  1.00 46.24           H  
ATOM   4569 1HB  PHE A 287     140.884 118.722 135.531  1.00 46.24           H  
ATOM   4570 2HB  PHE A 287     140.930 117.026 135.966  1.00 46.24           H  
ATOM   4571  HD1 PHE A 287     138.772 120.027 136.294  1.00 46.24           H  
ATOM   4572  HD2 PHE A 287     139.029 115.787 135.956  1.00 46.24           H  
ATOM   4573  HE1 PHE A 287     136.316 119.901 136.064  1.00 46.24           H  
ATOM   4574  HE2 PHE A 287     136.577 115.652 135.715  1.00 46.24           H  
ATOM   4575  HZ  PHE A 287     135.219 117.713 135.769  1.00 46.24           H  
ATOM   4576  N   PHE A 288     140.808 116.202 138.657  1.00 46.24           N  
ATOM   4577  CA  PHE A 288     140.322 115.225 139.600  1.00 46.24           C  
ATOM   4578  C   PHE A 288     140.617 115.650 141.026  1.00 46.24           C  
ATOM   4579  O   PHE A 288     139.755 115.565 141.899  1.00 46.24           O  
ATOM   4580  CB  PHE A 288     140.908 113.859 139.301  1.00 46.24           C  
ATOM   4581  CG  PHE A 288     140.431 112.784 140.222  1.00 46.24           C  
ATOM   4582  CD1 PHE A 288     139.127 112.320 140.146  1.00 46.24           C  
ATOM   4583  CD2 PHE A 288     141.283 112.214 141.149  1.00 46.24           C  
ATOM   4584  CE1 PHE A 288     138.684 111.317 140.985  1.00 46.24           C  
ATOM   4585  CE2 PHE A 288     140.845 111.204 141.981  1.00 46.24           C  
ATOM   4586  CZ  PHE A 288     139.543 110.759 141.903  1.00 46.24           C  
ATOM   4587  H   PHE A 288     141.481 115.909 137.963  1.00 46.24           H  
ATOM   4588  HA  PHE A 288     139.239 115.190 139.482  1.00 46.24           H  
ATOM   4589 1HB  PHE A 288     140.655 113.571 138.281  1.00 46.24           H  
ATOM   4590 2HB  PHE A 288     141.994 113.907 139.366  1.00 46.24           H  
ATOM   4591  HD1 PHE A 288     138.448 112.758 139.414  1.00 46.24           H  
ATOM   4592  HD2 PHE A 288     142.313 112.566 141.213  1.00 46.24           H  
ATOM   4593  HE1 PHE A 288     137.655 110.963 140.917  1.00 46.24           H  
ATOM   4594  HE2 PHE A 288     141.528 110.761 142.706  1.00 46.24           H  
ATOM   4595  HZ  PHE A 288     139.198 109.964 142.563  1.00 46.24           H  
ATOM   4596  N   ARG A 289     141.835 116.113 141.260  1.00 46.24           N  
ATOM   4597  CA  ARG A 289     142.234 116.563 142.576  1.00 46.24           C  
ATOM   4598  C   ARG A 289     141.424 117.747 143.040  1.00 46.24           C  
ATOM   4599  O   ARG A 289     141.091 117.848 144.219  1.00 46.24           O  
ATOM   4600  CB  ARG A 289     143.680 116.895 142.589  1.00 46.24           C  
ATOM   4601  CG  ARG A 289     144.568 115.696 142.500  1.00 46.24           C  
ATOM   4602  CD  ARG A 289     145.952 116.079 142.264  1.00 46.24           C  
ATOM   4603  NE  ARG A 289     146.510 116.834 143.362  1.00 46.24           N  
ATOM   4604  CZ  ARG A 289     147.121 116.282 144.424  1.00 46.24           C  
ATOM   4605  NH1 ARG A 289     147.248 114.977 144.500  1.00 46.24           N  
ATOM   4606  NH2 ARG A 289     147.599 117.051 145.387  1.00 46.24           N  
ATOM   4607  H   ARG A 289     142.517 116.140 140.508  1.00 46.24           H  
ATOM   4608  HA  ARG A 289     142.042 115.739 143.257  1.00 46.24           H  
ATOM   4609 1HB  ARG A 289     143.915 117.550 141.752  1.00 46.24           H  
ATOM   4610 2HB  ARG A 289     143.928 117.427 143.507  1.00 46.24           H  
ATOM   4611 1HG  ARG A 289     144.521 115.142 143.439  1.00 46.24           H  
ATOM   4612 2HG  ARG A 289     144.239 115.054 141.684  1.00 46.24           H  
ATOM   4613 1HD  ARG A 289     146.535 115.176 142.148  1.00 46.24           H  
ATOM   4614 2HD  ARG A 289     146.023 116.682 141.359  1.00 46.24           H  
ATOM   4615  HE  ARG A 289     146.429 117.841 143.334  1.00 46.24           H  
ATOM   4616 1HH1 ARG A 289     146.885 114.391 143.761  1.00 46.24           H  
ATOM   4617 2HH1 ARG A 289     147.710 114.560 145.295  1.00 46.24           H  
ATOM   4618 1HH2 ARG A 289     147.502 118.056 145.327  1.00 46.24           H  
ATOM   4619 2HH2 ARG A 289     148.060 116.636 146.182  1.00 46.24           H  
ATOM   4620  N   GLY A 290     141.085 118.636 142.114  1.00 46.24           N  
ATOM   4621  CA  GLY A 290     140.249 119.773 142.428  1.00 46.24           C  
ATOM   4622  C   GLY A 290     138.909 119.308 142.939  1.00 46.24           C  
ATOM   4623  O   GLY A 290     138.391 119.842 143.924  1.00 46.24           O  
ATOM   4624  H   GLY A 290     141.421 118.523 141.169  1.00 46.24           H  
ATOM   4625 1HA  GLY A 290     140.739 120.393 143.179  1.00 46.24           H  
ATOM   4626 2HA  GLY A 290     140.115 120.386 141.537  1.00 46.24           H  
ATOM   4627  N   ILE A 291     138.362 118.284 142.288  1.00 46.24           N  
ATOM   4628  CA  ILE A 291     137.106 117.703 142.699  1.00 46.24           C  
ATOM   4629  C   ILE A 291     137.210 117.143 144.093  1.00 46.24           C  
ATOM   4630  O   ILE A 291     136.332 117.375 144.923  1.00 46.24           O  
ATOM   4631  CB  ILE A 291     136.659 116.612 141.746  1.00 46.24           C  
ATOM   4632  CG1 ILE A 291     136.299 117.204 140.403  1.00 46.24           C  
ATOM   4633  CG2 ILE A 291     135.483 115.864 142.332  1.00 46.24           C  
ATOM   4634  CD1 ILE A 291     136.127 116.169 139.335  1.00 46.24           C  
ATOM   4635  H   ILE A 291     138.829 117.917 141.465  1.00 46.24           H  
ATOM   4636  HA  ILE A 291     136.372 118.507 142.713  1.00 46.24           H  
ATOM   4637  HB  ILE A 291     137.467 115.914 141.578  1.00 46.24           H  
ATOM   4638 1HG1 ILE A 291     135.367 117.760 140.495  1.00 46.24           H  
ATOM   4639 2HG1 ILE A 291     137.076 117.900 140.088  1.00 46.24           H  
ATOM   4640 1HG2 ILE A 291     135.174 115.077 141.645  1.00 46.24           H  
ATOM   4641 2HG2 ILE A 291     135.772 115.421 143.284  1.00 46.24           H  
ATOM   4642 3HG2 ILE A 291     134.655 116.555 142.489  1.00 46.24           H  
ATOM   4643 1HD1 ILE A 291     135.857 116.654 138.405  1.00 46.24           H  
ATOM   4644 2HD1 ILE A 291     137.059 115.619 139.205  1.00 46.24           H  
ATOM   4645 3HD1 ILE A 291     135.336 115.478 139.624  1.00 46.24           H  
ATOM   4646  N   GLN A 292     138.290 116.411 144.353  1.00 46.24           N  
ATOM   4647  CA  GLN A 292     138.522 115.830 145.659  1.00 46.24           C  
ATOM   4648  C   GLN A 292     138.523 116.891 146.728  1.00 46.24           C  
ATOM   4649  O   GLN A 292     137.837 116.754 147.738  1.00 46.24           O  
ATOM   4650  CB  GLN A 292     139.833 115.062 145.694  1.00 46.24           C  
ATOM   4651  CG  GLN A 292     139.831 113.780 144.902  1.00 46.24           C  
ATOM   4652  CD  GLN A 292     141.189 113.114 144.907  1.00 46.24           C  
ATOM   4653  OE1 GLN A 292     142.205 113.730 144.574  1.00 46.24           O  
ATOM   4654  NE2 GLN A 292     141.220 111.847 145.303  1.00 46.24           N  
ATOM   4655  H   GLN A 292     138.962 116.241 143.612  1.00 46.24           H  
ATOM   4656  HA  GLN A 292     137.688 115.156 145.860  1.00 46.24           H  
ATOM   4657 1HB  GLN A 292     140.635 115.688 145.311  1.00 46.24           H  
ATOM   4658 2HB  GLN A 292     140.079 114.814 146.726  1.00 46.24           H  
ATOM   4659 1HG  GLN A 292     139.112 113.092 145.345  1.00 46.24           H  
ATOM   4660 2HG  GLN A 292     139.556 113.994 143.871  1.00 46.24           H  
ATOM   4661 1HE2 GLN A 292     142.090 111.354 145.336  1.00 46.24           H  
ATOM   4662 2HE2 GLN A 292     140.373 111.385 145.569  1.00 46.24           H  
ATOM   4663  N   TYR A 293     139.279 117.965 146.494  1.00 46.24           N  
ATOM   4664  CA  TYR A 293     139.361 119.064 147.440  1.00 46.24           C  
ATOM   4665  C   TYR A 293     138.001 119.593 147.752  1.00 46.24           C  
ATOM   4666  O   TYR A 293     137.651 119.777 148.918  1.00 46.24           O  
ATOM   4667  CB  TYR A 293     140.232 120.190 146.916  1.00 46.24           C  
ATOM   4668  CG  TYR A 293     140.271 121.366 147.864  1.00 46.24           C  
ATOM   4669  CD1 TYR A 293     141.187 121.381 148.900  1.00 46.24           C  
ATOM   4670  CD2 TYR A 293     139.371 122.410 147.719  1.00 46.24           C  
ATOM   4671  CE1 TYR A 293     141.208 122.434 149.791  1.00 46.24           C  
ATOM   4672  CE2 TYR A 293     139.386 123.463 148.615  1.00 46.24           C  
ATOM   4673  CZ  TYR A 293     140.300 123.475 149.649  1.00 46.24           C  
ATOM   4674  OH  TYR A 293     140.297 124.504 150.563  1.00 46.24           O  
ATOM   4675  H   TYR A 293     139.823 118.008 145.644  1.00 46.24           H  
ATOM   4676  HA  TYR A 293     139.779 118.662 148.363  1.00 46.24           H  
ATOM   4677 1HB  TYR A 293     141.251 119.831 146.766  1.00 46.24           H  
ATOM   4678 2HB  TYR A 293     139.855 120.535 145.955  1.00 46.24           H  
ATOM   4679  HD1 TYR A 293     141.890 120.556 149.017  1.00 46.24           H  
ATOM   4680  HD2 TYR A 293     138.645 122.395 146.907  1.00 46.24           H  
ATOM   4681  HE1 TYR A 293     141.926 122.440 150.610  1.00 46.24           H  
ATOM   4682  HE2 TYR A 293     138.671 124.279 148.508  1.00 46.24           H  
ATOM   4683  HH  TYR A 293     139.799 125.244 150.206  1.00 46.24           H  
ATOM   4684  N   PHE A 294     137.229 119.862 146.709  1.00 46.24           N  
ATOM   4685  CA  PHE A 294     135.894 120.370 146.869  1.00 46.24           C  
ATOM   4686  C   PHE A 294     135.052 119.469 147.715  1.00 46.24           C  
ATOM   4687  O   PHE A 294     134.441 119.907 148.678  1.00 46.24           O  
ATOM   4688  CB  PHE A 294     135.215 120.584 145.546  1.00 46.24           C  
ATOM   4689  CG  PHE A 294     133.781 120.943 145.718  1.00 46.24           C  
ATOM   4690  CD1 PHE A 294     133.412 122.227 146.075  1.00 46.24           C  
ATOM   4691  CD2 PHE A 294     132.794 119.989 145.553  1.00 46.24           C  
ATOM   4692  CE1 PHE A 294     132.083 122.553 146.258  1.00 46.24           C  
ATOM   4693  CE2 PHE A 294     131.465 120.309 145.737  1.00 46.24           C  
ATOM   4694  CZ  PHE A 294     131.109 121.593 146.090  1.00 46.24           C  
ATOM   4695  H   PHE A 294     137.586 119.709 145.772  1.00 46.24           H  
ATOM   4696  HA  PHE A 294     135.986 121.324 147.390  1.00 46.24           H  
ATOM   4697 1HB  PHE A 294     135.710 121.386 144.999  1.00 46.24           H  
ATOM   4698 2HB  PHE A 294     135.276 119.681 144.942  1.00 46.24           H  
ATOM   4699  HD1 PHE A 294     134.184 122.984 146.214  1.00 46.24           H  
ATOM   4700  HD2 PHE A 294     133.077 118.973 145.278  1.00 46.24           H  
ATOM   4701  HE1 PHE A 294     131.804 123.569 146.538  1.00 46.24           H  
ATOM   4702  HE2 PHE A 294     130.697 119.547 145.604  1.00 46.24           H  
ATOM   4703  HZ  PHE A 294     130.060 121.848 146.235  1.00 46.24           H  
ATOM   4704  N   LEU A 295     135.034 118.192 147.388  1.00 46.24           N  
ATOM   4705  CA  LEU A 295     134.202 117.247 148.109  1.00 46.24           C  
ATOM   4706  C   LEU A 295     134.607 117.130 149.568  1.00 46.24           C  
ATOM   4707  O   LEU A 295     133.761 116.936 150.439  1.00 46.24           O  
ATOM   4708  CB  LEU A 295     134.256 115.897 147.442  1.00 46.24           C  
ATOM   4709  CG  LEU A 295     133.607 115.834 146.067  1.00 46.24           C  
ATOM   4710  CD1 LEU A 295     133.848 114.464 145.465  1.00 46.24           C  
ATOM   4711  CD2 LEU A 295     132.124 116.131 146.199  1.00 46.24           C  
ATOM   4712  H   LEU A 295     135.578 117.870 146.598  1.00 46.24           H  
ATOM   4713  HA  LEU A 295     133.186 117.638 148.074  1.00 46.24           H  
ATOM   4714 1HB  LEU A 295     135.299 115.602 147.331  1.00 46.24           H  
ATOM   4715 2HB  LEU A 295     133.757 115.169 148.080  1.00 46.24           H  
ATOM   4716  HG  LEU A 295     134.063 116.573 145.412  1.00 46.24           H  
ATOM   4717 1HD1 LEU A 295     133.394 114.416 144.475  1.00 46.24           H  
ATOM   4718 2HD1 LEU A 295     134.921 114.288 145.380  1.00 46.24           H  
ATOM   4719 3HD1 LEU A 295     133.405 113.703 146.105  1.00 46.24           H  
ATOM   4720 1HD2 LEU A 295     131.657 116.091 145.214  1.00 46.24           H  
ATOM   4721 2HD2 LEU A 295     131.661 115.390 146.850  1.00 46.24           H  
ATOM   4722 3HD2 LEU A 295     131.987 117.125 146.625  1.00 46.24           H  
ATOM   4723  N   GLN A 296     135.894 117.289 149.840  1.00 46.24           N  
ATOM   4724  CA  GLN A 296     136.423 117.212 151.190  1.00 46.24           C  
ATOM   4725  C   GLN A 296     136.230 118.504 151.991  1.00 46.24           C  
ATOM   4726  O   GLN A 296     136.553 118.546 153.178  1.00 46.24           O  
ATOM   4727  CB  GLN A 296     137.902 116.871 151.137  1.00 46.24           C  
ATOM   4728  CG  GLN A 296     138.202 115.489 150.612  1.00 46.24           C  
ATOM   4729  CD  GLN A 296     139.669 115.313 150.298  1.00 46.24           C  
ATOM   4730  OE1 GLN A 296     140.381 116.290 150.052  1.00 46.24           O  
ATOM   4731  NE2 GLN A 296     140.132 114.069 150.294  1.00 46.24           N  
ATOM   4732  H   GLN A 296     136.545 117.428 149.078  1.00 46.24           H  
ATOM   4733  HA  GLN A 296     135.873 116.421 151.699  1.00 46.24           H  
ATOM   4734 1HB  GLN A 296     138.417 117.591 150.499  1.00 46.24           H  
ATOM   4735 2HB  GLN A 296     138.331 116.954 152.135  1.00 46.24           H  
ATOM   4736 1HG  GLN A 296     137.926 114.758 151.372  1.00 46.24           H  
ATOM   4737 2HG  GLN A 296     137.629 115.314 149.705  1.00 46.24           H  
ATOM   4738 1HE2 GLN A 296     141.096 113.893 150.088  1.00 46.24           H  
ATOM   4739 2HE2 GLN A 296     139.518 113.306 150.496  1.00 46.24           H  
ATOM   4740  N   ARG A 297     135.763 119.568 151.342  1.00 46.24           N  
ATOM   4741  CA  ARG A 297     135.678 120.866 151.992  1.00 46.24           C  
ATOM   4742  C   ARG A 297     134.339 121.527 151.759  1.00 46.24           C  
ATOM   4743  O   ARG A 297     133.625 121.846 152.708  1.00 46.24           O  
ATOM   4744  CB  ARG A 297     136.795 121.772 151.492  1.00 46.24           C  
ATOM   4745  CG  ARG A 297     138.202 121.319 151.854  1.00 46.24           C  
ATOM   4746  CD  ARG A 297     138.567 121.706 153.228  1.00 46.24           C  
ATOM   4747  NE  ARG A 297     138.885 123.129 153.324  1.00 46.24           N  
ATOM   4748  CZ  ARG A 297     138.640 123.890 154.409  1.00 46.24           C  
ATOM   4749  NH1 ARG A 297     138.026 123.366 155.442  1.00 46.24           N  
ATOM   4750  NH2 ARG A 297     139.013 125.157 154.437  1.00 46.24           N  
ATOM   4751  H   ARG A 297     135.471 119.492 150.381  1.00 46.24           H  
ATOM   4752  HA  ARG A 297     135.791 120.693 153.062  1.00 46.24           H  
ATOM   4753 1HB  ARG A 297     136.746 121.846 150.407  1.00 46.24           H  
ATOM   4754 2HB  ARG A 297     136.657 122.775 151.896  1.00 46.24           H  
ATOM   4755 1HG  ARG A 297     138.286 120.240 151.770  1.00 46.24           H  
ATOM   4756 2HG  ARG A 297     138.904 121.779 151.182  1.00 46.24           H  
ATOM   4757 1HD  ARG A 297     137.732 121.498 153.898  1.00 46.24           H  
ATOM   4758 2HD  ARG A 297     139.439 121.139 153.548  1.00 46.24           H  
ATOM   4759  HE  ARG A 297     139.360 123.562 152.536  1.00 46.24           H  
ATOM   4760 1HH1 ARG A 297     137.737 122.398 155.421  1.00 46.24           H  
ATOM   4761 2HH1 ARG A 297     137.859 123.924 156.271  1.00 46.24           H  
ATOM   4762 1HH2 ARG A 297     139.488 125.563 153.643  1.00 46.24           H  
ATOM   4763 2HH2 ARG A 297     138.825 125.721 155.255  1.00 46.24           H  
ATOM   4764  N   ARG A 298     134.023 121.761 150.492  1.00 46.24           N  
ATOM   4765  CA  ARG A 298     132.796 122.429 150.074  1.00 46.24           C  
ATOM   4766  C   ARG A 298     132.713 123.855 150.638  1.00 46.24           C  
ATOM   4767  O   ARG A 298     131.697 124.230 151.224  1.00 46.24           O  
ATOM   4768  CB  ARG A 298     131.592 121.628 150.498  1.00 46.24           C  
ATOM   4769  CG  ARG A 298     131.577 120.205 149.974  1.00 46.24           C  
ATOM   4770  CD  ARG A 298     130.410 119.463 150.470  1.00 46.24           C  
ATOM   4771  NE  ARG A 298     130.362 119.481 151.920  1.00 46.24           N  
ATOM   4772  CZ  ARG A 298     131.101 118.695 152.726  1.00 46.24           C  
ATOM   4773  NH1 ARG A 298     131.958 117.838 152.219  1.00 46.24           N  
ATOM   4774  NH2 ARG A 298     130.970 118.793 154.035  1.00 46.24           N  
ATOM   4775  H   ARG A 298     134.653 121.441 149.773  1.00 46.24           H  
ATOM   4776  HA  ARG A 298     132.829 122.493 148.990  1.00 46.24           H  
ATOM   4777 1HB  ARG A 298     131.529 121.586 151.582  1.00 46.24           H  
ATOM   4778 2HB  ARG A 298     130.688 122.118 150.140  1.00 46.24           H  
ATOM   4779 1HG  ARG A 298     131.540 120.217 148.885  1.00 46.24           H  
ATOM   4780 2HG  ARG A 298     132.476 119.684 150.302  1.00 46.24           H  
ATOM   4781 1HD  ARG A 298     129.496 119.917 150.091  1.00 46.24           H  
ATOM   4782 2HD  ARG A 298     130.468 118.425 150.141  1.00 46.24           H  
ATOM   4783  HE  ARG A 298     129.719 120.128 152.359  1.00 46.24           H  
ATOM   4784 1HH1 ARG A 298     132.074 117.761 151.216  1.00 46.24           H  
ATOM   4785 2HH1 ARG A 298     132.511 117.256 152.830  1.00 46.24           H  
ATOM   4786 1HH2 ARG A 298     130.315 119.455 154.430  1.00 46.24           H  
ATOM   4787 2HH2 ARG A 298     131.525 118.210 154.642  1.00 46.24           H  
ATOM   4788  N   PRO A 299     133.764 124.676 150.419  1.00 46.24           N  
ATOM   4789  CA  PRO A 299     133.983 125.994 150.992  1.00 46.24           C  
ATOM   4790  C   PRO A 299     133.094 127.096 150.399  1.00 46.24           C  
ATOM   4791  O   PRO A 299     133.599 128.049 149.805  1.00 46.24           O  
ATOM   4792  CB  PRO A 299     135.423 126.246 150.595  1.00 46.24           C  
ATOM   4793  CG  PRO A 299     135.525 125.623 149.217  1.00 46.24           C  
ATOM   4794  CD  PRO A 299     134.623 124.407 149.254  1.00 46.24           C  
ATOM   4795  HA  PRO A 299     133.870 125.944 152.086  1.00 46.24           H  
ATOM   4796 1HB  PRO A 299     135.631 127.327 150.594  1.00 46.24           H  
ATOM   4797 2HB  PRO A 299     136.103 125.787 151.327  1.00 46.24           H  
ATOM   4798 1HG  PRO A 299     135.216 126.351 148.453  1.00 46.24           H  
ATOM   4799 2HG  PRO A 299     136.571 125.363 148.998  1.00 46.24           H  
ATOM   4800 1HD  PRO A 299     134.017 124.339 148.339  1.00 46.24           H  
ATOM   4801 2HD  PRO A 299     135.242 123.522 149.404  1.00 46.24           H  
ATOM   4802  N   SER A 300     131.788 126.974 150.572  1.00 46.24           N  
ATOM   4803  CA  SER A 300     130.859 127.969 150.056  1.00 46.24           C  
ATOM   4804  C   SER A 300     129.499 127.827 150.705  1.00 46.24           C  
ATOM   4805  O   SER A 300     128.821 128.821 150.959  1.00 46.24           O  
ATOM   4806  OXT SER A 300     129.031 126.711 150.888  1.00 46.24           O  
ATOM   4807  CB  SER A 300     130.736 127.856 148.547  1.00 46.24           C  
ATOM   4808  OG  SER A 300     129.820 128.793 148.045  1.00 46.24           O  
ATOM   4809  H   SER A 300     131.431 126.167 151.066  1.00 46.24           H  
ATOM   4810  HA  SER A 300     131.260 128.947 150.326  1.00 46.24           H  
ATOM   4811 1HB  SER A 300     131.709 128.013 148.087  1.00 46.24           H  
ATOM   4812 2HB  SER A 300     130.408 126.850 148.286  1.00 46.24           H  
ATOM   4813  HG  SER A 300     130.184 129.658 148.259  1.00 46.24           H  
ATOM   2636  N   VAL A 301     135.284 130.275 150.435  1.00  0.00           N  
ATOM   2637  CA  VAL A 301     135.315 131.354 149.465  1.00  0.00           C  
ATOM   2638  C   VAL A 301     136.749 131.750 149.169  1.00  0.00           C  
ATOM   2639  O   VAL A 301     137.027 132.432 148.182  1.00  0.00           O  
ATOM   2640  CB  VAL A 301     134.517 132.550 149.975  1.00  0.00           C  
ATOM   2641  CG1 VAL A 301     133.075 132.129 150.243  1.00  0.00           C  
ATOM   2642  CG2 VAL A 301     135.165 133.100 151.238  1.00  0.00           C  
ATOM   2643  H   VAL A 301     134.574 129.564 150.359  1.00  0.00           H  
ATOM   2644  HA  VAL A 301     134.867 130.969 148.548  1.00  0.00           H  
ATOM   2645  HB  VAL A 301     134.495 133.322 149.206  1.00  0.00           H  
ATOM   2646 1HG1 VAL A 301     132.503 132.989 150.592  1.00  0.00           H  
ATOM   2647 2HG1 VAL A 301     132.631 131.747 149.324  1.00  0.00           H  
ATOM   2648 3HG1 VAL A 301     133.059 131.349 151.005  1.00  0.00           H  
ATOM   2649 1HG2 VAL A 301     134.595 133.957 151.595  1.00  0.00           H  
ATOM   2650 2HG2 VAL A 301     135.179 132.327 152.007  1.00  0.00           H  
ATOM   2651 3HG2 VAL A 301     136.186 133.412 151.019  1.00  0.00           H  
ATOM   2652  N   ASP A 302     137.652 131.318 150.041  1.00  0.00           N  
ATOM   2653  CA  ASP A 302     139.077 131.474 149.853  1.00  0.00           C  
ATOM   2654  C   ASP A 302     139.591 130.318 148.980  1.00  0.00           C  
ATOM   2655  O   ASP A 302     138.907 129.901 148.049  1.00  0.00           O  
ATOM   2656  CB  ASP A 302     139.780 131.555 151.214  1.00  0.00           C  
ATOM   2657  CG  ASP A 302     139.636 130.282 152.049  1.00  0.00           C  
ATOM   2658  OD1 ASP A 302     139.279 129.263 151.500  1.00  0.00           O  
ATOM   2659  OD2 ASP A 302     139.889 130.343 153.229  1.00  0.00           O  
ATOM   2660  H   ASP A 302     137.336 130.816 150.857  1.00  0.00           H  
ATOM   2661  HA  ASP A 302     139.226 132.404 149.306  1.00  0.00           H  
ATOM   2662 1HB  ASP A 302     140.839 131.769 151.072  1.00  0.00           H  
ATOM   2663 2HB  ASP A 302     139.359 132.386 151.783  1.00  0.00           H  
ATOM   2664  N   SER A 303     140.783 129.792 149.286  1.00  0.00           N  
ATOM   2665  CA  SER A 303     141.319 128.637 148.574  1.00  0.00           C  
ATOM   2666  C   SER A 303     141.517 128.951 147.122  1.00  0.00           C  
ATOM   2667  O   SER A 303     141.218 128.132 146.250  1.00  0.00           O  
ATOM   2668  CB  SER A 303     140.416 127.432 148.731  1.00  0.00           C  
ATOM   2669  OG  SER A 303     140.260 127.091 150.081  1.00  0.00           O  
ATOM   2670  H   SER A 303     141.325 130.185 150.039  1.00  0.00           H  
ATOM   2671  HA  SER A 303     142.297 128.424 149.008  1.00  0.00           H  
ATOM   2672 1HB  SER A 303     139.444 127.626 148.287  1.00  0.00           H  
ATOM   2673 2HB  SER A 303     140.849 126.591 148.194  1.00  0.00           H  
ATOM   2674  HG  SER A 303     139.901 127.876 150.516  1.00  0.00           H  
ATOM   2675  N   TYR A 304     142.046 130.132 146.860  1.00  0.00           N  
ATOM   2676  CA  TYR A 304     142.225 130.607 145.520  1.00  0.00           C  
ATOM   2677  C   TYR A 304     143.183 129.729 144.779  1.00  0.00           C  
ATOM   2678  O   TYR A 304     143.007 129.472 143.597  1.00  0.00           O  
ATOM   2679  CB  TYR A 304     142.711 132.041 145.546  1.00  0.00           C  
ATOM   2680  CG  TYR A 304     141.736 132.969 146.219  1.00  0.00           C  
ATOM   2681  CD1 TYR A 304     142.089 133.600 147.397  1.00  0.00           C  
ATOM   2682  CD2 TYR A 304     140.479 133.161 145.684  1.00  0.00           C  
ATOM   2683  CE1 TYR A 304     141.186 134.422 148.036  1.00  0.00           C  
ATOM   2684  CE2 TYR A 304     139.575 133.984 146.325  1.00  0.00           C  
ATOM   2685  CZ  TYR A 304     139.925 134.610 147.496  1.00  0.00           C  
ATOM   2686  OH  TYR A 304     139.020 135.417 148.138  1.00  0.00           O  
ATOM   2687  H   TYR A 304     142.299 130.736 147.628  1.00  0.00           H  
ATOM   2688  HA  TYR A 304     141.259 130.541 145.021  1.00  0.00           H  
ATOM   2689 1HB  TYR A 304     143.663 132.101 146.075  1.00  0.00           H  
ATOM   2690 2HB  TYR A 304     142.874 132.394 144.528  1.00  0.00           H  
ATOM   2691  HD1 TYR A 304     143.079 133.444 147.823  1.00  0.00           H  
ATOM   2692  HD2 TYR A 304     140.197 132.657 144.760  1.00  0.00           H  
ATOM   2693  HE1 TYR A 304     141.463 134.917 148.967  1.00  0.00           H  
ATOM   2694  HE2 TYR A 304     138.580 134.131 145.905  1.00  0.00           H  
ATOM   2695  HH  TYR A 304     138.163 135.337 147.712  1.00  0.00           H  
ATOM   2696  N   SER A 305     144.178 129.231 145.486  1.00  0.00           N  
ATOM   2697  CA  SER A 305     145.171 128.370 144.913  1.00  0.00           C  
ATOM   2698  C   SER A 305     144.554 127.138 144.297  1.00  0.00           C  
ATOM   2699  O   SER A 305     144.906 126.746 143.181  1.00  0.00           O  
ATOM   2700  CB  SER A 305     146.167 127.986 145.968  1.00  0.00           C  
ATOM   2701  OG  SER A 305     146.905 129.105 146.394  1.00  0.00           O  
ATOM   2702  H   SER A 305     144.259 129.475 146.462  1.00  0.00           H  
ATOM   2703  HA  SER A 305     145.660 128.936 144.119  1.00  0.00           H  
ATOM   2704 1HB  SER A 305     145.641 127.552 146.819  1.00  0.00           H  
ATOM   2705 2HB  SER A 305     146.831 127.228 145.579  1.00  0.00           H  
ATOM   2706  HG  SER A 305     146.258 129.788 146.589  1.00  0.00           H  
ATOM   2707  N   GLU A 306     143.621 126.537 145.009  1.00  0.00           N  
ATOM   2708  CA  GLU A 306     142.955 125.343 144.540  1.00  0.00           C  
ATOM   2709  C   GLU A 306     142.098 125.644 143.362  1.00  0.00           C  
ATOM   2710  O   GLU A 306     142.094 124.902 142.381  1.00  0.00           O  
ATOM   2711  CB  GLU A 306     142.141 124.731 145.650  1.00  0.00           C  
ATOM   2712  CG  GLU A 306     142.983 124.175 146.772  1.00  0.00           C  
ATOM   2713  CD  GLU A 306     143.558 125.244 147.648  1.00  0.00           C  
ATOM   2714  OE1 GLU A 306     143.352 126.395 147.360  1.00  0.00           O  
ATOM   2715  OE2 GLU A 306     144.215 124.911 148.602  1.00  0.00           O  
ATOM   2716  H   GLU A 306     143.371 126.913 145.912  1.00  0.00           H  
ATOM   2717  HA  GLU A 306     143.733 124.649 144.221  1.00  0.00           H  
ATOM   2718 1HB  GLU A 306     141.468 125.479 146.069  1.00  0.00           H  
ATOM   2719 2HB  GLU A 306     141.528 123.921 145.253  1.00  0.00           H  
ATOM   2720 1HG  GLU A 306     142.372 123.515 147.378  1.00  0.00           H  
ATOM   2721 2HG  GLU A 306     143.793 123.586 146.346  1.00  0.00           H  
ATOM   2722  N   ILE A 307     141.391 126.751 143.442  1.00  0.00           N  
ATOM   2723  CA  ILE A 307     140.518 127.174 142.386  1.00  0.00           C  
ATOM   2724  C   ILE A 307     141.271 127.389 141.107  1.00  0.00           C  
ATOM   2725  O   ILE A 307     140.833 126.958 140.048  1.00  0.00           O  
ATOM   2726  CB  ILE A 307     139.795 128.438 142.772  1.00  0.00           C  
ATOM   2727  CG1 ILE A 307     138.828 128.150 143.900  1.00  0.00           C  
ATOM   2728  CG2 ILE A 307     139.069 129.004 141.576  1.00  0.00           C  
ATOM   2729  CD1 ILE A 307     138.293 129.390 144.563  1.00  0.00           C  
ATOM   2730  H   ILE A 307     141.442 127.312 144.286  1.00  0.00           H  
ATOM   2731  HA  ILE A 307     139.801 126.369 142.225  1.00  0.00           H  
ATOM   2732  HB  ILE A 307     140.510 129.172 143.138  1.00  0.00           H  
ATOM   2733 1HG1 ILE A 307     137.986 127.578 143.514  1.00  0.00           H  
ATOM   2734 2HG1 ILE A 307     139.326 127.544 144.656  1.00  0.00           H  
ATOM   2735 1HG2 ILE A 307     138.555 129.921 141.863  1.00  0.00           H  
ATOM   2736 2HG2 ILE A 307     139.785 129.222 140.785  1.00  0.00           H  
ATOM   2737 3HG2 ILE A 307     138.341 128.277 141.216  1.00  0.00           H  
ATOM   2738 1HD1 ILE A 307     137.605 129.109 145.361  1.00  0.00           H  
ATOM   2739 2HD1 ILE A 307     139.118 129.964 144.984  1.00  0.00           H  
ATOM   2740 3HD1 ILE A 307     137.766 129.997 143.829  1.00  0.00           H  
ATOM   2741  N   LEU A 308     142.404 128.059 141.197  1.00  0.00           N  
ATOM   2742  CA  LEU A 308     143.192 128.357 140.034  1.00  0.00           C  
ATOM   2743  C   LEU A 308     143.671 127.124 139.357  1.00  0.00           C  
ATOM   2744  O   LEU A 308     143.597 127.026 138.136  1.00  0.00           O  
ATOM   2745  CB  LEU A 308     144.357 129.222 140.407  1.00  0.00           C  
ATOM   2746  CG  LEU A 308     143.997 130.636 140.794  1.00  0.00           C  
ATOM   2747  CD1 LEU A 308     145.225 131.331 141.331  1.00  0.00           C  
ATOM   2748  CD2 LEU A 308     143.447 131.348 139.588  1.00  0.00           C  
ATOM   2749  H   LEU A 308     142.712 128.395 142.098  1.00  0.00           H  
ATOM   2750  HA  LEU A 308     142.541 128.889 139.343  1.00  0.00           H  
ATOM   2751 1HB  LEU A 308     144.877 128.767 141.248  1.00  0.00           H  
ATOM   2752 2HB  LEU A 308     145.043 129.270 139.562  1.00  0.00           H  
ATOM   2753  HG  LEU A 308     143.244 130.627 141.574  1.00  0.00           H  
ATOM   2754 1HD1 LEU A 308     144.971 132.352 141.616  1.00  0.00           H  
ATOM   2755 2HD1 LEU A 308     145.595 130.793 142.203  1.00  0.00           H  
ATOM   2756 3HD1 LEU A 308     145.997 131.351 140.562  1.00  0.00           H  
ATOM   2757 1HD2 LEU A 308     143.182 132.371 139.859  1.00  0.00           H  
ATOM   2758 2HD2 LEU A 308     144.201 131.365 138.801  1.00  0.00           H  
ATOM   2759 3HD2 LEU A 308     142.560 130.826 139.231  1.00  0.00           H  
ATOM   2760  N   PHE A 309     144.126 126.149 140.126  1.00  0.00           N
[truncated: 245,188 more chars]
