# Supplementary material for: Automated structure refinement of macromolecular assemblies from cryo-EM maps using Rosetta
Source: eLife. 2016 Sep 26;5:e17219. doi: 10.7554/eLife.17219 (PMC5115868; doi:10.7554/eLife.17219)
Supplement: Supplementary file 1. — Structure refinement of TRPV1 using Rosetta involves two steps: (1) refinement of only the transmembrane regions, and (2) refinement of the full system, including the Ankyrin repeat domains. The package includes two folders, one for each of the two steps with the command lines and input files necessary to run TRPV1 structure refinement. DOI: http://dx.doi.org/10.7554/eLife.17219.019 [file elife-17219-supp1.gz › Wang-DiMaio-2016-Suppl-Data-1/Step2/5mers]

position:  1  neighbors: 200

 2pnn A   103 T L -112.464  176.712  177.161   26.160    1.100  -12.440
 2pnn A   104 A H  -62.397  -36.260 -179.907   28.060    4.380  -12.160
 2pnn A   105 L H  -63.422  -37.716  176.578   30.050    2.910   -9.270
 2pnn A   106 H H  -60.373  -44.550  178.842   31.230    0.090  -11.530
 2pnn A   107 I H  -63.960  -43.073 -178.467   32.540    2.610  -14.050

 3dr4 A    82 T H  -75.917  -25.908  172.461   -0.100   16.290   48.130
 3dr4 A    83 A H  -65.030  -42.693  175.829    2.700   18.810   47.650
 3dr4 A    84 L H  -62.085  -48.094  178.867    1.000   21.070   50.190
 3dr4 A    85 H H  -58.673  -51.392 -178.822    0.530   18.180   52.610
 3dr4 A    86 L H  -56.303  -46.671 -178.213    4.110   16.960   52.230

 1awc B    69 T L -105.186  161.787  177.419   55.430   13.780   40.910
 1awc B    70 P H  -55.326  -33.878  176.728   55.300   15.570   37.560
 1awc B    71 L H  -65.083  -37.251  177.335   51.650   14.500   37.420
 1awc B    72 H H  -61.980  -44.744  179.032   51.050   16.260   40.740
 1awc B    73 M H  -65.779  -45.056  179.580   52.470   19.510   39.370

 1awc B   102 T L -102.549  175.024  174.962   47.020   12.680   44.750
 1awc B   103 A H  -54.719  -31.847  179.781   46.780   14.590   41.470
 1awc B   104 L H  -68.518  -38.083  179.456   43.020   14.410   41.990
 1awc B   105 H H  -65.560  -43.073 -177.598   43.270   16.150   45.360
 1awc B   106 W H  -74.234  -39.879  174.976   45.360   19.010   43.980

 1ikn D   153 T L  -98.673  172.581  176.550   39.250   27.380   17.080
 1ikn D   154 A H  -53.007  -29.361  178.781   37.830   23.990   16.090
 1ikn D   155 L H  -73.393  -36.953  173.155   41.040   22.590   17.560
 1ikn D   156 H H  -65.205  -37.263  178.552   40.340   24.300   20.880
 1ikn D   157 L H  -68.639  -41.572  179.302   36.830   22.850   20.770

 2fnu A    58 S H  -60.722  -39.342  176.155   18.830   27.150   19.730
 2fnu A    59 A H  -62.458  -41.962 -179.852   22.380   25.800   19.950
 2fnu A    60 L H  -61.338  -45.896  179.062   21.090   22.250   19.540
 2fnu A    61 L H  -62.820  -45.835  178.178   19.140   23.150   16.400
 2fnu A    62 T H  -54.706  -48.691 -179.625   22.090   25.030   14.930

 3ju7 A    64 L H  -69.483  -30.181  175.388   11.450   54.760   89.980
 3ju7 A    65 G H  -61.221  -46.668  178.023    8.550   53.490   87.870
 3ju7 A    66 L H  -66.213  -41.720  176.003   10.950   51.440   85.740
 3ju7 A    67 M H  -53.859  -51.277 -177.541   12.810   50.290   88.850
 3ju7 A    68 A H  -64.632  -45.324 -178.764    9.610   48.980   90.420

 2dzn A   109 T L -103.692  176.193  171.740   -5.310   19.630   20.480
 2dzn A   110 C H  -61.725  -29.805 -179.799   -1.810   19.110   19.120
 2dzn A   111 L H  -72.694  -36.924  170.198   -0.700   19.190   22.760
 2dzn A   112 H H  -54.088  -47.066 -173.225   -3.040   16.320   23.570
 2dzn A   113 L H  -70.767  -45.634 -179.348   -1.440   14.260   20.810

 2rfa A    77 T L -106.996  175.004  178.083   24.700   45.750   12.300
 2rfa A    78 A H  -60.791  -29.824  178.299   28.210   45.640   10.860
 2rfa A    79 L H  -65.028  -45.694  175.030   28.220   49.440   11.090
 2rfa A    80 H H  -55.060  -44.332 -178.717   27.680   49.320   14.850
 2rfa A    81 I H  -63.816  -48.612 -177.281   30.580   46.890   15.140

 2rfa A   156 T L  -85.785  174.954  173.046   19.530   61.650   22.980
 2rfa A   157 V H  -57.375  -24.294  179.875   23.220   61.450   22.110
 2rfa A   158 L H  -77.598  -40.356  174.134   23.540   64.320   24.590
 2rfa A   159 H H  -62.411  -41.862 -175.086   21.920   62.360   27.420
 2rfa A   160 I H  -65.101  -40.153  178.012   24.120   59.350   26.670

 1b9h A    64 H H  -71.682  -29.997  175.998   20.320   30.440    4.930
 1b9h A    65 A H  -61.549  -43.336  177.852   23.240   29.510    7.170
 1b9h A    66 L H  -65.017  -44.010  178.931   20.970   27.210    9.170
 1b9h A    67 E H  -60.004  -46.419 -178.790   19.510   25.690    6.010
 1b9h A    68 L H  -64.967  -46.463 -178.503   22.950   25.030    4.540

 1ikn D    80 T L  -94.810  165.220 -179.316   21.980   29.290    7.660
 1ikn D    81 P H  -50.335  -39.856  177.235   20.540   26.190    5.990
 1ikn D    82 L H  -67.667  -33.350  175.178   24.100   24.880    5.710
 1ikn D    83 H H  -64.333  -40.752  176.496   24.570   25.630    9.400
 1ikn D    84 L H  -62.579  -44.357 -178.883   21.530   23.490   10.170

 1uoh A    42 T L -105.719  176.285  176.132   26.560   39.370   -9.500
 1uoh A    43 A H  -52.061  -35.599 -179.110   29.940   38.480   -8.000
 1uoh A    44 L H  -63.620  -42.081 -177.542   28.180   38.490   -4.630
 1uoh A    45 H H  -62.546  -44.064 -177.041   25.680   35.830   -5.700
 1uoh A    46 W H  -76.713  -30.743  174.982   28.360   33.420   -6.910

 1uoh A   174 T L  -91.621  166.714  176.304   -0.700   20.570    8.790
 1uoh A   175 P H  -51.292  -31.522  179.520    2.880   19.720    9.740
 1uoh A   176 L H  -70.865  -35.827  172.334    1.310   17.020   11.910
 1uoh A   177 H H  -59.818  -44.479 -179.515   -0.390   15.540    8.850
 1uoh A   178 L H  -67.021  -39.612  176.956    2.990   15.400    7.110

 3jxi A    95 T L -122.671  171.087  177.625  -41.490   -3.650   -3.500
 3jxi A    96 A H  -62.473  -31.393  178.599  -40.070   -7.150   -3.990
 3jxi A    97 L H  -63.937  -39.150  175.384  -43.020   -7.870   -6.280
 3jxi A    98 H H  -58.676  -44.575  178.323  -41.870   -5.070   -8.590
 3jxi A    99 I H  -64.271  -45.092 -177.623  -38.440   -6.690   -8.800

 2f8y A   160 T L  -92.549  164.227  173.665  -27.580   77.560   19.170
 2f8y A   161 P H  -53.672  -38.572  178.910  -24.870   75.080   18.230
 2f8y A   162 L H  -67.880  -40.991  174.828  -22.400   77.880   18.950
 2f8y A   163 F H  -58.224  -43.793 -178.707  -23.970   78.480   22.360
 2f8y A   164 L H  -68.090  -38.339  173.476  -23.630   74.780   23.160

 2etb A    92 S L -118.890  176.477  179.566   14.480   21.110   40.410
 2etb A    93 A H  -65.145  -31.124  178.487   18.230   20.710   40.870
 2etb A    94 L H  -64.980  -41.374  175.164   17.810   21.590   44.550
 2etb A    95 H H  -60.805  -40.324  179.951   15.460   18.640   45.010
 2etb A    96 I H  -64.996  -44.456 -179.479   18.030   16.390   43.330

 1awc B    36 S L  -97.221  166.812  174.288   63.600   17.100   37.740
 1awc B    37 P H  -53.186  -35.168 -179.742   63.410   18.460   34.200
 1awc B    38 L H  -70.699  -38.438  171.145   60.170   16.490   33.910
 1awc B    39 H H  -58.436  -45.398 -175.708   58.810   18.200   37.020
 1awc B    40 L H  -67.117  -47.070  179.522   59.740   21.580   35.550

 3b8x A    60 T H  -73.710  -22.359  171.146   60.790   51.040    6.290
 3b8x A    61 A H  -65.086  -45.597  173.382   60.390   51.130    2.510
 3b8x A    62 N H  -62.237  -43.591 -179.376   60.690   47.340    2.490
 3b8x A    63 L H  -56.233  -49.339 -176.357   58.390   47.140    5.510
 3b8x A    64 L H  -74.429  -33.762  177.709   55.610   49.120    3.820

 2rfa A    39 T L  -84.798  171.577  172.283   26.590   36.900    9.480
 2rfa A    40 A H  -59.199  -33.827  179.325   30.030   36.370    7.960
 2rfa A    41 L H  -71.184  -37.653  172.551   30.180   40.150    7.630
 2rfa A    42 H H  -57.733  -45.917  179.271   29.390   40.550   11.320
 2rfa A    43 I H  -64.078  -46.352  177.249   32.300   38.240   12.120

 3ljn A   246 V L -106.678  160.435 -175.958   -5.200   16.830   18.420
 3ljn A   247 P H  -54.772  -34.048  178.240   -1.660   15.650   17.650
 3ljn A   248 L H  -56.707  -46.391  179.732   -2.490   15.870   13.950
 3ljn A   249 Y H  -61.856  -44.482  179.830   -3.080   19.610   14.230
 3ljn A   250 L H  -64.845  -39.761  178.169    0.170   20.120   16.150

 3ljn A    55 T L -109.301  176.647  176.303   13.010    7.500   61.550
 3ljn A    56 A H  -60.175  -35.456 -178.803   15.840    4.970   61.770
 3ljn A    57 L H  -69.544  -37.566  173.036   15.230    4.120   58.110
 3ljn A    58 H H  -54.461  -50.778 -177.580   15.610    7.770   57.140
 3ljn A    59 L H  -66.334  -42.343  179.723   19.040    7.900   58.760

 1o69 A    58 A H  -59.973  -40.195  178.679   43.640   47.220   -7.770
 1o69 A    59 A H  -62.944  -45.002  178.407   42.170   44.590  -10.070
 1o69 A    60 L H  -64.029  -39.095  177.863   38.620   45.760   -9.360
 1o69 A    61 H H  -58.710  -49.906  178.895   39.690   49.370   -9.910
 1o69 A    62 L H  -64.352  -39.633  179.673   41.080   48.580  -13.360

 2jab A    49 T L -106.989  162.298  178.408   61.330   21.730    1.080
 2jab A    50 P H  -55.060  -37.342  179.799   59.360   24.730    2.360
 2jab A    51 L H  -64.056  -47.842  175.965   59.880   26.350   -1.040
 2jab A    52 Y H  -59.371  -45.488 -174.852   58.420   23.370   -2.890
 2jab A    53 L H  -67.756  -41.582  178.982   55.530   23.100   -0.430

 2po3 A    78 A H  -63.680  -37.303  177.427   26.890  -13.080  -37.670
 2po3 A    79 G H  -59.282  -42.293  179.095   27.160  -16.020  -40.070
 2po3 A    80 L H  -60.968  -42.898 -179.020   28.160  -13.640  -42.860
 2po3 A    81 Q H  -67.712  -39.022  175.351   30.910  -12.110  -40.720
 2po3 A    82 L H  -60.128  -43.071 -177.731   32.190  -15.550  -39.750

 3f6q A    74 T L -100.005  167.124  178.147   15.440   11.710    2.780
 3f6q A    75 P H  -53.694  -30.729 -179.727   17.140   14.830    1.430
 3f6q A    76 L H  -70.003  -35.904  173.962   20.420   13.150    2.380
 3f6q A    77 H H  -59.581  -45.014 -174.502   19.600   10.210    0.100
 3f6q A    78 L H  -72.737  -41.927  178.254   19.020   12.540   -2.840

 1ikn D   119 T L  -85.572  172.488  172.731   30.760   28.610   11.480
 1ikn D   120 C H  -60.907  -35.005  176.215   29.540   25.520    9.650
 1ikn D   121 L H  -69.130  -39.373  175.421   32.940   24.020   10.430
 1ikn D   122 H H  -60.228  -46.945 -178.610   32.520   24.940   14.090
 1ikn D   123 L H  -63.119  -44.050  178.135   29.110   23.260   14.210

 1ikn D    47 T L  -90.489  166.350 -179.790   12.960   29.770    5.200
 1ikn D    48 P H  -51.300  -37.506  178.771   11.660   26.850    3.150
 1ikn D    49 L H  -64.210  -36.034  175.926   15.280   25.820    2.610
 1ikn D    50 H H  -62.374  -39.920  177.037   15.750   25.710    6.380
 1ikn D    51 L H  -67.289  -36.273  177.183   12.820   23.290    6.600

 1uoh A    75 S L  -89.163  165.011  176.805   18.930   36.760   -3.170
 1uoh A    76 P H  -52.162  -31.628 -178.838   22.420   36.300   -1.750
 1uoh A    77 L H  -73.183  -38.221  171.890   20.670   35.280    1.470
 1uoh A    78 H H  -58.281  -46.002 -175.608   18.700   32.570   -0.320
 1uoh A    79 I H  -67.907  -48.622 -177.869   21.910   31.220   -1.830

 1ihb A   105 L L  -94.116  164.227  171.722   25.400   14.730   29.020
 1ihb A   106 P H  -49.742  -34.151  177.051   22.830   17.350   28.040
 1ihb A   107 L H  -65.010  -39.817  177.061   23.270   15.850   24.580
 1ihb A   108 H H  -60.565  -43.678 -176.972   22.250   12.440   25.930
 1ihb A   109 L H  -70.529  -42.008  179.332   19.080   13.880   27.450

 3ljn A   175 T L -104.264  158.475  174.320    5.710   12.320   34.110
 3ljn A   176 P H  -50.467  -40.126  175.851    9.470   11.750   34.220
 3ljn A   177 L H  -59.743  -48.672  178.154    9.240   11.530   30.430
 3ljn A   178 M H  -61.472  -37.791  178.791    7.490   14.900   30.280
 3ljn A   179 R H  -65.518  -41.052  177.268   10.090   16.320   32.660

 2jab A    82 T L  -82.240  164.883  172.984   61.620   21.940   -9.380
 2jab A    83 P H  -50.655  -34.987  177.763   59.560   24.700   -7.780
 2jab A    84 L H  -70.248  -41.789  172.409   59.530   26.190  -11.270
 2jab A    85 H H  -55.774  -43.750 -176.355   58.270   22.920  -12.720
 2jab A    86 L H  -72.537  -37.675  175.954   55.500   22.910  -10.110

 2b0o E   228 T L  -85.024  175.755  172.860   -4.170    5.880   40.220
 2b0o E   229 A H  -56.224  -38.976  176.814   -7.220    5.580   37.970
 2b0o E   230 L H  -65.071  -41.813  176.731   -7.290    9.380   37.990
 2b0o E   231 H H  -59.997  -41.139 -178.333   -3.620    9.480   37.000
 2b0o E   232 Y H  -73.190  -33.466  174.890   -4.320    7.120   34.100

 1n0q A    37 T L  -94.309  167.308  176.316   17.750   32.200   19.810
 1n0q A    38 P H  -51.197  -31.527  179.229   19.640   32.940   23.020
 1n0q A    39 L H  -68.654  -37.683  174.870   22.730   31.980   21.030
 1n0q A    40 H H  -58.369  -46.910 -172.334   21.980   34.710   18.490
 1n0q A    41 L H  -74.177  -40.723  176.998   21.740   37.380   21.190

 3eu9 A    44 T L  -91.622  169.701 -177.632   31.100  -45.390  -34.330
 3eu9 A    45 L H  -61.099  -30.602 -178.230   33.450  -44.520  -31.470
 3eu9 A    46 L H  -69.341  -33.387  173.565   31.700  -41.170  -31.070
 3eu9 A    47 H H  -64.814  -44.881 -178.594   28.420  -42.950  -30.360
 3eu9 A    48 W H  -68.755  -38.248  178.615   30.070  -45.110  -27.700

 1oy3 D    80 T L  -81.328  176.702  173.347    0.550    5.780   10.400
 1oy3 D    81 A H  -57.834  -37.496  178.624    0.060    4.130   13.780
 1oy3 D    82 L H  -69.160  -42.635  175.376   -3.610    3.780   12.840
 1oy3 D    83 H H  -54.347  -46.390 -177.270   -2.730    2.240    9.480
 1oy3 D    84 L H  -65.029  -41.402  179.005   -0.590   -0.380   11.230

 1s70 B   234 T L -104.217  164.236  177.133  -11.190   45.940  102.310
 1s70 B   235 P H  -51.662  -23.635  176.762  -12.480   49.450  102.990
 1s70 B   236 L H  -79.688  -36.482  176.505   -9.750   49.440  105.640
 1s70 B   237 H H  -57.505  -40.932  179.741   -7.070   48.460  103.130
 1s70 B   238 A H  -74.820  -53.552 -178.703   -7.900   51.590  101.120

 3f6q A   107 V L -106.014  166.051 -177.722   21.110    4.330    3.070
 3f6q A   108 P H  -50.479  -32.987 -178.159   22.640    7.430    1.500
 3f6q A   109 L H  -65.684  -33.349  177.754   25.910    5.500    1.270
 3f6q A   110 H H  -53.343  -44.742 -171.365   24.260    2.940   -1.000
 3f6q A   111 Y H  -87.612  -31.404  170.734   23.670    5.530   -3.710

 2dzn A   142 I L -109.275  168.063 -174.113   -6.680   17.910   29.300
 2dzn A   143 P H  -51.947  -29.284 -179.389   -3.190   16.870   28.200
 2dzn A   144 L H  -64.038  -36.520  174.650   -2.360   16.310   31.860
 2dzn A   145 H H  -58.095  -38.827  176.783   -4.920   13.510   31.990
 2dzn A   146 R H  -70.024  -44.718 -178.343   -2.960   11.830   29.210

 2dzn A    38 I L  -98.455  165.680 -175.186   -4.150   16.890    1.080
 2dzn A    39 P H  -49.878  -34.181 -177.218   -0.740   15.660   -0.050
 2dzn A    40 L H  -63.142  -35.004  178.775    0.820   17.520    2.880
 2dzn A    41 H H  -56.100  -45.940 -173.563   -1.110   15.360    5.340
 2dzn A    42 W H  -79.996  -38.713  177.186    0.530   12.160    4.090

 1k1a A    48 T L  -95.731  163.434  174.667   21.780    5.140   14.810
 1k1a A    49 P H  -54.767  -34.815  178.269   18.590    3.080   14.850
 1k1a A    50 L H  -69.775  -41.272  173.364   20.660    0.410   16.580
 1k1a A    51 H H  -55.001  -45.876 -178.352   21.820    2.910   19.190
 1k1a A    52 L H  -69.781  -34.371  176.290   18.190    3.790   19.890

 1oy3 D   194 T L  -91.699  166.602  179.511  -14.420    2.280   -2.940
 1oy3 D   195 P H  -51.122  -31.158  174.299  -14.580    0.410    0.370
 1oy3 D   196 L H  -65.198  -41.785  177.882  -17.560   -1.370   -1.180
 1oy3 D   197 H H  -64.157  -39.492 -179.658  -15.380   -2.470   -4.090
 1oy3 D   198 L H  -69.789  -38.198  176.987  -12.710   -3.720   -1.690

 2c81 A    68 T H  -68.461  -39.262  178.624   52.600   30.540   49.370
 2c81 A    69 A H  -58.530  -43.503  178.274   49.420   29.470   47.570
 2c81 A    70 L H  -64.358  -46.029  178.667   51.430   27.060   45.420
 2c81 A    71 M H  -58.127  -48.151 -177.372   53.300   25.680   48.430
 2c81 A    72 L H  -65.006  -35.031  176.243   50.090   25.140   50.400

 2rfm A   136 T L  -95.149  162.249  174.512   37.880   29.620   10.740
 2rfm A   137 P H  -50.714  -36.601  178.780   38.020   31.280   14.160
 2rfm A   138 L H  -67.157  -46.474  177.872   38.340   27.740   15.520
 2rfm A   139 I H  -62.951  -42.396 -179.989   41.250   26.890   13.240
 2rfm A   140 V H  -64.650  -46.258  177.785   42.930   30.220   14.000

 1oy3 D   160 T L  -85.151  167.721  173.984   -6.930    4.970    4.150
 1oy3 D   161 P H  -52.006  -36.651  178.485   -7.230    3.170    7.480
 1oy3 D   162 L H  -67.971  -44.675  173.309  -10.670    2.110    6.250
 1oy3 D   163 H H  -51.933  -46.142 -179.613   -9.200    0.750    3.010
 1oy3 D   164 V H  -65.050  -46.190 -178.608   -6.790   -1.310    5.110

 2xai A    38 S L -104.819  165.131  177.479   21.660    5.340   56.570
 2xai A    39 P H  -54.879  -33.723 -179.017   21.330    8.420   54.370
 2xai A    40 L H  -64.544  -38.651  175.101   22.540    6.260   51.480
 2xai A    41 H H  -58.834  -44.469 -177.654   19.550    3.950   51.920
 2xai A    42 E H  -69.207  -40.521 -179.162   17.190    6.920   51.700

 2vge A    56 T L -105.077  171.005 -179.304   47.490   17.420   24.210
 2vge A    57 A H  -60.985  -35.004  179.934   48.380   21.120   24.120
 2vge A    58 L H  -64.615  -37.464  178.486   49.070   21.020   27.860
 2vge A    59 H H  -58.496  -49.792 -176.727   51.650   18.270   27.360
 2vge A    60 N H  -72.883  -33.201  176.194   53.690   20.320   24.890

 2dzn A    74 T L  -85.209  164.918  176.653   -4.610   19.460   10.100
 2dzn A    75 P H  -53.647  -27.818  178.677   -1.110   18.640    8.870
 2dzn A    76 F H  -74.227  -35.088  174.608    0.030   20.280   12.110
 2dzn A    77 H H  -62.892  -42.726  176.966   -2.080   17.880   14.150
 2dzn A    78 I H  -64.999  -45.492 -177.926   -0.410   14.960   12.380

 3f3f C   177 E H  -62.199  -41.716  176.324   66.730   17.700 -126.820
 3f3f C   178 S H  -59.831  -42.488  178.406   69.220   14.910 -127.500
 3f3f C   179 L H  -64.920  -42.240  179.794   71.990   17.500 -127.830
 3f3f C   180 T H  -58.775  -45.816  178.702   70.920   19.230 -124.610
 3f3f C   181 V H  -61.868  -40.780  178.856   71.140   15.970 -122.670

 2f8y A   127 S E  -88.376  177.542  175.321  -29.920   68.890   15.640
 2f8y A   128 A H  -58.898  -32.821  178.563  -26.860   66.840   14.700
 2f8y A   129 L H  -70.007  -38.555  175.471  -25.000   70.140   14.480
 2f8y A   130 H H  -57.772  -47.178 -175.832  -26.060   71.060   18.010
 2f8y A   131 W H  -75.739  -33.740  172.971  -24.680   67.800   19.390

 2rfm A   103 T L  -96.897  162.960  172.297   37.250   39.580   11.330
 2rfm A   104 P H  -49.406  -39.905  178.490   37.460   41.520   14.590
 2rfm A   105 L H  -62.139  -47.898 -179.283   37.040   38.120   16.260
 2rfm A   106 M H  -61.748  -37.604 -179.274   39.950   36.600   14.350
 2rfm A   107 W H  -69.299  -38.999  177.247   42.150   39.590   15.210

 3ezy A   311 M H  -63.008  -41.752  177.493   89.060   10.670   51.360
 3ezy A   312 A H  -62.500  -41.646  178.518   89.410   11.380   47.640
 3ezy A   313 L H  -64.464  -40.672  178.053   93.030   10.210   47.730
 3ezy A   314 L H  -62.012  -42.678  179.023   92.010    7.020   49.530
 3ezy A   315 L H  -65.184  -38.872  178.201   89.370    6.300   46.900

 2dzn A   176 T L  -84.994  166.807  176.196   -8.700   13.570   37.720
 2dzn A   177 P H  -49.508  -32.807  177.417   -5.210   13.000   36.320
 2dzn A   178 L H  -62.174  -43.388  176.037   -4.520   11.380   39.690
 2dzn A   179 F H  -54.886  -44.433 -176.080   -7.220    8.790   39.010
 2dzn A   180 H H  -66.533  -44.764 -179.514   -5.570    7.910   35.700

 1s70 B   201 T L -126.116  175.303 -178.510  -17.670   49.400   95.900
 1s70 B   202 A H  -58.753  -28.364  176.416  -18.770   52.830   97.110
 1s70 B   203 L H  -63.156  -32.849  179.935  -17.550   51.780  100.560
 1s70 B   204 H H  -81.062  -34.401  177.601  -14.040   51.530   99.110
 1s70 B   205 V H  -65.252  -44.761  177.974  -14.320   54.820   97.220

 2f8y A    60 T L  -94.755  164.943  178.030  -33.950   50.810   14.990
 2f8y A    61 P H  -51.214  -28.568  177.266  -31.460   48.330   13.530
 2f8y A    62 L H  -69.333  -39.277  173.612  -29.890   51.410   11.950
 2f8y A    63 H H  -62.397  -42.426  179.603  -29.360   52.920   15.400
 2f8y A    64 A H  -65.007  -39.861  178.807  -27.800   49.650   16.550

 3bb8 A    88 S H  -71.951  -24.968  172.540   34.520   51.680   12.120
 3bb8 A    89 A H  -64.994  -46.200  174.638   34.080   49.170   14.930
 3bb8 A    90 N H  -60.944  -42.265  178.013   37.370   47.550   13.950
 3bb8 A    91 L H  -56.714  -51.390  179.319   38.930   51.010   13.700
 3bb8 A    92 L H  -62.768  -40.630 -175.822   37.870   51.900   17.230

 2rfa A   123 H L  -95.564  147.249  178.524   22.330   54.440   17.060
 2rfa A   124 P H  -52.554  -37.592  179.997   25.700   54.220   15.310
 2rfa A   125 L H  -64.355  -40.041  178.782   26.120   57.940   15.980
 2rfa A   126 S H  -69.681  -33.253  173.257   25.590   57.420   19.710
 2rfa A   127 F H  -65.156  -43.314 -178.165   28.130   54.600   19.620

 1s70 B   108 I L  -89.233  164.892 -175.823   -7.000   62.350   79.930
 1s70 B   109 P H  -51.388  -28.163  177.573   -4.490   63.270   77.220
 1s70 B   110 L H  -68.727  -36.726  174.355   -4.810   66.840   78.490
 1s70 B   111 H H  -61.534  -44.343  179.578   -3.620   65.710   81.910
 1s70 B   112 A H  -58.858  -59.396 -178.008   -0.570   64.080   80.320

 3dwc A   358 Y H  -58.298  -44.526 -179.932   50.280   76.070  104.600
 3dwc A   359 P H  -56.735  -35.326 -175.792   53.020   73.430  104.450
 3dwc A   360 L H  -69.821  -39.456  172.456   53.260   73.510  108.240
 3dwc A   361 H H  -57.968  -43.549 -179.452   49.570   72.710  108.650
 3dwc A   362 V H  -65.864  -47.062  177.758   50.040   69.750  106.310

 1bd8 A    70 S L -110.725  166.293  178.413   14.200   -4.370   17.500
 1bd8 A    71 P H  -53.180  -30.896  178.966   12.630   -1.920   19.950
 1bd8 A    72 V H  -64.376  -39.908  178.702   11.200   -0.190   16.870
 1bd8 A    73 H H  -64.057  -44.355 -179.402    9.280   -3.320   15.920
 1bd8 A    74 D H  -67.084  -41.914 -178.446    7.800   -3.680   19.410

 1sw6 A   285 T L  -90.096  164.979  173.756   25.840   59.720   30.580
 1sw6 A   286 C H  -58.249  -26.852  177.199   24.240   56.970   28.520
 1sw6 A   287 L H  -73.697  -46.477  179.106   21.580   59.580   27.800
 1sw6 A   288 N H  -64.534  -33.264  173.381   24.040   62.210   26.590
 1sw6 A   289 I H  -64.985  -49.966  178.197   25.630   59.530   24.420

 1sw6 A   133 T L -100.829  169.459  176.760   38.740   35.120   28.240
 1sw6 A   134 P H  -45.849  -39.021 -178.508   36.770   31.950   27.480
 1sw6 A   135 L H  -68.179  -35.151  176.579   33.790   33.720   29.050
 1sw6 A   136 H H  -64.145  -47.560 -178.849   34.220   36.680   26.710
 1sw6 A   137 W H  -60.860  -50.047 -173.442   34.260   34.470   23.610

 1k1a A    81 T L  -83.303  176.289  172.761   29.410    1.480   20.620
 1k1a A    82 A H  -58.352  -37.957  178.142   26.220   -0.570   20.900
 1k1a A    83 A H  -66.854  -43.134  177.039   28.010   -2.580   23.590
 1k1a A    84 H H  -56.047  -45.601 -178.020   28.990    0.580   25.460
 1k1a A    85 L H  -65.403  -42.570 -177.827   25.360    1.740   25.510

 3jue A   270 G L  -88.892  179.617 -178.001   19.790  -70.070  -10.670
 3jue A   271 P H  -54.774  -37.503  179.082   18.840  -68.280   -7.450
 3jue A   272 L H  -65.536  -42.473  176.971   15.360  -67.730   -8.860
 3jue A   273 H H  -60.059  -43.023 -176.404   14.970  -71.430   -9.620
 3jue A   274 H H  -72.009  -38.611  176.165   16.060  -72.360   -6.100

 2ez2 A   101 G H  -70.481  -42.994  174.932   27.970   72.250    4.390
 2ez2 A   102 A H  -64.999  -35.394  176.944   28.340   73.220    0.730
 2ez2 A   103 E H  -66.592  -39.016  174.294   31.360   75.310    1.720
 2ez2 A   104 N H  -56.506  -47.384 -179.253   32.870   72.260    3.420
 2ez2 A   105 L H  -61.588  -51.329 -174.399   32.510   70.280    0.180

 1uoh A   108 T L  -97.292  165.125  174.341   12.250   32.090    1.980
 1uoh A   109 P H  -54.992  -34.190  178.419   15.810   31.640    3.220
 1uoh A   110 L H  -67.549  -39.940  174.650   14.220   30.070    6.300
 1uoh A   111 H H  -57.725  -43.511  176.168   12.380   27.570    4.120
 1uoh A   112 Y H  -62.331  -44.396 -179.760   15.730   26.600    2.610

 1dcq A   171 T E  -90.839  177.490  172.592   10.710   18.270   -8.090
 1dcq A   172 A H  -61.793  -31.272  178.309   10.600   19.250   -4.420
 1dcq A   173 L H  -71.951  -42.873  175.608   14.350   19.790   -4.730
 1dcq A   174 H H  -57.239  -45.036  178.596   13.950   22.070   -7.750
 1dcq A   175 L H  -66.353  -49.484 -175.112   11.420   24.140   -5.790

 2etb A   174 T L  -81.226  179.886  177.551    3.310   21.300   56.060
 2etb A   175 V H  -57.880  -36.375 -179.180    6.520   19.400   56.810
 2etb A   176 L H  -67.576  -39.034  175.027    4.880   18.080   59.970
 2etb A   177 H H  -63.285  -42.900  179.024    1.930   16.730   57.980
 2etb A   178 A H  -59.542  -42.706  177.444    4.320   15.050   55.550

 1ihb A    72 A L  -96.408  166.070 -179.855   22.430   21.020   36.220
 1ihb A    73 V H  -55.346  -34.695 -179.290   20.080   23.600   34.710
 1ihb A    74 I H  -68.964  -26.085  172.840   21.530   22.750   31.300
 1ihb A    75 H H  -67.207  -47.929  178.719   20.420   19.160   31.850
 1ihb A    76 D H  -64.340  -40.047 -179.801   16.830   20.250   32.480

 1sw6 A   166 S L  -75.611  172.088  173.609   33.580   42.530   31.030
 1sw6 A   167 C H  -65.085  -38.717  177.736   32.180   39.390   29.420
 1sw6 A   168 L H  -61.557  -39.972  174.495   28.680   40.780   29.940
 1sw6 A   169 V H  -51.679  -36.675 -178.578   29.720   43.890   28.030
 1sw6 A   170 K H  -66.710  -28.658  179.201   30.350   41.570   25.080

 2f8y A    94 T L -100.017  164.559  176.581  -31.670   60.120   14.940
 2f8y A    95 P H  -55.907  -35.354 -179.799  -29.000   57.900   13.390
 2f8y A    96 L H  -71.110  -45.243  174.401  -27.320   61.090   12.180
 2f8y A    97 I H  -60.776  -40.650  179.496  -27.400   62.710   15.620
 2f8y A    98 L H  -64.866  -43.734  178.978  -26.130   59.450   17.100

 1s70 B    75 T E  -88.568  178.261  175.024   -4.660   54.940   74.490
 1s70 B    76 A H  -56.806  -25.350 -177.821   -2.640   55.650   71.350
 1s70 B    77 L H  -81.819  -46.418  176.001   -3.330   59.310   72.140
 1s70 B    78 H H  -48.413  -54.302 -177.026   -2.190   59.270   75.760
 1s70 B    79 Q H  -64.908  -41.170  177.807    1.210   57.870   74.790

 1wdy A   221 T L -100.002  163.034  174.703   42.700  -13.430   12.620
 1wdy A   222 P H  -51.231  -37.371  179.222   41.800  -12.870    8.970
 1wdy A   223 L H  -66.947  -48.364  177.257   43.890  -15.960    8.260
 1wdy A   224 I H  -60.577  -39.130 -179.884   42.070  -18.090   10.830
 1wdy A   225 L H  -66.692  -39.680  178.837   38.750  -16.780    9.520

 3mkr B   216 T H  -71.753  -33.363  176.992   71.860   47.470    1.360
 3mkr B   217 A H  -60.885  -40.019  179.563   68.320   48.660    2.100
 3mkr B   218 A H  -61.825  -36.492  176.824   66.940   45.700    0.160
 3mkr B   219 A H  -64.946  -41.442  177.272   68.920   43.370    2.420
 3mkr B   220 F H  -63.229  -41.477  179.797   67.410   45.030    5.490

 3hra A    41 T L  -84.092  164.014  173.927   -2.140   11.420  -24.220
 3hra A    42 P H  -51.133  -34.964  176.755   -0.720   14.770  -23.130
 3hra A    43 L H  -68.885  -48.753  173.734   -3.380   14.600  -20.430
 3hra A    44 N H  -51.498  -41.978 -179.669   -2.310   11.100  -19.380
 3hra A    45 I H  -66.547  -46.991  179.929    1.230   12.460  -19.170

 3m31 A   329 T H  -67.040  -45.011  178.319   24.540   38.060    4.590
 3m31 A   330 A H  -61.193  -37.851  177.676   26.600   35.450    6.430
 3m31 A   331 L H  -65.782  -46.810  176.376   23.960   35.370    9.160
 3m31 A   332 K H  -55.973  -44.525  179.499   21.160   34.900    6.630
 3m31 A   333 I H  -59.929  -58.518 -170.086   23.110   32.050    5.050

 3eu9 A   111 S L -109.433 -177.521 -172.065   14.370  -35.380  -32.210
 3eu9 A   112 C H  -59.857  -40.656 -178.439   16.400  -34.600  -29.100
 3eu9 A   113 I H  -67.633  -25.775  179.636   13.610  -32.610  -27.460
 3eu9 A   114 H H  -84.938  -34.996  173.543   11.240  -35.530  -28.040
 3eu9 A   115 L H  -65.679  -45.239  176.840   13.680  -38.110  -26.700

 3deo A    78 T L -109.217  165.791 -179.926   11.290   -1.290    8.870
 3deo A    79 A H  -54.969  -35.013  178.030   11.800   -1.890    5.150
 3deo A    80 L H  -55.758  -43.882 -178.982    8.740    0.270    4.540
 3deo A    81 L H  -65.978  -37.729 -178.916   10.520    3.270    6.060
 3deo A    82 F H  -64.856  -50.682 -173.912   13.630    2.660    3.960

 1ihb A    40 T L  -85.051  169.808 -179.808   19.300   28.660   43.760
 1ihb A    41 A H  -59.713  -37.529 -179.925   17.070   30.950   41.700
 1ihb A    42 L H  -69.167  -35.043 -178.561   18.720   29.670   38.520
 1ihb A    43 Q H  -71.709  -36.504 -177.996   18.160   26.050   39.530
 1ihb A    44 V H  -91.663   -7.154 -177.600   14.470   26.580   40.290

 1mdo A    65 A H  -60.850  -42.527  177.613   28.400   23.520    4.650
 1mdo A    66 G H  -59.586  -44.602  178.657   30.890   21.200    6.320
 1mdo A    67 M H  -63.888  -38.690  179.601   28.140   19.750    8.510
 1mdo A    68 H H  -58.946  -55.189 -175.849   25.900   19.320    5.470
 1mdo A    69 I H  -75.290  -21.848  175.117   28.380   17.270    3.440

 2oge A    89 D H  -64.910  -37.203  175.615    3.940  -23.020  -38.340
 2oge A    90 A H  -57.237  -48.647  179.812    2.250  -20.450  -40.570
 2oge A    91 L H  -65.529  -44.259 -177.901    5.620  -18.950  -41.490
 2oge A    92 Q H  -64.014  -44.070 -177.823    7.290  -22.350  -41.890
 2oge A    93 L H  -70.484  -32.670  175.217    4.510  -23.770  -44.060

 2etb A    45 T L -100.979  174.925  177.108   18.720   20.820   32.270
 2etb A    46 C H  -73.172  -26.675  175.548   22.500   20.490   32.250
 2etb A    47 L H  -70.078  -42.675  171.658   22.520   21.590   35.890
 2etb A    48 M H  -58.891  -45.432  175.241   20.150   18.750   36.760
 2etb A    49 K H  -55.305  -44.312 -177.348   22.440   16.440   34.790

 2itm A   237 G H  -53.709  -44.067  178.092   23.580   72.810  104.680
 2itm A   238 A H  -60.602  -42.483  177.599   27.040   71.890  105.960
 2itm A   239 V H  -59.891  -41.933  179.852   27.350   75.320  107.580
 2itm A   240 G H  -67.710  -32.842 -179.979   24.010   74.810  109.330
 2itm A   241 V H  -77.184  -30.527  177.276   25.110   71.370  110.520

 1wdy A   107 T E  -98.340  170.901  173.278   24.840    8.180    9.790
 1wdy A   108 A H  -60.155  -38.749  179.484   22.950    8.560    6.520
 1wdy A   109 F H  -66.175  -43.144  176.835   26.180    7.720    4.720
 1wdy A   110 M H  -61.204  -47.229 -175.939   26.680    4.580    6.800
 1wdy A   111 E H  -64.563  -37.694  175.646   23.090    3.430    6.300

 1k1a A   118 T L  -89.926  172.183  173.601   35.870    0.090   27.540
 1k1a A   119 A H  -57.870  -39.432 -179.583   32.520   -1.680   27.810
 1k1a A   120 L H  -66.662  -41.525  176.028   33.880   -3.480   30.870
 1k1a A   121 H H  -55.254  -47.007  179.248   34.930   -0.210   32.480
 1k1a A   122 V H  -65.010  -45.007 -177.858   31.380    1.110   32.110

 1wdy A    74 T L -100.166  163.458  170.898   15.540   10.960   11.810
 1wdy A    75 P H  -51.920  -35.027  176.911   13.350   10.940    8.710
 1wdy A    76 F H  -61.492  -47.254  179.001   16.550   12.030    6.960
 1wdy A    77 L H  -65.189  -35.037  177.376   18.390    8.920    8.140
 1wdy A    78 L H  -66.931  -33.639  177.823   15.390    6.800    7.130

 2pnn A   150 L L  -81.542  145.592  178.833   30.550   -7.130   -7.630
 2pnn A   151 P H  -57.148  -39.985  179.956   32.370   -3.830   -7.140
 2pnn A   152 L H  -64.795  -46.053  175.581   34.550   -5.460   -4.490
 2pnn A   153 S H  -60.598  -41.776  175.758   35.460   -8.340   -6.800
 2pnn A   154 L H  -57.248  -52.574 -176.304   36.160   -5.800   -9.540

 2f8y A    27 T L -102.420  179.311  179.313  -35.330   41.720   16.830
 2f8y A    28 A H  -57.324  -35.038 -177.283  -33.000   39.510   14.790
 2f8y A    29 L H  -74.449  -31.964  169.682  -32.120   42.520   12.640
 2f8y A    30 H H  -61.557  -47.035 -178.215  -31.200   44.510   15.740
 2f8y A    31 L H  -66.568  -40.305  176.982  -28.910   41.690   16.870

 3gme A   136 A H  -66.638  -46.823 -176.343   -1.370   33.080   47.090
 3gme A   137 A H  -65.233  -43.247 -178.426    0.880   30.480   45.470
 3gme A   138 L H  -63.292  -32.729 -179.219   -1.570   29.680   42.670
 3gme A   139 S H  -81.146  -32.473  179.253   -1.830   33.380   41.820
 3gme A   140 L H  -78.545  -22.983 -172.539    1.920   33.970   42.030

 2vge A    89 T L  -91.039  163.562  179.255   50.040   12.520   32.320
 2vge A    90 P H  -51.266  -34.346  178.504   50.900   16.220   32.340
 2vge A    91 L H  -67.799  -36.445  177.477   52.310   15.640   35.820
 2vge A    92 H H  -63.979  -42.603  179.378   54.580   12.900   34.480
 2vge A    93 C H  -66.832  -42.502  178.329   55.960   15.240   31.820

 3f6q A    41 S L  -73.655  164.800  171.698    9.520   18.450    0.090
 3f6q A    42 P H  -50.628  -35.682 -179.214   11.110   21.740   -0.960
 3f6q A    43 L H  -73.270  -38.400  173.968   14.210   20.400    0.790
 3f6q A    44 H H  -54.051  -50.932 -175.061   14.070   17.130   -1.150
 3f6q A    45 W H  -69.558  -41.020  179.658   14.100   18.970   -4.470

 1dcq A   207 T L  -99.978  175.075  176.785   18.770   20.190  -12.700
 1dcq A   208 A H  -57.452  -32.228  176.795   19.000   21.610   -9.180
 1dcq A   209 L H  -63.968  -41.679  176.098   22.590   22.490  -10.040
 1dcq A   210 H H  -61.168  -43.871 -179.604   21.370   24.610  -12.950
 1dcq A   211 Y H  -59.670  -43.673  178.804   18.890   26.380  -10.680

 3rru A    73 L H  -66.039  -46.464 -176.817  -20.830   18.320   -3.930
 3rru A    74 T H  -61.777  -43.930  178.718  -17.900   17.820   -1.560
 3rru A    75 L H  -59.588  -41.817  174.674  -18.020   14.040   -1.880
 3rru A    76 S H  -62.286  -41.463  179.848  -17.910   14.420   -5.660
 3rru A    77 L H  -64.007  -40.342  177.972  -14.990   16.830   -5.310

 1ycs B   105 T L -105.389  169.991  177.864   14.340   -4.820   82.590
 1ycs B   106 P H  -53.714  -29.115  178.381   13.710   -6.770   85.800
 1ycs B   107 L H  -72.359  -37.231  175.239   17.410   -6.220   86.490
 1ycs B   108 H H  -65.130  -40.123  178.578   16.990   -2.450   86.180
 1ycs B   109 C H  -69.157  -40.911  177.937   14.050   -2.590   88.590

 2rfm A    37 T L  -84.986  162.814  171.754   38.450   58.870    9.540
 2rfm A    38 P H  -51.082  -34.963  179.327   38.660   60.960   12.700
 2rfm A    39 L H  -64.368  -46.826  176.991   36.680   58.120   14.260
 2rfm A    40 M H  -57.346  -42.306  178.726   39.320   55.550   13.350
 2rfm A    41 V H  -62.250  -45.194  178.849   41.970   57.810   14.860

 2rfm A    70 T L  -89.453  177.324  176.006   37.000   49.800   10.040
 2rfm A    71 A H  -55.015  -38.594 -178.359   36.880   51.820   13.260
 2rfm A    72 L H  -65.046  -45.095 -179.681   35.850   48.640   15.070
 2rfm A    73 I H  -63.932  -37.633  175.785   38.820   46.640   13.790
 2rfm A    74 W H  -64.801  -39.113  176.020   41.160   49.450   14.820

 1elk A    73 L H  -57.731  -44.967 -179.809   22.810   17.910   24.690
 1elk A    74 A H  -68.170  -37.150  178.846   20.380   14.980   24.890
 1elk A    75 L H  -66.203  -35.035  179.312   17.820   17.100   26.740
 1elk A    76 T H  -72.450  -39.074  169.560   18.000   19.740   24.010
 1elk A    77 V H  -58.338  -43.035  178.199   17.490   17.080   21.360

 1oy3 D    47 T L  -91.538  175.729  171.293    8.340    5.520   15.660
 1oy3 D    48 A H  -61.290  -34.909  177.259    7.870    4.110   19.150
 1oy3 D    49 L H  -67.459  -41.358  174.927    4.150    4.610   18.560
 1oy3 D    50 H H  -57.718  -45.016 -179.814    4.360    2.620   15.320
 1oy3 D    51 L H  -61.521  -44.705 -179.155    6.070   -0.210   17.200

 3hq2 A   356 Y H  -57.532  -44.088 -178.777  -21.940  242.740 -100.710
 3hq2 A   357 P H  -60.046  -35.909 -174.743  -20.770  239.230 -101.570
 3hq2 A   358 L H  -64.824  -36.536  173.815  -17.380  240.550 -102.690
 3hq2 A   359 H H  -59.893  -42.788 -179.901  -16.680  241.900  -99.210
 3hq2 A   360 I H  -64.939  -44.911  178.633  -17.390  238.450  -97.780

 1bd8 A   103 L L  -82.689  164.190  173.897    8.770   -3.960    8.930
 1bd8 A   104 P H  -48.863  -36.012 -177.996    7.540   -1.920   11.900
 1bd8 A   105 I H  -73.553  -29.268  172.564    4.910   -0.580    9.510
 1bd8 A   106 H H  -61.509  -48.819 -178.775    3.820   -4.130    8.690
 1bd8 A   107 L H  -66.633  -37.548  178.080    3.140   -4.850   12.360

 3ren A   340 N H  -65.714  -41.358  176.326   48.110   45.570   24.320
 3ren A   341 A H  -62.816  -34.856  177.156   50.790   44.490   26.780
 3ren A   342 L H  -62.881  -46.557  178.195   50.080   47.670   28.740
 3ren A   343 L H  -60.436  -38.967  176.114   46.390   46.780   29.040
 3ren A   344 A H  -65.128  -46.979 -179.967   47.400   43.320   30.230

 3p0w A   337 G H  -69.783  -40.157  178.523   40.140   76.460   73.680
 3p0w A   338 S H  -60.917  -42.920  178.827   39.380   72.960   72.400
 3p0w A   339 V H  -68.200  -34.290  173.017   35.650   73.620   72.630
 3p0w A   340 R H  -56.083  -45.006  175.191   36.190   76.930   70.860
 3p0w A   341 V H  -62.008  -42.892 -179.957   37.600   74.940   67.940

 1ikn D   186 S L  -87.321  166.304 -179.142   46.650   27.010   23.010
 1ikn D   187 P H  -52.551  -40.151  178.325   44.610   23.830   22.540
 1ikn D   188 Y H  -60.538  -42.324 -177.528   47.290   21.930   24.460
 1ikn D   189 Q H  -69.137   -9.575  177.665   47.030   24.340   27.390
 1ikn D   190 L H  -90.820   -6.021 -176.332   43.330   23.480   27.520

 3aaa C    42 K L  -99.974  163.165 -173.629   36.790   52.010   26.660
 3aaa C    43 P H  -52.517  -42.133  179.443   34.100   51.430   24.050
 3aaa C    44 L H  -55.064  -37.789 -175.692   36.640   50.000   21.610
 3aaa C    45 H H  -71.373  -42.903  179.447   37.580   47.360   24.180
 3aaa C    46 Y H  -64.265  -37.164  175.894   34.010   46.230   24.870

 2pnn A    56 T L -104.464  177.097  173.068   21.360    8.070  -17.670
 2pnn A    57 C H  -64.120  -36.146  176.274   22.840   11.570  -17.650
 2pnn A    58 L H  -64.973  -46.989  178.404   25.040   10.420  -14.770
 2pnn A    59 L H  -64.923  -39.234  170.838   26.210    7.370  -16.700
 2pnn A    60 K H  -55.919  -42.512  177.831   26.750    9.600  -19.720

 3qbp A   154 T H  -63.778  -47.181  177.514  -26.390   -4.260    0.450
 3qbp A   155 A H  -61.490  -34.988  179.401  -29.980   -3.360   -0.410
 3qbp A   156 T H  -65.025  -44.999 -179.430  -29.550   -5.180   -3.720
 3qbp A   157 H H  -70.398  -30.447  173.098  -28.430   -8.410   -2.040
 3qbp A   158 I H  -64.149  -46.859  179.768  -31.290   -8.050    0.440

 3pvi A    38 K H  -80.639  -34.961  177.312   13.540   34.140    9.970
 3pvi A    39 L H  -54.997  -44.217 -178.173   16.700   35.140    8.100
 3pvi A    40 L H  -54.610  -43.034 -175.837   14.940   38.230    6.770
 3pvi A    41 Q H  -63.791  -46.692  179.671   14.230   39.480   10.290
 3pvi A    42 V H  -61.014  -40.621 -178.813   17.820   39.170   11.470

 3frk A    62 D H  -61.115  -36.523  177.900   31.500  -25.850   -5.290
 3frk A    63 A H  -52.721  -57.029  178.879   31.040  -25.300   -1.560
 3frk A    64 L H  -56.902  -48.791  179.976   32.480  -28.710   -0.680
 3frk A    65 H H  -54.344  -44.390 -178.432   35.240  -28.350   -3.260
 3frk A    66 L H  -67.520  -31.734  175.995   36.250  -24.980   -1.800

 1oy3 D   227 T L  -93.538  165.121  177.867  -19.930   -0.940   -9.830
 1oy3 D   228 P H  -54.985  -37.205  179.759  -19.660   -2.990   -6.640
 1oy3 D   229 L H  -74.829  -40.125  173.825  -22.540   -5.110   -7.920
 1oy3 D   230 G H  -59.392  -35.924  175.250  -21.010   -5.420  -11.380
 1oy3 D   231 S H  -70.776  -46.571 -179.339  -17.890   -6.670   -9.610

 2z26 A   199 T L  -83.136  160.862  179.997   27.360   34.000   82.360
 2z26 A   200 P H  -68.563  -32.317 -175.337   24.450   32.610   84.380
 2z26 A   201 Q H  -71.553  -37.222 -179.027   22.840   31.130   81.280
 2z26 A   202 H H  -76.187  -12.552  172.483   25.900   29.110   80.280
 2z26 A   203 L H  -90.895  -38.001 -171.349   25.910   27.660   83.790

 2bka A   111 Y H  -65.411  -43.619 -179.901    4.610   52.920   45.290
 2bka A   112 V H  -62.062  -45.306 -177.597    7.240   50.890   43.440
 2bka A   113 L H  -66.236  -44.082 -179.369    5.140   50.660   40.270
 2bka A   114 K H  -64.066  -37.825  176.065    4.210   54.340   40.270
 2bka A   115 S H  -64.190  -42.803  178.036    7.870   55.280   40.720

 2px0 A   257 S H  -61.927  -42.080  175.826    6.910    7.850   47.140
 2px0 A   258 V H  -61.414  -41.512  177.169    9.380   10.590   46.210
 2px0 A   259 F H  -65.099  -42.900  179.195    7.450   13.000   48.430
 2px0 A   260 N H  -58.625  -41.443  178.317    7.380   10.480   51.270
 2px0 A   261 I H  -67.494  -45.197 -177.908   11.170   10.170   51.090

 2etb A   138 L L -102.935  148.032  177.349    9.090   20.910   49.340
 2etb A   139 P H  -57.069  -40.751  178.408   12.880   20.860   49.650
 2etb A   140 L H  -67.491  -46.918  177.606   12.500   21.250   53.410
 2etb A   141 S H  -65.116  -30.948  175.666    9.840   18.550   53.640
 2etb A   142 L H  -64.432  -52.650  179.891   12.040   16.400   51.410

 3dip A   331 A H  -64.999  -42.626  176.404  -26.600  -27.370  -55.920
 3dip A   332 G H  -65.005  -37.223  173.421  -24.230  -25.260  -53.840
 3dip A   333 L H  -55.304  -51.600 -177.458  -23.280  -28.410  -51.950
 3dip A   334 H H  -59.659  -43.541  174.567  -22.300  -30.160  -55.180
 3dip A   335 L H  -57.943  -52.075 -176.086  -20.210  -27.170  -56.240

 2xai A    71 T L -111.000  163.315  175.272   20.290   -2.730   51.230
 2xai A    72 P H  -54.814  -38.363  177.436   21.200    0.410   49.280
 2xai A    73 L H  -65.476  -46.471  177.404   21.180   -1.780   46.170
 2xai A    74 F H  -56.920  -47.478 -178.183   17.740   -3.170   47.000
 2xai A    75 N H  -64.714  -36.305  176.098   16.350    0.320   47.570

 1ka2 A   359 Y H  -55.417  -49.658 -172.467   17.240 -108.070  120.260
 1ka2 A   360 N H  -60.077  -20.233  179.654   17.710 -104.950  122.360
 1ka2 A   361 F H  -76.262  -23.457  174.364   21.390 -104.990  121.430
 1ka2 A   362 H H  -73.128  -35.966  178.343   20.440 -104.460  117.790
 1ka2 A   363 I H  -73.607  -43.849  175.818   18.490 -101.330  118.730

 1wdy A   150 T L -122.486  172.616  176.117   32.690    2.810    9.540
 1wdy A   151 A H  -63.668  -31.895  177.568   30.630    2.810    6.350
 1wdy A   152 L H  -64.896  -43.727  174.966   33.440    0.840    4.730
 1wdy A   153 M H  -60.730  -39.983  179.378   33.100   -1.880    7.360
 1wdy A   154 D H  -60.001  -48.435 -179.380   29.340   -1.890    6.770

 1p0h A   254 Q H  -63.916  -44.888  179.166    5.740   17.370   27.050
 1p0h A   255 M H  -56.437  -45.935 -177.441    3.180   15.300   28.950
 1p0h A   256 L H  -61.657  -44.328 -179.514    3.730   12.300   26.680
 1p0h A   257 T H  -66.192  -41.294  177.766    7.510   12.420   27.080
 1p0h A   258 S H  -62.077  -40.815  177.585    7.240   12.820   30.850

 3s1s A   196 Q H  -57.905  -39.489 -178.914   72.230  107.840   16.710
 3s1s A   197 A H  -64.559  -39.588 -173.517   72.890  106.150   20.050
 3s1s A   198 L H  -79.909  -23.056  172.834   75.850  104.170   18.730
 3s1s A   199 V H  -60.506  -49.985 -178.119   77.390  107.250   17.110
 3s1s A   200 V H  -71.482  -48.090  179.353   77.810  108.950   20.480

 3l8a A   130 P H  -45.838  -45.010 -179.251    3.740    5.170   25.670
 3l8a A   131 A H  -66.149  -36.297  176.688    2.450    1.600   25.550
 3l8a A   132 I H  -62.845  -42.030  177.932    6.010    0.270   25.640
 3l8a A   133 S H  -63.184  -43.816  177.437    6.700    2.290   28.780
 3l8a A   134 I H  -65.000  -40.391  177.166    3.530    0.960   30.410

 1rvk A   106 C H  -64.240  -38.422  175.881   98.300   46.650   69.750
 1rvk A   107 A H  -60.663  -39.537  178.510  101.500   45.010   68.520
 1rvk A   108 L H  -67.999  -38.771  176.193  101.670   47.590   65.740
 1rvk A   109 W H  -62.388  -45.036  178.905  101.120   50.400   68.250
 1rvk A   110 D H  -66.222  -37.497  177.446  103.940   49.080   70.440

 3hoa A   366 Y H  -47.611  -51.516 -173.644  -23.070   18.690   -1.630
 3hoa A   367 N H  -61.191  -25.506  178.792  -21.090   21.710   -2.790
 3hoa A   368 L H  -71.243  -27.588  172.696  -19.330   21.780    0.580
 3hoa A   369 H H  -67.095  -41.580  177.528  -17.940   18.330   -0.200
 3hoa A   370 I H  -65.321  -39.480  178.091  -16.470   19.700   -3.440

 1jdh A   441 G H  -66.058  -41.145  176.806   18.220    7.280   16.460
 1jdh A   442 A H  -62.981  -43.550  179.211   18.110   11.060   16.780
 1jdh A   443 L H  -68.143  -35.313  174.858   21.340   11.390   14.800
 1jdh A   444 H H  -54.688  -50.860 -179.146   19.990    8.960   12.210
 1jdh A   445 I H  -68.760  -40.776  177.765   17.040   11.250   11.500

 1r9j A    75 A H  -60.501  -43.194 -178.747   35.160    5.180   66.230
 1r9j A    76 L H  -65.660  -42.777 -179.861   33.890    8.770   66.270
 1r9j A    77 L H  -60.039  -47.706  178.022   30.420    7.760   67.430
 1r9j A    78 H H  -59.240  -53.238 -176.005   31.810    5.750   70.340
 1r9j A    79 M H  -62.988  -29.284  178.541   34.280    8.430   71.420

 1ah7 A   115 L H  -59.665  -47.404 -178.441   36.990   16.280   15.550
 1ah7 A   116 S H  -62.199  -43.636  179.345   36.630   19.000   18.180
 1ah7 A   117 L H  -65.311  -33.601  176.833   40.370   19.720   18.190
 1ah7 A   118 H H  -58.150  -51.997 -175.905   40.290   19.910   14.390
 1ah7 A   119 Y H  -69.879  -31.379  170.140   37.730   22.720   14.340

 3bdi A   113 M H  -60.003  -40.910 -176.544   34.890   21.380   15.470
 3bdi A   114 V H  -64.854  -44.978 -179.813   34.320   23.270   12.230
 3bdi A   115 I H  -62.427  -45.254  176.838   38.020   23.570   11.410
 3bdi A   116 M H  -58.695  -42.563 -179.892   38.590   19.880   12.090
 3bdi A   117 T H  -60.942  -40.044  176.574   35.640   19.010    9.860

 3dkr A   106 F H  -79.798  -28.906  174.439  -17.530   -9.340  -14.960
 3dkr A   107 A H  -63.861  -41.776  178.379  -21.040   -8.270  -13.960
 3dkr A   108 M H  -65.848  -45.361  178.185  -22.440  -10.140  -16.960
 3dkr A   109 K H  -64.501  -34.648  173.610  -20.370  -13.240  -16.210
 3dkr A   110 A H  -57.634  -48.683  176.651  -21.530  -12.990  -12.600

 3ahq A   407 T H  -67.063  -41.346  178.055   26.290   50.460   13.750
 3ahq A   408 A H  -56.392  -48.071  179.949   25.940   52.830   16.700
 3ahq A   409 L H  -66.149  -41.828  173.877   29.340   54.380   15.980
 3ahq A   410 K H  -52.282  -48.274  177.414   28.550   54.520   12.260
 3ahq A   411 I H  -56.938  -44.850 -178.191   25.440   56.520   13.110

 1k7h A   325 Q H  -72.804  -34.379  177.676   40.280   67.750   35.670
 1k7h A   326 S H  -59.452  -42.873 -177.892   42.530   70.190   33.830
 1k7h A   327 L H  -70.832  -35.213  175.786   44.420   70.980   37.030
 1k7h A   328 A H  -61.926  -41.278  178.196   44.750   67.290   37.880
 1k7h A   329 E H  -66.023  -38.821  177.148   46.370   66.680   34.490

 3lk5 A   223 R H  -72.916  -46.175  173.785    7.270   93.300   -3.810
 3lk5 A   224 P H  -47.900  -46.360  173.754    7.680   95.040   -0.460
 3lk5 A   225 L H  -59.720  -48.229  177.517   10.130   92.260    0.360
 3lk5 A   226 H H  -58.493  -39.497 -178.953   11.810   92.740   -3.010
 3lk5 A   227 L H  -61.307  -53.654 -178.937   11.960   96.480   -2.370

 2nlz A   278 E H  -64.314  -43.710 -179.895  -52.870  -17.970  -61.330
 2nlz A   279 A H  -60.534  -43.348  177.594  -54.170  -20.620  -58.940
 2nlz A   280 L H  -65.072  -34.934  176.551  -57.490  -18.810  -58.620
 2nlz A   281 N H  -64.041  -37.214  179.643  -57.630  -18.540  -62.410
 2nlz A   282 I H  -68.376  -48.975 -178.297  -57.230  -22.320  -62.650

 1bd8 A    38 T L  -92.276  160.518  179.048   19.450   -4.230   27.080
 1bd8 A    39 A H  -58.336  -34.960 -177.220   16.910   -2.150   29.010
 1bd8 A    40 L H  -60.886  -29.808 -174.244   15.810   -0.560   25.730
 1bd8 A    41 Q H  -80.417  -27.742 -169.831   14.630   -3.940   24.460
 1bd8 A    42 V H -118.705    3.386 -179.208   12.560   -4.870   27.500

 1r88 A   125 G H  -55.390  -39.877 -179.682   27.480   32.710   31.420
 1r88 A   126 A H  -59.653  -49.372 -176.137   24.050   32.090   29.900
 1r88 A   127 M H  -70.759  -37.161  179.540   22.700   30.290   32.960
 1r88 A   128 A H  -66.186  -43.550  179.175   24.330   32.700   35.410
 1r88 A   129 L H  -58.378  -49.534 -177.868   22.910   35.750   33.650

 2fge A   317 L H  -63.607  -44.370 -178.950   41.870  187.410   18.480
 2fge A   318 A H  -60.061  -35.246  178.087   42.790  190.650   16.720
 2fge A   319 L H  -71.011  -37.553  174.419   43.740  188.640   13.630
 2fge A   320 G H  -63.617  -41.709  175.569   40.420  186.800   13.760
 2fge A   321 F H  -63.059  -45.653 -178.988   38.660  190.160   13.980

 2z5k A   643 V H  -70.486  -27.733  173.905   26.340  -21.560   18.340
 2z5k A   644 A H  -67.154  -45.160  178.293   27.720  -25.000   17.490
 2z5k A   645 L H  -66.146  -38.243  179.076   26.250  -24.820   13.990
 2z5k A   646 D H  -64.975  -39.751  177.401   27.490  -21.250   13.600
 2z5k A   647 L H  -69.190  -36.573  173.158   31.010  -22.310   14.560

 1zb1 A   275 E H  -66.421  -43.270  173.070   27.620    2.370   29.830
 1zb1 A   276 A H  -61.686  -41.887  178.202   28.670    5.330   31.980
 1zb1 A   277 I H  -60.081  -39.934  179.965   26.050    4.290   34.530
 1zb1 A   278 A H  -61.903  -41.502 -178.485   27.540    0.790   34.630
 1zb1 A   279 F H  -74.952  -29.963  173.065   31.000    2.150   35.410

 3c5r A    45 T L -100.220  162.337  174.862   -1.060   18.620   13.340
 3c5r A    46 P H  -54.358  -34.968  177.598   -0.340   20.930   16.270
 3c5r A    47 L H  -67.317  -43.134  176.703   -0.330   17.760   18.380
 3c5r A    48 H H  -55.228  -47.340 -176.226    2.240   16.130   16.100
 3c5r A    49 E H  -68.185  -42.806  178.937    4.580   19.100   16.450

 1w07 A   298 R H  -65.756  -47.444  179.912    6.810   55.410    5.540
 1w07 A   299 A H  -65.021  -41.442 -178.435   10.430   55.440    6.700
 1w07 A   300 V H  -67.032  -42.000  178.488   11.490   52.950    4.030
 1w07 A   301 C H  -59.040  -45.818  179.443    9.760   54.870    1.250
 1w07 A   302 I H  -63.868  -48.538 -178.287   11.540   58.080    2.230

 3db2 A   329 R H  -62.710  -36.669  176.126   51.630   55.420   36.110
 3db2 A   330 N H  -59.045  -46.198  175.152   51.220   51.780   35.070
 3db2 A   331 L H  -65.034  -37.474 -178.318   53.660   52.370   32.210
 3db2 A   332 A H  -59.540  -37.844  175.519   55.900   54.370   34.540
 3db2 A   333 V H  -61.854  -44.845  175.913   56.360   51.260   36.690

 3c5r A    78 S L  -92.306  164.967  175.843    1.010    9.340   14.840
 3c5r A    79 P H  -51.885  -33.081  179.138    1.680   11.620   17.810
 3c5r A    80 L H  -67.606  -35.932  175.519    3.020    8.500   19.510
 3c5r A    81 H H  -60.705  -47.943 -176.631    5.560    8.060   16.710
 3c5r A    82 D H  -64.148  -45.159 -178.309    6.870   11.600   17.130

 3deo A   112 T L -103.265  178.086  173.346    6.870    6.910   10.150
 3deo A   113 A H  -56.629  -34.276 -178.734    7.080    6.010    6.460
 3deo A   114 L H  -72.485  -34.513  175.792    4.980    9.120    5.830
 3deo A   115 H H  -64.780  -41.006  179.983    7.430   11.300    7.750
 3deo A   116 M H  -72.892  -38.788  175.549   10.310   10.000    5.630

 1wdy A    41 T L -103.673  162.830  171.199    5.810    8.650   13.500
 1wdy A    42 P H  -50.862  -37.068  179.351    3.530    8.790   10.460
 1wdy A    43 L H  -67.070  -43.088  176.180    6.380   10.720    8.860
 1wdy A    44 H H  -57.197  -41.384 -178.519    8.870    7.960    9.650
 1wdy A    45 N H  -72.392  -37.871  177.825    6.550    5.450    8.000

 3jxi A   178 T L  -87.187 -177.574  175.841  -54.810    2.930  -15.940
 3jxi A   179 V H  -61.296  -27.045 -179.567  -52.950    0.030  -17.550
 3jxi A   180 L H  -80.054  -29.692  173.435  -54.230    1.390  -20.870
 3jxi A   181 H H  -71.580  -38.952  178.991  -52.810    4.830  -20.140
 3jxi A   182 A H  -65.000  -39.249  176.133  -49.450    3.310  -19.230

 3mv2 B   118 K H  -81.856  -19.949  175.484   71.640   60.590   59.470
 3mv2 B   119 S H  -66.162  -45.938  177.836   70.950   58.900   62.800
 3mv2 B   120 L H  -66.866  -34.913  173.530   74.310   57.120   62.720
 3mv2 B   121 E H  -61.119  -47.064  177.596   75.910   60.390   61.650
 3mv2 B   122 T H  -58.190  -46.995 -178.902   74.370   62.130   64.660

 3cb6 A    57 T H  -63.759  -39.996 -177.679   -2.790   22.510   -6.690
 3cb6 A    58 A H  -63.140  -35.377  178.280    0.350   22.160   -4.570
 3cb6 A    59 L H  -62.256  -45.007  177.408   -0.400   18.480   -4.000
 3cb6 A    60 H H  -60.134  -48.084 -179.378   -0.510   17.830   -7.740
 3cb6 A    61 T H  -62.889  -39.129 -177.548    2.750   19.700   -8.310

 3hi0 A   441 G H  -64.322  -42.235  178.277  -16.250   50.390  120.530
 3hi0 A   442 L H  -64.990  -42.782 -178.471  -12.550   49.500  120.500
 3hi0 A   443 L H  -65.824  -34.577  179.550  -13.270   45.860  119.640
 3hi0 A   444 R H  -63.548  -35.177 -178.699  -15.520   46.920  116.760
 3hi0 A   445 V H  -72.287  -53.135 -174.182  -12.650   48.840  115.180

 3n4e A   100 I H  -64.806  -40.624  179.551   29.630   11.110    9.510
 3n4e A   101 A H  -64.002  -41.056 -177.535   25.940   11.310   10.410
 3n4e A   102 L H  -72.400  -30.017  172.873   26.630   13.460   13.460
 3n4e A   103 W H  -68.827  -35.905  174.566   28.820   15.760   11.370
 3n4e A   104 D H  -63.635  -43.447  172.508   25.910   16.100    8.960

 3aaa C    75 T L  -87.740  161.470  178.457   44.880   47.300   23.820
 3aaa C    76 P H  -56.734  -35.772  177.131   41.840   46.910   21.580
 3aaa C    77 L H  -67.838  -48.991  176.421   44.000   44.770   19.300
 3aaa C    78 L H  -59.174  -35.381  177.978   45.230   42.600   22.160
 3aaa C    79 S H  -62.501  -50.399  179.028   41.610   42.320   23.290

 3mgk A   164 M H  -60.313  -41.647 -179.327   47.570   96.310   -1.690
 3mgk A   165 T H  -56.394  -44.782  176.117   50.910   95.570   -3.350
 3mgk A   166 L H  -64.997  -36.333  173.704   49.110   94.030   -6.320
 3mgk A   167 G H  -63.167  -38.575  175.486   46.810   97.060   -6.320
 3mgk A   168 F H  -62.559  -45.789  175.351   49.930   99.230   -6.430

 2odp A    98 A H  -64.988  -34.878  176.960   25.710   23.930  -15.920
 2odp A    99 A H  -61.406  -45.294  178.461   24.750   26.230  -13.050
 2odp A   100 L H  -73.596  -31.784  176.804   24.580   23.290  -10.660
 2odp A   101 N H  -66.048  -34.419  174.075   27.670   21.750  -12.260
 2odp A   102 S H  -59.980  -42.854  175.371   29.540   24.950  -11.410

 2cxi A   245 L H  -57.486  -51.945 -178.296   27.860   48.340   27.460
 2cxi A   246 A H  -61.020  -43.051  176.744   27.490   49.030   31.180
 2cxi A   247 L H  -59.136  -45.666  179.431   29.940   51.930   30.990
 2cxi A   248 N H  -56.303  -45.094  179.447   28.030   53.420   28.060
 2cxi A   249 V H  -60.091  -45.694 -174.359   24.790   53.330   30.060

 2wpv A    51 H H  -78.158  -34.259  175.904    3.310   36.290  108.340
 2wpv A    52 A H  -64.698  -41.347  179.951    0.270   34.400  109.610
 2wpv A    53 I H  -63.547  -49.395 -179.995    2.030   31.080  109.030
 2wpv A    54 E H  -63.157  -41.553 -179.246    5.200   32.120  110.850
 2wpv A    55 L H  -62.111  -53.822 -175.457    3.210   33.690  113.680

 3rf0 A   124 L H  -71.292  -46.419  175.238   28.510   -2.090    5.630
 3rf0 A   125 P H  -55.071  -31.128 -176.288   26.210   -3.280    8.410
 3rf0 A   126 L H  -78.724  -29.739  167.888   24.130   -0.190    7.690
 3rf0 A   127 I H  -63.287  -40.585  174.462   23.790   -1.180    4.040
 3rf0 A   128 Q H  -59.182  -45.548  178.449   22.490   -4.500    5.350

 3i3w A   341 T H  -62.501  -40.083  177.427   57.480   79.080   23.190
 3i3w A   342 A H  -55.071  -49.810 -179.015   55.380   77.470   20.460
 3i3w A   343 I H  -67.164  -38.349  176.069   52.240   77.710   22.600
 3i3w A   344 Q H  -58.140  -42.034 -179.590   53.150   81.240   23.690
 3i3w A   345 L H  -67.973  -38.422  176.955   53.350   82.280   20.040

 3r1z A   107 L H  -64.684  -43.472  177.920   74.380   73.680   46.510
 3r1z A   108 A H  -59.927  -38.742  175.549   72.220   76.580   47.680
 3r1z A   109 Y H  -61.539  -46.880 -179.730   73.100   78.400   44.460
 3r1z A   110 H H  -64.218  -32.698  176.050   72.090   75.390   42.370
 3r1z A   111 D H  -63.806  -45.411  175.558   68.840   75.210   44.340

 2q66 A   205 I H  -64.899  -44.959  179.557   27.570   36.510   18.400
 2q66 A   206 A H  -61.739  -41.536 -177.616   27.520   32.780   19.160
 2q66 A   207 L H  -70.435  -37.866  174.243   27.680   33.410   22.910
 2q66 A   208 R H  -57.834  -39.656  177.225   24.900   36.000   22.720
 2q66 A   209 A H  -66.749  -44.960 -179.295   22.750   33.300   21.120

 1e8y A   484 L H  -67.902  -42.358 -177.585   23.140   -6.390   12.380
 1e8y A   485 T H  -61.007  -43.254 -176.873   23.860   -8.760   15.260
 1e8y A   486 M H  -63.313  -30.565  178.477   23.910   -5.980   17.850
 1e8y A   487 Q H  -59.473  -37.521 -176.455   20.450   -4.880   16.710
 1e8y A   488 L H  -81.857   -4.309 -179.109   19.010   -8.210   17.860

 3eu9 A   144 T L  -97.715  164.367  176.513    4.880  -33.040  -29.350
 3eu9 A   145 P H  -53.589  -37.315  179.682    7.110  -33.060  -26.270
 3eu9 A   146 L H  -69.124  -42.124  176.470    3.940  -32.630  -24.220
 3eu9 A   147 M H  -62.290  -42.138  179.224    2.230  -35.550  -25.950
 3eu9 A   148 W H  -62.216  -46.884  178.987    5.300  -37.720  -25.390

 3egw A   559 N H  -60.081  -41.703  176.619 -130.950  -87.280   -4.480
 3egw A   560 M H  -55.606  -46.906  179.754 -133.690  -85.720   -2.370
 3egw A   561 L H  -66.232  -40.804  179.687 -136.090  -85.890   -5.310
 3egw A   562 I H  -64.763  -40.140  178.674 -135.000  -89.440   -6.170
 3egw A   563 F H  -61.117  -29.780 -175.637 -135.520  -90.560   -2.580

 3dg6 A   104 M H  -66.341  -35.754  177.519   36.360   19.130    3.960
 3dg6 A   105 A H  -65.924  -37.817  175.672   39.960   20.050    3.150
 3dg6 A   106 M H  -64.994  -42.836  175.773   38.750   22.010    0.130
 3dg6 A   107 W H  -61.373  -40.294  178.676   36.220   23.810    2.330
 3dg6 A   108 D H  -63.308  -46.917  178.689   38.990   24.570    4.810

 3hra A   142 T L  -99.145  174.660  172.955  -13.650   -4.710   -3.180
 3hra A   143 A H  -56.499  -40.173 -179.851  -12.230   -1.400   -1.950
 3hra A   144 L H  -68.555  -47.865 -175.043  -12.890   -2.630    1.580
 3hra A   145 I H  -62.704  -37.393  178.176  -11.400   -6.100    1.110
 3hra A   146 E H  -72.618  -43.542  179.295   -8.210   -4.660   -0.350

 3f6q A   140 M L  -81.692  154.833 -172.893   25.820   -3.670    1.720
 3f6q A   141 P H  -62.185  -39.989 -178.788   26.370   -0.070    0.650
 3f6q A   142 V H  -71.002  -22.269  179.765   30.030   -0.600   -0.210
 3f6q A   143 D H  -71.534  -12.861  178.007   29.060   -3.640   -2.290
 3f6q A   144 K H  -86.542  -12.427 -174.312   27.420   -1.210   -4.710

 2dph A    47 S H  -66.937  -26.673  170.838    7.240   70.100   50.750
 2dph A    48 D H  -77.521  -35.000  173.398    8.710   71.640   53.890
 2dph A    49 Q H  -59.307  -38.080  176.093    9.450   74.790   51.910
 2dph A    50 H H  -55.022  -48.713  174.505    5.730   74.900   51.120
 2dph A    51 I H  -64.686  -43.050 -179.542    5.010   75.130   54.840

 2x97 A   348 T H  -63.159  -37.409  174.508   23.210   -9.230   43.750
 2x97 A   349 V H  -59.997  -45.029  178.835   19.490   -8.540   44.150
 2x97 A   350 H H  -65.972  -37.012  177.630   19.740   -9.410   47.840
 2x97 A   351 H H  -58.661  -49.956 -177.551   22.840   -7.240   48.160
 2x97 A   352 E H  -67.335  -37.951 -179.537   21.070   -4.160   46.820

 3c8d A   289 S H  -65.319  -36.849 -178.167   10.770    7.680   -6.970
 3c8d A   290 A H  -59.932  -49.988  177.935   10.810    4.290   -8.700
 3c8d A   291 L H  -65.003  -43.205  176.829    9.820    5.740  -12.070
 3c8d A   292 Y H  -52.470  -46.060  179.366   12.100    8.740  -11.540
 3c8d A   293 A H  -58.481  -48.404 -178.612   15.030    6.360  -11.090

 1rvk A   314 M H  -52.955  -36.975 -179.331   96.640   48.400   76.120
 1rvk A   315 N H  -93.482  -28.082  175.719   93.620   49.980   77.800
 1rvk A   316 L H  -56.112  -49.747 -174.809   95.630   52.340   80.000
 1rvk A   317 H H  -63.459  -36.319  175.481   96.980   54.240   77.010
 1rvk A   318 V H  -60.119  -47.862 -179.690   93.480   54.650   75.590

 2ous A   109 K H  -68.294  -32.727  178.527    8.820   -5.490   62.200
 2ous A   110 G H  -71.917  -40.959 -176.645    9.120   -6.300   58.500
 2ous A   111 L H  -68.518  -41.803  179.947    6.960   -3.370   57.400
 2ous A   112 L H  -62.097  -44.651  176.752    8.820   -0.820   59.520
 2ous A   113 I H  -66.521  -42.980  179.922   12.170   -1.940   58.120

 3en9 A   112 C H  -66.706  -43.342  179.501   31.730   86.870   54.610
 3en9 A   113 I H  -73.019  -25.945  174.366   34.630   84.620   53.620
 3en9 A   114 A H  -63.489  -40.228  176.913   35.710   87.230   51.080
 3en9 A   115 H H  -55.536  -45.439 -169.585   36.240   89.670   53.940
 3en9 A   116 I H  -82.713  -24.481 -178.683   38.590   87.310   55.760

 1qaz A   249 L H  -61.388  -56.652 -176.308    8.030   13.460   16.740
 1qaz A   250 P H  -70.447  -37.759 -177.056    6.560   13.690   20.240
 1qaz A   251 L H  -65.004  -37.192  176.300    9.350   11.680   21.870
 1qaz A   252 T H  -63.525  -44.996 -176.558   11.970   14.080   20.540
 1qaz A   253 M H  -68.314  -32.868  176.578   10.100   17.120   21.860

 2uy1 A   286 D H  -71.426  -40.529  173.656    0.500  -10.980   47.550
 2uy1 A   287 L H  -65.534  -36.997  173.301   -1.090   -7.540   47.290
 2uy1 A   288 L H  -61.149  -45.204 -179.162   -0.140   -7.030   50.940
 2uy1 A   289 R H  -62.178  -41.648 -178.357    3.440   -8.020   50.160
 2uy1 A   290 I H  -60.920  -46.667 -172.898    3.630   -5.610   47.220

 3fjy A   221 R H  -69.576  -22.009  179.214   11.310   63.170   35.250
 3fjy A   222 E H  -86.453  -41.200  177.934   10.260   65.530   32.450
 3fjy A   223 L H  -66.431  -30.944 -176.997   13.450   67.580   32.350
 3fjy A   224 A H  -62.145  -22.215 -177.553   15.500   64.380   32.300
 3fjy A   225 C H  -69.643   -9.932 -178.667   14.160   63.710   28.810

 1ulv A   388 T H  -98.695  -27.512  178.021   23.690   31.120   26.480
 1ulv A   389 A H  -69.764  -42.144 -168.439   24.860   31.260   30.100
 1ulv A   390 F H  -67.548  -48.045  176.966   28.500   31.920   29.300
 1ulv A   391 P H  -50.498  -38.775  176.807   28.020   34.980   27.100
 1ulv A   392 I H  -65.255  -43.369  178.867   26.130   36.480   30.040

 2ddh A   295 K H  -64.325  -44.868  179.173   31.880   15.300   77.640
 2ddh A   296 A H  -63.621  -41.290  179.769   32.910   12.800   80.310
 2ddh A   297 C H  -65.858  -41.016  178.670   35.860   14.970   81.350
 2ddh A   298 T H  -58.558  -46.711 -178.965   33.670   18.070   81.570
 2ddh A   299 I H  -65.159  -48.944 -175.181   31.230   16.340   83.920

 3ldz A    61 Q H  -65.285  -34.999  178.994    5.300   -3.320   39.640
 3ldz A    62 A H  -67.384  -36.309 -176.711    4.760   -2.100   36.080
 3ldz A    63 L H  -70.915  -31.003  176.437    8.100   -0.290   36.060
 3ldz A    64 T H  -74.279  -30.261  169.367    9.940   -3.460   37.070
 3ldz A    65 L H  -67.817  -42.899  177.416    8.220   -5.210   34.180

 2h5x A    84 L H  -63.418  -37.037  179.609   25.210   54.880   33.350
 2h5x A    85 A H  -63.871  -43.365  177.751   28.020   55.760   30.950
 2h5x A    86 M H  -65.641  -38.551  178.111   25.910   54.790   27.940
 2h5x A    87 A H  -61.635  -43.025  178.414   22.960   56.750   29.350
 2h5x A    88 A H  -60.774  -40.075 -179.979   25.110   59.870   29.650

 2xai A   168 S L  -80.734  159.832  179.560    5.960  -23.060   36.190
 2xai A   169 P H  -54.823  -34.963  179.032    6.070  -19.660   34.490
 2xai A   170 L H  -66.730  -33.397  173.835    3.820  -21.110   31.790
 2xai A   171 H H  -63.113  -48.063 -175.773    1.290  -21.980   34.480
 2xai A   172 A H  -64.976  -41.872  179.521    1.280  -18.440   35.860

 1hxi A    35 E H  -74.695  -37.004  176.025   55.390   23.530   17.970
 1hxi A    36 A H  -60.542  -41.659  178.967   55.490   24.360   14.260
 1hxi A    37 A H  -63.185  -43.335  176.988   51.990   25.830   14.520
 1hxi A    38 L H  -59.439  -44.526 -179.893   53.030   27.980   17.480
 1hxi A    39 A H  -62.470  -42.622 -179.048   56.050   29.250   15.550

 2xai A   136 T L  -87.259  161.551  174.108   12.150  -17.110   40.120
 2xai A   137 P H  -54.830  -38.710  176.453   12.720  -13.620   38.720
 2xai A   138 L H  -63.699  -43.404  179.395   11.140  -14.930   35.520
 2xai A   139 Y H  -58.483  -46.389 -178.292    8.130  -16.210   37.440
 2xai A   140 L H  -66.810  -40.459  176.291    7.550  -12.840   39.090

 1t7r A   158 K H  -59.756  -44.857  177.171   10.520   22.270   48.010
 1t7r A   159 A H  -63.524  -39.108  178.704    9.520   21.200   51.510
 1t7r A   160 L H  -60.257  -42.232 -175.256   11.590   24.030   52.970
 1t7r A   161 L H  -60.221  -30.690  175.410    9.780   26.620   50.860
 1t7r A   162 L H  -55.631  -37.474 -172.843    6.530   25.640   52.560

 3ro6 A   105 M H  -67.539  -40.284  178.698  -33.280   15.640   54.550
 3ro6 A   106 A H  -64.980  -37.722  178.808  -34.010   12.660   52.310
 3ro6 A   107 L H  -68.231  -40.992  173.028  -36.680   14.650   50.470
 3ro6 A   108 H H  -60.031  -41.258  174.650  -34.250   17.530   49.960
 3ro6 A   109 D H  -52.872  -53.638 -177.208  -31.800   14.960   48.600

 1xgw A    92 K H  -87.652  -22.399  164.499   11.610    6.110    8.360
 1xgw A    93 S H  -63.169  -36.878  175.901   13.580    2.940    7.740
 1xgw A    94 L H  -69.733  -41.072  174.626   16.520    4.980    9.040
 1xgw A    95 L H  -58.368  -44.966 -179.353   14.450    6.110   12.020
 1xgw A    96 L H  -64.804  -46.465 -179.672   13.560    2.490   12.770

 3eu9 A   179 T L  -82.717  171.977  172.985   -4.230  -34.520  -27.740
 3eu9 A   180 A H  -56.348  -35.275  177.061   -1.860  -34.770  -24.770
 3eu9 A   181 L H  -69.000  -41.032  175.254   -4.980  -35.520  -22.740
 3eu9 A   182 H H  -58.904  -46.717 -178.474   -5.990  -38.260  -25.180
 3eu9 A   183 W H  -65.330  -40.690  176.804   -2.540  -39.830  -24.940

 2rdp A    46 V H  -61.312  -48.478 -178.715   11.430   20.860   36.820
 2rdp A    47 A H  -60.743  -45.332 -175.836    9.750   19.520   33.690
 2rdp A    48 L H  -72.582  -31.795  174.604    7.890   22.760   32.990
 2rdp A    49 Q H  -64.567  -40.263  174.986   11.000   24.840   33.670
 2rdp A    50 W H  -60.006  -43.741  178.782   12.820   22.790   31.030

 1uoh A   141 T L -108.972  177.870  175.230    5.860   26.770    6.130
 1uoh A   142 A H  -57.512  -33.376 -178.637    9.300   25.790    7.440
 1uoh A   143 M H  -67.731  -37.609  174.270    7.490   23.590    9.960
 1uoh A   144 H H  -58.587  -45.830 -178.247    5.810   21.650    7.150
 1uoh A   145 R H  -66.239  -47.637 -179.453    9.200   20.960    5.560

 2wxu A   123 E H  -61.805  -40.556  174.695   13.440   60.480   36.820
 2wxu A   124 A H  -58.750  -43.256 -177.916   11.520   63.120   38.770
 2wxu A   125 M H  -71.168  -26.929  173.936   14.530   65.430   38.590
 2wxu A   126 H H  -56.925  -52.770 -174.050   14.770   64.790   34.850
 2wxu A   127 Y H  -71.023  -32.464  172.292   11.360   66.320   34.160

 1olp A   123 Q H  -58.859  -42.197  176.852   31.670   29.840   88.430
 1olp A   124 G H  -60.260  -43.339 -176.678   33.730   31.850   90.920
 1olp A   125 M H  -74.716  -20.833  170.461   32.760   29.500   93.750
 1olp A   126 H H  -60.363  -56.432 -178.138   33.700   26.560   91.540
 1olp A   127 Y H  -66.870  -31.666  171.710   37.340   27.640   91.330

 3p8c B   912 V H  -59.358  -47.435  179.438   50.950   18.260  192.930
 3p8c B   913 I H  -61.000  -41.648 -179.093   51.740   14.880  191.380
 3p8c B   914 L H  -69.587  -34.000  176.372   49.290   13.140  193.700
 3p8c B   915 S H  -65.065  -42.282  175.008   46.620   15.720  192.910
 3p8c B   916 F H  -64.129  -42.475  173.893   47.050   15.010  189.200

 3l5x A    46 A H  -62.545  -43.462  176.735   26.980   45.590   18.350
 3l5x A    47 A H  -54.993  -44.961  179.493   25.190   43.560   21.030
 3l5x A    48 L H  -70.380  -40.600 -178.413   28.470   43.250   22.930
 3l5x A    49 E H  -57.911  -30.326  175.624   29.460   46.860   22.300
 3l5x A    50 S H  -81.472  -53.162 -169.955   26.340   47.860   24.230

 1qus A   159 T H  -69.073  -35.195  179.230   16.600   30.340    4.340
 1qus A   160 F H  -58.076  -50.801 -178.042   15.120   27.720    2.020
 1qus A   161 L H  -65.009  -34.297  174.084   16.890   29.100   -1.050
 1qus A   162 L H  -66.140  -39.388  179.166   20.110   29.350    0.960
 1qus A   163 M H  -64.869  -45.109  177.994   19.690   25.730    2.040

 1wa5 C   201 I H  -63.459  -40.234 -176.615   69.220    6.270   10.640
 1wa5 C   202 L H  -73.692  -37.193 -179.307   67.880    6.480    7.090
 1wa5 C   203 F H  -76.171  -22.660  168.781   64.470    5.030    7.950
 1wa5 C   204 D H  -64.059  -48.821  176.691   64.240    7.550   10.780
 1wa5 C   205 V H  -60.669  -43.047  179.464   64.630   10.360    8.250

 1n4q B   278 A H  -65.067  -35.782  174.355   36.630   93.470   76.920
 1n4q B   279 T H  -62.302  -44.432  177.370   38.360   96.440   75.300
 1n4q B   280 L H  -62.552  -37.328  175.838   37.650   98.530   78.390
 1n4q B   281 K H  -62.183  -45.871  175.304   39.060   95.710   80.500
 1n4q B   282 L H  -62.131  -29.626  177.365   42.240   95.740   78.430

 3fsl A   106 G H  -61.461  -37.556  177.039   48.140  105.080  203.960
 3fsl A   107 A H  -62.046  -46.570  177.700   46.450  103.210  201.120
 3fsl A   108 L H  -63.014  -39.885  179.985   49.710  103.070  199.160
 3fsl A   109 K H  -63.181  -48.426 -178.189   51.590  102.000  202.290
 3fsl A   110 V H  -66.999  -43.187  178.578   49.200   99.170  203.110

 1s6c A    80 T H  -56.429  -45.799  177.735    4.030   28.650   27.500
 1s6c A    81 A H  -64.969  -41.911  179.037    1.610   26.350   29.320
 1s6c A    82 L H  -62.864  -36.769  179.759    4.010   25.970   32.240
 1s6c A    83 S H  -61.008  -46.547  177.628    4.310   29.750   32.490
 1s6c A    84 I H  -67.115  -51.504 -171.731    0.560   30.150   32.950

 2a35 A    93 L H  -62.119  -55.259  177.331    8.180   76.850   -3.360
 2a35 A    94 P H  -47.001  -44.955  179.731   11.740   76.450   -2.070
 2a35 A    95 L H  -65.748  -42.863 -179.805   12.960   77.660   -5.460
 2a35 A    96 A H  -65.035  -36.468  177.635   10.530   80.580   -5.510
 2a35 A    97 V H  -66.285  -41.165  175.959   11.630   81.590   -2.010

 1wdk A   163 N H  -67.176  -41.112 -179.275   -4.590   48.990   94.950
 1wdk A   164 A H  -64.835  -38.336  178.269   -6.820   51.580   93.290
 1wdk A   165 V H  -66.159  -41.725  177.329   -8.690   48.870   91.380
 1wdk A   166 E H  -59.988  -43.156 -178.543   -9.240   46.890   94.580
 1wdk A   167 W H  -69.432  -48.071 -174.407  -10.660   49.970   96.310

 2am1 A   277 N H  -60.058  -45.826  179.321   39.560   41.290   33.240
 2am1 A   278 A H  -64.243  -43.115  176.759   38.530   40.000   29.810
 2am1 A   279 M H  -58.593  -47.589  178.667   41.850   38.200   29.380
 2am1 A   280 I H  -58.486  -47.839 -179.202   41.460   36.540   32.780
 2am1 A   281 A H  -65.044  -36.054  179.697   37.890   35.470   32.010

 1ut9 A   354 G H  -59.303  -36.263  175.910   34.310   43.200   37.680
 1ut9 A   355 D H  -70.963  -35.039  179.141   35.700   46.100   39.700
 1ut9 A   356 E H  -65.008  -39.802  177.654   38.270   46.800   36.980
 1ut9 A   357 F H  -64.179  -45.327  177.232   35.520   47.100   34.370
 1ut9 A   358 Y H  -58.413  -50.005 -178.636   33.560   49.520   36.560

 1qgi A   163 S L  -68.924  155.643 -179.417    2.060   24.780   41.100
 1qgi A   164 A H  -69.799  -38.499  177.459    1.780   28.570   40.890
 1qgi A   165 V H  -63.484  -44.989  179.366    3.030   29.000   44.450
 1qgi A   166 T H  -59.965  -49.343 -179.144    6.050   26.790   43.800
 1qgi A   167 I H  -64.369  -47.715 -178.446    6.980   28.630   40.610

 1rrv A   317 V H  -62.676  -47.083 -176.988   32.060   28.230  114.770
 1rrv A   318 A H  -66.076  -39.561 -179.716   29.700   27.090  112.010
 1rrv A   319 T H  -64.046  -43.151  177.443   29.860   30.440  110.220
 1rrv A   320 R H  -71.638  -25.130  178.227   33.660   30.380  110.170
 1rrv A   321 A H  -74.600  -20.560  178.788   33.500   26.730  109.140

 2qx5 A   374 V H  -74.941  -34.839  174.512  -16.780   18.760   -3.220
 2qx5 A   375 A H  -55.033  -44.913  178.760  -19.560   20.140   -5.410
 2qx5 A   376 V H  -61.870  -42.233 -178.985  -18.790   23.600   -4.050
 2qx5 A   377 E H  -58.194  -43.131 -178.922  -15.080   23.160   -4.760
 2qx5 A   378 Y H  -76.251  -30.758  179.005  -15.760   22.410   -8.420

position:  2  neighbors: 200

 1awc B   103 A H  -54.719  -31.847  179.781   46.780   14.590   41.470
 1awc B   104 L H  -68.518  -38.083  179.456   43.020   14.410   41.990
 1awc B   105 H H  -65.560  -43.073 -177.598   43.270   16.150   45.360
 1awc B   106 W H  -74.234  -39.879  174.976   45.360   19.010   43.980
 1awc B   107 A H  -58.354  -40.098  177.279   43.270   19.330   40.820

 1awc B    70 P H  -55.326  -33.878  176.728   55.300   15.570   37.560
 1awc B    71 L H  -65.083  -37.251  177.335   51.650   14.500   37.420
 1awc B    72 H H  -61.980  -44.744  179.032   51.050   16.260   40.740
 1awc B    73 M H  -65.779  -45.056  179.580   52.470   19.510   39.370
 1awc B    74 A H  -58.316  -49.881 -178.744   50.560   19.200   36.100

 1uoh A    43 A H  -52.061  -35.599 -179.110   29.940   38.480   -8.000
 1uoh A    44 L H  -63.620  -42.081 -177.542   28.180   38.490   -4.630
 1uoh A    45 H H  -62.546  -44.064 -177.041   25.680   35.830   -5.700
 1uoh A    46 W H  -76.713  -30.743  174.982   28.360   33.420   -6.910
 1uoh A    47 A H  -65.014  -39.911  176.691   30.590   34.160   -3.920

 1ikn D    81 P H  -50.335  -39.856  177.235   20.540   26.190    5.990
 1ikn D    82 L H  -67.667  -33.350  175.178   24.100   24.880    5.710
 1ikn D    83 H H  -64.333  -40.752  176.496   24.570   25.630    9.400
 1ikn D    84 L H  -62.579  -44.357 -178.883   21.530   23.490   10.170
 1ikn D    85 A H  -63.214  -41.408 -179.152   22.860   20.640    8.040

 3ljn A   176 P H  -50.467  -40.126  175.851    9.470   11.750   34.220
 3ljn A   177 L H  -59.743  -48.672  178.154    9.240   11.530   30.430
 3ljn A   178 M H  -61.472  -37.791  178.791    7.490   14.900   30.280
 3ljn A   179 R H  -65.518  -41.052  177.268   10.090   16.320   32.660
 3ljn A   180 A H  -61.510  -41.816  178.591   12.920   15.080   30.440

 2pnn A   104 A H  -62.397  -36.260 -179.907   28.060    4.380  -12.160
 2pnn A   105 L H  -63.422  -37.716  176.578   30.050    2.910   -9.270
 2pnn A   106 H H  -60.373  -44.550  178.842   31.230    0.090  -11.530
 2pnn A   107 I H  -63.960  -43.073 -178.467   32.540    2.610  -14.050
 2pnn A   108 A H  -57.340  -42.455 -179.334   34.250    4.670  -11.360

 1ihb A   106 P H  -49.742  -34.151  177.051   22.830   17.350   28.040
 1ihb A   107 L H  -65.010  -39.817  177.061   23.270   15.850   24.580
 1ihb A   108 H H  -60.565  -43.678 -176.972   22.250   12.440   25.930
 1ihb A   109 L H  -70.529  -42.008  179.332   19.080   13.880   27.450
 1ihb A   110 A H  -65.015  -44.386  178.216   18.160   15.920   24.390

 1uoh A    76 P H  -52.162  -31.628 -178.838   22.420   36.300   -1.750
 1uoh A    77 L H  -73.183  -38.221  171.890   20.670   35.280    1.470
 1uoh A    78 H H  -58.281  -46.002 -175.608   18.700   32.570   -0.320
 1uoh A    79 I H  -67.907  -48.622 -177.869   21.910   31.220   -1.830
 1uoh A    80 A H  -64.470  -41.429 -179.188   24.020   31.320    1.330

 1ikn D   120 C H  -60.907  -35.005  176.215   29.540   25.520    9.650
 1ikn D   121 L H  -69.130  -39.373  175.421   32.940   24.020   10.430
 1ikn D   122 H H  -60.228  -46.945 -178.610   32.520   24.940   14.090
 1ikn D   123 L H  -63.119  -44.050  178.135   29.110   23.260   14.210
 1ikn D   124 A H  -61.706  -44.136 -179.350   30.400   20.120   12.500

 1oy3 D    48 A H  -61.290  -34.909  177.259    7.870    4.110   19.150
 1oy3 D    49 L H  -67.459  -41.358  174.927    4.150    4.610   18.560
 1oy3 D    50 H H  -57.718  -45.016 -179.814    4.360    2.620   15.320
 1oy3 D    51 L H  -61.521  -44.705 -179.155    6.070   -0.210   17.200
 1oy3 D    52 A H  -62.675  -40.405  179.477    3.410   -0.240   19.920

 2rfa A    78 A H  -60.791  -29.824  178.299   28.210   45.640   10.860
 2rfa A    79 L H  -65.028  -45.694  175.030   28.220   49.440   11.090
 2rfa A    80 H H  -55.060  -44.332 -178.717   27.680   49.320   14.850
 2rfa A    81 I H  -63.816  -48.612 -177.281   30.580   46.890   15.140
 2rfa A    82 A H  -60.997  -38.754  177.915   32.970   48.940   13.000

 2f8y A   161 P H  -53.672  -38.572  178.910  -24.870   75.080   18.230
 2f8y A   162 L H  -67.880  -40.991  174.828  -22.400   77.880   18.950
 2f8y A   163 F H  -58.224  -43.793 -178.707  -23.970   78.480   22.360
 2f8y A   164 L H  -68.090  -38.339  173.476  -23.630   74.780   23.160
 2f8y A   165 A H  -59.483  -45.536  176.308  -20.010   74.800   22.000

 1awc B    37 P H  -53.186  -35.168 -179.742   63.410   18.460   34.200
 1awc B    38 L H  -70.699  -38.438  171.145   60.170   16.490   33.910
 1awc B    39 H H  -58.436  -45.398 -175.708   58.810   18.200   37.020
 1awc B    40 L H  -67.117  -47.070  179.522   59.740   21.580   35.550
 1awc B    41 A H  -59.780  -47.670  179.787   58.250   20.920   32.110

 3f6q A    75 P H  -53.694  -30.729 -179.727   17.140   14.830    1.430
 3f6q A    76 L H  -70.003  -35.904  173.962   20.420   13.150    2.380
 3f6q A    77 H H  -59.581  -45.014 -174.502   19.600   10.210    0.100
 3f6q A    78 L H  -72.737  -41.927  178.254   19.020   12.540   -2.840
 3f6q A    79 A H  -63.699  -41.629  178.809   22.070   14.730   -2.210

 2rfa A    40 A H  -59.199  -33.827  179.325   30.030   36.370    7.960
 2rfa A    41 L H  -71.184  -37.653  172.551   30.180   40.150    7.630
 2rfa A    42 H H  -57.733  -45.917  179.271   29.390   40.550   11.320
 2rfa A    43 I H  -64.078  -46.352  177.249   32.300   38.240   12.120
 2rfa A    44 A H  -55.057  -45.450  178.858   34.620   40.060    9.720

 1ikn D   154 A H  -53.007  -29.361  178.781   37.830   23.990   16.090
 1ikn D   155 L H  -73.393  -36.953  173.155   41.040   22.590   17.560
 1ikn D   156 H H  -65.205  -37.263  178.552   40.340   24.300   20.880
 1ikn D   157 L H  -68.639  -41.572  179.302   36.830   22.850   20.770
 1ikn D   158 A H  -59.716  -40.100  177.011   38.130   19.350   20.010

 2xai A    39 P H  -54.879  -33.723 -179.017   21.330    8.420   54.370
 2xai A    40 L H  -64.544  -38.651  175.101   22.540    6.260   51.480
 2xai A    41 H H  -58.834  -44.469 -177.654   19.550    3.950   51.920
 2xai A    42 E H  -69.207  -40.521 -179.162   17.190    6.920   51.700
 2xai A    43 A H  -63.680  -44.288  178.885   18.960    8.450   48.700

 3ljn A    56 A H  -60.175  -35.456 -178.803   15.840    4.970   61.770
 3ljn A    57 L H  -69.544  -37.566  173.036   15.230    4.120   58.110
 3ljn A    58 H H  -54.461  -50.778 -177.580   15.610    7.770   57.140
 3ljn A    59 L H  -66.334  -42.343  179.723   19.040    7.900   58.760
 3ljn A    60 A H  -53.536  -51.614 -176.867   20.090    4.520   57.370

 2dzn A   110 C H  -61.725  -29.805 -179.799   -1.810   19.110   19.120
 2dzn A   111 L H  -72.694  -36.924  170.198   -0.700   19.190   22.760
 2dzn A   112 H H  -54.088  -47.066 -173.225   -3.040   16.320   23.570
 2dzn A   113 L H  -70.767  -45.634 -179.348   -1.440   14.260   20.810
 2dzn A   114 A H  -63.101  -47.191 -179.227    2.190   15.080   21.620

 1oy3 D    81 A H  -57.834  -37.496  178.624    0.060    4.130   13.780
 1oy3 D    82 L H  -69.160  -42.635  175.376   -3.610    3.780   12.840
 1oy3 D    83 H H  -54.347  -46.390 -177.270   -2.730    2.240    9.480
 1oy3 D    84 L H  -65.029  -41.402  179.005   -0.590   -0.380   11.230
 1oy3 D    85 A H  -56.445  -39.830 -176.306   -3.320   -1.210   13.740

 1ycs B    73 A H  -68.605  -35.817  176.166    4.690   -9.880   85.640
 1ycs B    74 L H  -64.881  -32.627  171.194    8.390  -10.310   86.380
 1ycs B    75 H H  -62.358  -49.923 -177.208    8.600   -6.520   86.340
 1ycs B    76 N H  -64.527  -40.008 -178.383    5.730   -6.220   88.820
 1ycs B    77 A H  -65.096  -45.545 -178.991    7.120   -8.960   91.070

 2dzn A   143 P H  -51.947  -29.284 -179.389   -3.190   16.870   28.200
 2dzn A   144 L H  -64.038  -36.520  174.650   -2.360   16.310   31.860
 2dzn A   145 H H  -58.095  -38.827  176.783   -4.920   13.510   31.990
 2dzn A   146 R H  -70.024  -44.718 -178.343   -2.960   11.830   29.210
 2dzn A   147 A H  -58.469  -40.254  179.575    0.410   12.480   30.850

 1s70 B   235 P H  -51.662  -23.635  176.762  -12.480   49.450  102.990
 1s70 B   236 L H  -79.688  -36.482  176.505   -9.750   49.440  105.640
 1s70 B   237 H H  -57.505  -40.932  179.741   -7.070   48.460  103.130
 1s70 B   238 A H  -74.820  -53.552 -178.703   -7.900   51.590  101.120
 1s70 B   239 A H  -51.671  -38.194 -178.671   -8.480   53.990  104.020

 3eu9 A   112 C H  -59.857  -40.656 -178.439   16.400  -34.600  -29.100
 3eu9 A   113 I H  -67.633  -25.775  179.636   13.610  -32.610  -27.460
 3eu9 A   114 H H  -84.938  -34.996  173.543   11.240  -35.530  -28.040
 3eu9 A   115 L H  -65.679  -45.239  176.840   13.680  -38.110  -26.700
 3eu9 A   116 A H  -58.644  -43.838  179.972   14.270  -35.990  -23.610

 2rfm A   137 P H  -50.714  -36.601  178.780   38.020   31.280   14.160
 2rfm A   138 L H  -67.157  -46.474  177.872   38.340   27.740   15.520
 2rfm A   139 I H  -62.951  -42.396 -179.989   41.250   26.890   13.240
 2rfm A   140 V H  -64.650  -46.258  177.785   42.930   30.220   14.000
 2rfm A   141 A H  -60.492  -38.266  179.037   42.490   29.800   17.750

 1uoh A   175 P H  -51.292  -31.522  179.520    2.880   19.720    9.740
 1uoh A   176 L H  -70.865  -35.827  172.334    1.310   17.020   11.910
 1uoh A   177 H H  -59.818  -44.479 -179.515   -0.390   15.540    8.850
 1uoh A   178 L H  -67.021  -39.612  176.956    2.990   15.400    7.110
 1uoh A   179 A H  -60.448  -50.749 -177.427    4.620   13.840   10.170

 3hra A    42 P H  -51.133  -34.964  176.755   -0.720   14.770  -23.130
 3hra A    43 L H  -68.885  -48.753  173.734   -3.380   14.600  -20.430
 3hra A    44 N H  -51.498  -41.978 -179.669   -2.310   11.100  -19.380
 3hra A    45 I H  -66.547  -46.991  179.929    1.230   12.460  -19.170
 3hra A    46 A H  -58.811  -43.763 -178.738    0.260   15.510  -17.120

 2f8y A    61 P H  -51.214  -28.568  177.266  -31.460   48.330   13.530
 2f8y A    62 L H  -69.333  -39.277  173.612  -29.890   51.410   11.950
 2f8y A    63 H H  -62.397  -42.426  179.603  -29.360   52.920   15.400
 2f8y A    64 A H  -65.007  -39.861  178.807  -27.800   49.650   16.550
 2f8y A    65 A H  -60.963  -43.903  178.881  -25.510   49.560   13.520

 1oy3 D    12 A H  -55.736  -35.290  179.557   16.180    3.740   23.890
 1oy3 D    13 L H  -67.077  -46.409  178.263   12.460    4.410   23.400
 1oy3 D    14 H H  -59.472  -40.505 -179.036   12.190    2.060   20.430
 1oy3 D    15 L H  -71.614  -33.518  176.900   14.000   -0.650   22.390
 1oy3 D    16 A H  -60.301  -39.403  176.877   11.770   -0.090   25.410

 2rfm A   104 P H  -49.406  -39.905  178.490   37.460   41.520   14.590
 2rfm A   105 L H  -62.139  -47.898 -179.283   37.040   38.120   16.260
 2rfm A   106 M H  -61.748  -37.604 -179.274   39.950   36.600   14.350
 2rfm A   107 W H  -69.299  -38.999  177.247   42.150   39.590   15.210
 2rfm A   108 S H  -68.217  -30.333  173.317   41.300   39.340   18.910

 2jab A    50 P H  -55.060  -37.342  179.799   59.360   24.730    2.360
 2jab A    51 L H  -64.056  -47.842  175.965   59.880   26.350   -1.040
 2jab A    52 Y H  -59.371  -45.488 -174.852   58.420   23.370   -2.890
 2jab A    53 L H  -67.756  -41.582  178.982   55.530   23.100   -0.430
 2jab A    54 A H  -64.955  -42.780  175.361   54.700   26.810   -0.540

 1k1a A    82 A H  -58.352  -37.957  178.142   26.220   -0.570   20.900
 1k1a A    83 A H  -66.854  -43.134  177.039   28.010   -2.580   23.590
 1k1a A    84 H H  -56.047  -45.601 -178.020   28.990    0.580   25.460
 1k1a A    85 L H  -65.403  -42.570 -177.827   25.360    1.740   25.510
 1k1a A    86 A H  -57.763  -40.582 -179.449   24.030   -1.640   26.650

 2dzn A    39 P H  -49.878  -34.181 -177.218   -0.740   15.660   -0.050
 2dzn A    40 L H  -63.142  -35.004  178.775    0.820   17.520    2.880
 2dzn A    41 H H  -56.100  -45.940 -173.563   -1.110   15.360    5.340
 2dzn A    42 W H  -79.996  -38.713  177.186    0.530   12.160    4.090
 2dzn A    43 S H  -59.435  -42.907  175.007    3.990   13.630    3.510

 1k1a A   119 A H  -57.870  -39.432 -179.583   32.520   -1.680   27.810
 1k1a A   120 L H  -66.662  -41.525  176.028   33.880   -3.480   30.870
 1k1a A   121 H H  -55.254  -47.007  179.248   34.930   -0.210   32.480
 1k1a A   122 V H  -65.010  -45.007 -177.858   31.380    1.110   32.110
 1k1a A   123 A H  -60.407  -41.990  179.141   29.800   -2.140   33.300

 2f8y A   128 A H  -58.898  -32.821  178.563  -26.860   66.840   14.700
 2f8y A   129 L H  -70.007  -38.555  175.471  -25.000   70.140   14.480
 2f8y A   130 H H  -57.772  -47.178 -175.832  -26.060   71.060   18.010
 2f8y A   131 W H  -75.739  -33.740  172.971  -24.680   67.800   19.390
 2f8y A   132 A H  -59.403  -37.533  172.965  -21.580   67.970   17.210

 2jab A    83 P H  -50.655  -34.987  177.763   59.560   24.700   -7.780
 2jab A    84 L H  -70.248  -41.789  172.409   59.530   26.190  -11.270
 2jab A    85 H H  -55.774  -43.750 -176.355   58.270   22.920  -12.720
 2jab A    86 L H  -72.537  -37.675  175.954   55.500   22.910  -10.110
 2jab A    87 A H  -63.524  -39.143  175.140   54.640   26.570  -10.690

 2f8y A    95 P H  -55.907  -35.354 -179.799  -29.000   57.900   13.390
 2f8y A    96 L H  -71.110  -45.243  174.401  -27.320   61.090   12.180
 2f8y A    97 I H  -60.776  -40.650  179.496  -27.400   62.710   15.620
 2f8y A    98 L H  -64.866  -43.734  178.978  -26.130   59.450   17.100
 2f8y A    99 A H  -61.802  -38.178  177.733  -23.280   59.230   14.600

 1s70 B    76 A H  -56.806  -25.350 -177.821   -2.640   55.650   71.350
 1s70 B    77 L H  -81.819  -46.418  176.001   -3.330   59.310   72.140
 1s70 B    78 H H  -48.413  -54.302 -177.026   -2.190   59.270   75.760
 1s70 B    79 Q H  -64.908  -41.170  177.807    1.210   57.870   74.790
 1s70 B    80 A H  -51.958  -48.347  178.623    1.490   60.190   71.790

 1ikn D    48 P H  -51.300  -37.506  178.771   11.660   26.850    3.150
 1ikn D    49 L H  -64.210  -36.034  175.926   15.280   25.820    2.610
 1ikn D    50 H H  -62.374  -39.920  177.037   15.750   25.710    6.380
 1ikn D    51 L H  -67.289  -36.273  177.183   12.820   23.290    6.600
 1ikn D    52 A H  -56.147  -44.660  177.647   14.370   21.200    3.830

 2vge A    57 A H  -60.985  -35.004  179.934   48.380   21.120   24.120
 2vge A    58 L H  -64.615  -37.464  178.486   49.070   21.020   27.860
 2vge A    59 H H  -58.496  -49.792 -176.727   51.650   18.270   27.360
 2vge A    60 N H  -72.883  -33.201  176.194   53.690   20.320   24.890
 2vge A    61 A H  -60.919  -38.883  178.173   53.210   23.510   26.900

 1k1a A    49 P H  -54.767  -34.815  178.269   18.590    3.080   14.850
 1k1a A    50 L H  -69.775  -41.272  173.364   20.660    0.410   16.580
 1k1a A    51 H H  -55.001  -45.876 -178.352   21.820    2.910   19.190
 1k1a A    52 L H  -69.781  -34.371  176.290   18.190    3.790   19.890
 1k1a A    53 A H  -59.311  -42.184  176.663   17.230    0.110   19.980

 1ihb A    73 V H  -55.346  -34.695 -179.290   20.080   23.600   34.710
 1ihb A    74 I H  -68.964  -26.085  172.840   21.530   22.750   31.300
 1ihb A    75 H H  -67.207  -47.929  178.719   20.420   19.160   31.850
 1ihb A    76 D H  -64.340  -40.047 -179.801   16.830   20.250   32.480
 1ihb A    77 A H  -63.810  -48.966  179.573   16.960   22.660   29.540

 1uoh A   109 P H  -54.992  -34.190  178.419   15.810   31.640    3.220
 1uoh A   110 L H  -67.549  -39.940  174.650   14.220   30.070    6.300
 1uoh A   111 H H  -57.725  -43.511  176.168   12.380   27.570    4.120
 1uoh A   112 Y H  -62.331  -44.396 -179.760   15.730   26.600    2.610
 1uoh A   113 A H  -60.125  -45.328 -174.907   17.290   26.320    6.070

 1n0q A    38 P H  -51.197  -31.527  179.229   19.640   32.940   23.020
 1n0q A    39 L H  -68.654  -37.683  174.870   22.730   31.980   21.030
 1n0q A    40 H H  -58.369  -46.910 -172.334   21.980   34.710   18.490
 1n0q A    41 L H  -74.177  -40.723  176.998   21.740   37.380   21.190
 1n0q A    42 A H  -62.147  -46.463  177.796   24.760   36.230   23.190

 1oy3 D   161 P H  -52.006  -36.651  178.485   -7.230    3.170    7.480
 1oy3 D   162 L H  -67.971  -44.675  173.309  -10.670    2.110    6.250
 1oy3 D   163 H H  -51.933  -46.142 -179.613   -9.200    0.750    3.010
 1oy3 D   164 V H  -65.050  -46.190 -178.608   -6.790   -1.310    5.110
 1oy3 D   165 A H  -60.085  -40.851 -179.107   -9.480   -2.530    7.500

 3eu9 A    45 L H  -61.099  -30.602 -178.230   33.450  -44.520  -31.470
 3eu9 A    46 L H  -69.341  -33.387  173.565   31.700  -41.170  -31.070
 3eu9 A    47 H H  -64.814  -44.881 -178.594   28.420  -42.950  -30.360
 3eu9 A    48 W H  -68.755  -38.248  178.615   30.070  -45.110  -27.700
 3eu9 A    49 A H  -65.819  -47.808 -177.797   31.890  -42.130  -26.180

 3jxi A    96 A H  -62.473  -31.393  178.599  -40.070   -7.150   -3.990
 3jxi A    97 L H  -63.937  -39.150  175.384  -43.020   -7.870   -6.280
 3jxi A    98 H H  -58.676  -44.575  178.323  -41.870   -5.070   -8.590
 3jxi A    99 I H  -64.271  -45.092 -177.623  -38.440   -6.690   -8.800
 3jxi A   100 A H  -58.215  -41.511  178.882  -39.880  -10.160   -9.370

 1wdy A   108 A H  -60.155  -38.749  179.484   22.950    8.560    6.520
 1wdy A   109 F H  -66.175  -43.144  176.835   26.180    7.720    4.720
 1wdy A   110 M H  -61.204  -47.229 -175.939   26.680    4.580    6.800
 1wdy A   111 E H  -64.563  -37.694  175.646   23.090    3.430    6.300
 1wdy A   112 A H  -63.034  -37.273  174.493   23.360    3.940    2.540

 1sw6 A   286 C H  -58.249  -26.852  177.199   24.240   56.970   28.520
 1sw6 A   287 L H  -73.697  -46.477  179.106   21.580   59.580   27.800
 1sw6 A   288 N H  -64.534  -33.264  173.381   24.040   62.210   26.590
 1sw6 A   289 I H  -64.985  -49.966  178.197   25.630   59.530   24.420
 1sw6 A   290 A H  -61.774  -35.811 -178.954   22.270   58.540   22.950

 1bd8 A    71 P H  -53.180  -30.896  178.966   12.630   -1.920   19.950
 1bd8 A    72 V H  -64.376  -39.908  178.702   11.200   -0.190   16.870
 1bd8 A    73 H H  -64.057  -44.355 -179.402    9.280   -3.320   15.920
 1bd8 A    74 D H  -67.084  -41.914 -178.446    7.800   -3.680   19.410
 1bd8 A    75 A H  -62.485  -44.702  179.852    6.930    0.010   19.670

 2rfm A    38 P H  -51.082  -34.963  179.327   38.660   60.960   12.700
 2rfm A    39 L H  -64.368  -46.826  176.991   36.680   58.120   14.260
 2rfm A    40 M H  -57.346  -42.306  178.726   39.320   55.550   13.350
 2rfm A    41 V H  -62.250  -45.194  178.849   41.970   57.810   14.860
 2rfm A    42 A H  -62.407  -40.503 -178.592   39.990   58.180   18.090

 3f6q A   108 P H  -50.479  -32.987 -178.159   22.640    7.430    1.500
 3f6q A   109 L H  -65.684  -33.349  177.754   25.910    5.500    1.270
 3f6q A   110 H H  -53.343  -44.742 -171.365   24.260    2.940   -1.000
 3f6q A   111 Y H  -87.612  -31.404  170.734   23.670    5.530   -3.710
 3f6q A   112 A H  -57.685  -43.105  178.284   26.910    7.450   -3.160

 2dzn A    75 P H  -53.647  -27.818  178.677   -1.110   18.640    8.870
 2dzn A    76 F H  -74.227  -35.088  174.608    0.030   20.280   12.110
 2dzn A    77 H H  -62.892  -42.726  176.966   -2.080   17.880   14.150
 2dzn A    78 I H  -64.999  -45.492 -177.926   -0.410   14.960   12.380
 2dzn A    79 A H  -55.015  -46.815 -174.872    3.060   16.460   12.780

 3ljn A   247 P H  -54.772  -34.048  178.240   -1.660   15.650   17.650
 3ljn A   248 L H  -56.707  -46.391  179.732   -2.490   15.870   13.950
 3ljn A   249 Y H  -61.856  -44.482  179.830   -3.080   19.610   14.230
 3ljn A   250 L H  -64.845  -39.761  178.169    0.170   20.120   16.150
 3ljn A   251 S H  -62.629  -43.024  177.093    2.080   18.020   13.630

 1wdy A   222 P H  -51.231  -37.371  179.222   41.800  -12.870    8.970
 1wdy A   223 L H  -66.947  -48.364  177.257   43.890  -15.960    8.260
 1wdy A   224 I H  -60.577  -39.130 -179.884   42.070  -18.090   10.830
 1wdy A   225 L H  -66.692  -39.680  178.837   38.750  -16.780    9.520
 1wdy A   226 A H  -64.901  -37.889  175.954   39.670  -17.650    5.940

 1s70 B   202 A H  -58.753  -28.364  176.416  -18.770   52.830   97.110
 1s70 B   203 L H  -63.156  -32.849  179.935  -17.550   51.780  100.560
 1s70 B   204 H H  -81.062  -34.401  177.601  -14.040   51.530   99.110
 1s70 B   205 V H  -65.252  -44.761  177.974  -14.320   54.820   97.220
 1s70 B   206 A H  -60.096  -46.048  179.934  -15.340   56.690  100.360

 1ycs B   106 P H  -53.714  -29.115  178.381   13.710   -6.770   85.800
 1ycs B   107 L H  -72.359  -37.231  175.239   17.410   -6.220   86.490
 1ycs B   108 H H  -65.130  -40.123  178.578   16.990   -2.450   86.180
 1ycs B   109 C H  -69.157  -40.911  177.937   14.050   -2.590   88.590
 1ycs B   110 A H  -62.974  -43.763  178.359   15.960   -4.820   91.010

 1bd8 A   104 P H  -48.863  -36.012 -177.996    7.540   -1.920   11.900
 1bd8 A   105 I H  -73.553  -29.268  172.564    4.910   -0.580    9.510
 1bd8 A   106 H H  -61.509  -48.819 -178.775    3.820   -4.130    8.690
 1bd8 A   107 L H  -66.633  -37.548  178.080    3.140   -4.850   12.360
 1bd8 A   108 A H  -62.264  -42.455  178.454    1.410   -1.500   12.810

 2dzn A   177 P H  -49.508  -32.807  177.417   -5.210   13.000   36.320
 2dzn A   178 L H  -62.174  -43.388  176.037   -4.520   11.380   39.690
 2dzn A   179 F H  -54.886  -44.433 -176.080   -7.220    8.790   39.010
 2dzn A   180 H H  -66.533  -44.764 -179.514   -5.570    7.910   35.700
 2dzn A   181 A H  -56.105  -51.432 -176.347   -2.080    7.550   37.150

 2etb A    93 A H  -65.145  -31.124  178.487   18.230   20.710   40.870
 2etb A    94 L H  -64.980  -41.374  175.164   17.810   21.590   44.550
 2etb A    95 H H  -60.805  -40.324  179.951   15.460   18.640   45.010
 2etb A    96 I H  -64.996  -44.456 -179.479   18.030   16.390   43.330
 2etb A    97 A H  -57.862  -39.636  178.649   20.850   17.600   45.570

 3f6q A    42 P H  -50.628  -35.682 -179.214   11.110   21.740   -0.960
 3f6q A    43 L H  -73.270  -38.400  173.968   14.210   20.400    0.790
 3f6q A    44 H H  -54.051  -50.932 -175.061   14.070   17.130   -1.150
 3f6q A    45 W H  -69.558  -41.020  179.658   14.100   18.970   -4.470
 3f6q A    46 A H  -60.090  -47.638  179.729   16.720   21.520   -3.420

 1wdy A    75 P H  -51.920  -35.027  176.911   13.350   10.940    8.710
 1wdy A    76 F H  -61.492  -47.254  179.001   16.550   12.030    6.960
 1wdy A    77 L H  -65.189  -35.037  177.376   18.390    8.920    8.140
 1wdy A    78 L H  -66.931  -33.639  177.823   15.390    6.800    7.130
 1wdy A    79 A H  -65.003  -35.380  175.359   15.570    8.310    3.650

 3c5r A    79 P H  -51.885  -33.081  179.138    1.680   11.620   17.810
 3c5r A    80 L H  -67.606  -35.932  175.519    3.020    8.500   19.510
 3c5r A    81 H H  -60.705  -47.943 -176.631    5.560    8.060   16.710
 3c5r A    82 D H  -64.148  -45.159 -178.309    6.870   11.600   17.130
 3c5r A    83 A H  -65.020  -47.697 -179.493    7.120   11.390   20.920

 1sw6 A   134 P H  -45.849  -39.021 -178.508   36.770   31.950   27.480
 1sw6 A   135 L H  -68.179  -35.151  176.579   33.790   33.720   29.050
 1sw6 A   136 H H  -64.145  -47.560 -178.849   34.220   36.680   26.710
 1sw6 A   137 W H  -60.860  -50.047 -173.442   34.260   34.470   23.610
 1sw6 A   138 L H  -72.335  -35.597  179.233   31.250   32.360   24.600

 2rfm A    71 A H  -55.015  -38.594 -178.359   36.880   51.820   13.260
 2rfm A    72 L H  -65.046  -45.095 -179.681   35.850   48.640   15.070
 2rfm A    73 I H  -63.932  -37.633  175.785   38.820   46.640   13.790
 2rfm A    74 W H  -64.801  -39.113  176.020   41.160   49.450   14.820
 2rfm A    75 A H  -64.999  -43.958 -174.995   39.590   49.390   18.280

 1s70 B   109 P H  -51.388  -28.163  177.573   -4.490   63.270   77.220
 1s70 B   110 L H  -68.727  -36.726  174.355   -4.810   66.840   78.490
 1s70 B   111 H H  -61.534  -44.343  179.578   -3.620   65.710   81.910
 1s70 B   112 A H  -58.858  -59.396 -178.008   -0.570   64.080   80.320
 1s70 B   113 A H  -54.167  -44.664  179.935    0.490   67.080   78.240

 2f8y A    28 A H  -57.324  -35.038 -177.283  -33.000   39.510   14.790
 2f8y A    29 L H  -74.449  -31.964  169.682  -32.120   42.520   12.640
 2f8y A    30 H H  -61.557  -47.035 -178.215  -31.200   44.510   15.740
 2f8y A    31 L H  -66.568  -40.305  176.982  -28.910   41.690   16.870
 2f8y A    32 A H  -55.688  -42.986  176.427  -27.400   41.350   13.400

 3jue A   271 P H  -54.774  -37.503  179.082   18.840  -68.280   -7.450
 3jue A   272 L H  -65.536  -42.473  176.971   15.360  -67.730   -8.860
 3jue A   273 H H  -60.059  -43.023 -176.404   14.970  -71.430   -9.620
 3jue A   274 H H  -72.009  -38.611  176.165   16.060  -72.360   -6.100
 3jue A   275 A H  -58.869  -43.642  179.796   13.810  -69.770   -4.470

 2rfa A   157 V H  -57.375  -24.294  179.875   23.220   61.450   22.110
 2rfa A   158 L H  -77.598  -40.356  174.134   23.540   64.320   24.590
 2rfa A   159 H H  -62.411  -41.862 -175.086   21.920   62.360   27.420
 2rfa A   160 I H  -65.101  -40.153  178.012   24.120   59.350   26.670
 2rfa A   161 L H  -59.063  -36.907  179.614   27.330   61.370   26.900

 1k1a A   186 A H  -61.568  -35.001 -176.615   44.440   -1.620   44.350
 1k1a A   187 L H  -71.427  -31.487  173.368   45.870   -2.420   47.790
 1k1a A   188 H H  -57.561  -48.729 -178.304   47.270    1.100   48.090
 1k1a A   189 S H  -65.421  -47.828 -177.273   43.790    2.580   47.700
 1k1a A   190 A H  -62.238  -44.968 -176.666   42.070    0.080   49.990

 2vge A    90 P H  -51.266  -34.346  178.504   50.900   16.220   32.340
 2vge A    91 L H  -67.799  -36.445  177.477   52.310   15.640   35.820
 2vge A    92 H H  -63.979  -42.603  179.378   54.580   12.900   34.480
 2vge A    93 C H  -66.832  -42.502  178.329   55.960   15.240   31.820
 2vge A    94 A H  -60.495  -41.212  178.298   56.470   18.050   34.330

 3deo A    79 A H  -54.969  -35.013  178.030   11.800   -1.890    5.150
 3deo A    80 L H  -55.758  -43.882 -178.982    8.740    0.270    4.540
 3deo A    81 L H  -65.978  -37.729 -178.916   10.520    3.270    6.060
 3deo A    82 F H  -64.856  -50.682 -173.912   13.630    2.660    3.960
 3deo A    83 V H  -75.263  -27.118  174.022   11.870    2.420    0.600

 1uoh A   142 A H  -57.512  -33.376 -178.637    9.300   25.790    7.440
 1uoh A   143 M H  -67.731  -37.609  174.270    7.490   23.590    9.960
 1uoh A   144 H H  -58.587  -45.830 -178.247    5.810   21.650    7.150
 1uoh A   145 R H  -66.239  -47.637 -179.453    9.200   20.960    5.560
 1uoh A   146 A H  -63.398  -38.911 -179.062   10.900   19.990    8.820

 1oy3 D   195 P H  -51.122  -31.158  174.299  -14.580    0.410    0.370
 1oy3 D   196 L H  -65.198  -41.785  177.882  -17.560   -1.370   -1.180
 1oy3 D   197 H H  -64.157  -39.492 -179.658  -15.380   -2.470   -4.090
 1oy3 D   198 L H  -69.789  -38.198  176.987  -12.710   -3.720   -1.690
 1oy3 D   199 A H  -62.776  -41.575  175.171  -15.280   -5.610    0.390

 2rfa A   124 P H  -52.554  -37.592  179.997   25.700   54.220   15.310
 2rfa A   125 L H  -64.355  -40.041  178.782   26.120   57.940   15.980
 2rfa A   126 S H  -69.681  -33.253  173.257   25.590   57.420   19.710
 2rfa A   127 F H  -65.156  -43.314 -178.165   28.130   54.600   19.620
 2rfa A   128 A H  -64.864  -39.354  179.974   30.640   56.830   17.860

 2xai A    72 P H  -54.814  -38.363  177.436   21.200    0.410   49.280
 2xai A    73 L H  -65.476  -46.471  177.404   21.180   -1.780   46.170
 2xai A    74 F H  -56.920  -47.478 -178.183   17.740   -3.170   47.000
 2xai A    75 N H  -64.714  -36.305  176.098   16.350    0.320   47.570
 2xai A    76 A H  -62.806  -37.895  179.074   17.880    1.500   44.300

 1wdy A    42 P H  -50.862  -37.068  179.351    3.530    8.790   10.460
 1wdy A    43 L H  -67.070  -43.088  176.180    6.380   10.720    8.860
 1wdy A    44 H H  -57.197  -41.384 -178.519    8.870    7.960    9.650
 1wdy A    45 N H  -72.392  -37.871  177.825    6.550    5.450    8.000
 1wdy A    46 A H  -62.676  -40.552  176.915    5.940    7.680    4.980

 2b0o E   229 A H  -56.224  -38.976  176.814   -7.220    5.580   37.970
 2b0o E   230 L H  -65.071  -41.813  176.731   -7.290    9.380   37.990
 2b0o E   231 H H  -59.997  -41.139 -178.333   -3.620    9.480   37.000
 2b0o E   232 Y H  -73.190  -33.466  174.890   -4.320    7.120   34.100
 2b0o E   233 A H  -61.338  -43.519  174.444   -7.360    9.140   33.050

 1uk8 A   109 A H  -59.290  -47.405  178.960   13.950   39.070    5.020
 1uk8 A   110 I H  -62.506  -48.831 -179.365   11.170   40.470    7.210
 1uk8 A   111 A H  -61.118  -37.034  179.346    9.930   37.030    8.240
 1uk8 A   112 T H  -66.530  -41.739  179.004   13.490   35.970    9.050
 1uk8 A   113 A H  -66.034  -34.948 -177.783   14.050   39.020   11.250

 3c5r A    46 P H  -54.358  -34.968  177.598   -0.340   20.930   16.270
 3c5r A    47 L H  -67.317  -43.134  176.703   -0.330   17.760   18.380
 3c5r A    48 H H  -55.228  -47.340 -176.226    2.240   16.130   16.100
 3c5r A    49 E H  -68.185  -42.806  178.937    4.580   19.100   16.450
 3c5r A    50 A H  -59.062  -43.142  178.369    4.130   19.390   20.210

 3aaa C    76 P H  -56.734  -35.772  177.131   41.840   46.910   21.580
 3aaa C    77 L H  -67.838  -48.991  176.421   44.000   44.770   19.300
 3aaa C    78 L H  -59.174  -35.381  177.978   45.230   42.600   22.160
 3aaa C    79 S H  -62.501  -50.399  179.028   41.610   42.320   23.290
 3aaa C    80 A H  -63.055  -39.146  179.731   40.440   41.010   19.920

 3ju7 A    65 G H  -61.221  -46.668  178.023    8.550   53.490   87.870
 3ju7 A    66 L H  -66.213  -41.720  176.003   10.950   51.440   85.740
 3ju7 A    67 M H  -53.859  -51.277 -177.541   12.810   50.290   88.850
 3ju7 A    68 A H  -64.632  -45.324 -178.764    9.610   48.980   90.420
 3ju7 A    69 A H  -59.737  -45.745 -178.522    8.330   47.390   87.210

 2xai A   137 P H  -54.830  -38.710  176.453   12.720  -13.620   38.720
 2xai A   138 L H  -63.699  -43.404  179.395   11.140  -14.930   35.520
 2xai A   139 Y H  -58.483  -46.389 -178.292    8.130  -16.210   37.440
 2xai A   140 L H  -66.810  -40.459  176.291    7.550  -12.840   39.090
 2xai A   141 A H  -56.480  -43.020  178.027    7.990  -11.000   35.790

 3dr4 A    83 A H  -65.030  -42.693  175.829    2.700   18.810   47.650
 3dr4 A    84 L H  -62.085  -48.094  178.867    1.000   21.070   50.190
 3dr4 A    85 H H  -58.673  -51.392 -178.822    0.530   18.180   52.610
 3dr4 A    86 L H  -56.303  -46.671 -178.213    4.110   16.960   52.230
 3dr4 A    87 A H  -60.955  -47.341 -176.959    5.520   20.450   52.760

 1r88 A   126 A H  -59.653  -49.372 -176.137   24.050   32.090   29.900
 1r88 A   127 M H  -70.759  -37.161  179.540   22.700   30.290   32.960
 1r88 A   128 A H  -66.186  -43.550  179.175   24.330   32.700   35.410
 1r88 A   129 L H  -58.378  -49.534 -177.868   22.910   35.750   33.650
 1r88 A   130 A H  -67.205  -36.124 -177.227   19.360   34.390   33.690

 3eu9 A   180 A H  -56.348  -35.275  177.061   -1.860  -34.770  -24.770
 3eu9 A   181 L H  -69.000  -41.032  175.254   -4.980  -35.520  -22.740
 3eu9 A   182 H H  -58.904  -46.717 -178.474   -5.990  -38.260  -25.180
 3eu9 A   183 W H  -65.330  -40.690  176.804   -2.540  -39.830  -24.940
 3eu9 A   184 A H  -60.400  -42.749  173.666   -2.570  -39.610  -21.140

 3hra A    75 P H  -49.739  -43.910  179.564   -6.300    9.900  -16.980
 3hra A    76 Y H  -64.978  -51.411 -176.366   -9.300    9.400  -14.700
 3hra A    77 L H  -60.026  -41.865  178.230   -8.350    5.890  -13.560
 3hra A    78 Y H  -64.559  -50.430 -175.959   -4.780    6.970  -12.810
 3hra A    79 A H  -54.833  -44.442  179.027   -5.750   10.150  -10.980

 1wdy A   185 A H  -63.212  -32.151 -179.352   37.060   -3.920    7.210
 1wdy A   186 L H  -63.738  -45.320  175.635   39.040   -7.070    6.420
 1wdy A   187 I H  -62.332  -49.685 -177.934   37.800   -8.800    9.580
 1wdy A   188 H H  -58.016  -36.202  177.607   34.230   -7.590    9.070
 1wdy A   189 A H  -63.708  -40.104 -173.492   34.310   -8.990    5.540

 1oy3 D   228 P H  -54.985  -37.205  179.759  -19.660   -2.990   -6.640
 1oy3 D   229 L H  -74.829  -40.125  173.825  -22.540   -5.110   -7.920
 1oy3 D   230 G H  -59.392  -35.924  175.250  -21.010   -5.420  -11.380
 1oy3 D   231 S H  -70.776  -46.571 -179.339  -17.890   -6.670   -9.610
 1oy3 D   232 A H  -58.246  -34.957  176.322  -19.840   -9.020   -7.330

 3deo A   113 A H  -56.629  -34.276 -178.734    7.080    6.010    6.460
 3deo A   114 L H  -72.485  -34.513  175.792    4.980    9.120    5.830
 3deo A   115 H H  -64.780  -41.006  179.983    7.430   11.300    7.750
 3deo A   116 M H  -72.892  -38.788  175.549   10.310   10.000    5.630
 3deo A   117 A H  -58.910  -45.514  177.277    8.300   10.320    2.420

 3aaa C    43 P H  -52.517  -42.133  179.443   34.100   51.430   24.050
 3aaa C    44 L H  -55.064  -37.789 -175.692   36.640   50.000   21.610
 3aaa C    45 H H  -71.373  -42.903  179.447   37.580   47.360   24.180
 3aaa C    46 Y H  -64.265  -37.164  175.894   34.010   46.230   24.870
 3aaa C    47 A H  -70.136  -45.038 -178.698   33.410   45.900   21.130

 1sw6 A   167 C H  -65.085  -38.717  177.736   32.180   39.390   29.420
 1sw6 A   168 L H  -61.557  -39.972  174.495   28.680   40.780   29.940
 1sw6 A   169 V H  -51.679  -36.675 -178.578   29.720   43.890   28.030
 1sw6 A   170 K H  -66.710  -28.658  179.201   30.350   41.570   25.080
 1sw6 A   171 A H  -66.534  -37.763 -174.261   26.720   40.450   25.220

 2etb A    46 C H  -73.172  -26.675  175.548   22.500   20.490   32.250
 2etb A    47 L H  -70.078  -42.675  171.658   22.520   21.590   35.890
 2etb A    48 M H  -58.891  -45.432  175.241   20.150   18.750   36.760
 2etb A    49 K H  -55.305  -44.312 -177.348   22.440   16.440   34.790
 2etb A    50 A H  -63.174  -46.233 -174.691   25.420   17.710   36.790

 1dcq A   208 A H  -57.452  -32.228  176.795   19.000   21.610   -9.180
 1dcq A   209 L H  -63.968  -41.679  176.098   22.590   22.490  -10.040
 1dcq A   210 H H  -61.168  -43.871 -179.604   21.370   24.610  -12.950
 1dcq A   211 Y H  -59.670  -43.673  178.804   18.890   26.380  -10.680
 1dcq A   212 C H  -58.221  -47.841 -177.953   21.640   27.270   -8.210

 2pnn A   151 P H  -57.148  -39.985  179.956   32.370   -3.830   -7.140
 2pnn A   152 L H  -64.795  -46.053  175.581   34.550   -5.460   -4.490
 2pnn A   153 S H  -60.598  -41.776  175.758   35.460   -8.340   -6.800
 2pnn A   154 L H  -57.248  -52.574 -176.304   36.160   -5.800   -9.540
 2pnn A   155 A H  -59.557  -37.082  178.803   38.460   -3.740   -7.330

 2fnu A    59 A H  -62.458  -41.962 -179.852   22.380   25.800   19.950
 2fnu A    60 L H  -61.338  -45.896  179.062   21.090   22.250   19.540
 2fnu A    61 L H  -62.820  -45.835  178.178   19.140   23.150   16.400
 2fnu A    62 T H  -54.706  -48.691 -179.625   22.090   25.030   14.930
 2fnu A    63 L H  -64.553  -48.800 -177.603   24.370   22.030   15.440

 1k1a A   153 P H  -54.395  -35.133 -178.945   38.590   -2.440   36.060
 1k1a A   154 L H  -67.625  -45.087  176.496   39.710   -3.870   39.400
 1k1a A   155 I H  -61.389  -38.638  174.222   41.300   -0.610   40.520
 1k1a A   156 H H  -59.696  -46.188 -176.232   38.090    1.150   39.480
 1k1a A   157 A H  -63.959  -40.832 -178.886   36.000   -1.280   41.540

 1u2e A   121 S H  -64.998  -40.418  177.309  113.560  109.320   11.940
 1u2e A   122 V H  -67.592  -42.718  175.843  111.030  112.160   11.940
 1u2e A   123 A H  -59.619  -43.707  177.993  112.300  113.390    8.580
 1u2e A   124 F H  -64.651  -42.419 -179.540  111.990  109.870    7.190
 1u2e A   125 T H  -65.004  -39.993 -178.844  108.510  109.460    8.680

 2etb A   139 P H  -57.069  -40.751  178.408   12.880   20.860   49.650
 2etb A   140 L H  -67.491  -46.918  177.606   12.500   21.250   53.410
 2etb A   141 S H  -65.116  -30.948  175.666    9.840   18.550   53.640
 2etb A   142 L H  -64.432  -52.650  179.891   12.040   16.400   51.410
 2etb A   143 A H  -58.564  -40.520 -178.879   15.070   16.690   53.690

 1wm1 A   119 A H  -60.917  -44.140  176.758   27.750   -8.280   -1.030
 1wm1 A   120 L H  -65.854  -46.985  179.234   25.280   -9.660    1.510
 1wm1 A   121 A H  -58.994  -45.978  179.506   24.530  -12.720   -0.620
 1wm1 A   122 Y H  -64.992  -50.427 -176.983   28.240  -13.420   -1.120
 1wm1 A   123 A H  -59.083  -34.995 -175.206   29.230  -12.760    2.490

 1j1i A   120 G H  -62.082  -38.048  174.404  103.930  -16.100   32.500
 1j1i A   121 L H  -57.422  -49.264 -179.381  104.660  -19.740   33.300
 1j1i A   122 G H  -57.976  -47.248 -178.697  107.180  -18.710   35.950
 1j1i A   123 V H  -65.434  -35.348  179.124  104.760  -16.260   37.560
 1j1i A   124 S H  -66.645  -14.911 -179.553  101.980  -18.850   37.480

 2p8b A   102 A H  -56.098  -36.759 -179.125  -13.740   39.340  -45.000
 2p8b A   103 I H  -75.291  -50.040 -177.003  -15.570   39.470  -48.340
 2p8b A   104 D H  -59.420  -39.994  179.294  -17.610   36.280  -47.990
 2p8b A   105 I H  -61.232  -44.966  178.344  -18.790   37.310  -44.530
 2p8b A   106 A H  -62.417  -38.651 -179.552  -20.040   40.660  -45.840

 3bdi A   114 V H  -64.854  -44.978 -179.813   34.320   23.270   12.230
 3bdi A   115 I H  -62.427  -45.254  176.838   38.020   23.570   11.410
 3bdi A   116 M H  -58.695  -42.563 -179.892   38.590   19.880   12.090
 3bdi A   117 T H  -60.942  -40.044  176.574   35.640   19.010    9.860
 3bdi A   118 T H  -65.027  -38.775 -177.418   37.190   21.020    7.030

 1mdo A    66 G H  -59.586  -44.602  178.657   30.890   21.200    6.320
 1mdo A    67 M H  -63.888  -38.690  179.601   28.140   19.750    8.510
 1mdo A    68 H H  -58.946  -55.189 -175.849   25.900   19.320    5.470
 1mdo A    69 I H  -75.290  -21.848  175.117   28.380   17.270    3.440
 1mdo A    70 A H  -66.913  -46.931  178.893   29.580   15.520    6.600

 2ps2 A   107 A H  -56.803  -39.140  178.690   41.670   28.220  176.550
 2ps2 A   108 I H  -65.000  -46.224 -177.477   40.210   30.360  179.330
 2ps2 A   109 D H  -63.243  -43.496 -178.844   38.450   27.430  181.010
 2ps2 A   110 V H  -63.638  -38.739  178.608   41.540   25.220  180.910
 2ps2 A   111 A H  -63.525  -37.484  178.561   43.660   27.960  182.460

 1b9h A    65 A H  -61.549  -43.336  177.852   23.240   29.510    7.170
 1b9h A    66 L H  -65.017  -44.010  178.931   20.970   27.210    9.170
 1b9h A    67 E H  -60.004  -46.419 -178.790   19.510   25.690    6.010
 1b9h A    68 L H  -64.967  -46.463 -178.503   22.950   25.030    4.540
 1b9h A    69 A H  -61.355  -46.204  179.447   24.380   23.610    7.770

 2etb A   175 V H  -57.880  -36.375 -179.180    6.520   19.400   56.810
 2etb A   176 L H  -67.576  -39.034  175.027    4.880   18.080   59.970
 2etb A   177 H H  -63.285  -42.900  179.024    1.930   16.730   57.980
 2etb A   178 A H  -59.542  -42.706  177.444    4.320   15.050   55.550
 2etb A   179 L H  -58.581  -43.468  176.419    6.070   13.330   58.450

 3mve A   278 M H  -66.517  -39.296  174.566    7.510    6.820   10.730
 3mve A   279 V H  -67.320  -47.418  172.619    8.070   10.360    9.470
 3mve A   280 R H  -46.833  -50.632 -178.498    8.910    9.040    6.010
 3mve A   281 L H  -66.350  -36.748 -176.954    5.590    7.180    6.020
 3mve A   282 S H  -63.909  -18.640  174.293    3.730   10.180    7.430

 3om8 A   107 G H  -58.750  -44.175  176.593   18.030   53.780   14.660
 3om8 A   108 Q H  -59.404  -48.050  177.835   17.200   50.230   13.580
 3om8 A   109 W H  -56.632  -46.271 -178.997   13.640   50.600   14.880
 3om8 A   110 L H  -61.246  -40.072 -179.965   13.240   53.900   13.040
 3om8 A   111 A H  -67.458  -22.871 -176.476   14.480   52.340    9.800

 2pnn A    57 C H  -64.120  -36.146  176.274   22.840   11.570  -17.650
 2pnn A    58 L H  -64.973  -46.989  178.404   25.040   10.420  -14.770
 2pnn A    59 L H  -64.923  -39.234  170.838   26.210    7.370  -16.700
 2pnn A    60 K H  -55.919  -42.512  177.831   26.750    9.600  -19.720
 2pnn A    61 A H  -65.028  -37.479 -178.144   28.910   11.760  -17.450

 1o69 A    59 A H  -62.944  -45.002  178.407   42.170   44.590  -10.070
 1o69 A    60 L H  -64.029  -39.095  177.863   38.620   45.760   -9.360
 1o69 A    61 H H  -58.710  -49.906  178.895   39.690   49.370   -9.910
 1o69 A    62 L H  -64.352  -39.633  179.673   41.080   48.580  -13.360
 1o69 A    63 A H  -58.655  -45.342 -179.655   38.060   46.410  -14.160

 3dkr A   107 A H  -63.861  -41.776  178.379  -21.040   -8.270  -13.960
 3dkr A   108 M H  -65.848  -45.361  178.185  -22.440  -10.140  -16.960
 3dkr A   109 K H  -64.501  -34.648  173.610  -20.370  -13.240  -16.210
 3dkr A   110 A H  -57.634  -48.683  176.651  -21.530  -12.990  -12.600
 3dkr A   111 L H  -58.875  -35.007 -175.902  -25.130  -13.190  -13.790

 2c81 A    69 A H  -58.530  -43.503  178.274   49.420   29.470   47.570
 2c81 A    70 L H  -64.358  -46.029  178.667   51.430   27.060   45.420
 2c81 A    71 M H  -58.127  -48.151 -177.372   53.300   25.680   48.430
 2c81 A    72 L H  -65.006  -35.031  176.243   50.090   25.140   50.400
 2c81 A    73 A H  -60.508  -44.770  178.172   48.490   23.430   47.410

 1wdy A   151 A H  -63.668  -31.895  177.568   30.630    2.810    6.350
 1wdy A   152 L H  -64.896  -43.727  174.966   33.440    0.840    4.730
 1wdy A   153 M H  -60.730  -39.983  179.378   33.100   -1.880    7.360
 1wdy A   154 D H  -60.001  -48.435 -179.380   29.340   -1.890    6.770
 1wdy A   155 A H  -64.997  -36.679  178.411   29.730   -2.470    3.030

 2ocg A   108 A H  -64.980  -41.638  175.922   27.400 -101.940   19.200
 2ocg A   109 L H  -56.244  -47.929 -179.347   28.160 -104.820   21.570
 2ocg A   110 I H  -64.695  -42.944 -179.216   25.820 -107.100   19.630
 2ocg A   111 A H  -60.790  -41.933  179.272   27.170 -105.960   16.260
 2ocg A   112 A H  -65.197  -41.573 -179.812   30.740 -106.720   17.340

 1m33 A    88 A H  -64.492  -38.976  176.802   17.350    7.000   18.660
 1m33 A    89 S H  -61.953  -46.398  177.758   15.430    3.990   17.340
 1m33 A    90 Q H  -60.345  -38.198  176.086   15.820    2.190   20.680
 1m33 A    91 I H  -62.675  -45.261 -179.136   14.560    5.340   22.400
 1m33 A    92 A H  -63.180  -34.107 -178.425   11.510    5.500   20.130

 3b8x A    61 A H  -65.086  -45.597  173.382   60.390   51.130    2.510
 3b8x A    62 N H  -62.237  -43.591 -179.376   60.690   47.340    2.490
 3b8x A    63 L H  -56.233  -49.339 -176.357   58.390   47.140    5.510
 3b8x A    64 L H  -74.429  -33.762  177.709   55.610   49.120    3.820
 3b8x A    65 M H  -54.619  -45.300 -179.940   56.190   47.480    0.440

 2pnn A   187 V H  -55.472  -38.352 -178.350   36.140  -12.290   -4.330
 2pnn A   188 L H  -72.430  -35.980  175.391   38.500  -15.190   -3.620
 2pnn A   189 H H  -66.535  -44.265 -178.102   36.980  -17.290   -6.400
 2pnn A   190 A H  -64.175  -38.806  173.950   37.200  -14.420   -8.890
 2pnn A   191 L H  -55.920  -44.296  176.522   40.860  -13.900   -8.010

 2rhw A   115 A H  -65.199  -38.495  176.678    0.750   24.460   -8.080
 2rhw A   116 L H  -60.835  -48.153 -178.830    2.970   22.650   -5.590
 2rhw A   117 N H  -65.312  -36.286  177.519    6.060   24.540   -6.730
 2rhw A   118 F H  -64.321  -43.018  177.993    4.140   27.820   -6.660
 2rhw A   119 A H  -61.868  -36.909 -178.901    3.050   27.180   -3.070

 3hra A   109 A L  -83.149  -22.733 -171.293  -10.780    4.320   -9.550
 3hra A   110 L H  -83.029  -40.681 -173.194  -12.070    3.710   -6.040
 3hra A   111 I H  -61.261  -51.338 -177.915  -10.660    0.250   -5.310
 3hra A   112 P H  -72.211  -27.171  174.770   -7.000    1.090   -5.920
 3hra A   113 A H  -61.737  -45.298  176.919   -7.500    4.460   -4.230

 2f8y A   194 P H  -48.082  -33.563  176.160  -22.480   82.150   23.970
 2f8y A   195 R H  -66.213  -37.935 -174.019  -20.010   84.560   25.550
 2f8y A   196 D H  -73.916  -41.432  177.646  -22.020   84.690   28.780
 2f8y A   197 I H  -72.232  -30.615  172.796  -22.380   80.920   29.170
 2f8y A   198 A H  -62.434  -47.990  179.796  -18.700   80.560   28.290

 2ous A   110 G H  -71.917  -40.959 -176.645    9.120   -6.300   58.500
 2ous A   111 L H  -68.518  -41.803  179.947    6.960   -3.370   57.400
 2ous A   112 L H  -62.097  -44.651  176.752    8.820   -0.820   59.520
 2ous A   113 I H  -66.521  -42.980  179.922   12.170   -1.940   58.120
 2ous A   114 A H  -56.680  -44.966 -178.314   10.770   -2.150   54.590

 1mtz A   111 A H  -65.029  -36.978  175.554   17.580   -5.840    7.630
 1mtz A   112 L H  -62.297  -49.922  178.918   19.450   -6.080    4.330
 1mtz A   113 A H  -61.330  -38.314  176.342   22.800   -6.450    6.090
 1mtz A   114 Y H  -59.818  -51.736 -177.929   21.230   -9.020    8.410
 1mtz A   115 A H  -55.708  -45.235 -177.193   19.900  -11.120    5.530

 3r41 A   118 S H  -63.750  -41.647 -178.353    5.710   -2.530   25.930
 3r41 A   119 Y H  -73.667  -37.758  172.167    4.250    0.790   27.050
 3r41 A   120 R H  -61.614  -40.254  173.995    7.550    1.880   28.580
 3r41 A   121 L H  -57.585  -45.236  178.568    9.140    0.990   25.240
 3r41 A   122 A H  -63.902  -37.091  179.465    6.620    3.250   23.510

 1c4x A   117 T H  -54.795  -48.139 -177.454   27.200   47.190   18.310
 1c4x A   118 L H  -62.946  -42.170  177.790   29.790   45.230   16.330
 1c4x A   119 Q H  -64.933  -37.298 -179.558   31.020   43.420   19.430
 1c4x A   120 L H  -63.485  -47.775 -173.624   27.430   42.620   20.410
 1c4x A   121 V H  -75.887  -22.798  173.747   26.480   41.050   17.090

 2xmz A    97 A H  -64.807  -40.992  174.513    5.660   14.190   12.590
 2xmz A    98 L H  -58.863  -52.460 -179.276    5.370   10.920   10.680
 2xmz A    99 Y H  -56.229  -47.610 -177.296    1.620   10.710   11.310
 2xmz A   100 Y H  -65.476  -42.537  177.321    1.060   14.330   10.280
 2xmz A   101 A H  -54.258  -23.415 -176.741    3.210   13.990    7.170

 3eu9 A   145 P H  -53.589  -37.315  179.682    7.110  -33.060  -26.270
 3eu9 A   146 L H  -69.124  -42.124  176.470    3.940  -32.630  -24.220
 3eu9 A   147 M H  -62.290  -42.138  179.224    2.230  -35.550  -25.950
 3eu9 A   148 W H  -62.216  -46.884  178.987    5.300  -37.720  -25.390
 3eu9 A   149 A H  -59.959  -42.642 -179.381    5.450  -36.850  -21.690

 1tqh A   100 S H  -64.703  -41.714  175.859   40.670   17.140   14.500
 1tqh A   101 L H  -66.341  -41.004  177.514   43.750   17.460   12.300
 1tqh A   102 K H  -59.436  -43.279  172.814   45.670   15.130   14.600
 1tqh A   103 L H  -56.413  -33.514 -171.980   42.910   12.570   14.160
 1tqh A   104 G H  -56.842  -38.115 -176.346   43.300   13.040   10.410

 1azw A   116 A H  -60.539  -46.185  178.126   24.450   19.680   76.260
 1azw A   117 L H  -66.469  -48.483  179.769   22.460   21.790   73.790
 1azw A   118 A H  -58.753  -43.824  178.735   23.140   19.470   70.860
 1azw A   119 Y H  -63.747  -49.959 -175.527   22.150   16.450   72.940
 1azw A   120 A H  -61.093  -35.275 -176.669   19.010   18.030   74.390

 1bd8 A   136 P H  -53.995  -36.886  178.398    1.980   -2.990    3.940
 1bd8 A   137 L H  -73.499  -24.058 -179.486   -0.660   -1.910    1.430
 1bd8 A   138 E H  -90.995  -16.833  165.392   -1.440   -5.560    0.720
 1bd8 A   139 L H  -68.094  -55.962  161.083   -1.810   -6.250    4.430
 1bd8 A   140 A H  -62.132  153.329 -166.690   -4.460   -3.550    4.410

 2qru A   110 M H  -59.600  -51.759 -175.619   17.700   21.580   15.190
 2qru A   111 L H  -66.909  -38.151  175.764   20.610   23.980   14.740
 2qru A   112 Q H  -64.876  -41.458  176.194   20.320   25.250   18.310
 2qru A   113 L H  -62.310  -43.212  179.311   20.270   21.650   19.560
 2qru A   114 T H  -54.995  -47.981  177.745   23.340   20.850   17.460

 2wug A   120 A H  -59.193  -47.191 -178.071  -19.730  -11.390   29.180
 2wug A   121 V H  -71.767  -39.858  175.081  -22.420  -11.260   31.860
 2wug A   122 R H  -56.650  -42.814  175.300  -20.930   -8.160   33.480
 2wug A   123 F H  -64.173  -42.193 -179.546  -21.200   -6.460   30.090
 2wug A   124 A H  -63.212  -34.758 -178.818  -24.750   -7.750   29.670

 1zu0 A   271 A H  -65.770  -41.299  173.796   -2.260  -58.340   -5.250
 1zu0 A   272 F H  -54.943  -46.928 -179.042   -0.930  -54.940   -4.190
 1zu0 A   273 S H  -62.604  -49.441 -175.154   -2.360  -55.510   -0.710
 1zu0 A   274 M H  -65.006  -24.043  179.585   -1.040  -59.050   -0.340
 1zu0 A   275 A H  -64.169  -32.773 -168.881    2.420  -57.840   -1.380

 3n4e A    97 A H  -59.522  -45.959 -179.921   28.980    5.850   10.020
 3n4e A    98 C H  -64.707  -40.031  178.074   27.810    7.500   13.240
 3n4e A    99 D H  -58.531  -48.193 -177.650   30.610   10.060   13.040
 3n4e A   100 I H  -64.806  -40.624  179.551   29.630   11.110    9.510
 3n4e A   101 A H  -64.002  -41.056 -177.535   25.940   11.310   10.410

 3no4 A    67 A H  -61.359  -39.366  176.651   94.450   35.830   -0.760
 3no4 A    68 A H  -62.594  -43.010  177.682   91.480   38.200   -0.720
 3no4 A    69 G H  -61.638  -44.185 -179.680   93.810   41.170   -1.170
 3no4 A    70 V H  -64.990  -43.674  178.605   95.580   39.470   -4.070
 3no4 A    71 G H  -57.339  -45.158  178.597   92.300   38.520   -5.740

 1q0r A   108 T H  -77.271  -24.477  169.861    7.740   19.440   -1.800
 1q0r A   109 Q H  -66.324  -38.821  172.804   10.260   22.190   -1.090
 1q0r A   110 V H  -65.084  -40.073  174.331   12.670   20.210   -3.260
 1q0r A   111 I H  -60.687  -40.010 -177.609    9.900   19.960   -5.850
 1q0r A   112 A H  -65.001  -26.223 -175.636    9.430   23.720   -5.640

 3cis A    39 A H  -61.573  -41.409  178.469  -17.180   40.980  177.050
 3cis A    40 A H  -64.973  -42.250  176.560  -15.630   43.890  178.940
 3cis A    41 R H  -55.083  -48.518 -174.034  -18.410   43.780  181.530
 3cis A    42 D H  -75.301  -34.967  177.524  -17.840   40.090  182.210
 3cis A    43 A H  -64.109  -41.025  173.178  -14.050   40.340  182.080

 3llc A   120 A H  -58.941  -45.061 -179.419   31.300    4.220   -5.750
 3llc A   121 L H  -64.961  -33.100  177.260   32.380    7.180   -7.890
 3llc A   122 R H  -75.429  -34.999 -179.746   35.480    5.250   -8.940
 3llc A   123 L H  -59.757  -48.122 -176.869   33.480    2.100   -9.650
 3llc A   124 I H  -67.154  -25.925  177.370   31.260    3.800  -12.230

 3jxi A   143 P H  -58.394  -39.610 -179.197  -47.240   -4.240  -10.690
 3jxi A   144 L H  -67.089  -44.934  177.190  -49.910   -5.110  -13.260
 3jxi A   145 S H  -65.220  -30.988  174.025  -49.060   -2.150  -15.480
 3jxi A   146 L H  -62.147  -50.534  179.954  -45.410   -3.160  -15.120
 3jxi A   147 A H  -60.186  -38.903  178.548  -46.120   -6.660  -16.440

 1ihb A   140 A H  -61.164  -38.484  176.257   23.680   10.040   22.960
 1ihb A   141 C H  -66.210  -38.214  176.867   23.120    8.420   19.570
 1ihb A   142 D H  -60.260  -42.405  178.644   22.660    5.050   21.280
 1ihb A   143 L H  -66.988  -44.374  175.474   19.930    6.540   23.460
 1ihb A   144 A H  -55.067  -48.211  176.933   18.270    8.200   20.460

 3ddm A   119 G H  -62.171  -40.307  177.921  -35.470  -11.840    0.860
 3ddm A   120 L H  -63.023  -39.094  179.032  -35.580   -8.570   -1.070
 3ddm A   121 D H  -65.249  -38.147  174.061  -33.590   -6.860    1.690
 3ddm A   122 I H  -57.560  -44.997 -179.387  -30.960   -9.590    1.440
 3ddm A   123 A H  -67.681  -37.686 -177.965  -30.620   -8.880   -2.280

 1tbf A   133 A H  -64.952  -37.820 -178.791   39.680   42.930   83.640
 1tbf A   134 L H  -60.404  -49.944 -176.864   37.040   40.340   82.740
 1tbf A   135 L H  -66.049  -44.572  177.827   34.150   42.800   82.740
 1tbf A   136 I H  -59.863  -46.225  179.144   36.100   45.490   80.890
 1tbf A   137 A H  -62.078  -46.421 -176.778   37.240   42.990   78.270

 2xai A   169 P H  -54.823  -34.963  179.032    6.070  -19.660   34.490
 2xai A   170 L H  -66.730  -33.397  173.835    3.820  -21.110   31.790
 2xai A   171 H H  -63.113  -48.063 -175.773    1.290  -21.980   34.480
 2xai A   172 A H  -64.976  -41.872  179.521    1.280  -18.440   35.860
 2xai A   173 V H  -65.292  -35.080  175.222    0.940  -16.840   32.430

 1wu4 A   136 A H  -60.558  -41.371  176.995   44.610   65.650   26.070
 1wu4 A   137 L H  -65.842  -40.216  177.426   46.330   69.040   26.260
 1wu4 A   138 F H  -60.830  -47.749  179.048   43.140   70.610   27.610
 1wu4 A   139 F H  -64.637  -36.673  179.226   42.840   67.970   30.330
 1wu4 A   140 A H  -61.591  -45.117 -179.321   46.550   68.320   31.110

 2psd A   125 A H  -63.467  -40.861 -179.853   81.180   -0.880   -6.910
 2psd A   126 F H  -65.100  -45.956  179.132   79.600   -3.950   -8.510
 2psd A   127 H H  -60.753  -46.251  176.200   78.170   -1.980  -11.420
 2psd A   128 Y H  -55.186  -48.274 -179.808   81.520   -0.280  -12.020
 2psd A   129 A H  -57.573  -41.393  179.462   83.270   -3.650  -12.020

 3eu9 A    79 P H  -54.981  -34.892  177.871   25.710  -39.410  -30.910
 3eu9 A    80 L H  -68.227  -40.061  174.602   23.620  -36.530  -29.590
 3eu9 A    81 H H  -57.091  -45.540 -177.476   20.480  -38.650  -29.850
 3eu9 A    82 W H  -68.018  -42.229  177.248   22.130  -41.390  -27.810
 3eu9 A    83 A H  -61.242  -38.145  177.904   23.450  -38.960  -25.200

 3drf A   335 A H  -59.029  -44.012  179.187   -0.420   48.800   51.600
 3drf A   336 I H  -58.895  -35.655  176.689   -1.050   50.780   48.420
 3drf A   337 G H  -68.238  -47.716 -173.994    0.030   47.720   46.450
 3drf A   338 Y H  -64.804  -25.290 -175.319   -2.120   45.270   48.400
 3drf A   339 A H  -74.171  -18.779 -173.856   -5.190   47.450   47.900

 3e0x A    98 V H  -70.859  -26.760  170.399   -5.910   18.550   65.550
 3e0x A    99 L H  -66.166  -40.841  176.656   -6.820   14.870   65.360
 3e0x A   100 G H  -67.697  -36.936  177.736   -7.360   14.930   69.120
 3e0x A   101 V H  -64.740  -37.776  173.978   -9.390   18.130   68.770
 3e0x A   102 A H  -54.905  -36.700 -176.488  -11.610   16.350   66.240

 3h04 A   110 S H  -63.235  -40.223  179.658   35.090    7.920   20.880
 3h04 A   111 L H  -68.968  -35.492  174.952   37.020    9.100   23.930
 3h04 A   112 L H  -58.570  -43.449  173.593   36.590   12.710   22.830
 3h04 A   113 I H  -59.927  -45.067 -178.123   32.840   12.140   22.930
 3h04 A   114 A H  -54.963  -36.128  179.709   33.150   10.540   26.360

 2pl5 A   159 A H  -61.858  -42.078  176.673   27.680   54.690   94.190
 2pl5 A   160 L H  -57.855  -48.131 -179.765   31.160   53.940   92.860
 2pl5 A   161 E H  -64.177  -37.136  176.661   29.730   52.330   89.740
 2pl5 A   162 W H  -55.119  -44.002 -168.313   27.350   55.260   89.300
 2pl5 A   163 S H  -70.556  -20.042 -175.959   30.210   57.750   89.170

 3ipq A   193 A H  -61.167  -41.843 -179.083   52.140   29.500    1.360
 3ipq A   194 L H  -69.391  -41.142  177.312   50.930   32.840    2.720
 3ipq A   195 L H  -61.535  -41.537  178.904   47.520   32.490    1.080
 3ipq A   196 I H  -63.013  -44.988  179.288   47.140   29.020    2.580
 3ipq A   197 A H  -63.591  -39.798  177.852   48.030   30.270    6.050

 1taz A   114 A H  -65.837  -44.759 -175.468   30.720    4.330   60.360
 1taz A   115 I H  -71.538  -36.537  174.770   31.040    6.370   57.170
 1taz A   116 I H  -66.712  -47.588  178.030   30.300    3.380   54.950
 1taz A   117 F H  -60.052  -47.976 -178.939   27.310    2.370   57.080
 1taz A   118 A H  -56.586  -50.485 -179.691   26.000    5.930   57.230

 3jxi A    49 C H  -77.999  -12.616 -176.443  -32.800   -8.910    2.360
 3jxi A    50 L H  -68.275  -55.818  175.412  -35.770   -9.910    0.210
 3jxi A    51 P H  -62.190  -32.057  174.105  -35.090   -7.560   -2.700
 3jxi A    52 K H  -61.590  -39.910  176.721  -31.410   -8.370   -2.150
 3jxi A    53 A H  -65.000  -45.233 -175.073  -32.260  -12.030   -2.760

 1ie9 A   163 V H  -73.772  -28.794  173.469   19.600   13.600   47.340
 1ie9 A   164 L H  -65.242  -44.083  178.688   19.640   14.570   51.010
 1ie9 A   165 L H  -61.925  -41.166  176.953   18.740   18.150   50.090
 1ie9 A   166 M H  -61.212  -46.203 -178.542   15.870   16.890   47.940
 1ie9 A   167 A H  -65.005  -39.776  179.653   14.550   14.690   50.750

 3jxi A   179 V H  -61.296  -27.045 -179.567  -52.950    0.030  -17.550
 3jxi A   180 L H  -80.054  -29.692  173.435  -54.230    1.390  -20.870
 3jxi A   181 H H  -71.580  -38.952  178.991  -52.810    4.830  -20.140
 3jxi A   182 A H  -65.000  -39.249  176.133  -49.450    3.310  -19.230
 3jxi A   183 L H  -58.937  -41.913  176.139  -49.390    1.420  -22.520

 2r11 A   148 T H  -64.252  -48.117  177.542  -54.220   33.490   86.230
 2r11 A   149 M H  -58.659  -49.363 -178.543  -52.610   30.490   87.910
 2r11 A   150 N H  -55.703  -50.748 -179.026  -53.120   31.950   91.380
 2r11 A   151 F H  -66.251  -35.611 -178.938  -56.810   32.660   90.800
 2r11 A   152 L H  -61.695  -33.583 -178.462  -57.280   29.320   89.050

 1zkl A   115 L H  -72.882  -31.548  178.187  -17.830   37.920   31.700
 1zkl A   116 S H  -62.862  -46.427 -177.469  -14.050   38.160   31.390
 1zkl A   117 L H  -70.712  -39.284  177.718  -14.020   36.540   27.950
 1zkl A   118 I H  -64.211  -45.004  178.810  -17.040   38.500   26.740
 1zkl A   119 A H  -61.101  -46.960 -179.131  -15.530   41.790   27.910

 1gs5 A   165 A H  -64.818  -38.780  176.436   30.090   22.180   43.400
 1gs5 A   166 T H  -61.728  -47.261 -179.584   31.960   23.390   46.480
 1gs5 A   167 A H  -60.820  -43.005 -179.881   34.890   24.620   44.400
 1gs5 A   168 L H  -68.191  -35.463  176.982   32.570   26.440   41.990
 1gs5 A   169 A H  -58.538  -44.811  176.050   30.660   27.960   44.910

 1ex9 A    88 I H  -80.154  -20.359  173.631    6.450    7.550   36.970
 1ex9 A    89 R H  -65.186  -42.065  176.033    4.020    7.770   34.050
 1ex9 A    90 Y H  -54.995  -51.676 -177.143    3.040   11.260   35.200
 1ex9 A    91 V H  -61.981  -44.999 -178.575    6.650   12.430   35.220
 1ex9 A    92 A H  -66.753  -31.478 -175.726    7.450   10.870   31.850

 1dqz A   128 A H  -59.295  -42.264 -176.631  -14.120   30.400   48.800
 1dqz A   129 L H  -73.971  -36.836  177.393  -14.410   34.190   48.620
 1dqz A   130 I H  -65.847  -41.840  175.829  -18.050   34.100   47.520
 1dqz A   131 L H  -58.307  -45.075  178.230  -18.910   31.790   50.410
 1dqz A   132 A H  -67.414  -34.830 -176.526  -17.260   34.220   52.820

 1kwf A   128 A H  -58.944  -39.882  176.641   16.620   23.070   41.870
 1kwf A   129 L H  -62.873  -39.277  178.226   19.760   21.000   42.400
 1kwf A   130 I H  -64.995  -43.381  172.952   19.870   22.150   46.020
 1kwf A   131 F H  -55.351  -47.388 -177.329   16.240   21.110   46.480
 1kwf A   132 A H  -63.701  -40.977  177.906   17.040   17.700   44.980

 2y1h A   237 A H  -64.145  -38.154  179.899   16.780  -17.990   17.630
 2y1h A   238 E H  -60.663  -49.989  178.782   18.750  -17.770   14.390
 2y1h A   239 Y H  -56.649  -51.172 -176.436   21.940  -16.680   16.140
 2y1h A   240 I H  -57.888  -44.987  178.602   21.670  -19.350   18.830
 2y1h A   241 A H  -57.045  -46.135 -176.757   21.150  -22.100   16.250

 2xai A   104 P H  -54.943  -37.824 -178.638   17.120   -6.760   44.350
 2xai A   105 I H  -62.144  -42.359 -177.551   16.910   -9.120   41.370
 2xai A   106 H H  -78.144  -33.966  178.276   13.340  -10.140   42.190
 2xai A   107 E H  -65.887  -43.734  176.788   12.270   -6.630   43.190
 2xai A   108 A H  -66.271  -42.231 -177.832   13.470   -5.210   39.870

 3oos A   105 A H  -55.022  -39.607 -177.374   32.910   16.990   35.890
 3oos A   106 L H  -64.777  -46.375 -178.338   34.030   15.640   32.530
 3oos A   107 V H  -73.632  -24.996  170.909   37.140   17.820   32.310
 3oos A   108 Y H  -60.452  -43.984  177.698   37.860   17.020   35.960
 3oos A   109 A H  -65.039  -49.741 -172.832   38.180   13.370   34.960

 3nwo A   140 G H  -55.011  -43.730  175.910    8.070   59.190   15.050
 3nwo A   141 A H  -63.410  -44.356  176.421    5.860   60.920   12.490
 3nwo A   142 E H  -56.035  -40.301  177.757    3.510   57.930   12.470
 3nwo A   143 I H  -66.974  -46.874 -170.472    3.260   58.270   16.240
 3nwo A   144 A H  -64.449  -40.727 -174.308    2.780   62.040   16.270

 3fsg A   103 A H  -59.831  -40.054  176.962   13.510   -1.580   52.970
 3fsg A   104 Q H  -64.900  -45.719  178.253   11.790   -4.310   50.970
 3fsg A   105 A H  -61.026  -38.035  178.775   10.790   -6.170   54.140
 3fsg A   106 I H  -64.770  -53.322  176.475    9.440   -2.930   55.580
 3fsg A   107 A H  -60.909  -30.255  177.500    7.340   -2.110   52.520

 2nql A   125 A H  -63.317  -43.787  178.639   41.690   54.230   10.010
 2nql A   126 L H  -64.986  -38.981 -179.413   45.370   54.060   10.970
 2nql A   127 D H  -64.573  -46.110 -179.657   45.550   57.850   11.260
 2nql A   128 I H  -61.047  -42.468  178.560   42.540   58.070   13.570
 2nql A   129 A H  -64.138  -38.935  179.038   43.960   55.340   15.820

 2ap9 A   194 A H  -58.069  -41.636  178.764   14.890   43.560  126.200
 2ap9 A   195 A H  -65.018  -43.135 -179.968   17.270   40.970  127.650
 2ap9 A   196 A H  -61.349  -45.553  179.014   20.330   42.980  126.620
 2ap9 A   197 V H  -65.925  -41.633  178.733   18.970   46.150  128.230
 2ap9 A   198 A H  -58.463  -47.421  177.025   17.910   44.250  131.350

 1n62 B   403 I H  -65.054  -40.040  177.159   89.980  117.580  141.640
 1n62 B   404 E H  -65.088  -45.166  179.805   88.200  117.530  138.280
 1n62 B   405 T H  -65.645  -41.161  175.433   90.930  115.410  136.700
 1n62 B   406 L H  -61.870  -45.493  178.494   90.940  113.060  139.690
 1n62 B   407 A H  -56.950  -43.355  177.923   87.160  112.780  139.540

 2noo A   268 A H  -55.024  -42.645  176.906   22.390   17.180   37.490
 2noo A   269 L H  -59.821  -43.549  179.794   19.680   16.540   34.910
 2noo A   270 N H  -60.535  -37.380 -177.377   21.710   13.680   33.440
 2noo A   271 Y H  -81.975  -13.890 -167.162   22.040   12.100   36.880
 2noo A   272 A H  -91.063  -29.407 -178.537   18.410   12.780   37.760

 3lcr A   162 A H  -55.511  -40.332  177.070  -10.270   49.820   25.730
 3lcr A   163 Y H  -59.544  -49.411 -178.016  -10.080   53.450   26.840
 3lcr A   164 E H  -65.059  -36.163  176.749   -9.610   54.710   23.280
 3lcr A   165 V H  -64.129  -43.232  174.610  -12.430   52.470   22.070
 3lcr A   166 A H  -57.675  -43.594  177.481  -14.730   53.940   24.710

 2r8q A   132 V H  -62.491  -40.151  179.251    8.280    2.700   18.730
 2r8q A   133 L H  -59.729  -46.983 -178.391   11.640    3.730   17.300
 2r8q A   134 L H  -65.668  -37.001  175.859   12.980    4.780   20.700
 2r8q A   135 V H  -67.554  -42.379 -177.412   11.710    1.560   22.250
 2r8q A   136 T H  -59.632  -35.790 -177.956   13.180   -0.560   19.450

 1wdy A   256 A H  -59.427  -37.626 -179.253   45.160  -21.480   11.330
 1wdy A   257 L H  -68.216  -49.587  179.184   47.130  -24.660   10.660
 1wdy A   258 L H  -57.796  -43.560  175.836   45.620  -26.640   13.540
 1wdy A   259 L H  -60.663  -46.441 -179.409   42.150  -25.560   12.440
 1wdy A   260 A H  -57.494  -42.152  179.939   42.910  -26.510    8.840

 2d8a A   183 G H  -64.869  -37.225  175.701   31.240   39.590   18.340
 2d8a A   184 I H  -61.966  -46.440  179.453   31.380   42.190   21.120
 2d8a A   185 A H  -61.901  -41.946  178.920   34.220   40.330   22.830
 2d8a A   186 V H  -65.373  -47.960 -179.336   36.100   40.030   19.540
 2d8a A   187 A H  -59.892  -44.464  177.476   35.590   43.680   18.600

 2po3 A    79 G H  -59.282  -42.293  179.095   27.160  -16.020  -40.070
 2po3 A    80 L H  -60.968  -42.898 -179.020   28.160  -13.640  -42.860
 2po3 A    81 Q H  -67.712  -39.022  175.351   30.910  -12.110  -40.720
 2po3 A    82 L H  -60.128  -43.071 -177.731   32.190  -15.550  -39.750
 2po3 A    83 L H  -63.067  -46.246  179.446   32.360  -16.560  -43.410

 1v5d A   143 S H  -61.151  -29.344  176.515    6.710   16.290   42.350
 1v5d A   144 L H  -65.271  -31.551  177.803    6.230   12.560   41.860
 1v5d A   145 L H  -72.935  -37.197  172.725    6.080   13.210   38.120
 1v5d A   146 L H  -63.815  -43.571 -179.578    9.350   15.140   38.290
 1v5d A   147 A H  -63.195  -37.156  174.880   10.910   12.310   40.290

 1y37 A   110 G H  -69.445  -33.593  176.408   25.300   17.870   -4.120
 1y37 A   111 H H  -60.266  -48.789  176.956   28.610   16.430   -2.920
 1y37 A   112 R H  -64.175  -39.988  177.576   28.450   13.700   -5.560
 1y37 A   113 M H  -56.498  -45.395 -178.979   27.280   16.250   -8.130
 1y37 A   114 A H  -65.012  -35.008 -179.143   30.370   18.370   -7.490

 2vat A   214 T H  -56.129  -44.875  178.832   90.360    1.030   30.360
 2vat A   215 L H  -58.894  -44.125 -179.690   88.320   -0.670   33.080
 2vat A   216 E H  -65.853  -37.339  176.286   85.410    1.710   32.500
 2vat A   217 W H  -53.606  -39.315 -173.095   85.610    1.090   28.750
 2vat A   218 A H  -58.536  -31.421 -171.382   84.920   -2.600   29.370

 3r1z A   104 A H  -55.006  -44.766 -176.603   76.770   74.300   51.250
 3r1z A   105 I H  -66.900  -47.727 -178.608   77.000   77.560   49.310
 3r1z A   106 D H  -60.097  -42.049  179.813   77.360   75.970   45.880
 3r1z A   107 L H  -64.684  -43.472  177.920   74.380   73.680   46.510
 3r1z A   108 A H  -59.927  -38.742  175.549   72.220   76.580   47.680

 2poc A   343 S H  -65.675  -32.926  176.868   66.180  -34.720   36.840
 2poc A   344 Y H  -67.494  -53.145 -171.596   68.040  -32.700   34.200
 2poc A   345 W H  -73.255  -29.983  170.785   69.900  -35.590   32.580
 2poc A   346 L H  -59.745  -46.042  174.799   66.840  -37.830   32.730
 2poc A   347 A H  -58.493  -46.969 -179.379   65.000  -35.180   30.710

 1pqw A    55 A H  -65.940  -41.529  177.971    4.880   41.100    3.530
 1pqw A    56 V H  -65.853  -42.988  176.917    2.600   38.100    4.010
 1pqw A    57 S H  -57.782  -49.810 -178.796    5.400   35.710    3.060
 1pqw A    58 I H  -66.990  -37.585  177.542    7.800   37.300    5.540
 1pqw A    59 A H  -63.646  -35.096  175.687    5.080   37.490    8.190

 1kf6 A    21 A H  -62.021  -43.793  179.175   16.950   11.200  -12.810
 1kf6 A    22 I H  -66.329  -44.995  176.993   20.670   11.150  -13.600
 1kf6 A    23 A H  -55.552  -44.588  179.328   21.620   11.440   -9.940
 1kf6 A    24 A H  -65.057  -40.670  178.844   19.390    8.470   -9.140
 1kf6 A    25 A H  -64.895  -33.431  178.616   20.850    6.470  -12.030

 1ihb A    41 A H  -59.713  -37.529 -179.925   17.070   30.950   41.700
 1ihb A    42 L H  -69.167  -35.043 -178.561   18.720   29.670   38.520
 1ihb A    43 Q H  -71.709  -36.504 -177.996   18.160   26.050   39.530
 1ihb A    44 V H  -91.663   -7.154 -177.600   14.470   26.580   40.290
 1ihb A    45 M L  -47.463  134.979  172.369   14.010   28.940   37.350

 3ntv A    86 S H  -59.475  -51.340 -177.371   -2.530   28.320   43.830
 3ntv A    87 M H  -70.353  -33.568  177.804   -5.790   30.140   43.100
 3ntv A    88 Q H  -61.991  -38.857  174.702   -4.710   33.160   45.140
 3ntv A    89 F H  -68.025  -46.815 -175.907   -1.720   33.540   42.820
 3ntv A    90 A H  -65.256  -28.180 -175.557   -3.760   32.940   39.670

 3qbp A   155 A H  -61.490  -34.988  179.401  -29.980   -3.360   -0.410
 3qbp A   156 T H  -65.025  -44.999 -179.430  -29.550   -5.180   -3.720
 3qbp A   157 H H  -70.398  -30.447  173.098  -28.430   -8.410   -2.040
 3qbp A   158 I H  -64.149  -46.859  179.768  -31.290   -8.050    0.440
 3qbp A   159 A H  -65.001  -41.379 -178.952  -33.810   -7.770   -2.390

 3hra A   181 A H  -61.279  -37.116  177.349  -12.910   -8.340    4.750
 3hra A   182 M H  -65.438  -38.776  175.970  -13.720   -9.620    8.240
 3hra A   183 D H  -58.559  -48.128 -177.939  -12.050  -12.930    7.390
 3hra A   184 Y H  -63.540  -45.355  179.594   -8.850  -11.170    6.330
 3hra A   185 A H  -57.383  -44.766 -178.856   -8.780   -8.920    9.390

 1sw6 A   204 I H  -53.082  -29.951 -178.357   26.860   48.180   30.770
 1sw6 A   205 L H  -72.002  -33.592  178.941   24.350   50.960   30.120
 1sw6 A   206 H H  -72.827  -33.244  179.547   26.910   53.050   28.240
 1sw6 A   207 H H  -74.048  -39.180  177.166   27.880   50.090   26.060
 1sw6 A   208 I H  -61.841  -44.614  177.864   24.260   49.250   25.250

 3bb8 A    89 A H  -64.994  -46.200  174.638   34.080   49.170   14.930
 3bb8 A    90 N H  -60.944  -42.265  178.013   37.370   47.550   13.950
 3bb8 A    91 L H  -56.714  -51.390  179.319   38.930   51.010   13.700
 3bb8 A    92 L H  -62.768  -40.630 -175.822   37.870   51.900   17.230
 3bb8 A    93 A H  -56.624  -53.892 -173.910   38.830   48.470   18.560

 3i6y A   155 A H  -63.159  -49.555 -177.666    0.200   16.770  -39.680
 3i6y A   156 L H  -65.078  -44.996  179.765    1.540   13.320  -40.560
 3i6y A   157 T H  -59.876  -49.116 -176.193   -0.770   12.890  -43.550
 3i6y A   158 I H  -64.909  -43.798  179.674    0.030   16.300  -45.010
 3i6y A   159 A H  -62.363  -44.022 -177.847    3.780   15.950  -44.490

 2p54 A   175 S H  -55.195  -45.810  178.732   13.140   19.650   18.320
 2p54 A   176 L H  -69.401  -40.865  179.187   10.620   18.210   15.870
 2p54 A   177 F H  -59.898  -45.253 -179.861    7.940   20.710   16.900
 2p54 A   178 V H  -67.017  -41.941  176.984   10.280   23.650   16.280
 2p54 A   179 A H  -56.741  -43.063  178.603   11.450   22.200   12.970

 2bty A   185 A H  -62.275  -40.789  179.332   11.850   55.300   60.780
 2bty A   186 A H  -65.001  -43.290 -177.178    8.780   53.950   62.580
 2bty A   187 E H  -65.303  -43.700  177.652    6.490   56.620   61.130
 2bty A   188 I H  -64.200  -42.304  177.753    7.690   56.020   57.570
 2bty A   189 A H  -57.835  -41.782  179.907    7.360   52.260   58.020

 3itu A   114 A H  -61.524  -37.831 -179.789   -7.500    0.680    9.990
 3itu A   115 L H  -60.561  -46.877 -179.439   -6.540   -0.840    6.630
 3itu A   116 F H  -63.443  -48.450 -179.698   -6.850    2.490    4.820
 3itu A   117 I H  -61.752  -38.245  177.655   -4.960    4.430    7.490
 3itu A   118 S H  -61.497  -45.904 -178.498   -2.250    1.770    7.500

 3ils A    99 A H  -58.810  -47.499  179.844  -19.060   34.720   58.070
 3ils A   100 Y H  -64.585  -45.074 -177.121  -20.270   35.240   61.640
 3ils A   101 V H  -62.520  -38.600  172.540  -17.930   38.170   62.280
 3ils A   102 V H  -65.737  -37.051  173.376  -19.230   39.880   59.140
 3ils A   103 A H  -61.028  -37.209  175.912  -22.720   39.110   60.420

 1awc B   136 A H  -55.015  -39.098  176.467   38.770   15.050   46.830
 1awc B   137 F H  -57.131  -48.302 -178.538   35.080   15.420   47.670
 1awc B   138 D H  -60.435  -37.012  178.816   35.910   16.950   51.050
 1awc B   139 I H  -64.144  -46.273 -179.980   38.240   19.430   49.370
 1awc B   140 S H  -63.467  -36.293  175.716   35.580   20.580   46.920

 1nu5 A   103 A H  -55.000  -46.948 -179.902  -50.050  -30.060    3.250
 1nu5 A   104 I H  -70.032  -43.060 -178.699  -50.830  -28.240    0.010
 1nu5 A   105 D H  -59.269  -42.734  178.780  -54.530  -29.140    0.060
 1nu5 A   106 I H  -63.528  -40.755  178.079  -54.920  -27.700    3.550
 1nu5 A   107 A H  -62.800  -41.331 -178.582  -53.190  -24.500    2.480

 3n05 A   342 V H  -62.853  -40.634  176.495   42.940   55.820   61.220
 3n05 A   343 A H  -62.863  -43.353  178.137   46.730   55.960   61.310
 3n05 A   344 A H  -61.474  -43.556  177.767   46.730   58.770   58.750
 3n05 A   345 I H  -63.786  -42.860 -178.555   44.170   60.700   60.800
 3n05 A   346 A H  -65.006  -36.494  178.622   46.120   60.120   64.010

 1dcq A   172 A H  -61.793  -31.272  178.309   10.600   19.250   -4.420
 1dcq A   173 L H  -71.951  -42.873  175.608   14.350   19.790   -4.730
 1dcq A   174 H H  -57.239  -45.036  178.596   13.950   22.070   -7.750
 1dcq A   175 L H  -66.353  -49.484 -175.112   11.420   24.140   -5.790
 1dcq A   176 A H  -55.465  -50.694 -172.806   13.370   24.140   -2.530

 1y2k A   128 A H  -65.081  -41.442 -178.902   -5.160   35.900   23.100
 1y2k A   129 A H  -63.591  -45.036 -179.982   -2.740   35.550   20.190
 1y2k A   130 I H  -67.770  -45.386  178.496   -4.620   38.050   18.040
 1y2k A   131 F H  -58.703  -48.826  179.356   -5.160   40.490   20.910
 1y2k A   132 A H  -55.019  -47.560 -179.825   -1.490   40.360   21.890

 1buc A   254 A H  -61.821  -37.360  175.882   56.220   13.440  101.300
 1buc A   255 L H  -58.721  -46.306 -179.077   53.840   15.680  103.250
 1buc A   256 G H  -64.227  -39.093  177.171   51.990   16.590  100.060
 1buc A   257 I H  -60.800  -45.354  179.520   51.760   12.930   99.060
 1buc A   258 A H  -63.966  -41.174 -179.587   50.230   12.030  102.420

 2o7r A   175 A H  -59.836  -38.616  179.359   52.670   43.680   14.730
 2o7r A   176 Y H  -61.802  -52.110 -178.940   55.190   42.100   12.370
 2o7r A   177 H H  -69.185  -31.588  175.919   52.600   40.080   10.450
 2o7r A   178 A H  -65.735  -39.457  176.773   50.190   43.020   10.600
 2o7r A   179 G H  -65.018  -40.648  176.715   52.820   45.220    8.960

position:  3  neighbors: 200

 2pnn A   105 L H  -63.422  -37.716  176.578   30.050    2.910   -9.270
 2pnn A   106 H H  -60.373  -44.550  178.842   31.230    0.090  -11.530
 2pnn A   107 I H  -63.960  -43.073 -178.467   32.540    2.610  -14.050
 2pnn A   108 A H  -57.340  -42.455 -179.334   34.250    4.670  -11.360
 2pnn A   109 I H  -73.468  -39.985  177.305   36.240    1.650  -10.180

 2rfa A    79 L H  -65.028  -45.694  175.030   28.220   49.440   11.090
 2rfa A    80 H H  -55.060  -44.332 -178.717   27.680   49.320   14.850
 2rfa A    81 I H  -63.816  -48.612 -177.281   30.580   46.890   15.140
 2rfa A    82 A H  -60.997  -38.754  177.915   32.970   48.940   13.000
 2rfa A    83 V H  -64.521  -45.172  178.629   32.180   52.060   15.030

 2etb A    94 L H  -64.980  -41.374  175.164   17.810   21.590   44.550
 2etb A    95 H H  -60.805  -40.324  179.951   15.460   18.640   45.010
 2etb A    96 I H  -64.996  -44.456 -179.479   18.030   16.390   43.330
 2etb A    97 A H  -57.862  -39.636  178.649   20.850   17.600   45.570
 2etb A    98 I H  -70.608  -42.226  176.783   18.800   16.680   48.640

 3jxi A    97 L H  -63.937  -39.150  175.384  -43.020   -7.870   -6.280
 3jxi A    98 H H  -58.676  -44.575  178.323  -41.870   -5.070   -8.590
 3jxi A    99 I H  -64.271  -45.092 -177.623  -38.440   -6.690   -8.800
 3jxi A   100 A H  -58.215  -41.511  178.882  -39.880  -10.160   -9.370
 3jxi A   101 I H  -72.707  -45.386  179.813  -41.900   -8.910  -12.340

 1oy3 D    13 L H  -67.077  -46.409  178.263   12.460    4.410   23.400
 1oy3 D    14 H H  -59.472  -40.505 -179.036   12.190    2.060   20.430
 1oy3 D    15 L H  -71.614  -33.518  176.900   14.000   -0.650   22.390
 1oy3 D    16 A H  -60.301  -39.403  176.877   11.770   -0.090   25.410
 1oy3 D    17 V H  -75.017  -44.852 -178.180    8.770   -0.970   23.250

 1uoh A    44 L H  -63.620  -42.081 -177.542   28.180   38.490   -4.630
 1uoh A    45 H H  -62.546  -44.064 -177.041   25.680   35.830   -5.700
 1uoh A    46 W H  -76.713  -30.743  174.982   28.360   33.420   -6.910
 1uoh A    47 A H  -65.014  -39.911  176.691   30.590   34.160   -3.920
 1uoh A    48 C H  -65.501  -40.189  179.698   27.740   33.170   -1.610

 1awc B    38 L H  -70.699  -38.438  171.145   60.170   16.490   33.910
 1awc B    39 H H  -58.436  -45.398 -175.708   58.810   18.200   37.020
 1awc B    40 L H  -67.117  -47.070  179.522   59.740   21.580   35.550
 1awc B    41 A H  -59.780  -47.670  179.787   58.250   20.920   32.110
 1awc B    42 A H  -66.131  -38.076 -176.455   55.010   19.600   33.580

 2f8y A    62 L H  -69.333  -39.277  173.612  -29.890   51.410   11.950
 2f8y A    63 H H  -62.397  -42.426  179.603  -29.360   52.920   15.400
 2f8y A    64 A H  -65.007  -39.861  178.807  -27.800   49.650   16.550
 2f8y A    65 A H  -60.963  -43.903  178.881  -25.510   49.560   13.520
 2f8y A    66 V H  -65.480  -45.754 -177.211  -24.230   53.060   14.290

 1ikn D    82 L H  -67.667  -33.350  175.178   24.100   24.880    5.710
 1ikn D    83 H H  -64.333  -40.752  176.496   24.570   25.630    9.400
 1ikn D    84 L H  -62.579  -44.357 -178.883   21.530   23.490   10.170
 1ikn D    85 A H  -63.214  -41.408 -179.152   22.860   20.640    8.040
 1ikn D    86 C H  -69.487  -34.403  177.519   26.270   20.760    9.720

 1ycs B    74 L H  -64.881  -32.627  171.194    8.390  -10.310   86.380
 1ycs B    75 H H  -62.358  -49.923 -177.208    8.600   -6.520   86.340
 1ycs B    76 N H  -64.527  -40.008 -178.383    5.730   -6.220   88.820
 1ycs B    77 A H  -65.096  -45.545 -178.991    7.120   -8.960   91.070
 1ycs B    78 V H  -67.480  -43.398 -178.977   10.600   -7.440   91.250

 3ljn A   177 L H  -59.743  -48.672  178.154    9.240   11.530   30.430
 3ljn A   178 M H  -61.472  -37.791  178.791    7.490   14.900   30.280
 3ljn A   179 R H  -65.518  -41.052  177.268   10.090   16.320   32.660
 3ljn A   180 A H  -61.510  -41.816  178.591   12.920   15.080   30.440
 3ljn A   181 M H  -60.310  -49.629 -177.057   11.300   16.750   27.430

 1uoh A    77 L H  -73.183  -38.221  171.890   20.670   35.280    1.470
 1uoh A    78 H H  -58.281  -46.002 -175.608   18.700   32.570   -0.320
 1uoh A    79 I H  -67.907  -48.622 -177.869   21.910   31.220   -1.830
 1uoh A    80 A H  -64.470  -41.429 -179.188   24.020   31.320    1.330
 1uoh A    81 A H  -61.280  -47.746 -178.082   21.250   29.840    3.470

 2xai A    40 L H  -64.544  -38.651  175.101   22.540    6.260   51.480
 2xai A    41 H H  -58.834  -44.469 -177.654   19.550    3.950   51.920
 2xai A    42 E H  -69.207  -40.521 -179.162   17.190    6.920   51.700
 2xai A    43 A H  -63.680  -44.288  178.885   18.960    8.450   48.700
 2xai A    44 C H  -65.398  -41.799  179.423   18.820    5.200   46.730

 1ikn D    49 L H  -64.210  -36.034  175.926   15.280   25.820    2.610
 1ikn D    50 H H  -62.374  -39.920  177.037   15.750   25.710    6.380
 1ikn D    51 L H  -67.289  -36.273  177.183   12.820   23.290    6.600
 1ikn D    52 A H  -56.147  -44.660  177.647   14.370   21.200    3.830
 1ikn D    53 V H  -70.242  -53.320 -177.205   17.430   20.640    6.010

 1ikn D   121 L H  -69.130  -39.373  175.421   32.940   24.020   10.430
 1ikn D   122 H H  -60.228  -46.945 -178.610   32.520   24.940   14.090
 1ikn D   123 L H  -63.119  -44.050  178.135   29.110   23.260   14.210
 1ikn D   124 A H  -61.706  -44.136 -179.350   30.400   20.120   12.500
 1ikn D   125 S H  -64.818  -41.785 -179.320   33.390   19.940   14.840

 1s70 B   236 L H  -79.688  -36.482  176.505   -9.750   49.440  105.640
 1s70 B   237 H H  -57.505  -40.932  179.741   -7.070   48.460  103.130
 1s70 B   238 A H  -74.820  -53.552 -178.703   -7.900   51.590  101.120
 1s70 B   239 A H  -51.671  -38.194 -178.671   -8.480   53.990  104.020
 1s70 B   240 A H  -79.177  -50.243 -178.814   -5.090   52.980  105.420

 1uoh A   110 L H  -67.549  -39.940  174.650   14.220   30.070    6.300
 1uoh A   111 H H  -57.725  -43.511  176.168   12.380   27.570    4.120
 1uoh A   112 Y H  -62.331  -44.396 -179.760   15.730   26.600    2.610
 1uoh A   113 A H  -60.125  -45.328 -174.907   17.290   26.320    6.070
 1uoh A   114 A H  -64.993  -45.332 -173.992   14.510   24.090    7.400

 1awc B   104 L H  -68.518  -38.083  179.456   43.020   14.410   41.990
 1awc B   105 H H  -65.560  -43.073 -177.598   43.270   16.150   45.360
 1awc B   106 W H  -74.234  -39.879  174.976   45.360   19.010   43.980
 1awc B   107 A H  -58.354  -40.098  177.279   43.270   19.330   40.820
 1awc B   108 T H  -70.089  -44.904 -179.581   40.220   19.680   43.050

 2rfm A   138 L H  -67.157  -46.474  177.872   38.340   27.740   15.520
 2rfm A   139 I H  -62.951  -42.396 -179.989   41.250   26.890   13.240
 2rfm A   140 V H  -64.650  -46.258  177.785   42.930   30.220   14.000
 2rfm A   141 A H  -60.492  -38.266  179.037   42.490   29.800   17.750
 2rfm A   142 S H  -65.164  -40.137 -177.581   43.900   26.280   17.480

 1ikn D   155 L H  -73.393  -36.953  173.155   41.040   22.590   17.560
 1ikn D   156 H H  -65.205  -37.263  178.552   40.340   24.300   20.880
 1ikn D   157 L H  -68.639  -41.572  179.302   36.830   22.850   20.770
 1ikn D   158 A H  -59.716  -40.100  177.011   38.130   19.350   20.010
 1ikn D   159 V H  -65.210  -48.912  178.832   40.330   19.530   23.100

 1ihb A   107 L H  -65.010  -39.817  177.061   23.270   15.850   24.580
 1ihb A   108 H H  -60.565  -43.678 -176.972   22.250   12.440   25.930
 1ihb A   109 L H  -70.529  -42.008  179.332   19.080   13.880   27.450
 1ihb A   110 A H  -65.015  -44.386  178.216   18.160   15.920   24.390
 1ihb A   111 A H  -66.410  -38.303  176.678   18.730   12.970   22.050

 2rfm A   105 L H  -62.139  -47.898 -179.283   37.040   38.120   16.260
 2rfm A   106 M H  -61.748  -37.604 -179.274   39.950   36.600   14.350
 2rfm A   107 W H  -69.299  -38.999  177.247   42.150   39.590   15.210
 2rfm A   108 S H  -68.217  -30.333  173.317   41.300   39.340   18.910
 2rfm A   109 I H  -70.002  -46.782 -178.718   42.200   35.650   18.710

 3ljn A    57 L H  -69.544  -37.566  173.036   15.230    4.120   58.110
 3ljn A    58 H H  -54.461  -50.778 -177.580   15.610    7.770   57.140
 3ljn A    59 L H  -66.334  -42.343  179.723   19.040    7.900   58.760
 3ljn A    60 A H  -53.536  -51.614 -176.867   20.090    4.520   57.370
 3ljn A    61 C H  -66.316  -34.100 -179.788   19.480    5.580   53.770

 1awc B    71 L H  -65.083  -37.251  177.335   51.650   14.500   37.420
 1awc B    72 H H  -61.980  -44.744  179.032   51.050   16.260   40.740
 1awc B    73 M H  -65.779  -45.056  179.580   52.470   19.510   39.370
 1awc B    74 A H  -58.316  -49.881 -178.744   50.560   19.200   36.100
 1awc B    75 A H  -66.336  -40.746  179.016   47.240   18.580   37.850

 2dzn A   144 L H  -64.038  -36.520  174.650   -2.360   16.310   31.860
 2dzn A   145 H H  -58.095  -38.827  176.783   -4.920   13.510   31.990
 2dzn A   146 R H  -70.024  -44.718 -178.343   -2.960   11.830   29.210
 2dzn A   147 A H  -58.469  -40.254  179.575    0.410   12.480   30.850
 2dzn A   148 A H  -70.096  -39.756 -176.673   -0.780   10.800   34.050

 1bd8 A   105 I H  -73.553  -29.268  172.564    4.910   -0.580    9.510
 1bd8 A   106 H H  -61.509  -48.819 -178.775    3.820   -4.130    8.690
 1bd8 A   107 L H  -66.633  -37.548  178.080    3.140   -4.850   12.360
 1bd8 A   108 A H  -62.264  -42.455  178.454    1.410   -1.500   12.810
 1bd8 A   109 V H  -65.828  -40.339 -179.286   -0.940   -2.270    9.920

 1bd8 A    72 V H  -64.376  -39.908  178.702   11.200   -0.190   16.870
 1bd8 A    73 H H  -64.057  -44.355 -179.402    9.280   -3.320   15.920
 1bd8 A    74 D H  -67.084  -41.914 -178.446    7.800   -3.680   19.410
 1bd8 A    75 A H  -62.485  -44.702  179.852    6.930    0.010   19.670
 1bd8 A    76 A H  -69.301  -38.746 -179.158    5.080    0.020   16.340

 2vge A    58 L H  -64.615  -37.464  178.486   49.070   21.020   27.860
 2vge A    59 H H  -58.496  -49.792 -176.727   51.650   18.270   27.360
 2vge A    60 N H  -72.883  -33.201  176.194   53.690   20.320   24.890
 2vge A    61 A H  -60.919  -38.883  178.173   53.210   23.510   26.900
 2vge A    62 I H  -69.283  -47.656 -178.886   54.840   21.790   29.870

 1k1a A    83 A H  -66.854  -43.134  177.039   28.010   -2.580   23.590
 1k1a A    84 H H  -56.047  -45.601 -178.020   28.990    0.580   25.460
 1k1a A    85 L H  -65.403  -42.570 -177.827   25.360    1.740   25.510
 1k1a A    86 A H  -57.763  -40.582 -179.449   24.030   -1.640   26.650
 1k1a A    87 C H  -70.925  -43.249 -179.679   26.270   -1.550   29.730

 2f8y A   162 L H  -67.880  -40.991  174.828  -22.400   77.880   18.950
 2f8y A   163 F H  -58.224  -43.793 -178.707  -23.970   78.480   22.360
 2f8y A   164 L H  -68.090  -38.339  173.476  -23.630   74.780   23.160
 2f8y A   165 A H  -59.483  -45.536  176.308  -20.010   74.800   22.000
 2f8y A   166 A H  -64.998  -33.553 -178.445  -19.370   77.740   24.330

 1uoh A   176 L H  -70.865  -35.827  172.334    1.310   17.020   11.910
 1uoh A   177 H H  -59.818  -44.479 -179.515   -0.390   15.540    8.850
 1uoh A   178 L H  -67.021  -39.612  176.956    2.990   15.400    7.110
 1uoh A   179 A H  -60.448  -50.749 -177.427    4.620   13.840   10.170
 1uoh A   180 C H  -65.108  -41.983 -179.070    1.990   11.120   10.480

 2f8y A    96 L H  -71.110  -45.243  174.401  -27.320   61.090   12.180
 2f8y A    97 I H  -60.776  -40.650  179.496  -27.400   62.710   15.620
 2f8y A    98 L H  -64.866  -43.734  178.978  -26.130   59.450   17.100
 2f8y A    99 A H  -61.802  -38.178  177.733  -23.280   59.230   14.600
 2f8y A   100 A H  -64.978  -44.118 -177.404  -22.290   62.800   15.460

 3ljn A   248 L H  -56.707  -46.391  179.732   -2.490   15.870   13.950
 3ljn A   249 Y H  -61.856  -44.482  179.830   -3.080   19.610   14.230
 3ljn A   250 L H  -64.845  -39.761  178.169    0.170   20.120   16.150
 3ljn A   251 S H  -62.629  -43.024  177.093    2.080   18.020   13.630
 3ljn A   252 V H  -57.930  -53.442 -176.834    0.710   20.120   10.770

 3c5r A    47 L H  -67.317  -43.134  176.703   -0.330   17.760   18.380
 3c5r A    48 H H  -55.228  -47.340 -176.226    2.240   16.130   16.100
 3c5r A    49 E H  -68.185  -42.806  178.937    4.580   19.100   16.450
 3c5r A    50 A H  -59.062  -43.142  178.369    4.130   19.390   20.210
 3c5r A    51 C H  -69.912  -36.446  179.332    5.020   15.720   20.630

 1wdy A   223 L H  -66.947  -48.364  177.257   43.890  -15.960    8.260
 1wdy A   224 I H  -60.577  -39.130 -179.884   42.070  -18.090   10.830
 1wdy A   225 L H  -66.692  -39.680  178.837   38.750  -16.780    9.520
 1wdy A   226 A H  -64.901  -37.889  175.954   39.670  -17.650    5.940
 1wdy A   227 V H  -66.247  -42.250  176.268   40.530  -21.190    7.040

 3f6q A    76 L H  -70.003  -35.904  173.962   20.420   13.150    2.380
 3f6q A    77 H H  -59.581  -45.014 -174.502   19.600   10.210    0.100
 3f6q A    78 L H  -72.737  -41.927  178.254   19.020   12.540   -2.840
 3f6q A    79 A H  -63.699  -41.629  178.809   22.070   14.730   -2.210
 3f6q A    80 A H  -67.307  -43.836 -176.434   24.290   11.660   -1.870

 2xai A    73 L H  -65.476  -46.471  177.404   21.180   -1.780   46.170
 2xai A    74 F H  -56.920  -47.478 -178.183   17.740   -3.170   47.000
 2xai A    75 N H  -64.714  -36.305  176.098   16.350    0.320   47.570
 2xai A    76 A H  -62.806  -37.895  179.074   17.880    1.500   44.300
 2xai A    77 C H  -73.628  -25.454  171.352   16.080   -1.330   42.510

 3eu9 A   113 I H  -67.633  -25.775  179.636   13.610  -32.610  -27.460
 3eu9 A   114 H H  -84.938  -34.996  173.543   11.240  -35.530  -28.040
 3eu9 A   115 L H  -65.679  -45.239  176.840   13.680  -38.110  -26.700
 3eu9 A   116 A H  -58.644  -43.838  179.972   14.270  -35.990  -23.610
 3eu9 A   117 A H  -60.282  -55.330 -169.217   10.520  -35.660  -23.100

 1oy3 D    49 L H  -67.459  -41.358  174.927    4.150    4.610   18.560
 1oy3 D    50 H H  -57.718  -45.016 -179.814    4.360    2.620   15.320
 1oy3 D    51 L H  -61.521  -44.705 -179.155    6.070   -0.210   17.200
 1oy3 D    52 A H  -62.675  -40.405  179.477    3.410   -0.240   19.920
 1oy3 D    53 A H  -64.846  -40.621  178.320    0.620   -0.350   17.330

 1oy3 D   162 L H  -67.971  -44.675  173.309  -10.670    2.110    6.250
 1oy3 D   163 H H  -51.933  -46.142 -179.613   -9.200    0.750    3.010
 1oy3 D   164 V H  -65.050  -46.190 -178.608   -6.790   -1.310    5.110
 1oy3 D   165 A H  -60.085  -40.851 -179.107   -9.480   -2.530    7.500
 1oy3 D   166 V H  -71.296  -42.979  178.943  -11.680   -3.650    4.610

 3hra A    43 L H  -68.885  -48.753  173.734   -3.380   14.600  -20.430
 3hra A    44 N H  -51.498  -41.978 -179.669   -2.310   11.100  -19.380
 3hra A    45 I H  -66.547  -46.991  179.929    1.230   12.460  -19.170
 3hra A    46 A H  -58.811  -43.763 -178.738    0.260   15.510  -17.120
 3hra A    47 V H  -64.980  -42.652  174.642   -1.700   13.370  -14.660

 3f6q A    43 L H  -73.270  -38.400  173.968   14.210   20.400    0.790
 3f6q A    44 H H  -54.051  -50.932 -175.061   14.070   17.130   -1.150
 3f6q A    45 W H  -69.558  -41.020  179.658   14.100   18.970   -4.470
 3f6q A    46 A H  -60.090  -47.638  179.729   16.720   21.520   -3.420
 3f6q A    47 C H  -68.196  -37.752 -179.084   19.140   18.810   -2.290

 1oy3 D   196 L H  -65.198  -41.785  177.882  -17.560   -1.370   -1.180
 1oy3 D   197 H H  -64.157  -39.492 -179.658  -15.380   -2.470   -4.090
 1oy3 D   198 L H  -69.789  -38.198  176.987  -12.710   -3.720   -1.690
 1oy3 D   199 A H  -62.776  -41.575  175.171  -15.280   -5.610    0.390
 1oy3 D   200 V H  -65.094  -46.040  177.299  -16.500   -7.330   -2.770

 1k1a A   120 L H  -66.662  -41.525  176.028   33.880   -3.480   30.870
 1k1a A   121 H H  -55.254  -47.007  179.248   34.930   -0.210   32.480
 1k1a A   122 V H  -65.010  -45.007 -177.858   31.380    1.110   32.110
 1k1a A   123 A H  -60.407  -41.990  179.141   29.800   -2.140   33.300
 1k1a A   124 V H  -66.277  -41.842  179.609   31.940   -2.170   36.440

 3eu9 A    46 L H  -69.341  -33.387  173.565   31.700  -41.170  -31.070
 3eu9 A    47 H H  -64.814  -44.881 -178.594   28.420  -42.950  -30.360
 3eu9 A    48 W H  -68.755  -38.248  178.615   30.070  -45.110  -27.700
 3eu9 A    49 A H  -65.819  -47.808 -177.797   31.890  -42.130  -26.180
 3eu9 A    50 A H  -64.702  -44.272 -173.734   28.790  -39.940  -26.030

 1ihb A    74 I H  -68.964  -26.085  172.840   21.530   22.750   31.300
 1ihb A    75 H H  -67.207  -47.929  178.719   20.420   19.160   31.850
 1ihb A    76 D H  -64.340  -40.047 -179.801   16.830   20.250   32.480
 1ihb A    77 A H  -63.810  -48.966  179.573   16.960   22.660   29.540
 1ihb A    78 A H  -66.515  -40.071 -178.945   18.270   20.050   27.110

 2f8y A   129 L H  -70.007  -38.555  175.471  -25.000   70.140   14.480
 2f8y A   130 H H  -57.772  -47.178 -175.832  -26.060   71.060   18.010
 2f8y A   131 W H  -75.739  -33.740  172.971  -24.680   67.800   19.390
 2f8y A   132 A H  -59.403  -37.533  172.965  -21.580   67.970   17.210
 2f8y A   133 A H  -66.917  -45.214 -176.517  -20.910   71.290   18.930

 1s70 B   203 L H  -63.156  -32.849  179.935  -17.550   51.780  100.560
 1s70 B   204 H H  -81.062  -34.401  177.601  -14.040   51.530   99.110
 1s70 B   205 V H  -65.252  -44.761  177.974  -14.320   54.820   97.220
 1s70 B   206 A H  -60.096  -46.048  179.934  -15.340   56.690  100.360
 1s70 B   207 A H  -61.658  -49.157 -176.808  -12.460   55.180  102.330

 2rfa A    41 L H  -71.184  -37.653  172.551   30.180   40.150    7.630
 2rfa A    42 H H  -57.733  -45.917  179.271   29.390   40.550   11.320
 2rfa A    43 I H  -64.078  -46.352  177.249   32.300   38.240   12.120
 2rfa A    44 A H  -55.057  -45.450  178.858   34.620   40.060    9.720
 2rfa A    45 A H  -65.003  -43.229 -176.222   33.720   43.360   11.400

 1wdy A    43 L H  -67.070  -43.088  176.180    6.380   10.720    8.860
 1wdy A    44 H H  -57.197  -41.384 -178.519    8.870    7.960    9.650
 1wdy A    45 N H  -72.392  -37.871  177.825    6.550    5.450    8.000
 1wdy A    46 A H  -62.676  -40.552  176.915    5.940    7.680    4.980
 1wdy A    47 V H  -68.495  -42.624  178.240    9.690    7.950    4.440

 1ycs B   107 L H  -72.359  -37.231  175.239   17.410   -6.220   86.490
 1ycs B   108 H H  -65.130  -40.123  178.578   16.990   -2.450   86.180
 1ycs B   109 C H  -69.157  -40.911  177.937   14.050   -2.590   88.590
 1ycs B   110 A H  -62.974  -43.763  178.359   15.960   -4.820   91.010
 1ycs B   111 A H  -62.246  -44.225 -177.236   18.950   -2.460   90.940

 2dzn A    40 L H  -63.142  -35.004  178.775    0.820   17.520    2.880
 2dzn A    41 H H  -56.100  -45.940 -173.563   -1.110   15.360    5.340
 2dzn A    42 W H  -79.996  -38.713  177.186    0.530   12.160    4.090
 2dzn A    43 S H  -59.435  -42.907  175.007    3.990   13.630    3.510
 2dzn A    44 V H  -67.569  -44.177 -177.873    4.030   14.800    7.120

 3deo A   114 L H  -72.485  -34.513  175.792    4.980    9.120    5.830
 3deo A   115 H H  -64.780  -41.006  179.983    7.430   11.300    7.750
 3deo A   116 M H  -72.892  -38.788  175.549   10.310   10.000    5.630
 3deo A   117 A H  -58.910  -45.514  177.277    8.300   10.320    2.420
 3deo A   118 A H  -69.912  -44.440 -173.748    7.600   13.970    3.260

 1n0q A    39 L H  -68.654  -37.683  174.870   22.730   31.980   21.030
 1n0q A    40 H H  -58.369  -46.910 -172.334   21.980   34.710   18.490
 1n0q A    41 L H  -74.177  -40.723  176.998   21.740   37.380   21.190
 1n0q A    42 A H  -62.147  -46.463  177.796   24.760   36.230   23.190
 1n0q A    43 A H  -66.314  -37.744  179.833   26.900   36.120   20.050

 2jab A    51 L H  -64.056  -47.842  175.965   59.880   26.350   -1.040
 2jab A    52 Y H  -59.371  -45.488 -174.852   58.420   23.370   -2.890
 2jab A    53 L H  -67.756  -41.582  178.982   55.530   23.100   -0.430
 2jab A    54 A H  -64.955  -42.780  175.361   54.700   26.810   -0.540
 2jab A    55 T H  -58.961  -43.142 -179.485   54.740   26.770   -4.330

 2f8y A    29 L H  -74.449  -31.964  169.682  -32.120   42.520   12.640
 2f8y A    30 H H  -61.557  -47.035 -178.215  -31.200   44.510   15.740
 2f8y A    31 L H  -66.568  -40.305  176.982  -28.910   41.690   16.870
 2f8y A    32 A H  -55.688  -42.986  176.427  -27.400   41.350   13.400
 2f8y A    33 A H  -64.719  -44.057 -176.464  -26.390   45.010   13.600

 1k1a A    50 L H  -69.775  -41.272  173.364   20.660    0.410   16.580
 1k1a A    51 H H  -55.001  -45.876 -178.352   21.820    2.910   19.190
 1k1a A    52 L H  -69.781  -34.371  176.290   18.190    3.790   19.890
 1k1a A    53 A H  -59.311  -42.184  176.663   17.230    0.110   19.980
 1k1a A    54 V H  -70.151  -44.549 -178.018   19.700   -0.390   22.830

 1k1a A   187 L H  -71.427  -31.487  173.368   45.870   -2.420   47.790
 1k1a A   188 H H  -57.561  -48.729 -178.304   47.270    1.100   48.090
 1k1a A   189 S H  -65.421  -47.828 -177.273   43.790    2.580   47.700
 1k1a A   190 A H  -62.238  -44.968 -176.666   42.070    0.080   49.990
 1k1a A   191 S H  -71.486  -36.943 -179.065   44.680    0.380   52.750

 2pnn A   152 L H  -64.795  -46.053  175.581   34.550   -5.460   -4.490
 2pnn A   153 S H  -60.598  -41.776  175.758   35.460   -8.340   -6.800
 2pnn A   154 L H  -57.248  -52.574 -176.304   36.160   -5.800   -9.540
 2pnn A   155 A H  -59.557  -37.082  178.803   38.460   -3.740   -7.330
 2pnn A   156 A H  -71.297  -47.155 -172.929   40.360   -6.870   -6.310

 3c5r A    80 L H  -67.606  -35.932  175.519    3.020    8.500   19.510
 3c5r A    81 H H  -60.705  -47.943 -176.631    5.560    8.060   16.710
 3c5r A    82 D H  -64.148  -45.159 -178.309    6.870   11.600   17.130
 3c5r A    83 A H  -65.020  -47.697 -179.493    7.120   11.390   20.920
 3c5r A    84 A H  -65.029  -42.527 -178.269    8.790    7.980   20.940

 2rfm A    39 L H  -64.368  -46.826  176.991   36.680   58.120   14.260
 2rfm A    40 M H  -57.346  -42.306  178.726   39.320   55.550   13.350
 2rfm A    41 V H  -62.250  -45.194  178.849   41.970   57.810   14.860
 2rfm A    42 A H  -62.407  -40.503 -178.592   39.990   58.180   18.090
 2rfm A    43 C H  -64.477  -41.806  177.404   39.440   54.420   18.280

 1wdy A    76 F H  -61.492  -47.254  179.001   16.550   12.030    6.960
 1wdy A    77 L H  -65.189  -35.037  177.376   18.390    8.920    8.140
 1wdy A    78 L H  -66.931  -33.639  177.823   15.390    6.800    7.130
 1wdy A    79 A H  -65.003  -35.380  175.359   15.570    8.310    3.650
 1wdy A    80 A H  -65.010  -41.668  174.281   19.140    7.040    3.370

 2dzn A   178 L H  -62.174  -43.388  176.037   -4.520   11.380   39.690
 2dzn A   179 F H  -54.886  -44.433 -176.080   -7.220    8.790   39.010
 2dzn A   180 H H  -66.533  -44.764 -179.514   -5.570    7.910   35.700
 2dzn A   181 A H  -56.105  -51.432 -176.347   -2.080    7.550   37.150
 2dzn A   182 L H  -68.991  -37.172 -179.450   -3.150    5.130   39.870

 2vge A    91 L H  -67.799  -36.445  177.477   52.310   15.640   35.820
 2vge A    92 H H  -63.979  -42.603  179.378   54.580   12.900   34.480
 2vge A    93 C H  -66.832  -42.502  178.329   55.960   15.240   31.820
 2vge A    94 A H  -60.495  -41.212  178.298   56.470   18.050   34.330
 2vge A    95 A H  -64.988  -41.590 -178.242   58.390   15.680   36.600

 2jab A    84 L H  -70.248  -41.789  172.409   59.530   26.190  -11.270
 2jab A    85 H H  -55.774  -43.750 -176.355   58.270   22.920  -12.720
 2jab A    86 L H  -72.537  -37.675  175.954   55.500   22.910  -10.110
 2jab A    87 A H  -63.524  -39.143  175.140   54.640   26.570  -10.690
 2jab A    88 A H  -66.261  -34.122  177.511   54.330   25.810  -14.400

 3f6q A   109 L H  -65.684  -33.349  177.754   25.910    5.500    1.270
 3f6q A   110 H H  -53.343  -44.742 -171.365   24.260    2.940   -1.000
 3f6q A   111 Y H  -87.612  -31.404  170.734   23.670    5.530   -3.710
 3f6q A   112 A H  -57.685  -43.105  178.284   26.910    7.450   -3.160
 3f6q A   113 C H  -75.000  -45.567 -176.910   28.740    4.200   -3.910

 1sw6 A   287 L H  -73.697  -46.477  179.106   21.580   59.580   27.800
 1sw6 A   288 N H  -64.534  -33.264  173.381   24.040   62.210   26.590
 1sw6 A   289 I H  -64.985  -49.966  178.197   25.630   59.530   24.420
 1sw6 A   290 A H  -61.774  -35.811 -178.954   22.270   58.540   22.950
 1sw6 A   291 A H  -63.260  -37.605  178.265   21.420   62.220   22.500

 2etb A    47 L H  -70.078  -42.675  171.658   22.520   21.590   35.890
 2etb A    48 M H  -58.891  -45.432  175.241   20.150   18.750   36.760
 2etb A    49 K H  -55.305  -44.312 -177.348   22.440   16.440   34.790
 2etb A    50 A H  -63.174  -46.233 -174.691   25.420   17.710   36.790
 2etb A    51 V H  -74.356  -26.221  172.443   23.800   17.230   40.200

 2rfa A   125 L H  -64.355  -40.041  178.782   26.120   57.940   15.980
 2rfa A   126 S H  -69.681  -33.253  173.257   25.590   57.420   19.710
 2rfa A   127 F H  -65.156  -43.314 -178.165   28.130   54.600   19.620
 2rfa A   128 A H  -64.864  -39.354  179.974   30.640   56.830   17.860
 2rfa A   129 A H  -63.950  -37.827 -175.003   30.190   59.620   20.410

 1wdy A   109 F H  -66.175  -43.144  176.835   26.180    7.720    4.720
 1wdy A   110 M H  -61.204  -47.229 -175.939   26.680    4.580    6.800
 1wdy A   111 E H  -64.563  -37.694  175.646   23.090    3.430    6.300
 1wdy A   112 A H  -63.034  -37.273  174.493   23.360    3.940    2.540
 1wdy A   113 A H  -66.851  -41.332 -178.883   26.450    1.730    2.620

 2dzn A   111 L H  -72.694  -36.924  170.198   -0.700   19.190   22.760
 2dzn A   112 H H  -54.088  -47.066 -173.225   -3.040   16.320   23.570
 2dzn A   113 L H  -70.767  -45.634 -179.348   -1.440   14.260   20.810
 2dzn A   114 A H  -63.101  -47.191 -179.227    2.190   15.080   21.620
 2dzn A   115 V H  -62.853  -45.243 -176.979    1.750   14.490   25.350

 2xai A   138 L H  -63.699  -43.404  179.395   11.140  -14.930   35.520
 2xai A   139 Y H  -58.483  -46.389 -178.292    8.130  -16.210   37.440
 2xai A   140 L H  -66.810  -40.459  176.291    7.550  -12.840   39.090
 2xai A   141 A H  -56.480  -43.020  178.027    7.990  -11.000   35.790
 2xai A   142 C H  -68.310  -43.833 -178.391    5.230  -13.160   34.310

 1s70 B    77 L H  -81.819  -46.418  176.001   -3.330   59.310   72.140
 1s70 B    78 H H  -48.413  -54.302 -177.026   -2.190   59.270   75.760
 1s70 B    79 Q H  -64.908  -41.170  177.807    1.210   57.870   74.790
 1s70 B    80 A H  -51.958  -48.347  178.623    1.490   60.190   71.790
 1s70 B    81 C H  -65.474  -43.433 -178.775    1.220   63.200   74.100

 1s70 B   110 L H  -68.727  -36.726  174.355   -4.810   66.840   78.490
 1s70 B   111 H H  -61.534  -44.343  179.578   -3.620   65.710   81.910
 1s70 B   112 A H  -58.858  -59.396 -178.008   -0.570   64.080   80.320
 1s70 B   113 A H  -54.167  -44.664  179.935    0.490   67.080   78.240
 1s70 B   114 A H  -56.429  -57.165 -175.117   -0.060   69.420   81.180

 1oy3 D    82 L H  -69.160  -42.635  175.376   -3.610    3.780   12.840
 1oy3 D    83 H H  -54.347  -46.390 -177.270   -2.730    2.240    9.480
 1oy3 D    84 L H  -65.029  -41.402  179.005   -0.590   -0.380   11.230
 1oy3 D    85 A H  -56.445  -39.830 -176.306   -3.320   -1.210   13.740
 1oy3 D    86 C L  -75.449   -9.113  177.914   -5.720   -2.010   10.900

 2b0o E   230 L H  -65.071  -41.813  176.731   -7.290    9.380   37.990
 2b0o E   231 H H  -59.997  -41.139 -178.333   -3.620    9.480   37.000
 2b0o E   232 Y H  -73.190  -33.466  174.890   -4.320    7.120   34.100
 2b0o E   233 A H  -61.338  -43.519  174.444   -7.360    9.140   33.050
 2b0o E   234 A H  -67.473  -36.415 -175.196   -5.110   12.190   32.750

 3jue A   272 L H  -65.536  -42.473  176.971   15.360  -67.730   -8.860
 3jue A   273 H H  -60.059  -43.023 -176.404   14.970  -71.430   -9.620
 3jue A   274 H H  -72.009  -38.611  176.165   16.060  -72.360   -6.100
 3jue A   275 A H  -58.869  -43.642  179.796   13.810  -69.770   -4.470
 3jue A   276 T H  -67.850  -43.804  179.089   10.810  -71.200   -6.310

 2dzn A    76 F H  -74.227  -35.088  174.608    0.030   20.280   12.110
 2dzn A    77 H H  -62.892  -42.726  176.966   -2.080   17.880   14.150
 2dzn A    78 I H  -64.999  -45.492 -177.926   -0.410   14.960   12.380
 2dzn A    79 A H  -55.015  -46.815 -174.872    3.060   16.460   12.780
 2dzn A    80 C H  -70.174  -27.441  178.642    2.730   16.790   16.550

 3eu9 A   181 L H  -69.000  -41.032  175.254   -4.980  -35.520  -22.740
 3eu9 A   182 H H  -58.904  -46.717 -178.474   -5.990  -38.260  -25.180
 3eu9 A   183 W H  -65.330  -40.690  176.804   -2.540  -39.830  -24.940
 3eu9 A   184 A H  -60.400  -42.749  173.666   -2.570  -39.610  -21.140
 3eu9 A   185 V H  -57.483  -51.814 -176.176   -5.910  -41.420  -21.160

 1sw6 A   135 L H  -68.179  -35.151  176.579   33.790   33.720   29.050
 1sw6 A   136 H H  -64.145  -47.560 -178.849   34.220   36.680   26.710
 1sw6 A   137 W H  -60.860  -50.047 -173.442   34.260   34.470   23.610
 1sw6 A   138 L H  -72.335  -35.597  179.233   31.250   32.360   24.600
 1sw6 A   139 T H  -66.912  -41.446 -179.183   29.240   35.300   25.940

 1k1a A   154 L H  -67.625  -45.087  176.496   39.710   -3.870   39.400
 1k1a A   155 I H  -61.389  -38.638  174.222   41.300   -0.610   40.520
 1k1a A   156 H H  -59.696  -46.188 -176.232   38.090    1.150   39.480
 1k1a A   157 A H  -63.959  -40.832 -178.886   36.000   -1.280   41.540
 1k1a A   158 V H  -67.545  -42.823  178.453   38.140   -0.840   44.650

 3aaa C    77 L H  -67.838  -48.991  176.421   44.000   44.770   19.300
 3aaa C    78 L H  -59.174  -35.381  177.978   45.230   42.600   22.160
 3aaa C    79 S H  -62.501  -50.399  179.028   41.610   42.320   23.290
 3aaa C    80 A H  -63.055  -39.146  179.731   40.440   41.010   19.920
 3aaa C    81 V H  -65.500  -47.317 -179.067   43.450   38.700   19.720

 1uoh A   143 M H  -67.731  -37.609  174.270    7.490   23.590    9.960
 1uoh A   144 H H  -58.587  -45.830 -178.247    5.810   21.650    7.150
 1uoh A   145 R H  -66.239  -47.637 -179.453    9.200   20.960    5.560
 1uoh A   146 A H  -63.398  -38.911 -179.062   10.900   19.990    8.820
 1uoh A   147 A H  -64.758  -45.938 -178.045    7.970   17.780    9.820

 2rfa A   158 L H  -77.598  -40.356  174.134   23.540   64.320   24.590
 2rfa A   159 H H  -62.411  -41.862 -175.086   21.920   62.360   27.420
 2rfa A   160 I H  -65.101  -40.153  178.012   24.120   59.350   26.670
 2rfa A   161 L H  -59.063  -36.907  179.614   27.330   61.370   26.900
 2rfa A   162 I H  -57.970  -28.241 -171.317   26.290   62.460   30.390

 1sw6 A   168 L H  -61.557  -39.972  174.495   28.680   40.780   29.940
 1sw6 A   169 V H  -51.679  -36.675 -178.578   29.720   43.890   28.030
 1sw6 A   170 K H  -66.710  -28.658  179.201   30.350   41.570   25.080
 1sw6 A   171 A H  -66.534  -37.763 -174.261   26.720   40.450   25.220
 1sw6 A   172 V H  -90.479   -9.351  177.222   25.420   43.980   24.700

 2etb A   140 L H  -67.491  -46.918  177.606   12.500   21.250   53.410
 2etb A   141 S H  -65.116  -30.948  175.666    9.840   18.550   53.640
 2etb A   142 L H  -64.432  -52.650  179.891   12.040   16.400   51.410
 2etb A   143 A H  -58.564  -40.520 -178.879   15.070   16.690   53.690
 2etb A   144 A H  -63.186  -49.646 -175.819   12.900   16.000   56.730

 3c5r A    14 L H  -69.961  -40.367  174.430   -1.580   27.160   16.610
 3c5r A    15 H H  -58.737  -46.502 -178.137    0.900   25.110   14.590
 3c5r A    16 I H  -64.929  -45.985 -179.530    3.580   27.750   15.120
 3c5r A    17 A H  -64.607  -36.131  178.760    2.900   28.110   18.840
 3c5r A    18 S H  -68.700  -38.335  175.404    2.900   24.330   19.240

 2rfm A    72 L H  -65.046  -45.095 -179.681   35.850   48.640   15.070
 2rfm A    73 I H  -63.932  -37.633  175.785   38.820   46.640   13.790
 2rfm A    74 W H  -64.801  -39.113  176.020   41.160   49.450   14.820
 2rfm A    75 A H  -64.999  -43.958 -174.995   39.590   49.390   18.280
 2rfm A    76 V H  -69.976  -43.308 -177.120   39.850   45.610   18.550

 3deo A    80 L H  -55.758  -43.882 -178.982    8.740    0.270    4.540
 3deo A    81 L H  -65.978  -37.729 -178.916   10.520    3.270    6.060
 3deo A    82 F H  -64.856  -50.682 -173.912   13.630    2.660    3.960
 3deo A    83 V H  -75.263  -27.118  174.022   11.870    2.420    0.600
 3deo A    84 A H  -65.868  -44.587  177.214    9.530    5.290    1.460

 3ipq A   194 L H  -69.391  -41.142  177.312   50.930   32.840    2.720
 3ipq A   195 L H  -61.535  -41.537  178.904   47.520   32.490    1.080
 3ipq A   196 I H  -63.013  -44.988  179.288   47.140   29.020    2.580
 3ipq A   197 A H  -63.591  -39.798  177.852   48.030   30.270    6.050
 3ipq A   198 I H  -65.047  -40.329  178.542   45.590   33.160    5.690

 1ie9 A   164 L H  -65.242  -44.083  178.688   19.640   14.570   51.010
 1ie9 A   165 L H  -61.925  -41.166  176.953   18.740   18.150   50.090
 1ie9 A   166 M H  -61.212  -46.203 -178.542   15.870   16.890   47.940
 1ie9 A   167 A H  -65.005  -39.776  179.653   14.550   14.690   50.750
 1ie9 A   168 I H  -65.997  -39.999  176.843   14.830   17.520   53.280

 1dcq A   209 L H  -63.968  -41.679  176.098   22.590   22.490  -10.040
 1dcq A   210 H H  -61.168  -43.871 -179.604   21.370   24.610  -12.950
 1dcq A   211 Y H  -59.670  -43.673  178.804   18.890   26.380  -10.680
 1dcq A   212 C H  -58.221  -47.841 -177.953   21.640   27.270   -8.210
 1dcq A   213 C H  -64.980  -36.830 -178.988   23.820   28.780  -10.930

 3hra A    76 Y H  -64.978  -51.411 -176.366   -9.300    9.400  -14.700
 3hra A    77 L H  -60.026  -41.865  178.230   -8.350    5.890  -13.560
 3hra A    78 Y H  -64.559  -50.430 -175.959   -4.780    6.970  -12.810
 3hra A    79 A H  -54.833  -44.442  179.027   -5.750   10.150  -10.980
 3hra A    80 G H  -67.584  -47.850 -173.148   -8.040    8.230   -8.630

 3hra A   110 L H  -83.029  -40.681 -173.194  -12.070    3.710   -6.040
 3hra A   111 I H  -61.261  -51.338 -177.915  -10.660    0.250   -5.310
 3hra A   112 P H  -72.211  -27.171  174.770   -7.000    1.090   -5.920
 3hra A   113 A H  -61.737  -45.298  176.919   -7.500    4.460   -4.230
 3hra A   114 A H  -66.579  -44.016 -179.548   -8.450    2.690   -1.000

 1wdy A   186 L H  -63.738  -45.320  175.635   39.040   -7.070    6.420
 1wdy A   187 I H  -62.332  -49.685 -177.934   37.800   -8.800    9.580
 1wdy A   188 H H  -58.016  -36.202  177.607   34.230   -7.590    9.070
 1wdy A   189 A H  -63.708  -40.104 -173.492   34.310   -8.990    5.540
 1wdy A   190 L H  -86.207   -8.204  173.249   35.410  -12.420    6.750

 3jxi A   144 L H  -67.089  -44.934  177.190  -49.910   -5.110  -13.260
 3jxi A   145 S H  -65.220  -30.988  174.025  -49.060   -2.150  -15.480
 3jxi A   146 L H  -62.147  -50.534  179.954  -45.410   -3.160  -15.120
 3jxi A   147 A H  -60.186  -38.903  178.548  -46.120   -6.660  -16.440
 3jxi A   148 A H  -65.010  -47.226 -173.595  -48.120   -5.180  -19.310

 2xai A   170 L H  -66.730  -33.397  173.835    3.820  -21.110   31.790
 2xai A   171 H H  -63.113  -48.063 -175.773    1.290  -21.980   34.480
 2xai A   172 A H  -64.976  -41.872  179.521    1.280  -18.440   35.860
 2xai A   173 V H  -65.292  -35.080  175.222    0.940  -16.840   32.430
 2xai A   174 A H  -59.980  -40.749  179.971   -1.990  -19.150   31.690

 3aaa C    44 L H  -55.064  -37.789 -175.692   36.640   50.000   21.610
 3aaa C    45 H H  -71.373  -42.903  179.447   37.580   47.360   24.180
 3aaa C    46 Y H  -64.265  -37.164  175.894   34.010   46.230   24.870
 3aaa C    47 A H  -70.136  -45.038 -178.698   33.410   45.900   21.130
 3aaa C    48 A H  -66.552  -35.374 -179.412   36.730   44.150   20.520

 2pnn A    58 L H  -64.973  -46.989  178.404   25.040   10.420  -14.770
 2pnn A    59 L H  -64.923  -39.234  170.838   26.210    7.370  -16.700
 2pnn A    60 K H  -55.919  -42.512  177.831   26.750    9.600  -19.720
 2pnn A    61 A H  -65.028  -37.479 -178.144   28.910   11.760  -17.450
 2pnn A    62 M H  -69.121  -27.609  176.257   30.810    8.700  -16.250

 3ju7 A    66 L H  -66.213  -41.720  176.003   10.950   51.440   85.740
 3ju7 A    67 M H  -53.859  -51.277 -177.541   12.810   50.290   88.850
 3ju7 A    68 A H  -64.632  -45.324 -178.764    9.610   48.980   90.420
 3ju7 A    69 A H  -59.737  -45.745 -178.522    8.330   47.390   87.210
 3ju7 A    70 I H  -65.186  -45.353 -179.374   11.610   45.560   86.580

 1zu0 A   272 F H  -54.943  -46.928 -179.042   -0.930  -54.940   -4.190
 1zu0 A   273 S H  -62.604  -49.441 -175.154   -2.360  -55.510   -0.710
 1zu0 A   274 M H  -65.006  -24.043  179.585   -1.040  -59.050   -0.340
 1zu0 A   275 A H  -64.169  -32.773 -168.881    2.420  -57.840   -1.380
 1zu0 A   276 L L  -80.053  140.247  175.171    2.730  -55.670    1.720

 2z4s A   146 L H  -66.302  -37.319  178.332  -47.040  -21.500   22.330
 2z4s A   147 L H  -56.031  -51.409 -176.949  -44.590  -23.760   24.160
 2z4s A   148 Q H  -78.762  -19.997  172.502  -43.970  -21.220   26.920
 2z4s A   149 S H  -62.380  -40.135  173.275  -47.630  -20.200   26.830
 2z4s A   150 I H  -57.894  -47.297  179.867  -48.410  -23.660   28.180

 2xai A   105 I H  -62.144  -42.359 -177.551   16.910   -9.120   41.370
 2xai A   106 H H  -78.144  -33.966  178.276   13.340  -10.140   42.190
 2xai A   107 E H  -65.887  -43.734  176.788   12.270   -6.630   43.190
 2xai A   108 A H  -66.271  -42.231 -177.832   13.470   -5.210   39.870
 2xai A   109 A H  -62.205  -46.546 -175.462   11.960   -8.100   37.910

 3ctb A   224 L H  -64.444  -39.714  173.009    4.540   22.340   41.980
 3ctb A   225 M H  -60.072  -40.687  178.295    3.930   25.410   39.840
 3ctb A   226 Q H  -62.761  -41.583  178.319    4.870   23.320   36.810
 3ctb A   227 A H  -63.477  -42.651 -178.331    2.360   20.650   37.810
 3ctb A   228 I H  -65.001  -43.393  177.018   -0.400   23.220   38.280

 1nq7 A   154 L H  -68.069  -40.069  178.984   20.890   14.640   20.230
 1nq7 A   155 F H  -61.910  -47.140 -177.446   18.830   17.790   19.680
 1nq7 A   156 S H  -65.567  -32.547  177.251   19.960   18.180   16.070
 1nq7 A   157 S H  -72.445  -31.648  174.814   19.160   14.520   15.420
 1nq7 A   158 A H  -69.552  -35.365  175.545   15.690   15.050   16.870

 1wdy A   152 L H  -64.896  -43.727  174.966   33.440    0.840    4.730
 1wdy A   153 M H  -60.730  -39.983  179.378   33.100   -1.880    7.360
 1wdy A   154 D H  -60.001  -48.435 -179.380   29.340   -1.890    6.770
 1wdy A   155 A H  -64.997  -36.679  178.411   29.730   -2.470    3.030
 1wdy A   156 A H  -65.000  -43.821 -177.962   32.340   -5.160    3.670

 2p54 A   176 L H  -69.401  -40.865  179.187   10.620   18.210   15.870
 2p54 A   177 F H  -59.898  -45.253 -179.861    7.940   20.710   16.900
 2p54 A   178 V H  -67.017  -41.941  176.984   10.280   23.650   16.280
 2p54 A   179 A H  -56.741  -43.063  178.603   11.450   22.200   12.970
 2p54 A   180 A H  -65.250  -36.794  176.315    7.830   21.980   11.830

 3ljn A    88 I H  -59.991  -44.035 -177.678   13.520    6.120   49.250
 3ljn A    89 H H  -69.525  -30.793  178.202   14.040    9.700   48.050
 3ljn A    90 L H  -70.462  -41.497 -177.830   17.060   10.100   50.320
 3ljn A    91 A H  -64.948  -36.965 -178.133   18.740    6.940   49.040
 3ljn A    92 V H  -70.678  -42.330  176.097   18.360    8.040   45.420

 3jxi A    50 L H  -68.275  -55.818  175.412  -35.770   -9.910    0.210
 3jxi A    51 P H  -62.190  -32.057  174.105  -35.090   -7.560   -2.700
 3jxi A    52 K H  -61.590  -39.910  176.721  -31.410   -8.370   -2.150
 3jxi A    53 A H  -65.000  -45.233 -175.073  -32.260  -12.030   -2.760
 3jxi A    54 L H  -69.556  -27.145  179.529  -34.280  -11.280   -5.890

 3nrn A    13 L H  -73.274  -31.697  175.086   11.470   31.400    9.200
 3nrn A    14 L H  -63.282  -49.751 -179.063   12.260   28.680    6.660
 3nrn A    15 A H  -66.875  -40.051  178.385    9.260   29.560    4.510
 3nrn A    16 G H  -62.980  -43.095  179.236    9.860   33.290    4.930
 3nrn A    17 A H  -64.983  -41.107 -178.787   13.500   32.920    3.900

 1dcq A   173 L H  -71.951  -42.873  175.608   14.350   19.790   -4.730
 1dcq A   174 H H  -57.239  -45.036  178.596   13.950   22.070   -7.750
 1dcq A   175 L H  -66.353  -49.484 -175.112   11.420   24.140   -5.790
 1dcq A   176 A H  -55.465  -50.694 -172.806   13.370   24.140   -2.530
 1dcq A   177 V H  -53.777  -32.924 -170.692   16.650   25.360   -4.010

 2xbf A   128 A H  -62.848  -39.685  175.997  -24.900   11.670  -29.830
 2xbf A   129 G H  -65.006  -38.470  176.586  -25.410    7.950  -30.390
 2xbf A   130 M H  -61.979  -44.995  177.914  -22.840    8.070  -33.190
 2xbf A   131 A H  -55.684  -53.940 -177.502  -20.320    9.740  -30.880
 2xbf A   132 V H  -62.191  -43.785 -176.804  -20.720    7.120  -28.160

 3ry3 A   291 I H  -62.865  -40.223  178.930   47.780   27.580   30.330
 3ry3 A   292 N H  -58.737  -43.609 -176.646   45.290   25.120   31.810
 3ry3 A   293 Y H  -80.428  -30.111 -176.397   45.990   26.360   35.340
 3ry3 A   294 A H  -69.870  -40.202 -176.275   46.370   30.010   34.350
 3ry3 A   295 I L  -66.542  135.375  174.283   42.940   30.310   32.750

 2w58 A    70 L H  -61.801  -41.865  177.784  -28.520   13.480  -34.490
 2w58 A    71 L H  -60.884  -48.472 -179.868  -27.800    9.970  -35.770
 2w58 A    72 A H  -61.229  -40.455  179.584  -29.640    8.350  -32.860
 2w58 A    73 A H  -63.788  -42.549  176.896  -32.590   10.700  -33.330
 2w58 A    74 I H  -62.969  -40.666  178.865  -32.810    9.820  -37.030

 2opi A    77 F H -117.113    0.039  161.237   10.370   74.740    4.570
 2opi A    78 H H  -77.649  -46.917  171.861   13.380   77.010    4.900
 2opi A    79 L H  -74.997  -26.380  175.111   15.160   74.810    2.370
 2opi A    80 G H  -62.394  -48.080  178.590   11.760   74.230    0.780
 2opi A    81 V H  -65.645  -39.175 -179.770   11.380   77.940    0.030

 2pnn A   188 L H  -72.430  -35.980  175.391   38.500  -15.190   -3.620
 2pnn A   189 H H  -66.535  -44.265 -178.102   36.980  -17.290   -6.400
 2pnn A   190 A H  -64.175  -38.806  173.950   37.200  -14.420   -8.890
 2pnn A   191 L H  -55.920  -44.296  176.522   40.860  -13.900   -8.010
 2pnn A   192 V H  -60.424  -44.651 -179.270   41.450  -17.550   -8.930

 1tkk A   308 A H  -68.435  -38.073  175.822   52.220   45.120   24.440
 1tkk A   309 H H  -57.487  -48.817  176.684   51.320   48.820   24.370
 1tkk A   310 F H  -62.462  -46.979 -174.631   48.810   48.270   27.170
 1tkk A   311 A H  -61.488  -36.260 -173.376   51.120   45.940   29.100
 1tkk A   312 A H  -82.732   -9.236 -170.928   54.020   48.390   29.020

 3b8x A    62 N H  -62.237  -43.591 -179.376   60.690   47.340    2.490
 3b8x A    63 L H  -56.233  -49.339 -176.357   58.390   47.140    5.510
 3b8x A    64 L H  -74.429  -33.762  177.709   55.610   49.120    3.820
 3b8x A    65 M H  -54.619  -45.300 -179.940   56.190   47.480    0.440
 3b8x A    66 I H  -76.296  -41.902 -178.930   55.210   44.110    1.910

 1j1i A   121 L H  -57.422  -49.264 -179.381  104.660  -19.740   33.300
 1j1i A   122 G H  -57.976  -47.248 -178.697  107.180  -18.710   35.950
 1j1i A   123 V H  -65.434  -35.348  179.124  104.760  -16.260   37.560
 1j1i A   124 S H  -66.645  -14.911 -179.553  101.980  -18.850   37.480
 1j1i A   125 V H -102.509  -44.329 -175.111  104.250  -21.010   39.640

 1u2e A   122 V H  -67.592  -42.718  175.843  111.030  112.160   11.940
 1u2e A   123 A H  -59.619  -43.707  177.993  112.300  113.390    8.580
 1u2e A   124 F H  -64.651  -42.419 -179.540  111.990  109.870    7.190
 1u2e A   125 T H  -65.004  -39.993 -178.844  108.510  109.460    8.680
 1u2e A   126 L H  -69.316  -37.842 -179.284  107.350  112.790    7.260

 3o9p A   295 L H  -64.561  -42.580 -178.311   -6.850   70.400   45.630
 3o9p A   296 S H  -67.116  -45.590 -177.388   -5.980   68.580   42.410
 3o9p A   297 M H  -68.082  -33.170 -175.192   -8.510   70.450   40.260
 3o9p A   298 T H  -65.329  -24.989  179.518   -7.550   73.820   41.730
 3o9p A   299 I L  -74.135  124.150 -179.894   -4.070   73.460   40.260

 2etb A   176 L H  -67.576  -39.034  175.027    4.880   18.080   59.970
 2etb A   177 H H  -63.285  -42.900  179.024    1.930   16.730   57.980
 2etb A   178 A H  -59.542  -42.706  177.444    4.320   15.050   55.550
 2etb A   179 L H  -58.581  -43.468  176.419    6.070   13.330   58.450
 2etb A   180 V H  -59.388  -42.737 -175.986    2.720   11.980   59.630

 3jxi A   180 L H  -80.054  -29.692  173.435  -54.230    1.390  -20.870
 3jxi A   181 H H  -71.580  -38.952  178.991  -52.810    4.830  -20.140
 3jxi A   182 A H  -65.000  -39.249  176.133  -49.450    3.310  -19.230
 3jxi A   183 L H  -58.937  -41.913  176.139  -49.390    1.420  -22.520
 3jxi A   184 V H  -64.979  -39.869 -178.795  -49.840    4.730  -24.320

 3eu9 A    80 L H  -68.227  -40.061  174.602   23.620  -36.530  -29.590
 3eu9 A    81 H H  -57.091  -45.540 -177.476   20.480  -38.650  -29.850
 3eu9 A    82 W H  -68.018  -42.229  177.248   22.130  -41.390  -27.810
 3eu9 A    83 A H  -61.242  -38.145  177.904   23.450  -38.960  -25.200
 3eu9 A    84 T H  -67.426  -44.380  179.450   19.940  -37.530  -24.860

 2pod A   334 T H  -66.633  -36.943  170.869    0.700   37.080   26.170
 2pod A   335 H H  -55.362  -48.884  177.488    2.600   38.390   29.190
 2pod A   336 L H  -62.475  -38.023 -175.762    2.530   34.870   30.610
 2pod A   337 S H  -73.429  -22.425  174.002    3.490   33.420   27.230
 2pod A   338 L H  -79.081  -39.193 -179.405    6.530   35.710   27.110

 3c96 A    17 L H  -67.623  -44.526 -178.970   -4.800   19.350  -32.710
 3c96 A    18 S H  -67.704  -33.090  175.722   -3.780   15.700  -32.400
 3c96 A    19 C H  -64.998  -43.930  177.108   -6.760   14.690  -34.530
 3c96 A    20 A H  -57.995  -42.370 -179.979   -5.670   17.090  -37.270
 3c96 A    21 L H  -66.376  -40.447  177.963   -2.200   15.550  -37.220

 3dip A   333 L H  -55.304  -51.600 -177.458  -23.280  -28.410  -51.950
 3dip A   334 H H  -59.659  -43.541  174.567  -22.300  -30.160  -55.180
 3dip A   335 L H  -57.943  -52.075 -176.086  -20.210  -27.170  -56.240
 3dip A   336 A H  -59.671  -31.375  178.935  -18.500  -26.930  -52.850
 3dip A   337 L H  -79.380  -21.774 -176.045  -17.640  -30.630  -53.070

 1wu4 A    76 M H  -62.315  -46.770  178.736   48.900   61.470   26.340
 1wu4 A    77 M H  -61.785  -42.223  178.885   45.200   60.870   27.010
 1wu4 A    78 M H  -64.141  -45.748 -177.542   46.010   57.770   29.060
 1wu4 A    79 A H  -61.784  -41.791  179.287   48.720   59.520   31.080
 1wu4 A    80 V H  -65.034  -44.105  179.238   46.410   62.420   31.930

 1mdo A    67 M H  -63.888  -38.690  179.601   28.140   19.750    8.510
 1mdo A    68 H H  -58.946  -55.189 -175.849   25.900   19.320    5.470
 1mdo A    69 I H  -75.290  -21.848  175.117   28.380   17.270    3.440
 1mdo A    70 A H  -66.913  -46.931  178.893   29.580   15.520    6.600
 1mdo A    71 L H  -75.195  -31.444  175.208   26.130   14.090    7.300

 1llu A   183 G H  -65.053  -48.931 -173.757   39.630   22.090   37.560
 1llu A   184 H H  -68.445  -21.069  170.457   35.850   22.410   37.710
 1llu A   185 V H  -79.197  -37.556  178.620   35.940   20.740   41.120
 1llu A   186 A H  -60.473  -35.277  178.204   38.720   23.070   42.260
 1llu A   187 V H  -58.438  -41.207 -177.554   36.440   26.010   41.490

 1uqw A   286 L H  -62.837  -19.630  179.132   36.870   21.640    9.840
 1uqw A   287 N H  -72.931  -22.641 -178.934   34.670   18.560   10.250
 1uqw A   288 Y H  -90.021  -22.270 -173.779   37.780   16.380   10.310
 1uqw A   289 A H  -70.936  -21.307 -172.810   39.710   18.560   12.760
 1uqw A   290 I L  -94.167  124.504  172.052   37.380   17.660   15.630

 3kea A    99 L H  -59.744  -36.682  176.911   34.980   17.520   39.720
 3kea A   100 Y H  -50.690  -43.040 -173.230   34.690   14.530   42.060
 3kea A   101 Y H  -89.058  -20.107  165.428   38.470   14.400   42.340
 3kea A   102 A H  -62.307  -41.522  175.060   38.770   18.170   42.520
 3kea A   103 V H  -69.273  -45.568 -179.666   36.700   17.860   45.690

 1psw A   273 M H  -55.205  -46.037 -178.589    5.960   31.070   52.990
 1psw A   274 H H  -69.233  -31.158  175.905    5.990   29.970   49.350
 1psw A   275 V H  -63.824  -48.565 -179.895    2.940   32.120   48.660
 1psw A   276 A H  -64.426  -36.205  176.152    4.640   35.260   49.980
 1psw A   277 A H  -63.758  -42.605  178.944    7.760   34.380   47.990

 1d2e A    19 L H  -64.832  -46.872  178.335   16.880   -5.560   44.190
 1d2e A    20 T H  -56.503  -44.171  177.940   20.100   -4.040   45.520
 1d2e A    21 A H  -65.013  -40.592  178.930   22.100   -6.720   43.710
 1d2e A    22 A H  -62.512  -36.701  179.919   20.080   -6.180   40.540
 1d2e A    23 I H  -64.111  -48.177 -179.380   20.850   -2.460   40.680

 2wug A   121 V H  -71.767  -39.858  175.081  -22.420  -11.260   31.860
 2wug A   122 R H  -56.650  -42.814  175.300  -20.930   -8.160   33.480
 2wug A   123 F H  -64.173  -42.193 -179.546  -21.200   -6.460   30.090
 2wug A   124 A H  -63.212  -34.758 -178.818  -24.750   -7.750   29.670
 2wug A   125 L H  -78.652  -41.700 -177.384  -25.700   -6.310   33.060

 2fnu A    60 L H  -61.338  -45.896  179.062   21.090   22.250   19.540
 2fnu A    61 L H  -62.820  -45.835  178.178   19.140   23.150   16.400
 2fnu A    62 T H  -54.706  -48.691 -179.625   22.090   25.030   14.930
 2fnu A    63 L H  -64.553  -48.800 -177.603   24.370   22.030   15.440
 2fnu A    64 Y H  -55.918  -36.671 -171.197   21.830   19.470   14.240

 1o69 A    60 L H  -64.029  -39.095  177.863   38.620   45.760   -9.360
 1o69 A    61 H H  -58.710  -49.906  178.895   39.690   49.370   -9.910
 1o69 A    62 L H  -64.352  -39.633  179.673   41.080   48.580  -13.360
 1o69 A    63 A H  -58.655  -45.342 -179.655   38.060   46.410  -14.160
 1o69 A    64 L H  -65.768  -44.860 -179.138   35.660   49.270  -13.460

 3cis A    40 A H  -64.973  -42.250  176.560  -15.630   43.890  178.940
 3cis A    41 R H  -55.083  -48.518 -174.034  -18.410   43.780  181.530
 3cis A    42 D H  -75.301  -34.967  177.524  -17.840   40.090  182.210
 3cis A    43 A H  -64.109  -41.025  173.178  -14.050   40.340  182.080
 3cis A    44 E H  -65.098  -48.862 -178.572  -14.190   43.030  184.760

 1tw3 A    36 V H  -64.947  -44.469 -179.034   75.950   -5.760   46.120
 1tw3 A    37 R H  -66.195  -37.727  178.723   75.840   -3.520   43.060
 1tw3 A    38 T H  -67.804  -41.881  177.232   79.560   -4.000   42.440
 1tw3 A    39 A H  -59.927  -43.036  176.598   79.250   -7.780   42.730
 1tw3 A    40 A H  -65.010  -45.022 -178.758   76.450   -7.720   40.160

 3ro6 A   306 L H  -66.849  -41.247  178.629  -23.370   21.190   55.820
 3ro6 A   307 H H  -58.208  -48.142  177.867  -25.420   21.800   52.680
 3ro6 A   308 A H  -66.032  -42.672 -179.095  -27.860   24.000   54.590
 3ro6 A   309 A H  -56.879  -47.454 -175.708  -25.060   25.670   56.550
 3ro6 A   310 L H  -74.332  -11.553 -179.894  -23.180   26.720   53.420

 1osh A   144 L H  -75.955  -37.480  176.148    2.660   16.870   34.280
 1osh A   145 L H  -62.284  -37.452  174.500    6.010   17.770   35.830
 1osh A   146 T H  -61.671  -45.269  177.633    4.360   17.420   39.240
 1osh A   147 A H  -61.346  -37.751  176.496    3.120   13.960   38.280
 1osh A   148 I H  -62.253  -45.083  179.577    6.650   13.100   37.170

 3cgh A   200 L H  -61.351  -45.209  177.338   -9.240  -56.050   29.830
 3cgh A   201 R H  -52.582  -52.378 -177.149  -12.520  -54.810   28.350
 3cgh A   202 L H  -68.018  -36.505  179.108  -14.580  -56.990   30.690
 3cgh A   203 A H  -57.820  -45.118  178.462  -12.310  -56.240   33.650
 3cgh A   204 I H  -68.226  -39.380  175.327  -13.050  -52.520   33.340

 3ka7 A    13 L H  -71.353  -33.754  172.290   24.250  -14.180   27.940
 3ka7 A    14 L H  -59.837  -49.060  179.369   22.940  -17.710   28.410
 3ka7 A    15 S H  -64.771  -41.210 -178.327   22.680  -18.140   24.640
 3ka7 A    16 A H  -64.741  -43.601 -179.310   26.050  -16.470   24.060
 3ka7 A    17 A H  -63.502  -46.279 -178.337   27.840  -18.660   26.600

 2qo3 A   184 L H  -57.071  -55.307 -179.063   13.000    0.410   25.360
 2qo3 A   185 H H  -53.903  -42.493 -179.014   10.970   -1.770   23.000
 2qo3 A   186 L H  -64.810  -42.122 -179.999    7.920    0.440   23.540
 2qo3 A   187 A H  -63.174  -42.891 -179.617    9.880    3.620   22.850
 2qo3 A   188 V H  -59.667  -41.067  177.723   11.310    2.220   19.620

 1rvk A   316 L H  -56.112  -49.747 -174.809   95.630   52.340   80.000
 1rvk A   317 H H  -63.459  -36.319  175.481   96.980   54.240   77.010
 1rvk A   318 V H  -60.119  -47.862 -179.690   93.480   54.650   75.590
 1rvk A   319 V H  -62.720  -42.894 -175.408   92.240   56.180   78.840
 1rvk A   320 A H  -71.894  -20.149 -177.355   95.250   58.470   79.170

 1azw A   117 L H  -66.469  -48.483  179.769   22.460   21.790   73.790
 1azw A   118 A H  -58.753  -43.824  178.735   23.140   19.470   70.860
 1azw A   119 Y H  -63.747  -49.959 -175.527   22.150   16.450   72.940
 1azw A   120 A H  -61.093  -35.275 -176.669   19.010   18.030   74.390
 1azw A   121 Q H  -76.534  -23.320  175.069   17.830   19.130   70.940

 3gyt A   152 I H  -67.665  -40.025  175.633  -22.830  -40.770   -1.480
 3gyt A   153 I H  -59.051  -42.064  176.914  -20.100  -41.670   -3.970
 3gyt A   154 V H  -60.875  -36.309  178.932  -17.690  -42.050   -1.050
 3gyt A   155 L H  -71.332  -35.922  177.253  -20.180  -44.420    0.560
 3gyt A   156 M H  -65.500  -39.490  177.185  -20.480  -46.430   -2.650

 2ous A   111 L H  -68.518  -41.803  179.947    6.960   -3.370   57.400
 2ous A   112 L H  -62.097  -44.651  176.752    8.820   -0.820   59.520
 2ous A   113 I H  -66.521  -42.980  179.922   12.170   -1.940   58.120
 2ous A   114 A H  -56.680  -44.966 -178.314   10.770   -2.150   54.590
 2ous A   115 C H  -64.678  -36.048 -179.501    9.570    1.460   54.750

 3gy1 A   323 I H  -63.084  -48.323  176.723   -6.800  -18.800   21.260
 3gy1 A   324 H H  -55.006  -45.019  179.571   -5.170  -17.430   24.410
 3gy1 A   325 L H  -62.699  -44.011 -174.424   -4.800  -20.980   25.720
 3gy1 A   326 N H  -74.991  -18.795  174.472   -3.360  -22.300   22.460
 3gy1 A   327 I H  -71.342  -45.918 -173.419   -0.890  -19.410   22.360

 3n4e A    98 C H  -64.707  -40.031  178.074   27.810    7.500   13.240
 3n4e A    99 D H  -58.531  -48.193 -177.650   30.610   10.060   13.040
 3n4e A   100 I H  -64.806  -40.624  179.551   29.630   11.110    9.510
 3n4e A   101 A H  -64.002  -41.056 -177.535   25.940   11.310   10.410
 3n4e A   102 L H  -72.400  -30.017  172.873   26.630   13.460   13.460

 3bos A    68 L H  -69.341  -32.444  173.922   56.590   55.230   14.120
 3bos A    69 I H  -61.082  -47.310  178.741   53.670   54.420   16.420
 3bos A    70 H H  -66.553  -33.391  175.177   51.510   53.550   13.410
 3bos A    71 A H  -64.211  -40.799  178.165   54.420   51.570   11.990
 3bos A    72 A H  -65.000  -42.096  177.103   54.600   49.560   15.210

 2dkh A    45 L H  -77.391  -30.054  172.075    9.870   54.190   21.790
 2dkh A    46 T H  -60.944  -49.520 -179.391   13.280   55.460   20.720
 2dkh A    47 L H  -64.345  -45.701 -178.403   11.930   56.410   17.300
 2dkh A    48 A H  -64.157  -38.839  177.995    8.720   57.900   18.680
 2dkh A    49 A H  -63.719  -39.553  176.359   10.660   59.920   21.250

 2rhw A   116 L H  -60.835  -48.153 -178.830    2.970   22.650   -5.590
 2rhw A   117 N H  -65.312  -36.286  177.519    6.060   24.540   -6.730
 2rhw A   118 F H  -64.321  -43.018  177.993    4.140   27.820   -6.660
 2rhw A   119 A H  -61.868  -36.909 -178.901    3.050   27.180   -3.070
 2rhw A   120 L H  -72.699  -43.344 -171.608    6.670   26.480   -2.110

 1nd7 A   121 I H  -65.927  -39.037  178.809   -8.790  -20.130   56.630
 1nd7 A   122 A H  -62.043  -44.999 -179.707   -6.380  -22.870   57.700
 1nd7 A   123 M H  -63.423  -40.657  174.804   -6.500  -24.510   54.270
 1nd7 A   124 A H  -53.411  -52.108 -178.393   -5.840  -21.160   52.620
 1nd7 A   125 L H  -65.170  -37.070  179.965   -2.680  -20.670   54.670

 1vr5 A   288 M H  -61.029  -42.745  178.860   98.210   47.310  160.770
 1vr5 A   289 A H  -57.522  -41.433  179.705  100.250   44.170  160.110
 1vr5 A   290 Y H  -70.136  -30.010 -173.666  103.190   45.700  161.970
 1vr5 A   291 A H  -71.893  -35.345 -170.045  100.960   46.840  164.820
 1vr5 A   292 I L  -79.262  130.577  171.388   99.550   43.420  165.690

 3om8 A   108 Q H  -59.404  -48.050  177.835   17.200   50.230   13.580
 3om8 A   109 W H  -56.632  -46.271 -178.997   13.640   50.600   14.880
 3om8 A   110 L H  -61.246  -40.072 -179.965   13.240   53.900   13.040
 3om8 A   111 A H  -67.458  -22.871 -176.476   14.480   52.340    9.800
 3om8 A   112 L H  -93.829  -34.898 -167.870   11.900   49.570   10.220

 3r41 A   119 Y H  -73.667  -37.758  172.167    4.250    0.790   27.050
 3r41 A   120 R H  -61.614  -40.254  173.995    7.550    1.880   28.580
 3r41 A   121 L H  -57.585  -45.236  178.568    9.140    0.990   25.240
 3r41 A   122 A H  -63.902  -37.091  179.465    6.620    3.250   23.510
 3r41 A   123 L H  -66.092  -43.829 -173.631    7.360    6.020   26.020

 2nql A   126 L H  -64.986  -38.981 -179.413   45.370   54.060   10.970
 2nql A   127 D H  -64.573  -46.110 -179.657   45.550   57.850   11.260
 2nql A   128 I H  -61.047  -42.468  178.560   42.540   58.070   13.570
 2nql A   129 A H  -64.138  -38.935  179.038   43.960   55.340   15.820
 2nql A   130 L H  -65.075  -43.947  178.181   47.310   57.130   15.940

 2qgz A   168 L H  -56.585  -49.406 -178.445   25.170    9.980   54.050
 2qgz A   169 L H  -71.648  -29.681  174.308   27.830   10.040   51.330
 2qgz A   170 A H  -64.767  -40.158  175.848   29.850   12.550   53.350
 2qgz A   171 A H  -65.049  -39.473  172.314   29.900   10.070   56.230
 2qgz A   172 M H  -55.855  -49.515 -179.380   31.070    7.420   53.770

 2de0 X   169 F H  -65.710  -40.004  179.619   16.330   35.340   68.230
 2de0 X   170 M H  -62.311  -47.931 -178.128   15.580   33.090   65.260
 2de0 X   171 I H  -68.716  -41.584  173.233   13.480   30.660   67.300
 2de0 X   172 A H  -53.409  -54.989  175.463   11.750   33.500   69.140
 2de0 X   173 Y H  -54.092  -43.002 -175.758   10.800   35.060   65.810

 2noo A   269 L H  -59.821  -43.549  179.794   19.680   16.540   34.910
 2noo A   270 N H  -60.535  -37.380 -177.377   21.710   13.680   33.440
 2noo A   271 Y H  -81.975  -13.890 -167.162   22.040   12.100   36.880
 2noo A   272 A H  -91.063  -29.407 -178.537   18.410   12.780   37.760
 2noo A   273 V L  -75.449  123.862  171.730   16.640   10.770   35.060

 1ciy A   139 L H  -62.921  -42.177 -177.994   31.650   84.690  111.310
 1ciy A   140 H H  -61.061  -45.074  179.148   29.060   84.090  114.020
 1ciy A   141 L H  -65.004  -34.634  174.613   30.030   80.430  114.390
 1ciy A   142 S H  -62.298  -47.608 -178.160   33.670   81.500  114.560
 1ciy A   143 V H  -66.502  -39.423  176.591   32.950   83.960  117.370

 1m6i A   193 S H  -67.555  -39.539  176.122    2.220   51.590   42.610
 1m6i A   194 E H  -60.413  -45.873 -179.671    4.930   53.610   40.870
 1m6i A   195 L H  -66.326  -34.217  178.130    2.560   56.560   40.450
 1m6i A   196 A H  -62.821  -46.821  178.589    1.490   56.240   44.090
 1m6i A   197 C H  -66.471  -40.344 -178.866    5.080   56.560   45.320

 2r44 A    39 L H  -65.004  -39.291  176.791   35.190   14.860   -1.540
 2r44 A    40 L H  -62.260  -46.295  177.037   38.510   14.460   -3.340
 2r44 A    41 I H  -56.504  -46.336 -176.148   39.570   11.740   -0.910
 2r44 A    42 G H  -59.571  -51.571 -171.926   36.290    9.890   -1.370
 2r44 A    43 I H  -71.748  -27.825 -179.430   36.300    9.810   -5.170

 3pde A    55 L H  -60.942  -41.911  178.518    8.530   34.130   41.250
 3pde A    56 T H  -59.637  -48.627  179.477    6.330   36.720   42.970
 3pde A    57 V H  -64.631  -42.379  179.230    7.180   39.380   40.400
 3pde A    58 A H  -60.774  -39.791  178.953    6.820   36.920   37.530
 3pde A    59 T H  -64.919  -44.756  178.277    3.360   35.960   38.770

 1dpe A   285 L H  -65.029  -26.190  176.718   61.730   54.230    8.690
 1dpe A   286 T H  -75.061  -45.496 -178.941   59.950   52.620    5.740
 1dpe A   287 Y H  -64.070  -30.501 -174.973   62.120   54.280    3.090
 1dpe A   288 A L  -69.905  -23.489 -171.073   65.270   53.270    4.970
 1dpe A   289 V L  -85.803  133.984  173.780   64.460   49.580    4.670

 1uk8 A   110 I H  -62.506  -48.831 -179.365   11.170   40.470    7.210
 1uk8 A   111 A H  -61.118  -37.034  179.346    9.930   37.030    8.240
 1uk8 A   112 T H  -66.530  -41.739  179.004   13.490   35.970    9.050
 1uk8 A   113 A H  -66.034  -34.948 -177.783   14.050   39.020   11.250
 1uk8 A   114 L H  -72.306  -40.494 -177.829   10.770   38.390   13.060

 2nap A   233 A H  -63.497  -38.539  176.680   97.980    8.630    7.640
 2nap A   234 W H  -60.079  -47.183  179.165  101.390    7.600    6.310
 2nap A   235 V H  -62.311  -43.399 -179.155  102.860   10.990    7.200
 2nap A   236 I H  -57.065  -48.877  179.729  101.260   10.940   10.640
 2nap A   237 I H  -69.005  -45.802 -178.252  102.830    7.590   11.510

 3dkr A   108 M H  -65.848  -45.361  178.185  -22.440  -10.140  -16.960
 3dkr A   109 K H  -64.501  -34.648  173.610  -20.370  -13.240  -16.210
 3dkr A   110 A H  -57.634  -48.683  176.651  -21.530  -12.990  -12.600
 3dkr A   111 L H  -58.875  -35.007 -175.902  -25.130  -13.190  -13.790
 3dkr A   112 E H  -73.809  -45.077 -157.963  -24.170  -16.160  -15.950

 1sw6 A   205 L H  -72.002  -33.592  178.941   24.350   50.960   30.120
 1sw6 A   206 H H  -72.827  -33.244  179.547   26.910   53.050   28.240
 1sw6 A   207 H H  -74.048  -39.180  177.166   27.880   50.090   26.060
 1sw6 A   208 I H  -61.841  -44.614  177.864   24.260   49.250   25.250
 1sw6 A   209 I H  -63.963  -44.978  176.565   23.620   52.840   24.170

 3drf A   336 I H  -58.895  -35.655  176.689   -1.050   50.780   48.420
 3drf A   337 G H  -68.238  -47.716 -173.994    0.030   47.720   46.450
 3drf A   338 Y H  -64.804  -25.290 -175.319   -2.120   45.270   48.400
 3drf A   339 A H  -74.171  -18.779 -173.856   -5.190   47.450   47.900
 3drf A   340 R L  -70.636  139.828  175.253   -5.040   47.020   44.130

 2ocg A   109 L H  -56.244  -47.929 -179.347   28.160 -104.820   21.570
 2ocg A   110 I H  -64.695  -42.944 -179.216   25.820 -107.100   19.630
 2ocg A   111 A H  -60.790  -41.933  179.272   27.170 -105.960   16.260
 2ocg A   112 A H  -65.197  -41.573 -179.812   30.740 -106.720   17.340
 2ocg A   113 A H  -68.526  -38.913 -172.601   29.770 -110.160   18.630

 2qa1 A    24 M H  -75.210  -43.523  174.219   24.170   50.330   83.620
 2qa1 A    25 M H  -58.267  -43.684 -179.429   25.580   52.050   80.540
 2qa1 A    26 L H  -64.138  -46.721 -179.803   28.900   50.300   81.140
 2qa1 A    27 A H  -54.994  -47.031 -178.647   27.310   46.880   81.590
 2qa1 A    28 G H  -65.002  -43.254 -178.326   25.460   47.170   78.290

 2jab A    18 L H  -65.085  -42.558  177.028   59.000   26.070    9.040
 2jab A    19 L H  -59.982  -44.064  178.728   57.790   23.080    7.020
 2jab A    20 E H  -65.414  -40.981 -179.554   54.470   23.140    8.870
 2jab A    21 A H  -64.192  -40.879  179.145   54.150   26.910    8.430
 2jab A    22 A H  -64.971  -41.098  178.232   54.770   26.640    4.690

 1l8q A    53 L H  -61.579  -44.744 -177.867   43.060   73.900   23.090
 1l8q A    54 L H  -58.965  -53.033 -175.786   42.960   70.850   20.820
 1l8q A    55 Q H  -73.500  -26.981  173.917   46.470   71.270   19.410
 1l8q A    56 A H  -64.641  -44.291  175.938   47.770   72.360   22.810
 1l8q A    57 A H  -65.000  -40.912  178.678   46.600   69.060   24.290

 3lom A    57 L H  -63.413  -35.104  174.838   64.680   68.620   55.550
 3lom A    58 V H  -61.086  -46.336 -178.276   61.430   66.850   54.700
 3lom A    59 Y H  -64.997  -44.956 -175.694   63.180   64.660   52.130
 3lom A    60 L H  -70.827  -42.970  176.399   66.140   63.840   54.370
 3lom A    61 A H  -65.035  -36.662  177.759   64.030   63.180   57.460

 3gjz A   120 L H  -80.024  -35.239  179.950   36.110    5.870    7.670
 3gjz A   121 L H  -64.966  -47.865  179.808   39.620    4.470    7.300
 3gjz A   122 L H  -74.663  -35.325  176.787   40.960    6.270   10.370
 3gjz A   123 G H  -58.664  -47.834 -179.523   37.680    5.820   12.240
 3gjz A   124 I H  -65.360  -46.210  179.276   37.850    2.040   11.830

 3dr4 A    84 L H  -62.085  -48.094  178.867    1.000   21.070   50.190
 3dr4 A    85 H H  -58.673  -51.392 -178.822    0.530   18.180   52.610
 3dr4 A    86 L H  -56.303  -46.671 -178.213    4.110   16.960   52.230
 3dr4 A    87 A H  -60.955  -47.341 -176.959    5.520   20.450   52.760
 3dr4 A    88 L H  -63.675  -41.465  178.505    3.440   21.140   55.870

 3eu9 A   146 L H  -69.124  -42.124  176.470    3.940  -32.630  -24.220
 3eu9 A   147 M H  -62.290  -42.138  179.224    2.230  -35.550  -25.950
 3eu9 A   148 W H  -62.216  -46.884  178.987    5.300  -37.720  -25.390
 3eu9 A   149 A H  -59.959  -42.642 -179.381    5.450  -36.850  -21.690
 3eu9 A   150 A H  -61.698  -34.964 -169.695    1.740  -37.600  -21.300

 2oap 1   253 L H  -68.227  -36.754  178.151   43.850   72.260  161.890
 2oap 1   254 W H  -54.781  -48.796  174.751   46.660   73.450  164.160
 2oap 1   255 L H  -61.095  -54.120 -174.465   46.580   76.840  162.440
 2oap 1   256 A H  -54.757  -43.392 -177.081   42.790   77.000  162.210
 2oap 1   257 I H  -66.593  -41.166  176.200   42.340   76.240  165.910

 1r88 A   127 M H  -70.759  -37.161  179.540   22.700   30.290   32.960
 1r88 A   128 A H  -66.186  -43.550  179.175   24.330   32.700   35.410
 1r88 A   129 L H  -58.378  -49.534 -177.868   22.910   35.750   33.650
 1r88 A   130 A H  -67.205  -36.124 -177.227   19.360   34.390   33.690
 1r88 A   131 A H  -65.029  -43.694 -171.774   19.690   33.150   37.270

 3ox4 A   196 L H  -59.396  -42.358  178.347   46.770  -10.790   61.100
 3ox4 A   197 T H  -64.056  -40.003  175.871   46.220  -14.460   61.930
 3ox4 A   198 H H  -57.583  -43.301  178.806   42.970  -14.410   59.950
 3ox4 A   199 A H  -64.017  -47.597 -179.237   44.890  -13.110   56.940
 3ox4 A   200 F H  -60.149  -50.566 -174.231   47.640  -15.710   57.280

 1hjr A   143 L H  -64.580  -34.986 -179.426    6.590   -2.840    6.870
 1hjr A   144 A H  -64.960  -41.900 -177.105    6.550   -2.970    3.070
 1hjr A   145 I H  -79.824  -22.676  169.454    6.170    0.790    2.720
 1hjr A   146 A H  -70.389  -43.169  175.700    8.800    1.330    5.390
 1hjr A   147 I H  -64.873  -35.161  175.491   11.180   -0.880    3.410

 2dc0 A   151 S H  -62.050  -50.457 -176.652   10.070   45.540   46.960
 2dc0 A   152 A H  -64.995  -40.017  179.716    9.160   41.980   45.970
 2dc0 A   153 V H  -65.330  -45.000  178.225    8.040   43.020   42.490
 2dc0 A   154 A H  -57.555  -46.340  179.412   11.230   45.000   41.860
 2dc0 A   155 V H  -61.620  -44.047 -178.048   13.360   42.020   42.880

 1o0w A   144 L H  -65.087  -37.671  175.613   18.090    9.000   16.540
 1o0w A   145 L H  -60.056  -42.588  176.504   20.140   10.890   19.110
 1o0w A   146 A H  -65.038  -41.341  179.793   20.480    7.680   21.110
 1o0w A   147 A H  -62.446  -45.131  177.911   21.380    5.750   17.960
 1o0w A   148 I H  -68.297  -39.556  175.860   24.100    8.240   17.050

 2gt1 A   265 S H  -73.723  -26.761  173.411   -2.440   38.770   54.310
 2gt1 A   266 H H  -80.252  -31.936  172.736   -3.990   42.030   53.110
 2gt1 A   267 L H  -63.296  -45.950  177.034   -7.140   41.220   55.080
 2gt1 A   268 T H  -56.255  -44.978  176.149   -5.040   40.740   58.210
 2gt1 A   269 A H  -59.683  -44.221  178.962   -3.480   44.150   57.610

 1orn A    36 L H  -62.422  -51.447 -179.530   52.210   23.700    3.690
 1orn A    37 L H  -51.827  -46.240  178.895   48.660   23.200    2.420
 1orn A    38 I H  -63.761  -47.608 -176.807   47.670   21.650    5.740
 1orn A    39 A H  -59.819  -40.612 -175.490   49.440   24.290    7.820
 1orn A    40 V H  -72.255  -39.329  173.095   47.800   27.160    5.940

 3go2 A   330 A H  -64.920  -45.475 -179.449   21.840   30.650   14.640
 3go2 A   331 N H  -69.292  -35.792  170.751   22.080   28.610   11.440
 3go2 A   332 F H  -60.021  -53.949 -176.601   24.710   31.020   10.130
 3go2 A   333 A H  -59.261  -34.960 -177.928   26.740   30.800   13.340
 3go2 A   334 A H  -62.359  -32.246 -169.454   26.510   27.010   13.290

 2ay1 A   104 L H  -63.474  -45.517  178.450   87.410   24.110    6.920
 2ay1 A   105 R H  -60.532  -43.063  179.987   90.030   24.610    9.620
 2ay1 A   106 Q H  -66.723  -36.161  179.272   88.520   27.970   10.570
 2ay1 A   107 A H  -65.014  -39.531  178.684   85.030   26.450   10.660
 2ay1 A   108 L H  -68.632  -40.954  178.048   86.180   23.780   13.110

 1tf5 A   336 L H  -65.069  -40.613 -178.976   55.870   10.620   45.040
 1tf5 A   337 H H  -65.237  -36.556  178.955   59.520   10.020   45.920
 1tf5 A   338 Q H  -70.761  -35.691  174.634   60.480   13.450   44.600
 1tf5 A   339 A H  -63.374  -39.646  177.582   57.710   15.050   46.650
 1tf5 A   340 I H  -68.854  -40.130  174.706   59.100   13.330   49.740

 2pl5 A   160 L H  -57.855  -48.131 -179.765   31.160   53.940   92.860
 2pl5 A   161 E H  -64.177  -37.136  176.661   29.730   52.330   89.740
 2pl5 A   162 W H  -55.119  -44.002 -168.313   27.350   55.260   89.300
 2pl5 A   163 S H  -70.556  -20.042 -175.959   30.210   57.750   89.170
 2pl5 A   164 I H -115.018  -19.992  175.788   31.920   55.960   86.280

 2pg0 A   250 L H  -64.372  -40.283  178.610  -26.960   74.340   25.440
 2pg0 A   251 V H  -59.632  -44.015  178.120  -24.300   75.730   23.120
 2pg0 A   252 V H  -64.168  -41.434  178.161  -22.680   72.300   22.840
 2pg0 A   253 A H  -61.950  -40.168  178.622  -26.060   70.690   22.200
 2pg0 A   254 I H  -64.795  -44.061  179.773  -26.740   73.200   19.420

 3ljn A   142 L H  -70.011  -36.063  169.960   12.740    9.290   39.070
 3ljn A   143 H H  -56.413  -47.955 -177.656   11.550   12.830   38.390
 3ljn A   144 W H  -58.146  -54.436 -172.296   14.490   14.140   40.410
 3ljn A   145 C H  -53.202  -38.646 -177.165   17.200   12.120   38.700
 3ljn A   146 V H  -57.677  -32.646 -174.373   16.180   13.420   35.280

 2p8b A   103 I H  -75.291  -50.040 -177.003  -15.570   39.470  -48.340
 2p8b A   104 D H  -59.420  -39.994  179.294  -17.610   36.280  -47.990
 2p8b A   105 I H  -61.232  -44.966  178.344  -18.790   37.310  -44.530
 2p8b A   106 A H  -62.417  -38.651 -179.552  -20.040   40.660  -45.840
 2p8b A   107 C H  -65.184  -42.468  179.409  -21.830   38.910  -48.700

 3bjb A    69 L H  -72.748  -48.430 -171.738   94.910   36.030  161.950
 3bjb A    70 F H  -89.246  -12.612  162.555   92.530   33.080  161.980
 3bjb A    71 V H  -73.092  -38.195  172.364   92.920   32.560  158.250
 3bjb A    72 A H  -64.983  -40.025  175.291   96.630   32.230  159.020
 3bjb A    73 V H  -64.977  -40.891  173.612   95.700   29.840  161.810

 1b9h A    66 L H  -65.017  -44.010  178.931   20.970   27.210    9.170
 1b9h A    67 E H  -60.004  -46.419 -178.790   19.510   25.690    6.010
 1b9h A    68 L H  -64.967  -46.463 -178.503   22.950   25.030    4.540
 1b9h A    69 A H  -61.355  -46.204  179.447   24.380   23.610    7.770
 1b9h A    70 L H  -61.193  -40.264 -178.589   21.420   21.290    8.300

 1q0r A   109 Q H  -66.324  -38.821  172.804   10.260   22.190   -1.090
 1q0r A   110 V H  -65.084  -40.073  174.331   12.670   20.210   -3.260
 1q0r A   111 I H  -60.687  -40.010 -177.609    9.900   19.960   -5.850
 1q0r A   112 A H  -65.001  -26.223 -175.636    9.430   23.720   -5.640
 1q0r A   113 L H  -92.090  -42.539 -169.286   13.100   24.240   -6.490

 3hdl A   101 L H  -64.576  -42.971  176.468    5.580   55.210   16.900
 3hdl A   102 A H  -62.065  -43.212  176.193    6.820   51.660   16.310
 3hdl A   103 F H  -60.871  -42.641 -175.546    7.330   51.240   20.060
 3hdl A   104 A H  -64.991  -39.512  178.469    3.870   52.620   20.780
 3hdl A   105 A H  -64.369  -43.035  173.498    2.190   50.160   18.420

 2bry A   105 L H  -70.994  -44.614  174.534   54.220   23.000   44.620
 2bry A   106 R H  -57.698  -44.747  177.406   52.400   19.720   45.190
 2bry A   107 A H  -59.058  -43.373  179.574   54.940   18.020   42.930
 2bry A   108 A H  -64.530  -39.895  176.872   57.780   19.550   44.940
 2bry A   109 V H  -59.062  -44.831 -178.606   56.190   18.380   48.180

 2qq6 A   330 A H  -57.526  -36.031  177.723  -16.350   56.500   36.480
 2qq6 A   331 H H  -64.721  -39.754  172.977  -19.600   57.560   34.810
 2qq6 A   332 V H  -61.987  -50.399 -179.184  -18.160   61.060   34.400
 2qq6 A   333 C H  -54.225  -37.317 -179.631  -14.890   59.690   33.030
 2qq6 A   334 A H  -64.900  -30.334 -175.108  -16.880   57.750   30.440

position:  4  neighbors: 200

 2pnn A   106 H H  -60.373  -44.550  178.842   31.230    0.090  -11.530
 2pnn A   107 I H  -63.960  -43.073 -178.467   32.540    2.610  -14.050
 2pnn A   108 A H  -57.340  -42.455 -179.334   34.250    4.670  -11.360
 2pnn A   109 I H  -73.468  -39.985  177.305   36.240    1.650  -10.180
 2pnn A   110 E H  -59.430  -31.509  179.484   36.990    0.470  -13.720

 2rfa A    80 H H  -55.060  -44.332 -178.717   27.680   49.320   14.850
 2rfa A    81 I H  -63.816  -48.612 -177.281   30.580   46.890   15.140
 2rfa A    82 A H  -60.997  -38.754  177.915   32.970   48.940   13.000
 2rfa A    83 V H  -64.521  -45.172  178.629   32.180   52.060   15.030
 2rfa A    84 I H  -60.091  -41.109 -179.966   32.820   50.260   18.310

 1ikn D    83 H H  -64.333  -40.752  176.496   24.570   25.630    9.400
 1ikn D    84 L H  -62.579  -44.357 -178.883   21.530   23.490   10.170
 1ikn D    85 A H  -63.214  -41.408 -179.152   22.860   20.640    8.040
 1ikn D    86 C H  -69.487  -34.403  177.519   26.270   20.760    9.720
 1ikn D    87 E H  -72.980  -37.471 -178.848   24.650   20.810   13.170

 2dzn A   145 H H  -58.095  -38.827  176.783   -4.920   13.510   31.990
 2dzn A   146 R H  -70.024  -44.718 -178.343   -2.960   11.830   29.210
 2dzn A   147 A H  -58.469  -40.254  179.575    0.410   12.480   30.850
 2dzn A   148 A H  -70.096  -39.756 -176.673   -0.780   10.800   34.050
 2dzn A   149 S H  -67.039  -30.489  176.605   -2.320    7.850   32.230

 3eu9 A   114 H H  -84.938  -34.996  173.543   11.240  -35.530  -28.040
 3eu9 A   115 L H  -65.679  -45.239  176.840   13.680  -38.110  -26.700
 3eu9 A   116 A H  -58.644  -43.838  179.972   14.270  -35.990  -23.610
 3eu9 A   117 A H  -60.282  -55.330 -169.217   10.520  -35.660  -23.100
 3eu9 A   118 Q H  -72.371  -20.027  178.123    9.590  -39.320  -23.470

 2rfm A   106 M H  -61.748  -37.604 -179.274   39.950   36.600   14.350
 2rfm A   107 W H  -69.299  -38.999  177.247   42.150   39.590   15.210
 2rfm A   108 S H  -68.217  -30.333  173.317   41.300   39.340   18.910
 2rfm A   109 I H  -70.002  -46.782 -178.718   42.200   35.650   18.710
 2rfm A   110 I H  -57.345  -44.985 -173.062   45.500   36.350   16.940

 1awc B    39 H H  -58.436  -45.398 -175.708   58.810   18.200   37.020
 1awc B    40 L H  -67.117  -47.070  179.522   59.740   21.580   35.550
 1awc B    41 A H  -59.780  -47.670  179.787   58.250   20.920   32.110
 1awc B    42 A H  -66.131  -38.076 -176.455   55.010   19.600   33.580
 1awc B    43 Q H  -64.986  -45.699 -172.954   54.870   22.370   36.180

 2rfm A   139 I H  -62.951  -42.396 -179.989   41.250   26.890   13.240
 2rfm A   140 V H  -64.650  -46.258  177.785   42.930   30.220   14.000
 2rfm A   141 A H  -60.492  -38.266  179.037   42.490   29.800   17.750
 2rfm A   142 S H  -65.164  -40.137 -177.581   43.900   26.280   17.480
 2rfm A   143 K H  -70.260  -38.114 -177.419   46.970   27.500   15.600

 2etb A    95 H H  -60.805  -40.324  179.951   15.460   18.640   45.010
 2etb A    96 I H  -64.996  -44.456 -179.479   18.030   16.390   43.330
 2etb A    97 A H  -57.862  -39.636  178.649   20.850   17.600   45.570
 2etb A    98 I H  -70.608  -42.226  176.783   18.800   16.680   48.640
 2etb A    99 E H  -61.778  -33.143  178.187   17.820   13.310   47.180

 2f8y A   163 F H  -58.224  -43.793 -178.707  -23.970   78.480   22.360
 2f8y A   164 L H  -68.090  -38.339  173.476  -23.630   74.780   23.160
 2f8y A   165 A H  -59.483  -45.536  176.308  -20.010   74.800   22.000
 2f8y A   166 A H  -64.998  -33.553 -178.445  -19.370   77.740   24.330
 2f8y A   167 R H  -68.966  -43.046 -171.299  -21.290   75.930   27.060

 1oy3 D   197 H H  -64.157  -39.492 -179.658  -15.380   -2.470   -4.090
 1oy3 D   198 L H  -69.789  -38.198  176.987  -12.710   -3.720   -1.690
 1oy3 D   199 A H  -62.776  -41.575  175.171  -15.280   -5.610    0.390
 1oy3 D   200 V H  -65.094  -46.040  177.299  -16.500   -7.330   -2.770
 1oy3 D   201 E H  -58.663  -38.271 -176.502  -12.930   -8.040   -3.860

 1ihb A   108 H H  -60.565  -43.678 -176.972   22.250   12.440   25.930
 1ihb A   109 L H  -70.529  -42.008  179.332   19.080   13.880   27.450
 1ihb A   110 A H  -65.015  -44.386  178.216   18.160   15.920   24.390
 1ihb A   111 A H  -66.410  -38.303  176.678   18.730   12.970   22.050
 1ihb A   112 K H  -58.641  -46.738 -173.012   16.800   10.700   24.410

 1llu A   184 H H  -68.445  -21.069  170.457   35.850   22.410   37.710
 1llu A   185 V H  -79.197  -37.556  178.620   35.940   20.740   41.120
 1llu A   186 A H  -60.473  -35.277  178.204   38.720   23.070   42.260
 1llu A   187 V H  -58.438  -41.207 -177.554   36.440   26.010   41.490
 1llu A   188 Q H  -73.029  -39.527  176.114   33.900   24.740   44.010

 1awc B   105 H H  -65.560  -43.073 -177.598   43.270   16.150   45.360
 1awc B   106 W H  -74.234  -39.879  174.976   45.360   19.010   43.980
 1awc B   107 A H  -58.354  -40.098  177.279   43.270   19.330   40.820
 1awc B   108 T H  -70.089  -44.904 -179.581   40.220   19.680   43.050
 1awc B   109 E H  -55.713  -37.813 -176.898   41.940   22.080   45.450

 2etb A   141 S H  -65.116  -30.948  175.666    9.840   18.550   53.640
 2etb A   142 L H  -64.432  -52.650  179.891   12.040   16.400   51.410
 2etb A   143 A H  -58.564  -40.520 -178.879   15.070   16.690   53.690
 2etb A   144 A H  -63.186  -49.646 -175.819   12.900   16.000   56.730
 2etb A   145 C H  -70.326  -25.060  176.150   11.280   12.860   55.340

 1ikn D    50 H H  -62.374  -39.920  177.037   15.750   25.710    6.380
 1ikn D    51 L H  -67.289  -36.273  177.183   12.820   23.290    6.600
 1ikn D    52 A H  -56.147  -44.660  177.647   14.370   21.200    3.830
 1ikn D    53 V H  -70.242  -53.320 -177.205   17.430   20.640    6.010
 1ikn D    54 I H  -55.478  -41.045 -179.232   15.580   20.290    9.320

 1uoh A    78 H H  -58.281  -46.002 -175.608   18.700   32.570   -0.320
 1uoh A    79 I H  -67.907  -48.622 -177.869   21.910   31.220   -1.830
 1uoh A    80 A H  -64.470  -41.429 -179.188   24.020   31.320    1.330
 1uoh A    81 A H  -61.280  -47.746 -178.082   21.250   29.840    3.470
 1uoh A    82 S H  -71.694  -29.761 -177.881   20.690   26.880    1.160

 3jxi A    98 H H  -58.676  -44.575  178.323  -41.870   -5.070   -8.590
 3jxi A    99 I H  -64.271  -45.092 -177.623  -38.440   -6.690   -8.800
 3jxi A   100 A H  -58.215  -41.511  178.882  -39.880  -10.160   -9.370
 3jxi A   101 I H  -72.707  -45.386  179.813  -41.900   -8.910  -12.340
 3jxi A   102 E H  -58.576  -38.041 -179.620  -39.130   -6.700  -13.710

 1uoh A    45 H H  -62.546  -44.064 -177.041   25.680   35.830   -5.700
 1uoh A    46 W H  -76.713  -30.743  174.982   28.360   33.420   -6.910
 1uoh A    47 A H  -65.014  -39.911  176.691   30.590   34.160   -3.920
 1uoh A    48 C H  -65.501  -40.189  179.698   27.740   33.170   -1.610
 1uoh A    49 S H  -62.472  -50.647 -174.469   27.170   29.980   -3.590

 3ljn A   178 M H  -61.472  -37.791  178.791    7.490   14.900   30.280
 3ljn A   179 R H  -65.518  -41.052  177.268   10.090   16.320   32.660
 3ljn A   180 A H  -61.510  -41.816  178.591   12.920   15.080   30.440
 3ljn A   181 M H  -60.310  -49.629 -177.057   11.300   16.750   27.430
 3ljn A   182 E H  -65.966  -35.831  175.485   10.940   20.110   29.180

 1awc B    72 H H  -61.980  -44.744  179.032   51.050   16.260   40.740
 1awc B    73 M H  -65.779  -45.056  179.580   52.470   19.510   39.370
 1awc B    74 A H  -58.316  -49.881 -178.744   50.560   19.200   36.100
 1awc B    75 A H  -66.336  -40.746  179.016   47.240   18.580   37.850
 1awc B    76 S H  -60.274  -40.424 -176.209   47.920   21.260   40.460

 2rfm A    40 M H  -57.346  -42.306  178.726   39.320   55.550   13.350
 2rfm A    41 V H  -62.250  -45.194  178.849   41.970   57.810   14.860
 2rfm A    42 A H  -62.407  -40.503 -178.592   39.990   58.180   18.090
 2rfm A    43 C H  -64.477  -41.806  177.404   39.440   54.420   18.280
 2rfm A    44 M H  -62.858  -48.068 -170.957   43.160   53.720   17.930

 1oy3 D    14 H H  -59.472  -40.505 -179.036   12.190    2.060   20.430
 1oy3 D    15 L H  -71.614  -33.518  176.900   14.000   -0.650   22.390
 1oy3 D    16 A H  -60.301  -39.403  176.877   11.770   -0.090   25.410
 1oy3 D    17 V H  -75.017  -44.852 -178.180    8.770   -0.970   23.250
 1oy3 D    18 I H  -59.041  -39.792 -177.509   10.520   -3.770   21.360

 1n0q A    40 H H  -58.369  -46.910 -172.334   21.980   34.710   18.490
 1n0q A    41 L H  -74.177  -40.723  176.998   21.740   37.380   21.190
 1n0q A    42 A H  -62.147  -46.463  177.796   24.760   36.230   23.190
 1n0q A    43 A H  -66.314  -37.744  179.833   26.900   36.120   20.050
 1n0q A    44 R H  -61.565  -42.288 -174.321   25.450   39.430   18.870

 3c5r A    48 H H  -55.228  -47.340 -176.226    2.240   16.130   16.100
 3c5r A    49 E H  -68.185  -42.806  178.937    4.580   19.100   16.450
 3c5r A    50 A H  -59.062  -43.142  178.369    4.130   19.390   20.210
 3c5r A    51 C H  -69.912  -36.446  179.332    5.020   15.720   20.630
 3c5r A    52 N H  -65.035  -38.841 -171.262    7.900   16.040   18.170

 1ikn D   156 H H  -65.205  -37.263  178.552   40.340   24.300   20.880
 1ikn D   157 L H  -68.639  -41.572  179.302   36.830   22.850   20.770
 1ikn D   158 A H  -59.716  -40.100  177.011   38.130   19.350   20.010
 1ikn D   159 V H  -65.210  -48.912  178.832   40.330   19.530   23.100
 1ikn D   160 D H  -64.674  -29.369  178.195   37.490   20.790   25.300

 3ljn A   249 Y H  -61.856  -44.482  179.830   -3.080   19.610   14.230
 3ljn A   250 L H  -64.845  -39.761  178.169    0.170   20.120   16.150
 3ljn A   251 S H  -62.629  -43.024  177.093    2.080   18.020   13.630
 3ljn A   252 V H  -57.930  -53.442 -176.834    0.710   20.120   10.770
 3ljn A   253 R H  -70.625  -14.006 -179.160    1.670   23.430   12.390

 1ikn D   122 H H  -60.228  -46.945 -178.610   32.520   24.940   14.090
 1ikn D   123 L H  -63.119  -44.050  178.135   29.110   23.260   14.210
 1ikn D   124 A H  -61.706  -44.136 -179.350   30.400   20.120   12.500
 1ikn D   125 S H  -64.818  -41.785 -179.320   33.390   19.940   14.840
 1ikn D   126 I H  -57.221  -37.533 -175.853   31.230   20.450   17.930

 2pnn A   153 S H  -60.598  -41.776  175.758   35.460   -8.340   -6.800
 2pnn A   154 L H  -57.248  -52.574 -176.304   36.160   -5.800   -9.540
 2pnn A   155 A H  -59.557  -37.082  178.803   38.460   -3.740   -7.330
 2pnn A   156 A H  -71.297  -47.155 -172.929   40.360   -6.870   -6.310
 2pnn A   157 C H  -69.341  -21.405  177.238   40.620   -8.400   -9.770

 2rfa A   126 S H  -69.681  -33.253  173.257   25.590   57.420   19.710
 2rfa A   127 F H  -65.156  -43.314 -178.165   28.130   54.600   19.620
 2rfa A   128 A H  -64.864  -39.354  179.974   30.640   56.830   17.860
 2rfa A   129 A H  -63.950  -37.827 -175.003   30.190   59.620   20.410
 2rfa A   130 C H  -74.248  -40.491  178.288   30.810   57.250   23.320

 1s70 B   237 H H  -57.505  -40.932  179.741   -7.070   48.460  103.130
 1s70 B   238 A H  -74.820  -53.552 -178.703   -7.900   51.590  101.120
 1s70 B   239 A H  -51.671  -38.194 -178.671   -8.480   53.990  104.020
 1s70 B   240 A H  -79.177  -50.243 -178.814   -5.090   52.980  105.420
 1s70 B   241 H H  -52.552  -45.833 -175.044   -3.130   52.720  102.180

 2f8y A    63 H H  -62.397  -42.426  179.603  -29.360   52.920   15.400
 2f8y A    64 A H  -65.007  -39.861  178.807  -27.800   49.650   16.550
 2f8y A    65 A H  -60.963  -43.903  178.881  -25.510   49.560   13.520
 2f8y A    66 V H  -65.480  -45.754 -177.211  -24.230   53.060   14.290
 2f8y A    67 S H  -68.722  -25.762 -179.150  -23.790   52.360   18.000

 3f6q A    77 H H  -59.581  -45.014 -174.502   19.600   10.210    0.100
 3f6q A    78 L H  -72.737  -41.927  178.254   19.020   12.540   -2.840
 3f6q A    79 A H  -63.699  -41.629  178.809   22.070   14.730   -2.210
 3f6q A    80 A H  -67.307  -43.836 -176.434   24.290   11.660   -1.870
 3f6q A    81 S H  -65.709  -29.924 -175.447   22.830    9.930   -4.920

 2f8y A   130 H H  -57.772  -47.178 -175.832  -26.060   71.060   18.010
 2f8y A   131 W H  -75.739  -33.740  172.971  -24.680   67.800   19.390
 2f8y A   132 A H  -59.403  -37.533  172.965  -21.580   67.970   17.210
 2f8y A   133 A H  -66.917  -45.214 -176.517  -20.910   71.290   18.930
 2f8y A   134 A H  -58.954  -41.309 -173.996  -21.660   69.830   22.360

 1wdy A   110 M H  -61.204  -47.229 -175.939   26.680    4.580    6.800
 1wdy A   111 E H  -64.563  -37.694  175.646   23.090    3.430    6.300
 1wdy A   112 A H  -63.034  -37.273  174.493   23.360    3.940    2.540
 1wdy A   113 A H  -66.851  -41.332 -178.883   26.450    1.730    2.620
 1wdy A   114 V H  -59.200  -42.514 -171.288   24.630   -0.860    4.720

 3jv7 A   185 H H  -69.956  -14.808  172.607   69.920    8.010   80.450
 3jv7 A   186 V H  -90.020  -40.004  177.504   67.720    6.580   83.200
 3jv7 A   187 G H  -59.028  -36.113  176.001   64.880    5.590   80.880
 3jv7 A   188 I H  -59.556  -46.328 -177.777   67.410    3.560   78.900
 3jv7 A   189 Q H  -69.326  -35.598  175.850   68.390    1.590   82.000

 1uoh A   111 H H  -57.725  -43.511  176.168   12.380   27.570    4.120
 1uoh A   112 Y H  -62.331  -44.396 -179.760   15.730   26.600    2.610
 1uoh A   113 A H  -60.125  -45.328 -174.907   17.290   26.320    6.070
 1uoh A   114 A H  -64.993  -45.332 -173.992   14.510   24.090    7.400
 1uoh A   115 S H  -76.596  -15.000 -177.114   14.460   21.660    4.490

 2dzn A   112 H H  -54.088  -47.066 -173.225   -3.040   16.320   23.570
 2dzn A   113 L H  -70.767  -45.634 -179.348   -1.440   14.260   20.810
 2dzn A   114 A H  -63.101  -47.191 -179.227    2.190   15.080   21.620
 2dzn A   115 V H  -62.853  -45.243 -176.979    1.750   14.490   25.350
 2dzn A   116 G H  -60.861  -26.379 -175.986   -0.170   11.240   24.870

 2jab A    52 Y H  -59.371  -45.488 -174.852   58.420   23.370   -2.890
 2jab A    53 L H  -67.756  -41.582  178.982   55.530   23.100   -0.430
 2jab A    54 A H  -64.955  -42.780  175.361   54.700   26.810   -0.540
 2jab A    55 T H  -58.961  -43.142 -179.485   54.740   26.770   -4.330
 2jab A    56 A H  -53.267  -36.591 -172.841   52.420   23.760   -4.320

 1oy3 D    50 H H  -57.718  -45.016 -179.814    4.360    2.620   15.320
 1oy3 D    51 L H  -61.521  -44.705 -179.155    6.070   -0.210   17.200
 1oy3 D    52 A H  -62.675  -40.405  179.477    3.410   -0.240   19.920
 1oy3 D    53 A H  -64.846  -40.621  178.320    0.620   -0.350   17.330
 1oy3 D    54 I H  -64.113  -42.256 -179.581    2.270   -3.280   15.550

 3jxi A   145 S H  -65.220  -30.988  174.025  -49.060   -2.150  -15.480
 3jxi A   146 L H  -62.147  -50.534  179.954  -45.410   -3.160  -15.120
 3jxi A   147 A H  -60.186  -38.903  178.548  -46.120   -6.660  -16.440
 3jxi A   148 A H  -65.010  -47.226 -173.595  -48.120   -5.180  -19.310
 3jxi A   149 C H  -76.240  -18.598  175.515  -45.480   -2.630  -20.290

 1mtz A   109 A H  -57.916  -45.030  179.265   19.420   -1.080    5.620
 1mtz A   110 L H  -65.057  -41.636 -179.537   19.960   -3.110    8.790
 1mtz A   111 A H  -65.029  -36.978  175.554   17.580   -5.840    7.630
 1mtz A   112 L H  -62.297  -49.922  178.918   19.450   -6.080    4.330
 1mtz A   113 A H  -61.330  -38.314  176.342   22.800   -6.450    6.090

 2f8y A    97 I H  -60.776  -40.650  179.496  -27.400   62.710   15.620
 2f8y A    98 L H  -64.866  -43.734  178.978  -26.130   59.450   17.100
 2f8y A    99 A H  -61.802  -38.178  177.733  -23.280   59.230   14.600
 2f8y A   100 A H  -64.978  -44.118 -177.404  -22.290   62.800   15.460
 2f8y A   101 R H  -67.462  -38.368 -176.594  -22.300   62.100   19.200

 1k1a A    84 H H  -56.047  -45.601 -178.020   28.990    0.580   25.460
 1k1a A    85 L H  -65.403  -42.570 -177.827   25.360    1.740   25.510
 1k1a A    86 A H  -57.763  -40.582 -179.449   24.030   -1.640   26.650
 1k1a A    87 C H  -70.925  -43.249 -179.679   26.270   -1.550   29.730
 1k1a A    88 E H  -63.692  -29.892  179.237   25.480    2.070   30.580

 1s70 B   204 H H  -81.062  -34.401  177.601  -14.040   51.530   99.110
 1s70 B   205 V H  -65.252  -44.761  177.974  -14.320   54.820   97.220
 1s70 B   206 A H  -60.096  -46.048  179.934  -15.340   56.690  100.360
 1s70 B   207 A H  -61.658  -49.157 -176.808  -12.460   55.180  102.330
 1s70 B   208 A H  -65.893  -35.184 -175.208   -9.860   55.870   99.640

 2qru A   108 Y H  -59.223  -48.333 -179.704   15.900   26.520   14.110
 2qru A   109 L H  -64.386  -35.232  176.822   15.540   24.110   17.030
 2qru A   110 M H  -59.600  -51.759 -175.619   17.700   21.580   15.190
 2qru A   111 L H  -66.909  -38.151  175.764   20.610   23.980   14.740
 2qru A   112 Q H  -64.876  -41.458  176.194   20.320   25.250   18.310

 1oy3 D   163 H H  -51.933  -46.142 -179.613   -9.200    0.750    3.010
 1oy3 D   164 V H  -65.050  -46.190 -178.608   -6.790   -1.310    5.110
 1oy3 D   165 A H  -60.085  -40.851 -179.107   -9.480   -2.530    7.500
 1oy3 D   166 V H  -71.296  -42.979  178.943  -11.680   -3.650    4.610
 1oy3 D   167 I H  -58.754  -36.534  179.439   -8.840   -5.290    2.700

 2rfm A    73 I H  -63.932  -37.633  175.785   38.820   46.640   13.790
 2rfm A    74 W H  -64.801  -39.113  176.020   41.160   49.450   14.820
 2rfm A    75 A H  -64.999  -43.958 -174.995   39.590   49.390   18.280
 2rfm A    76 V H  -69.976  -43.308 -177.120   39.850   45.610   18.550
 2rfm A    77 K H  -66.114  -21.228  178.333   43.420   45.330   17.280

 3eu9 A    47 H H  -64.814  -44.881 -178.594   28.420  -42.950  -30.360
 3eu9 A    48 W H  -68.755  -38.248  178.615   30.070  -45.110  -27.700
 3eu9 A    49 A H  -65.819  -47.808 -177.797   31.890  -42.130  -26.180
 3eu9 A    50 A H  -64.702  -44.272 -173.734   28.790  -39.940  -26.030
 3eu9 A    51 I H  -69.152  -18.574  179.835   26.500  -42.660  -24.700

 3nwo A   138 M H  -59.988  -45.566  179.372    9.320   58.020    9.910
 3nwo A   139 L H  -70.004  -38.287  174.231    7.880   56.090   12.850
 3nwo A   140 G H  -55.011  -43.730  175.910    8.070   59.190   15.050
 3nwo A   141 A H  -63.410  -44.356  176.421    5.860   60.920   12.490
 3nwo A   142 E H  -56.035  -40.301  177.757    3.510   57.930   12.470

 2dzn A   179 F H  -54.886  -44.433 -176.080   -7.220    8.790   39.010
 2dzn A   180 H H  -66.533  -44.764 -179.514   -5.570    7.910   35.700
 2dzn A   181 A H  -56.105  -51.432 -176.347   -2.080    7.550   37.150
 2dzn A   182 L H  -68.991  -37.172 -179.450   -3.150    5.130   39.870
 2dzn A   183 A H  -64.152  -25.154 -177.877   -5.500    3.220   37.570

 1psw A   274 H H  -69.233  -31.158  175.905    5.990   29.970   49.350
 1psw A   275 V H  -63.824  -48.565 -179.895    2.940   32.120   48.660
 1psw A   276 A H  -64.426  -36.205  176.152    4.640   35.260   49.980
 1psw A   277 A H  -63.758  -42.605  178.944    7.760   34.380   47.990
 1psw A   278 A H  -66.706  -25.700  177.428    5.700   34.040   44.820

 2vge A    92 H H  -63.979  -42.603  179.378   54.580   12.900   34.480
 2vge A    93 C H  -66.832  -42.502  178.329   55.960   15.240   31.820
 2vge A    94 A H  -60.495  -41.212  178.298   56.470   18.050   34.330
 2vge A    95 A H  -64.988  -41.590 -178.242   58.390   15.680   36.600
 2vge A    96 S H  -65.083  -20.010  176.266   60.560   14.460   33.720

 1wdy A    77 L H  -65.189  -35.037  177.376   18.390    8.920    8.140
 1wdy A    78 L H  -66.931  -33.639  177.823   15.390    6.800    7.130
 1wdy A    79 A H  -65.003  -35.380  175.359   15.570    8.310    3.650
 1wdy A    80 A H  -65.010  -41.668  174.281   19.140    7.040    3.370
 1wdy A    81 I H  -60.886  -42.423  176.186   17.920    3.570    4.300

 2b0o E   231 H H  -59.997  -41.139 -178.333   -3.620    9.480   37.000
 2b0o E   232 Y H  -73.190  -33.466  174.890   -4.320    7.120   34.100
 2b0o E   233 A H  -61.338  -43.519  174.444   -7.360    9.140   33.050
 2b0o E   234 A H  -67.473  -36.415 -175.196   -5.110   12.190   32.750
 2b0o E   235 L H  -67.012  -43.612 -170.164   -2.410   10.090   31.110

 3c5r A    81 H H  -60.705  -47.943 -176.631    5.560    8.060   16.710
 3c5r A    82 D H  -64.148  -45.159 -178.309    6.870   11.600   17.130
 3c5r A    83 A H  -65.020  -47.697 -179.493    7.120   11.390   20.920
 3c5r A    84 A H  -65.029  -42.527 -178.269    8.790    7.980   20.940
 3c5r A    85 K H  -58.155  -39.931 -174.153   11.140    8.870   18.090

 3deo A   115 H H  -64.780  -41.006  179.983    7.430   11.300    7.750
 3deo A   116 M H  -72.892  -38.788  175.549   10.310   10.000    5.630
 3deo A   117 A H  -58.910  -45.514  177.277    8.300   10.320    2.420
 3deo A   118 A H  -69.912  -44.440 -173.748    7.600   13.970    3.260
 3deo A   119 G H  -64.956  -32.971 -178.738   11.050   14.640    4.700

 3aaa C    78 L H  -59.174  -35.381  177.978   45.230   42.600   22.160
 3aaa C    79 S H  -62.501  -50.399  179.028   41.610   42.320   23.290
 3aaa C    80 A H  -63.055  -39.146  179.731   40.440   41.010   19.920
 3aaa C    81 V H  -65.500  -47.317 -179.067   43.450   38.700   19.720
 3aaa C    82 Y H  -60.009  -39.855 -175.532   42.940   37.270   23.200

 2dzn A    41 H H  -56.100  -45.940 -173.563   -1.110   15.360    5.340
 2dzn A    42 W H  -79.996  -38.713  177.186    0.530   12.160    4.090
 2dzn A    43 S H  -59.435  -42.907  175.007    3.990   13.630    3.510
 2dzn A    44 V H  -67.569  -44.177 -177.873    4.030   14.800    7.120
 2dzn A    45 S H  -55.227  -42.667 -175.433    2.500   11.550    8.370

 3deo A    81 L H  -65.978  -37.729 -178.916   10.520    3.270    6.060
 3deo A    82 F H  -64.856  -50.682 -173.912   13.630    2.660    3.960
 3deo A    83 V H  -75.263  -27.118  174.022   11.870    2.420    0.600
 3deo A    84 A H  -65.868  -44.587  177.214    9.530    5.290    1.460
 3deo A    85 G H  -65.452  -37.878  177.992   12.510    7.560    2.110

 3hra A   111 I H  -61.261  -51.338 -177.915  -10.660    0.250   -5.310
 3hra A   112 P H  -72.211  -27.171  174.770   -7.000    1.090   -5.920
 3hra A   113 A H  -61.737  -45.298  176.919   -7.500    4.460   -4.230
 3hra A   114 A H  -66.579  -44.016 -179.548   -8.450    2.690   -1.000
 3hra A   115 E H  -59.179  -42.743 -173.889   -5.670    0.130   -1.410

 3c5v A   122 A H  -59.163  -44.844  179.231   49.210   -6.240   16.840
 3c5v A   123 I H  -62.814  -40.147  178.280   49.670   -2.680   15.580
 3c5v A   124 A H  -59.271  -43.157  179.877   46.070   -1.850   16.490
 3c5v A   125 V H  -64.101  -44.958 -178.641   46.660   -3.000   20.070
 3c5v A   126 H H  -65.302  -37.212  175.617   49.880   -1.000   20.420

 3llc A   118 W H  -55.843  -46.858 -179.470   34.490    7.700   -3.100
 3llc A   119 I H  -64.929  -38.615  177.130   34.740    4.050   -4.140
 3llc A   120 A H  -58.941  -45.061 -179.419   31.300    4.220   -5.750
 3llc A   121 L H  -64.961  -33.100  177.260   32.380    7.180   -7.890
 3llc A   122 R H  -75.429  -34.999 -179.746   35.480    5.250   -8.940

 2jbw A   235 N H  -61.165  -40.492  175.670   86.130   15.690  152.980
 2jbw A   236 Y H  -61.905  -40.861 -178.381   83.920   17.830  155.220
 2jbw A   237 A H  -65.005  -41.957  176.313   80.980   15.510  154.550
 2jbw A   238 L H  -65.036  -41.078  178.624   83.010   12.450  155.540
 2jbw A   239 K H  -62.801  -46.311 -176.070   84.270   14.240  158.640

 1k1a A    51 H H  -55.001  -45.876 -178.352   21.820    2.910   19.190
 1k1a A    52 L H  -69.781  -34.371  176.290   18.190    3.790   19.890
 1k1a A    53 A H  -59.311  -42.184  176.663   17.230    0.110   19.980
 1k1a A    54 V H  -70.151  -44.549 -178.018   19.700   -0.390   22.830
 1k1a A    55 I H  -60.404  -37.159 -177.657   18.750    2.860   24.560

 3hra A    77 L H  -60.026  -41.865  178.230   -8.350    5.890  -13.560
 3hra A    78 Y H  -64.559  -50.430 -175.959   -4.780    6.970  -12.810
 3hra A    79 A H  -54.833  -44.442  179.027   -5.750   10.150  -10.980
 3hra A    80 G H  -67.584  -47.850 -173.148   -8.040    8.230   -8.630
 3hra A    81 A H  -66.148  -35.056 -162.753   -5.730    5.270   -8.120

 1jmk C    83 S H  -65.896  -40.137  177.192   27.000   38.560  -28.240
 1jmk C    84 L H  -65.652  -37.143  177.648   28.710   36.980  -31.250
 1jmk C    85 A H  -63.988  -41.498  177.757   31.870   36.540  -29.180
 1jmk C    86 F H  -62.898  -45.507  177.837   29.910   34.730  -26.480
 1jmk C    87 E H  -60.847  -41.314  177.465   28.300   32.430  -29.040

 2xai A    74 F H  -56.920  -47.478 -178.183   17.740   -3.170   47.000
 2xai A    75 N H  -64.714  -36.305  176.098   16.350    0.320   47.570
 2xai A    76 A H  -62.806  -37.895  179.074   17.880    1.500   44.300
 2xai A    77 C H  -73.628  -25.454  171.352   16.080   -1.330   42.510
 2xai A    78 V H  -67.988  -44.347 -178.385   12.880   -0.230   44.220

 3f6q A    44 H H  -54.051  -50.932 -175.061   14.070   17.130   -1.150
 3f6q A    45 W H  -69.558  -41.020  179.658   14.100   18.970   -4.470
 3f6q A    46 A H  -60.090  -47.638  179.729   16.720   21.520   -3.420
 3f6q A    47 C H  -68.196  -37.752 -179.084   19.140   18.810   -2.290
 3f6q A    48 R H  -63.191  -41.203 -170.909   18.350   16.640   -5.300

 1wdy A   224 I H  -60.577  -39.130 -179.884   42.070  -18.090   10.830
 1wdy A   225 L H  -66.692  -39.680  178.837   38.750  -16.780    9.520
 1wdy A   226 A H  -64.901  -37.889  175.954   39.670  -17.650    5.940
 1wdy A   227 V H  -66.247  -42.250  176.268   40.530  -21.190    7.040
 1wdy A   228 E H  -60.692  -34.084  176.674   37.210  -21.450    8.870

 2dzn A    77 H H  -62.892  -42.726  176.966   -2.080   17.880   14.150
 2dzn A    78 I H  -64.999  -45.492 -177.926   -0.410   14.960   12.380
 2dzn A    79 A H  -55.015  -46.815 -174.872    3.060   16.460   12.780
 2dzn A    80 C H  -70.174  -27.441  178.642    2.730   16.790   16.550
 2dzn A    81 S H  -79.942  -26.867  175.279    1.430   13.230   16.850

 2jab A    85 H H  -55.774  -43.750 -176.355   58.270   22.920  -12.720
 2jab A    86 L H  -72.537  -37.675  175.954   55.500   22.910  -10.110
 2jab A    87 A H  -63.524  -39.143  175.140   54.640   26.570  -10.690
 2jab A    88 A H  -66.261  -34.122  177.511   54.330   25.810  -14.400
 2jab A    89 F H  -64.211  -53.384 -175.185   52.100   22.870  -13.500

 1uuf A   208 H H  -55.929  -47.040  178.820   -7.440    8.670   22.650
 1uuf A   209 M H  -65.469  -40.811 -178.279   -8.990    5.770   20.750
 1uuf A   210 G H  -58.825  -45.016 -179.580   -6.010    5.510   18.400
 1uuf A   211 I H  -68.056  -45.018  179.566   -3.580    5.050   21.290
 1uuf A   212 K H  -56.145  -48.582 -174.292   -5.830    2.620   23.150

 3c5r A    15 H H  -58.737  -46.502 -178.137    0.900   25.110   14.590
 3c5r A    16 I H  -64.929  -45.985 -179.530    3.580   27.750   15.120
 3c5r A    17 A H  -64.607  -36.131  178.760    2.900   28.110   18.840
 3c5r A    18 S H  -68.700  -38.335  175.404    2.900   24.330   19.240
 3c5r A    19 I H  -62.493  -45.267 -176.527    6.260   24.090   17.470

 1bu8 A   158 H H  -93.794  -24.067  162.426   -3.400    3.260   24.410
 1bu8 A   159 V H  -54.048  -51.510  178.877   -3.050    0.230   22.160
 1bu8 A   160 V H  -64.947  -39.937  176.457   -2.450   -1.740   25.360
 1bu8 A   161 G H  -55.018  -44.740  178.751   -5.270    0.130   27.090
 1bu8 A   162 E H  -63.757  -44.554  178.363   -7.660   -1.050   24.370

 1uk8 A   107 G H  -60.865  -42.044  178.200    9.260   39.250    2.350
 1uk8 A   108 L H  -67.302  -36.644  178.110   11.600   36.490    3.510
 1uk8 A   109 A H  -59.290  -47.405  178.960   13.950   39.070    5.020
 1uk8 A   110 I H  -62.506  -48.831 -179.365   11.170   40.470    7.210
 1uk8 A   111 A H  -61.118  -37.034  179.346    9.930   37.030    8.240

 2c4m A   397 W H  -76.389  -30.147  170.883  -52.510   79.550   89.690
 2c4m A   398 I H  -65.252  -44.666  178.058  -53.430   80.960   86.280
 2c4m A   399 A H  -61.632  -47.314  179.457  -54.120   84.330   87.900
 2c4m A   400 C H  -63.089  -38.706 -178.073  -50.840   84.240   89.830
 2c4m A   401 Y H  -64.307  -47.066 -172.633  -48.940   83.150   86.730

 1ycs B   108 H H  -65.130  -40.123  178.578   16.990   -2.450   86.180
 1ycs B   109 C H  -69.157  -40.911  177.937   14.050   -2.590   88.590
 1ycs B   110 A H  -62.974  -43.763  178.359   15.960   -4.820   91.010
 1ycs B   111 A H  -62.246  -44.225 -177.236   18.950   -2.460   90.940
 1ycs B   112 S H  -63.968  -18.935  176.814   16.760    0.590   91.500

 1bd8 A   106 H H  -61.509  -48.819 -178.775    3.820   -4.130    8.690
 1bd8 A   107 L H  -66.633  -37.548  178.080    3.140   -4.850   12.360
 1bd8 A   108 A H  -62.264  -42.455  178.454    1.410   -1.500   12.810
 1bd8 A   109 V H  -65.828  -40.339 -179.286   -0.940   -2.270    9.920
 1bd8 A   110 Q H  -63.593  -39.305 -177.007   -1.660   -5.750   11.280

 1k1a A   155 I H  -61.389  -38.638  174.222   41.300   -0.610   40.520
 1k1a A   156 H H  -59.696  -46.188 -176.232   38.090    1.150   39.480
 1k1a A   157 A H  -63.959  -40.832 -178.886   36.000   -1.280   41.540
 1k1a A   158 V H  -67.545  -42.823  178.453   38.140   -0.840   44.650
 1k1a A   159 E H  -69.582  -24.820  174.077   38.080    2.960   44.420

 1bd8 A    73 H H  -64.057  -44.355 -179.402    9.280   -3.320   15.920
 1bd8 A    74 D H  -67.084  -41.914 -178.446    7.800   -3.680   19.410
 1bd8 A    75 A H  -62.485  -44.702  179.852    6.930    0.010   19.670
 1bd8 A    76 A H  -69.301  -38.746 -179.158    5.080    0.020   16.340
 1bd8 A    77 R H  -66.896  -36.908 -177.873    3.370   -3.290   17.080

 2f8y A    30 H H  -61.557  -47.035 -178.215  -31.200   44.510   15.740
 2f8y A    31 L H  -66.568  -40.305  176.982  -28.910   41.690   16.870
 2f8y A    32 A H  -55.688  -42.986  176.427  -27.400   41.350   13.400
 2f8y A    33 A H  -64.719  -44.057 -176.464  -26.390   45.010   13.600
 2f8y A    34 R H  -63.768  -34.794 -175.366  -25.050   44.620   17.130

 3hra A    44 N H  -51.498  -41.978 -179.669   -2.310   11.100  -19.380
 3hra A    45 I H  -66.547  -46.991  179.929    1.230   12.460  -19.170
 3hra A    46 A H  -58.811  -43.763 -178.738    0.260   15.510  -17.120
 3hra A    47 V H  -64.980  -42.652  174.642   -1.700   13.370  -14.660
 3hra A    48 H H  -57.555  -41.662 -176.372    1.220   10.970  -14.270

 2xai A   139 Y H  -58.483  -46.389 -178.292    8.130  -16.210   37.440
 2xai A   140 L H  -66.810  -40.459  176.291    7.550  -12.840   39.090
 2xai A   141 A H  -56.480  -43.020  178.027    7.990  -11.000   35.790
 2xai A   142 C H  -68.310  -43.833 -178.391    5.230  -13.160   34.310
 2xai A   143 E H  -55.552  -42.828 -177.931    3.000  -12.820   37.380

 2hcy A   184 S H  -60.264  -28.967  176.684   79.720  -23.250   50.200
 2hcy A   185 L H  -88.284  -33.946  175.394   80.940  -21.270   53.210
 2hcy A   186 A H  -59.392  -36.374  178.628   78.120  -18.730   53.010
 2hcy A   187 V H  -62.692  -46.790 -174.475   75.690  -21.630   53.440
 2hcy A   188 Q H  -75.533  -37.400  173.881   77.330  -22.880   56.630

 3cis A    41 R H  -55.083  -48.518 -174.034  -18.410   43.780  181.530
 3cis A    42 D H  -75.301  -34.967  177.524  -17.840   40.090  182.210
 3cis A    43 A H  -64.109  -41.025  173.178  -14.050   40.340  182.080
 3cis A    44 E H  -65.098  -48.862 -178.572  -14.190   43.030  184.760
 3cis A    45 L H  -56.263  -44.645 -177.139  -16.770   41.110  186.780

 3pe6 A   126 A H  -62.712  -38.919  177.919  -12.970   17.420    2.970
 3pe6 A   127 I H  -65.004  -42.603  177.853  -14.850   20.340    4.520
 3pe6 A   128 A H  -62.374  -41.470  178.743  -17.730   18.070    5.510
 3pe6 A   129 I H  -61.268  -49.672 -178.812  -15.300   15.610    7.080
 3pe6 A   130 L H  -66.139  -35.298  177.324  -13.540   18.280    9.120

 1dcq A   210 H H  -61.168  -43.871 -179.604   21.370   24.610  -12.950
 1dcq A   211 Y H  -59.670  -43.673  178.804   18.890   26.380  -10.680
 1dcq A   212 C H  -58.221  -47.841 -177.953   21.640   27.270   -8.210
 1dcq A   213 C H  -64.980  -36.830 -178.988   23.820   28.780  -10.930
 1dcq A   214 L H  -64.545  -32.572 -173.899   20.890   30.720  -12.380

 2dc0 A   152 A H  -64.995  -40.017  179.716    9.160   41.980   45.970
 2dc0 A   153 V H  -65.330  -45.000  178.225    8.040   43.020   42.490
 2dc0 A   154 A H  -57.555  -46.340  179.412   11.230   45.000   41.860
 2dc0 A   155 V H  -61.620  -44.047 -178.048   13.360   42.020   42.880
 2dc0 A   156 A H  -62.765  -39.512 -172.103   11.360   39.640   40.700

 1wu4 A    77 M H  -61.785  -42.223  178.885   45.200   60.870   27.010
 1wu4 A    78 M H  -64.141  -45.748 -177.542   46.010   57.770   29.060
 1wu4 A    79 A H  -61.784  -41.791  179.287   48.720   59.520   31.080
 1wu4 A    80 V H  -65.034  -44.105  179.238   46.410   62.420   31.930
 1wu4 A    81 Q H  -60.955  -32.241 -177.474   43.590   60.100   32.970

 1uoh A   177 H H  -59.818  -44.479 -179.515   -0.390   15.540    8.850
 1uoh A   178 L H  -67.021  -39.612  176.956    2.990   15.400    7.110
 1uoh A   179 A H  -60.448  -50.749 -177.427    4.620   13.840   10.170
 1uoh A   180 C H  -65.108  -41.983 -179.070    1.990   11.120   10.480
 1uoh A   181 D H  -65.329  -36.835 -177.240    1.920   10.430    6.740

 3gaz A   165 H H  -70.015  -20.371  172.207   87.930  -47.290  -59.090
 3gaz A   166 V H  -84.781  -39.324  175.868   85.400  -49.880  -57.950
 3gaz A   167 A H  -58.632  -37.988  177.202   83.700  -50.000  -61.350
 3gaz A   168 I H  -59.083  -47.817 -172.223   87.110  -50.800  -62.840
 3gaz A   169 Q H  -74.910  -29.808  173.276   87.680  -53.780  -60.560

 2pnn A   189 H H  -66.535  -44.265 -178.102   36.980  -17.290   -6.400
 2pnn A   190 A H  -64.175  -38.806  173.950   37.200  -14.420   -8.890
 2pnn A   191 L H  -55.920  -44.296  176.522   40.860  -13.900   -8.010
 2pnn A   192 V H  -60.424  -44.651 -179.270   41.450  -17.550   -8.930
 2pnn A   193 E H  -65.002  -28.503 -175.438   39.600  -17.090  -12.220

 3f6q A   110 H H  -53.343  -44.742 -171.365   24.260    2.940   -1.000
 3f6q A   111 Y H  -87.612  -31.404  170.734   23.670    5.530   -3.710
 3f6q A   112 A H  -57.685  -43.105  178.284   26.910    7.450   -3.160
 3f6q A   113 C H  -75.000  -45.567 -176.910   28.740    4.200   -3.910
 3f6q A   114 F H  -57.725  -41.768 -175.700   26.350    2.990   -6.610

 3ju7 A    67 M H  -53.859  -51.277 -177.541   12.810   50.290   88.850
 3ju7 A    68 A H  -64.632  -45.324 -178.764    9.610   48.980   90.420
 3ju7 A    69 A H  -59.737  -45.745 -178.522    8.330   47.390   87.210
 3ju7 A    70 I H  -65.186  -45.353 -179.374   11.610   45.560   86.580
 3ju7 A    71 Q H  -60.995  -40.377  178.952   11.940   44.340   90.170

 2o7r A   173 N H  -57.450  -44.706  178.512   54.870   38.900   16.290
 2o7r A   174 I H  -62.117  -46.857  179.002   51.370   40.220   15.620
 2o7r A   175 A H  -59.836  -38.616  179.359   52.670   43.680   14.730
 2o7r A   176 Y H  -61.802  -52.110 -178.940   55.190   42.100   12.370
 2o7r A   177 H H  -69.185  -31.588  175.919   52.600   40.080   10.450

 3ljn A   143 H H  -56.413  -47.955 -177.656   11.550   12.830   38.390
 3ljn A   144 W H  -58.146  -54.436 -172.296   14.490   14.140   40.410
 3ljn A   145 C H  -53.202  -38.646 -177.165   17.200   12.120   38.700
 3ljn A   146 V H  -57.677  -32.646 -174.373   16.180   13.420   35.280
 3ljn A   147 G H  -95.489   -7.284 -170.955   16.990   16.970   36.370

 3mve A   276 N H  -62.026  -42.793  178.056   12.790    8.230   10.740
 3mve A   277 A H  -66.623  -38.635 -176.964   10.670    5.590    9.010
 3mve A   278 M H  -66.517  -39.296  174.566    7.510    6.820   10.730
 3mve A   279 V H  -67.320  -47.418  172.619    8.070   10.360    9.470
 3mve A   280 R H  -46.833  -50.632 -178.498    8.910    9.040    6.010

 1sw6 A   169 V H  -51.679  -36.675 -178.578   29.720   43.890   28.030
 1sw6 A   170 K H  -66.710  -28.658  179.201   30.350   41.570   25.080
 1sw6 A   171 A H  -66.534  -37.763 -174.261   26.720   40.450   25.220
 1sw6 A   172 V H  -90.479   -9.351  177.222   25.420   43.980   24.700
 1sw6 A   173 K H  -95.509    0.004  173.334   28.010   44.790   22.030

 1wdy A   153 M H  -60.730  -39.983  179.378   33.100   -1.880    7.360
 1wdy A   154 D H  -60.001  -48.435 -179.380   29.340   -1.890    6.770
 1wdy A   155 A H  -64.997  -36.679  178.411   29.730   -2.470    3.030
 1wdy A   156 A H  -65.000  -43.821 -177.962   32.340   -5.160    3.670
 1wdy A   157 E H  -70.813  -38.145 -171.161   30.090   -7.020    6.110

 1tht A   118 R H  -64.542  -37.839  175.008   12.540   34.970   20.020
 1tht A   119 V H  -65.109  -45.000  179.629   10.460   34.780   23.200
 1tht A   120 A H  -58.109  -44.150 -178.943    7.590   36.650   21.550
 1tht A   121 Y H  -60.034  -26.824 -173.623    7.580   34.240   18.610
 1tht A   122 E H  -69.728  -34.785 -166.661    7.180   31.360   21.060

 2etb A   177 H H  -63.285  -42.900  179.024    1.930   16.730   57.980
 2etb A   178 A H  -59.542  -42.706  177.444    4.320   15.050   55.550
 2etb A   179 L H  -58.581  -43.468  176.419    6.070   13.330   58.450
 2etb A   180 V H  -59.388  -42.737 -175.986    2.720   11.980   59.630
 2etb A   181 M H  -64.244  -33.206 -175.885    1.930   10.700   56.140

 3jue A   273 H H  -60.059  -43.023 -176.404   14.970  -71.430   -9.620
 3jue A   274 H H  -72.009  -38.611  176.165   16.060  -72.360   -6.100
 3jue A   275 A H  -58.869  -43.642  179.796   13.810  -69.770   -4.470
 3jue A   276 T H  -67.850  -43.804  179.089   10.810  -71.200   -6.310
 3jue A   277 I H  -57.854  -40.708 -173.803   11.770  -74.800   -5.530

 3e0x A    96 A H  -64.729  -38.162 -176.933   -1.750   14.760   66.320
 3e0x A    97 I H  -62.909  -49.539 -174.502   -3.250   17.740   68.140
 3e0x A    98 V H  -70.859  -26.760  170.399   -5.910   18.550   65.550
 3e0x A    99 L H  -66.166  -40.841  176.656   -6.820   14.870   65.360
 3e0x A   100 G H  -67.697  -36.936  177.736   -7.360   14.930   69.120

 3ljn A    58 H H  -54.461  -50.778 -177.580   15.610    7.770   57.140
 3ljn A    59 L H  -66.334  -42.343  179.723   19.040    7.900   58.760
 3ljn A    60 A H  -53.536  -51.614 -176.867   20.090    4.520   57.370
 3ljn A    61 C H  -66.316  -34.100 -179.788   19.480    5.580   53.770
 3ljn A    62 K H  -64.443  -41.825 -170.094   21.150    8.950   54.350

 3nvw C   359 E H  -72.962  -32.800  172.241    8.320   17.200    9.310
 3nvw C   360 V H  -63.047  -46.363  178.458    8.380   19.640    6.400
 3nvw C   361 A H  -58.613  -45.588 -179.835    8.130   16.730    3.960
 3nvw C   362 V H  -63.808  -45.218 -177.248    5.200   15.260    5.870
 3nvw C   363 T H  -61.964  -39.977 -179.257    3.390   18.590    6.170

 1sw6 A   136 H H  -64.145  -47.560 -178.849   34.220   36.680   26.710
 1sw6 A   137 W H  -60.860  -50.047 -173.442   34.260   34.470   23.610
 1sw6 A   138 L H  -72.335  -35.597  179.233   31.250   32.360   24.600
 1sw6 A   139 T H  -66.912  -41.446 -179.183   29.240   35.300   25.940
 1sw6 A   140 S H  -64.956  -19.988 -178.239   29.730   37.320   22.760

 2xai A    41 H H  -58.834  -44.469 -177.654   19.550    3.950   51.920
 2xai A    42 E H  -69.207  -40.521 -179.162   17.190    6.920   51.700
 2xai A    43 A H  -63.680  -44.288  178.885   18.960    8.450   48.700
 2xai A    44 C H  -65.398  -41.799  179.423   18.820    5.200   46.730
 2xai A    45 L H  -58.468  -36.756 -179.357   15.180    4.650   47.650

 1ihb A    75 H H  -67.207  -47.929  178.719   20.420   19.160   31.850
 1ihb A    76 D H  -64.340  -40.047 -179.801   16.830   20.250   32.480
 1ihb A    77 A H  -63.810  -48.966  179.573   16.960   22.660   29.540
 1ihb A    78 A H  -66.515  -40.071 -178.945   18.270   20.050   27.110
 1ihb A    79 R H  -64.986  -40.061 -176.224   15.970   17.370   28.490

 2rfa A    42 H H  -57.733  -45.917  179.271   29.390   40.550   11.320
 2rfa A    43 I H  -64.078  -46.352  177.249   32.300   38.240   12.120
 2rfa A    44 A H  -55.057  -45.450  178.858   34.620   40.060    9.720
 2rfa A    45 A H  -65.003  -43.229 -176.222   33.720   43.360   11.400
 2rfa A    46 L H  -57.895  -41.699 -174.967   34.070   41.920   14.900

 1tw3 A    37 R H  -66.195  -37.727  178.723   75.840   -3.520   43.060
 1tw3 A    38 T H  -67.804  -41.881  177.232   79.560   -4.000   42.440
 1tw3 A    39 A H  -59.927  -43.036  176.598   79.250   -7.780   42.730
 1tw3 A    40 A H  -65.010  -45.022 -178.758   76.450   -7.720   40.160
 1tw3 A    41 T H  -61.961  -37.828  179.394   78.380   -5.360   37.890

 1dcq A   174 H H  -57.239  -45.036  178.596   13.950   22.070   -7.750
 1dcq A   175 L H  -66.353  -49.484 -175.112   11.420   24.140   -5.790
 1dcq A   176 A H  -55.465  -50.694 -172.806   13.370   24.140   -2.530
 1dcq A   177 V H  -53.777  -32.924 -170.692   16.650   25.360   -4.010
 1dcq A   178 R H -104.913    7.813 -172.417   14.980   28.470   -5.410

 3lcr A   160 V H  -54.959  -50.027 -177.841   -5.160   51.440   27.050
 3lcr A   161 V H  -67.528  -41.630  177.682   -6.980   50.350   23.890
 3lcr A   162 A H  -55.511  -40.332  177.070  -10.270   49.820   25.730
 3lcr A   163 Y H  -59.544  -49.411 -178.016  -10.080   53.450   26.840
 3lcr A   164 E H  -65.059  -36.163  176.749   -9.610   54.710   23.280

 1piw A   193 S H  -58.488  -46.862 -179.948  172.310   59.360   10.620
 1piw A   194 M H  -68.994  -29.636  176.539  171.790   55.640   11.210
 1piw A   195 G H  -72.893  -29.583  173.790  174.800   55.620   13.530
 1piw A   196 T H  -68.061  -47.249 -179.574  173.170   58.420   15.510
 1piw A   197 L H  -66.196  -48.426  178.973  169.910   56.500   15.870

 3a06 A   145 H H  -76.339  -29.816  175.053   11.830   30.760    7.360
 3a06 A   146 S H  -65.411  -37.885  175.408   15.300   31.220    8.840
 3a06 A   147 A H  -59.957  -56.939 -178.510   16.700   29.230    5.920
 3a06 A   148 I H  -59.153  -42.194  177.893   14.970   31.340    3.270
 3a06 A   149 F H  -47.450  -38.351 -171.377   15.870   34.530    5.140

 1kko A   373 H H  -74.703  -36.193  173.743  -40.050 -134.450  -74.870
 1kko A   374 V H  -61.036  -43.391  179.953  -41.840 -133.030  -71.840
 1kko A   375 A H  -65.516  -45.155 -176.344  -38.640 -131.260  -70.810
 1kko A   376 L H  -59.075  -32.567  179.080  -37.920 -129.910  -74.290
 1kko A   377 A H  -82.304  -47.723 -171.223  -41.330 -128.220  -74.290

 2xai A   106 H H  -78.144  -33.966  178.276   13.340  -10.140   42.190
 2xai A   107 E H  -65.887  -43.734  176.788   12.270   -6.630   43.190
 2xai A   108 A H  -66.271  -42.231 -177.832   13.470   -5.210   39.870
 2xai A   109 A H  -62.205  -46.546 -175.462   11.960   -8.100   37.910
 2xai A   110 R H  -69.098  -20.136 -178.736    8.520   -7.810   39.490

 1ycs B    75 H H  -62.358  -49.923 -177.208    8.600   -6.520   86.340
 1ycs B    76 N H  -64.527  -40.008 -178.383    5.730   -6.220   88.820
 1ycs B    77 A H  -65.096  -45.545 -178.991    7.120   -8.960   91.070
 1ycs B    78 V H  -67.480  -43.398 -178.977   10.600   -7.440   91.250
 1ycs B    79 C H  -65.223  -45.174 -178.690    9.320   -3.890   91.740

 2ou6 A    77 H H  -60.831  -48.476 -176.883    6.230   36.670   -1.280
 2ou6 A    78 I H  -57.798  -47.215  177.514    9.000   38.420    0.650
 2ou6 A    79 A H  -65.338  -41.770 -176.736   10.550   35.120    1.730
 2ou6 A    80 A H  -63.365  -35.794  179.374   10.020   33.570   -1.700
 2ou6 A    81 V H  -61.837  -47.821  177.024   11.890   36.420   -3.380

 3ipq A   195 L H  -61.535  -41.537  178.904   47.520   32.490    1.080
 3ipq A   196 I H  -63.013  -44.988  179.288   47.140   29.020    2.580
 3ipq A   197 A H  -63.591  -39.798  177.852   48.030   30.270    6.050
 3ipq A   198 I H  -65.047  -40.329  178.542   45.590   33.160    5.690
 3ipq A   199 S H  -65.191  -40.168  179.692   42.840   30.770    4.590

 1k1a A   121 H H  -55.254  -47.007  179.248   34.930   -0.210   32.480
 1k1a A   122 V H  -65.010  -45.007 -177.858   31.380    1.110   32.110
 1k1a A   123 A H  -60.407  -41.990  179.141   29.800   -2.140   33.300
 1k1a A   124 V H  -66.277  -41.842  179.609   31.940   -2.170   36.440
 1k1a A   125 N H  -62.190  -33.575  175.551   31.180    1.480   37.170

 3ksr A   113 Y H  -56.548  -50.809 -178.143   19.140   18.160   70.670
 3ksr A   114 L H  -73.631  -29.821  178.412   21.030   15.450   68.800
 3ksr A   115 S H  -64.310  -39.896  173.671   18.150   14.960   66.360
 3ksr A   116 A H  -58.625  -42.519  179.232   18.520   18.580   65.260
 3ksr A   117 L H  -68.628  -35.900 -178.554   22.200   17.910   64.630

 1ock A   136 A H  -65.036  -43.276 -178.286    8.210   31.590    2.540
 1ock A   137 A H  -65.020  -44.685 -178.442    8.240   35.010    0.900
 1ock A   138 A H  -59.734  -46.918  178.177   11.960   34.920    0.110
 1ock A   139 V H  -65.017  -44.665 -179.900   11.680   31.520   -1.580
 1ock A   140 G H  -67.166  -24.364  179.530    8.480   32.480   -3.380

 1atl A   135 L H  -64.960  -35.274  175.933   -8.240   26.360    7.400
 1atl A   136 M H  -66.797  -35.705  176.115   -7.750   29.660    5.570
 1atl A   137 G H  -65.887  -39.473  177.475   -6.630   31.220    8.850
 1atl A   138 V H  -63.871  -42.674 -177.687   -4.110   28.420    9.320
 1atl A   139 T H  -64.846  -45.466  179.403   -2.730   28.890    5.800

 1ie9 A   165 L H  -61.925  -41.166  176.953   18.740   18.150   50.090
 1ie9 A   166 M H  -61.212  -46.203 -178.542   15.870   16.890   47.940
 1ie9 A   167 A H  -65.005  -39.776  179.653   14.550   14.690   50.750
 1ie9 A   168 I H  -65.997  -39.999  176.843   14.830   17.520   53.280
 1ie9 A   169 C H  -62.048  -45.291  179.552   12.930   19.870   50.970

 3eu9 A   182 H H  -58.904  -46.717 -178.474   -5.990  -38.260  -25.180
 3eu9 A   183 W H  -65.330  -40.690  176.804   -2.540  -39.830  -24.940
 3eu9 A   184 A H  -60.400  -42.749  173.666   -2.570  -39.610  -21.140
 3eu9 A   185 V H  -57.483  -51.814 -176.176   -5.910  -41.420  -21.160
 3eu9 A   186 L H  -63.469  -27.791 -177.554   -4.620  -44.120  -23.490

 3ils A    97 A H  -64.444  -42.240  176.182  -15.680   32.190   61.360
 3ils A    98 F H  -59.343  -38.208 -177.080  -15.400   35.170   59.010
 3ils A    99 A H  -58.810  -47.499  179.844  -19.060   34.720   58.070
 3ils A   100 Y H  -64.585  -45.074 -177.121  -20.270   35.240   61.640
 3ils A   101 V H  -62.520  -38.600  172.540  -17.930   38.170   62.280

 1c4x A   115 A H  -61.314  -43.970  175.705   31.960   49.650   18.160
 1c4x A   116 V H  -66.821  -40.002  176.017   29.810   48.140   20.910
 1c4x A   117 T H  -54.795  -48.139 -177.454   27.200   47.190   18.310
 1c4x A   118 L H  -62.946  -42.170  177.790   29.790   45.230   16.330
 1c4x A   119 Q H  -64.933  -37.298 -179.558   31.020   43.420   19.430

 2gt1 A   266 H H  -80.252  -31.936  172.736   -3.990   42.030   53.110
 2gt1 A   267 L H  -63.296  -45.950  177.034   -7.140   41.220   55.080
 2gt1 A   268 T H  -56.255  -44.978  176.149   -5.040   40.740   58.210
 2gt1 A   269 A H  -59.683  -44.221  178.962   -3.480   44.150   57.610
 2gt1 A   270 A H  -62.028  -29.601  179.576   -6.940   45.660   57.140

 1kcz A   373 N H  -61.205  -41.435  179.369   35.200   13.810   11.430
 1kcz A   374 I H  -62.745  -47.802  178.973   38.980   13.800   11.080
 1kcz A   375 G H  -57.060  -41.067  178.700   38.950   10.910    8.610
 1kcz A   376 M H  -62.584  -45.047 -176.871   36.360   12.760    6.530
 1kcz A   377 A H  -64.808  -39.467 -175.211   38.410   15.960    6.460

 2ivx A   188 V H  -72.743  -47.149  178.555  -23.560    9.270   65.410
 2ivx A   189 I H  -59.925  -40.663  179.183  -21.970   12.490   66.670
 2ivx A   190 A H  -57.050  -44.328 -179.898  -25.210   13.410   68.430
 2ivx A   191 C H  -66.618  -37.955  178.260  -25.140   10.150   70.390
 2ivx A   192 V H  -62.648  -42.979 -177.867  -21.480   10.680   71.280

 1a8s A    98 G H  -65.026  -40.843  178.720   18.320   79.550   51.950
 1a8s A    99 E H  -59.512  -46.900  178.768   21.190   77.050   51.870
 1a8s A   100 V H  -62.876  -44.576  179.221   18.860   74.240   50.810
 1a8s A   101 A H  -59.048  -44.985 -176.263   17.180   76.440   48.200
 1a8s A   102 R H  -70.036  -36.317  173.060   20.520   77.490   46.710

 1wdy A    44 H H  -57.197  -41.384 -178.519    8.870    7.960    9.650
 1wdy A    45 N H  -72.392  -37.871  177.825    6.550    5.450    8.000
 1wdy A    46 A H  -62.676  -40.552  176.915    5.940    7.680    4.980
 1wdy A    47 V H  -68.495  -42.624  178.240    9.690    7.950    4.440
 1wdy A    48 Q H  -54.491  -38.011 -176.949   10.160    4.210    4.960

 1od6 A    16 H H  -63.389  -47.795 -176.225   75.560   23.350  -30.150
 1od6 A    17 L H  -63.229  -37.670  177.420   79.120   22.070  -29.840
 1od6 A    18 D H  -59.220  -46.457  178.168   79.110   22.640  -26.090
 1od6 A    19 V H  -63.215  -39.526  177.646   76.020   20.450  -25.710
 1od6 A    20 I H  -61.247  -44.967  179.315   77.610   17.820  -27.950

 3no4 A    65 A H  -62.836  -46.222 -178.804   93.170   37.730    4.260
 3no4 A    66 I H  -65.053  -42.436 -179.274   96.160   37.920    1.920
 3no4 A    67 A H  -61.359  -39.366  176.651   94.450   35.830   -0.760
 3no4 A    68 A H  -62.594  -43.010  177.682   91.480   38.200   -0.720
 3no4 A    69 G H  -61.638  -44.185 -179.680   93.810   41.170   -1.170

 1uoh A   144 H H  -58.587  -45.830 -178.247    5.810   21.650    7.150
 1uoh A   145 R H  -66.239  -47.637 -179.453    9.200   20.960    5.560
 1uoh A   146 A H  -63.398  -38.911 -179.062   10.900   19.990    8.820
 1uoh A   147 A H  -64.758  -45.938 -178.045    7.970   17.780    9.820
 1uoh A   148 A H  -65.022  -38.458 -175.292    7.920   15.870    6.540

 3fle A   109 M H  -68.184  -37.279  176.394   27.430    7.490   57.920
 3fle A   110 S H  -65.303  -27.434  178.525   31.050    6.900   58.950
 3fle A   111 F H  -84.702  -27.322  173.767   31.030    3.900   56.610
 3fle A   112 A H  -65.237  -36.952  177.858   29.460    5.940   53.810
 3fle A   113 F H  -79.469  -24.966  171.900   32.450    8.280   53.990

 1s70 B   111 H H  -61.534  -44.343  179.578   -3.620   65.710   81.910
 1s70 B   112 A H  -58.858  -59.396 -178.008   -0.570   64.080   80.320
 1s70 B   113 A H  -54.167  -44.664  179.935    0.490   67.080   78.240
 1s70 B   114 A H  -56.429  -57.165 -175.117   -0.060   69.420   81.180
 1s70 B   115 S H  -64.846  -24.704 -179.180    2.030   67.460   83.670

 1lgy A   149 A H  -64.971  -41.491  175.548   40.610   52.570   63.890
 1lgy A   150 Q H  -64.263  -36.942 -177.844   39.320   52.520   67.460
 1lgy A   151 A H  -64.997  -46.156 -179.107   37.890   56.010   66.980
 1lgy A   152 L H  -65.204  -43.754  178.162   35.860   55.090   63.910
 1lgy A   153 L H  -64.848  -36.505 -179.685   34.560   51.890   65.490

 2qx5 A   327 H H  -77.563  -26.670  169.183   -9.980   18.480  -15.320
 2qx5 A   328 L H  -62.413  -43.239  176.617   -8.300   19.050  -18.670
 2qx5 A   329 A H  -64.381  -35.597  176.408  -10.700   21.940  -19.200
 2qx5 A   330 I H  -62.414  -44.792  176.501   -9.800   23.180  -15.720
 2qx5 A   331 G H  -59.899  -46.527  179.562   -6.120   23.220  -16.660

 3eu9 A    81 H H  -57.091  -45.540 -177.476   20.480  -38.650  -29.850
 3eu9 A    82 W H  -68.018  -42.229  177.248   22.130  -41.390  -27.810
 3eu9 A    83 A H  -61.242  -38.145  177.904   23.450  -38.960  -25.200
 3eu9 A    84 T H  -67.426  -44.380  179.450   19.940  -37.530  -24.860
 3eu9 A    85 R H  -57.862  -42.509 -178.852   18.370  -40.980  -24.520

 2p54 A   177 F H  -59.898  -45.253 -179.861    7.940   20.710   16.900
 2p54 A   178 V H  -67.017  -41.941  176.984   10.280   23.650   16.280
 2p54 A   179 A H  -56.741  -43.063  178.603   11.450   22.200   12.970
 2p54 A   180 A H  -65.250  -36.794  176.315    7.830   21.980   11.830
 2p54 A   181 I H  -60.249  -47.319 -177.176    7.310   25.600   12.900

 1knv A    82 M H  -59.263  -44.558  179.500   27.340   41.160   40.190
 1knv A    83 I H  -67.113  -37.175  176.821   30.790   40.930   38.600
 1knv A    84 A H  -61.992  -39.486  176.807   32.360   42.540   41.670
 1knv A    85 I H  -64.989  -44.231  178.260   30.760   39.840   43.820
 1knv A    86 Q H  -63.869  -37.403  177.879   32.050   37.110   41.520

 1i24 A    26 A H  -60.512  -42.244 -179.460   53.850   90.890   33.490
 1i24 A    27 T H  -64.983  -43.946 -177.969   54.290   87.370   32.140
 1i24 A    28 A H  -59.449  -45.574  179.616   53.070   85.720   35.340
 1i24 A    29 L H  -64.711  -42.984 -178.250   49.850   87.750   35.370
 1i24 A    30 H H  -61.490  -44.838 -179.404   49.230   87.170   31.660

 1h2b A   200 H H  -64.476  -20.459  169.867   80.570   12.220   -0.670
 1h2b A   201 I H  -81.296  -41.578  179.791   80.480    9.940    2.350
 1h2b A   202 A H  -59.761  -35.013  177.900   84.270    9.760    2.570
 1h2b A   203 V H  -60.548  -44.999  177.029   84.340   13.560    2.740
 1h2b A   204 Q H  -65.774  -44.018 -176.004   82.170   13.500    5.860

 2etb A    48 M H  -58.891  -45.432  175.241   20.150   18.750   36.760
 2etb A    49 K H  -55.305  -44.312 -177.348   22.440   16.440   34.790
 2etb A    50 A H  -63.174  -46.233 -174.691   25.420   17.710   36.790
 2etb A    51 V H  -74.356  -26.221  172.443   23.800   17.230   40.200
 2etb A    52 L H  -69.297  -19.830 -179.575   22.570   13.780   39.190

 1m33 A    86 L H  -65.133  -40.941 -179.377   20.250    2.810   16.510
 1m33 A    87 V H  -64.994  -45.784  178.981   20.180    4.730   19.790
 1m33 A    88 A H  -64.492  -38.976  176.802   17.350    7.000   18.660
 1m33 A    89 S H  -61.953  -46.398  177.758   15.430    3.990   17.340
 1m33 A    90 Q H  -60.345  -38.198  176.086   15.820    2.190   20.680

 2qq5 A    20 G H  -60.346  -42.484 -178.972   22.540   18.760   35.760
 2qq5 A    21 I H  -65.763  -45.949  179.868   19.660   21.150   36.420
 2qq5 A    22 A H  -60.081  -39.537 -179.690   17.850   20.300   33.180
 2qq5 A    23 L H  -61.901  -45.011 -175.781   18.150   16.590   33.950
 2qq5 A    24 Q H  -73.247  -34.107  177.671   16.580   16.920   37.400

 3r0v A    99 G H  -61.435  -44.590  178.276   41.550   11.890    6.670
 3r0v A   100 L H  -63.106  -41.937  178.917   41.740    8.610    8.570
 3r0v A   101 S H  -64.734  -39.975  177.606   43.120   10.380   11.630
 3r0v A   102 L H  -64.161  -40.767  177.487   40.330   12.970   11.450
 3r0v A   103 L H  -64.623  -41.491  179.247   37.740   10.190   11.230

 3qit A   107 M H  -61.042  -45.055  176.652   37.320   57.730   43.180
 3qit A   108 L H  -62.743  -43.872 -179.003   36.220   55.010   40.760
 3qit A   109 A H  -61.820  -37.936  176.447   32.570   55.530   41.690
 3qit A   110 T H  -59.084  -49.217 -179.551   32.910   59.250   40.960
 3qit A   111 A H  -63.899  -37.997  178.435   34.230   58.560   37.460

 1xb2 B   217 H H  -57.489  -47.480 -178.061   64.110  -16.340   45.160
 1xb2 B   218 V H  -60.385  -43.720  179.977   63.750  -17.410   41.520
 1xb2 B   219 V H  -63.497  -44.268 -173.136   62.740  -13.910   40.430
 1xb2 B   220 G H  -77.418  -41.264 -169.568   65.550  -12.190   42.340
 1xb2 B   221 M H  -99.996  -13.622  172.851   68.360  -14.680   41.810

 3aaa C    45 H H  -71.373  -42.903  179.447   37.580   47.360   24.180
 3aaa C    46 Y H  -64.265  -37.164  175.894   34.010   46.230   24.870
 3aaa C    47 A H  -70.136  -45.038 -178.698   33.410   45.900   21.130
 3aaa C    48 A H  -66.552  -35.374 -179.412   36.730   44.150   20.520
 3aaa C    49 D H  -62.459  -38.264 -175.094   36.150   41.800   23.450

 2xbf A   129 G H  -65.006  -38.470  176.586  -25.410    7.950  -30.390
 2xbf A   130 M H  -61.979  -44.995  177.914  -22.840    8.070  -33.190
 2xbf A   131 A H  -55.684  -53.940 -177.502  -20.320    9.740  -30.880
 2xbf A   132 V H  -62.191  -43.785 -176.804  -20.720    7.120  -28.160
 2xbf A   133 Y H  -63.663  -41.861 -172.150  -20.750    4.210  -30.610

 2gj4 A   432 H H  -62.458  -40.124  177.562   17.830   76.270    1.850
 2gj4 A   433 L H  -60.581  -47.314 -178.100   16.230   76.550    5.290
 2gj4 A   434 C H  -60.180  -43.840 -178.478   14.650   79.900    4.460
 2gj4 A   435 I H  -63.708  -46.787 -177.198   13.190   78.620    1.190
 2gj4 A   436 A H  -63.585  -38.643 -173.937   11.720   75.460    2.720

 1yqd A   201 H H  -66.523  -24.118  172.805   56.620  132.610   18.980
 1yqd A   202 V H  -75.006  -42.943  178.808   59.510  131.390   21.120
 1yqd A   203 A H  -60.318  -36.004  178.730   60.330  128.580   18.690
 1yqd A   204 V H  -62.944  -44.620 -177.385   60.480  131.150   15.890
 1yqd A   205 K H  -66.094  -38.491  176.425   63.050  133.280   17.710

 1mdo A    68 H H  -58.946  -55.189 -175.849   25.900   19.320    5.470
 1mdo A    69 I H  -75.290  -21.848  175.117   28.380   17.270    3.440
 1mdo A    70 A H  -66.913  -46.931  178.893   29.580   15.520    6.600
 1mdo A    71 L H  -75.195  -31.444  175.208   26.130   14.090    7.300
 1mdo A    72 M H  -64.026  -44.930 -179.915   25.550   13.540    3.590

 3b8x A    63 L H  -56.233  -49.339 -176.357   58.390   47.140    5.510
 3b8x A    64 L H  -74.429  -33.762  177.709   55.610   49.120    3.820
 3b8x A    65 M H  -54.619  -45.300 -179.940   56.190   47.480    0.440
 3b8x A    66 I H  -76.296  -41.902 -178.930   55.210   44.110    1.910
 3b8x A    67 A H  -54.986  -42.257 -169.997   52.540   45.480    4.230

 3k35 A    95 H H  -59.262  -51.137 -175.403   36.220   -0.900   10.670
 3k35 A    96 M H  -71.311  -30.301  175.570   39.630   -2.520   11.070
 3k35 A    97 A H  -64.290  -40.749  177.172   40.690   -1.400    7.600
 3k35 A    98 L H  -64.866  -37.017  175.149   40.010    2.210    8.580
 3k35 A    99 V H  -60.077  -46.368 -179.690   42.120    1.670   11.690

 3ngm A   148 A H  -61.789  -47.069  175.410   16.900   14.610   11.980
 3ngm A   149 V H  -65.811  -32.636  179.682   18.480   13.620    8.660
 3ngm A   150 A H  -64.989  -37.030  177.197   20.790   16.630    8.990
 3ngm A   151 T H  -62.157  -44.893  177.716   22.140   15.250   12.270
 3ngm A   152 L H  -64.528  -43.612  177.106   23.000   11.950   10.600

 1wdy A   187 I H  -62.332  -49.685 -177.934   37.800   -8.800    9.580
 1wdy A   188 H H  -58.016  -36.202  177.607   34.230   -7.590    9.070
 1wdy A   189 A H  -63.708  -40.104 -173.492   34.310   -8.990    5.540
 1wdy A   190 L H  -86.207   -8.204  173.249   35.410  -12.420    6.750
 1wdy A   191 L H  -90.636   -8.837 -176.281   32.790  -12.430    9.510

 3gyt A   153 I H  -59.051  -42.064  176.914  -20.100  -41.670   -3.970
 3gyt A   154 V H  -60.875  -36.309  178.932  -17.690  -42.050   -1.050
 3gyt A   155 L H  -71.332  -35.922  177.253  -20.180  -44.420    0.560
 3gyt A   156 M H  -65.500  -39.490  177.185  -20.480  -46.430   -2.650
 3gyt A   157 V H  -71.019  -41.480  176.013  -16.700  -46.810   -2.770

 3fot A   311 Q H  -63.652  -36.239  174.209   27.100   31.110   19.070
 3fot A   312 A H  -62.556  -45.220  179.010   30.510   30.720   17.450
 3fot A   313 A H  -65.172  -34.694  176.147   29.360   32.770   14.460
 3fot A   314 I H  -61.826  -46.344  179.682   27.960   35.370   16.860
 3fot A   315 V H  -65.323  -45.022 -179.825   31.330   35.740   18.570

 1k1a A   188 H H  -57.561  -48.729 -178.304   47.270    1.100   48.090
 1k1a A   189 S H  -65.421  -47.828 -177.273   43.790    2.580   47.700
 1k1a A   190 A H  -62.238  -44.968 -176.666   42.070    0.080   49.990
 1k1a A   191 S H  -71.486  -36.943 -179.065   44.680    0.380   52.750
 1k1a A   192 G H  -70.742  -30.411 -178.780   44.900    4.170   52.490

 3qmv A   130 L H  -63.517  -39.441  176.667   52.490   15.070    3.020
 3qmv A   131 L H  -62.505  -45.963  178.714   51.430   17.620    0.420
 3qmv A   132 A H  -57.470  -43.975  175.155   54.470   16.840   -1.730
 3qmv A   133 Y H  -59.086  -46.936 -178.934   53.560   13.150   -1.590
 3qmv A   134 E H  -63.294  -37.983  178.800   49.960   13.940   -2.530

 2bpt A   121 A H  -60.250  -49.378  178.294   56.480  -37.560   34.300
 2bpt A   122 I H  -65.217  -43.413  179.508   56.220  -37.910   38.080
 2bpt A   123 A H  -57.564  -42.621 -177.787   55.420  -34.220   38.510
 2bpt A   124 D H  -63.824  -22.052  178.881   52.540  -34.480   36.040
 2bpt A   125 I H  -86.424  -45.106 -164.117   51.080  -37.200   38.260

 3hoa A   434 N H  -62.693  -36.015  179.863  -24.850   23.170   -9.890
 3hoa A   435 L H  -73.747  -45.182  179.637  -24.220   26.870  -10.470
 3hoa A   436 Y H  -64.605  -35.914  179.694  -24.740   26.750  -14.230
 3hoa A   437 A H  -62.096  -44.032  179.069  -27.930   24.720  -13.750
 3hoa A   438 A H  -62.855  -44.350 -178.292  -29.450   27.410  -11.530

 1cb0 A   203 V H  -71.425  -46.826 -178.086   75.520   28.010   32.190
 1cb0 A   204 L H  -66.256  -36.103  178.263   76.630   27.170   35.730
 1cb0 A   205 A H  -61.583  -36.875  177.806   78.980   24.470   34.450
 1cb0 A   206 K H  -68.827  -41.159  174.846   80.740   27.100   32.340
 1cb0 A   207 E H  -60.251  -32.820  178.930   81.060   29.400   35.350

 2g29 A    99 P H  -44.753  -36.542 -178.465  -20.470   29.180   49.880
 2g29 A   100 Y H  -78.169  -44.434  177.642  -20.100   29.760   53.620
 2g29 A   101 L H  -64.999  -28.570 -178.849  -16.710   31.470   53.450
 2g29 A   102 I H  -82.062  -40.233  174.695  -18.070   33.650   50.640
 2g29 A   103 T H  -61.693  -46.059 -179.173  -21.310   34.530   52.420

 2de0 X   170 M H  -62.311  -47.931 -178.128   15.580   33.090   65.260
 2de0 X   171 I H  -68.716  -41.584  173.233   13.480   30.660   67.300
 2de0 X   172 A H  -53.409  -54.989  175.463   11.750   33.500   69.140
 2de0 X   173 Y H  -54.092  -43.002 -175.758   10.800   35.060   65.810
 2de0 X   174 G H  -68.256  -27.313 -171.559    9.770   31.640   64.520

 3dkb A   215 H H  -74.418  -34.057  173.234  -63.560   73.520   35.390
 3dkb A   216 I H  -66.291  -39.995  177.594  -63.820   76.430   32.970
 3dkb A   217 F H  -61.464  -45.216  174.981  -67.010   74.910   31.570
 3dkb A   218 V H  -61.514  -40.688 -177.371  -68.470   74.710   35.080
 3dkb A   219 L H  -61.094  -46.441 -174.991  -67.300   78.260   35.770

 1nq7 A   155 F H  -61.910  -47.140 -177.446   18.830   17.790   19.680
 1nq7 A   156 S H  -65.567  -32.547  177.251   19.960   18.180   16.070
 1nq7 A   157 S H  -72.445  -31.648  174.814   19.160   14.520   15.420
 1nq7 A   158 A H  -69.552  -35.365  175.545   15.690   15.050   16.870
 1nq7 A   159 V H  -64.968  -46.111  178.488   15.230   17.980   14.480

 1tzz A   333 N H  -68.656  -42.622  178.023   68.550   19.040   43.410
 1tzz A   334 I H  -61.175  -41.264  179.135   67.110   21.530   40.920
 1tzz A   335 A H  -63.060  -51.361 -176.093   66.640   24.070   43.700
 1tzz A   336 A H  -68.629  -30.476 -173.059   70.160   23.710   45.120
 1tzz A   337 G H  -86.337  -31.875 -175.067   71.750   23.530   41.670

 3moe A   251 R H  -69.252  -54.096  176.101    1.950    4.090   -1.050
 3moe A   252 I H  -68.509  -41.774 -177.812    0.840    3.940   -4.680
 3moe A   253 A H  -69.754  -22.891  178.271   -2.610    5.310   -3.850
 3moe A   254 S H  -68.163  -44.143  176.280   -0.970    8.190   -1.990
 3moe A   255 R H  -67.744  -45.713  171.187    0.730    9.460   -5.140

 2yb1 A   136 H H  -75.884  -33.160  172.005   30.250   32.590   37.080
 2yb1 A   137 F H  -62.857  -40.912  178.603   31.630   36.130   37.270
 2yb1 A   138 A H  -64.862  -43.807  178.795   34.810   34.690   38.790
 2yb1 A   139 R H  -60.742  -39.607  175.879   35.100   32.070   36.050
 2yb1 A   140 H H  -62.691  -50.011 -175.897   34.770   34.830   33.450

 2h6e A   184 V H  -50.665  -46.184 -173.999   68.230    5.430   38.780
 2h6e A   185 Y H  -96.930  -28.642  175.456   64.530    6.190   38.330
 2h6e A   186 T H  -57.813  -55.768 -179.899   63.220    4.330   41.380
 2h6e A   187 I H  -65.014  -42.140 -175.120   65.110    6.550   43.820
 2h6e A   188 Q H  -65.643  -43.670  179.640   64.630    9.680   41.720

 2po1 B   157 G H  -64.993  -41.365  177.336   32.270  -51.510  -31.890
 2po1 B   158 I H  -63.443  -46.718  177.950   28.700  -52.810  -32.110
 2po1 B   159 A H  -64.834  -35.881 -175.788   27.350  -49.330  -32.810
 2po1 B   160 A H  -64.999  -51.155 -177.019   30.170  -48.650  -35.270
 2po1 B   161 I H  -75.396  -30.564  173.924   29.580  -51.650  -37.530

 1tqh A    98 V H  -62.194  -42.873  177.414   43.940   20.990   16.200
 1tqh A    99 F H  -68.219  -31.694  177.805   42.810   17.640   17.610
 1tqh A   100 S H  -64.703  -41.714  175.859   40.670   17.140   14.500
 1tqh A   101 L H  -66.341  -41.004  177.514   43.750   17.460   12.300
 1tqh A   102 K H  -59.436  -43.279  172.814   45.670   15.130   14.600

 3ox4 A   106 A H  -64.993  -38.746  179.382   21.710  -16.580   68.020
 3ox4 A   107 I H  -63.810  -50.143 -179.329   19.030  -14.320   69.490
 3ox4 A   108 A H  -64.940  -34.349  178.684   17.890  -12.980   66.130
 3ox4 A   109 L H  -64.997  -52.075  179.966   17.990  -16.490   64.680
 3ox4 A   110 V H  -64.706  -32.530 -175.023   15.790  -18.020   67.380

 2rd5 A   202 E H  -67.975  -37.621  176.566   77.150   44.380   48.280
 2rd5 A   203 L H  -64.706  -43.787  175.919   77.920   47.560   50.200
 2rd5 A   204 A H  -56.871  -43.162  178.545   76.900   49.660   47.200
 2rd5 A   205 A H  -63.442  -44.493 -176.224   73.610   47.760   47.070
 2rd5 A   206 A H  -64.244  -33.962 -173.945   72.980   48.180   50.800

 2aja A    97 F H  -64.282  -48.082 -179.178   99.450   44.080   77.660
 2aja A    98 V H  -67.308  -25.948  172.910   99.010   47.740   78.600
 2aja A    99 A H  -65.930  -42.384 -178.815   98.090   48.400   74.970
 2aja A   100 A H  -79.029  -13.588  175.091   95.250   45.870   75.200
 2aja A   101 I H  -86.720  -55.153 -174.016   94.250   47.380   78.540

 1sw6 A   288 N H  -64.534  -33.264  173.381   24.040   62.210   26.590
 1sw6 A   289 I H  -64.985  -49.966  178.197   25.630   59.530   24.420
 1sw6 A   290 A H  -61.774  -35.811 -178.954   22.270   58.540   22.950
 1sw6 A   291 A H  -63.260  -37.605  178.265   21.420   62.220   22.500
 1sw6 A   292 R H  -75.672  -27.612  176.133   24.480   62.700   20.290

 2pnn A    59 L H  -64.923  -39.234  170.838   26.210    7.370  -16.700
 2pnn A    60 K H  -55.919  -42.512  177.831   26.750    9.600  -19.720
 2pnn A    61 A H  -65.028  -37.479 -178.144   28.910   11.760  -17.450
 2pnn A    62 M H  -69.121  -27.609  176.257   30.810    8.700  -16.250
 2pnn A    63 L H  -81.353  -41.425 -178.539   31.640    7.820  -19.850

 2qjf A   209 H H  -67.323  -42.952  177.404   38.700   68.740   15.430
 2qjf A   210 A H  -62.770  -34.992  174.643   39.600   71.960   17.240
 2qjf A   211 L H  -54.518  -46.435  177.162   39.520   73.700   13.860
 2qjf A   212 L H  -62.209  -42.034 -178.407   35.850   72.750   13.570
 2qjf A   213 M H  -65.026  -44.335 -174.898   35.190   73.920   17.130

 3ctb A   225 M H  -60.072  -40.687  178.295    3.930   25.410   39.840
 3ctb A   226 Q H  -62.761  -41.583  178.319    4.870   23.320   36.810
 3ctb A   227 A H  -63.477  -42.651 -178.331    2.360   20.650   37.810
 3ctb A   228 I H  -65.001  -43.393  177.018   -0.400   23.220   38.280
 3ctb A   229 S H  -67.244  -42.500  179.104    0.260   24.790   34.880

 1ad1 A   227 A H  -62.960  -42.328  175.127   24.220    0.260   26.050
 1ad1 A   228 Y H  -54.994  -48.875 -177.935   24.700    3.720   24.550
 1ad1 A   229 G H  -64.998  -41.076 -179.303   28.270    3.850   25.860
 1ad1 A   230 I H  -62.478  -40.064  175.307   29.040    0.320   24.700
 1ad1 A   231 M H  -65.152  -29.672  177.197   27.910    1.210   21.180

 1o69 A    61 H H  -58.710  -49.906  178.895   39.690   49.370   -9.910
 1o69 A    62 L H  -64.352  -39.633  179.673   41.080   48.580  -13.360
 1o69 A    63 A H  -58.655  -45.342 -179.655   38.060   46.410  -14.160
 1o69 A    64 L H  -65.768  -44.860 -179.138   35.660   49.270  -13.460
 1o69 A    65 R H  -59.745  -52.804 -178.085   37.720   51.800  -15.410

 1kez A   146 L H  -66.986  -39.108  176.814  -65.570   21.840   16.380
 1kez A   147 M H  -77.284  -35.756  174.789  -63.830   21.190   19.700
 1kez A   148 A H  -59.580  -45.817  178.880  -67.150   20.400   21.380
 1kez A   149 Y H  -65.837  -40.890  175.816  -67.870   17.760   18.750
 1kez A   150 A H  -57.156  -41.542  177.476  -64.330   16.400   19.070

 2gmh A   368 H H  -72.296  -31.895  175.911   66.850   29.730   59.870
 2gmh A   369 T H  -76.503  -32.516  175.906   67.670   26.420   58.170
 2gmh A   370 A H  -64.984  -41.786  179.482   64.990   27.080   55.550
 2gmh A   371 M H  -66.403  -42.580 -179.967   66.560   30.440   54.710
 2gmh A   372 K H  -63.203  -40.001  178.979   70.060   28.960   54.490

 2pbl A   141 H H  -55.197  -49.618 -168.808    6.040   27.350   72.960
 2pbl A   142 L H  -64.923  -41.380 -178.330    3.880   27.440   69.840
 2pbl A   143 V H  -74.920  -26.522  171.698    5.080   24.140   68.390
 2pbl A   144 A H  -65.280  -36.613 -178.127    4.720   22.520   71.800
 2pbl A   145 R H  -71.708  -14.955 -176.948    1.060   23.560   71.800

 1q0q A   161 H H  -78.384  -30.014  173.240   25.570   -6.980   37.550
 1q0q A   162 N H  -69.605  -39.817  175.385   27.130   -6.680   40.990
 1q0q A   163 A H  -61.506  -43.542  174.510   23.850   -7.830   42.530
 1q0q A   164 I H  -60.499  -51.563  179.178   23.880  -10.810   40.190
 1q0q A   165 F H  -51.115  -47.425 -178.345   27.530  -11.550   40.970

 2p2v A   156 A H  -61.097  -45.315  178.964   21.470   16.240    4.140
 2p2v A   157 I H  -65.154  -43.585  177.174   21.290   12.520    4.900
 2p2v A   158 A H  -55.301  -45.636  178.945   23.850   12.850    7.690
 2p2v A   159 I H  -62.833  -44.355  177.465   21.720   15.560    9.310
 2p2v A   160 A H  -63.394  -29.137 -179.222   18.580   13.440    8.960

 2vge A    59 H H  -58.496  -49.792 -176.727   51.650   18.270   27.360
 2vge A    60 N H  -72.883  -33.201  176.194   53.690   20.320   24.890
 2vge A    61 A H  -60.919  -38.883  178.173   53.210   23.510   26.900
 2vge A    62 I H  -69.283  -47.656 -178.886   54.840   21.790   29.870
 2vge A    63 C H  -64.011  -30.332  179.889   57.720   20.330   27.850

 2f7v A   110 A H  -67.483  -40.243  178.344   31.230   39.160    3.190
 2f7v A   111 A H  -59.481  -45.832 -179.593   30.160   42.080    0.990
 2f7v A   112 A H  -62.203  -40.110 -179.987   32.810   44.340    2.530
 2f7v A   113 A H  -64.999  -43.267 -179.459   35.490   41.700    2.010
 2f7v A   114 L H  -65.937  -38.335  175.558   34.570   41.200   -1.650

 2o0b A   315 S H  -70.646  -39.198 -178.933    1.230   24.200   32.020
 2o0b A   316 V H  -69.988  -31.601  175.108   -0.970   26.670   33.880
 2o0b A   317 A H  -65.738  -40.562  173.953   -3.840   24.190   33.820
 2o0b A   318 A H  -60.510  -43.277  176.232   -1.570   21.640   35.490
 2o0b A   319 L H  -59.577  -44.778  179.599   -0.720   24.260   38.110

 2zsi A   202 N H  -62.247  -41.623  176.264  -23.550   21.330   -2.180
 2zsi A   203 I H  -59.590  -47.902 -179.666  -24.960   22.910   -5.340
 2zsi A   204 A H  -55.554  -41.823  178.550  -27.260   19.930   -5.920
 2zsi A   205 H H  -59.223  -50.706 -174.257  -28.640   20.320   -2.400
 2zsi A   206 N H  -72.847  -28.542  173.639  -29.430   24.020   -2.800

 2qjw A    86 Y H  -58.138  -54.215 -173.628   -4.840    3.770  -33.380
 2qjw A    87 I H  -71.653  -26.638  172.853   -7.870    4.290  -31.150
 2qjw A    88 A H  -65.081  -46.395  179.014   -5.700    4.060  -28.050
 2qjw A    89 A H  -65.102  -39.155 -179.321   -3.500    6.890  -29.300
 2qjw A    90 Q H  -66.592  -40.799 -176.759   -6.540    8.940  -30.310

 3kea A   100 Y H  -50.690  -43.040 -173.230   34.690   14.530   42.060
 3kea A   101 Y H  -89.058  -20.107  165.428   38.470   14.400   42.340
 3kea A   102 A H  -62.307  -41.522  175.060   38.770   18.170   42.520
 3kea A   103 V H  -69.273  -45.568 -179.666   36.700   17.860   45.690
 3kea A   104 D H  -60.049  -34.836 -179.338   38.630   14.810   46.880

 1o6b A    18 H H  -61.502  -46.372 -174.012  134.340   74.990  123.870
 1o6b A    19 L H  -66.772  -30.377  173.753  136.440   76.750  126.510
 1o6b A    20 D H  -59.250  -49.442  179.099  138.300   78.660  123.810
 1o6b A    21 I H  -64.659  -40.656  179.428  135.040   80.160  122.560
 1o6b A    22 I H  -61.899  -48.829 -177.276  133.870   80.810  126.110

 1oy3 D    83 H H  -54.347  -46.390 -177.270   -2.730    2.240    9.480
 1oy3 D    84 L H  -65.029  -41.402  179.005   -0.590   -0.380   11.230
 1oy3 D    85 A H  -56.445  -39.830 -176.306   -3.320   -1.210   13.740
 1oy3 D    86 C L  -75.449   -9.113  177.914   -5.720   -2.010   10.900
 1oy3 D    87 R L  -91.217  -27.856 -174.647   -3.140   -4.430    9.500

 1wm1 A   117 T H  -60.498  -54.339 -179.514   22.710   -6.910   -2.270
 1wm1 A   118 L H  -69.738  -31.260  175.724   25.340   -9.170   -3.820
 1wm1 A   119 A H  -60.917  -44.140  176.758   27.750   -8.280   -1.030
 1wm1 A   120 L H  -65.854  -46.985  179.234   25.280   -9.660    1.510
 1wm1 A   121 A H  -58.994  -45.978  179.506   24.530  -12.720   -0.620

position:  5  neighbors: 200

 2pnn A   107 I H  -63.960  -43.073 -178.467   32.540    2.610  -14.050
 2pnn A   108 A H  -57.340  -42.455 -179.334   34.250    4.670  -11.360
 2pnn A   109 I H  -73.468  -39.985  177.305   36.240    1.650  -10.180
 2pnn A   110 E H  -59.430  -31.509  179.484   36.990    0.470  -13.720
 2pnn A   111 R L  -90.254    3.362  175.819   38.520    3.900  -14.340

 2rfa A    81 I H  -63.816  -48.612 -177.281   30.580   46.890   15.140
 2rfa A    82 A H  -60.997  -38.754  177.915   32.970   48.940   13.000
 2rfa A    83 V H  -64.521  -45.172  178.629   32.180   52.060   15.030
 2rfa A    84 I H  -60.091  -41.109 -179.966   32.820   50.260   18.310
 2rfa A    85 N L  -81.454   -2.155  177.973   36.150   48.980   17.000

 2dzn A   146 R H  -70.024  -44.718 -178.343   -2.960   11.830   29.210
 2dzn A   147 A H  -58.469  -40.254  179.575    0.410   12.480   30.850
 2dzn A   148 A H  -70.096  -39.756 -176.673   -0.780   10.800   34.050
 2dzn A   149 S H  -67.039  -30.489  176.605   -2.320    7.850   32.230
 2dzn A   150 V L  -90.354  -12.880  168.775    0.990    7.160   30.490

 1ikn D    84 L H  -62.579  -44.357 -178.883   21.530   23.490   10.170
 1ikn D    85 A H  -63.214  -41.408 -179.152   22.860   20.640    8.040
 1ikn D    86 C H  -69.487  -34.403  177.519   26.270   20.760    9.720
 1ikn D    87 E H  -72.980  -37.471 -178.848   24.650   20.810   13.170
 1ikn D    88 Q H  -78.039  -28.963  178.068   22.290   17.960   12.290

 1oy3 D   198 L H  -69.789  -38.198  176.987  -12.710   -3.720   -1.690
 1oy3 D   199 A H  -62.776  -41.575  175.171  -15.280   -5.610    0.390
 1oy3 D   200 V H  -65.094  -46.040  177.299  -16.500   -7.330   -2.770
 1oy3 D   201 E H  -58.663  -38.271 -176.502  -12.930   -8.040   -3.860
 1oy3 D   202 A L  -84.998   -0.874  179.862  -12.180   -9.460   -0.410

 3eu9 A   115 L H  -65.679  -45.239  176.840   13.680  -38.110  -26.700
 3eu9 A   116 A H  -58.644  -43.838  179.972   14.270  -35.990  -23.610
 3eu9 A   117 A H  -60.282  -55.330 -169.217   10.520  -35.660  -23.100
 3eu9 A   118 Q H  -72.371  -20.027  178.123    9.590  -39.320  -23.470
 3eu9 A   119 F L -105.405   10.184  164.660   12.510  -40.440  -21.300

 1ihb A   109 L H  -70.529  -42.008  179.332   19.080   13.880   27.450
 1ihb A   110 A H  -65.015  -44.386  178.216   18.160   15.920   24.390
 1ihb A   111 A H  -66.410  -38.303  176.678   18.730   12.970   22.050
 1ihb A   112 K H  -58.641  -46.738 -173.012   16.800   10.700   24.410
 1ihb A   113 E L  -85.529  -13.409  170.700   13.770   12.980   24.440

 1awc B   106 W H  -74.234  -39.879  174.976   45.360   19.010   43.980
 1awc B   107 A H  -58.354  -40.098  177.279   43.270   19.330   40.820
 1awc B   108 T H  -70.089  -44.904 -179.581   40.220   19.680   43.050
 1awc B   109 E H  -55.713  -37.813 -176.898   41.940   22.080   45.450
 1awc B   110 H L  -99.543   12.213  170.886   42.740   24.390   42.540

 1ikn D   123 L H  -63.119  -44.050  178.135   29.110   23.260   14.210
 1ikn D   124 A H  -61.706  -44.136 -179.350   30.400   20.120   12.500
 1ikn D   125 S H  -64.818  -41.785 -179.320   33.390   19.940   14.840
 1ikn D   126 I H  -57.221  -37.533 -175.853   31.230   20.450   17.930
 1ikn D   127 H L  -97.377    8.650  173.581   29.140   17.410   17.010

 2f8y A   164 L H  -68.090  -38.339  173.476  -23.630   74.780   23.160
 2f8y A   165 A H  -59.483  -45.536  176.308  -20.010   74.800   22.000
 2f8y A   166 A H  -64.998  -33.553 -178.445  -19.370   77.740   24.330
 2f8y A   167 R H  -68.966  -43.046 -171.299  -21.290   75.930   27.060
 2f8y A   168 E H  -91.432  -11.923  179.311  -19.340   72.670   26.870

 2rfm A   107 W H  -69.299  -38.999  177.247   42.150   39.590   15.210
 2rfm A   108 S H  -68.217  -30.333  173.317   41.300   39.340   18.910
 2rfm A   109 I H  -70.002  -46.782 -178.718   42.200   35.650   18.710
 2rfm A   110 I H  -57.345  -44.985 -173.062   45.500   36.350   16.940
 2rfm A   111 F H  -87.734   -7.696  175.812   46.590   38.940   19.500

 1ikn D   157 L H  -68.639  -41.572  179.302   36.830   22.850   20.770
 1ikn D   158 A H  -59.716  -40.100  177.011   38.130   19.350   20.010
 1ikn D   159 V H  -65.210  -48.912  178.832   40.330   19.530   23.100
 1ikn D   160 D H  -64.674  -29.369  178.195   37.490   20.790   25.300
 1ikn D   161 L L  -85.061   -4.969  177.996   35.270   18.120   23.760

 2f8y A    64 A H  -65.007  -39.861  178.807  -27.800   49.650   16.550
 2f8y A    65 A H  -60.963  -43.903  178.881  -25.510   49.560   13.520
 2f8y A    66 V H  -65.480  -45.754 -177.211  -24.230   53.060   14.290
 2f8y A    67 S H  -68.722  -25.762 -179.150  -23.790   52.360   18.000
 2f8y A    68 A L  -95.002   -4.187 -176.024  -22.000   49.100   17.210

 2etb A    96 I H  -64.996  -44.456 -179.479   18.030   16.390   43.330
 2etb A    97 A H  -57.862  -39.636  178.649   20.850   17.600   45.570
 2etb A    98 I H  -70.608  -42.226  176.783   18.800   16.680   48.640
 2etb A    99 E H  -61.778  -33.143  178.187   17.820   13.310   47.180
 2etb A   100 K L  -81.654   -0.609  174.158   21.520   12.680   46.540

 3jxi A    99 I H  -64.271  -45.092 -177.623  -38.440   -6.690   -8.800
 3jxi A   100 A H  -58.215  -41.511  178.882  -39.880  -10.160   -9.370
 3jxi A   101 I H  -72.707  -45.386  179.813  -41.900   -8.910  -12.340
 3jxi A   102 E H  -58.576  -38.041 -179.620  -39.130   -6.700  -13.710
 3jxi A   103 R L  -84.958    0.437  174.053  -36.740   -9.660  -13.600

 3c5r A    49 E H  -68.185  -42.806  178.937    4.580   19.100   16.450
 3c5r A    50 A H  -59.062  -43.142  178.369    4.130   19.390   20.210
 3c5r A    51 C H  -69.912  -36.446  179.332    5.020   15.720   20.630
 3c5r A    52 N H  -65.035  -38.841 -171.262    7.900   16.040   18.170
 3c5r A    53 H L  -99.472   -2.420  165.446    9.410   19.010   19.990

 2rfm A   140 V H  -64.650  -46.258  177.785   42.930   30.220   14.000
 2rfm A   141 A H  -60.492  -38.266  179.037   42.490   29.800   17.750
 2rfm A   142 S H  -65.164  -40.137 -177.581   43.900   26.280   17.480
 2rfm A   143 K H  -70.260  -38.114 -177.419   46.970   27.500   15.600
 2rfm A   144 Y H  -89.875   -4.625  168.921   47.670   30.330   18.030

 1wu4 A    78 M H  -64.141  -45.748 -177.542   46.010   57.770   29.060
 1wu4 A    79 A H  -61.784  -41.791  179.287   48.720   59.520   31.080
 1wu4 A    80 V H  -65.034  -44.105  179.238   46.410   62.420   31.930
 1wu4 A    81 Q H  -60.955  -32.241 -177.474   43.590   60.100   32.970
 1wu4 A    82 M L  -95.523    8.258 -179.386   46.020   58.280   35.270

 2rfm A    41 V H  -62.250  -45.194  178.849   41.970   57.810   14.860
 2rfm A    42 A H  -62.407  -40.503 -178.592   39.990   58.180   18.090
 2rfm A    43 C H  -64.477  -41.806  177.404   39.440   54.420   18.280
 2rfm A    44 M H  -62.858  -48.068 -170.957   43.160   53.720   17.930
 2rfm A    45 L H  -75.014  -17.089  178.867   44.240   56.320   20.470

 1oy3 D   164 V H  -65.050  -46.190 -178.608   -6.790   -1.310    5.110
 1oy3 D   165 A H  -60.085  -40.851 -179.107   -9.480   -2.530    7.500
 1oy3 D   166 V H  -71.296  -42.979  178.943  -11.680   -3.650    4.610
 1oy3 D   167 I H  -58.754  -36.534  179.439   -8.840   -5.290    2.700
 1oy3 D   168 H L  -90.544   12.860  174.587   -8.040   -7.340    5.800

 1n0q A    41 L H  -74.177  -40.723  176.998   21.740   37.380   21.190
 1n0q A    42 A H  -62.147  -46.463  177.796   24.760   36.230   23.190
 1n0q A    43 A H  -66.314  -37.744  179.833   26.900   36.120   20.050
 1n0q A    44 R H  -61.565  -42.288 -174.321   25.450   39.430   18.870
 1n0q A    45 N L  -99.471    5.823  163.200   26.390   41.220   22.090

 2etb A   142 L H  -64.432  -52.650  179.891   12.040   16.400   51.410
 2etb A   143 A H  -58.564  -40.520 -178.879   15.070   16.690   53.690
 2etb A   144 A H  -63.186  -49.646 -175.819   12.900   16.000   56.730
 2etb A   145 C H  -70.326  -25.060  176.150   11.280   12.860   55.340
 2etb A   146 T L  -90.712    6.346  170.289   14.670   11.630   54.130

 1uoh A    79 I H  -67.907  -48.622 -177.869   21.910   31.220   -1.830
 1uoh A    80 A H  -64.470  -41.429 -179.188   24.020   31.320    1.330
 1uoh A    81 A H  -61.280  -47.746 -178.082   21.250   29.840    3.470
 1uoh A    82 S H  -71.694  -29.761 -177.881   20.690   26.880    1.160
 1uoh A    83 A H  -82.867   -9.675  174.891   24.420   26.420    0.620

 3hra A   112 P H  -72.211  -27.171  174.770   -7.000    1.090   -5.920
 3hra A   113 A H  -61.737  -45.298  176.919   -7.500    4.460   -4.230
 3hra A   114 A H  -66.579  -44.016 -179.548   -8.450    2.690   -1.000
 3hra A   115 E H  -59.179  -42.743 -173.889   -5.670    0.130   -1.410
 3hra A   116 K L  -85.920    0.693  166.864   -3.020    2.790   -1.920

 3f6q A    78 L H  -72.737  -41.927  178.254   19.020   12.540   -2.840
 3f6q A    79 A H  -63.699  -41.629  178.809   22.070   14.730   -2.210
 3f6q A    80 A H  -67.307  -43.836 -176.434   24.290   11.660   -1.870
 3f6q A    81 S H  -65.709  -29.924 -175.447   22.830    9.930   -4.920
 3f6q A    82 H L -103.744    5.036  165.410   23.360   13.030   -7.060

 1k1a A    85 L H  -65.403  -42.570 -177.827   25.360    1.740   25.510
 1k1a A    86 A H  -57.763  -40.582 -179.449   24.030   -1.640   26.650
 1k1a A    87 C H  -70.925  -43.249 -179.679   26.270   -1.550   29.730
 1k1a A    88 E H  -63.692  -29.892  179.237   25.480    2.070   30.580
 1k1a A    89 H L  -97.891   17.504  175.051   21.780    1.230   30.400

 2pnn A   154 L H  -57.248  -52.574 -176.304   36.160   -5.800   -9.540
 2pnn A   155 A H  -59.557  -37.082  178.803   38.460   -3.740   -7.330
 2pnn A   156 A H  -71.297  -47.155 -172.929   40.360   -6.870   -6.310
 2pnn A   157 C H  -69.341  -21.405  177.238   40.620   -8.400   -9.770
 2pnn A   158 T L  -98.944   10.084  175.149   41.980   -5.140  -11.150

 1uoh A    46 W H  -76.713  -30.743  174.982   28.360   33.420   -6.910
 1uoh A    47 A H  -65.014  -39.911  176.691   30.590   34.160   -3.920
 1uoh A    48 C H  -65.501  -40.189  179.698   27.740   33.170   -1.610
 1uoh A    49 S H  -62.472  -50.647 -174.469   27.170   29.980   -3.590
 1uoh A    50 A H  -75.840  -22.191  173.136   30.800   28.850   -3.540

 1awc B    73 M H  -65.779  -45.056  179.580   52.470   19.510   39.370
 1awc B    74 A H  -58.316  -49.881 -178.744   50.560   19.200   36.100
 1awc B    75 A H  -66.336  -40.746  179.016   47.240   18.580   37.850
 1awc B    76 S H  -60.274  -40.424 -176.209   47.920   21.260   40.460
 1awc B    77 E H  -88.544  -11.541  170.201   48.610   23.840   37.760

 3ljn A   179 R H  -65.518  -41.052  177.268   10.090   16.320   32.660
 3ljn A   180 A H  -61.510  -41.816  178.591   12.920   15.080   30.440
 3ljn A   181 M H  -60.310  -49.629 -177.057   11.300   16.750   27.430
 3ljn A   182 E H  -65.966  -35.831  175.485   10.940   20.110   29.180
 3ljn A   183 F L  -82.075   -2.967 -178.288   14.510   19.880   30.480

 2xai A   140 L H  -66.810  -40.459  176.291    7.550  -12.840   39.090
 2xai A   141 A H  -56.480  -43.020  178.027    7.990  -11.000   35.790
 2xai A   142 C H  -68.310  -43.833 -178.391    5.230  -13.160   34.310
 2xai A   143 E H  -55.552  -42.828 -177.931    3.000  -12.820   37.380
 2xai A   144 N L  -96.619   15.880  171.239    3.030   -9.030   37.090

 3hra A    78 Y H  -64.559  -50.430 -175.959   -4.780    6.970  -12.810
 3hra A    79 A H  -54.833  -44.442  179.027   -5.750   10.150  -10.980
 3hra A    80 G H  -67.584  -47.850 -173.148   -8.040    8.230   -8.630
 3hra A    81 A H  -66.148  -35.056 -162.753   -5.730    5.270   -8.120
 3hra A    82 Q L -111.881   15.508  165.088   -2.550    7.260   -7.600

 1ikn D    51 L H  -67.289  -36.273  177.183   12.820   23.290    6.600
 1ikn D    52 A H  -56.147  -44.660  177.647   14.370   21.200    3.830
 1ikn D    53 V H  -70.242  -53.320 -177.205   17.430   20.640    6.010
 1ikn D    54 I H  -55.478  -41.045 -179.232   15.580   20.290    9.320
 1ikn D    55 T L  -81.204   -8.046  177.780   13.180   17.770    7.780

 1wdy A   111 E H  -64.563  -37.694  175.646   23.090    3.430    6.300
 1wdy A   112 A H  -63.034  -37.273  174.493   23.360    3.940    2.540
 1wdy A   113 A H  -66.851  -41.332 -178.883   26.450    1.730    2.620
 1wdy A   114 V H  -59.200  -42.514 -171.288   24.630   -0.860    4.720
 1wdy A   115 Y L -104.990   12.120  168.793   21.750   -1.180    2.270

 2f8y A   131 W H  -75.739  -33.740  172.971  -24.680   67.800   19.390
 2f8y A   132 A H  -59.403  -37.533  172.965  -21.580   67.970   17.210
 2f8y A   133 A H  -66.917  -45.214 -176.517  -20.910   71.290   18.930
 2f8y A   134 A H  -58.954  -41.309 -173.996  -21.660   69.830   22.360
 2f8y A   135 V L  -96.014    1.794  179.387  -19.180   66.980   21.930

 2vge A    93 C H  -66.832  -42.502  178.329   55.960   15.240   31.820
 2vge A    94 A H  -60.495  -41.212  178.298   56.470   18.050   34.330
 2vge A    95 A H  -64.988  -41.590 -178.242   58.390   15.680   36.600
 2vge A    96 S H  -65.083  -20.010  176.266   60.560   14.460   33.720
 2vge A    97 C L  -98.299   -2.819  179.590   61.570   18.080   33.200

 1wdy A   225 L H  -66.692  -39.680  178.837   38.750  -16.780    9.520
 1wdy A   226 A H  -64.901  -37.889  175.954   39.670  -17.650    5.940
 1wdy A   227 V H  -66.247  -42.250  176.268   40.530  -21.190    7.040
 1wdy A   228 E H  -60.692  -34.084  176.674   37.210  -21.450    8.870
 1wdy A   229 K L  -79.792   -9.101  178.774   35.540  -20.390    5.620

 3f6q A    45 W H  -69.558  -41.020  179.658   14.100   18.970   -4.470
 3f6q A    46 A H  -60.090  -47.638  179.729   16.720   21.520   -3.420
 3f6q A    47 C H  -68.196  -37.752 -179.084   19.140   18.810   -2.290
 3f6q A    48 R H  -63.191  -41.203 -170.909   18.350   16.640   -5.300
 3f6q A    49 E L  -94.270   -7.461  171.589   19.060   19.380   -7.830

 3jxi A   146 L H  -62.147  -50.534  179.954  -45.410   -3.160  -15.120
 3jxi A   147 A H  -60.186  -38.903  178.548  -46.120   -6.660  -16.440
 3jxi A   148 A H  -65.010  -47.226 -173.595  -48.120   -5.180  -19.310
 3jxi A   149 C H  -76.240  -18.598  175.515  -45.480   -2.630  -20.290
 3jxi A   150 T L  -98.086   10.535  173.868  -42.740   -5.260  -20.030

 2dzn A   113 L H  -70.767  -45.634 -179.348   -1.440   14.260   20.810
 2dzn A   114 A H  -63.101  -47.191 -179.227    2.190   15.080   21.620
 2dzn A   115 V H  -62.853  -45.243 -176.979    1.750   14.490   25.350
 2dzn A   116 G H  -60.861  -26.379 -175.986   -0.170   11.240   24.870
 2dzn A   117 K L -104.144    6.275  175.572    2.700    9.910   22.770

 1awc B    40 L H  -67.117  -47.070  179.522   59.740   21.580   35.550
 1awc B    41 A H  -59.780  -47.670  179.787   58.250   20.920   32.110
 1awc B    42 A H  -66.131  -38.076 -176.455   55.010   19.600   33.580
 1awc B    43 Q H  -64.986  -45.699 -172.954   54.870   22.370   36.180
 1awc B    44 Y H  -94.710    2.199  166.428   55.220   25.270   33.750

 2rfm A    74 W H  -64.801  -39.113  176.020   41.160   49.450   14.820
 2rfm A    75 A H  -64.999  -43.958 -174.995   39.590   49.390   18.280
 2rfm A    76 V H  -69.976  -43.308 -177.120   39.850   45.610   18.550
 2rfm A    77 K H  -66.114  -21.228  178.333   43.420   45.330   17.280
 2rfm A    78 N L -105.659   15.826  175.194   44.450   47.840   19.950

 1s70 B   238 A H  -74.820  -53.552 -178.703   -7.900   51.590  101.120
 1s70 B   239 A H  -51.671  -38.194 -178.671   -8.480   53.990  104.020
 1s70 B   240 A H  -79.177  -50.243 -178.814   -5.090   52.980  105.420
 1s70 B   241 H H  -52.552  -45.833 -175.044   -3.130   52.720  102.180
 1s70 B   242 W L  -85.710    0.595  173.998   -4.200   56.200  101.090

 2rfa A   127 F H  -65.156  -43.314 -178.165   28.130   54.600   19.620
 2rfa A   128 A H  -64.864  -39.354  179.974   30.640   56.830   17.860
 2rfa A   129 A H  -63.950  -37.827 -175.003   30.190   59.620   20.410
 2rfa A   130 C H  -74.248  -40.491  178.288   30.810   57.250   23.320
 2rfa A   131 V H  -74.537  -18.097  166.940   33.950   55.680   21.860

 3eu9 A    48 W H  -68.755  -38.248  178.615   30.070  -45.110  -27.700
 3eu9 A    49 A H  -65.819  -47.808 -177.797   31.890  -42.130  -26.180
 3eu9 A    50 A H  -64.702  -44.272 -173.734   28.790  -39.940  -26.030
 3eu9 A    51 I H  -69.152  -18.574  179.835   26.500  -42.660  -24.700
 3eu9 A    52 N L -109.349   15.638  174.255   28.930  -43.330  -21.860

 2jab A    53 L H  -67.756  -41.582  178.982   55.530   23.100   -0.430
 2jab A    54 A H  -64.955  -42.780  175.361   54.700   26.810   -0.540
 2jab A    55 T H  -58.961  -43.142 -179.485   54.740   26.770   -4.330
 2jab A    56 A H  -53.267  -36.591 -172.841   52.420   23.760   -4.320
 2jab A    57 H H  -96.398   -6.433  178.530   49.810   25.800   -2.470

 2pw0 A   117 F H  -59.911  -47.914 -178.107   40.790  -28.410    5.680
 2pw0 A   118 A H  -59.488  -42.096  177.921   38.630  -31.370    4.640
 2pw0 A   119 I H  -61.842  -46.263 -171.861   41.690  -33.240    3.370
 2pw0 A   120 S H  -76.550  -19.039 -173.962   43.740  -32.590    6.500
 2pw0 A   121 N L -116.565   21.500  163.119   40.870  -33.410    8.850

 1k1a A    52 L H  -69.781  -34.371  176.290   18.190    3.790   19.890
 1k1a A    53 A H  -59.311  -42.184  176.663   17.230    0.110   19.980
 1k1a A    54 V H  -70.151  -44.549 -178.018   19.700   -0.390   22.830
 1k1a A    55 I H  -60.404  -37.159 -177.657   18.750    2.860   24.560
 1k1a A    56 T L  -90.384    0.613  177.096   15.080    1.890   24.530

 1wdy A    78 L H  -66.931  -33.639  177.823   15.390    6.800    7.130
 1wdy A    79 A H  -65.003  -35.380  175.359   15.570    8.310    3.650
 1wdy A    80 A H  -65.010  -41.668  174.281   19.140    7.040    3.370
 1wdy A    81 I H  -60.886  -42.423  176.186   17.920    3.570    4.300
 1wdy A    82 A H  -69.289  -26.968  179.286   15.240    3.910    1.630

 2dzn A    42 W H  -79.996  -38.713  177.186    0.530   12.160    4.090
 2dzn A    43 S H  -59.435  -42.907  175.007    3.990   13.630    3.510
 2dzn A    44 V H  -67.569  -44.177 -177.873    4.030   14.800    7.120
 2dzn A    45 S H  -55.227  -42.667 -175.433    2.500   11.550    8.370
 2dzn A    46 F L -100.688   21.435  175.597    5.290    9.480    6.830

 2dkh A   377 A H  -61.869  -44.653 -179.266   12.000   64.170    9.850
 2dkh A   378 A H  -59.757  -48.152 -177.978   14.310   65.860    7.350
 2dkh A   379 V H  -66.529  -41.586  179.665   12.610   64.300    4.340
 2dkh A   380 L H  -62.652  -34.440  179.806    9.120   64.960    5.700
 2dkh A   381 R L  -87.017    6.461  178.207   10.020   68.620    6.190

 1uoh A   112 Y H  -62.331  -44.396 -179.760   15.730   26.600    2.610
 1uoh A   113 A H  -60.125  -45.328 -174.907   17.290   26.320    6.070
 1uoh A   114 A H  -64.993  -45.332 -173.992   14.510   24.090    7.400
 1uoh A   115 S H  -76.596  -15.000 -177.114   14.460   21.660    4.490
 1uoh A   116 K H -111.826    6.737  173.977   18.250   21.430    4.460

 3qat A    74 M H  -70.419  -32.747  172.523   28.570   33.270   22.640
 3qat A    75 A H  -58.028  -46.342  176.614   25.890   33.020   25.330
 3qat A    76 V H  -62.648  -44.894  177.926   23.990   35.790   23.540
 3qat A    77 I H  -56.436  -47.581 -174.028   24.560   34.090   20.180
 3qat A    78 R H  -66.030  -38.529  176.237   23.270   30.750   21.450

 1t15 A    60 L H  -71.208  -33.761  176.236    3.210   31.400   36.920
 1t15 A    61 G H  -61.293  -48.285  176.623    5.490   29.190   34.830
 1t15 A    62 I H  -64.962  -45.158 -179.478    4.490   31.030   31.660
 1t15 A    63 A H  -59.121  -34.697 -176.978    4.550   34.400   33.420
 1t15 A    64 G L  -86.929    0.175  178.445    8.090   33.690   34.620

 1s70 B   205 V H  -65.252  -44.761  177.974  -14.320   54.820   97.220
 1s70 B   206 A H  -60.096  -46.048  179.934  -15.340   56.690  100.360
 1s70 B   207 A H  -61.658  -49.157 -176.808  -12.460   55.180  102.330
 1s70 B   208 A H  -65.893  -35.184 -175.208   -9.860   55.870   99.640
 1s70 B   209 K H  -88.906  -16.284 -179.105  -11.140   59.400   99.030

 1k1a A   156 H H  -59.696  -46.188 -176.232   38.090    1.150   39.480
 1k1a A   157 A H  -63.959  -40.832 -178.886   36.000   -1.280   41.540
 1k1a A   158 V H  -67.545  -42.823  178.453   38.140   -0.840   44.650
 1k1a A   159 E H  -69.582  -24.820  174.077   38.080    2.960   44.420
 1k1a A   160 N L  -83.204   -3.274  178.131   34.320    2.700   43.930

 1w61 A   140 A H  -63.672  -40.216 -176.863    2.830    1.140   13.410
 1w61 A   141 A H  -54.916  -37.972 -177.257    2.380   -2.470   12.290
 1w61 A   142 V H  -84.493  -43.711 -173.855   -1.390   -2.160   12.660
 1w61 A   143 E H  -69.939  -30.005 -178.226   -1.890    1.460   11.620
 1w61 A   144 T L  -94.471  -11.000  170.536    0.170    1.050    8.460

 1ycs B   109 C H  -69.157  -40.911  177.937   14.050   -2.590   88.590
 1ycs B   110 A H  -62.974  -43.763  178.359   15.960   -4.820   91.010
 1ycs B   111 A H  -62.246  -44.225 -177.236   18.950   -2.460   90.940
 1ycs B   112 S H  -63.968  -18.935  176.814   16.760    0.590   91.500
 1ycs B   113 C L -100.052    0.969  178.842   15.530   -1.110   94.660

 2f8y A    98 L H  -64.866  -43.734  178.978  -26.130   59.450   17.100
 2f8y A    99 A H  -61.802  -38.178  177.733  -23.280   59.230   14.600
 2f8y A   100 A H  -64.978  -44.118 -177.404  -22.290   62.800   15.460
 2f8y A   101 R H  -67.462  -38.368 -176.594  -22.300   62.100   19.200
 2f8y A   102 L H  -85.236   -5.016 -177.680  -20.320   58.880   18.860

 3c5r A    82 D H  -64.148  -45.159 -178.309    6.870   11.600   17.130
 3c5r A    83 A H  -65.020  -47.697 -179.493    7.120   11.390   20.920
 3c5r A    84 A H  -65.029  -42.527 -178.269    8.790    7.980   20.940
 3c5r A    85 K H  -58.155  -39.931 -174.153   11.140    8.870   18.090
 3c5r A    86 N L  -98.544   10.938  167.186   12.460   11.900   19.950

 3c5r A    16 I H  -64.929  -45.985 -179.530    3.580   27.750   15.120
 3c5r A    17 A H  -64.607  -36.131  178.760    2.900   28.110   18.840
 3c5r A    18 S H  -68.700  -38.335  175.404    2.900   24.330   19.240
 3c5r A    19 I H  -62.493  -45.267 -176.527    6.260   24.090   17.470
 3c5r A    20 K H  -76.264  -25.018 -174.824    7.770   26.790   19.680

 3hra A    45 I H  -66.547  -46.991  179.929    1.230   12.460  -19.170
 3hra A    46 A H  -58.811  -43.763 -178.738    0.260   15.510  -17.120
 3hra A    47 V H  -64.980  -42.652  174.642   -1.700   13.370  -14.660
 3hra A    48 H H  -57.555  -41.662 -176.372    1.220   10.970  -14.270
 3hra A    49 N H  -84.593   -6.511 -175.136    3.520   13.910  -13.590

 1bd8 A    74 D H  -67.084  -41.914 -178.446    7.800   -3.680   19.410
 1bd8 A    75 A H  -62.485  -44.702  179.852    6.930    0.010   19.670
 1bd8 A    76 A H  -69.301  -38.746 -179.158    5.080    0.020   16.340
 1bd8 A    77 R H  -66.896  -36.908 -177.873    3.370   -3.290   17.080
 1bd8 A    78 T L  -90.403  -12.733  165.522    2.160   -2.090   20.470

 3ljn A   250 L H  -64.845  -39.761  178.169    0.170   20.120   16.150
 3ljn A   251 S H  -62.629  -43.024  177.093    2.080   18.020   13.630
 3ljn A   252 V H  -57.930  -53.442 -176.834    0.710   20.120   10.770
 3ljn A   253 R H  -70.625  -14.006 -179.160    1.670   23.430   12.390
 3ljn A   254 A L  -95.551    6.833 -164.965    5.010   21.890   13.350

 2r31 A   183 L H  -67.549  -36.085 -179.005    6.560   -1.010   -4.910
 2r31 A   184 A H  -63.774  -33.000  177.745    3.050   -2.240   -5.690
 2r31 A   185 V H  -68.839  -52.680 -172.171    4.470   -4.540   -8.350
 2r31 A   186 I H  -75.233  -19.998  179.200    7.250   -6.100   -6.280
 2r31 A   187 R L  -93.439   -3.678  168.504    5.020   -6.360   -3.210

 2b0o E   232 Y H  -73.190  -33.466  174.890   -4.320    7.120   34.100
 2b0o E   233 A H  -61.338  -43.519  174.444   -7.360    9.140   33.050
 2b0o E   234 A H  -67.473  -36.415 -175.196   -5.110   12.190   32.750
 2b0o E   235 L H  -67.012  -43.612 -170.164   -2.410   10.090   31.110
 2b0o E   236 Y L -104.387   15.187  175.015   -4.530    8.610   28.340

 3deo A   116 M H  -72.892  -38.788  175.549   10.310   10.000    5.630
 3deo A   117 A H  -58.910  -45.514  177.277    8.300   10.320    2.420
 3deo A   118 A H  -69.912  -44.440 -173.748    7.600   13.970    3.260
 3deo A   119 G H  -64.956  -32.971 -178.738   11.050   14.640    4.700
 3deo A   120 Y L -102.465   18.323  171.864   12.790   13.320    1.590

 2r6i A   227 L H  -69.914  -43.664  177.500    4.940   70.820   59.310
 2r6i A   228 A H  -54.758  -45.000  174.730    4.330   74.550   58.860
 2r6i A   229 L H  -61.182  -44.425  177.061    1.640   73.690   56.320
 2r6i A   230 A H  -59.634  -33.259 -177.299    0.230   71.100   58.730
 2r6i A   231 E L  -85.086   -7.212  175.684    0.160   73.800   61.410

 2xbf A   130 M H  -61.979  -44.995  177.914  -22.840    8.070  -33.190
 2xbf A   131 A H  -55.684  -53.940 -177.502  -20.320    9.740  -30.880
 2xbf A   132 V H  -62.191  -43.785 -176.804  -20.720    7.120  -28.160
 2xbf A   133 Y H  -63.663  -41.861 -172.150  -20.750    4.210  -30.610
 2xbf A   134 H L  -94.201    8.385  171.257  -17.650    5.320  -32.500

 2xai A    75 N H  -64.714  -36.305  176.098   16.350    0.320   47.570
 2xai A    76 A H  -62.806  -37.895  179.074   17.880    1.500   44.300
 2xai A    77 C H  -73.628  -25.454  171.352   16.080   -1.330   42.510
 2xai A    78 V H  -67.988  -44.347 -178.385   12.880   -0.230   44.220
 2xai A    79 S H  -67.842  -33.844  176.452   13.310    3.320   42.930

 1wdy A    45 N H  -72.392  -37.871  177.825    6.550    5.450    8.000
 1wdy A    46 A H  -62.676  -40.552  176.915    5.940    7.680    4.980
 1wdy A    47 V H  -68.495  -42.624  178.240    9.690    7.950    4.440
 1wdy A    48 Q H  -54.491  -38.011 -176.949   10.160    4.210    4.960
 1wdy A    49 M L  -89.727    2.939  178.540    7.720    3.580    2.120

 1xdz A    88 I H  -65.828  -43.589  173.701   23.360   26.860    6.820
 1xdz A    89 K H  -53.291  -43.093 -179.395   20.960   24.310    5.360
 1xdz A    90 I H  -59.770  -46.498  178.985   23.820   23.100    3.160
 1xdz A    91 C H  -75.765  -24.458 -178.565   26.090   22.540    6.160
 1xdz A    92 F L -127.928   75.213 -166.963   23.150   21.290    8.210

 1oy3 D    15 L H  -71.614  -33.518  176.900   14.000   -0.650   22.390
 1oy3 D    16 A H  -60.301  -39.403  176.877   11.770   -0.090   25.410
 1oy3 D    17 V H  -75.017  -44.852 -178.180    8.770   -0.970   23.250
 1oy3 D    18 I H  -59.041  -39.792 -177.509   10.520   -3.770   21.360
 1oy3 D    19 H L  -93.008    4.168  177.034   11.550   -5.460   24.610

 2jab A    86 L H  -72.537  -37.675  175.954   55.500   22.910  -10.110
 2jab A    87 A H  -63.524  -39.143  175.140   54.640   26.570  -10.690
 2jab A    88 A H  -66.261  -34.122  177.511   54.330   25.810  -14.400
 2jab A    89 F H  -64.211  -53.384 -175.185   52.100   22.870  -13.500
 2jab A    90 I H  -79.928  -18.825  173.889   49.670   24.840  -11.340

 2qc3 A    69 L H  -78.755  -22.810  172.904   31.940   -8.600    7.990
 2qc3 A    70 L H  -63.973  -47.285  176.308   30.520  -10.530    5.050
 2qc3 A    71 A H  -64.993  -41.245  176.612   27.650   -8.050    4.790
 2qc3 A    72 H H  -63.137  -39.034 -178.620   30.090   -5.180    5.350
 2qc3 A    73 Q H  -64.516  -43.154  177.149   32.380   -6.590    2.660

 2yyv A    31 T H  -60.994  -45.520 -176.993   16.970   28.110   32.400
 2yyv A    32 A H  -59.529  -53.361 -178.323   16.850   26.200   35.680
 2yyv A    33 L H  -64.772  -34.922  176.973   17.730   29.170   37.890
 2yyv A    34 S H  -68.451  -23.237 -179.098   15.420   31.400   35.850
 2yyv A    35 N L -105.671   27.542  157.524   12.650   28.880   36.510

 1uoh A   178 L H  -67.021  -39.612  176.956    2.990   15.400    7.110
 1uoh A   179 A H  -60.448  -50.749 -177.427    4.620   13.840   10.170
 1uoh A   180 C H  -65.108  -41.983 -179.070    1.990   11.120   10.480
 1uoh A   181 D H  -65.329  -36.835 -177.240    1.920   10.430    6.740
 1uoh A   182 E L  -95.171   12.253  174.554    5.700   10.170    6.570

 3eu9 A   183 W H  -65.330  -40.690  176.804   -2.540  -39.830  -24.940
 3eu9 A   184 A H  -60.400  -42.749  173.666   -2.570  -39.610  -21.140
 3eu9 A   185 V H  -57.483  -51.814 -176.176   -5.910  -41.420  -21.160
 3eu9 A   186 L H  -63.469  -27.791 -177.554   -4.620  -44.120  -23.490
 3eu9 A   187 A H  -86.600  -15.748 -172.713   -1.510  -44.520  -21.330

 2dzn A   180 H H  -66.533  -44.764 -179.514   -5.570    7.910   35.700
 2dzn A   181 A H  -56.105  -51.432 -176.347   -2.080    7.550   37.150
 2dzn A   182 L H  -68.991  -37.172 -179.450   -3.150    5.130   39.870
 2dzn A   183 A H  -64.152  -25.154 -177.877   -5.500    3.220   37.570
 2dzn A   184 E L -105.008    8.404  170.016   -2.550    2.530   35.280

 2f8y A    31 L H  -66.568  -40.305  176.982  -28.910   41.690   16.870
 2f8y A    32 A H  -55.688  -42.986  176.427  -27.400   41.350   13.400
 2f8y A    33 A H  -64.719  -44.057 -176.464  -26.390   45.010   13.600
 2f8y A    34 R H  -63.768  -34.794 -175.366  -25.050   44.620   17.130
 2f8y A    35 Y L  -99.616    5.852  178.202  -22.900   41.640   16.180

 2g29 A   100 Y H  -78.169  -44.434  177.642  -20.100   29.760   53.620
 2g29 A   101 L H  -64.999  -28.570 -178.849  -16.710   31.470   53.450
 2g29 A   102 I H  -82.062  -40.233  174.695  -18.070   33.650   50.640
 2g29 A   103 T H  -61.693  -46.059 -179.173  -21.310   34.530   52.420
 2g29 A   104 M H  -70.176  -36.711  173.326  -19.410   35.430   55.590

 2rfa A    43 I H  -64.078  -46.352  177.249   32.300   38.240   12.120
 2rfa A    44 A H  -55.057  -45.450  178.858   34.620   40.060    9.720
 2rfa A    45 A H  -65.003  -43.229 -176.222   33.720   43.360   11.400
 2rfa A    46 L H  -57.895  -41.699 -174.967   34.070   41.920   14.900
 2rfa A    47 Y L  -98.293   19.325  174.470   37.650   40.800   14.310

 1jsx A    83 L H  -65.859  -40.866 -175.779   52.750   28.620   12.880
 1jsx A    84 S H  -69.274  -29.500  178.398   51.830   32.290   13.270
 1jsx A    85 I H  -71.115  -39.999 -176.137   55.420   33.190   14.100
 1jsx A    86 V H  -91.652   -2.850  173.834   56.840   31.490   11.020
 1jsx A    87 R L -130.428   72.117 -175.691   53.990   32.750    8.840

 1oy3 D    51 L H  -61.521  -44.705 -179.155    6.070   -0.210   17.200
 1oy3 D    52 A H  -62.675  -40.405  179.477    3.410   -0.240   19.920
 1oy3 D    53 A H  -64.846  -40.621  178.320    0.620   -0.350   17.330
 1oy3 D    54 I H  -64.113  -42.256 -179.581    2.270   -3.280   15.550
 1oy3 D    55 L H  -72.916  -18.560  176.399    2.670   -5.190   18.810

 3qn3 A   118 M H  -73.215  -40.008 -176.251   40.080  -18.940   21.440
 3qn3 A   119 A H  -65.032  -38.586  179.670   40.400  -15.280   20.450
 3qn3 A   120 T H  -67.186  -37.578  178.255   41.020  -16.140   16.790
 3qn3 A   121 A H  -64.880  -43.071  178.495   37.950  -18.380   16.720
 3qn3 A   122 R H  -66.071  -39.198 -179.849   35.760  -15.620   18.150

 1dcq A   211 Y H  -59.670  -43.673  178.804   18.890   26.380  -10.680
 1dcq A   212 C H  -58.221  -47.841 -177.953   21.640   27.270   -8.210
 1dcq A   213 C H  -64.980  -36.830 -178.988   23.820   28.780  -10.930
 1dcq A   214 L H  -64.545  -32.572 -173.899   20.890   30.720  -12.380
 1dcq A   215 T L -112.217    0.638  177.990   20.190   32.360   -9.030

 1nd7 A   123 M H  -63.423  -40.657  174.804   -6.500  -24.510   54.270
 1nd7 A   124 A H  -53.411  -52.108 -178.393   -5.840  -21.160   52.620
 1nd7 A   125 L H  -65.170  -37.070  179.965   -2.680  -20.670   54.670
 1nd7 A   126 F H  -60.149  -39.955 -177.414   -1.640  -24.280   54.120
 1nd7 A   127 H L  -97.482   13.525  172.795   -1.690  -23.810   50.350

 1ad1 A   228 Y H  -54.994  -48.875 -177.935   24.700    3.720   24.550
 1ad1 A   229 G H  -64.998  -41.076 -179.303   28.270    3.850   25.860
 1ad1 A   230 I H  -62.478  -40.064  175.307   29.040    0.320   24.700
 1ad1 A   231 M H  -65.152  -29.672  177.197   27.910    1.210   21.180
 1ad1 A   232 K H  -77.637  -22.557  170.913   30.220    4.220   21.420

 3ren A    71 Y H  -58.187  -47.946 -177.380   43.750   52.270   29.210
 3ren A    72 S H  -57.862  -45.770 -179.797   43.080   55.770   30.530
 3ren A    73 V H  -62.050  -46.003  178.496   39.480   54.940   31.410
 3ren A    74 N H  -64.889  -30.087  179.773   40.480   51.720   33.160
 3ren A    75 A L  -85.516   -2.511 -176.754   43.200   53.650   34.980

 3a1k A   177 A H  -64.285  -43.338 -179.624  -29.670    8.200  -19.820
 3a1k A   178 L H  -64.977  -41.953  178.475  -29.560    5.890  -22.850
 3a1k A   179 V H  -65.877  -44.739 -179.953  -32.450    3.800  -21.520
 3a1k A   180 A H  -65.893  -37.950 -178.118  -34.520    6.860  -20.650
 3a1k A   181 N L  -79.759  -13.022  171.409  -33.780    8.490  -24.000

 2pnn A    60 K H  -55.919  -42.512  177.831   26.750    9.600  -19.720
 2pnn A    61 A H  -65.028  -37.479 -178.144   28.910   11.760  -17.450
 2pnn A    62 M H  -69.121  -27.609  176.257   30.810    8.700  -16.250
 2pnn A    63 L H  -81.353  -41.425 -178.539   31.640    7.820  -19.850
 2pnn A    64 N L  -92.785   64.204  177.931   32.500   11.370  -20.900

 3gon A   112 V H  -62.100  -36.398 -177.340   24.980   38.170    2.960
 3gon A   113 L H  -65.000  -46.097 -177.828   25.360   39.500   -0.580
 3gon A   114 V H  -67.870  -41.758  175.065   24.150   43.000    0.230
 3gon A   115 V H  -61.316  -43.177  177.893   26.250   43.180    3.400
 3gon A   116 K H  -62.626  -41.548 -178.323   29.260   41.980    1.420

 3k89 A    73 V H  -67.544  -36.417  176.783   17.290  -10.080    3.510
 3k89 A    74 A H  -60.575  -44.983  178.000   14.410  -12.440    4.290
 3k89 A    75 V H  -64.946  -41.348  178.751   12.010  -10.180    2.380
 3k89 A    76 W H  -60.889  -45.876  179.626   14.480   -9.870   -0.490
 3k89 A    77 R H  -61.418  -40.943  177.459   14.860  -13.640   -0.760

 3deo A    82 F H  -64.856  -50.682 -173.912   13.630    2.660    3.960
 3deo A    83 V H  -75.263  -27.118  174.022   11.870    2.420    0.600
 3deo A    84 A H  -65.868  -44.587  177.214    9.530    5.290    1.460
 3deo A    85 G H  -65.452  -37.878  177.992   12.510    7.560    2.110
 3deo A    86 L H  -64.499  -38.127  178.926   14.130    6.340   -1.100

 2z0j A    33 A H  -60.373  -40.727 -178.931   23.150   33.750   93.390
 2z0j A    34 F H  -64.787  -44.086  178.902   26.730   34.830   94.060
 2z0j A    35 L H  -68.911  -34.886  173.781   25.850   38.520   93.970
 2z0j A    36 E H  -64.959  -29.795  176.342   22.820   37.820   96.140
 2z0j A    37 A L  -76.170   -9.129  172.653   25.250   36.200   98.580

 2xai A   107 E H  -65.887  -43.734  176.788   12.270   -6.630   43.190
 2xai A   108 A H  -66.271  -42.231 -177.832   13.470   -5.210   39.870
 2xai A   109 A H  -62.205  -46.546 -175.462   11.960   -8.100   37.910
 2xai A   110 R H  -69.098  -20.136 -178.736    8.520   -7.810   39.490
 2xai A   111 R L  -96.286   -9.517  179.134    8.510   -4.080   38.780

 3hbr A    79 I H  -68.425  -44.152 -178.184  -14.710    1.680   31.290
 3hbr A    80 A H  -63.551  -38.336  177.953  -15.180   -1.980   30.370
 3hbr A    81 L H  -67.105  -50.002 -173.376  -11.450   -2.620   30.720
 3hbr A    82 D H  -65.947  -31.345 -179.019  -11.010   -0.790   34.020
 3hbr A    83 L L  -84.978   -7.701  176.873  -14.020   -2.520   35.560

 1bd8 A   107 L H  -66.633  -37.548  178.080    3.140   -4.850   12.360
 1bd8 A   108 A H  -62.264  -42.455  178.454    1.410   -1.500   12.810
 1bd8 A   109 V H  -65.828  -40.339 -179.286   -0.940   -2.270    9.920
 1bd8 A   110 Q H  -63.593  -39.305 -177.007   -1.660   -5.750   11.280
 1bd8 A   111 E H  -88.146  -15.428  171.234   -2.570   -4.390   14.710

 3ox4 A   107 I H  -63.810  -50.143 -179.329   19.030  -14.320   69.490
 3ox4 A   108 A H  -64.940  -34.349  178.684   17.890  -12.980   66.130
 3ox4 A   109 L H  -64.997  -52.075  179.966   17.990  -16.490   64.680
 3ox4 A   110 V H  -64.706  -32.530 -175.023   15.790  -18.020   67.380
 3ox4 A   111 A H  -55.089  -33.927 -170.445   13.520  -14.980   67.340

 2etb A    49 K H  -55.305  -44.312 -177.348   22.440   16.440   34.790
 2etb A    50 A H  -63.174  -46.233 -174.691   25.420   17.710   36.790
 2etb A    51 V H  -74.356  -26.221  172.443   23.800   17.230   40.200
 2etb A    52 L H  -69.297  -19.830 -179.575   22.570   13.780   39.190
 2etb A    53 N L -113.388   42.691  171.727   26.230   12.960   38.600

 3aaa C    79 S H  -62.501  -50.399  179.028   41.610   42.320   23.290
 3aaa C    80 A H  -63.055  -39.146  179.731   40.440   41.010   19.920
 3aaa C    81 V H  -65.500  -47.317 -179.067   43.450   38.700   19.720
 3aaa C    82 Y H  -60.009  -39.855 -175.532   42.940   37.270   23.200
 3aaa C    83 E H  -87.255   -7.599  168.305   39.260   36.600   22.540

 1ock A   137 A H  -65.020  -44.685 -178.442    8.240   35.010    0.900
 1ock A   138 A H  -59.734  -46.918  178.177   11.960   34.920    0.110
 1ock A   139 V H  -65.017  -44.665 -179.900   11.680   31.520   -1.580
 1ock A   140 G H  -67.166  -24.364  179.530    8.480   32.480   -3.380
 1ock A   141 A L  -85.996   -1.431  178.608   10.180   35.700   -4.490

 2xai A    42 E H  -69.207  -40.521 -179.162   17.190    6.920   51.700
 2xai A    43 A H  -63.680  -44.288  178.885   18.960    8.450   48.700
 2xai A    44 C H  -65.398  -41.799  179.423   18.820    5.200   46.730
 2xai A    45 L H  -58.468  -36.756 -179.357   15.180    4.650   47.650
 2xai A    46 G H  -85.345  -12.502  179.685   14.340    8.050   46.190

 2p2v A   157 I H  -65.154  -43.585  177.174   21.290   12.520    4.900
 2p2v A   158 A H  -55.301  -45.636  178.945   23.850   12.850    7.690
 2p2v A   159 I H  -62.833  -44.355  177.465   21.720   15.560    9.310
 2p2v A   160 A H  -63.394  -29.137 -179.222   18.580   13.440    8.960
 2p2v A   161 L H  -78.382  -21.415  173.523   20.520   10.560   10.510

 3pv9 D   199 T H  -59.785  -39.316  176.432    8.040  -36.940   -1.470
 3pv9 D   200 E H  -61.421  -52.313  179.247    9.680  -37.290   -4.880
 3pv9 D   201 I H  -55.820  -39.709  176.890   13.190  -37.090   -3.440
 3pv9 D   202 Y H  -56.026  -32.050 -179.827   12.190  -39.720   -0.890
 3pv9 D   203 N L  -88.683   20.325  171.579   11.510  -42.010   -3.850

 3boe A    64 I H  -69.382  -50.405  174.073   21.500   -8.790   13.520
 3boe A    65 A H  -59.041  -41.941 -177.814   23.500  -11.900   14.420
 3boe A    66 H H  -61.094  -47.151 -179.660   24.980  -11.910   10.910
 3boe A    67 N H  -66.127  -38.783 -175.118   26.210   -8.320   11.150
 3boe A    68 R H  -79.640  -19.507 -176.853   27.510   -8.790   14.690

 1i24 A   255 V H  -69.411  -39.997  178.899   61.620  109.580   31.270
 1i24 A   256 Q H  -61.805  -45.694  177.512   64.410  112.050   30.470
 1i24 A   257 A H  -56.992  -42.230 -175.352   62.160  113.970   28.090
 1i24 A   258 A H  -61.240  -32.910 -174.976   59.440  114.190   30.740
 1i24 A   259 V H -102.207    8.614  173.487   61.800  115.920   33.170

 2dqw A   258 F H  -61.691  -43.948  177.527   28.230   33.760    0.820
 2dqw A   259 A H  -62.619  -41.122  177.504   30.830   33.280   -1.920
 2dqw A   260 V H  -61.141  -41.987  173.867   29.430   36.290   -3.770
 2dqw A   261 M H  -56.138  -33.171 -177.849   29.820   38.340   -0.600
 2dqw A   262 K L  -80.403   -8.380  170.756   33.460   37.270   -0.630

 3k05 A    50 C H  -66.971  -45.888  178.643    8.480   -7.420  -17.940
 3k05 A    51 A H  -63.450  -40.560  176.324    9.190  -10.400  -15.680
 3k05 A    52 L H  -64.929  -40.463  176.918   12.570   -8.910  -14.770
 3k05 A    53 G H  -63.688  -37.113  178.405   10.900   -5.570  -14.060
 3k05 A    54 R H  -75.920  -22.601  171.714    8.390   -7.360  -11.830

 1ihb A    76 D H  -64.340  -40.047 -179.801   16.830   20.250   32.480
 1ihb A    77 A H  -63.810  -48.966  179.573   16.960   22.660   29.540
 1ihb A    78 A H  -66.515  -40.071 -178.945   18.270   20.050   27.110
 1ihb A    79 R H  -64.986  -40.061 -176.224   15.970   17.370   28.490
 1ihb A    80 A H  -89.005  -14.957  171.645   12.880   19.560   28.180

 1zvd A   124 M H  -63.209  -38.995  174.253   16.660    3.890   29.820
 1zvd A   125 A H  -55.079  -56.059  176.512   13.350    3.610   31.680
 1zvd A   126 V H  -56.006  -41.134 -179.048   12.180    0.870   29.320
 1zvd A   127 F H  -60.100  -37.211 -172.767   15.620   -0.710   29.550
 1zvd A   128 H L -104.991    8.935  171.782   15.420   -0.910   33.340

 3im8 A    70 V H  -63.697  -37.426  177.565    8.270   25.160   61.740
 3im8 A    71 A H  -61.894  -44.806  176.929    6.740   21.830   62.780
 3im8 A    72 I H  -65.414  -40.015  173.787   10.190   20.260   62.980
 3im8 A    73 Y H  -55.230  -49.564 -178.690   11.420   23.320   64.870
 3im8 A    74 R H  -64.452  -37.432  173.162    8.620   22.900   67.420

 2i49 A   103 H H  -74.791  -37.815 -178.299    6.450  -11.520    4.740
 2i49 A   104 L H  -66.374  -38.719  179.607    7.830  -12.450    1.320
 2i49 A   105 I H  -70.060  -40.044  174.498   11.260  -11.050    2.160
 2i49 A   106 T H  -52.118  -44.511 -174.870   11.310  -12.880    5.490
 2i49 A   107 E L  -88.601   -2.503  178.017   10.820  -16.170    3.660

 2qh5 A    96 L H  -65.001  -43.753  176.240  -11.320   11.870  -14.300
 2qh5 A    97 S H  -57.534  -39.601  177.628  -12.970    9.290  -12.060
 2qh5 A    98 A H  -66.179  -38.461  176.655  -13.300   11.990   -9.410
 2qh5 A    99 L H  -66.458  -28.009  178.011  -14.880   14.320  -11.970
 2qh5 A   100 M L  -81.698    0.008 -176.986  -17.330   11.520  -12.760

 1wdy A   154 D H  -60.001  -48.435 -179.380   29.340   -1.890    6.770
 1wdy A   155 A H  -64.997  -36.679  178.411   29.730   -2.470    3.030
 1wdy A   156 A H  -65.000  -43.821 -177.962   32.340   -5.160    3.670
 1wdy A   157 E H  -70.813  -38.145 -171.161   30.090   -7.020    6.110
 1wdy A   158 K H  -89.179   -9.601  165.007   26.920   -6.650    4.060

 3jue A   274 H H  -72.009  -38.611  176.165   16.060  -72.360   -6.100
 3jue A   275 A H  -58.869  -43.642  179.796   13.810  -69.770   -4.470
 3jue A   276 T H  -67.850  -43.804  179.089   10.810  -71.200   -6.310
 3jue A   277 I H  -57.854  -40.708 -173.803   11.770  -74.800   -5.530
 3jue A   278 L H  -87.647   -7.504  177.770   12.050  -74.010   -1.820

 1vma A   269 L H  -77.852  -38.385  172.501    6.190    0.630   10.500
 1vma A   270 A H  -57.634  -46.195 -179.393    7.580    3.630   12.360
 1vma A   271 I H  -62.398  -49.394 -176.921    5.500    2.670   15.390
 1vma A   272 A H  -54.799  -56.487 -173.921    6.490   -0.990   15.320
 1vma A   273 R H  -72.129  -48.641 -170.119   10.240   -0.460   15.150

 3na3 A   184 Y H  -69.641  -29.957  175.468   19.570  -17.750   -4.200
 3na3 A   185 S H  -58.376  -44.267  178.307   19.530  -13.970   -4.650
 3na3 A   186 V H  -63.227  -39.898 -177.774   17.670  -14.430   -7.940
 3na3 A   187 H H  -68.307  -27.249 -166.753   15.200  -16.820   -6.320
 3na3 A   188 N L -108.902   38.105  152.584   14.530  -14.460   -3.430

 3bfj A   111 I H  -62.319  -43.539  176.430   64.510  -20.800   91.850
 3bfj A   112 G H  -56.254  -44.403  179.744   60.760  -21.200   92.330
 3bfj A   113 I H  -63.249  -52.814 -175.170   61.020  -24.820   91.190
 3bfj A   114 A H  -64.984  -20.803 -179.273   64.030  -25.730   93.330
 3bfj A   115 A H  -75.631  -34.990 -165.339   62.310  -24.120   96.310

 1g8p A   301 L H  -62.474  -45.783  176.696   17.400   41.310   38.960
 1g8p A   302 A H  -56.348  -45.348  178.637   16.950   37.540   39.040
 1g8p A   303 A H  -59.979  -42.213  177.756   17.720   37.550   42.760
 1g8p A   304 L H  -63.290  -35.538 -177.436   15.130   40.280   43.310
 1g8p A   305 E L  -86.481   -4.989  179.143   12.580   38.260   41.340

 2p0m A   373 V H  -64.995  -40.040  179.187   -6.560  150.540   56.300
 2p0m A   374 A H  -65.027  -40.337 -178.452   -4.250  149.820   59.230
 2p0m A   375 T H  -64.469  -45.496 -177.119   -3.710  146.230   58.090
 2p0m A   376 M H  -66.456  -24.172 -172.116   -2.810  147.170   54.520
 2p0m A   377 R H  -88.276  -28.237 -165.032   -0.360  149.790   55.780

 2dxu A    84 V H  -66.231  -39.993  178.038  -10.590   -9.350  -18.410
 2dxu A    85 G H  -57.432  -44.996 -179.813  -11.860   -5.800  -18.880
 2dxu A    86 V H  -64.975  -44.873 -178.798  -11.200   -5.030  -15.220
 2dxu A    87 V H  -62.217  -43.792  179.509   -7.740   -6.610  -15.260
 2dxu A    88 E H  -66.503  -36.358  174.447   -6.720   -4.700  -18.380

 3cis A    42 D H  -75.301  -34.967  177.524  -17.840   40.090  182.210
 3cis A    43 A H  -64.109  -41.025  173.178  -14.050   40.340  182.080
 3cis A    44 E H  -65.098  -48.862 -178.572  -14.190   43.030  184.760
 3cis A    45 L H  -56.263  -44.645 -177.139  -16.770   41.110  186.780
 3cis A    46 R H  -84.854   -9.118 -176.539  -14.670   37.940  186.720

 2o0b A    35 L H  -60.455  -48.214 -178.672   14.390   36.130    2.330
 2o0b A    36 A H  -59.252  -45.769  179.693   17.830   37.740    2.610
 2o0b A    37 A H  -63.628  -43.701 -178.164   19.490   34.900    0.700
 2o0b A    38 A H  -63.545  -31.909  178.346   16.810   34.890   -2.000
 2o0b A    39 Q L  -77.746   -5.279  176.920   17.340   38.620   -2.510

 2rb7 A   110 V H  -69.608  -38.408  177.106   21.640   43.320   55.140
 2rb7 A   111 M H  -62.262  -45.382  178.239   18.340   41.450   55.400
 2rb7 A   112 F H  -64.566  -42.259  177.384   16.550   44.600   56.550
 2rb7 A   113 R H  -59.654  -48.057 -175.418   18.240   46.630   53.810
 2rb7 A   114 D H  -62.618  -48.863 -175.878   17.300   44.150   51.090

 2v2f F   117 P H  -66.883  -31.721  178.794   34.780    3.480   34.330
 2v2f F   118 A H  -59.567  -46.825  175.697   37.720    3.630   36.740
 2v2f F   119 I H  -65.018  -44.317 -177.759   38.130    7.350   36.090
 2v2f F   120 E H  -57.225  -41.871 -169.977   34.370    7.910   36.100
 2v2f F   121 Y L  -96.548    4.314  166.306   33.900    6.300   39.510

 2x4g A   199 T H  -75.367  -31.272  177.338   42.170   18.800  127.670
 2x4g A   200 A H  -65.038  -45.135  175.141   42.840   19.650  124.020
 2x4g A   201 I H  -64.609  -49.248 -176.491   42.340   23.350  124.720
 2x4g A   202 G H  -61.543  -32.019 -178.708   44.220   23.230  128.020
 2x4g A   203 N L  -95.007   13.240  168.389   47.130   21.460  126.330

 3ku8 A    44 V H  -70.454  -38.978  174.491    2.350   35.290   26.500
 3ku8 A    45 A H  -58.042  -44.910  179.321    1.890   36.610   30.030
 3ku8 A    46 L H  -70.114  -30.136  175.975    1.590   40.130   28.640
 3ku8 A    47 A H  -68.679  -28.762  178.194   -0.760   38.830   25.950
 3ku8 A    48 N L -120.813   42.229 -165.861   -2.990   37.490   28.720

 3oc4 A   402 L H  -60.191  -43.225  177.930   -2.370   70.760   35.740
 3oc4 A   403 S H  -55.681  -43.649  176.173   -1.890   72.230   32.270
 3oc4 A   404 I H  -63.908  -47.392 -174.959   -5.410   73.640   32.460
 3oc4 A   405 Q H  -64.187  -27.528 -177.419   -4.970   74.910   36.020
 3oc4 A   406 T L  -95.017   -1.692  172.824   -1.770   76.700   35.040

 3kea A   101 Y H  -89.058  -20.107  165.428   38.470   14.400   42.340
 3kea A   102 A H  -62.307  -41.522  175.060   38.770   18.170   42.520
 3kea A   103 V H  -69.273  -45.568 -179.666   36.700   17.860   45.690
 3kea A   104 D H  -60.049  -34.836 -179.338   38.630   14.810   46.880
 3kea A   105 S L  -84.987  -15.011  178.676   41.890   16.710   46.390

 3ot6 A    98 I E  -93.906  137.080  170.990   80.260   88.650  142.010
 3ot6 A    99 V E -112.353  116.010 -179.773   77.120   86.550  142.310
 3ot6 A   100 A E -102.902   97.008 -175.396   74.130   88.360  143.810
 3ot6 A   101 C L  -82.755  117.140 -171.570   71.550   85.740  144.770
 3ot6 A   102 P L  -87.961    3.400  174.321   68.110   87.330  145.010

 1vgy A   113 T H  -76.560  -28.169  175.807   21.370    2.470   15.760
 1vgy A   114 A H  -64.683  -38.221  178.403   25.060    2.680   14.860
 1vgy A   115 C H  -65.428  -41.514  179.988   25.770    4.140   18.290
 1vgy A   116 E H  -60.211  -45.978  179.319   23.900    1.310   20.010
 1vgy A   117 R H  -66.592  -44.650 -178.654   25.950   -1.340   18.210

 3r6h A    99 V E -113.617  126.251 -178.318   19.540   36.520   16.890
 3r6h A   100 I E  -98.475  114.991  172.427   20.230   40.170   17.710
 3r6h A   101 A E  -88.802   89.812  179.077   21.790   40.940   21.080
 3r6h A   102 C E  -76.114   90.975 -173.062   20.840   44.590   21.520
 3r6h A   103 T L  -88.026    8.808  169.192   23.310   45.490   24.270

 1wiw A   269 L H  -60.763  -46.246  175.789   34.760   59.770   34.610
 1wiw A   270 A H  -52.051  -44.841  177.096   31.070   58.880   34.470
 1wiw A   271 L H  -58.615  -45.808 -176.226   30.590   61.860   32.150
 1wiw A   272 L H  -65.001  -32.299  178.662   33.440   60.730   29.900
 1wiw A   273 Y H  -86.527   -7.771  175.359   31.920   57.250   29.640

 3eu9 A    82 W H  -68.018  -42.229  177.248   22.130  -41.390  -27.810
 3eu9 A    83 A H  -61.242  -38.145  177.904   23.450  -38.960  -25.200
 3eu9 A    84 T H  -67.426  -44.380  179.450   19.940  -37.530  -24.860
 3eu9 A    85 R H  -57.862  -42.509 -178.852   18.370  -40.980  -24.520
 3eu9 A    86 Q H  -75.759  -28.122  174.582   20.770  -41.850  -21.700

 1nw1 A   131 L H  -64.998  -43.161  178.902   57.620  -46.060   65.250
 1nw1 A   132 L H  -63.437  -41.232  178.114   56.390  -42.670   64.050
 1nw1 A   133 S H  -62.206  -49.777 -176.162   55.750  -44.070   60.580
 1nw1 A   134 E H  -64.623  -34.483 -178.739   53.830  -47.100   61.830
 1nw1 A   135 R L  -85.601   -1.187 -178.715   51.750  -44.970   64.190

 3hrd B    95 N H  -68.548  -32.040  176.205   -0.550    6.620  -42.660
 3hrd B    96 A H  -62.872  -37.644  176.524   -2.900    5.630  -45.480
 3hrd B    97 V H  -68.328  -43.230  178.325   -3.080    9.290  -46.490
 3hrd B    98 I H  -60.870  -42.652  178.178    0.700    9.640  -46.320
 3hrd B    99 L H  -60.778  -45.024  178.525    1.120    6.560  -48.510

 1b63 A   180 I H  -64.563  -41.674 -178.013   -2.110   16.310   69.650
 1b63 A   181 A H  -59.727  -39.408 -179.682   -2.350   12.740   70.920
 1b63 A   182 L H  -74.679  -22.895  176.159   -4.880   13.770   73.570
 1b63 A   183 A H  -68.308  -43.577 -177.807   -6.830   15.660   70.910
 1b63 A   184 R L -122.301   93.698  178.052   -7.400   12.530   68.830

 2cuy A    68 Y H  -68.439  -34.296  176.894  -62.170   28.710   -6.140
 2cuy A    69 A H  -62.114  -48.113  178.465  -64.930   29.240   -3.580
 2cuy A    70 A H  -64.978  -37.075  176.129  -63.080   27.190   -0.970
 2cuy A    71 Y H  -60.601  -47.351 -178.266  -59.860   28.970   -1.900
 2cuy A    72 R H  -67.443  -34.980  174.182  -61.440   32.390   -1.370

 3q3u A   116 V H  -66.537  -43.370 -179.881   26.970   -3.100  -13.380
 3q3u A   117 G H  -58.016  -47.671 -178.912   27.810   -1.830   -9.900
 3q3u A   118 A H  -62.918  -39.545 -179.158   25.530   -4.370   -8.230
 3q3u A   119 A H  -64.907  -17.264 -178.371   26.920   -7.200  -10.340
 3q3u A   120 N L  -75.001  -15.753 -170.333   30.340   -6.320   -8.930

 2bg1 A   173 I H  -69.146  -41.301  179.483   23.150   67.310   33.890
 2bg1 A   174 A H  -60.241  -41.944  176.731   24.100   70.590   32.220
 2bg1 A   175 I H  -65.002  -42.933 -178.997   23.490   69.040   28.800
 2bg1 A   176 D H  -63.851  -29.118  179.613   20.180   67.550   29.940
 2bg1 A   177 Q L  -84.930   -4.999  178.871   19.100   71.000   31.100

 1mla A    71 V H  -63.902  -38.707  177.163   37.450   11.100    0.650
 1mla A    72 A H  -59.611  -45.683 -179.920   38.460   14.680   -0.150
 1mla A    73 L H  -65.369  -38.430  175.794   42.100   13.640   -0.510
 1mla A    74 Y H  -62.734  -39.536  178.497   41.090   10.710   -2.690
 1mla A    75 R H  -65.012  -35.932  172.537   39.110   13.090   -4.900

 1c9b A    57 I H  -64.407  -44.051 -177.160   24.010    4.050   25.310
 1c9b A    58 A H  -57.786  -42.995  178.628   21.420    5.560   22.980
 1c9b A    59 C H  -60.048  -42.666  179.678   24.130    6.830   20.630
 1c9b A    60 R H  -64.933  -43.599 -176.781   25.680    3.370   20.470
 1c9b A    61 Q H  -71.069  -30.780  179.061   22.360    1.640   19.840

 1uoh A   145 R H  -66.239  -47.637 -179.453    9.200   20.960    5.560
 1uoh A   146 A H  -63.398  -38.911 -179.062   10.900   19.990    8.820
 1uoh A   147 A H  -64.758  -45.938 -178.045    7.970   17.780    9.820
 1uoh A   148 A H  -65.022  -38.458 -175.292    7.920   15.870    6.540
 1uoh A   149 K L  -82.262  -12.978 -179.019   11.680   15.340    6.530

 1w6t A   126 I H  -70.744  -45.001 -177.049   14.190  117.850   -6.040
 1w6t A   127 A H  -61.518  -37.828  178.662   14.510  121.620   -6.440
 1w6t A   128 V H  -66.953  -46.167  177.977   10.780  121.930   -7.130
 1w6t A   129 A H  -60.371  -40.865  179.752    9.830  119.840   -4.110
 1w6t A   130 R H  -69.146  -38.842  176.795   12.180  121.900   -1.940

 3mx3 A   338 E H  -64.692  -38.427  176.832   56.550   28.750   -5.780
 3mx3 A   339 A H  -59.366  -44.200  177.943   55.610   31.710   -7.960
 3mx3 A   340 A H  -61.386  -45.733  177.126   58.890   31.350   -9.860
 3mx3 A   341 V H  -60.529  -39.760 -178.572   58.290   27.630  -10.330
 3mx3 A   342 R L  -75.427  -14.324  177.484   54.750   28.350  -11.510

 2yrx A   330 L H  -65.461  -40.953  179.069   19.620   16.640   39.450
 2yrx A   331 A H  -62.253  -43.203  179.961   22.870   15.530   37.820
 2yrx A   332 V H  -64.867  -43.750  178.542   22.150   17.610   34.720
 2yrx A   333 M H  -61.130  -35.001  179.508   21.270   20.680   36.780
 2yrx A   334 D L  -83.526   -9.999  177.483   24.560   20.280   38.650

 3ejx A   264 A H  -59.375  -48.107  179.532  -13.070  -38.680   40.320
 3ejx A   265 A H  -55.162  -44.455  178.287  -16.620  -37.430   40.820
 3ejx A   266 V H  -63.170  -46.171 -178.824  -17.970  -40.520   39.060
 3ejx A   267 L H  -63.253  -30.096 -179.228  -15.730  -42.860   41.060
 3ejx A   268 E L  -87.472   -8.340  177.723  -16.910  -41.190   44.270

 1jl1 A    50 M H  -58.585  -37.451  179.375    6.900    2.980   27.740
 1jl1 A    51 A H  -56.911  -51.389 -179.282    8.820    3.240   31.010
 1jl1 A    52 A H  -67.017  -38.397 -178.300   10.710    6.340   29.900
 1jl1 A    53 I H  -61.554  -52.026 -177.771    7.640    7.820   28.210
 1jl1 A    54 V H  -65.091  -40.309  177.885    5.390    7.620   31.260

 3aaa C    46 Y H  -64.265  -37.164  175.894   34.010   46.230   24.870
 3aaa C    47 A H  -70.136  -45.038 -178.698   33.410   45.900   21.130
 3aaa C    48 A H  -66.552  -35.374 -179.412   36.730   44.150   20.520
 3aaa C    49 D H  -62.459  -38.264 -175.094   36.150   41.800   23.450
 3aaa C    50 C L -104.318    4.108  169.636   32.880   40.540   21.970

 3huf A   167 Y H  -64.846  -47.039  177.202  -47.460   44.360  -30.590
 3huf A   168 A H  -56.920  -42.899  178.158  -46.750   40.880  -29.260
 3huf A   169 F H  -58.866  -48.651 -174.012  -44.190   40.400  -32.020
 3huf A   170 L H  -64.287  -35.392 -178.191  -42.380   43.650  -31.270
 3huf A   171 K L  -89.996   11.216  171.159  -42.140   42.880  -27.550

 1nh1 A   279 I H  -60.545  -43.971  176.601   25.760   45.980   68.500
 1nh1 A   280 A H  -59.495  -49.256 -175.778   25.680   42.370   69.710
 1nh1 A   281 S H  -65.445  -26.891  177.700   24.120   43.310   73.050
 1nh1 A   282 A H  -61.275  -27.675 -177.617   21.480   45.350   71.220
 1nh1 A   283 H L  -99.360    6.827 -179.272   20.140   42.080   69.840

 1oy3 D    84 L H  -65.029  -41.402  179.005   -0.590   -0.380   11.230
 1oy3 D    85 A H  -56.445  -39.830 -176.306   -3.320   -1.210   13.740
 1oy3 D    86 C L  -75.449   -9.113  177.914   -5.720   -2.010   10.900
 1oy3 D    87 R L  -91.217  -27.856 -174.647   -3.140   -4.430    9.500
 1oy3 D    88 V L -113.937   12.762  177.672   -2.730   -6.440   12.690

 3g8y A   242 L H  -59.995  -42.052 -175.830   15.850   33.970   14.430
 3g8y A   243 G H  -65.018  -43.898  178.463   16.670   30.540   15.840
 3g8y A   244 V H  -63.604  -39.865 -176.656   13.860   30.630   18.390
 3g8y A   245 L H  -70.846  -42.945 -172.382   11.360   31.830   15.790
 3g8y A   246 D L -116.042  104.343 -177.871   12.300   29.370   13.050

 1qyi A   291 I H  -72.608  -36.950  175.184   15.450   46.480   73.720
 1qyi A   292 A H  -66.607  -40.884  179.279   16.330   43.630   71.360
 1qyi A   293 A H  -71.388  -15.201 -176.002   19.800   45.090   70.840
 1qyi A   294 L H  -91.288  -49.742 -172.766   20.120   45.360   74.620
 1qyi A   295 Y H  -97.750  -23.691  177.394   19.030   41.970   75.940

 3lec A    38 F H  -55.958  -50.061 -170.714  -14.250  -22.550  -10.530
 3lec A    39 L H  -69.077  -35.249 -179.702  -11.270  -21.150   -8.630
 3lec A    40 L H  -79.999  -38.656  179.146  -12.560  -22.180   -5.210
 3lec A    41 Q H  -62.981  -34.078 -179.776  -13.860  -25.570   -6.320
 3lec A    42 M L  -87.527   -7.051 -178.426  -10.410  -26.400   -7.710

 2ffy A    73 D H  -61.700  -46.442  177.312   45.910   -5.620   13.680
 2ffy A    74 A H  -61.120  -38.806  175.894   47.230   -3.770   10.630
 2ffy A    75 I H  -61.315  -46.076  178.206   49.500   -1.780   12.940
 2ffy A    76 A H  -63.114  -29.628  179.428   50.850   -4.990   14.460
 2ffy A    77 R L  -77.325  -12.249 -178.403   51.410   -6.270   10.930

 1nv8 A   139 V H  -65.723  -43.757  178.358   34.010  -30.110   -7.120
 1nv8 A   140 S H  -61.320  -44.009  178.974   33.380  -26.560   -5.920
 1nv8 A   141 V H  -61.247  -46.743  178.627   34.130  -27.560   -2.330
 1nv8 A   142 A H  -62.633  -37.411 -179.552   37.370  -29.270   -3.340
 1nv8 A   143 K H  -67.026  -36.130 -169.420   38.330  -26.260   -5.450

 1k1a A   122 V H  -65.010  -45.007 -177.858   31.380    1.110   32.110
 1k1a A   123 A H  -60.407  -41.990  179.141   29.800   -2.140   33.300
 1k1a A   124 V H  -66.277  -41.842  179.609   31.940   -2.170   36.440
 1k1a A   125 N H  -62.190  -33.575  175.551   31.180    1.480   37.170
 1k1a A   126 T H  -79.975  -12.178  177.756   27.480    0.620   37.000

 1llp A   115 V H  -67.555  -42.078  176.425   61.140   77.270   15.180
 1llp A   116 A H  -56.242  -45.549 -179.192   61.220   80.210   17.590
 1llp A   117 L H  -64.971  -39.368 -178.990   57.430   80.040   17.940
 1llp A   118 S H  -64.873  -18.610  178.581   57.510   76.280   18.490
 1llp A   119 N L  -78.328  -18.579 -176.522   59.760   76.960   21.480

 2as0 A   234 H H  -58.389  -40.956  176.718   79.980   66.430   44.330
 2as0 A   235 A H  -64.968  -41.768 -178.748   81.540   64.820   47.400
 2as0 A   236 A H  -60.288  -46.938 -177.777   84.700   66.890   47.010
 2as0 A   237 I H  -76.898  -16.270  175.503   82.820   70.190   46.910
 2as0 A   238 A L  -75.547  -11.930  172.128   80.610   68.970   49.750

 3enp A    58 V H  -59.972  -46.237  179.721   20.730   22.460   49.300
 3enp A    59 A H  -65.023  -40.557 -178.364   22.060   24.940   46.740
 3enp A    60 A H  -65.449  -44.662  179.360   19.200   27.360   47.370
 3enp A    61 N H  -62.069  -49.425 -177.714   19.670   27.330   51.140
 3enp A    62 K H  -62.949  -36.482  179.255   23.440   27.790   50.950

 2fym A   115 L H  -75.166  -41.336  177.474   22.340    6.660   46.850
 2fym A   116 A H  -63.642  -36.037  175.349   18.550    6.820   47.040
 2fym A   117 N H  -62.307  -45.936  179.002   18.900    9.720   49.460
 2fym A   118 A H  -59.460  -41.792  178.549   21.130   11.580   47.010
 2fym A   119 K H  -64.653  -42.621  179.725   18.580   11.040   44.250

 1h7s A   191 Y H  -68.716  -38.211  178.322   45.090   59.460   31.340
 1h7s A   192 C H  -62.153  -38.046  178.844   46.800   59.440   27.940
 1h7s A   193 I H  -67.267  -49.994 -170.063   49.560   57.240   29.360
 1h7s A   194 I H  -79.594  -23.387 -173.013   47.330   54.740   31.150
 1h7s A   195 S L  -85.014   65.373  174.918   44.600   54.640   28.520

 3e4b A   185 V H  -65.579  -44.935 -179.835   14.820   26.660   62.410
 3e4b A   186 Y H  -67.887  -20.181  174.351   11.890   24.950   60.700
 3e4b A   187 Q H  -81.050  -46.985 -179.930   14.440   23.360   58.380
 3e4b A   188 K H  -64.383  -36.229  179.746   16.800   22.180   61.120
 3e4b A   189 K L  -81.792    0.347 -177.775   13.860   20.830   63.120

 1rrm A   107 I H  -63.231  -47.468 -175.685   55.230   17.980   23.370
 1rrm A   108 G H  -64.991  -34.562  177.928   53.150   17.690   26.540
 1rrm A   109 I H  -69.057  -55.495 -172.217   55.520   20.000   28.420
 1rrm A   110 I H  -65.002  -30.666  179.188   55.860   22.740   25.820
 1rrm A   111 S H  -64.922  -28.572  177.250   52.120   22.770   25.170

 3qxf A    42 S H  -67.164  -35.382  174.894    8.950   27.760  -38.890
 3qxf A    43 A H  -60.029  -47.371  176.588    7.890   26.080  -42.130
 3qxf A    44 L H  -60.916  -45.563 -178.809    4.400   25.560  -40.720
 3qxf A    45 A H  -61.215  -35.263 -176.298    4.300   29.120  -39.390
 3qxf A    46 A L  -87.946   -0.840 -174.763    5.310   30.490  -42.790

 1dcq A   175 L H  -66.353  -49.484 -175.112   11.420   24.140   -5.790
 1dcq A   176 A H  -55.465  -50.694 -172.806   13.370   24.140   -2.530
 1dcq A   177 V H  -53.777  -32.924 -170.692   16.650   25.360   -4.010
 1dcq A   178 R H -104.913    7.813 -172.417   14.980   28.470   -5.410
 1dcq A   179 S H -133.430    5.370  178.804   12.610   29.100   -2.510

 2nte A    55 L H  -66.759  -35.328  175.123   21.620    4.890   27.160
 2nte A    56 G H  -60.755  -44.790  177.963   20.100    5.320   30.620
 2nte A    57 I H  -63.605  -45.683 -176.410   17.170    3.120   29.600
 2nte A    58 L H  -64.956  -28.828  178.634   19.410    0.510   27.980
 2nte A    59 N L  -94.992    7.161  171.111   21.480    0.320   31.160

 3bb0 A   311 I H  -61.160  -44.501 -175.821   13.650   36.230    5.740
 3bb0 A   312 A H  -58.724  -47.386 -178.388   14.080   33.290    3.360
 3bb0 A   313 V H  -72.947  -40.718  179.488   17.750   34.010    2.680
 3bb0 A   314 T H  -54.913  -42.576 -175.011   18.520   35.080    6.240
 3bb0 A   315 Y L -106.442   24.417  176.091   17.350   31.720    7.590

 1bco A    69 L H  -86.471  -32.186  174.304   29.450   49.070   95.530
 1bco A    70 S H  -65.860  -33.071  170.919   29.700   46.580   98.390
 1bco A    71 F H  -59.887  -49.515  178.032   31.300   44.240   95.860
 1bco A    72 M H  -53.950  -46.196 -178.455   33.890   46.920   95.080
 1bco A    73 D H  -54.288  -40.455 -176.457   34.650   47.330   98.780

 2dc0 A   153 V H  -65.330  -45.000  178.225    8.040   43.020   42.490
 2dc0 A   154 A H  -57.555  -46.340  179.412   11.230   45.000   41.860
 2dc0 A   155 V H  -61.620  -44.047 -178.048   13.360   42.020   42.880
 2dc0 A   156 A H  -62.765  -39.512 -172.103   11.360   39.640   40.700
 2dc0 A   157 L H  -87.693   -5.599  178.547   11.570   41.860   37.630

 3a5v A   291 I H  -59.065  -38.565 -179.716   35.630   12.870   40.750
 3a5v A   292 A H  -58.427  -32.395  177.909   37.950    9.900   40.230
 3a5v A   293 V H  -67.445  -46.206  176.287   35.170    7.680   41.570
 3a5v A   294 N H  -61.666  -35.004 -173.847   32.660    9.010   39.040
 3a5v A   295 Q L -100.230   18.511 -177.010   35.270    8.640   36.300

 2zbw A   307 I H  -64.884  -48.759 -177.182    4.270   29.410   94.700
 2zbw A   308 A H  -64.527  -41.225 -177.718    3.250   29.620   98.350
 2zbw A   309 A H  -67.595  -42.313 -178.714    6.710   30.680   99.510
 2zbw A   310 N H  -65.057  -42.122 -179.235    7.080   33.380   96.850
 2zbw A   311 H H  -75.593  -35.228  176.485    3.670   34.880   97.600

 3nb0 A   632 L H  -66.880  -39.352 -179.654   32.070  -40.490   -0.600
 3nb0 A   633 A H  -66.601  -41.407  177.262   30.640  -37.930   -3.020
 3nb0 A   634 L H  -70.556  -37.580  176.093   33.720  -38.110   -5.240
 3nb0 A   635 R H  -63.696  -26.845  176.366   33.750  -41.900   -4.970
 3nb0 A   636 R H  -84.625  -39.960 -177.374   30.180  -41.770   -6.270

 2y5s A   260 C H  -64.778  -42.996  178.951   39.950   -3.820    4.540
 2y5s A   261 A H  -58.436  -47.798  179.469   43.570   -4.910    4.940
 2y5s A   262 V H  -65.081  -43.198  172.751   44.710   -1.350    5.620
 2y5s A   263 E H  -57.875  -29.984  179.887   41.770   -0.820    7.970
 2y5s A   264 R L  -97.691   22.358  160.151   42.980   -4.000    9.660

 1v72 A    74 L H  -65.478  -46.300  179.376   61.250   50.560   57.700
 1v72 A    75 C H  -61.308  -47.185 -177.359   63.390   48.480   60.060
 1v72 A    76 L H  -65.487  -40.881 -173.918   60.390   47.010   61.860
 1v72 A    77 S H  -65.364  -25.974  179.456   58.450   46.270   58.680
 1v72 A    78 A L  -86.949   -3.257 -173.658   61.300   44.100   57.410

 2b3j A    60 I H  -66.309  -42.717  179.110   49.580   30.770    8.640
 2b3j A    61 A H  -61.205  -39.328  179.651   50.580   33.830   10.670
 2b3j A    62 I H  -63.260  -42.628  176.203   53.460   31.890   12.210
 2b3j A    63 E H  -62.534  -41.101  179.524   54.760   30.950    8.760
 2b3j A    64 R H  -67.851  -38.335  177.688   54.460   34.580    7.660

 3hfw A    61 L H  -67.048  -34.972  173.111   36.000    8.980    8.970
 3hfw A    62 A H  -56.360  -48.059  177.683   35.630   11.570    6.210
 3hfw A    63 T H  -61.407  -48.498 -176.433   35.780   14.310    8.840
 3hfw A    64 A H  -63.570  -42.098 -179.582   38.700   12.700   10.680
 3hfw A    65 E H  -64.873  -40.267  175.908   40.670   12.110    7.490

 3ezo A    77 Y H  -65.169  -39.516  178.359  -34.340   25.820   -5.290
 3ezo A    78 A H  -58.670  -40.279  176.617  -34.830   29.580   -5.540
 3ezo A    79 C H  -64.648  -37.629  177.384  -35.860   29.120   -9.170
 3ezo A    80 Y H  -63.831  -43.149 -179.724  -38.320   26.430   -8.080
 3ezo A    81 R H  -67.544  -35.922  173.115  -39.860   28.750   -5.490

 3b34 A   587 D H  -62.039  -38.895  176.064  -59.630   -7.890    4.290
 3b34 A   588 A H  -61.641  -42.450  176.094  -59.320  -11.450    5.600
 3b34 A   589 A H  -62.788  -36.445  178.439  -62.580  -10.980    7.500
 3b34 A   590 Q H  -64.923  -44.120  177.383  -64.150   -9.670    4.290
 3b34 A   591 S H  -63.514  -38.580  177.144  -63.080  -12.770    2.370

 1luc A   182 W H  -55.661  -47.563  177.904   61.060  -15.170   17.470
 1luc A   183 A H  -66.772  -41.249 -179.046   60.810  -12.140   15.190
 1luc A   184 A H  -59.483  -39.876  179.873   63.870  -13.220   13.190
 1luc A   185 E H  -63.377  -24.095 -177.293   62.260  -16.580   12.440
 1luc A   186 R L -108.436    0.000  177.302   59.320  -14.690   10.940

 2x5j O    20 A H  -64.997  -39.788 -179.640   59.940  -13.260   26.640
 2x5j O    21 L H  -49.066  -54.082 -172.565   61.850  -15.390   24.150
 2x5j O    22 Y H  -78.307  -42.664 -173.982   59.350  -14.870   21.340
 2x5j O    23 E H  -64.597  -33.188  179.467   58.070  -11.400   22.210
 2x5j O    24 S L  -86.070   -5.020 -177.254   61.590   -9.960   22.220

 3k11 A   338 H H  -67.809  -48.388  178.061    7.350   42.730   26.860
 3k11 A   339 A H  -58.622  -40.216  177.104    5.830   44.450   29.890
 3k11 A   340 I H  -61.107  -48.869  178.943    2.480   42.870   29.020
 3k11 A   341 N H  -65.066  -30.075  179.453    4.020   39.400   28.800
 3k11 A   342 K H  -80.470  -16.150 -179.509    5.890   40.110   32.030

 3fdu A   103 I E -110.376  134.628  176.788   16.880   47.330  125.170
 3fdu A   104 I E -119.131  132.833  176.797   13.890   46.240  127.260
 3fdu A   105 A E -113.837  128.251 -169.905   13.340   42.760  128.680
 3fdu A   106 V E -115.340  123.106  164.404    9.820   41.750  129.690
 3fdu A   107 K L -122.203  152.516  175.210    8.660   39.090  132.120

 3qn3 A   376 F H  -67.033  -40.613  178.245   32.310  -25.590   22.440
 3qn3 A   377 A H  -57.775  -44.876  177.043   30.210  -28.270   24.150
 3qn3 A   378 V H  -69.166  -38.609 -177.825   27.390  -27.630   21.690
 3qn3 A   379 A H  -55.026  -46.267 -177.703   29.810  -27.310   18.780
 3qn3 A   380 L L -100.006   13.043  177.415   31.040  -30.880   19.190

 3ljn A    59 L H  -66.334  -42.343  179.723   19.040    7.900   58.760
 3ljn A    60 A H  -53.536  -51.614 -176.867   20.090    4.520   57.370
 3ljn A    61 C H  -66.316  -34.100 -179.788   19.480    5.580   53.770
 3ljn A    62 K H  -64.443  -41.825 -170.094   21.150    8.950   54.350
 3ljn A    63 F H -108.431   20.759  177.597   24.390    7.460   55.670

 1tw3 A    38 T H  -67.804  -41.881  177.232   79.560   -4.000   42.440
 1tw3 A    39 A H  -59.927  -43.036  176.598   79.250   -7.780   42.730
 1tw3 A    40 A H  -65.010  -45.022 -178.758   76.450   -7.720   40.160
 1tw3 A    41 T H  -61.961  -37.828  179.394   78.380   -5.360   37.890
 1tw3 A    42 L L  -80.934   -9.161 -178.825   81.420   -7.630   38.030

 3ppl A   298 L H  -65.032  -41.812  178.164   24.320   -3.320   43.730
 3ppl A   299 A H  -57.056  -44.741  178.701   26.090   -0.700   45.840
 3ppl A   300 H H  -65.534  -41.199  176.789   23.940   -1.650   48.840
 3ppl A   301 A H  -58.240  -40.707  177.144   24.560   -5.340   48.190
 3ppl A   302 R H  -70.034  -38.754 -177.143   28.300   -4.630   48.300

 2ipx A    64 A H  -61.255  -42.935  179.136   23.990   17.120   39.350
 2ipx A    65 A H  -64.513  -41.351  179.431   21.620   16.130   36.550
 2ipx A    66 I H  -59.756  -47.819  179.357   19.970   19.550   36.590
 2ipx A    67 L H  -73.279  -20.771  174.561   23.300   21.340   36.220
 2ipx A    68 G L  -74.966  -10.937  171.605   24.290   18.720   33.650

 1g8s A    61 A H  -59.064  -46.103  178.148   46.840   10.030   34.650
 1g8s A    62 A H  -56.721  -45.507  177.968   48.470   12.200   31.990
 1g8s A    63 I H  -59.290  -50.055  179.503   50.700   13.780   34.630
 1g8s A    64 I H  -61.931  -29.991 -173.824   51.710   10.390   36.040
 1g8s A    65 K L  -92.457   11.444  163.662   52.280    9.120   32.510

 3ni2 A    92 L H  -64.948  -38.843  178.750    1.620   23.370   -5.060
 3ni2 A    93 G H  -61.045  -45.809  176.628    0.540   25.090   -1.840
 3ni2 A    94 A H  -61.615  -41.854  176.225   -2.560   22.910   -1.620
 3ni2 A    95 S H  -56.514  -45.736  178.129   -0.410   19.850   -2.310
 3ni2 A    96 H H  -62.950  -33.670 -176.985    1.830   20.810    0.610

 2i7x A   104 S H  -67.742  -50.006 -178.888   55.360   35.710   30.650
 2i7x A   105 Y H  -63.921  -38.273 -179.918   55.050   35.470   26.870
 2i7x A   106 A H  -64.992  -46.807  177.356   54.650   39.240   26.560
 2i7x A   107 S H  -60.756  -38.953 -178.058   57.780   39.940   28.610
 2i7x A   108 A L  -76.990  -15.039 -179.603   59.690   37.350   26.580

 3f6g A   108 V H  -67.766  -33.869  176.097   17.150  -31.090    6.960
 3f6g A   109 A H  -58.442  -43.930  176.647   13.400  -31.070    7.580
 3f6g A   110 A H  -64.978  -37.891  177.163   13.140  -34.410    5.780
 3f6g A   111 V H  -62.674  -40.038  179.758   16.100  -35.680    7.800
 3f6g A   112 H H  -68.581  -38.903  177.046   14.320  -34.710   11.030

 1mki A    86 A H  -60.031  -44.325 -178.999   15.490   25.550   19.460
 1mki A    87 A H  -63.602  -39.832  179.756   16.530   22.640   21.680
 1mki A    88 C H  -68.897  -39.337 -179.814   19.210   24.730   23.370
 1mki A    89 M H  -65.726  -39.172 -177.636   16.830   27.640   23.930
 1mki A    90 S H  -80.661  -53.582 -171.434   14.190   25.400   25.500

 1vlq A   295 F H  -68.893  -30.816  173.402   34.930    4.080  149.240
 1vlq A   296 A H  -55.420  -54.119 -179.720   37.460    2.730  151.730
 1vlq A   297 A H  -63.694  -44.729 -178.905   35.540    4.230  154.640
 1vlq A   298 Y H  -59.091  -48.853 -172.511   32.160    3.340  153.150
 1vlq A   299 N H  -65.963  -29.517 -179.699   33.020   -0.300  152.470

 2dzn A     8 Q H  -64.906  -37.053  178.270    0.240    7.820   -2.640
 2dzn A     9 A H  -60.246  -41.900  179.380    3.590    9.260   -3.710
 2dzn A    10 C H  -67.476  -36.384  176.576    3.820   11.220   -0.460
 2dzn A    11 M H  -64.747  -39.334 -174.451    2.940    8.100    1.520
 2dzn A    12 E L  -94.373   -2.687  177.561    5.640    6.080   -0.230

 2z7e A   117 V H  -66.733  -36.074  174.928   56.120   71.410   13.780
 2z7e A   118 A H  -61.975  -41.399  176.050   52.650   71.900   15.270
 2z7e A   119 I H  -67.216  -39.998  175.341   54.100   71.030   18.680
 2z7e A   120 K H  -58.839  -42.551  177.519   57.020   73.370   18.020
 2z7e A   121 D H  -62.792  -43.730  175.785   54.520   76.140   17.270

 2yl4 A   492 I H  -68.121  -37.618  174.556  -30.890   22.370   23.530
 2yl4 A   493 A H  -65.002  -34.229  175.408  -30.910   21.510   19.830
 2yl4 A   494 I H  -68.209  -43.015  175.841  -30.820   17.850   20.860
 2yl4 A   495 A H  -62.616  -38.558  174.436  -33.750   18.400   23.220
 2yl4 A   496 R H  -58.613  -49.395  178.987  -35.550   20.130   20.360

 3cih A   526 F H  -67.772  -36.121 -179.787   30.930    8.310   27.550
 3cih A   527 S H  -62.023  -20.211 -178.859   27.800    6.290   28.320
 3cih A   528 V H  -72.153  -59.943 -176.260   28.540    6.960   31.990
 3cih A   529 F H  -87.942    0.712  163.961   28.430   10.760   32.090
 3cih A   530 F L  -92.713   -5.645  178.973   25.920   10.740   29.250

position:  6  neighbors: 200

 2pnn A   108 A H  -57.340  -42.455 -179.334   34.250    4.670  -11.360
 2pnn A   109 I H  -73.468  -39.985  177.305   36.240    1.650  -10.180
 2pnn A   110 E H  -59.430  -31.509  179.484   36.990    0.470  -13.720
 2pnn A   111 R L  -90.254    3.362  175.819   38.520    3.900  -14.340
 2pnn A   112 R L   60.088   37.339 -176.609   40.530    3.580  -11.130

 2rfa A    82 A H  -60.997  -38.754  177.915   32.970   48.940   13.000
 2rfa A    83 V H  -64.521  -45.172  178.629   32.180   52.060   15.030
 2rfa A    84 I H  -60.091  -41.109 -179.966   32.820   50.260   18.310
 2rfa A    85 N L  -81.454   -2.155  177.973   36.150   48.980   17.000
 2rfa A    86 Q L   57.520   37.408  177.715   36.880   52.480   15.730

 1oy3 D   199 A H  -62.776  -41.575  175.171  -15.280   -5.610    0.390
 1oy3 D   200 V H  -65.094  -46.040  177.299  -16.500   -7.330   -2.770
 1oy3 D   201 E H  -58.663  -38.271 -176.502  -12.930   -8.040   -3.860
 1oy3 D   202 A L  -84.998   -0.874  179.862  -12.180   -9.460   -0.410
 1oy3 D   203 Q L   56.998   33.849 -178.072  -15.340  -11.560   -0.540

 2f8y A    65 A H  -60.963  -43.903  178.881  -25.510   49.560   13.520
 2f8y A    66 V H  -65.480  -45.754 -177.211  -24.230   53.060   14.290
 2f8y A    67 S H  -68.722  -25.762 -179.150  -23.790   52.360   18.000
 2f8y A    68 A L  -95.002   -4.187 -176.024  -22.000   49.100   17.210
 2f8y A    69 D L   56.166   37.609 -179.875  -19.880   50.690   14.480

 3jxi A   100 A H  -58.215  -41.511  178.882  -39.880  -10.160   -9.370
 3jxi A   101 I H  -72.707  -45.386  179.813  -41.900   -8.910  -12.340
 3jxi A   102 E H  -58.576  -38.041 -179.620  -39.130   -6.700  -13.710
 3jxi A   103 R L  -84.958    0.437  174.053  -36.740   -9.660  -13.600
 3jxi A   104 R L   65.062   43.212  179.306  -39.390  -11.770  -15.320

 1oy3 D   165 A H  -60.085  -40.851 -179.107   -9.480   -2.530    7.500
 1oy3 D   166 V H  -71.296  -42.979  178.943  -11.680   -3.650    4.610
 1oy3 D   167 I H  -58.754  -36.534  179.439   -8.840   -5.290    2.700
 1oy3 D   168 H L  -90.544   12.860  174.587   -8.040   -7.340    5.800
 1oy3 D   169 K L   49.920   44.995 -178.212  -11.720   -8.210    6.160

 3eu9 A   116 A H  -58.644  -43.838  179.972   14.270  -35.990  -23.610
 3eu9 A   117 A H  -60.282  -55.330 -169.217   10.520  -35.660  -23.100
 3eu9 A   118 Q H  -72.371  -20.027  178.123    9.590  -39.320  -23.470
 3eu9 A   119 F L -105.405   10.184  164.660   12.510  -40.440  -21.300
 3eu9 A   120 G L   69.313   29.788  178.801   11.710  -37.890  -18.620

 1ikn D    85 A H  -63.214  -41.408 -179.152   22.860   20.640    8.040
 1ikn D    86 C H  -69.487  -34.403  177.519   26.270   20.760    9.720
 1ikn D    87 E H  -72.980  -37.471 -178.848   24.650   20.810   13.170
 1ikn D    88 Q H  -78.039  -28.963  178.068   22.290   17.960   12.290
 1ikn D    89 G L   91.699   23.115 -175.892   25.070   15.950   10.650

 2xai A   141 A H  -56.480  -43.020  178.027    7.990  -11.000   35.790
 2xai A   142 C H  -68.310  -43.833 -178.391    5.230  -13.160   34.310
 2xai A   143 E H  -55.552  -42.828 -177.931    3.000  -12.820   37.380
 2xai A   144 N L  -96.619   15.880  171.239    3.030   -9.030   37.090
 2xai A   145 Q L   56.068   35.927  176.040    2.770   -9.170   33.310

 1ikn D   158 A H  -59.716  -40.100  177.011   38.130   19.350   20.010
 1ikn D   159 V H  -65.210  -48.912  178.832   40.330   19.530   23.100
 1ikn D   160 D H  -64.674  -29.369  178.195   37.490   20.790   25.300
 1ikn D   161 L L  -85.061   -4.969  177.996   35.270   18.120   23.760
 1ikn D   162 Q L   56.602   40.060 -179.459   37.940   15.530   24.560

 1wdy A   226 A H  -64.901  -37.889  175.954   39.670  -17.650    5.940
 1wdy A   227 V H  -66.247  -42.250  176.268   40.530  -21.190    7.040
 1wdy A   228 E H  -60.692  -34.084  176.674   37.210  -21.450    8.870
 1wdy A   229 K L  -79.792   -9.101  178.774   35.540  -20.390    5.620
 1wdy A   230 K L   59.995   37.540 -178.935   37.590  -23.070    3.880

 2etb A    97 A H  -57.862  -39.636  178.649   20.850   17.600   45.570
 2etb A    98 I H  -70.608  -42.226  176.783   18.800   16.680   48.640
 2etb A    99 E H  -61.778  -33.143  178.187   17.820   13.310   47.180
 2etb A   100 K L  -81.654   -0.609  174.158   21.520   12.680   46.540
 2etb A   101 R L   61.956   42.642  179.194   22.100   13.440   50.220

 1awc B   107 A H  -58.354  -40.098  177.279   43.270   19.330   40.820
 1awc B   108 T H  -70.089  -44.904 -179.581   40.220   19.680   43.050
 1awc B   109 E H  -55.713  -37.813 -176.898   41.940   22.080   45.450
 1awc B   110 H L  -99.543   12.213  170.886   42.740   24.390   42.540
 1awc B   111 N L   58.019   45.633  172.956   39.330   23.920   40.940

 1k1a A    53 A H  -59.311  -42.184  176.663   17.230    0.110   19.980
 1k1a A    54 V H  -70.151  -44.549 -178.018   19.700   -0.390   22.830
 1k1a A    55 I H  -60.404  -37.159 -177.657   18.750    2.860   24.560
 1k1a A    56 T L  -90.384    0.613  177.096   15.080    1.890   24.530
 1k1a A    57 T L   59.579   58.728  174.621   15.920   -1.660   25.620

 1ikn D   124 A H  -61.706  -44.136 -179.350   30.400   20.120   12.500
 1ikn D   125 S H  -64.818  -41.785 -179.320   33.390   19.940   14.840
 1ikn D   126 I H  -57.221  -37.533 -175.853   31.230   20.450   17.930
 1ikn D   127 H L  -97.377    8.650  173.581   29.140   17.410   17.010
 1ikn D   128 G L   65.771   30.120  179.531   32.190   15.360   16.020

 2f8y A   132 A H  -59.403  -37.533  172.965  -21.580   67.970   17.210
 2f8y A   133 A H  -66.917  -45.214 -176.517  -20.910   71.290   18.930
 2f8y A   134 A H  -58.954  -41.309 -173.996  -21.660   69.830   22.360
 2f8y A   135 V L  -96.014    1.794  179.387  -19.180   66.980   21.930
 2f8y A   136 N L   59.067   47.142  175.090  -16.650   69.090   20.030

 2dzn A   147 A H  -58.469  -40.254  179.575    0.410   12.480   30.850
 2dzn A   148 A H  -70.096  -39.756 -176.673   -0.780   10.800   34.050
 2dzn A   149 S H  -67.039  -30.489  176.605   -2.320    7.850   32.230
 2dzn A   150 V L  -90.354  -12.880  168.775    0.990    7.160   30.490
 2dzn A   151 G L   76.908   32.948 -178.416    2.780    7.760   33.780

 1lld A   250 A H  -54.996  -38.837 -177.847   51.090   52.520   34.030
 1lld A   251 V H  -79.373  -54.927 -169.868   52.180   52.020   37.640
 1lld A   252 L H  -67.556  -26.309  178.460   53.810   55.320   38.550
 1lld A   253 H L  -98.393    8.787  173.966   50.950   57.320   37.040
 1lld A   254 D L   49.652   50.765 -167.440   48.380   55.090   38.730

 2rfa A    10 A H  -60.012  -39.831  175.807   37.180   32.230    6.660
 2rfa A    11 A H  -63.694  -43.360  177.514   35.750   35.610    7.660
 2rfa A    12 K H  -59.749  -41.846 -172.592   37.160   35.190   11.170
 2rfa A    13 E L  -89.319   -2.520 -179.257   40.590   34.280    9.820
 2rfa A    14 N L   60.262   40.952 -179.490   40.520   36.980    7.150

 3hra A    79 A H  -54.833  -44.442  179.027   -5.750   10.150  -10.980
 3hra A    80 G H  -67.584  -47.850 -173.148   -8.040    8.230   -8.630
 3hra A    81 A H  -66.148  -35.056 -162.753   -5.730    5.270   -8.120
 3hra A    82 Q L -111.881   15.508  165.088   -2.550    7.260   -7.600
 3hra A    83 G L   75.293   37.679  173.861   -3.760    9.980   -5.270

 1k1a A   157 A H  -63.959  -40.832 -178.886   36.000   -1.280   41.540
 1k1a A   158 V H  -67.545  -42.823  178.453   38.140   -0.840   44.650
 1k1a A   159 E H  -69.582  -24.820  174.077   38.080    2.960   44.420
 1k1a A   160 N L  -83.204   -3.274  178.131   34.320    2.700   43.930
 1k1a A   161 N L   58.652   46.822  177.954   34.250    0.700   47.160

 3c5r A    50 A H  -59.062  -43.142  178.369    4.130   19.390   20.210
 3c5r A    51 C H  -69.912  -36.446  179.332    5.020   15.720   20.630
 3c5r A    52 N H  -65.035  -38.841 -171.262    7.900   16.040   18.170
 3c5r A    53 H L  -99.472   -2.420  165.446    9.410   19.010   19.990
 3c5r A    54 G L   80.913   36.807 -179.254    8.760   17.630   23.450

 2rfm A   108 S H  -68.217  -30.333  173.317   41.300   39.340   18.910
 2rfm A   109 I H  -70.002  -46.782 -178.718   42.200   35.650   18.710
 2rfm A   110 I H  -57.345  -44.985 -173.062   45.500   36.350   16.940
 2rfm A   111 F H  -87.734   -7.696  175.812   46.590   38.940   19.500
 2rfm A   112 G L   75.260   37.088  176.547   45.270   36.890   22.410

 1ihb A   110 A H  -65.015  -44.386  178.216   18.160   15.920   24.390
 1ihb A   111 A H  -66.410  -38.303  176.678   18.730   12.970   22.050
 1ihb A   112 K H  -58.641  -46.738 -173.012   16.800   10.700   24.410
 1ihb A   113 E L  -85.529  -13.409  170.700   13.770   12.980   24.440
 1ihb A   114 G L   85.041   42.094  176.899   14.060   13.650   20.710

 1k1a A    86 A H  -57.763  -40.582 -179.449   24.030   -1.640   26.650
 1k1a A    87 C H  -70.925  -43.249 -179.679   26.270   -1.550   29.730
 1k1a A    88 E H  -63.692  -29.892  179.237   25.480    2.070   30.580
 1k1a A    89 H L  -97.891   17.504  175.051   21.780    1.230   30.400
 1k1a A    90 R L   42.921   54.068 -177.874   22.260   -1.870   32.550

 2f8y A    32 A H  -55.688  -42.986  176.427  -27.400   41.350   13.400
 2f8y A    33 A H  -64.719  -44.057 -176.464  -26.390   45.010   13.600
 2f8y A    34 R H  -63.768  -34.794 -175.366  -25.050   44.620   17.130
 2f8y A    35 Y L  -99.616    5.852  178.202  -22.900   41.640   16.180
 2f8y A    36 S L   57.165   38.597  177.598  -21.860   43.100   12.830

 1wdy A   112 A H  -63.034  -37.273  174.493   23.360    3.940    2.540
 1wdy A   113 A H  -66.851  -41.332 -178.883   26.450    1.730    2.620
 1wdy A   114 V H  -59.200  -42.514 -171.288   24.630   -0.860    4.720
 1wdy A   115 Y L -104.990   12.120  168.793   21.750   -1.180    2.270
 1wdy A   116 G L   65.582   37.954 -178.996   23.820   -0.770   -0.890

 2dzn A     9 A H  -60.246  -41.900  179.380    3.590    9.260   -3.710
 2dzn A    10 C H  -67.476  -36.384  176.576    3.820   11.220   -0.460
 2dzn A    11 M H  -64.747  -39.334 -174.451    2.940    8.100    1.520
 2dzn A    12 E L  -94.373   -2.687  177.561    5.640    6.080   -0.230
 2dzn A    13 N L   64.990   42.547  175.647    8.130    8.950   -0.240

 3d4p A   246 A H  -58.634  -36.115 -178.692   45.470   63.280   27.300
 3d4p A   247 I H  -69.148  -59.792 -169.239   49.090   63.940   28.260
 3d4p A   248 F H  -74.214  -20.610  175.017   49.240   62.680   31.840
 3d4p A   249 R L  -93.903    2.797  174.540   46.970   59.740   31.070
 3d4p A   250 N L   48.605   47.577 -164.946   49.180   58.870   28.100

 1uoh A   113 A H  -60.125  -45.328 -174.907   17.290   26.320    6.070
 1uoh A   114 A H  -64.993  -45.332 -173.992   14.510   24.090    7.400
 1uoh A   115 S H  -76.596  -15.000 -177.114   14.460   21.660    4.490
 1uoh A   116 K H -111.826    6.737  173.977   18.250   21.430    4.460
 1uoh A   117 N L   65.441   34.624 -179.116   18.680   21.000    8.200

 3jxi A   147 A H  -60.186  -38.903  178.548  -46.120   -6.660  -16.440
 3jxi A   148 A H  -65.010  -47.226 -173.595  -48.120   -5.180  -19.310
 3jxi A   149 C H  -76.240  -18.598  175.515  -45.480   -2.630  -20.290
 3jxi A   150 T L  -98.086   10.535  173.868  -42.740   -5.260  -20.030
 3jxi A   151 N L   56.749   59.357  173.684  -44.720   -7.570  -22.310

 3eu9 A    49 A H  -65.819  -47.808 -177.797   31.890  -42.130  -26.180
 3eu9 A    50 A H  -64.702  -44.272 -173.734   28.790  -39.940  -26.030
 3eu9 A    51 I H  -69.152  -18.574  179.835   26.500  -42.660  -24.700
 3eu9 A    52 N L -109.349   15.638  174.255   28.930  -43.330  -21.860
 3eu9 A    53 N L   59.309   40.768 -179.442   29.430  -39.670  -20.990

 2f8y A   165 A H  -59.483  -45.536  176.308  -20.010   74.800   22.000
 2f8y A   166 A H  -64.998  -33.553 -178.445  -19.370   77.740   24.330
 2f8y A   167 R H  -68.966  -43.046 -171.299  -21.290   75.930   27.060
 2f8y A   168 E H  -91.432  -11.923  179.311  -19.340   72.670   26.870
 2f8y A   169 G L   87.476   28.451 -177.255  -15.970   74.310   26.180

 2rfm A    75 A H  -64.999  -43.958 -174.995   39.590   49.390   18.280
 2rfm A    76 V H  -69.976  -43.308 -177.120   39.850   45.610   18.550
 2rfm A    77 K H  -66.114  -21.228  178.333   43.420   45.330   17.280
 2rfm A    78 N L -105.659   15.826  175.194   44.450   47.840   19.950
 2rfm A    79 N L   55.002   46.144  179.852   42.500   46.060   22.680

 2v2f F   118 A H  -59.567  -46.825  175.697   37.720    3.630   36.740
 2v2f F   119 I H  -65.018  -44.317 -177.759   38.130    7.350   36.090
 2v2f F   120 E H  -57.225  -41.871 -169.977   34.370    7.910   36.100
 2v2f F   121 Y L  -96.548    4.314  166.306   33.900    6.300   39.510
 2v2f F   122 G L   90.674   17.544  172.027   36.890    8.020   41.060

 1uoh A    80 A H  -64.470  -41.429 -179.188   24.020   31.320    1.330
 1uoh A    81 A H  -61.280  -47.746 -178.082   21.250   29.840    3.470
 1uoh A    82 S H  -71.694  -29.761 -177.881   20.690   26.880    1.160
 1uoh A    83 A H  -82.867   -9.675  174.891   24.420   26.420    0.620
 1uoh A    84 G L   79.722   26.656 -176.375   24.940   26.230    4.380

 1uoh A   179 A H  -60.448  -50.749 -177.427    4.620   13.840   10.170
 1uoh A   180 C H  -65.108  -41.983 -179.070    1.990   11.120   10.480
 1uoh A   181 D H  -65.329  -36.835 -177.240    1.920   10.430    6.740
 1uoh A   182 E L  -95.171   12.253  174.554    5.700   10.170    6.570
 1uoh A   183 E L   58.185   39.979  173.920    5.840    8.030    9.720

 2zxr A   637 A H  -62.003  -33.645  177.214   17.420   12.000   86.670
 2zxr A   638 Y H  -63.329  -52.726 -176.708   14.060   11.160   85.080
 2zxr A   639 E H  -68.825  -29.960  177.317   14.700    7.420   84.870
 2zxr A   640 R L  -82.518   -1.050 -173.596   16.270    7.450   88.340
 2zxr A   641 R L   43.238   56.341  175.140   13.210    9.330   89.590

 2pw0 A   118 A H  -59.488  -42.096  177.921   38.630  -31.370    4.640
 2pw0 A   119 I H  -61.842  -46.263 -171.861   41.690  -33.240    3.370
 2pw0 A   120 S H  -76.550  -19.039 -173.962   43.740  -32.590    6.500
 2pw0 A   121 N L -116.565   21.500  163.119   40.870  -33.410    8.850
 2pw0 A   122 G L   65.351   34.963  175.956   39.770  -36.690    7.320

 3ljn A   180 A H  -61.510  -41.816  178.591   12.920   15.080   30.440
 3ljn A   181 M H  -60.310  -49.629 -177.057   11.300   16.750   27.430
 3ljn A   182 E H  -65.966  -35.831  175.485   10.940   20.110   29.180
 3ljn A   183 F L  -82.075   -2.967 -178.288   14.510   19.880   30.480
 3ljn A   184 R L   51.987   41.082  176.759   15.530   18.750   26.990

 2h5x A   100 V H  -58.809  -47.464 -176.151   29.750   69.790   29.880
 2h5x A   101 L H  -70.803  -15.397  177.568   32.630   68.210   31.800
 2h5x A   102 A H  -89.155  -41.314 -179.685   34.790   71.190   30.840
 2h5x A   103 D L  -82.764   -3.123  177.135   32.330   73.930   31.780
 2h5x A   104 G L   66.985   27.742 -172.411   31.570   72.040   35.000

 1wu4 A    79 A H  -61.784  -41.791  179.287   48.720   59.520   31.080
 1wu4 A    80 V H  -65.034  -44.105  179.238   46.410   62.420   31.930
 1wu4 A    81 Q H  -60.955  -32.241 -177.474   43.590   60.100   32.970
 1wu4 A    82 M L  -95.523    8.258 -179.386   46.020   58.280   35.270
 1wu4 A    83 D L   55.401   56.333  179.164   47.430   61.550   36.620

 3eu9 A    16 A H  -61.916  -38.012  177.543   38.480  -48.740  -24.130
 3eu9 A    17 T H  -60.090  -50.595 -177.906   36.030  -46.150  -25.440
 3eu9 A    18 Q H  -60.593  -41.132 -179.027   33.170  -47.420  -23.280
 3eu9 A    19 Y L  -79.564  -13.576  174.225   35.380  -47.540  -20.190
 3eu9 A    20 G L   78.121   32.983 -179.782   36.710  -44.090  -21.080

 1wdy A    46 A H  -62.676  -40.552  176.915    5.940    7.680    4.980
 1wdy A    47 V H  -68.495  -42.624  178.240    9.690    7.950    4.440
 1wdy A    48 Q H  -54.491  -38.011 -176.949   10.160    4.210    4.960
 1wdy A    49 M L  -89.727    2.939  178.540    7.720    3.580    2.120
 1wdy A    50 S L   56.811   39.353 -178.623    9.410    6.220   -0.040

 2pnn A   155 A H  -59.557  -37.082  178.803   38.460   -3.740   -7.330
 2pnn A   156 A H  -71.297  -47.155 -172.929   40.360   -6.870   -6.310
 2pnn A   157 C H  -69.341  -21.405  177.238   40.620   -8.400   -9.770
 2pnn A   158 T L  -98.944   10.084  175.149   41.980   -5.140  -11.150
 2pnn A   159 N L   59.535   59.175  175.975   44.540   -4.930   -8.350

 1tw3 A    39 A H  -59.927  -43.036  176.598   79.250   -7.780   42.730
 1tw3 A    40 A H  -65.010  -45.022 -178.758   76.450   -7.720   40.160
 1tw3 A    41 T H  -61.961  -37.828  179.394   78.380   -5.360   37.890
 1tw3 A    42 L L  -80.934   -9.161 -178.825   81.420   -7.630   38.030
 1tw3 A    43 R L   58.049   38.455 -175.934   79.160  -10.630   37.450

 2f8y A    99 A H  -61.802  -38.178  177.733  -23.280   59.230   14.600
 2f8y A   100 A H  -64.978  -44.118 -177.404  -22.290   62.800   15.460
 2f8y A   101 R H  -67.462  -38.368 -176.594  -22.300   62.100   19.200
 2f8y A   102 L H  -85.236   -5.016 -177.680  -20.320   58.880   18.860
 2f8y A   103 A L   58.215   47.958  171.951  -17.900   60.510   16.430

 2etb A   143 A H  -58.564  -40.520 -178.879   15.070   16.690   53.690
 2etb A   144 A H  -63.186  -49.646 -175.819   12.900   16.000   56.730
 2etb A   145 C H  -70.326  -25.060  176.150   11.280   12.860   55.340
 2etb A   146 T L  -90.712    6.346  170.289   14.670   11.630   54.130
 2etb A   147 K L   62.948   38.592  178.653   15.980   12.120   57.660

 2rfm A   141 A H  -60.492  -38.266  179.037   42.490   29.800   17.750
 2rfm A   142 S H  -65.164  -40.137 -177.581   43.900   26.280   17.480
 2rfm A   143 K H  -70.260  -38.114 -177.419   46.970   27.500   15.600
 2rfm A   144 Y H  -89.875   -4.625  168.921   47.670   30.330   18.030
 2rfm A   145 G L   76.816   37.664  176.815   47.000   28.030   20.970

 2rfm A    42 A H  -62.407  -40.503 -178.592   39.990   58.180   18.090
 2rfm A    43 C H  -64.477  -41.806  177.404   39.440   54.420   18.280
 2rfm A    44 M H  -62.858  -48.068 -170.957   43.160   53.720   17.930
 2rfm A    45 L H  -75.014  -17.089  178.867   44.240   56.320   20.470
 2rfm A    46 G L   87.280   27.394 -177.146   41.650   55.140   22.990

 3muq A   161 A H  -62.489  -38.691  178.002   75.370  -15.900   43.690
 3muq A   162 S H  -66.917  -47.807 -177.428   75.100  -16.700   47.400
 3muq A   163 E H  -64.407  -37.955 -177.569   73.630  -20.160   46.860
 3muq A   164 M L  -93.436   -0.232 -176.218   76.200  -21.030   44.200
 3muq A   165 Q L   47.679   56.124 -178.184   78.980  -19.200   46.030

 3hra A    46 A H  -58.811  -43.763 -178.738    0.260   15.510  -17.120
 3hra A    47 V H  -64.980  -42.652  174.642   -1.700   13.370  -14.660
 3hra A    48 H H  -57.555  -41.662 -176.372    1.220   10.970  -14.270
 3hra A    49 N H  -84.593   -6.511 -175.136    3.520   13.910  -13.590
 3hra A    50 N L   59.984   39.005  172.286    0.930   15.580  -11.370

 3lec A    39 L H  -69.077  -35.249 -179.702  -11.270  -21.150   -8.630
 3lec A    40 L H  -79.999  -38.656  179.146  -12.560  -22.180   -5.210
 3lec A    41 Q H  -62.981  -34.078 -179.776  -13.860  -25.570   -6.320
 3lec A    42 M L  -87.527   -7.051 -178.426  -10.410  -26.400   -7.710
 3lec A    43 G L   74.161   18.596 -176.561   -8.750  -24.990   -4.590

 2vge A    94 A H  -60.495  -41.212  178.298   56.470   18.050   34.330
 2vge A    95 A H  -64.988  -41.590 -178.242   58.390   15.680   36.600
 2vge A    96 S H  -65.083  -20.010  176.266   60.560   14.460   33.720
 2vge A    97 C L  -98.299   -2.819  179.590   61.570   18.080   33.200
 2vge A    98 N L   64.328   27.806 -175.425   62.130   18.590   36.920

 2i2c A    89 L H  -65.574  -39.129  179.571   21.060   31.340   29.700
 2i2c A    90 L H  -65.225  -39.975  176.593   18.090   31.470   27.340
 2i2c A    91 A H  -64.740  -41.554 -177.393   16.380   34.070   29.520
 2i2c A    92 K L  -71.951  -18.959 -179.538   19.560   36.150   29.720
 2i2c A    93 G L   75.080   30.757 -179.693   19.870   36.000   25.930

 2dzn A   114 A H  -63.101  -47.191 -179.227    2.190   15.080   21.620
 2dzn A   115 V H  -62.853  -45.243 -176.979    1.750   14.490   25.350
 2dzn A   116 G H  -60.861  -26.379 -175.986   -0.170   11.240   24.870
 2dzn A   117 K L -104.144    6.275  175.572    2.700    9.910   22.770
 2dzn A   118 K L   64.659   37.571  174.455    5.430   11.150   25.110

 3c5r A    17 A H  -64.607  -36.131  178.760    2.900   28.110   18.840
 3c5r A    18 S H  -68.700  -38.335  175.404    2.900   24.330   19.240
 3c5r A    19 I H  -62.493  -45.267 -176.527    6.260   24.090   17.470
 3c5r A    20 K H  -76.264  -25.018 -174.824    7.770   26.790   19.680
 3c5r A    21 G L   81.570   29.101 -177.712    6.090   25.460   22.820

 1o6z A   235 A H  -59.395  -37.422  178.498   15.670    2.480   39.670
 1o6z A   236 I H  -69.940  -52.465 -171.294   12.020    3.440   39.230
 1o6z A   237 L H  -69.732  -34.258  179.916   11.840    3.330   35.440
 1o6z A   238 H L  -94.167    5.264  175.847   13.850    0.110   35.140
 1o6z A   239 D L   46.240   52.845 -174.356   11.980   -1.410   38.080

 1wdy A    79 A H  -65.003  -35.380  175.359   15.570    8.310    3.650
 1wdy A    80 A H  -65.010  -41.668  174.281   19.140    7.040    3.370
 1wdy A    81 I H  -60.886  -42.423  176.186   17.920    3.570    4.300
 1wdy A    82 A H  -69.289  -26.968  179.286   15.240    3.910    1.630
 1wdy A    83 G L   82.910   22.932 -176.382   17.920    5.210   -0.730

 3cec A    50 E H  -67.270  -35.800  172.339   15.320   12.230   40.140
 3cec A    51 V H  -64.788  -47.648 -179.344   18.850   10.860   40.460
 3cec A    52 I H  -63.786  -34.152 -177.793   17.630    7.310   39.810
 3cec A    53 N L  -80.400   -7.816  179.091   15.580    8.510   36.840
 3cec A    54 G L   76.915   22.821  178.071   18.670   10.200   35.410

 1dcq A   212 C H  -58.221  -47.841 -177.953   21.640   27.270   -8.210
 1dcq A   213 C H  -64.980  -36.830 -178.988   23.820   28.780  -10.930
 1dcq A   214 L H  -64.545  -32.572 -173.899   20.890   30.720  -12.380
 1dcq A   215 T L -112.217    0.638  177.990   20.190   32.360   -9.030
 1dcq A   216 D L   64.596   41.263  176.974   23.730   32.320   -7.650

 1uxj A   239 A H  -56.495  -40.568  179.384  -15.270   47.980   56.280
 1uxj A   240 V H  -70.006  -51.013 -171.425  -15.290   46.860   52.650
 1uxj A   241 L H  -64.537  -33.102 -176.059  -18.990   46.030   52.350
 1uxj A   242 K L -106.467    5.564  179.608  -20.110   49.310   53.910
 1uxj A   243 D L   49.592   51.797 -170.638  -17.230   51.390   52.540

 1cuk A   101 A H  -61.690  -38.806  178.052  -36.480    4.660  -26.800
 1cuk A   102 V H  -67.353  -48.755 -179.596  -35.120    1.690  -28.740
 1cuk A   103 E H  -65.457  -33.471  178.642  -37.920   -0.660  -27.680
 1cuk A   104 R L  -88.618   -0.055  178.185  -40.470    2.070  -28.370
 1cuk A   105 E L   50.562   60.051  179.338  -38.740    2.840  -31.670

 2jab A    21 A H  -64.192  -40.879  179.145   54.150   26.910    8.430
 2jab A    22 A H  -64.971  -41.098  178.232   54.770   26.640    4.690
 2jab A    23 R H  -65.669  -39.922 -172.820   52.140   23.910    4.360
 2jab A    24 A H  -87.842   -7.263  174.115   49.600   25.810    6.440
 2jab A    25 G L   74.979   31.916 -177.193   50.270   29.070    4.610

 1ihb A    77 A H  -63.810  -48.966  179.573   16.960   22.660   29.540
 1ihb A    78 A H  -66.515  -40.071 -178.945   18.270   20.050   27.110
 1ihb A    79 R H  -64.986  -40.061 -176.224   15.970   17.370   28.490
 1ihb A    80 A H  -89.005  -14.957  171.645   12.880   19.560   28.180
 1ihb A    81 G L   85.350   37.347  173.739   14.030   20.970   24.850

 1ycs B   110 A H  -62.974  -43.763  178.359   15.960   -4.820   91.010
 1ycs B   111 A H  -62.246  -44.225 -177.236   18.950   -2.460   90.940
 1ycs B   112 S H  -63.968  -18.935  176.814   16.760    0.590   91.500
 1ycs B   113 C L -100.052    0.969  178.842   15.530   -1.110   94.660
 1ycs B   114 N L   63.884   33.598 -176.462   19.070   -2.000   95.720

 3kea A   102 A H  -62.307  -41.522  175.060   38.770   18.170   42.520
 3kea A   103 V H  -69.273  -45.568 -179.666   36.700   17.860   45.690
 3kea A   104 D H  -60.049  -34.836 -179.338   38.630   14.810   46.880
 3kea A   105 S L  -84.987  -15.011  178.676   41.890   16.710   46.390
 3kea A   106 G L   74.778   34.171  179.444   40.430   19.810   48.040

 1ls6 A    60 M H  -60.223  -42.861  175.544   36.570  110.000   66.220
 1ls6 A    61 I H  -58.938  -43.590  179.476   37.450  108.450   69.580
 1ls6 A    62 Y H  -65.285  -30.936 -177.839   38.480  105.250   67.810
 1ls6 A    63 Q L  -93.384   11.120  172.615   40.610  107.270   65.400
 1ls6 A    64 G L   72.096   19.998  177.841   42.350  109.050   68.270

 2xxj A   241 A H  -58.909  -41.673  178.611   19.840   11.000   20.300
 2xxj A   242 I H  -65.251  -52.488 -172.869   23.070   13.000   20.520
 2xxj A   243 L H  -59.989  -38.526 -172.615   23.800   12.330   24.180
 2xxj A   244 T L  -96.052    3.855 -176.059   23.250    8.580   23.910
 2xxj A   245 D L   49.327   50.802 -169.668   24.910    8.270   20.500

 3cra A    48 A H  -60.751  -35.527  175.314    3.670   41.510   72.520
 3cra A    49 I H  -66.619  -49.170  178.688    7.080   42.200   74.040
 3cra A    50 A H  -58.396  -34.993  178.738    8.750   39.410   72.060
 3cra A    51 R L  -80.079  -10.001 -176.752    7.110   40.830   68.940
 3cra A    52 E L   55.098   35.705  179.879    8.330   44.290   69.930

 1qsa A   295 A H  -60.773  -43.675  179.995   12.540   21.780   39.810
 1qsa A   296 L H  -62.038  -38.171 -172.847    9.450   23.970   39.580
 1qsa A   297 G H  -79.204   -9.562 -177.242   11.350   26.730   37.780
 1qsa A   298 T H -115.131   -4.393  178.663   12.680   24.290   35.180
 1qsa A   299 G L   74.088   26.163 -177.241    9.480   22.310   34.610

 1ikn D    52 A H  -56.147  -44.660  177.647   14.370   21.200    3.830
 1ikn D    53 V H  -70.242  -53.320 -177.205   17.430   20.640    6.010
 1ikn D    54 I H  -55.478  -41.045 -179.232   15.580   20.290    9.320
 1ikn D    55 T L  -81.204   -8.046  177.780   13.180   17.770    7.780
 1ikn D    56 N L   64.871   43.937  176.861   16.130   16.020    6.150

 3deo A   117 A H  -58.910  -45.514  177.277    8.300   10.320    2.420
 3deo A   118 A H  -69.912  -44.440 -173.748    7.600   13.970    3.260
 3deo A   119 G H  -64.956  -32.971 -178.738   11.050   14.640    4.700
 3deo A   120 Y L -102.465   18.323  171.864   12.790   13.320    1.590
 3deo A   121 V L   54.950   64.324  175.921   10.370   15.050   -0.780

 3nep X   237 A H  -59.238  -42.771 -179.156    4.230   12.580    9.680
 3nep X   238 I H  -67.655  -45.181 -177.468    5.290   16.150    8.950
 3nep X   239 L H  -65.011  -39.217 -175.926    4.210   16.070    5.300
 3nep X   240 K H  -84.738  -21.775 -171.155    0.830   14.540    6.090
 3nep X   241 D L   59.791   47.677 -167.012    0.280   16.500    9.300

 3f6q A    79 A H  -63.699  -41.629  178.809   22.070   14.730   -2.210
 3f6q A    80 A H  -67.307  -43.836 -176.434   24.290   11.660   -1.870
 3f6q A    81 S H  -65.709  -29.924 -175.447   22.830    9.930   -4.920
 3f6q A    82 H L -103.744    5.036  165.410   23.360   13.030   -7.060
 3f6q A    83 G L   71.192   40.408  179.666   26.840   13.700   -5.720

 1awc B    74 A H  -58.316  -49.881 -178.744   50.560   19.200   36.100
 1awc B    75 A H  -66.336  -40.746  179.016   47.240   18.580   37.850
 1awc B    76 S H  -60.274  -40.424 -176.209   47.920   21.260   40.460
 1awc B    77 E H  -88.544  -11.541  170.201   48.610   23.840   37.760
 1awc B    78 G L   86.286   27.305 -179.829   45.690   22.600   35.670

 2dzn A    43 S H  -59.435  -42.907  175.007    3.990   13.630    3.510
 2dzn A    44 V H  -67.569  -44.177 -177.873    4.030   14.800    7.120
 2dzn A    45 S H  -55.227  -42.667 -175.433    2.500   11.550    8.370
 2dzn A    46 F L -100.688   21.435  175.597    5.290    9.480    6.830
 2dzn A    47 Q L   45.291   48.714  171.298    8.020   11.980    7.690

 3f6q A    46 A H  -60.090  -47.638  179.729   16.720   21.520   -3.420
 3f6q A    47 C H  -68.196  -37.752 -179.084   19.140   18.810   -2.290
 3f6q A    48 R H  -63.191  -41.203 -170.909   18.350   16.640   -5.300
 3f6q A    49 E L  -94.270   -7.461  171.589   19.060   19.380   -7.830
 3f6q A    50 G L   86.684   29.895 -178.377   22.090   20.720   -5.980

 1uoh A    47 A H  -65.014  -39.911  176.691   30.590   34.160   -3.920
 1uoh A    48 C H  -65.501  -40.189  179.698   27.740   33.170   -1.610
 1uoh A    49 S H  -62.472  -50.647 -174.469   27.170   29.980   -3.590
 1uoh A    50 A H  -75.840  -22.191  173.136   30.800   28.850   -3.540
 1uoh A    51 G L   89.376   36.704  179.864   31.150   29.910    0.090

 2xbf A   131 A H  -55.684  -53.940 -177.502  -20.320    9.740  -30.880
 2xbf A   132 V H  -62.191  -43.785 -176.804  -20.720    7.120  -28.160
 2xbf A   133 Y H  -63.663  -41.861 -172.150  -20.750    4.210  -30.610
 2xbf A   134 H L  -94.201    8.385  171.257  -17.650    5.320  -32.500
 2xbf A   135 G L   72.558   34.535  178.626  -15.730    6.150  -29.330

 2awi A   201 S H  -60.513  -41.318  179.439   75.830   -2.300   79.600
 2awi A   202 I H  -64.989  -43.368 -178.737   73.600   -2.510   82.670
 2awi A   203 M H  -66.449  -26.468  177.306   74.520   -6.140   83.330
 2awi A   204 N L  -93.127    4.870  177.795   78.190   -5.150   83.140
 2awi A   205 R L   54.972   33.621  175.997   77.530   -2.240   85.500

 1s70 B    80 A H  -51.958  -48.347  178.623    1.490   60.190   71.790
 1s70 B    81 C H  -65.474  -43.433 -178.775    1.220   63.200   74.100
 1s70 B    82 I H  -59.008  -30.276 -178.840    3.540   61.660   76.690
 1s70 B    83 D L  -97.262   13.562  179.618    6.190   61.340   73.980
 1s70 B    84 D L   50.507   35.002 -178.328    5.610   64.900   72.780

 3ren A    72 S H  -57.862  -45.770 -179.797   43.080   55.770   30.530
 3ren A    73 V H  -62.050  -46.003  178.496   39.480   54.940   31.410
 3ren A    74 N H  -64.889  -30.087  179.773   40.480   51.720   33.160
 3ren A    75 A L  -85.516   -2.511 -176.754   43.200   53.650   34.980
 3ren A    76 N L   55.023   42.196  176.752   40.650   56.280   35.990

 2b0o E   233 A H  -61.338  -43.519  174.444   -7.360    9.140   33.050
 2b0o E   234 A H  -67.473  -36.415 -175.196   -5.110   12.190   32.750
 2b0o E   235 L H  -67.012  -43.612 -170.164   -2.410   10.090   31.110
 2b0o E   236 Y L -104.387   15.187  175.015   -4.530    8.610   28.340
 2b0o E   237 N L   58.933   61.895  179.585   -6.730   11.650   27.760

 1awc B    41 A H  -59.780  -47.670  179.787   58.250   20.920   32.110
 1awc B    42 A H  -66.131  -38.076 -176.455   55.010   19.600   33.580
 1awc B    43 Q H  -64.986  -45.699 -172.954   54.870   22.370   36.180
 1awc B    44 Y H  -94.710    2.199  166.428   55.220   25.270   33.750
 1awc B    45 G L   78.618   43.543  179.731   53.020   23.600   31.150

 2pfc A    93 A H  -65.036  -43.104  175.026   69.410    8.010   12.500
 2pfc A    94 V H  -71.046  -42.621  178.586   67.220    5.220   11.130
 2pfc A    95 L H  -55.224  -42.609 -175.638   69.670    4.520    8.300
 2pfc A    96 N L  -94.990    5.266  177.349   72.490    4.010   10.790
 2pfc A    97 E L   53.961   48.095 -179.431   70.230    2.250   13.290

 1wvg A   214 S H  -61.694  -55.152 -177.472   77.300   30.450   59.580
 1wvg A   215 F H  -60.262  -41.944  176.862   80.690   28.730   59.420
 1wvg A   216 E H  -54.779  -39.993 -176.438   81.910   31.200   56.790
 1wvg A   217 N L  -94.971   21.376  176.890   81.090   34.050   59.170
 1wvg A   218 N L   55.137   33.574  176.298   82.730   32.300   62.120

 1k1a A    16 A H  -56.528  -39.567 -179.037    9.770    3.140   14.550
 1k1a A    17 V H  -65.738  -52.235 -174.077   12.470    1.960   16.950
 1k1a A    18 V H  -71.563  -20.681  175.730   11.720    4.380   19.780
 1k1a A    19 Q L  -86.236   -6.402  174.042    8.000    3.740   19.360
 1k1a A    20 G L   68.999   33.885 -179.094    8.710    0.040   19.860

 3eu9 A    83 A H  -61.242  -38.145  177.904   23.450  -38.960  -25.200
 3eu9 A    84 T H  -67.426  -44.380  179.450   19.940  -37.530  -24.860
 3eu9 A    85 R H  -57.862  -42.509 -178.852   18.370  -40.980  -24.520
 3eu9 A    86 Q H  -75.759  -28.122  174.582   20.770  -41.850  -21.700
 3eu9 A    87 G L   92.549   38.246  178.340   20.240  -38.430  -20.120

 2xai A    76 A H  -62.806  -37.895  179.074   17.880    1.500   44.300
 2xai A    77 C H  -73.628  -25.454  171.352   16.080   -1.330   42.510
 2xai A    78 V H  -67.988  -44.347 -178.385   12.880   -0.230   44.220
 2xai A    79 S H  -67.842  -33.844  176.452   13.310    3.320   42.930
 2xai A    80 G L   94.217    8.069  179.118   14.000    2.000   39.430

 3ljn A    91 A H  -64.948  -36.965 -178.133   18.740    6.940   49.040
 3ljn A    92 V H  -70.678  -42.330  176.097   18.360    8.040   45.420
 3ljn A    93 M H  -62.660  -30.524  176.959   19.830   11.480   46.060
 3ljn A    94 A L  -66.241  -23.483  176.830   22.740    9.700   47.730
 3ljn A    95 N L   64.989   35.974  172.797   23.410    8.110   44.340

 2v0u A    69 A H  -61.815  -40.472  177.853   19.440   11.330    1.630
 2v0u A    70 I H  -63.831  -48.919 -177.440   18.380   11.090    5.280
 2v0u A    71 D H  -64.445  -32.062  179.766   20.110   14.320    6.280
 2v0u A    72 N L  -92.450    2.071  178.828   18.600   16.100    3.280
 2v0u A    73 Q L   49.882   55.213 -178.967   15.220   14.500    3.960

 2d0t A   190 A H  -60.751  -40.037 -179.042   77.050   35.720   -5.460
 2d0t A   191 M H  -59.929  -46.836 -177.833   78.920   34.210   -2.510
 2d0t A   192 Q H  -73.215  -35.018 -179.568   78.060   30.640   -3.500
 2d0t A   193 M L  -86.430   -2.367  177.691   78.540   31.300   -7.210
 2d0t A   194 Q L   61.346   35.758  176.687   81.810   33.090   -6.460

 1xu9 A   242 G H  -61.247  -43.768  177.790   -0.480   11.630   30.140
 1xu9 A   243 G H  -59.753  -46.454 -177.986   -2.050    8.840   32.190
 1xu9 A   244 A H  -64.906  -34.111 -177.144   -1.430   10.680   35.450
 1xu9 A   245 L L  -89.039    2.494  175.582   -2.860   13.910   34.030
 1xu9 A   246 R L   64.524   33.607 -178.639   -5.930   12.060   32.770

 3ioy A   248 A H  -65.028  -34.414  176.656   34.950   18.600   59.490
 3ioy A   249 M H  -62.112  -42.689  177.192   36.780   21.910   59.130
 3ioy A   250 K H  -58.710  -33.950 -175.505   38.110   21.550   62.680
 3ioy A   251 A L  -89.155   -4.198 -172.424   39.440   18.110   61.740
 3ioy A   252 N L   55.027   42.894 -178.236   40.890   19.340   58.450

 1k1a A   123 A H  -60.407  -41.990  179.141   29.800   -2.140   33.300
 1k1a A   124 V H  -66.277  -41.842  179.609   31.940   -2.170   36.440
 1k1a A   125 N H  -62.190  -33.575  175.551   31.180    1.480   37.170
 1k1a A   126 T H  -79.975  -12.178  177.756   27.480    0.620   37.000
 1k1a A   127 E L   59.804   33.329  178.472   28.220   -2.330   39.280

 3m2t A   302 A H  -59.942  -37.987  174.894   53.380    0.400  118.670
 3m2t A   303 I H  -64.058  -48.209 -177.699   49.890   -1.080  118.810
 3m2t A   304 R H  -59.094  -44.298 -174.196   50.770   -3.890  116.410
 3m2t A   305 E L  -92.811   -0.425 -179.384   53.930   -4.850  118.300
 3m2t A   306 H L   55.038   44.967 -179.850   52.400   -4.110  121.700

 1w61 A   141 A H  -54.916  -37.972 -177.257    2.380   -2.470   12.290
 1w61 A   142 V H  -84.493  -43.711 -173.855   -1.390   -2.160   12.660
 1w61 A   143 E H  -69.939  -30.005 -178.226   -1.890    1.460   11.620
 1w61 A   144 T L  -94.471  -11.000  170.536    0.170    1.050    8.460
 1w61 A   145 G L   90.089   13.718  173.749   -1.440   -2.290    7.660

 3gff A   154 A H  -62.088  -46.350  175.785   31.400   71.570   39.160
 3gff A   155 L H  -65.876  -44.779  179.553   27.840   71.790   37.840
 3gff A   156 R H  -57.041  -40.593 -176.027   26.800   74.080   40.690
 3gff A   157 T L  -93.409   10.501  173.505   29.660   76.460   39.910
 3gff A   158 D L   55.002   45.956  175.572   28.980   76.260   36.170

 2yxh A    41 A H  -60.431  -40.978  177.358   47.510    4.520   60.710
 2yxh A    42 V H  -64.304  -45.874 -178.838   43.940    4.620   59.410
 2yxh A    43 K H  -59.992  -36.412 -178.509   43.220    1.070   60.590
 2yxh A    44 K L  -83.822   -7.580 -173.614   44.460    1.950   64.070
 2yxh A    45 N L   56.959   35.386 -178.594   42.530    5.220   64.020

 3hra A   113 A H  -61.737  -45.298  176.919   -7.500    4.460   -4.230
 3hra A   114 A H  -66.579  -44.016 -179.548   -8.450    2.690   -1.000
 3hra A   115 E H  -59.179  -42.743 -173.889   -5.670    0.130   -1.410
 3hra A   116 K L  -85.920    0.693  166.864   -3.020    2.790   -1.920
 3hra A   117 G L   82.225   28.207 -178.928   -4.250    4.650    1.140

 1n0q A    42 A H  -62.147  -46.463  177.796   24.760   36.230   23.190
 1n0q A    43 A H  -66.314  -37.744  179.833   26.900   36.120   20.050
 1n0q A    44 R H  -61.565  -42.288 -174.321   25.450   39.430   18.870
 1n0q A    45 N L  -99.471    5.823  163.200   26.390   41.220   22.090
 1n0q A    46 G L   75.174   39.703  178.711   29.710   39.410   22.370

 2ifu A   242 A H  -64.395  -40.193  179.959   -3.650   26.100  -32.950
 2ifu A   243 Y H  -61.980  -43.947 -179.344   -3.670   22.300  -32.880
 2ifu A   244 D H  -71.474  -45.045  179.676   -0.670   22.170  -30.540
 2ifu A   245 E L  -77.074   -4.166 -179.318   -1.810   25.060  -28.360
 2ifu A   246 Q L   56.437   40.996  176.451   -5.290   23.530  -28.410

 1wdy A    12 A H  -63.646  -40.368  175.908   -3.410    4.900    6.990
 1wdy A    13 V H  -64.055  -45.362 -179.948    0.110    5.970    6.010
 1wdy A    14 Q H  -65.136  -30.106  178.359    1.330    2.370    6.020
 1wdy A    15 N L  -89.396    0.381  177.537   -1.670    1.420    3.880
 1wdy A    16 E L   55.294   40.529  175.081   -0.920    4.340    1.570

 3d4j A   243 C H  -63.404  -37.556  176.596   -0.800    6.790   12.460
 3d4j A   244 I H  -64.983  -50.360 -177.028    2.020    6.560    9.930
 3d4j A   245 R H  -60.006  -39.968 -177.135   -0.240    7.080    6.910
 3d4j A   246 E L  -86.164   -5.006 -175.227   -1.940   10.080    8.510
 3d4j A   247 R L   55.609   37.850  178.396    1.370   11.390    9.850

 1nd7 A   124 A H  -53.411  -52.108 -178.393   -5.840  -21.160   52.620
 1nd7 A   125 L H  -65.170  -37.070  179.965   -2.680  -20.670   54.670
 1nd7 A   126 F H  -60.149  -39.955 -177.414   -1.640  -24.280   54.120
 1nd7 A   127 H L  -97.482   13.525  172.795   -1.690  -23.810   50.350
 1nd7 A   128 G L   63.957   34.034 -178.781   -0.110  -20.360   50.580

 2xai A   108 A H  -66.271  -42.231 -177.832   13.470   -5.210   39.870
 2xai A   109 A H  -62.205  -46.546 -175.462   11.960   -8.100   37.910
 2xai A   110 R H  -69.098  -20.136 -178.736    8.520   -7.810   39.490
 2xai A   111 R L  -96.286   -9.517  179.134    8.510   -4.080   38.780
 2xai A   112 G L   77.842   30.483  177.214    9.600   -4.510   35.160

 2r31 A   184 A H  -63.774  -33.000  177.745    3.050   -2.240   -5.690
 2r31 A   185 V H  -68.839  -52.680 -172.171    4.470   -4.540   -8.350
[truncated: 34,343,534 more chars]
