# Supplementary material for: Automated structure refinement of macromolecular assemblies from cryo-EM maps using Rosetta
Source: eLife. 2016 Sep 26;5:e17219. doi: 10.7554/eLife.17219 (PMC5115868; doi:10.7554/eLife.17219)
Supplement: Supplementary file 1. — Structure refinement of TRPV1 using Rosetta involves two steps: (1) refinement of only the transmembrane regions, and (2) refinement of the full system, including the Ankyrin repeat domains. The package includes two folders, one for each of the two steps with the command lines and input files necessary to run TRPV1 structure refinement. DOI: http://dx.doi.org/10.7554/eLife.17219.019 [file elife-17219-supp1.gz › Wang-DiMaio-2016-Suppl-Data-1/Step1/5mers]

position:  1  neighbors: 200

 1w6s A   557 G H   96.100   -5.296 -175.024    2.550   26.430   -2.560
 1w6s A   558 A H  -73.927  -29.530 -174.824    0.570   23.200   -2.910
 1w6s A   559 V H  -61.254  -40.029 -179.825    1.050   22.180    0.720
 1w6s A   560 G H  -65.533  -42.341 -174.178   -1.100   25.040    2.000
 1w6s A   561 A H  -63.697  -41.304 -170.813   -3.950   24.350   -0.420

 3ngq A   286 C H  -59.598  -16.462 -178.778    1.980   28.040    5.060
 3ngq A   287 L H  -62.506  -25.947 -179.139    3.710   30.950    6.790
 3ngq A   288 M H  -69.230  -14.668  176.427    7.000   29.730    5.330
 3ngq A   289 N H  -66.267  -11.574 -178.633    5.640   30.750    1.940
 3ngq A   290 F H -109.595    0.920  179.370    6.560   34.280    3.010

 3ngq A   285 E L   74.954  -64.944  179.152    3.230   25.980    8.000
 3ngq A   286 C H  -59.598  -16.462 -178.778    1.980   28.040    5.060
 3ngq A   287 L H  -62.506  -25.947 -179.139    3.710   30.950    6.790
 3ngq A   288 M H  -69.230  -14.668  176.427    7.000   29.730    5.330
 3ngq A   289 N H  -66.267  -11.574 -178.633    5.640   30.750    1.940

 3iuk A   101 G L   85.892  -12.025 -173.753   26.650   18.440   56.860
 3iuk A   102 W L  -78.931  -19.408  173.025   23.320   20.150   56.200
 3iuk A   103 D H  -52.883  -39.948 -179.825   21.410   17.120   57.480
 3iuk A   104 A H  -65.287  -21.956 -177.552   22.360   18.290   60.980
 3iuk A   105 A H  -93.209    4.274 -176.566   20.680   21.610   60.190

 2vch A    52 Q H  -72.885  -39.265  179.996    4.550   41.380   25.090
 2vch A    53 R H  -65.086  -40.660  178.987    2.290   44.440   25.190
 2vch A    54 T H  -60.431  -42.471  179.954   -0.690   42.420   23.960
 2vch A    55 V H  -71.284  -37.488  179.238   -0.220   39.880   26.750
 2vch A    56 L H  -74.995  -23.348  175.557    0.360   42.600   29.350

 1lu4 A    89 G L   74.915   21.749 -176.670   20.660    4.120   39.670
 1lu4 A    90 V H  -65.876  -48.519  174.847   24.220    4.640   38.470
 1lu4 A    91 I H  -69.273  -39.979  173.295   23.220    5.280   34.870
 1lu4 A    92 W H  -45.874  -50.357 -177.917   20.110    7.080   36.100
 1lu4 A    93 A H  -76.168  -32.894  178.513   22.370    9.640   37.770

 2vch A    51 A L   62.783  -47.232  167.956    3.450   40.740   21.520
 2vch A    52 Q H  -72.885  -39.265  179.996    4.550   41.380   25.090
 2vch A    53 R H  -65.086  -40.660  178.987    2.290   44.440   25.190
 2vch A    54 T H  -60.431  -42.471  179.954   -0.690   42.420   23.960
 2vch A    55 V H  -71.284  -37.488  179.238   -0.220   39.880   26.750

 1tmo A   766 G L   75.209   19.498 -179.869   66.180   45.230   45.140
 1tmo A   767 S L  -82.051  158.221 -179.945   68.580   47.490   43.260
 1tmo A   768 T L  -72.686  -48.606 -176.983   68.020   48.720   39.700
 1tmo A   769 E H  -60.995  -32.283 -174.930   71.450   47.810   38.340
 1tmo A   770 G H  -65.975  -11.377 -177.224   71.170   44.310   39.780

 3m00 A   405 T L   76.226   -4.800 -174.756  107.660   38.530   41.760
 3m00 A   406 Y H  -70.769  -21.250  169.316  109.630   35.450   40.760
 3m00 A   407 Y H  -68.258  -41.750  174.939  107.380   35.110   37.730
 3m00 A   408 L H  -69.360  -39.955 -178.529  108.450   38.610   36.720
 3m00 A   409 L H  -66.920  -43.546  177.562  112.060   37.900   37.680

 2qec A    97 R L  -72.397  -33.043 -177.233   -2.780   26.350    4.680
 2qec A    98 L H  -61.099  -31.577  175.276   -1.990   23.810    1.970
 2qec A    99 V H  -60.721  -30.529 -179.896   -5.080   25.000    0.100
 2qec A   100 S H  -80.227  -22.618 -176.451   -3.390   28.400   -0.100
 2qec A   101 I H  -90.541  -39.749 -171.378   -0.160   26.880   -1.400

 2qq9 A   134 G L   81.485    6.691 -175.823  -26.340   27.860    1.210
 2qq9 A   135 L H  -69.661  -32.409  176.523  -28.790   30.460    2.510
 2qq9 A   136 D H  -66.829  -39.625  177.240  -31.710   28.740    0.780
 2qq9 A   137 E H  -70.399  -35.259  174.479  -30.810   25.460    2.480
 2qq9 A   138 L H  -57.595  -55.605  165.905  -30.460   27.310    5.790

 3qxy A    97 G L   78.363   19.593 -176.682   63.910   36.560   26.680
 3qxy A    98 W L -102.219    4.188 -173.956   65.470   35.800   23.300
 3qxy A    99 V H  -59.522  -51.670 -174.691   66.820   39.310   22.760
 3qxy A   100 P H  -67.628  -31.271  173.317   70.390   38.640   23.860
 3qxy A   101 L H  -65.111  -47.722 -178.032   70.450   35.420   21.830

 2pb9 A   136 G L   84.940    3.023 -179.071   24.890   -8.810   34.380
 2pb9 A   137 A L  -89.929  -16.107 -175.275   22.700   -7.560   37.230
 2pb9 A   138 T H  -68.461  -44.904 -175.280   24.990   -4.640   38.040
 2pb9 A   139 I H  -59.403  -55.418 -178.727   24.210   -2.560   34.950
 2pb9 A   140 P H  -62.421  -35.450  176.097   20.420   -2.610   35.300

 1q15 A   451 S L -140.003   17.964 -177.064   56.810  116.160  -33.010
 1q15 A   452 V H  -62.371  -39.112  178.969   60.050  116.910  -31.160
 1q15 A   453 N H  -58.586  -29.189 -179.743   58.240  117.080  -27.820
 1q15 A   454 Q H  -80.945  -46.684 -179.027   57.160  113.490  -28.420
 1q15 A   455 A H  -60.794  -40.785 -178.573   60.510  112.100  -29.580

 3p0w A   124 R L  -59.997  102.142 -169.491   54.050   74.350   75.310
 3p0w A   125 M H  -70.966  -24.124 -178.887   52.290   76.590   77.810
 3p0w A   126 D H  -64.318  -27.984  175.405   48.880   75.070   77.120
 3p0w A   127 N H  -65.000  -34.721  178.411   50.080   71.910   78.850
 3p0w A   128 V H  -77.689  -43.683 -178.186   50.600   73.950   82.010

 3m1i C   380 L L   64.918   34.870  177.644  -11.350  -94.280  -57.180
 3m1i C   381 K L -117.112  -43.693 -166.754  -10.440  -90.610  -56.780
 3m1i C   382 K H  -55.177  -32.949 -174.122   -6.990  -90.410  -55.230
 3m1i C   383 H H  -65.204  -26.523  179.912   -5.280  -91.680  -58.380
 3m1i C   384 I H  -65.493  -33.315 -165.586   -6.430  -88.600  -60.290

 1hyh A    78 G L  168.435 -168.009  177.327    8.010   26.980   12.230
 1hyh A    79 N L -133.155   99.931 -173.213    7.670   30.040   10.010
 1hyh A    80 I H  -60.391  -27.670 -177.115    8.490   29.450    6.350
 1hyh A    81 K H  -59.988  -27.198  178.425    8.390   33.200    5.690
 1hyh A    82 L H  -80.505  -18.715  174.883   11.690   33.480    7.560

 3n4e A    48 G H   75.002   17.185 -172.911   27.650   -4.220    6.160
 3n4e A    49 I H  -64.997  -43.072  178.226   25.050   -6.140    8.160
 3n4e A    50 A H  -58.074  -44.736  178.959   27.370   -6.880   11.070
 3n4e A    51 S H  -61.737  -42.391  178.620   28.250   -3.190   11.360
 3n4e A    52 L H  -64.996  -35.358  176.397   24.570   -2.240   11.320

 3e48 A   238 G L   95.865  -21.973  179.702   22.680   13.810   -9.520
 3e48 A   239 F H  -65.263  -35.874 -178.726   22.910   10.630  -11.590
 3e48 A   240 G H  -55.127  -52.380  179.027   26.590   11.280  -12.300
 3e48 A   241 A H  -65.029  -37.867  175.464   27.570   11.010   -8.640
 3e48 A   242 L H  -55.239  -53.557 -176.139   25.200    8.060   -8.240

 2nli A   198 G L  102.979  -14.017  176.083  -47.240  -27.890  -72.140
 2nli A   199 T L -102.684  159.572 -178.703  -46.490  -24.850  -69.970
 2nli A   200 A H  -61.417  -34.443 -178.181  -46.090  -21.240  -71.090
 2nli A   201 E H  -65.629  -19.998 -176.442  -42.470  -21.260  -69.920
 2nli A   202 G H  -90.768  -13.689 -176.545  -41.780  -24.030  -72.430

 3l0a A   169 G L   75.000   33.363  179.742    9.880   30.490   51.190
 3l0a A   170 Y H  -76.644  -17.293  170.909   13.270   30.290   49.480
 3l0a A   171 D H  -66.530  -33.827  175.419   14.630   28.780   52.690
 3l0a A   172 I H  -64.954  -47.491  178.201   12.380   25.810   51.960
 3l0a A   173 Q H  -58.833  -46.266 -179.494   13.820   25.430   48.460

 2b0o E   151 E L  149.028   85.006 -168.854  -10.210  -16.050   35.360
 2b0o E   152 P H  -59.027  -38.107 -177.967   -8.060  -12.990   34.700
 2b0o E   153 Q H  -63.481  -35.676  175.417   -7.630  -13.760   31.000
 2b0o E   154 R H  -64.422  -48.758 -176.622  -11.410  -13.780   30.580
 2b0o E   155 L H  -67.274  -36.716  179.263  -11.870  -10.450   32.350

 2xfn A   194 G L  106.232  177.710 -172.150   52.040  149.550   38.340
 2xfn A   195 T H  -60.575  -44.679 -172.535   50.380  152.720   37.070
 2xfn A   196 T H  -63.649  -44.687 -176.591   53.330  155.040   37.670
 2xfn A   197 R H  -65.661  -44.737 -172.292   55.900  152.920   35.850
 2xfn A   198 I H  -72.340  -25.186 -171.666   53.780  152.190   32.780

 1jzt A   124 W L  132.119  -30.596 -176.908   59.990    0.310   12.470
 1jzt A   125 L H  -58.195  -34.985 -173.780   62.120   -2.010   14.600
 1jzt A   126 E H  -70.497  -13.116 -179.567   65.250    0.010   13.820
 1jzt A   127 Y H  -97.070   14.604  168.645   63.690    3.030   15.510
 1jzt A   128 L H  -96.956   15.965 -179.632   63.700    1.280   18.880

 3q2i A   303 G L   83.877 -128.152 -167.288   -1.300   38.240   25.080
 3q2i A   304 H H  -62.496  -44.860  178.418   -0.510   36.540   28.370
 3q2i A   305 P H  -48.461  -42.969  179.010   -2.020   39.210   30.610
 3q2i A   306 L H  -64.991  -46.092 -177.365   -5.340   38.590   28.880
 3q2i A   307 Y H  -60.738  -38.943 -179.292   -5.100   34.800   29.210

 3e2v A   229 Q L   49.770   48.848  177.947   17.410  -38.340   93.360
 3e2v A   230 L H  -74.375  -24.574  177.735   17.860  -34.650   94.170
 3e2v A   231 Q H  -70.815   -5.085  169.775   21.620  -35.140   94.120
 3e2v A   232 K H  -87.630  -18.956  174.439   21.140  -35.530   90.380
 3e2v A   233 L L  -89.413  -42.249  161.640   19.830  -31.960   90.310

 2onh A   398 S L   85.363    1.980 -179.110   21.730   50.360  -58.300
 2onh A   399 G H  -55.337  -47.678  178.267   23.730   51.660  -61.260
 2onh A   400 P H  -57.876  -42.718 -178.929   22.340   48.930  -63.520
 2onh A   401 C H  -64.800  -43.925 -179.507   18.800   49.750  -62.380
 2onh A   402 M H  -64.172  -49.889 -178.766   19.230   53.480  -62.980

 1i1w A   213 G L   93.141   -0.858 -170.533    4.230   12.170   32.370
 1i1w A   214 Q L  -92.185  -11.920 -174.018    3.350   11.540   28.730
 1i1w A   215 G H  -59.369  -32.954 -174.735    2.840    7.790   29.020
 1i1w A   216 A H  -59.526  -35.002 -172.720   -0.810    8.240   30.000
 1i1w A   217 S H  -67.052  -25.041 -177.852   -1.720    9.650   26.590

 3rp9 A   317 T L  -31.946  -48.773  175.688   14.840  -29.410   -8.050
 3rp9 A   318 R H  -74.447  -43.647  178.091   12.750  -32.470   -7.220
 3rp9 A   319 G H  -66.395  -37.928  179.950    9.550  -30.450   -6.860
 3rp9 A   320 N H  -65.209  -43.140  178.698   10.320  -28.540  -10.060
 3rp9 A   321 R H  -64.493  -43.696  179.115   10.830  -31.750  -12.040

 1mdl A    98 G H   51.394 -130.278 -175.563   32.770    2.040    1.210
 1mdl A    99 L H  -65.015  -36.551  179.364   36.420    3.120    1.230
 1mdl A   100 I H  -60.537  -47.186  177.288   36.100    4.770   -2.180
 1mdl A   101 R H  -65.650  -41.136  179.068   33.270    7.000   -0.980
 1mdl A   102 M H  -61.079  -41.985  179.110   35.070    7.650    2.300

 3pie A   304 G L  100.960   27.514  177.850   36.880    9.540   26.660
 3pie A   305 A H  -75.367  -20.724 -165.589   37.430   12.440   29.060
 3pie A   306 F H  -64.023  -46.080  173.232   41.160   12.370   28.430
 3pie A   307 P H  -50.460  -47.046  179.820   41.060   14.280   25.140
 3pie A   308 V H  -62.306  -46.441  179.292   39.010   16.950   26.910

 3rf3 A   105 R H  -57.729  -34.919  179.053    0.210  -13.520  124.430
 3rf3 A   106 D H  -69.445  -39.965  175.716   -2.800  -13.410  122.110
 3rf3 A   107 Y H  -65.352  -36.606  177.752   -3.330   -9.720  122.800
 3rf3 A   108 L H  -62.495  -46.458 -178.722    0.360   -9.130  122.140
 3rf3 A   109 I H  -69.211  -44.832 -179.463    0.200  -10.820  118.740

 1va6 A   140 G L   95.988  144.254 -177.717   23.960    3.500  -15.460
 1va6 A   141 A H  -60.374  -39.622 -176.240   25.160    6.550  -13.550
 1va6 A   142 L H  -53.136  -57.933 -179.981   21.660    7.360  -12.310
 1va6 A   143 M H  -53.056  -39.901 -170.573   21.220    4.140  -10.330
 1va6 A   144 Q H  -79.563   -6.144  173.340   24.730    4.460   -8.900

 2cfu A   199 G L   93.967    4.139 -178.034   52.020   36.550  160.100
 2cfu A   200 F H  -54.948  -56.326 -174.732   50.110   37.270  163.310
 2cfu A   201 M H  -62.826  -30.707  177.536   48.350   40.400  162.070
 2cfu A   202 E H  -71.428  -30.033 -175.589   47.500   38.640  158.810
 2cfu A   203 A H  -92.123  -21.056 -178.205   45.960   35.730  160.710

 1t1u A   382 T H  -69.939  -24.528  171.348   23.970   -5.150    7.920
 1t1u A   383 Q H  -65.179  -42.963  172.075   25.760   -3.240   10.670
 1t1u A   384 G H  -60.807  -41.657  178.614   22.450   -1.520   11.410
 1t1u A   385 H H  -60.835  -41.496  175.836   20.800   -4.940   11.300
 1t1u A   386 L H  -60.643  -44.475  179.600   23.280   -6.200   13.890

 3clk A    80 N L   88.768   -5.243 -177.720  -37.540    4.840   11.770
 3clk A    81 L H  -56.843  -45.858 -173.159  -38.370    4.680   15.470
 3clk A    82 Q H  -66.040  -42.170  177.571  -41.780    3.100   14.920
 3clk A    83 L H  -64.781  -34.965  177.367  -40.470    0.370   12.630
 3clk A    84 L H  -64.813  -47.195 -175.872  -37.750   -0.370   15.180

 3czp A   258 N L  -97.930    9.682 -179.595   10.520   78.550  -40.660
 3czp A   259 R L  -69.699  -20.000 -179.364    7.150   80.300  -40.800
 3czp A   260 G H  -58.063  -27.306  179.406    7.090   79.680  -44.550
 3czp A   261 L H  -61.852  -35.043 -178.954    5.950   76.140  -43.750
 3czp A   262 L H  -92.072  -36.363 -178.752    2.660   77.520  -42.430

 1deu A   257 G H   88.335   20.272  179.530   -9.680   11.590    9.120
 1deu A   258 K L -111.123   19.111 -172.772  -12.890   10.330   10.720
 1deu A   259 G H  -71.641  -16.338  178.220  -12.880   12.880   13.530
 1deu A   260 A H  -61.080  -18.990 -179.090  -15.950   14.570   12.040
 1deu A   261 R H  -91.413   -3.184 -171.638  -17.920   11.770   13.700

 3of7 A   127 N L  -67.435  114.346 -173.893   32.880   41.430   19.990
 3of7 A   128 E H  -52.614  -38.117 -172.622   35.120   39.980   17.280
 3of7 A   129 L H  -77.108  -36.978 -177.250   34.460   42.930   14.970
 3of7 A   130 E H  -84.301  -30.890 -177.284   34.990   45.690   17.530
 3of7 A   131 S H  -88.386   -4.204  176.658   37.890   44.020   19.330

 3ngq A   287 L H  -62.506  -25.947 -179.139    3.710   30.950    6.790
 3ngq A   288 M H  -69.230  -14.668  176.427    7.000   29.730    5.330
 3ngq A   289 N H  -66.267  -11.574 -178.633    5.640   30.750    1.940
 3ngq A   290 F H -109.595    0.920  179.370    6.560   34.280    3.010
 3ngq A   291 S L  -85.478  125.009 -176.443   10.070   33.440    4.200

 1qgr A   622 G L  130.238  -38.623  173.802   12.440   44.750   26.130
 1qgr A   623 G H  -65.245  -33.071  177.380   12.570   42.900   22.810
 1qgr A   624 V H  -72.683  -36.289 -178.993   13.650   46.180   21.230
 1qgr A   625 Q H  -63.379  -45.665  176.526   16.340   46.730   23.870
 1qgr A   626 E H  -58.306  -45.176 -179.370   17.980   43.390   23.120

 2uy1 A   281 F L   91.121   25.007  171.274   -6.040  -15.370   50.500
 2uy1 A   282 S H  -54.073  -49.147 -176.425   -2.960  -15.850   48.330
 2uy1 A   283 K H  -66.255  -37.145  176.966   -3.990  -12.860   46.230
 2uy1 A   284 E H  -67.525  -39.400  179.856   -4.670  -10.760   49.320
 2uy1 A   285 L H  -70.426  -34.765 -179.386   -1.300  -11.730   50.810

 1urj A   309 G L -106.518   15.312 -176.572   50.140   35.740   61.720
 1urj A   310 F H  -63.895  -50.556 -175.623   47.750   37.620   64.000
 1urj A   311 E H  -66.459  -39.161  173.123   45.840   39.460   61.280
 1urj A   312 Q H  -54.246  -55.295  178.261   45.600   36.310   59.160
 1urj A   313 R H  -57.547  -47.528 -177.576   44.040   34.410   62.070

 2z5l A   213 N L -156.836    8.998 -176.615   27.510   -3.260    3.180
 2z5l A   214 R H  -70.456  -69.799 -179.589   29.580   -1.550    0.490
 2z5l A   215 R H  -72.867  -29.983  179.630   27.180    0.940   -1.080
 2z5l A   216 A H  -57.429  -51.227 -178.142   24.880    0.760    1.940
 2z5l A   217 L H  -72.106  -32.716  176.065   27.460    2.270    4.290

 3nwj A   178 T L   77.039  -54.978  171.964   19.670  -40.950    6.410
 3nwj A   179 Y H  -53.721  -48.198 -175.977   22.660  -38.620    6.670
 3nwj A   180 T H  -73.907  -29.522  174.788   24.860  -41.570    7.610
 3nwj A   181 A H  -66.620  -45.964  176.125   23.270  -43.750    4.920
 3nwj A   182 A H  -65.041  -40.534  179.817   24.070  -41.160    2.260

 3ekg A    80 G H   59.407 -145.096 -172.250    7.140  -44.520  -51.440
 3ekg A    81 E H  -62.370  -43.615  179.247    5.910  -46.900  -54.120
 3ekg A    82 P H  -51.873  -37.355 -179.179    3.960  -44.240  -56.020
 3ekg A    83 A H  -80.031  -35.120  177.483    7.230  -42.370  -56.470
 3ekg A    84 A H  -58.879  -37.376  175.802    9.230  -45.500  -57.300

 3n0f A   407 S L   80.236    0.213 -178.583   47.710   20.110   48.190
 3n0f A   408 G H  -52.257  -55.481 -174.417   49.570   23.240   49.260
 3n0f A   409 P H  -67.594  -32.021  175.896   47.160   24.160   52.050
 3n0f A   410 L H  -64.453  -45.935  179.406   46.920   20.530   53.150
 3n0f A   411 Q H  -60.845  -38.732 -177.716   50.690   20.260   53.500

 2abs A   268 N L   60.007  142.522  178.917    6.220  -17.750 -119.540
 2abs A   269 K H  -55.801  -41.005 -178.470    6.540  -21.500 -119.030
 2abs A   270 E H  -62.904  -44.194  176.444    8.090  -21.830 -122.490
 2abs A   271 H H  -60.981  -43.608 -179.574   10.750  -19.230 -121.690
 2abs A   272 A H  -59.855  -42.538  177.346   11.500  -20.940 -118.380

 2yyk A   279 G L   95.962    1.412  178.250   63.470   40.620   37.440
 2yyk A   280 A H  -59.329  -35.383  179.454   62.690   37.430   39.370
 2yyk A   281 L H  -59.452  -47.110 -175.538   61.610   39.590   42.300
 2yyk A   282 N H  -69.895  -43.378 -178.888   58.930   41.390   40.300
 2yyk A   283 H H  -66.915  -39.091  176.127   57.620   38.290   38.530

 2hpi A   346 D L   17.761  160.404  175.119  -70.190  -44.660    3.800
 2hpi A   347 E H  -66.391  -51.178 -176.833  -67.800  -44.250    6.720
 2hpi A   348 R H  -61.505  -33.847  179.520  -68.040  -40.450    6.790
 2hpi A   349 A H  -53.290  -32.545  179.859  -71.830  -40.680    6.650
 2hpi A   350 L H  -73.542  -42.893  179.885  -71.680  -42.070   10.190

 2zq0 A    86 L L  -49.571  -28.747 -179.871   67.680   76.060   50.440
 2zq0 A    87 D L  -84.149  -37.608  179.633   66.230   78.390   47.810
 2zq0 A    88 S H  -73.205  -25.218 -179.376   68.630   77.420   45.030
 2zq0 A    89 K H  -66.628  -21.228  179.569   67.990   73.740   45.750
 2zq0 A    90 T H  -80.281  -15.000 -178.097   64.460   74.240   44.440

 1pjh A   170 G L   95.810  153.398 -171.991   -6.410   12.970  142.600
 1pjh A   171 T H  -67.169  -48.730 -174.072   -3.190   12.560  144.570
 1pjh A   172 N H  -62.782  -44.290  177.502   -0.860   11.550  141.740
 1pjh A   173 T H  -64.530  -41.486  178.419   -1.980   14.380  139.460
 1pjh A   174 T H  -59.466  -42.878  178.839   -1.760   16.850  142.340

 3iaa A    92 G L   86.996   29.995 -175.764   19.740   43.700   29.690
 3iaa A    93 V H  -68.209  -45.474 -176.799   21.000   46.720   27.760
 3iaa A    94 R H  -62.135  -51.243  174.005   24.660   46.350   28.720
 3iaa A    95 P H  -47.545  -50.364 -171.908   24.790   42.660   27.800
 3iaa A    96 H H  -65.662  -44.597 -178.452   23.200   43.390   24.430

 1bg6 A   113 G L   80.709   24.994 -178.089   15.640   22.160   27.170
 1bg6 A   114 G H  -64.952  -54.657 -179.439   18.520   21.310   29.510
 1bg6 A   115 A H  -62.984  -35.002 -178.698   19.980   18.470   27.450
 1bg6 A   116 L H  -63.854  -57.165  177.071   19.380   20.440   24.250
 1bg6 A   117 E H  -59.042  -40.036  177.349   21.310   23.540   25.300

 1q79 A   101 G H   85.405 -157.383 -173.497   32.880   46.700  -17.450
 1q79 A   102 S H  -59.435  -40.562  179.791   31.770   43.980  -15.040
 1q79 A   103 Y H  -58.675  -49.765  179.733   34.500   44.830  -12.530
 1q79 A   104 R H  -61.888  -37.930  176.546   33.470   48.490  -12.360
 1q79 A   105 L H  -68.638  -24.258  178.199   29.840   47.420  -12.010

 3evz A   154 G L   89.574   21.340 -167.491   22.630   -6.400  -11.350
 3evz A   155 E L  -93.430  -11.097 -165.791   19.170   -6.760  -12.860
 3evz A   156 E H  -55.098  -51.712 -175.579   17.180   -7.150   -9.650
 3evz A   157 F H  -57.945  -47.280 -176.481   16.110   -3.530   -9.200
 3evz A   158 S H  -62.254  -40.431 -179.610   15.010   -3.080  -12.810

 2zq0 A    85 K L   38.010  -42.973 -172.397   71.130   77.170   49.290
 2zq0 A    86 L L  -49.571  -28.747 -179.871   67.680   76.060   50.440
 2zq0 A    87 D L  -84.149  -37.608  179.633   66.230   78.390   47.810
 2zq0 A    88 S H  -73.205  -25.218 -179.376   68.630   77.420   45.030
 2zq0 A    89 K H  -66.628  -21.228  179.569   67.990   73.740   45.750

 1q52 A   135 H L   73.106  -39.096 -171.773  -16.250  -12.870  136.440
 1q52 A   136 I H  -58.003  -32.147  175.107  -14.230  -12.290  139.600
 1q52 A   137 L H  -71.112  -35.514  175.814  -11.380  -10.920  137.500
 1q52 A   138 E H  -69.230  -32.810  174.529  -13.830   -8.620  135.730
 1q52 A   139 V H  -65.173  -41.937  175.804  -15.040   -7.480  139.150

 2zux A   262 G L   98.012   32.811  178.631   46.030  -57.000   82.810
 2zux A   263 N L  -88.676  -68.361 -171.339   42.770  -56.160   84.590
 2zux A   264 R H  -66.707  -32.475 -178.648   43.550  -54.280   87.790
 2zux A   265 V H  -56.266  -26.909 -172.429   46.670  -52.640   86.350
 2zux A   266 D H -110.662   36.386  176.371   44.410  -50.650   84.030

 1nm8 A   420 Y H  -63.321  -46.758  179.068   28.920   27.960   22.810
 1nm8 A   421 Y H  -58.346  -40.787 -179.885   25.530   26.280   23.140
 1nm8 A   422 R H  -60.770  -36.229 -176.573   25.300   27.440   26.760
 1nm8 A   423 I H  -78.829  -49.027 -168.159   25.830   31.050   25.670
 1nm8 A   424 Y H -101.757  -36.157  175.408   23.760   31.260   22.500

 3bo7 A    60 G L   88.836   19.882  178.145   15.980   77.100    5.480
 3bo7 A    61 R L  -94.492  115.798 -174.924   13.930   79.150    7.940
 3bo7 A    62 A H  -65.030  -35.879 -176.619   11.300   77.010    9.650
 3bo7 A    63 E H  -62.588  -24.144 -177.270    9.270   80.030   10.770
 3bo7 A    64 L H -104.954    8.573  169.758    8.700   80.920    7.120

 3d1r A   245 E L  -38.941   -8.706  176.696   -3.970   28.050   -3.780
 3d1r A   246 N H  -56.521  -40.496  179.182   -6.630   28.750   -1.160
 3d1r A   247 R H  -62.483  -43.514  179.507   -8.960   26.410   -3.030
 3d1r A   248 R H  -59.964  -44.699  179.450   -6.380   23.610   -2.980
 3d1r A   249 I H  -69.252  -43.008 -176.801   -5.920   23.960    0.780

 1ppj F    25 G L   88.998    6.656  172.893   83.880  114.900   76.800
 1ppj F    26 F H  -71.595  -20.032  176.457   83.100  113.820   80.360
 1ppj F    27 N H  -73.044  -21.014  178.767   85.470  116.610   81.410
 1ppj F    28 K H  -75.261  -18.168  174.206   83.000  119.080   79.910
 1ppj F    29 L H  -92.800   -1.647  179.781   80.520  118.010   82.580

 1lsh A   270 S L   55.519   33.154 -178.065   52.370   14.250   41.880
 1lsh A   271 A H  -63.845  -35.249 -169.505   52.910   16.470   44.920
 1lsh A   272 I H  -66.755  -21.191  178.713   55.350   18.740   43.100
 1lsh A   273 T H -108.201  -41.946 -168.096   52.590   19.980   40.800
 1lsh A   274 K H  -78.587  -34.728 -178.521   49.340   19.280   42.630

 3rf3 A   104 A H  -62.375  -38.107  174.438   -2.060  -11.980  127.070
 3rf3 A   105 R H  -57.729  -34.919  179.053    0.210  -13.520  124.430
 3rf3 A   106 D H  -69.445  -39.965  175.716   -2.800  -13.410  122.110
 3rf3 A   107 Y H  -65.352  -36.606  177.752   -3.330   -9.720  122.800
 3rf3 A   108 L H  -62.495  -46.458 -178.722    0.360   -9.130  122.140

 2zkm X   530 G H   66.989 -147.550 -174.898   36.390   18.970   89.420
 2zkm X   531 T H  -69.314   -8.344  177.284   35.570   16.100   91.770
 2zkm X   532 A H  -59.017  -21.900 -179.602   38.700   14.360   90.490
 2zkm X   533 G H  -90.225    6.931 -174.387   40.490   16.230   93.280
 2zkm X   534 L H -118.330   22.491 -177.226   38.170   14.680   95.860

 2gks A   490 G L  102.784    2.482 -176.863  -29.880   31.750   50.910
 2gks A   491 L H  -65.017  -40.309  179.784  -27.210   29.100   50.350
 2gks A   492 Y H  -61.602  -38.304 -179.323  -29.730   26.250   50.520
 2gks A   493 K H  -76.037  -35.006  179.989  -31.840   27.900   47.820
 2gks A   494 K H  -68.285  -29.870  177.334  -28.830   28.760   45.660

 3mt5 A   610 L L   99.079  -33.261 -171.724   42.640   54.710   30.410
 3mt5 A   611 E H  -58.570  -24.870 -177.061   44.650   55.440   27.270
 3mt5 A   612 A H  -71.296  -41.295 -171.879   45.680   58.800   28.720
 3mt5 A   613 L H  -71.273  -43.791 -179.271   47.350   57.450   31.850
 3mt5 A   614 I H  -68.433  -32.384  178.238   49.490   54.800   30.170

 1g4w R    94 V H  -69.316  -44.925 -179.069   15.340   67.630   39.950
 1g4w R    95 E H  -61.432  -39.342  175.946   15.600   70.290   42.650
 1g4w R    96 R H  -65.608  -22.466 -178.527   12.030   69.540   43.730
 1g4w R    97 W H  -89.966  -39.306 -173.768   13.110   65.900   43.960
 1g4w R    98 V H  -64.467  -48.386 -179.392   16.470   66.300   45.690

 2x7i A   202 Q L   72.019    1.538  174.075  -44.320   41.480    5.620
 2x7i A   203 Y H  -70.007  -33.961 -178.962  -42.660   38.940    7.910
 2x7i A   204 M H  -60.944  -33.986  176.121  -45.490   39.370   10.410
 2x7i A   205 S H  -62.424  -42.456  175.291  -47.880   37.980    7.800
 2x7i A   206 H H  -60.072  -45.882 -179.361  -45.760   34.830    7.600

 2bry A   411 G L   67.892   47.996  179.802   36.570   22.180   37.770
 2bry A   412 T L -107.445   -7.308 -169.207   39.090   19.470   36.890
 2bry A   413 G H  -56.115  -58.357 -173.458   42.180   21.680   37.010
 2bry A   414 V H  -65.056  -44.818 -175.183   43.350   21.060   40.570
 2bry A   415 A H  -61.405  -56.411 -174.158   42.390   17.380   40.730

 2y1w A   133 R L   53.037   32.963  179.248   23.710  -34.780  -86.430
 2y1w A   134 M H  -81.496  -19.267  177.332   22.970  -36.650  -83.200
 2y1w A   135 L H  -64.011  -29.690  177.960   19.260  -36.700  -84.060
 2y1w A   136 E H  -67.493  -40.837  173.671   20.080  -39.260  -86.750
 2y1w A   137 S H  -66.544  -39.139  173.897   21.560  -41.580  -84.120

 2pq6 A   179 G L   85.023   12.065  179.999    8.150  -12.790   40.760
 2pq6 A   180 C H  -63.593  -31.743 -177.294   11.150  -13.450   38.520
 2pq6 A   181 L H  -72.585  -12.564  177.381   11.200   -9.780   37.510
 2pq6 A   182 E H  -85.136   -7.929  177.996   11.840   -8.900   41.150
 2pq6 A   183 T L  -63.429  131.687 -177.704   15.180  -10.700   40.940

 1afw A    75 G H   69.332   25.838 -174.786   52.510   14.050   78.510
 1afw A    76 A H  -56.264  -46.817 -174.154   49.930   12.970   75.940
 1afw A    77 T H  -68.776  -50.333 -174.985   49.790   16.340   74.180
 1afw A    78 E H  -65.824  -38.906 -177.243   53.510   17.140   74.100
 1afw A    79 H H  -75.422  -36.078  171.148   54.530   13.630   73.050

 2ond A   277 G L   85.001    4.590  179.502   12.840  127.930   51.830
 2ond A   278 K L -132.961   37.755  178.515   15.530  125.950   53.650
 2ond A   279 E H  -56.366  -32.806  177.436   17.870  128.700   54.840
 2ond A   280 T H  -61.483  -39.045  177.608   17.880  126.930   58.210
 2ond A   281 A H  -63.618  -39.518  176.082   19.360  123.860   56.530

 1dp4 A   312 G L  155.371  166.978 -176.893   31.450  169.460   28.960
 1dp4 A   313 L H  -69.339  -19.831 -179.712   30.050  170.870   25.720
 1dp4 A   314 K H  -62.094  -20.705 -175.979   30.700  167.530   24.040
 1dp4 A   315 N H  -72.437   -8.922  175.710   27.620  166.220   25.840
 1dp4 A   316 I H  -67.160  -26.836 -172.473   25.500  168.170   23.350

 3i53 A    92 G L   62.954   42.123 -176.388   14.580   37.420  -10.860
 3i53 A    93 K L  -82.580  -34.679 -174.857   16.490   34.990   -8.630
 3i53 A    94 R H  -52.470  -40.418 -174.858   13.530   33.770   -6.590
 3i53 A    95 K H  -59.990  -32.808 -176.905   12.110   31.870   -9.570
 3i53 A    96 W H  -75.731  -22.261 -174.110   15.230   29.720   -9.790

 2hxt A   107 G H   79.481 -159.389 -171.959  -38.220   70.270   24.500
 2hxt A   108 V H  -62.168  -46.165 -175.325  -37.560   71.040   20.840
 2hxt A   109 M H  -59.400  -40.579 -178.295  -40.240   73.710   20.440
 2hxt A   110 H H  -69.992  -41.814  178.138  -38.950   75.690   23.410
 2hxt A   111 M H  -65.003  -37.667  177.882  -35.330   75.490   22.290

 3mq4 A   236 D L   74.536   -5.055 -179.636  -40.080  -57.190  -23.220
 3mq4 A   237 R H  -82.004  -41.166  173.624  -38.970  -59.820  -25.730
 3mq4 A   238 I H  -66.288  -27.151 -179.692  -35.270  -59.460  -24.970
 3mq4 A   239 I H  -75.160  -37.218  176.873  -36.230  -59.610  -21.290
 3mq4 A   240 K H  -69.989  -39.244  179.877  -38.050  -62.920  -21.690

 2fv2 A    44 G L   85.980   -3.424 -174.552   -5.700   13.960   40.280
 2fv2 A    45 T H  -70.029  -48.917  179.781   -6.140   17.270   38.470
 2fv2 A    46 I H  -63.974  -37.953  176.226   -4.580   16.250   35.160
 2fv2 A    47 A H  -62.364  -39.661  177.567   -6.500   12.970   35.270
 2fv2 A    48 A H  -63.177  -40.603  177.459   -9.720   14.930   35.740

 3rnl A    58 G L   79.255    8.422 -179.531    9.350   21.630   19.070
 3rnl A    59 D L  -75.940   -2.848 -175.259    8.410   18.350   20.730
 3rnl A    60 E H  -55.581  -29.943 -177.055   11.820   17.010   19.710
 3rnl A    61 G H  -57.994  -48.597 -178.022   13.080   17.690   23.230
 3rnl A    62 M H  -70.470  -19.484  176.712   10.890   15.020   24.820

 2vso E   241 E L   96.443  -38.763  174.587    1.360  -48.790  -21.870
 2vso E   242 G H  -81.744  -40.491  174.334    1.100  -45.080  -21.060
 2vso E   243 S H  -67.826  -30.002  175.616    3.340  -45.410  -18.000
 2vso E   244 Q H  -70.669  -35.315  176.570    5.690  -47.440  -20.180
 2vso E   245 L H  -68.640  -41.010  179.552    5.760  -44.610  -22.710

 2cfu A   209 V L  136.545  -13.953  179.240   35.910   37.300  158.160
 2cfu A   210 L L  -71.614  -22.053  172.737   34.180   37.390  154.780
 2cfu A   211 A L -107.948   29.152 -172.056   31.960   34.570  156.030
 2cfu A   212 G H  -55.961  -46.316 -175.883   31.700   36.150  159.480
 2cfu A   213 N H  -61.203  -46.902 -178.720   27.900   36.100  159.590

 3pt9 A   551 S L   65.789   13.000 -179.960  -12.140   13.320   22.310
 3pt9 A   552 M H  -69.238  -34.480  175.984  -15.170   15.440   21.420
 3pt9 A   553 V H  -60.801  -49.168  175.973  -15.930   13.180   18.470
 3pt9 A   554 L H  -56.598  -47.818 -173.727  -16.060   10.140   20.760
 3pt9 A   555 K H  -66.618  -34.934 -179.341  -18.190   11.970   23.320

 1dbh A   133 G L   90.674  -13.429 -176.509   42.730   13.340   10.160
 1dbh A   134 F H  -62.304  -53.023 -177.845   43.340   11.660   13.510
 1dbh A   135 K H  -55.338  -45.605 -176.733   43.800   14.850   15.540
 1dbh A   136 E H  -69.638  -40.284  177.916   40.670   16.430   14.080
 1dbh A   137 A H  -63.077  -41.620  179.537   38.590   13.280   14.470

 2q66 A   445 E L   81.681  -65.925  167.083    2.300   55.720   43.880
 2q66 A   446 E L  -62.786  120.307 -173.020   -0.620   55.120   46.220
 2q66 A   447 E H  -61.137  -42.647 -179.093    0.420   56.910   49.400
 2q66 A   448 S H  -60.949  -40.042 -176.820   -1.210   54.370   51.700
 2q66 A   449 I H  -72.977  -44.124 -179.193    0.560   51.480   49.980

 1e7w A   136 R L -104.944  -84.994 -177.656   28.230   21.970   27.020
 1e7w A   137 E H  -72.845  -29.928 -176.391   27.290   23.730   23.790
 1e7w A   138 A H  -59.838  -34.204 -178.648   27.350   20.490   21.790
 1e7w A   139 M H  -69.325  -31.744 -178.620   24.260   19.260   23.640
 1e7w A   140 E H  -71.849  -43.023  175.813   22.310   22.380   22.680

 3agd A   390 E H  -65.581  -23.056  177.494   28.690   48.910   34.680
 3agd A   391 A H  -65.297  -44.424  178.447   25.490   46.870   34.420
 3agd A   392 A H  -64.355  -39.784  177.127   25.320   46.430   38.190
 3agd A   393 A H  -63.831  -36.686  177.819   25.980   50.150   38.670
 3agd A   394 A H  -64.307  -44.985 -179.312   23.140   50.900   36.260

 2rek A   107 G H  -56.352  -36.982 -177.055   23.330   53.080   16.790
 2rek A   108 A H  -57.976  -25.190 -175.069   20.440   52.930   19.250
 2rek A   109 A H  -60.823  -24.739  178.477   18.320   51.380   16.500
 2rek A   110 R H  -59.924  -29.875 -177.852   20.130   48.090   17.110
 2rek A   111 S H  -68.538  -20.497  176.336   18.260   47.840   20.410

 3fcx A   197 S L   69.487  -54.993 -178.101   -1.310   23.110   50.990
 3fcx A   198 K L  -85.125   -4.877 -176.255    1.010   23.620   48.020
 3fcx A   199 W H  -66.447  -42.483 -172.764   -1.850   24.970   45.920
 3fcx A   200 K H  -64.207  -26.097  176.637   -1.700   28.520   47.270
 3fcx A   201 A H  -62.986  -22.840  177.516    1.900   28.810   46.080

 1e8y A   356 N L  -66.107  148.193 -179.685   17.310    4.030   29.510
 1e8y A   357 A H  -58.930  -26.580  179.669   18.390    0.420   30.060
 1e8y A   358 D H  -59.017  -28.650 -175.793   18.210    1.150   33.790
 1e8y A   359 K H  -83.284   -0.419 -177.915   14.430    1.240   33.480
 1e8y A   360 L H -104.703   -3.314 -177.936   14.410   -2.320   32.130

 1zkj A   218 L L   60.290   21.917 -179.963  -20.110  -15.480   70.330
 1zkj A   219 A H  -64.929  -33.583  179.518  -17.910  -14.140   73.130
 1zkj A   220 D H  -61.285  -45.263 -178.071  -16.530  -11.490   70.780
 1zkj A   221 E H  -75.038  -27.360 -169.994  -19.970  -10.020   70.120
 1zkj A   222 A H  -87.865  -50.310 -167.566  -21.120  -10.450   73.710

 1e8y A   355 F L  110.212 -115.308 -177.871   14.090    4.690   27.600
 1e8y A   356 N L  -66.107  148.193 -179.685   17.310    4.030   29.510
 1e8y A   357 A H  -58.930  -26.580  179.669   18.390    0.420   30.060
 1e8y A   358 D H  -59.017  -28.650 -175.793   18.210    1.150   33.790
 1e8y A   359 K H  -83.284   -0.419 -177.915   14.430    1.240   33.480

 2yr5 A   457 S L  -89.652  105.710  174.837   86.490   59.470  128.140
 2yr5 A   458 P H  -71.127  -22.719  178.710   86.310   55.970  126.680
 2yr5 A   459 A H  -65.060  -42.320  175.211   84.190   57.440  123.890
 2yr5 A   460 A H  -65.129  -36.741  176.369   87.160   59.450  122.620
 2yr5 A   461 N H  -68.616  -34.158  173.333   89.270   56.300  122.890

 3ofu A    77 G L   94.570  -17.026 -175.234   14.560    6.760   41.410
 3ofu A    78 L H  -69.891  -46.130  179.630   12.560    8.750   38.850
 3ofu A    79 G H  -67.316  -37.983 -176.811   11.870    5.840   36.500
 3ofu A    80 K H  -61.481  -30.002 -175.215   11.110    3.480   39.380
 3ofu A    81 V H  -86.657  -57.304 -166.407    8.270    5.720   40.530

 2nxf A   189 G L   94.506  177.768 -173.921   34.790   45.950   11.710
 2nxf A   190 L H  -80.789  -13.453 -178.345   33.430   43.560   14.320
 2nxf A   191 E H  -65.306  -14.089  174.293   29.950   45.080   14.130
 2nxf A   192 Q H  -57.080  -24.473 -172.125   29.410   42.740   11.180
 2nxf A   193 R H  -66.316  -22.348 -176.876   28.730   40.070   13.790

 1mqs A   533 Y L  -98.236  -46.339  167.453   71.590   78.950   55.270
 1mqs A   534 G H  -65.648  -27.268  173.890   73.510   77.820   58.340
 1mqs A   535 L H  -64.493  -36.437  173.920   72.800   81.360   59.520
 1mqs A   536 T H  -62.535  -50.874  173.641   69.110   80.470   59.350
 1mqs A   537 E H  -52.309  -31.647 -178.354   69.730   77.360   61.460

 2o4v A   224 G L   97.063    6.280  179.005   71.200    7.990   16.200
 2o4v A   225 M L -126.014  104.980 -177.648   74.770    9.040   15.390
 2o4v A   226 R H  -68.978  -31.543 -171.544   75.690   12.650   16.120
 2o4v A   227 G H  -64.496  -14.876  177.713   79.250   12.230   14.870
 2o4v A   228 V H  -59.094  -42.146  175.902   77.880   12.100   11.320

 3m2t A   291 G L  102.142   -5.023  179.566   55.770   14.790  111.070
 3m2t A   292 Y H  -66.528  -32.389  174.374   52.010   14.250  111.120
 3m2t A   293 H H  -69.832  -50.088 -173.249   52.520   11.080  109.090
 3m2t A   294 G H  -61.395  -42.633 -174.432   55.390    9.730  111.190
 3m2t A   295 E H  -65.001  -34.194  179.643   53.650   10.250  114.540

 3h1t A   293 G L   75.047   34.969 -172.211   60.920   71.600    8.660
 3h1t A   294 L H  -58.966  -28.693 -176.308   61.930   74.240   11.200
 3h1t A   295 Y H  -57.268  -23.025 -178.320   63.060   71.550   13.630
 3h1t A   296 K H  -68.961  -10.057  173.847   66.120   71.090   11.430
 3h1t A   297 E H  -71.712  -17.510  174.663   67.370   74.360   12.910

 3mhs A   217 R L   62.796   32.501  176.379   35.430    6.280   94.180
 3mhs A   218 Q L -109.438    5.018 -174.276   33.340    6.320   91.010
 3mhs A   219 T H  -64.553  -51.672  178.851   30.580    8.450   92.520
 3mhs A   220 G H  -64.379  -35.907  179.329   31.860   11.800   91.240
 3mhs A   221 F H  -63.994  -44.217  177.822   32.740   10.200   87.910

 3hje A   617 G L   85.516    5.310 -177.554   28.350   62.370   51.520
 3hje A   618 R L  -86.900   -8.224 -172.173   29.270   63.540   48.020
 3hje A   619 I H  -62.668  -34.024 -175.993   32.160   65.650   49.300
 3hje A   620 K H  -69.542  -41.965  174.130   34.630   62.780   49.070
 3hje A   621 A H  -59.458  -42.922  178.990   33.900   62.140   45.390

 1t1u A   381 E H  -65.946  -48.766 -177.709   23.140   -1.810    6.310
 1t1u A   382 T H  -69.939  -24.528  171.348   23.970   -5.150    7.920
 1t1u A   383 Q H  -65.179  -42.963  172.075   25.760   -3.240   10.670
 1t1u A   384 G H  -60.807  -41.657  178.614   22.450   -1.520   11.410
 1t1u A   385 H H  -60.835  -41.496  175.836   20.800   -4.940   11.300

 3p5m A    73 D L   41.952   57.446 -175.038   -3.080   32.980   29.890
 3p5m A    74 T H  -63.182  -48.866 -176.940   -2.740   32.390   26.160
 3p5m A    75 A H  -62.996  -43.808 -177.736    1.030   32.900   25.980
 3p5m A    76 G H  -65.770  -44.932  178.821    1.730   30.750   29.030
 3p5m A    77 A H  -65.042  -40.441  179.982   -0.490   27.900   27.870

 1n1b A   404 A L   73.687   12.374  178.890   37.270   47.280   46.670
 1n1b A   405 S H  -63.104  -51.444  178.518   35.900   44.190   48.420
 1n1b A   406 P H  -70.118  -28.397  176.610   32.400   44.630   47.000
 1n1b A   407 A H  -69.030  -29.665  177.515   33.950   45.750   43.710
 1n1b A   408 I H  -81.356  -39.105 -172.414   35.750   42.410   43.540

 2q8k A   144 G H   78.821 -155.177 -174.647   18.970   -0.580   57.540
 2q8k A   145 R H  -68.681  -28.310  172.108   21.760    1.430   55.930
 2q8k A   146 K H  -56.736  -51.659  178.381   20.280    0.720   52.500
 2q8k A   147 A H  -63.150  -41.049 -179.231   17.090    2.530   53.500
 2q8k A   148 D H  -56.773  -52.091 -172.424   19.090    5.280   55.210

 2px6 A   166 A L  -39.329  -36.128  172.917   11.520  -10.620    9.890
 2px6 A   167 E H  -84.671  -45.259  174.700   14.690  -11.360   11.840
 2px6 A   168 A H  -64.982  -35.697  174.149   14.110   -8.600   14.390
 2px6 A   169 E H  -61.018  -46.958 -179.787   10.490   -9.720   14.530
 2px6 A   170 T H  -65.288  -40.098 -179.678   11.560  -13.290   15.280

 3lvt A   296 L L   92.982  -59.704  170.547   40.370   33.030   32.970
 3lvt A   297 A L  -77.821   -8.867 -179.798   41.940   32.130   36.300
 3lvt A   298 N H  -72.659  -18.561  173.700   43.880   29.530   34.320
 3lvt A   299 T H  -63.034  -25.639  179.046   46.220   32.320   33.240
 3lvt A   300 S H  -65.326  -21.326 -179.197   47.500   32.230   36.820

 3d3m A   117 G L   86.172  -11.003 -174.607   17.510    9.550   27.120
 3d3m A   118 M H  -59.326  -57.413 -174.482   18.490   12.460   24.870
 3d3m A   119 L H  -54.705  -53.552 -176.862   21.540   10.930   23.200
 3d3m A   120 L H  -62.289  -37.924  178.597   19.930    7.570   22.440
 3d3m A   121 R H  -56.790  -43.053 -177.786   16.760    9.260   21.220

 3agd A   391 A H  -65.297  -44.424  178.447   25.490   46.870   34.420
 3agd A   392 A H  -64.355  -39.784  177.127   25.320   46.430   38.190
 3agd A   393 A H  -63.831  -36.686  177.819   25.980   50.150   38.670
 3agd A   394 A H  -64.307  -44.985 -179.312   23.140   50.900   36.260
 3agd A   395 A H  -72.873  -26.069 -174.935   20.700   48.710   38.190

 1yiq A   541 G L   92.624 -169.913 -176.130    2.880   27.980   -5.890
 1yiq A   542 A L  -65.946  -39.937 -174.370    4.670   25.060   -4.260
 1yiq A   543 F H  -58.857  -58.140 -172.244    1.680   23.960   -2.190
 1yiq A   544 S H  -77.607   -5.193 -177.236   -0.880   23.430   -4.950
 1yiq A   545 T H  -99.803  -55.026  179.775    1.810   22.080   -7.280

 3lqb A   130 G L   91.203    5.057 -179.165    0.040   21.320   -1.100
 3lqb A   131 M L -108.963    0.310 -175.100    2.360   19.240    1.080
 3lqb A   132 A H  -63.089  -25.796 -176.932    1.210   20.690    4.390
 3lqb A   133 Y H  -63.047  -19.989 -178.799   -1.120   17.730    4.890
 3lqb A   134 N H  -74.957  -14.614 -173.972    1.950   15.610    5.610

 1w07 A   453 G H   78.809 -138.644 -175.901   -0.800   26.140   15.940
 1w07 A   454 T H  -70.154  -14.256 -179.168    2.430   28.150   15.940
 1w07 A   455 T H -106.231    8.094 -179.837    3.990   25.540   18.210
 1w07 A   456 A H  -57.552  -31.495 -177.258    2.920   22.590   16.060
 1w07 A   457 Y H  -64.374  -18.373 -179.033    6.510   22.310   14.850

 3cf6 E   105 G L  103.548   -1.050 -177.603    7.040  -14.460  -64.990
 3cf6 E   106 K H  -71.171  -39.685 -171.667   10.000  -12.480  -63.660
 3cf6 E   107 L H  -56.240  -54.175  179.946   11.300  -15.190  -61.330
 3cf6 E   108 A H  -60.040  -43.005  178.014   12.100  -17.740  -64.030
 3cf6 E   109 L H  -55.103  -58.099 -173.147   13.560  -15.030  -66.250

 1uir A   204 R L -129.571   40.003  179.427   21.840   55.970  121.340
 1uir A   205 V H  -53.678  -57.567 -174.865   24.720   58.440  121.600
 1uir A   206 H H  -69.962  -48.758  178.157   26.060   57.820  118.100
 1uir A   207 P H  -48.499  -47.171 -175.544   22.710   57.140  116.440
 1uir A   208 V H  -64.784  -44.104  177.218   21.370   60.470  117.690

 2iuf A   619 G L   87.852    8.287 -173.526    1.170   60.230  -21.290
 2iuf A   620 R H  -53.788  -47.573 -176.946    0.840   60.720  -17.530
 2iuf A   621 P H  -58.081  -50.971 -178.171    3.280   63.640  -17.420
 2iuf A   622 L H  -68.838  -30.918  177.643    1.600   65.570  -20.230
 2iuf A   623 N H  -63.425  -40.401  176.559   -1.830   64.690  -18.840

 1ps1 A   178 G L   85.595   28.666 -176.015   55.200   61.150   35.400
 1ps1 A   179 V H  -68.451  -58.796 -169.233   53.360   61.370   38.720
 1ps1 A   180 Q H  -63.209  -43.173  173.976   56.170   61.700   41.240
 1ps1 A   181 P H  -54.534  -35.158  178.020   58.110   64.230   39.170
 1ps1 A   182 T H  -72.673  -46.371  178.847   54.890   66.250   39.150

 3a09 A    75 N L   56.160   42.864 -179.058  -19.160    3.620   11.710
 3a09 A    76 L L -112.089   -6.910 -174.923  -17.810    5.160    8.510
 3a09 A    77 K H  -42.940  -55.001 -175.280  -16.480    1.970    6.930
 3a09 A    78 D H  -65.112  -27.679 -179.908  -19.350    1.700    4.440
 3a09 A    79 K H  -77.316  -40.761  178.445  -19.060    5.420    3.670

 1to6 A   246 G L  111.528   -8.013  179.990    4.420  -16.320   26.930
 1to6 A   247 I H  -54.636  -40.547  177.844    3.270  -14.340   29.960
 1to6 A   248 A H  -60.561  -44.688  176.916   -0.170  -15.910   29.590
 1to6 A   249 G H  -60.746  -43.800 -179.498    1.370  -19.380   29.630
 1to6 A   250 G H  -60.732  -45.001 -179.863    3.430  -18.500   32.700

 3p5p A   609 G L   98.817   29.603  177.934   29.170   -4.040  -18.580
 3p5p A   610 L H  -73.993  -39.406 -168.722   28.000   -1.080  -16.500
 3p5p A   611 G H  -58.124  -58.671 -167.431   26.770    0.990  -19.420
 3p5p A   612 P H  -61.718  -32.330 -167.904   24.030   -1.150  -20.930
 3p5p A   613 C H  -89.458    2.129 -173.368   22.420   -2.080  -17.620

 2vy8 A    75 D L  -75.994   85.315 -163.437   -0.160   26.210    4.340
 2vy8 A    76 T H  -45.725  -49.821 -174.809   -0.520   28.240    7.520
 2vy8 A    77 T H  -60.696  -42.653 -174.508   -4.220   27.550    8.050
 2vy8 A    78 Q H  -72.389  -39.255  178.579   -3.930   23.820    7.430
 2vy8 A    79 I H  -63.785  -47.022  177.932   -0.860   23.340    9.620

 1ta3 A   200 G E  101.897  -18.080 -172.608   27.520   71.270   46.670
 1ta3 A   201 W H  -53.401  -38.555 -171.378   28.050   72.980   50.020
 1ta3 A   202 E H  -67.872  -41.988 -179.907   31.490   74.270   49.030
 1ta3 A   203 G H  -62.794  -40.068  175.897   30.360   76.080   45.890
 1ta3 A   204 S H  -66.908  -41.190  176.586   27.660   77.870   47.870

 2xrc A   293 M L  -43.076    4.980  174.884   73.860  154.790    4.780
 2xrc A   294 D H  -66.102  -40.721  178.066   72.140  152.960    1.930
 2xrc A   295 A H  -65.027  -30.442 -177.946   75.480  152.560    0.170
 2xrc A   296 E H  -68.392  -38.362  177.835   76.940  151.140    3.380
 2xrc A   297 R H  -61.328  -45.183  174.985   74.430  148.290    3.450

 2q66 A    84 G H   80.863 -154.513 -172.561   32.050   39.530   33.050
 2q66 A    85 S H  -62.860  -33.251 -177.447   29.600   39.980   30.190
 2q66 A    86 Y H  -63.857  -49.369  178.011   30.070   43.760   30.150
 2q66 A    87 R H  -71.190  -35.472  179.155   33.820   43.590   29.530
 2q66 A    88 L H  -67.370  -25.210  175.720   33.400   40.540   27.300

 2o8b B   357 L L   60.000   42.341  173.543  -74.380   37.200   44.780
 2o8b B   358 I L -126.180    1.194 -177.128  -76.060   35.040   42.140
 2o8b B   359 D H  -55.668  -47.596 -176.059  -78.610   33.370   44.410
 2o8b B   360 Q H  -60.291  -45.839 -179.791  -81.430   35.700   43.380
 2o8b B   361 E H  -56.223  -55.368 -169.023  -80.830   35.180   39.660

 3ipq A    85 A L  109.481  -60.464  164.732   36.790    0.370  -12.250
 3ipq A    86 R H  -63.290  -29.816  175.932   35.190    3.800  -12.190
 3ipq A    87 Q H  -78.178  -26.234  174.510   35.190    3.180   -8.440
 3ipq A    88 Q H  -68.726  -37.267  169.736   38.880    2.300   -8.640
 3ipq A    89 R H  -60.351  -46.186  177.416   39.450    5.770  -10.060

 2zo4 A   132 E L -145.019  130.028 -178.183  -38.530  -12.970    6.800
 2zo4 A   133 T H  -59.811  -34.909  178.706  -38.500   -9.590    5.070
 2zo4 A   134 V H  -62.125  -38.681  179.102  -35.120  -10.430    3.550
 2zo4 A   135 E H  -64.917  -40.306  174.674  -36.610  -13.510    1.900
 2zo4 A   136 K H  -61.698  -39.027  175.262  -39.340  -11.370    0.350

 1b65 A   239 G L   78.336   18.780 -177.837   71.950   49.320   14.370
 1b65 A   240 T L  -74.298  142.400 -178.042   68.740   47.420   13.630
 1b65 A   241 P H  -57.127  -40.791 -179.438   69.000   43.700   12.890
 1b65 A   242 Q H  -57.791  -46.018 -177.481   66.940   44.120    9.720
 1b65 A   243 S H  -65.348  -13.924 -179.063   69.340   46.710    8.310

 3h5n A   275 K L  -51.615  170.012 -176.437    6.060  -39.290  -16.470
 3h5n A   276 E H  -67.533   -9.999  178.654    4.960  -39.120  -12.830
 3h5n A   277 N H  -59.195  -56.158 -179.262    8.650  -38.970  -11.920
 3h5n A   278 I H  -71.749  -27.855  176.892    9.030  -35.260  -12.650
 3h5n A   279 D H  -63.740  -40.872  177.712    5.480  -34.650  -11.430

 1tt7 A   227 G L   87.152 -158.768 -174.512   27.850   16.300   -8.940
 1tt7 A   228 K H  -74.651  -16.522  177.091   29.200   15.830   -5.420
 1tt7 A   229 Q H  -65.000  -34.982  176.249   26.400   17.990   -4.030
 1tt7 A   230 L H  -66.144  -41.288  177.643   23.980   15.140   -4.740
 1tt7 A   231 A H  -60.886  -40.476  176.488   26.210   12.720   -2.840

 3c7t A    50 G H   61.169 -151.224 -177.854    2.140   67.610   29.020
 3c7t A    51 K H  -65.963  -25.691  175.455    4.690   69.500   26.940
 3c7t A    52 G H  -65.298  -35.421  176.197    7.430   67.610   28.780
 3c7t A    53 G H  -66.578  -35.459 -179.642    6.020   64.400   27.320
 3c7t A    54 Y H  -71.919  -29.951  167.719    6.200   65.930   23.840

 3qek A    82 T L  -72.530  142.164  170.897   25.750    7.120   27.310
 3qek A    83 P L  -71.200   -6.162 -161.692   24.860    8.010   23.730
 3qek A    84 T H  -55.736  -43.649  179.183   28.000    6.110   22.850
 3qek A    85 P H  -54.211  -40.164 -176.567   26.250    3.000   21.550
 3qek A    86 I H  -78.367  -44.473  176.513   24.230    5.150   19.150

 3dka A    63 G L   82.941   13.227 -177.940   18.990   47.210    1.930
 3dka A    64 N L -132.518  170.052  172.052   16.940   50.000    3.500
 3dka A    65 A L  -92.186   17.608 -177.823   15.820   51.310    6.880
 3dka A    66 S H  -65.059  -37.651 -176.154   12.240   50.770    5.720
 3dka A    67 P H  -55.572  -24.248 -179.344   11.790   47.680    7.890

 3dxt A    42 G L   87.752   16.565 -175.957   -9.900    0.380   28.430
 3dxt A    43 A H  -60.132  -33.017 -174.292   -6.620   -0.670   26.840
 3dxt A    44 H H  -66.020  -19.983 -175.602   -6.050    2.830   25.460
 3dxt A    45 R H  -60.803  -33.200 -178.950   -5.790    4.190   29.000
 3dxt A    46 A H  -74.891  -30.247 -173.411   -2.240    2.860   29.300

 2vqm A    93 K H  -70.452  -26.748  174.377    4.340   19.090   12.170
 2vqm A    94 L H  -66.295  -45.290  177.636    4.950   16.280   14.660
 2vqm A    95 L H  -65.012  -38.482  176.330    1.350   15.100   14.310
 2vqm A    96 G H  -64.995  -43.346  177.778    1.650   15.400   10.530
 2vqm A    97 S H  -61.008  -46.931 -178.156    4.890   13.420   10.570

 2qec A    96 P L   98.101 -106.856  175.457   -5.950   24.470    5.610
 2qec A    97 R L  -72.397  -33.043 -177.233   -2.780   26.350    4.680
 2qec A    98 L H  -61.099  -31.577  175.276   -1.990   23.810    1.970
 2qec A    99 V H  -60.721  -30.529 -179.896   -5.080   25.000    0.100
 2qec A   100 S H  -80.227  -22.618 -176.451   -3.390   28.400   -0.100

 3k1z A   110 G L   88.994    1.037 -176.790  -16.450   14.530   11.980
 3k1z A   111 A H  -63.121  -55.287 -179.515  -14.370   11.550   10.870
 3k1z A   112 E H  -66.102  -35.192  176.754  -13.930   12.610    7.240
 3k1z A   113 D H  -59.159  -40.037  174.574  -13.580   16.240    8.320
 3k1z A   114 T H  -64.382  -43.226  175.656  -10.560   15.190   10.380

 1e7w A   138 A H  -59.838  -34.204 -178.648   27.350   20.490   21.790
 1e7w A   139 M H  -69.325  -31.744 -178.620   24.260   19.260   23.640
 1e7w A   140 E H  -71.849  -43.023  175.813   22.310   22.380   22.680
 1e7w A   141 T H  -67.708  -40.193  178.394   23.040   22.010   18.970
 1e7w A   142 A H  -61.753  -44.303  178.652   22.390   18.270   19.180

 2inp C   239 G L   75.013   22.083 -176.657   92.610   66.130   57.810
 2inp C   240 A L -117.711   27.671 -175.094   89.180   66.310   59.450
 2inp C   241 E H  -65.108  -20.512 -177.120   89.240   69.980   60.430
 2inp C   242 D H  -63.452  -26.106 -178.550   86.070   70.530   58.410
 2inp C   243 V H  -69.824  -20.021 -176.947   84.070   68.840   61.160

 2eb4 A   155 P L   84.963  108.468  179.504  -42.770  -16.340   14.450
 2eb4 A   156 R L  -65.054  106.803 -169.438  -39.110  -16.090   15.470
 2eb4 A   157 K H  -68.167  -20.684  178.131  -39.140  -12.870   17.470
 2eb4 A   158 V H  -58.158  -41.315 -177.206  -35.390  -12.450   17.020
 2eb4 A   159 F H  -70.799  -30.588  174.351  -35.890  -11.550   13.360

 3jq1 A   261 T L -114.717  174.358 -166.693   21.040   56.290   55.690
 3jq1 A   262 R H  -87.959  -46.055 -167.167   19.120   58.750   57.840
 3jq1 A   263 P H  -55.358  -42.429 -170.433   15.430   58.230   57.170
 3jq1 A   264 K H  -65.929  -22.819 -171.149   15.250   54.660   58.450
 3jq1 A   265 E H  -74.115  -36.666 -169.137   16.650   55.610   61.850

 3g4d A   409 G L   85.940    9.824 -179.717  -11.390  -24.340    4.640
 3g4d A   410 Y H  -83.857  -19.653  165.034  -10.620  -26.920    1.960
 3g4d A   411 A H  -67.599  -39.959  175.748  -10.380  -24.120   -0.580
 3g4d A   412 M H  -64.998  -43.618  179.052   -7.710  -22.650    1.700
 3g4d A   413 L H  -63.819  -44.799 -179.518   -5.960  -26.020    1.950

 3ln6 A   134 G L   99.496  161.187 -179.398   18.540   17.840    6.800
 3ln6 A   135 K L  -70.789  -38.060 -163.758   21.660   19.740    7.850
 3ln6 A   136 L H  -65.158  -40.131 -173.845   20.410   20.790   11.260
 3ln6 A   137 I H  -66.205  -22.137 -173.881   20.040   17.360   12.840
 3ln6 A   138 Q H  -76.751  -11.910 -177.926   23.660   16.530   12.080

 3fdh A   104 G L  106.061  -10.496  174.911   28.940   31.270   72.390
 3fdh A   105 N L  -95.179   78.107 -169.989   29.660   32.620   68.910
 3fdh A   106 D H  -82.775  -34.394  178.473   26.100   32.410   67.620
 3fdh A   107 V H  -71.349  -39.355  172.178   26.280   35.220   65.070
 3fdh A   108 T H  -61.097  -41.981  175.237   29.460   33.740   63.600

 3c9h A   182 G L -121.306  -33.031 -179.118   50.450   13.480   13.430
 3c9h A   183 V H  -77.858  -28.670  172.839   52.870   11.810   11.020
 3c9h A   184 G H  -63.942  -46.392  174.047   51.350   13.710    8.100
 3c9h A   185 F H  -58.849  -46.330  178.349   52.100   16.970    9.890
 3c9h A   186 L H  -53.595  -51.316 -179.264   55.600   15.710   10.660

 1wa5 C   418 N L -110.980  122.389 -174.328   36.900  -28.460   17.050
 1wa5 C   419 W H  -52.172  -35.426 -173.224   34.740  -26.230   19.240
 1wa5 C   420 K H  -64.786  -22.780  176.888   36.490  -23.130   17.900
 1wa5 C   421 F H  -67.981  -35.208 -178.891   35.030  -23.840   14.470
 1wa5 C   422 K H  -72.132  -42.788  174.021   31.510  -23.430   15.850

 2ogt A   359 W L  -49.567  -33.004 -170.606   46.110    1.420   14.410
 2ogt A   360 Q L  -59.374  -48.690 -174.229   46.620    0.570   18.080
 2ogt A   361 T L  -71.706  -54.058 -167.919   48.830    3.530   18.980
 2ogt A   362 W L  -76.792  -23.414  177.973   47.430    6.340   16.860
 2ogt A   363 L H  -70.834  -11.395  170.263   43.800    5.370   17.420

 2vvm A   236 Y L   66.874   24.981 -177.945   23.460   19.260   18.460
 2vvm A   237 T L -136.662  151.974  172.635   20.600   17.390   16.780
 2vvm A   238 Y H  -64.361  -44.238  176.795   16.840   17.040   17.120
 2vvm A   239 Q H  -61.669  -39.298  176.249   17.210   13.270   16.910
 2vvm A   240 G H  -59.469  -45.569  178.624   19.920   13.470   19.570

 3oz6 A   284 I L  -94.234  -22.258 -172.096   22.470   35.780   11.160
 3oz6 A   285 F H  -78.498  -41.805 -173.944   25.510   37.380    9.550
 3oz6 A   286 T H  -50.766  -46.298 -176.008   28.260   35.190   10.990
 3oz6 A   287 K H  -57.933  -36.188 -176.734   27.040   32.090    9.170
 3oz6 A   288 W H  -84.478  -32.270  176.845   27.230   33.880    5.820

 3cwc A   255 G H  104.295   -1.178 -179.387   26.350   35.150   55.090
 3cwc A   256 M H  -63.320  -28.880  174.196   29.290   33.620   53.220
 3cwc A   257 G H  -57.442  -46.478  179.121   30.620   37.150   52.770
 3cwc A   258 A H  -65.002  -38.952  179.827   31.000   37.460   56.540
 3cwc A   259 A H  -64.999  -41.336  177.616   32.610   34.020   56.740

 1dp4 A   162 R L   47.577   62.601 -175.617   41.080  166.800   11.090
 1dp4 A   163 P H  -56.071  -52.251 -170.947   38.670  168.750   13.290
 1dp4 A   164 C H  -74.689  -28.538  172.599   40.120  172.200   12.640
 1dp4 A   165 F H  -55.494  -50.201 -177.488   40.580  171.530    8.930
 1dp4 A   166 F H  -77.193  -30.058  172.374   36.830  171.070    8.520

 1p0k A   165 G L   82.646    2.181 -179.746   32.780  -25.150   29.890
 1p0k A   166 A H  -57.844  -52.088  178.947   32.430  -21.940   27.880
 1p0k A   167 L H  -65.195  -36.526  176.705   32.000  -19.780   30.980
 1p0k A   168 K H  -65.241  -36.044  176.801   34.700  -21.790   32.740
 1p0k A   169 R H  -64.912  -44.307  178.261   37.020  -21.100   29.810

 3ejn A   289 D L -112.226   20.657 -176.607   75.450   88.910   52.200
 3ejn A   290 A H  -65.276  -22.453 -176.067   73.340   91.860   53.330
 3ejn A   291 I H  -60.955  -53.270 -179.773   76.310   94.170   52.730
 3ejn A   292 I H  -56.997  -30.460  175.333   76.210   93.990   48.940
 3ejn A   293 K H  -64.957  -48.129  179.495   72.510   94.800   49.240

 3be6 A    59 S L   65.004   19.694 -178.523   12.920  -11.590  -67.530
 3be6 A    60 G H  -71.483  -58.515  176.495   11.210  -14.700  -66.170
 3be6 A    61 A H  -61.695  -34.437 -178.111   13.550  -15.420  -63.270
 3be6 A    62 L H  -64.276  -52.159 -165.836   13.960  -11.670  -62.780
 3be6 A    63 L H  -94.299  -32.160 -173.948   10.320  -10.660  -62.470

 2rd7 A   272 D L  -20.007  -61.984 -173.046  -17.910   12.930   -5.320
 2rd7 A   273 H H  -71.326  -40.120  176.040  -14.600   14.780   -5.400
 2rd7 A   274 C H  -65.551  -41.103  177.565  -14.200   14.900   -1.620
 2rd7 A   275 K H  -64.912  -37.431  176.741  -15.080   11.210   -1.400
 2rd7 A   276 K H  -68.845  -35.540  175.892  -12.520   10.470   -4.110

 3hpd A   143 G L  -93.350  -33.183 -167.358   21.620    5.360   61.570
 3hpd A   144 E H  -56.328  -69.310 -172.729   19.560    7.240   59.000
 3hpd A   145 E H  -63.268  -40.022 -178.398   17.040    4.710   57.690
 3hpd A   146 E H  -65.861  -42.627 -179.600   16.890    2.750   60.940
 3hpd A   147 A H  -69.759  -36.284  175.828   16.310    5.850   63.060

 2xfn A   405 G L   90.240   -5.284 -170.666   35.060  136.510   30.820
 2xfn A   406 I H  -89.904  -43.358 -168.639   37.960  135.250   28.720
 2xfn A   407 L H  -63.076  -44.549 -173.841   41.000  135.480   30.980
 2xfn A   408 T H  -74.659  -18.482 -171.234   39.720  133.290   33.820
 2xfn A   409 Q H -102.003  -29.705 -173.783   38.360  130.670   31.440

 3of7 A   126 L L   -6.818 -170.149  171.986   34.580   40.350   23.210
 3of7 A   127 N L  -67.435  114.346 -173.893   32.880   41.430   19.990
 3of7 A   128 E H  -52.614  -38.117 -172.622   35.120   39.980   17.280
 3of7 A   129 L H  -77.108  -36.978 -177.250   34.460   42.930   14.970
 3of7 A   130 E H  -84.301  -30.890 -177.284   34.990   45.690   17.530

 3eh2 A   190 G L   85.880   12.501  177.144   34.990   10.590   -8.550
 3eh2 A   191 L H  -56.665  -47.115 -179.772   33.980    6.930   -8.590
 3eh2 A   192 V H  -61.086  -45.542 -179.373   37.580    5.860   -8.000
 3eh2 A   193 R H  -61.775  -49.876 -179.989   38.030    8.340   -5.140
 3eh2 A   194 L H  -58.959  -46.124 -177.054   34.790    7.350   -3.420

 3r6h A    74 A L  -82.576 -120.127 -171.039   27.360   62.270   -2.940
 3r6h A    75 K H  -64.096  -42.618  179.312   28.820   58.900   -3.910
 3r6h A    76 P H  -56.925  -42.855  178.776   30.380   58.210   -0.510
 3r6h A    77 A H  -68.771  -38.914  176.738   27.000   58.730    1.160
 3r6h A    78 I H  -62.677  -42.994 -178.286   25.280   56.590   -1.470

 1f5v A    96 G L   98.814   -3.310 -178.252   18.110    7.920   -5.930
 1f5v A    97 L L  -75.875  131.664 -178.300   17.150    9.040   -2.420
 1f5v A    98 A H  -56.614  -34.254  176.305   16.020    6.250   -0.110
 1f5v A    99 E H  -54.568  -38.482 -178.265   13.230    8.540    1.070
 1f5v A   100 Q H  -71.088  -30.818  172.348   11.810    8.420   -2.450

 3acx A    61 G L  109.952    3.504  178.727   40.390   -4.140   51.670
 3acx A    62 D L -142.278 -165.122 -172.354   38.200   -1.420   50.190
 3acx A    63 I L  -95.489   12.235 -178.207   37.540    2.320   50.250
 3acx A    64 Q H  -56.115  -57.141 -175.677   35.270    2.150   53.300
 3acx A    65 F H  -66.903  -34.412  178.434   37.760    3.590   55.780

 3nrg A   190 G L   85.472   32.538 -175.261   25.170   -4.300   29.560
 3nrg A   191 G H  -95.107   -3.515 -177.571   25.130   -7.360   27.300
 3nrg A   192 I H  -65.048  -19.173 -179.437   21.780   -6.500   25.730
 3nrg A   193 V H  -65.016  -17.697 -177.468   23.680   -4.650   23.010
 3nrg A   194 L H  -80.428   -6.218  179.607   24.540   -8.050   21.540

 2odf A   205 G L   76.896   31.732 -175.698   -4.240  107.760   13.460
 2odf A   206 V L -100.931    2.866 -179.720   -2.030  110.180   11.520
 2odf A   207 T L -106.750   28.577 -178.879   -0.520  111.780   14.620
 2odf A   208 H H  -60.512  -51.949  178.888    1.610  108.760   15.530
 2odf A   209 T H  -51.900  -46.111 -177.622    4.910  110.610   15.130

 2og9 A   113 G L   93.891 -158.594 -173.042   33.920   65.080   13.340
 2og9 A   114 L H  -61.528  -29.617 -177.067   30.230   64.180   13.460
 2og9 A   115 S H  -61.687  -51.870 -175.202   30.380   62.730    9.950
 2og9 A   116 T H  -80.074  -22.062  174.371   32.860   59.950   10.710
 2og9 A   117 Q H  -72.858  -35.330  169.549   31.420   59.430   14.190

 3pfd A   327 G L -112.509  -32.951 -175.630   46.700   50.900   36.600
 3pfd A   328 F H  -65.000  -50.186 -172.810   49.290   48.220   35.850
 3pfd A   329 I H  -66.749  -45.001  178.906   48.430   45.820   38.670
 3pfd A   330 S H  -63.911  -43.299  178.937   44.660   46.020   38.220
 3pfd A   331 A H  -64.993  -41.157 -178.149   44.970   45.650   34.450

 3lq1 A   387 E L -137.991  -19.986 -175.147   -9.490   21.750  -24.890
 3lq1 A   388 E L  -82.129  -14.822  176.986   -9.750   24.990  -22.920
 3lq1 A   389 G L  -88.780  -28.108 -177.244  -12.850   26.050  -24.850
 3lq1 A   390 K H  -80.588  -22.510  173.595  -14.680   22.770  -24.290
 3lq1 A   391 I H  -60.444  -43.064  179.358  -14.250   23.070  -20.530

 1xhb A   272 G L -105.425  -77.567 -160.713   20.650   53.380   43.340
 1xhb A   273 Q H  -43.711  -54.958 -179.292   20.080   56.870   42.020
 1xhb A   274 I H  -57.863  -43.932 -179.431   20.630   58.690   45.310
 1xhb A   275 I H  -63.642  -44.251 -175.506   23.580   56.460   46.180
 1xhb A   276 N H  -66.032  -33.480  179.218   25.210   56.840   42.770

 2wxf A   407 L L   41.886  -12.192 -179.540  -48.600   19.730   55.780
 2wxf A   408 R H  -65.494  -57.375 -177.517  -46.470   21.950   53.540
 2wxf A   409 E H  -67.448  -28.970  179.915  -43.050   20.780   54.720
 2wxf A   410 I H  -63.143  -32.726 -177.094  -44.340   17.220   55.040
 2wxf A   411 L H  -90.936  -35.795 -175.126  -44.960   17.090   51.290

 3agd A   389 H H  -63.413  -18.392 -178.634   30.390   45.800   36.070
 3agd A   390 E H  -65.581  -23.056  177.494   28.690   48.910   34.680
 3agd A   391 A H  -65.297  -44.424  178.447   25.490   46.870   34.420
 3agd A   392 A H  -64.355  -39.784  177.127   25.320   46.430   38.190
 3agd A   393 A H  -63.831  -36.686  177.819   25.980   50.150   38.670

 2x06 A   274 G L  117.743  157.051 -176.912   15.010  196.030   34.640
 2x06 A   275 K H  -65.767  -59.266 -175.301   11.410  196.340   35.840
 2x06 A   276 E H  -64.111  -36.873  177.375   11.900  198.540   38.890
 2x06 A   277 E H  -65.010  -44.580  176.021   14.540  200.620   37.120
 2x06 A   278 F H  -56.442  -49.653 -177.176   12.230  201.170   34.150

 1dmh A    79 G L   83.897    8.706 -174.148    7.430   87.780   86.480
 1dmh A    80 F H  -66.218  -49.204 -176.979    7.510   84.620   88.580
 1dmh A    81 D H  -65.035  -39.722  176.605    8.090   82.140   85.750
 1dmh A    82 H H  -65.596  -40.794  177.860   10.760   84.350   84.180
 1dmh A    83 Y H  -59.502  -43.290  178.412   12.450   84.760   87.560

 2uy1 A   282 S H  -54.073  -49.147 -176.425   -2.960  -15.850   48.330
 2uy1 A   283 K H  -66.255  -37.145  176.966   -3.990  -12.860   46.230
 2uy1 A   284 E H  -67.525  -39.400  179.856   -4.670  -10.760   49.320
 2uy1 A   285 L H  -70.426  -34.765 -179.386   -1.300  -11.730   50.810
 2uy1 A   286 D H  -71.426  -40.529  173.656    0.500  -10.980   47.550

 1dq3 A   235 G L   93.348 -169.451 -168.961   13.890    7.280   36.760
 1dq3 A   236 K H  -62.687  -48.096 -176.553   17.030    7.060   34.640
 1dq3 A   237 N H  -51.998  -43.972 -179.858   15.520    5.320   31.610
 1dq3 A   238 A H  -69.529  -45.830 -175.899   12.970    8.110   31.210
 1dq3 A   239 V H  -71.279  -38.148  178.092   15.390   10.960   31.910

 1xju A    89 G L   90.819  159.798 -171.299   20.750   -5.990   -9.010
 1xju A    90 C H  -74.861  -47.243 -173.797   19.670   -8.800   -6.700
 1xju A    91 N H  -60.076  -37.356 -176.887   22.060  -11.570   -7.720
 1xju A    92 S H  -68.430  -23.777  179.497   25.120   -9.360   -7.210
 1xju A    93 L H  -91.424  -10.442 -178.250   24.040   -8.730   -3.620

 3edh A   124 G L   95.012   -5.040 -179.747   12.220  -16.640    6.430
 3edh A   125 Q L -108.993   11.317 -176.806   10.600  -13.200    6.580
 3edh A   126 E H  -65.181  -29.985 -174.860   13.760  -11.300    5.630
 3edh A   127 Y H  -63.527  -20.130 -176.975   12.530  -10.830    2.070
 3edh A   128 N H  -71.338  -17.840 -174.077    9.880   -8.430    3.370

 1edq A   186 G L   90.294  -12.029 -172.805   37.410   31.970   -1.190
 1edq A   187 S H  -69.096  -46.970  177.498   37.010   32.240    2.580
 1edq A   188 F H  -56.992  -51.407 -176.654   40.450   30.920    3.490
 1edq A   189 Q H  -64.625  -34.970  177.914   42.210   33.150    0.960
 1edq A   190 A H  -58.586  -44.675  179.280   40.160   36.150    2.060

 3mem A   390 H L   55.532   40.228 -178.219  129.690   -3.340   45.550
 3mem A   391 N H  -73.955  -20.380  178.095  129.450   -2.210   41.930
 3mem A   392 V H  -59.839  -45.016 -177.524  125.690   -1.790   42.330
 3mem A   393 Y H  -65.839  -37.142  175.742  126.140    1.270   44.550
 3mem A   394 A H  -65.666  -39.629 -176.923  128.540    2.830   42.050

 3bxp A   249 D L -130.683    4.995  177.581   -5.340   23.930   18.230
 3bxp A   250 K H  -66.262  -44.082  176.700   -2.890   26.490   16.860
 3bxp A   251 Y H  -73.541  -30.262  174.059   -5.060   29.370   18.060
 3bxp A   252 L H  -68.882  -35.832  176.299   -5.730   27.440   21.260
 3bxp A   253 N H  -75.397  -31.406  174.842   -1.970   27.100   21.740

 3eps A   288 G L  111.474   -8.072 -176.856   52.650   -7.690    7.790
 3eps A   289 C L  -84.889   65.498 -173.549   49.790   -6.510    5.590
 3eps A   290 Q H  -71.348  -36.840 -172.852   47.100   -7.180    8.190
 3eps A   291 K H  -75.949  -31.583  169.502   44.820   -4.300    7.220
 3eps A   292 H H  -73.835  -39.332  177.086   44.780   -5.350    3.570

 1wy7 A   128 H L   59.919   34.833  179.006   28.700  -16.610   40.300
 1wy7 A   129 A L  -69.653  -16.775 -176.570   30.890  -14.410   42.510
 1wy7 A   130 D L  -84.999  -20.045 -170.962   29.160  -11.390   40.970
 1wy7 A   131 R H  -63.299  -46.860  179.109   25.670  -12.430   42.040
 1wy7 A   132 P H  -54.881  -35.019 -176.442   26.040  -11.430   45.690

 2zo4 A   285 R L -135.692  -38.931 -178.326  -36.470   -0.760   11.870
 2zo4 A   286 R H  -56.597  -44.591 -177.664  -33.910   -3.080   10.280
 2zo4 A   287 F H  -74.993  -30.795  174.166  -32.060   -0.180    8.670
 2zo4 A   288 A H  -62.430  -42.323  174.992  -32.340    1.890   11.850
 2zo4 A   289 F H  -60.240  -51.715 -176.069  -30.530   -0.900   13.700

 1wp9 A   311 G L   75.050   10.667 -173.091   96.670   35.600   15.540
 1wp9 A   312 S L  -88.880  -52.219 -173.213   95.910   39.300   15.890
 1wp9 A   313 T L  -95.697  114.983 -179.159   95.310   39.900   19.590
 1wp9 A   314 K H  -68.387  -35.198 -179.709   98.120   38.820   21.910
 1wp9 A   315 A H  -57.361  -51.428 -179.274   95.950   39.330   24.980

 3pzw A   534 N L   72.120   15.491 -176.122   35.190   45.000   10.550
 3pzw A   535 N H  -72.942  -52.923 -179.952   33.130   44.250   13.650
 3pzw A   536 M H  -66.968  -35.301 -178.480   34.580   46.880   15.980
 3pzw A   537 N H  -60.268  -53.841 -176.876   34.830   49.400   13.140
 3pzw A   538 I H  -67.501  -29.415  178.612   31.140   49.360   12.230

 2wt9 A   209 G L   81.467   16.287 -175.511   15.300   -3.570   34.960
 2wt9 A   210 S H  -67.265  -24.987 -178.997   16.010   -4.630   31.380
 2wt9 A   211 L H  -64.219  -55.654 -179.374   18.790   -2.050   31.130
 2wt9 A   212 E H  -63.567  -39.121 -179.968   21.030   -3.540   33.820
 2wt9 A   213 Q H  -65.479  -36.475  179.215   20.200   -7.070   32.690

 2e7z A   690 G L   83.160   -0.754 -176.949   36.100   88.430   33.630
 2e7z A   691 A H  -54.215  -49.156 -174.391   37.030   84.750   33.720
 2e7z A   692 M H  -78.979    0.056 -171.696   33.660   83.630   35.080
 2e7z A   693 L H -107.751  -39.459 -162.141   31.890   86.000   32.700
 2e7z A   694 H H -120.984    0.145 -174.307   33.360   85.580   29.240

 2xqy A   287 G L   91.607   -1.808 -178.290  -45.870    3.360  -48.550
 2xqy A   288 D H  -70.426  -40.295  175.243  -42.560    5.080  -47.820
 2xqy A   289 A H  -62.089  -39.143  177.792  -41.930    5.810  -51.500
 2xqy A   290 R H  -60.364  -53.741 -176.195  -45.420    7.290  -51.710
 2xqy A   291 E H  -66.003  -34.074  178.475  -44.980    9.650  -48.770

 1zk4 A   200 G L   94.903  -11.266 -176.493   27.620   10.040   10.920
 1zk4 A   201 A H  -61.393  -57.233 -179.198   23.830   10.030   11.100
 1zk4 A   202 E H  -54.457  -46.332 -176.122   23.180   12.470    8.250
 1zk4 A   203 E H  -62.239  -44.088  178.435   25.780   10.810    6.030
 1zk4 A   204 A H  -65.008  -36.458 -178.750   24.330    7.340    6.560

 3jq1 A   262 R H  -87.959  -46.055 -167.167   19.120   58.750   57.840
 3jq1 A   263 P H  -55.358  -42.429 -170.433   15.430   58.230   57.170
 3jq1 A   264 K H  -65.929  -22.819 -171.149   15.250   54.660   58.450
 3jq1 A   265 E H  -74.115  -36.666 -169.137   16.650   55.610   61.850
 3jq1 A   266 Y H -102.752   -7.042  178.569   13.910   57.990   62.970

 2rem A    69 G L   58.910 -128.511 -172.181   21.110    1.340    0.950
 2rem A    70 V L  -79.114   -6.194 -177.053   22.190    4.870    0.070
 2rem A    71 W H  -77.037  -37.201 -165.989   25.750    4.190    1.210
 2rem A    72 D H  -68.857  -44.460  179.422   26.770    1.800   -1.540
 2rem A    73 P H  -53.667  -41.536 -176.434   26.250    4.100   -4.530

 2zyr A    77 G L   75.303   12.974 -173.354   27.280   47.580   78.150
 2zyr A    78 L H  -67.099  -26.475 -171.429   25.110   45.920   80.790
 2zyr A    79 G H  -79.548  -10.808 -171.272   27.660   46.520   83.540
 2zyr A    80 S H -102.215   -2.798 -168.190   27.520   50.300   83.140
 2zyr A    81 E H  -45.039  -66.608 -175.172   23.780   50.730   83.560

 2fhf A   749 G L   65.591 -138.993 -174.629   40.380   43.550  101.510
 2fhf A   750 D L  -63.357  -25.043  179.792   44.140   43.850  101.090
 2fhf A   751 A H  -56.448  -30.272 -178.872   44.400   40.060  100.960
 2fhf A   752 L H  -63.312  -24.992 -179.373   42.990   40.250   97.440
 2fhf A   753 R H -100.452  -37.740 -176.666   46.200   41.990   96.370

 2gwg A   193 H H  -74.423  -16.996  179.520   60.940   27.980   77.220
 2gwg A   194 Y H  -74.539  -20.715  174.096   59.400   27.490   73.780
 2gwg A   195 L H  -76.578  -38.551  179.021   57.790   24.300   75.070
 2gwg A   196 N H  -69.478  -39.972  179.247   56.200   26.120   78.000
 2gwg A   197 A H  -62.304  -36.048  179.114   54.920   28.930   75.780

 1p22 A    77 G L   77.002  -77.271 -143.239    7.310   42.420  -18.290
 1p22 A    78 W H  -55.778  -19.286 -177.980    9.870   44.730  -16.920
 1p22 A    79 G H  -66.618   -8.242 -174.637   12.520   42.050  -16.410
 1p22 A    80 Q H  -70.479  -12.614 -171.233   12.790   41.900  -20.200
 1p22 A    81 Y H  -97.961   -5.384 -170.685   15.200   44.830  -20.160

 3nmw A    73 G L   67.321   36.970 -171.742   52.710   -1.710   -9.460
 3nmw A    74 G H  -56.572  -46.923 -176.910   49.010   -2.560   -9.490
 3nmw A    75 L H  -61.784  -43.975  176.037   48.880   -3.680   -5.860
 3nmw A    76 Q H  -54.023  -51.125 -177.567   50.650   -0.540   -4.680
 3nmw A    77 A H  -65.035  -43.485 -177.346   48.160    1.690   -6.500

 1zy7 A   154 G L  102.121 -147.729 -170.628   39.730   32.380   21.550
 1zy7 A   155 D H  -48.704  -41.786 -174.573   37.910   33.460   24.710
 1zy7 A   156 A H  -64.984  -31.225 -173.516   39.870   36.710   24.940
 1zy7 A   157 R H  -91.763  -42.152 -164.500   38.960   37.720   21.390
 1zy7 A   158 I H  -65.427  -28.059 -178.805   35.480   36.370   20.820

 3e2q A   155 G L  -63.002 -152.402  177.567   25.660   59.690   20.680
 3e2q A   156 E H  -56.621  -42.313 -178.515   25.490   57.070   23.420
 3e2q A   157 P H  -51.989  -39.266 -179.487   26.830   59.600   25.920
 3e2q A   158 L H  -68.513  -34.204  176.887   23.690   61.690   25.390
 3e2q A   159 I H  -67.294  -46.205 -179.298   21.510   58.650   26.050

 1wdd A   412 G L  109.837 -166.957 -165.894   38.900   25.640  -35.540
 1wdd A   413 N H  -83.375  -34.982 -176.484   38.410   28.790  -33.500
 1wdd A   414 A H  -66.526  -51.341  178.868   38.500   31.450  -36.220
 1wdd A   415 P H  -70.697  -27.587  172.355   35.760   29.940  -38.380
 1wdd A   416 G H  -65.416  -42.939  176.159   33.910   29.050  -35.190

 2v6g A   291 G L   87.215   20.469 -178.762  -18.470  -12.220   16.140
 2v6g A   292 K L  -91.033   10.578 -175.237  -14.810  -12.410   15.110
 2v6g A   293 E H  -55.761  -52.167 -177.858  -15.130  -16.140   14.460
 2v6g A   294 P H  -67.269  -29.141  177.205  -14.980  -15.850   10.670
 2v6g A   295 V H  -64.411  -47.222  178.075  -12.180  -13.300   10.990

 2gci A   135 G L   85.009    0.857 -176.092   39.920  -49.350  -50.200
 2gci A   136 I L  -70.111  -58.834 -175.842   39.170  -46.640  -52.770
 2gci A   137 L H  -56.456  -37.506 -173.469   42.050  -44.230  -52.180
 2gci A   138 H H  -67.248  -19.974 -176.557   44.560  -47.070  -51.980
 2gci A   139 A H  -95.488    5.008 -172.470   43.700  -48.140  -55.520

position:  2  neighbors: 200

 2hpi A   347 E H  -66.391  -51.178 -176.833  -67.800  -44.250    6.720
 2hpi A   348 R H  -61.505  -33.847  179.520  -68.040  -40.450    6.790
 2hpi A   349 A H  -53.290  -32.545  179.859  -71.830  -40.680    6.650
 2hpi A   350 L H  -73.542  -42.893  179.885  -71.680  -42.070   10.190
 2hpi A   351 A H  -63.684  -41.610  178.131  -69.460  -39.280   11.520

 2vch A    52 Q H  -72.885  -39.265  179.996    4.550   41.380   25.090
 2vch A    53 R H  -65.086  -40.660  178.987    2.290   44.440   25.190
 2vch A    54 T H  -60.431  -42.471  179.954   -0.690   42.420   23.960
 2vch A    55 V H  -71.284  -37.488  179.238   -0.220   39.880   26.750
 2vch A    56 L H  -74.995  -23.348  175.557    0.360   42.600   29.350

 3ngq A   286 C H  -59.598  -16.462 -178.778    1.980   28.040    5.060
 3ngq A   287 L H  -62.506  -25.947 -179.139    3.710   30.950    6.790
 3ngq A   288 M H  -69.230  -14.668  176.427    7.000   29.730    5.330
 3ngq A   289 N H  -66.267  -11.574 -178.633    5.640   30.750    1.940
 3ngq A   290 F H -109.595    0.920  179.370    6.560   34.280    3.010

 3nwj A   179 Y H  -53.721  -48.198 -175.977   22.660  -38.620    6.670
 3nwj A   180 T H  -73.907  -29.522  174.788   24.860  -41.570    7.610
 3nwj A   181 A H  -66.620  -45.964  176.125   23.270  -43.750    4.920
 3nwj A   182 A H  -65.041  -40.534  179.817   24.070  -41.160    2.260
 3nwj A   183 L H  -61.984  -40.354  178.305   27.530  -40.640    3.740

 2abs A   269 K H  -55.801  -41.005 -178.470    6.540  -21.500 -119.030
 2abs A   270 E H  -62.904  -44.194  176.444    8.090  -21.830 -122.490
 2abs A   271 H H  -60.981  -43.608 -179.574   10.750  -19.230 -121.690
 2abs A   272 A H  -59.855  -42.538  177.346   11.500  -20.940 -118.380
 2abs A   273 V H  -62.040  -42.114  178.879   12.050  -24.250 -120.170

 3rf3 A   105 R H  -57.729  -34.919  179.053    0.210  -13.520  124.430
 3rf3 A   106 D H  -69.445  -39.965  175.716   -2.800  -13.410  122.110
 3rf3 A   107 Y H  -65.352  -36.606  177.752   -3.330   -9.720  122.800
 3rf3 A   108 L H  -62.495  -46.458 -178.722    0.360   -9.130  122.140
 3rf3 A   109 I H  -69.211  -44.832 -179.463    0.200  -10.820  118.740

 2qec A    98 L H  -61.099  -31.577  175.276   -1.990   23.810    1.970
 2qec A    99 V H  -60.721  -30.529 -179.896   -5.080   25.000    0.100
 2qec A   100 S H  -80.227  -22.618 -176.451   -3.390   28.400   -0.100
 2qec A   101 I H  -90.541  -39.749 -171.378   -0.160   26.880   -1.400
 2qec A   102 F H -121.883  -11.414 -162.898   -1.460   24.360   -3.930

 2uyo A    72 E H  -63.531  -47.006 -179.585  -37.230   -6.350   22.690
 2uyo A    73 A H  -64.866  -44.143  179.856  -33.760   -6.800   21.200
 2uyo A    74 A H  -65.012  -41.826  179.197  -34.730  -10.020   19.400
 2uyo A    75 A H  -63.509  -36.394  176.420  -37.930   -8.470   18.060
 2uyo A    76 M H  -60.455  -47.048  179.711  -35.910   -5.540   16.720

 3ngq A   285 E L   74.954  -64.944  179.152    3.230   25.980    8.000
 3ngq A   286 C H  -59.598  -16.462 -178.778    1.980   28.040    5.060
 3ngq A   287 L H  -62.506  -25.947 -179.139    3.710   30.950    6.790
 3ngq A   288 M H  -69.230  -14.668  176.427    7.000   29.730    5.330
 3ngq A   289 N H  -66.267  -11.574 -178.633    5.640   30.750    1.940

 1jzt A   124 W L  132.119  -30.596 -176.908   59.990    0.310   12.470
 1jzt A   125 L H  -58.195  -34.985 -173.780   62.120   -2.010   14.600
 1jzt A   126 E H  -70.497  -13.116 -179.567   65.250    0.010   13.820
 1jzt A   127 Y H  -97.070   14.604  168.645   63.690    3.030   15.510
 1jzt A   128 L H  -96.956   15.965 -179.632   63.700    1.280   18.880

 2ppq A    61 D H  -82.012  -46.791 -175.502    6.580   28.840   24.950
 2ppq A    62 L H  -65.085  -44.352  171.884    8.240   26.170   27.080
 2ppq A    63 P H  -47.285  -45.527  177.906    5.510   23.640   26.310
 2ppq A    64 F H  -64.291  -50.352 -173.817    6.380   24.210   22.650
 2ppq A    65 F H  -64.558  -55.047 -177.040   10.150   24.050   23.140

 1q52 A   136 I H  -58.003  -32.147  175.107  -14.230  -12.290  139.600
 1q52 A   137 L H  -71.112  -35.514  175.814  -11.380  -10.920  137.500
 1q52 A   138 E H  -69.230  -32.810  174.529  -13.830   -8.620  135.730
 1q52 A   139 V H  -65.173  -41.937  175.804  -15.040   -7.480  139.150
 1q52 A   140 Q H  -58.491  -46.755  178.264  -11.460   -6.620  140.080

 3oz6 A   284 I L  -94.234  -22.258 -172.096   22.470   35.780   11.160
 3oz6 A   285 F H  -78.498  -41.805 -173.944   25.510   37.380    9.550
 3oz6 A   286 T H  -50.766  -46.298 -176.008   28.260   35.190   10.990
 3oz6 A   287 K H  -57.933  -36.188 -176.734   27.040   32.090    9.170
 3oz6 A   288 W H  -84.478  -32.270  176.845   27.230   33.880    5.820

 2uy1 A   283 K H  -66.255  -37.145  176.966   -3.990  -12.860   46.230
 2uy1 A   284 E H  -67.525  -39.400  179.856   -4.670  -10.760   49.320
 2uy1 A   285 L H  -70.426  -34.765 -179.386   -1.300  -11.730   50.810
 2uy1 A   286 D H  -71.426  -40.529  173.656    0.500  -10.980   47.550
 2uy1 A   287 L H  -65.534  -36.997  173.301   -1.090   -7.540   47.290

 3dcy A   167 L H  -64.823  -41.973 -175.708   17.250   53.060   13.390
 3dcy A   168 E H  -69.872  -39.972 -176.269   14.590   53.370   10.700
 3dcy A   169 T H  -61.498  -45.843 -176.118   15.570   56.870    9.600
 3dcy A   170 S H  -64.709  -30.216  174.189   19.200   55.990    8.920
 3dcy A   171 L H  -73.831  -43.578 -175.427   18.040   53.120    6.720

 3p0w A   125 M H  -70.966  -24.124 -178.887   52.290   76.590   77.810
 3p0w A   126 D H  -64.318  -27.984  175.405   48.880   75.070   77.120
 3p0w A   127 N H  -65.000  -34.721  178.411   50.080   71.910   78.850
 3p0w A   128 V H  -77.689  -43.683 -178.186   50.600   73.950   82.010
 3p0w A   129 I H  -63.074  -45.245 -174.941   47.390   75.960   81.720

 2zo4 A   133 T H  -59.811  -34.909  178.706  -38.500   -9.590    5.070
 2zo4 A   134 V H  -62.125  -38.681  179.102  -35.120  -10.430    3.550
 2zo4 A   135 E H  -64.917  -40.306  174.674  -36.610  -13.510    1.900
 2zo4 A   136 K H  -61.698  -39.027  175.262  -39.340  -11.370    0.350
 2zo4 A   137 T H  -64.478  -46.822 -177.773  -36.590   -9.080   -0.950

 3pt1 A   177 I H  -67.101  -41.053  176.520   -4.240   27.860  -20.100
 3pt1 A   178 L H  -62.352  -40.426  178.332   -6.910   25.310  -21.000
 3pt1 A   179 K H  -58.330  -41.341  176.342   -4.570   23.800  -23.590
 3pt1 A   180 V H  -60.433  -45.961  178.686   -2.000   23.240  -20.840
 3pt1 A   181 L H  -61.900  -41.356  179.986   -4.610   21.500  -18.690

 1f5n A   167 D H  -62.091  -34.633 -178.094   54.430   12.410   23.500
 1f5n A   168 S H  -64.944  -17.762 -179.266   55.170    9.480   25.800
 1f5n A   169 A H  -65.572  -18.079 -178.511   51.450    8.740   25.790
 1f5n A   170 D H  -87.357  -13.935 -171.719   51.930    7.240   22.330
 1f5n A   171 F H  -52.564  -48.899 -173.069   54.590    4.800   23.510

 3hdx A   276 L H  -54.879  -41.600 -178.283   11.610   34.130  120.570
 3hdx A   277 E H  -50.659  -29.993 -175.644    9.840   36.200  117.920
 3hdx A   278 Q H  -58.378  -31.379 -174.477   13.090   38.120  117.500
 3hdx A   279 L H -103.396  -27.087 -163.856   14.690   35.130  115.790
 3hdx A   280 T H  -98.153  -37.503 -164.929   11.710   33.240  114.410

 3m1i C   381 K L -117.112  -43.693 -166.754  -10.440  -90.610  -56.780
 3m1i C   382 K H  -55.177  -32.949 -174.122   -6.990  -90.410  -55.230
 3m1i C   383 H H  -65.204  -26.523  179.912   -5.280  -91.680  -58.380
 3m1i C   384 I H  -65.493  -33.315 -165.586   -6.430  -88.600  -60.290
 3m1i C   385 Y H -109.389   21.024 -171.260   -4.580  -86.220  -57.990

 2yr5 A   458 P H  -71.127  -22.719  178.710   86.310   55.970  126.680
 2yr5 A   459 A H  -65.060  -42.320  175.211   84.190   57.440  123.890
 2yr5 A   460 A H  -65.129  -36.741  176.369   87.160   59.450  122.620
 2yr5 A   461 N H  -68.616  -34.158  173.333   89.270   56.300  122.890
 2yr5 A   462 A H  -78.098  -23.806  178.831   86.610   54.480  120.890

 3jq1 A   262 R H  -87.959  -46.055 -167.167   19.120   58.750   57.840
 3jq1 A   263 P H  -55.358  -42.429 -170.433   15.430   58.230   57.170
 3jq1 A   264 K H  -65.929  -22.819 -171.149   15.250   54.660   58.450
 3jq1 A   265 E H  -74.115  -36.666 -169.137   16.650   55.610   61.850
 3jq1 A   266 Y H -102.752   -7.042  178.569   13.910   57.990   62.970

 3p0w A   124 R L  -59.997  102.142 -169.491   54.050   74.350   75.310
 3p0w A   125 M H  -70.966  -24.124 -178.887   52.290   76.590   77.810
 3p0w A   126 D H  -64.318  -27.984  175.405   48.880   75.070   77.120
 3p0w A   127 N H  -65.000  -34.721  178.411   50.080   71.910   78.850
 3p0w A   128 V H  -77.689  -43.683 -178.186   50.600   73.950   82.010

 3agd A   391 A H  -65.297  -44.424  178.447   25.490   46.870   34.420
 3agd A   392 A H  -64.355  -39.784  177.127   25.320   46.430   38.190
 3agd A   393 A H  -63.831  -36.686  177.819   25.980   50.150   38.670
 3agd A   394 A H  -64.307  -44.985 -179.312   23.140   50.900   36.260
 3agd A   395 A H  -72.873  -26.069 -174.935   20.700   48.710   38.190

 1t1u A   382 T H  -69.939  -24.528  171.348   23.970   -5.150    7.920
 1t1u A   383 Q H  -65.179  -42.963  172.075   25.760   -3.240   10.670
 1t1u A   384 G H  -60.807  -41.657  178.614   22.450   -1.520   11.410
 1t1u A   385 H H  -60.835  -41.496  175.836   20.800   -4.940   11.300
 1t1u A   386 L H  -60.643  -44.475  179.600   23.280   -6.200   13.890

 1mw9 X    64 R H  -59.451  -44.675 -179.206   69.120   14.620   53.400
 1mw9 X    65 G H  -54.991  -44.910  178.551   68.260   16.320   56.690
 1mw9 X    66 A H  -64.994  -40.087  178.981   68.940   19.730   55.160
 1mw9 X    67 L H  -61.577  -44.786 -179.279   66.920   18.830   52.070
 1mw9 X    68 V H  -65.107  -40.550  178.271   63.910   17.790   54.150

 1e7w A   139 M H  -69.325  -31.744 -178.620   24.260   19.260   23.640
 1e7w A   140 E H  -71.849  -43.023  175.813   22.310   22.380   22.680
 1e7w A   141 T H  -67.708  -40.193  178.394   23.040   22.010   18.970
 1e7w A   142 A H  -61.753  -44.303  178.652   22.390   18.270   19.180
 1e7w A   143 T H  -63.197  -48.134 -178.773   19.020   18.850   20.830

 1urj A   310 F H  -63.895  -50.556 -175.623   47.750   37.620   64.000
 1urj A   311 E H  -66.459  -39.161  173.123   45.840   39.460   61.280
 1urj A   312 Q H  -54.246  -55.295  178.261   45.600   36.310   59.160
 1urj A   313 R H  -57.547  -47.528 -177.576   44.040   34.410   62.070
 1urj A   314 L H  -58.160  -43.295 -178.255   41.810   37.350   62.980

 3czp A   258 N L  -97.930    9.682 -179.595   10.520   78.550  -40.660
 3czp A   259 R L  -69.699  -20.000 -179.364    7.150   80.300  -40.800
 3czp A   260 G H  -58.063  -27.306  179.406    7.090   79.680  -44.550
 3czp A   261 L H  -61.852  -35.043 -178.954    5.950   76.140  -43.750
 3czp A   262 L H  -92.072  -36.363 -178.752    2.660   77.520  -42.430

 2eb4 A   157 K H  -68.167  -20.684  178.131  -39.140  -12.870   17.470
 2eb4 A   158 V H  -58.158  -41.315 -177.206  -35.390  -12.450   17.020
 2eb4 A   159 F H  -70.799  -30.588  174.351  -35.890  -11.550   13.360
 2eb4 A   160 D H  -65.942  -45.754 -178.760  -38.510   -8.970   14.310
 2eb4 A   161 T H  -63.440  -43.410  179.102  -36.150   -7.290   16.770

 2qsf A   206 A L -145.502  128.588  177.830   34.480   69.490   40.610
 2qsf A   207 Y H  -64.863  -40.715 -176.521   34.020   69.430   36.840
 2qsf A   208 K H  -63.752  -34.741  179.919   37.430   70.990   36.260
 2qsf A   209 D H  -71.806  -40.498 -179.577   39.130   68.240   38.250
 2qsf A   210 M H  -58.893  -44.071 -168.624   37.330   65.440   36.400

 2rd7 A   273 H H  -71.326  -40.120  176.040  -14.600   14.780   -5.400
 2rd7 A   274 C H  -65.551  -41.103  177.565  -14.200   14.900   -1.620
 2rd7 A   275 K H  -64.912  -37.431  176.741  -15.080   11.210   -1.400
 2rd7 A   276 K H  -68.845  -35.540  175.892  -12.520   10.470   -4.110
 2rd7 A   277 F H  -60.742  -48.628 -179.786   -9.950   12.510   -2.190

 1q15 A   452 V H  -62.371  -39.112  178.969   60.050  116.910  -31.160
 1q15 A   453 N H  -58.586  -29.189 -179.743   58.240  117.080  -27.820
 1q15 A   454 Q H  -80.945  -46.684 -179.027   57.160  113.490  -28.420
 1q15 A   455 A H  -60.794  -40.785 -178.573   60.510  112.100  -29.580
 1q15 A   456 F H  -62.110  -51.176  179.742   62.310  113.660  -26.620

 3agd A   390 E H  -65.581  -23.056  177.494   28.690   48.910   34.680
 3agd A   391 A H  -65.297  -44.424  178.447   25.490   46.870   34.420
 3agd A   392 A H  -64.355  -39.784  177.127   25.320   46.430   38.190
 3agd A   393 A H  -63.831  -36.686  177.819   25.980   50.150   38.670
 3agd A   394 A H  -64.307  -44.985 -179.312   23.140   50.900   36.260

 3rp9 A   317 T L  -31.946  -48.773  175.688   14.840  -29.410   -8.050
 3rp9 A   318 R H  -74.447  -43.647  178.091   12.750  -32.470   -7.220
 3rp9 A   319 G H  -66.395  -37.928  179.950    9.550  -30.450   -6.860
 3rp9 A   320 N H  -65.209  -43.140  178.698   10.320  -28.540  -10.060
 3rp9 A   321 R H  -64.493  -43.696  179.115   10.830  -31.750  -12.040

 1v9l A   265 G H  -93.597  -56.814 -174.831   27.950  124.960   74.200
 1v9l A   266 P H  -56.876  -34.781 -175.493   27.660  128.750   74.400
 1v9l A   267 A H  -76.071  -26.521  175.377   25.180  128.790   71.520
 1v9l A   268 L H  -68.792  -38.451  176.435   22.950  126.230   73.230
 1v9l A   269 V H  -60.114  -44.761  176.886   22.650  128.530   76.250

 3nwj A   178 T L   77.039  -54.978  171.964   19.670  -40.950    6.410
 3nwj A   179 Y H  -53.721  -48.198 -175.977   22.660  -38.620    6.670
 3nwj A   180 T H  -73.907  -29.522  174.788   24.860  -41.570    7.610
 3nwj A   181 A H  -66.620  -45.964  176.125   23.270  -43.750    4.920
 3nwj A   182 A H  -65.041  -40.534  179.817   24.070  -41.160    2.260

 2zq0 A    86 L L  -49.571  -28.747 -179.871   67.680   76.060   50.440
 2zq0 A    87 D L  -84.149  -37.608  179.633   66.230   78.390   47.810
 2zq0 A    88 S H  -73.205  -25.218 -179.376   68.630   77.420   45.030
 2zq0 A    89 K H  -66.628  -21.228  179.569   67.990   73.740   45.750
 2zq0 A    90 T H  -80.281  -15.000 -178.097   64.460   74.240   44.440

 1qgr A   623 G H  -65.245  -33.071  177.380   12.570   42.900   22.810
 1qgr A   624 V H  -72.683  -36.289 -178.993   13.650   46.180   21.230
 1qgr A   625 Q H  -63.379  -45.665  176.526   16.340   46.730   23.870
 1qgr A   626 E H  -58.306  -45.176 -179.370   17.980   43.390   23.120
 1qgr A   627 D H  -69.389  -35.024  178.706   17.930   44.140   19.400

 3cmm A   642 V L -138.472  -59.862 -179.971   -7.970   14.290  -91.420
 3cmm A   643 K H  -65.425  -46.796  177.982  -11.730   14.680  -91.770
 3cmm A   644 G H  -62.104  -37.066  177.965  -12.150   16.010  -88.230
 3cmm A   645 V H  -60.759  -47.474  177.699   -9.250   18.380  -88.840
 3cmm A   646 L H  -62.290  -42.272 -179.212  -10.950   19.860  -91.900

 3jue A   199 P H  -59.626  -37.733 -177.070   38.230  -66.310    1.030
 3jue A   200 G H  -64.990  -49.095  177.916   35.870  -67.620   -1.650
 3jue A   201 A H  -64.989  -34.970  175.830   35.050  -70.840    0.190
 3jue A   202 L H  -61.851  -45.745  176.749   34.750  -68.830    3.400
 3jue A   203 L H  -59.066  -48.584 -179.608   32.180  -66.560    1.770

 3of7 A   127 N L  -67.435  114.346 -173.893   32.880   41.430   19.990
 3of7 A   128 E H  -52.614  -38.117 -172.622   35.120   39.980   17.280
 3of7 A   129 L H  -77.108  -36.978 -177.250   34.460   42.930   14.970
 3of7 A   130 E H  -84.301  -30.890 -177.284   34.990   45.690   17.530
 3of7 A   131 S H  -88.386   -4.204  176.658   37.890   44.020   19.330

 3l7i A   335 N L  -89.345    4.919 -178.875 -121.580   71.470   11.570
 3l7i A   336 K H  -54.988  -33.200  177.613 -117.860   71.480   12.350
 3l7i A   337 E H  -70.631  -29.049  178.550 -118.470   74.610   14.420
 3l7i A   338 R H  -73.530  -41.792 -178.160 -121.150   72.740   16.360
 3l7i A   339 S H  -70.096  -33.598  171.015 -118.920   69.760   17.150

 2oyr A   186 E H  -54.765  -48.005 -179.538   20.140   38.360   32.920
 2oyr A   187 M H  -65.023  -35.009  178.295   17.580   40.630   31.250
 2oyr A   188 R H  -60.009  -44.243 -178.660   15.560   40.750   34.470
 2oyr A   189 V H  -71.359  -42.810 -178.331   18.520   42.150   36.400
 2oyr A   190 F H  -64.246  -45.336 -174.476   19.610   44.550   33.660

 3lra A   111 L H  -57.781  -38.359 -178.071   54.000   23.060   43.980
 3lra A   112 H H  -63.923  -49.999  178.680   50.460   22.510   42.720
 3lra A   113 S H  -64.520  -31.259  174.525   51.440   19.880   40.160
 3lra A   114 L H  -61.035  -51.618 -177.640   53.640   18.310   42.830
 3lra A   115 V H  -64.290  -36.757  176.057   50.740   17.890   45.250

 2b0o E   152 P H  -59.027  -38.107 -177.967   -8.060  -12.990   34.700
 2b0o E   153 Q H  -63.481  -35.676  175.417   -7.630  -13.760   31.000
 2b0o E   154 R H  -64.422  -48.758 -176.622  -11.410  -13.780   30.580
 2b0o E   155 L H  -67.274  -36.716  179.263  -11.870  -10.450   32.350
 2b0o E   156 W H  -58.624  -50.026 -176.846   -8.960   -8.870   30.470

 2qec A    97 R L  -72.397  -33.043 -177.233   -2.780   26.350    4.680
 2qec A    98 L H  -61.099  -31.577  175.276   -1.990   23.810    1.970
 2qec A    99 V H  -60.721  -30.529 -179.896   -5.080   25.000    0.100
 2qec A   100 S H  -80.227  -22.618 -176.451   -3.390   28.400   -0.100
 2qec A   101 I H  -90.541  -39.749 -171.378   -0.160   26.880   -1.400

 3ni7 A   114 H L   69.870   40.028 -178.812   24.000   37.560   34.740
 3ni7 A   115 I H  -56.302  -39.235  179.765   23.850   37.240   30.960
 3ni7 A   116 H H  -54.923  -35.799 -174.028   26.450   39.990   30.630
 3ni7 A   117 I H  -90.013  -27.589  178.648   28.930   37.830   32.540
 3ni7 A   118 Q H  -71.006  -28.991 -178.162   27.970   34.510   30.940

 3mt5 A   610 L L   99.079  -33.261 -171.724   42.640   54.710   30.410
 3mt5 A   611 E H  -58.570  -24.870 -177.061   44.650   55.440   27.270
 3mt5 A   612 A H  -71.296  -41.295 -171.879   45.680   58.800   28.720
 3mt5 A   613 L H  -71.273  -43.791 -179.271   47.350   57.450   31.850
 3mt5 A   614 I H  -68.433  -32.384  178.238   49.490   54.800   30.170

 3e15 A   209 D H  -56.866  -33.866 -178.792   63.780   41.470   44.080
 3e15 A   210 N H  -63.481  -46.712  179.251   63.850   45.150   43.090
 3e15 A   211 D H  -70.026  -36.409  177.878   64.650   44.400   39.450
 3e15 A   212 N H  -64.580  -39.720  178.458   62.220   41.470   39.430
 3e15 A   213 L H  -64.452  -33.820  175.279   59.440   43.730   40.720

 3p5m A    74 T H  -63.182  -48.866 -176.940   -2.740   32.390   26.160
 3p5m A    75 A H  -62.996  -43.808 -177.736    1.030   32.900   25.980
 3p5m A    76 G H  -65.770  -44.932  178.821    1.730   30.750   29.030
 3p5m A    77 A H  -65.042  -40.441  179.982   -0.490   27.900   27.870
 3p5m A    78 A H  -63.749  -45.397  178.801    0.940   28.070   24.350

 3anu A   298 G L  -98.324 -141.338 -176.628    6.010   51.260    4.030
 3anu A   299 P H  -54.975  -27.573 -177.749    8.000   50.510    7.180
 3anu A   300 Q H  -55.966  -32.246 -170.200   10.830   52.590    5.720
 3anu A   301 G H  -89.212   -2.728 -173.748    8.860   55.770    6.370
 3anu A   302 C H  -78.924  -30.153  178.472    8.140   54.970   10.010

 3d40 A    92 L L  -64.926  -18.655  179.050   -5.510   27.100   14.550
 3d40 A    93 A H  -56.509  -30.253 -178.694   -8.810   25.810   15.940
 3d40 A    94 G H  -61.804  -24.880  177.858   -6.860   22.850   17.310
 3d40 A    95 L H  -61.841  -34.997  179.667   -5.250   25.270   19.760
 3d40 A    96 T H  -61.430  -45.788  178.025   -8.620   25.660   21.480

 2iyf A   246 Q L  124.701   70.157 -168.036    1.540   14.150  -25.520
 2iyf A   247 P H  -61.786  -44.234 -176.606    3.330   17.350  -26.460
 2iyf A   248 A H  -61.497  -41.502  176.438    6.500   16.730  -24.450
 2iyf A   249 F H  -60.052  -44.864 -177.351    6.950   13.300  -26.030
 2iyf A   250 Y H  -67.265  -32.297  174.643    6.540   14.750  -29.520

 2j7n A   904 V H  -68.077  -37.734 -176.229   67.370  125.480   77.530
 2j7n A   905 I H  -63.939  -34.280  174.702   65.200  123.890   74.850
 2j7n A   906 R H  -64.262  -38.269  178.178   68.300  123.100   72.800
 2j7n A   907 L H  -71.899  -36.329  177.722   69.770  121.340   75.840
 2j7n A   908 L H  -71.488  -33.980 -169.949   66.500  119.500   76.470

 2wbq A   239 E H  -68.224  -29.927 -176.757   21.420   11.110    6.130
 2wbq A   240 F H  -66.337  -18.078  175.934   21.950   12.870    9.460
 2wbq A   241 E H  -66.324  -40.241  178.472   22.140   16.130    7.520
 2wbq A   242 G H  -65.648  -36.308  175.605   18.470   15.830    6.600
 2wbq A   243 I H  -63.502  -45.031  177.322   17.630   15.280   10.260

 1mqs A   533 Y L  -98.236  -46.339  167.453   71.590   78.950   55.270
 1mqs A   534 G H  -65.648  -27.268  173.890   73.510   77.820   58.340
 1mqs A   535 L H  -64.493  -36.437  173.920   72.800   81.360   59.520
 1mqs A   536 T H  -62.535  -50.874  173.641   69.110   80.470   59.350
 1mqs A   537 E H  -52.309  -31.647 -178.354   69.730   77.360   61.460

 3hk0 A   121 L L -110.328  -52.957 -176.592    8.990   26.250    4.430
 3hk0 A   122 L H  -60.526  -53.293  179.481   10.820   26.950    7.690
 3hk0 A   123 Q H  -61.021  -35.059  179.678    7.700   27.020    9.860
 3hk0 A   124 N H  -65.867  -43.532  176.582    6.410   23.950    8.030
 3hk0 A   125 F H  -65.645  -34.627 -178.418    9.570   21.990    8.820

 1wa5 C   198 S H  -68.497  -23.911  178.618   73.020    3.330    8.750
 1wa5 C   199 L H  -62.922  -55.768 -177.921   69.680    1.740    7.850
 1wa5 C   200 N H  -56.358  -37.752  177.743   67.880    2.740   11.050
 1wa5 C   201 I H  -63.459  -40.234 -176.615   69.220    6.270   10.640
 1wa5 C   202 L H  -73.692  -37.193 -179.307   67.880    6.480    7.090

 2qx5 A   189 F H  -62.255  -23.537  179.684   22.160   28.420  -48.580
 2qx5 A   190 L H  -73.910  -24.735  174.787   24.330   28.880  -45.490
 2qx5 A   191 T H  -64.551  -45.731  176.027   24.070   32.640  -45.940
 2qx5 A   192 Y H  -68.627  -40.665 -179.730   20.300   32.460  -45.520
 2qx5 A   193 F H  -57.126  -47.452  176.038   20.620   29.850  -42.770

 2e0a A    33 E H  -71.340  -39.729 -177.247   59.170   -6.090   49.210
 2e0a A    34 R H  -64.852  -21.660  178.410   59.100   -9.860   49.740
 2e0a A    35 T H  -72.751  -51.399  177.366   55.470   -9.820   48.630
 2e0a A    36 S H  -67.554  -30.960  174.113   56.110   -8.250   45.230
 2e0a A    37 F H  -61.000  -55.677 -178.738   59.230  -10.420   44.980

 1f5n A   166 E L -113.183  -31.490 -177.975   52.340   14.080   26.200
 1f5n A   167 D H  -62.091  -34.633 -178.094   54.430   12.410   23.500
 1f5n A   168 S H  -64.944  -17.762 -179.266   55.170    9.480   25.800
 1f5n A   169 A H  -65.572  -18.079 -178.511   51.450    8.740   25.790
 1f5n A   170 D H  -87.357  -13.935 -171.719   51.930    7.240   22.330

 1uir A   205 V H  -53.678  -57.567 -174.865   24.720   58.440  121.600
 1uir A   206 H H  -69.962  -48.758  178.157   26.060   57.820  118.100
 1uir A   207 P H  -48.499  -47.171 -175.544   22.710   57.140  116.440
 1uir A   208 V H  -64.784  -44.104  177.218   21.370   60.470  117.690
 1uir A   209 V H  -60.435  -43.036  177.861   24.390   62.420  116.460

 3fcx A   198 K L  -85.125   -4.877 -176.255    1.010   23.620   48.020
 3fcx A   199 W H  -66.447  -42.483 -172.764   -1.850   24.970   45.920
 3fcx A   200 K H  -64.207  -26.097  176.637   -1.700   28.520   47.270
 3fcx A   201 A H  -62.986  -22.840  177.516    1.900   28.810   46.080
 3fcx A   202 Y H -115.036   38.566  179.520    0.440   28.670   42.570

 2a65 A   136 D L  -57.495  120.062 -177.199   31.970   -1.680    6.670
 2a65 A   137 P H  -64.436  -26.407  178.538   30.560    1.470    8.290
 2a65 A   138 D H  -71.017  -40.011  179.234   32.600    0.690   11.400
 2a65 A   139 S H  -73.226  -18.099  176.378   35.870    0.640    9.460
 2a65 A   140 I H  -82.703  -45.658 -172.402   34.850    3.960    7.910

 2ddh A   366 E L -105.046    9.240  179.489   49.600    8.700   49.490
 2ddh A   367 L H  -64.990  -45.641  175.893   46.160    7.060   49.480
 2ddh A   368 P H  -52.582  -44.143  176.585   47.560    3.790   50.810
 2ddh A   369 E H  -64.765  -41.164  178.919   49.050    5.780   53.690
 2ddh A   370 L H  -55.515  -53.186 -176.144   45.760    7.600   54.190

 1qf8 A    68 Q H  -72.063  -35.026  179.621   18.610   40.930   21.720
 1qf8 A    69 S H  -58.463  -41.500  177.062   17.710   41.750   18.120
 1qf8 A    70 D H  -60.381  -44.005  179.873   17.960   45.460   18.910
 1qf8 A    71 L H  -65.010  -38.754 -179.915   21.410   44.950   20.410
 1qf8 A    72 I H  -69.056  -38.541  177.153   22.540   42.920   17.400

 1e7w A   138 A H  -59.838  -34.204 -178.648   27.350   20.490   21.790
 1e7w A   139 M H  -69.325  -31.744 -178.620   24.260   19.260   23.640
 1e7w A   140 E H  -71.849  -43.023  175.813   22.310   22.380   22.680
 1e7w A   141 T H  -67.708  -40.193  178.394   23.040   22.010   18.970
 1e7w A   142 A H  -61.753  -44.303  178.652   22.390   18.270   19.180

 2uy1 A   284 E H  -67.525  -39.400  179.856   -4.670  -10.760   49.320
 2uy1 A   285 L H  -70.426  -34.765 -179.386   -1.300  -11.730   50.810
 2uy1 A   286 D H  -71.426  -40.529  173.656    0.500  -10.980   47.550
 2uy1 A   287 L H  -65.534  -36.997  173.301   -1.090   -7.540   47.290
 2uy1 A   288 L H  -61.149  -45.204 -179.162   -0.140   -7.030   50.940

 1e8y A   356 N L  -66.107  148.193 -179.685   17.310    4.030   29.510
 1e8y A   357 A H  -58.930  -26.580  179.669   18.390    0.420   30.060
 1e8y A   358 D H  -59.017  -28.650 -175.793   18.210    1.150   33.790
 1e8y A   359 K H  -83.284   -0.419 -177.915   14.430    1.240   33.480
 1e8y A   360 L H -104.703   -3.314 -177.936   14.410   -2.320   32.130

 3e15 A   180 F H  -69.961  -43.806  177.622   57.010   40.560   44.560
 3e15 A   181 F H  -59.132  -47.497 -173.560   56.570   37.070   46.010
 3e15 A   182 N H  -70.355  -42.184  178.311   52.990   37.730   47.100
 3e15 A   183 I H  -65.180  -53.745 -177.367   51.920   39.450   43.880
 3e15 A   184 Y H  -57.016  -51.190 -176.440   53.570   36.960   41.530

 2iy9 A   159 A L -109.013    5.320 -172.262   24.590    7.240   12.150
 2iy9 A   160 S H  -56.825  -38.644 -179.661   28.040    7.480   13.700
 2iy9 A   161 V H  -64.218  -31.571  177.151   28.300   11.190   12.900
 2iy9 A   162 W H  -78.050  -46.767 -170.350   25.050   11.750   14.790
 2iy9 A   163 T H  -73.839  -34.065  174.111   25.680    9.430   17.730

 3clk A    80 N L   88.768   -5.243 -177.720  -37.540    4.840   11.770
 3clk A    81 L H  -56.843  -45.858 -173.159  -38.370    4.680   15.470
 3clk A    82 Q H  -66.040  -42.170  177.571  -41.780    3.100   14.920
 3clk A    83 L H  -64.781  -34.965  177.367  -40.470    0.370   12.630
 3clk A    84 L H  -64.813  -47.195 -175.872  -37.750   -0.370   15.180

 3oc7 A    87 Y H  -61.305  -47.242  179.681  -27.820   15.210  -15.170
 3oc7 A    88 D H  -60.154  -43.545  178.787  -25.960   17.990  -16.970
 3oc7 A    89 M H  -66.393  -37.808  179.836  -25.470   19.890  -13.710
 3oc7 A    90 A H  -65.018  -43.215  179.896  -24.350   16.710  -11.950
 3oc7 A    91 V H  -61.649  -47.067 -179.468  -21.730   15.950  -14.600

 2z3t A    90 L H  -56.484  -43.109 -177.854  -26.910   14.220   70.090
 2z3t A    91 R H  -64.996  -37.060 -176.994  -30.350   13.770   71.650
 2z3t A    92 T H  -76.698  -27.962  177.774  -31.560   17.140   70.360
 2z3t A    93 V H  -73.587  -48.751 -173.404  -30.260   16.440   66.860
 2z3t A    94 V H  -79.843  -20.173 -173.980  -31.770   12.970   66.450

 3jys A   264 G H  -54.977  -68.276 -177.680   50.760   36.420  124.940
 3jys A   265 M H  -75.436  -34.153 -179.825   54.510   36.730  125.490
 3jys A   266 A H  -56.811  -39.800  179.108   54.130   38.800  128.660
 3jys A   267 A H  -65.083  -40.163 -178.928   52.460   35.830  130.360
 3jys A   268 I H  -62.942  -43.767 -179.690   55.290   33.500  129.340

 3m89 A   112 V H  -55.003  -41.902 -176.078  -18.350  -12.450  -23.040
 3m89 A   113 T H  -73.261  -20.215  178.796  -16.820   -9.000  -22.640
 3m89 A   114 D H  -69.272  -47.241 -178.154  -16.710   -8.590  -26.420
 3m89 A   115 L H  -51.656  -46.826 -174.519  -20.470   -8.800  -26.900
 3m89 A   116 F H  -85.365   -5.183  179.970  -21.110   -5.920  -24.500

 2zcu A    83 Q H  -82.533  -34.629 -178.336   11.300   34.360   37.930
 2zcu A    84 H H  -72.313  -25.148  173.542    8.300   36.530   38.790
 2zcu A    85 R H  -62.178  -45.539  179.453   10.670   39.120   40.240
 2zcu A    86 N H  -64.984  -40.448 -176.290   12.310   39.560   36.840
 2zcu A    87 V H  -73.486  -41.359  178.463    8.960   39.720   35.050

 1z7l A    33 A H  -60.524  -41.897  177.336   55.440   14.050   61.230
 1z7l A    34 R H  -62.140  -40.974  177.616   56.280   10.600   59.870
 1z7l A    35 D H  -62.636  -41.047  179.641   54.080    9.020   62.540
 1z7l A    36 E H  -62.072  -45.528  179.089   51.210   11.330   61.590
 1z7l A    37 F H  -50.763  -47.904  178.941   51.460   10.380   57.920

 3d1r A   246 N H  -56.521  -40.496  179.182   -6.630   28.750   -1.160
 3d1r A   247 R H  -62.483  -43.514  179.507   -8.960   26.410   -3.030
 3d1r A   248 R H  -59.964  -44.699  179.450   -6.380   23.610   -2.980
 3d1r A   249 I H  -69.252  -43.008 -176.801   -5.920   23.960    0.780
 3d1r A   250 G H  -61.653  -39.467 -179.599   -9.620   24.410    1.490

 3ngq A   287 L H  -62.506  -25.947 -179.139    3.710   30.950    6.790
 3ngq A   288 M H  -69.230  -14.668  176.427    7.000   29.730    5.330
 3ngq A   289 N H  -66.267  -11.574 -178.633    5.640   30.750    1.940
 3ngq A   290 F H -109.595    0.920  179.370    6.560   34.280    3.010
 3ngq A   291 S L  -85.478  125.009 -176.443   10.070   33.440    4.200

 2ffj A   135 V H  -47.929  -32.471 -175.201    2.910   27.100  112.450
 2ffj A   136 E H  -69.975  -40.272 -177.990    5.950   27.620  114.670
 2ffj A   137 E H  -66.386  -42.673 -179.362    4.390   26.090  117.780
 2ffj A   138 E H  -64.965  -39.455  178.158    3.230   22.960  115.970
 2ffj A   139 F H  -58.542  -40.889 -179.002    6.680   22.450  114.450

 3fse A   292 D H  -79.995  -34.967  173.683   57.250   23.780   -1.220
 3fse A   293 I H  -66.852  -23.772  174.333   53.970   25.180    0.090
 3fse A   294 Y H  -67.855  -29.993  176.502   53.050   21.550    0.710
 3fse A   295 Q H  -73.206  -34.983  171.310   55.940   21.420    3.170
 3fse A   296 I H  -65.668  -42.041  175.414   54.490   24.460    4.930

 3frh A   221 Y H  -67.263  -30.218  179.119  -23.050   -7.660   -8.260
 3frh A   222 A H  -61.816  -51.265  178.570  -23.790   -8.150  -11.960
 3frh A   223 A H  -64.995  -42.415  179.109  -27.500   -8.740  -11.380
 3frh A   224 W H  -57.271  -52.683 -176.838  -27.640   -6.040   -8.720
 3frh A   225 F H  -61.950  -52.180 -172.159  -26.070   -3.380  -10.940

 3iby A   219 F H  -72.724  -43.737  179.548   32.500    5.490  -76.830
 3iby A   220 T H  -64.694  -38.215 -175.100   28.780    4.700  -76.670
 3iby A   221 E H  -65.002  -38.328  179.352   28.250    5.740  -80.290
 3iby A   222 S H  -62.402  -47.152 -178.546   30.840    3.260  -81.580
 3iby A   223 L H  -62.963  -41.664 -177.755   29.240    0.310  -79.790

 2xrc A   293 M L  -43.076    4.980  174.884   73.860  154.790    4.780
 2xrc A   294 D H  -66.102  -40.721  178.066   72.140  152.960    1.930
 2xrc A   295 A H  -65.027  -30.442 -177.946   75.480  152.560    0.170
 2xrc A   296 E H  -68.392  -38.362  177.835   76.940  151.140    3.380
 2xrc A   297 R H  -61.328  -45.183  174.985   74.430  148.290    3.450

 2vqm A    94 L H  -66.295  -45.290  177.636    4.950   16.280   14.660
 2vqm A    95 L H  -65.012  -38.482  176.330    1.350   15.100   14.310
 2vqm A    96 G H  -64.995  -43.346  177.778    1.650   15.400   10.530
 2vqm A    97 S H  -61.008  -46.931 -178.156    4.890   13.420   10.570
 2vqm A    98 L H  -64.994  -37.033  178.854    3.390   10.690   12.750

 3k6m A   263 R H  -66.303  -49.997  177.875   48.910   77.400   53.890
 3k6m A   264 E H  -64.998  -30.191  175.530   50.380   75.680   50.840
 3k6m A   265 R H  -60.002  -44.612  176.726   53.090   74.310   53.130
 3k6m A   266 I H  -66.733  -44.930 -176.786   50.430   72.470   55.120
 3k6m A   267 I H  -59.109  -45.403 -172.636   48.540   71.370   52.010

 2xs6 A   121 V L  -99.842   -8.923 -178.221  -10.240   18.950    1.420
 2xs6 A   122 G H  -51.909  -51.653 -178.295  -10.490   20.690    4.790
 2xs6 A   123 P H  -55.007  -32.606 -176.135  -13.350   22.930    3.660
 2xs6 A   124 A H  -64.511  -26.709  177.951  -15.230   19.820    2.530
 2xs6 A   125 L H -105.043   37.446  170.379  -15.460   18.700    6.160

 1w7j B    89 Y L  -99.685  -17.115 -178.151  -24.860  -42.450   -0.070
 1w7j B    90 L H  -68.332  -32.111 -178.532  -24.830  -39.530   -2.500
 1w7j B    91 E H  -60.363  -28.742  178.182  -24.250  -37.050    0.320
 1w7j B    92 G H  -64.810  -36.293  179.995  -20.820  -38.620    0.810
 1w7j B    93 F H  -79.807  -32.949  179.281  -19.840  -37.600   -2.720

 1cpt A   208 A H  -80.123  -22.195  177.315   36.440   40.730   88.360
 1cpt A   209 A H  -62.427  -34.298  177.201   34.740   40.210   85.000
 1cpt A   210 R H  -72.921  -45.857 -178.411   37.530   42.240   83.420
 1cpt A   211 R H  -68.018  -31.260  179.622   40.330   40.460   85.280
 1cpt A   212 F H  -64.054  -51.940 -177.678   38.770   37.080   84.500

 2z3t A    89 A H  -64.856  -31.061  175.312  -26.650   17.640   71.720
 2z3t A    90 L H  -56.484  -43.109 -177.854  -26.910   14.220   70.090
 2z3t A    91 R H  -64.996  -37.060 -176.994  -30.350   13.770   71.650
 2z3t A    92 T H  -76.698  -27.962  177.774  -31.560   17.140   70.360
 2z3t A    93 V H  -73.587  -48.751 -173.404  -30.260   16.440   66.860

 3lq1 A   388 E L  -82.129  -14.822  176.986   -9.750   24.990  -22.920
 3lq1 A   389 G L  -88.780  -28.108 -177.244  -12.850   26.050  -24.850
 3lq1 A   390 K H  -80.588  -22.510  173.595  -14.680   22.770  -24.290
 3lq1 A   391 I H  -60.444  -43.064  179.358  -14.250   23.070  -20.530
 3lq1 A   392 V H  -69.748  -42.844 -179.032  -16.520   26.120  -20.570

 2z1q A   446 E H  -72.459  -44.378  175.382    0.270  113.580   35.830
 2z1q A   447 L H  -70.417  -28.815  171.762   -3.340  112.550   36.370
 2z1q A   448 H H  -60.125  -46.326  176.891   -2.800  109.960   33.650
 2z1q A   449 Q H  -59.763  -36.828  177.040   -0.030  108.440   35.760
 2z1q A   450 V H  -61.724  -44.268  176.887   -2.470  108.400   38.680

 1t1u A   487 K H  -62.927  -35.137 -179.591  -12.190  -36.620   46.350
 1t1u A   488 L H  -59.831  -31.545  177.080  -10.060  -39.680   45.590
 1t1u A   489 Q H  -64.994  -39.320  176.527  -12.830  -40.860   43.280
 1t1u A   490 L H  -68.841  -35.328  172.756  -12.510  -37.650   41.270
 1t1u A   491 L H  -58.620  -52.250 -179.722   -8.750  -38.190   41.190

 2vxb A   177 G H  -79.498    2.739  167.561  -11.560   14.360    1.660
 2vxb A   178 Q H  -64.837  -35.051  172.952  -11.130   16.280   -1.590
 2vxb A   179 K H  -65.808  -31.502  175.058  -12.760   13.230   -3.170
 2vxb A   180 A H  -70.844  -41.568  178.715  -15.570   13.750   -0.670
 2vxb A   181 L H  -60.058  -34.761  174.872  -15.870   17.430   -1.600

 3jys A    45 L H  -62.008  -46.605  177.953   47.260   30.910  121.410
 3jys A    46 L H  -55.803  -45.246 -178.728   50.980   31.390  122.010
 3jys A    47 R H  -61.666  -54.386 -176.171   50.450   31.130  125.770
 3jys A    48 C H  -66.862  -45.692  177.284   48.300   28.000  125.710
 3jys A    49 W H  -56.197  -53.157  179.132   50.280   26.330  122.920

 2b1e A   364 H H  -67.844  -30.583  178.715   31.060   28.800  -11.040
 2b1e A   365 N H  -65.763  -42.717  178.381   31.160   31.420  -13.790
 2b1e A   366 V H  -69.481  -43.317 -179.179   31.890   28.790  -16.440
 2b1e A   367 L H  -62.867  -45.065  179.729   29.380   26.320  -15.030
 2b1e A   368 L H  -66.234  -40.852  176.803   26.610   28.930  -14.870

 3d40 A    91 S L  -65.186  -23.252  179.809   -6.020   24.670   11.670
 3d40 A    92 L L  -64.926  -18.655  179.050   -5.510   27.100   14.550
 3d40 A    93 A H  -56.509  -30.253 -178.694   -8.810   25.810   15.940
 3d40 A    94 G H  -61.804  -24.880  177.858   -6.860   22.850   17.310
 3d40 A    95 L H  -61.841  -34.997  179.667   -5.250   25.270   19.760

 2qg8 A    54 K H  -68.376  -44.998 -178.786   17.300   30.060  -19.320
 2qg8 A    55 S H  -64.636  -32.373  174.801   16.600   33.500  -17.870
 2qg8 A    56 N H  -69.971  -40.855  177.423   12.930   33.030  -18.710
 2qg8 A    57 E H  -67.057  -35.353  177.275   12.920   29.620  -17.040
 2qg8 A    58 L H  -67.897  -38.236  172.678   14.660   31.130  -14.020

 2vch A    51 A L   62.783  -47.232  167.956    3.450   40.740   21.520
 2vch A    52 Q H  -72.885  -39.265  179.996    4.550   41.380   25.090
 2vch A    53 R H  -65.086  -40.660  178.987    2.290   44.440   25.190
 2vch A    54 T H  -60.431  -42.471  179.954   -0.690   42.420   23.960
 2vch A    55 V H  -71.284  -37.488  179.238   -0.220   39.880   26.750

 1irx A   350 L H  -64.906  -23.676  178.148   27.240   29.000   63.100
 1irx A   351 R H  -60.822  -40.260  179.372   24.370   31.260   64.150
 1irx A   352 R H  -75.647  -30.755  175.966   25.380   30.860   67.790
 1irx A   353 T H  -61.508  -43.613  178.411   29.050   31.320   66.890
 1irx A   354 Y H  -57.784  -43.190 -179.525   28.280   34.750   65.460

 1hdo A   125 L H -103.883   -5.395 -172.408   18.440  -16.710   10.880
 1hdo A   126 Q H  -69.100  -35.095  179.734   17.480  -17.560   14.450
 1hdo A   127 A H  -61.847  -43.249  177.466   21.000  -17.100   15.800
 1hdo A   128 V H  -73.146  -39.991  178.793   21.100  -13.520   14.530
 1hdo A   129 T H  -60.988  -34.450  178.183   17.470  -12.890   15.470

 3n6h A   106 T H -105.815  -20.005 -174.410   11.020   -1.920   -0.000
 3n6h A   107 F H  -61.468  -56.143 -175.330   12.580   -0.430    3.130
 3n6h A   108 E H  -65.618  -40.203 -175.113   15.490   -2.840    3.550
 3n6h A   109 L H  -76.258  -43.150 -178.391   16.190   -3.170   -0.170
 3n6h A   110 R H  -57.149  -40.389  179.765   15.800    0.500   -1.090

 2v0p A   199 L H  -84.976   -8.813 -179.286   65.610   41.730   37.020
 2v0p A   200 L H  -63.545  -46.673  176.535   62.560   39.470   37.230
 2v0p A   201 R H  -57.940  -41.822 -179.604   60.570   42.030   39.210
 2v0p A   202 E H  -64.421  -42.407  178.925   61.540   44.690   36.670
 2v0p A   203 L H  -60.530  -45.017 -178.436   60.430   42.520   33.750

 2q12 A    82 M H  -65.563  -50.513 -177.964   42.220  -22.820    2.820
 2q12 A    83 S H  -58.156  -41.411  177.299   44.680  -20.010    3.550
 2q12 A    84 S H  -61.147  -47.030  178.582   44.530  -18.900   -0.080
 2q12 A    85 T H  -57.649  -45.357 -174.835   40.730  -18.850   -0.020
 2q12 A    86 L H  -72.171  -30.975  173.538   40.650  -16.840    3.210

 3gb5 A   177 N H  -68.337  -38.289  177.900   26.100   54.600   37.610
 3gb5 A   178 E H  -60.354  -41.936  176.273   27.100   54.190   33.960
 3gb5 A   179 I H  -65.029  -46.650 -178.639   28.610   50.800   34.800
 3gb5 A   180 S H  -59.646  -43.689 -177.657   25.600   49.760   36.860
 3gb5 A   181 V H  -72.113  -36.512  174.139   23.160   50.710   34.110

 3r41 A   148 N L -110.278 -169.999  178.931   -5.580    2.330   49.390
 3r41 A   149 R H  -52.483  -55.459 -176.001   -6.700   -0.190   52.010
 3r41 A   150 A H  -58.328  -44.125 -179.567   -9.060   -2.010   49.650
 3r41 A   151 Y H  -64.038  -41.125 -178.693   -6.480   -2.130   46.860
 3r41 A   152 A H  -64.991  -36.821 -178.443   -3.760   -3.400   49.200

 2iya A   179 A L    9.247 -146.395  173.935   52.920   59.700   15.440
 2iya A   180 E H  -70.400  -36.286  179.516   52.120   62.990   17.160
 2iya A   181 D H  -64.799  -35.473  178.894   49.470   63.710   14.530
 2iya A   182 G H  -62.859  -41.708  178.155   47.770   60.410   15.340
 2iya A   183 L H  -64.975  -45.702  178.891   47.420   61.400   18.990

 3otn A    29 K H  -89.401   11.883  169.270   70.800   13.900   44.680
 3otn A    30 N H  -60.375  -18.130  178.412   67.490   15.150   46.050
 3otn A    31 T H  -61.312  -23.851 -177.790   66.550   15.040   42.370
 3otn A    32 V H  -58.852  -23.791 -177.715   66.080   11.300   42.810
 3otn A    33 F H  -75.162  -23.673  171.874   62.750   12.070   44.460

 3ipq A    86 R H  -63.290  -29.816  175.932   35.190    3.800  -12.190
 3ipq A    87 Q H  -78.178  -26.234  174.510   35.190    3.180   -8.440
 3ipq A    88 Q H  -68.726  -37.267  169.736   38.880    2.300   -8.640
 3ipq A    89 R H  -60.351  -46.186  177.416   39.450    5.770  -10.060
 3ipq A    90 F H  -56.810  -44.829  178.303   37.430    7.160   -7.160

 1e7w A   137 E H  -72.845  -29.928 -176.391   27.290   23.730   23.790
 1e7w A   138 A H  -59.838  -34.204 -178.648   27.350   20.490   21.790
 1e7w A   139 M H  -69.325  -31.744 -178.620   24.260   19.260   23.640
 1e7w A   140 E H  -71.849  -43.023  175.813   22.310   22.380   22.680
 1e7w A   141 T H  -67.708  -40.193  178.394   23.040   22.010   18.970

 2a5y B   315 E H  -65.845  -40.001  179.566  112.340   70.440   71.420
 2a5y B   316 E H  -65.923  -36.562  178.957  113.530   66.960   72.380
 2a5y B   317 D H  -55.948  -44.672  178.975  113.140   67.790   76.060
 2a5y B   318 V H  -54.532  -46.576  176.001  109.420   68.360   75.560
 2a5y B   319 L H  -60.730  -45.365 -179.117  109.090   64.840   74.150

 3pt1 A   178 L H  -62.352  -40.426  178.332   -6.910   25.310  -21.000
 3pt1 A   179 K H  -58.330  -41.341  176.342   -4.570   23.800  -23.590
 3pt1 A   180 V H  -60.433  -45.961  178.686   -2.000   23.240  -20.840
 3pt1 A   181 L H  -61.900  -41.356  179.986   -4.610   21.500  -18.690
 3pt1 A   182 F H  -56.132  -50.879  179.399   -5.700   19.350  -21.630

 3lra A   110 S L   50.401  -84.856  176.395   55.080   23.750   40.400
 3lra A   111 L H  -57.781  -38.359 -178.071   54.000   23.060   43.980
 3lra A   112 H H  -63.923  -49.999  178.680   50.460   22.510   42.720
 3lra A   113 S H  -64.520  -31.259  174.525   51.440   19.880   40.160
 3lra A   114 L H  -61.035  -51.618 -177.640   53.640   18.310   42.830

 3gr3 A   122 K H  -54.174  -45.201 -177.146    9.160   75.210   19.570
 3gr3 A   123 A H  -58.503  -32.240 -177.542    5.680   75.710   18.120
 3gr3 A   124 K H  -59.220  -28.833  178.801    5.870   72.260   16.520
 3gr3 A   125 N H  -53.250  -40.266 -172.017    5.690   70.770   20.010
 3gr3 A   126 F H  -87.417   -2.369  166.537    2.060   71.830   20.320

 2p9b A   113 M H  -56.718  -49.400  179.604   35.380   39.620   12.460
 2p9b A   114 A H  -65.190  -37.841 -178.563   37.710   40.800    9.690
 2p9b A   115 A H  -64.997  -45.308 -178.861   38.070   37.270    8.350
 2p9b A   116 T H  -66.456  -44.204  177.709   34.320   36.690    8.070
 2p9b A   117 V H  -60.814  -42.315  178.217   33.700   40.090    6.490

 3cym A   296 Q H  -70.528  -22.778  179.509   12.160   -1.970   80.760
 3cym A   297 D H  -57.297  -48.370  178.719   13.330    0.360   77.990
 3cym A   298 K H  -66.395  -29.923  178.759   10.030    0.040   76.150
 3cym A   299 M H  -67.967  -37.058  176.592    8.220    0.460   79.470
 3cym A   300 F H  -74.418  -34.861 -177.626    9.900    3.830   80.000

 1wa5 C   419 W H  -52.172  -35.426 -173.224   34.740  -26.230   19.240
 1wa5 C   420 K H  -64.786  -22.780  176.888   36.490  -23.130   17.900
 1wa5 C   421 F H  -67.981  -35.208 -178.891   35.030  -23.840   14.470
 1wa5 C   422 K H  -72.132  -42.788  174.021   31.510  -23.430   15.850
 1wa5 C   423 D H  -53.793  -36.908 -173.617   32.320  -20.110   17.510

 1wa5 C   418 N L -110.980  122.389 -174.328   36.900  -28.460   17.050
 1wa5 C   419 W H  -52.172  -35.426 -173.224   34.740  -26.230   19.240
 1wa5 C   420 K H  -64.786  -22.780  176.888   36.490  -23.130   17.900
 1wa5 C   421 F H  -67.981  -35.208 -178.891   35.030  -23.840   14.470
 1wa5 C   422 K H  -72.132  -42.788  174.021   31.510  -23.430   15.850

 2w53 A   128 M H  -64.697  -38.323  178.670   16.380    8.320   30.090
 2w53 A   129 Q H  -67.297  -42.488 -179.645   14.610   10.370   27.430
 2w53 A   130 Q H  -63.388  -45.955  179.258   12.220    7.540   26.580
 2w53 A   131 A H  -64.909  -43.304  179.931   11.300    6.940   30.220
 2w53 A   132 G H  -63.565  -42.743  177.896   10.940   10.660   30.910

 1dp4 A   313 L H  -69.339  -19.831 -179.712   30.050  170.870   25.720
 1dp4 A   314 K H  -62.094  -20.705 -175.979   30.700  167.530   24.040
 1dp4 A   315 N H  -72.437   -8.922  175.710   27.620  166.220   25.840
 1dp4 A   316 I H  -67.160  -26.836 -172.473   25.500  168.170   23.350
 1dp4 A   317 I H  -68.474  -55.154  176.465   26.250  165.520   20.730

 3r6o A    63 A H  -67.058  -44.561  179.383   55.130   -0.260  -15.610
 3r6o A    64 R H  -63.557  -35.746  177.746   52.930   -3.080  -14.330
 3r6o A    65 E H  -70.700  -41.883  175.357   52.760   -4.500  -17.860
 3r6o A    66 L H  -58.320  -46.308 -177.009   56.530   -4.240  -18.270
 3r6o A    67 I H  -56.378  -41.032 -173.860   57.090   -6.030  -14.960

 2afb A   230 R H  -64.591  -38.241 -177.434   79.420   21.960  -20.900
 2afb A   231 E H  -63.634  -43.422 -177.546   82.340   21.360  -23.270
 2afb A   232 A H  -70.038  -36.871  175.456   84.650   23.770  -21.450
 2afb A   233 Y H  -64.711  -42.137  173.739   83.710   22.320  -18.060
 2afb A   234 A H  -65.019  -35.324 -178.806   84.470   18.850  -19.400

 2vy8 A    76 T H  -45.725  -49.821 -174.809   -0.520   28.240    7.520
 2vy8 A    77 T H  -60.696  -42.653 -174.508   -4.220   27.550    8.050
 2vy8 A    78 Q H  -72.389  -39.255  178.579   -3.930   23.820    7.430
 2vy8 A    79 I H  -63.785  -47.022  177.932   -0.860   23.340    9.620
 2vy8 A    80 I H  -62.145  -44.250 -176.058   -2.460   25.180   12.540

 2zkm X   267 V H  -69.698  -41.020  174.751   41.410   -0.830   30.560
 2zkm X   268 Q H  -64.164  -34.136  176.598   39.100   -2.340   27.940
 2zkm X   269 G H  -64.240  -37.908  174.830   37.540   -4.380   30.740
 2zkm X   270 L H  -63.520  -41.597  178.592   36.760   -1.130   32.550
 2zkm X   271 I H  -61.929  -47.434 -179.974   35.150    0.220   29.380

 2w53 A   110 M H  -57.683  -39.968 -179.681   17.320   20.270   30.570
 2w53 A   111 E H  -61.920  -46.090  176.925   19.400   21.000   27.470
 2w53 A   112 I H  -56.150  -46.225 -178.319   21.740   18.090   28.190
 2w53 A   113 M H  -62.430  -53.135 -172.359   18.780   15.740   28.620
 2w53 A   114 L H  -71.043  -34.398 -175.399   16.830   16.800   25.540

 3q15 A    81 V H  -58.994  -42.955  178.617   31.620  105.400   14.710
 3q15 A    82 T H  -64.939  -44.852 -179.438   30.620  104.640   18.300
 3q15 A    83 E H  -60.017  -53.337  179.688   32.120  101.140   18.180
 3q15 A    84 L H  -62.569  -38.978 -178.914   35.460  102.290   16.760
 3q15 A    85 L H  -60.377  -44.923  178.716   35.480  105.320   19.060

 3ilv A   282 K H  -63.679  -34.427 -179.966   51.160  -22.220   68.140
 3ilv A   283 E H  -65.252  -36.792  177.477   49.950  -22.130   64.530
 3ilv A   284 F H  -70.576  -43.448  179.054   46.450  -21.190   65.700
 3ilv A   285 E H  -65.554  -36.682  173.391   47.740  -18.530   68.100
 3ilv A   286 F H  -60.334  -49.881  178.852   49.910  -17.150   65.300

 3ec2 A   151 S H  -49.633  -53.791 -169.664   13.330   28.730   17.230
 3ec2 A   152 V H  -73.047  -23.755  174.385    9.600   28.240   16.740
 3ec2 A   153 R H  -78.268  -35.926  173.039   10.080   24.740   15.340
 3ec2 A   154 I H  -59.314  -38.829  175.764   12.270   23.830   18.310
 3ec2 A   155 S H  -62.155  -49.894 -177.038    9.330   24.850   20.500

 2vof A   119 A H  -57.071  -43.400  178.986  -26.770   -4.380    1.310
 2vof A   120 Y H  -54.507  -50.392 -176.127  -24.360   -1.500    0.700
 2vof A   121 K H  -63.658  -45.798 -172.642  -21.400   -3.410    2.130
 2vof A   122 Q H  -74.417  -37.134  177.413  -22.140   -6.710    0.400
 2vof A   123 V H  -65.009  -47.331  177.961  -22.990   -5.160   -2.970

 2x7i A   203 Y H  -70.007  -33.961 -178.962  -42.660   38.940    7.910
 2x7i A   204 M H  -60.944  -33.986  176.121  -45.490   39.370   10.410
 2x7i A   205 S H  -62.424  -42.456  175.291  -47.880   37.980    7.800
 2x7i A   206 H H  -60.072  -45.882 -179.361  -45.760   34.830    7.600
 2x7i A   207 V H  -62.798  -40.213  177.709  -45.770   34.520   11.390

 2w53 A   129 Q H  -67.297  -42.488 -179.645   14.610   10.370   27.430
 2w53 A   130 Q H  -63.388  -45.955  179.258   12.220    7.540   26.580
 2w53 A   131 A H  -64.909  -43.304  179.931   11.300    6.940   30.220
 2w53 A   132 G H  -63.565  -42.743  177.896   10.940   10.660   30.910
 2w53 A   133 F H  -61.360  -46.171 -179.064    8.730   11.120   27.850

 1mw9 X    63 E L    3.890 -179.468 -177.391   72.570   16.210   53.270
 1mw9 X    64 R H  -59.451  -44.675 -179.206   69.120   14.620   53.400
 1mw9 X    65 G H  -54.991  -44.910  178.551   68.260   16.320   56.690
 1mw9 X    66 A H  -64.994  -40.087  178.981   68.940   19.730   55.160
 1mw9 X    67 L H  -61.577  -44.786 -179.279   66.920   18.830   52.070

 1f5n A   168 S H  -64.944  -17.762 -179.266   55.170    9.480   25.800
 1f5n A   169 A H  -65.572  -18.079 -178.511   51.450    8.740   25.790
 1f5n A   170 D H  -87.357  -13.935 -171.719   51.930    7.240   22.330
 1f5n A   171 F H  -52.564  -48.899 -173.069   54.590    4.800   23.510
 1f5n A   172 V H  -58.347  -19.927 -174.401   52.200    1.980   24.370

 2xub A   428 I H  -62.810  -50.284 -176.477   51.300  -19.240   19.560
 2xub A   429 L H  -64.961  -50.769 -178.885   47.610  -18.620   20.190
 2xub A   430 S H  -57.850  -46.108  179.219   47.090  -21.540   22.580
 2xub A   431 A H  -64.929  -38.082  178.746   50.190  -20.630   24.580
 2xub A   432 A H  -65.002  -41.228 -178.514   49.140  -16.970   24.620

 3q5i A    89 F L  -89.340   -3.675  175.499  -24.180  -17.720  -33.450
 3q5i A    90 H H  -64.310  -24.728  176.125  -23.470  -15.540  -30.420
 3q5i A    91 E H  -64.127  -39.008  178.326  -23.450  -18.790  -28.450
 3q5i A    92 E H  -67.616  -37.769  177.679  -20.390  -19.920  -30.400
 3q5i A    93 I H  -69.470  -41.835  178.577  -18.660  -16.610  -29.690

 3r6h A    77 A H  -68.771  -38.914  176.738   27.000   58.730    1.160
 3r6h A    78 I H  -62.677  -42.994 -178.286   25.280   56.590   -1.470
 3r6h A    79 D H  -66.210  -40.521  178.105   27.800   53.780   -0.950
 3r6h A    80 M H  -65.001  -47.823  178.524   27.380   53.890    2.820
 3r6h A    81 L H  -62.077  -42.770  178.888   23.590   53.890    2.610

 2eb4 A   156 R L  -65.054  106.803 -169.438  -39.110  -16.090   15.470
 2eb4 A   157 K H  -68.167  -20.684  178.131  -39.140  -12.870   17.470
 2eb4 A   158 V H  -58.158  -41.315 -177.206  -35.390  -12.450   17.020
 2eb4 A   159 F H  -70.799  -30.588  174.351  -35.890  -11.550   13.360
 2eb4 A   160 D H  -65.942  -45.754 -178.760  -38.510   -8.970   14.310

 2ddr A   164 P H  -50.831  -43.866 -178.920  -28.800   45.460  -52.820
 2ddr A   165 A H  -67.364  -41.206  178.219  -25.640   43.360  -52.690
 2ddr A   166 S H  -62.875  -37.773  176.709  -23.440   46.400  -52.020
 2ddr A   167 V H  -64.743  -47.567  179.532  -25.740   47.360  -49.150
 2ddr A   168 R H  -59.923  -40.115  178.377  -25.620   43.870  -47.640

 2gzs A   219 V H  -59.944  -40.019  176.625   -3.530   29.560  -11.040
 2gzs A   220 L H  -65.000  -36.879  176.987   -6.300   27.450   -9.520
 2gzs A   221 S H  -63.949  -42.593  177.298   -5.670   24.810  -12.190
 2gzs A   222 K H  -61.308  -44.074 -175.897   -1.980   24.730  -11.280
 2gzs A   223 I H  -69.015  -40.489  178.903   -2.740   24.390   -7.570

 2gsc A    69 Y H  -54.407  -42.428 -179.219   18.570   85.300   31.450
 2gsc A    70 S H  -67.264  -36.047  179.361   16.480   82.420   32.780
 2gsc A    71 R H  -55.862  -46.596 -179.516   16.540   80.680   29.400
 2gsc A    72 F H  -64.792  -36.717  177.989   20.330   80.380   29.520
 2gsc A    73 L H  -66.706  -36.365  176.434   20.150   79.060   33.080

 1rt8 A   282 E H  -61.037  -41.012 -178.377    3.230   48.010   -9.370
 1rt8 A   283 G H  -61.210  -44.292  179.955    0.070   47.860   -7.260
 1rt8 A   284 E H  -69.331  -37.543  175.521    2.040   47.580   -4.020
 1rt8 A   285 R H  -60.691  -47.039 -179.240    4.420   50.330   -5.140
 1rt8 A   286 E H  -63.862  -40.247  178.273    1.520   52.670   -5.880

 3kt7 A   259 V H  -71.079  -34.132 -170.170  -35.910  -19.250   -5.670
 3kt7 A   260 L H  -68.705  -20.964  179.287  -36.860  -21.310   -8.720
 3kt7 A   261 E H  -60.534  -23.685 -179.967  -33.430  -22.940   -8.820
 3kt7 A   262 D H  -64.247  -21.172 -174.875  -34.590  -25.030   -5.860
 3kt7 A   263 F H  -98.718    6.180  179.182  -36.890  -26.890   -8.240

 3khi A   113 H H  -54.885  -55.612 -178.845  -15.300   26.010    6.790
 3khi A   114 N H  -60.049  -41.120  177.755  -13.090   25.130    3.820
 3khi A   115 Q H  -57.975  -42.063  178.079  -14.900   21.820    3.390
 3khi A   116 R H  -67.858  -39.984 -178.613  -18.200   23.690    3.150
 3khi A   117 V H  -59.906  -39.930 -173.797  -16.740   26.250    0.760

 3awf A   175 D L -151.312  119.901 -177.009   -2.700  -30.620  -18.100
 3awf A   176 V H  -55.713  -26.413 -177.074    0.400  -31.240  -15.980
 3awf A   177 F H  -82.334   -5.123  168.620   -1.830  -33.090  -13.530
 3awf A   178 Q H  -90.259  -22.050  178.838   -2.600  -35.620  -16.250
 3awf A   179 G H  -79.998  -42.041  178.784    1.120  -36.250  -16.700

 2gwg A   194 Y H  -74.539  -20.715  174.096   59.400   27.490   73.780
 2gwg A   195 L H  -76.578  -38.551  179.021   57.790   24.300   75.070
 2gwg A   196 N H  -69.478  -39.972  179.247   56.200   26.120   78.000
 2gwg A   197 A H  -62.304  -36.048  179.114   54.920   28.930   75.780
 2gwg A   198 D H  -62.308  -50.147 -179.711   53.210   26.360   73.570

 3p5m A    73 D L   41.952   57.446 -175.038   -3.080   32.980   29.890
 3p5m A    74 T H  -63.182  -48.866 -176.940   -2.740   32.390   26.160
 3p5m A    75 A H  -62.996  -43.808 -177.736    1.030   32.900   25.980
 3p5m A    76 G H  -65.770  -44.932  178.821    1.730   30.750   29.030
 3p5m A    77 A H  -65.042  -40.441  179.982   -0.490   27.900   27.870

 1e7w A   140 E H  -71.849  -43.023  175.813   22.310   22.380   22.680
 1e7w A   141 T H  -67.708  -40.193  178.394   23.040   22.010   18.970
 1e7w A   142 A H  -61.753  -44.303  178.652   22.390   18.270   19.180
 1e7w A   143 T H  -63.197  -48.134 -178.773   19.020   18.850   20.830
 1e7w A   144 A H  -64.957  -36.227 -176.776   18.000   21.550   18.350

 3r6h A    74 A L  -82.576 -120.127 -171.039   27.360   62.270   -2.940
 3r6h A    75 K H  -64.096  -42.618  179.312   28.820   58.900   -3.910
 3r6h A    76 P H  -56.925  -42.855  178.776   30.380   58.210   -0.510
 3r6h A    77 A H  -68.771  -38.914  176.738   27.000   58.730    1.160
 3r6h A    78 I H  -62.677  -42.994 -178.286   25.280   56.590   -1.470

 3qek A    83 P L  -71.200   -6.162 -161.692   24.860    8.010   23.730
 3qek A    84 T H  -55.736  -43.649  179.183   28.000    6.110   22.850
 3qek A    85 P H  -54.211  -40.164 -176.567   26.250    3.000   21.550
 3qek A    86 I H  -78.367  -44.473  176.513   24.230    5.150   19.150
 3qek A    87 S H  -56.213  -43.913 -178.453   27.080    7.450   18.110

 1ezi A    82 S H  -67.859  -48.800  178.650   -3.340   -8.690    7.670
 1ezi A    83 I H  -65.156  -28.229  176.555   -0.160   -7.260    6.150
 1ezi A    84 S H  -69.990  -41.560  177.691    0.090  -10.430    4.070
 1ezi A    85 G H  -65.012  -39.818  179.540   -3.410   -9.930    2.680
 1ezi A    86 V H  -66.252  -47.829  178.181   -2.630   -6.300    1.870

 3oc7 A    86 A H  -70.032  -19.683  173.647  -30.020   17.760  -13.410
 3oc7 A    87 Y H  -61.305  -47.242  179.681  -27.820   15.210  -15.170
 3oc7 A    88 D H  -60.154  -43.545  178.787  -25.960   17.990  -16.970
 3oc7 A    89 M H  -66.393  -37.808  179.836  -25.470   19.890  -13.710
 3oc7 A    90 A H  -65.018  -43.215  179.896  -24.350   16.710  -11.950

 3c48 A   170 E H  -74.990  -38.618  175.234  -14.470   28.960   40.710
 3c48 A   171 S H  -65.746  -31.895  176.059  -12.790   32.360   40.490
 3c48 A   172 E H  -65.132  -46.268  176.081   -9.530   30.510   39.850
 3c48 A   173 A H  -56.383  -45.268  175.998  -11.060   28.670   36.900
 3c48 A   174 R H  -56.909  -48.902  179.638  -12.240   32.010   35.530

 3pfd A   328 F H  -65.000  -50.186 -172.810   49.290   48.220   35.850
 3pfd A   329 I H  -66.749  -45.001  178.906   48.430   45.820   38.670
 3pfd A   330 S H  -63.911  -43.299  178.937   44.660   46.020   38.220
 3pfd A   331 A H  -64.993  -41.157 -178.149   44.970   45.650   34.450
 3pfd A   332 A H  -65.003  -44.859 -178.079   47.390   42.730   34.780

 3gd0 A   284 R H  -83.382  -20.001 -177.919   -7.840   13.610   -4.120
 3gd0 A   285 G H  -51.946  -59.869  178.304   -8.360   10.570   -6.350
 3gd0 A   286 P H  -56.899  -38.963 -179.319  -12.160   10.750   -6.250
 3gd0 A   287 I H  -66.954  -46.033  178.734  -11.930   14.540   -6.510
 3gd0 A   288 S H  -59.632  -41.901 -179.751   -9.600   14.450   -9.510

 2bnl A   109 S H  -58.533  -45.636 -176.045   14.460  156.400  -10.030
 2bnl A   110 T H  -61.261  -42.720  178.965   14.680  153.350  -12.280
 2bnl A   111 E H  -64.975  -38.696  175.520   16.530  155.260  -15.000
 2bnl A   112 L H  -60.692  -41.707  175.792   18.940  156.610  -12.400
 2bnl A   113 I H  -60.771  -43.758  178.830   19.630  153.040  -11.310

 2vso E   242 G H  -81.744  -40.491  174.334    1.100  -45.080  -21.060
 2vso E   243 S H  -67.826  -30.002  175.616    3.340  -45.410  -18.000
 2vso E   244 Q H  -70.669  -35.315  176.570    5.690  -47.440  -20.180
 2vso E   245 L H  -68.640  -41.010  179.552    5.760  -44.610  -22.710
 2vso E   246 L H  -64.819  -34.994  174.254    6.490  -42.050  -19.990

 3fz0 A   242 W H  -64.243  -42.556 -176.169  -28.990   29.210  -39.060
 3fz0 A   243 Q H  -71.677  -37.850  176.496  -27.520   25.830  -39.980
 3fz0 A   244 E H  -64.273  -44.298  175.015  -27.120   26.740  -43.650
 3fz0 A   245 F H  -55.197  -49.918 -177.080  -25.330   29.950  -42.660
 3fz0 A   246 I H  -62.070  -44.344 -178.121  -22.960   28.040  -40.390

 1ltz A   258 F L  -80.116  -15.926 -172.143  -26.650   18.270   12.680
 1ltz A   259 A H  -48.047  -53.121 -177.060  -30.370   17.740   13.280
 1ltz A   260 P H  -67.103  -28.077 -178.688  -31.140   16.800    9.680
 1ltz A   261 L H  -71.886  -36.623  176.191  -27.990   14.690    9.510
 1ltz A   262 Y H  -59.006  -42.227 -178.639  -29.080   12.540   12.450

 2yin A    87 H H  -55.467  -37.243  175.974    3.700   45.810  194.520
 2yin A    88 R H  -50.014  -50.915 -175.637    0.310   44.090  194.500
 2yin A    89 Q H  -69.985  -40.000  178.994   -1.480   47.430  194.330
 2yin A    90 L H  -65.092  -44.992  177.766    0.950   48.940  191.830
 2yin A    91 K H  -63.065  -45.076  177.388    0.730   45.910  189.540

 2rio A   117 P H  -71.839  -28.382  179.785   82.410   48.010  100.530
 2rio A   118 I H  -65.975  -37.095  173.369   79.720   45.500   99.570
 2rio A   119 S H  -62.111  -40.084  173.762   77.220   47.430  101.670
 2rio A   120 L H  -57.381  -44.358  179.298   78.240   50.530   99.730
 2rio A   121 L H  -60.255  -44.762 -179.075   77.490   48.660   96.510

 3jys A   265 M H  -75.436  -34.153 -179.825   54.510   36.730  125.490
 3jys A   266 A H  -56.811  -39.800  179.108   54.130   38.800  128.660
 3jys A   267 A H  -65.083  -40.163 -178.928   52.460   35.830  130.360
 3jys A   268 I H  -62.942  -43.767 -179.690   55.290   33.500  129.340
 3jys A   269 I H  -73.621  -53.989 -177.718   57.950   35.770  130.820

 1uze A   405 E H  -66.861  -36.768  174.694   58.910   29.430   19.140
 1uze A   406 H H  -69.317  -36.128  176.719   59.560   28.950   22.850
 1uze A   407 D H  -61.587  -44.748  177.650   58.720   32.610   23.420
 1uze A   408 I H  -65.409  -39.036  174.013   55.350   32.140   21.720
 1uze A   409 N H  -56.551  -46.450  179.300   54.810   28.980   23.770

 2ha2 A   266 D H  -66.092  -33.074  179.484   58.050    7.330   13.920
 2ha2 A   267 T H  -61.722  -46.344 -179.616   59.430    7.610   17.450
 2ha2 A   268 E H  -71.042  -41.696  176.479   61.300   10.830   16.650
 2ha2 A   269 L H  -57.782  -53.687 -178.538   58.440   12.210   14.550
 2ha2 A   270 I H  -65.413  -40.002  178.557   55.850   11.560   17.270

 2uy1 A   282 S H  -54.073  -49.147 -176.425   -2.960  -15.850   48.330
 2uy1 A   283 K H  -66.255  -37.145  176.966   -3.990  -12.860   46.230
 2uy1 A   284 E H  -67.525  -39.400  179.856   -4.670  -10.760   49.320
 2uy1 A   285 L H  -70.426  -34.765 -179.386   -1.300  -11.730   50.810
 2uy1 A   286 D H  -71.426  -40.529  173.656    0.500  -10.980   47.550

 3etv A   262 V H  -67.555  -35.961  178.975    7.630   -2.300   20.630
 3etv A   263 S H  -63.734  -33.719  177.429   11.130   -1.910   22.050
 3etv A   264 T H  -64.324  -42.887  177.315   12.330   -0.870   18.590
 3etv A   265 V H  -63.501  -39.992 -179.374    9.760    1.920   18.470
 3etv A   266 L H  -66.424  -42.485 -179.615   10.760    3.060   21.950

 3hpd A   144 E H  -56.328  -69.310 -172.729   19.560    7.240   59.000
 3hpd A   145 E H  -63.268  -40.022 -178.398   17.040    4.710   57.690
 3hpd A   146 E H  -65.861  -42.627 -179.600   16.890    2.750   60.940
 3hpd A   147 A H  -69.759  -36.284  175.828   16.310    5.850   63.060
 3hpd A   148 K H  -60.594  -49.224  179.913   13.680    7.120   60.630

 2qjc A   108 L H  -84.995   -6.071  179.447   19.100   18.170   26.100
 2qjc A   109 A H  -58.803  -55.128  178.235   21.630   16.350   28.280
 2qjc A   110 P H  -63.952  -29.360  179.990   23.610   14.990   25.330
 2qjc A   111 L H  -74.660  -38.069 -178.115   23.120   18.340   23.610
 2qjc A   112 A H  -66.261  -31.167  179.818   24.410   20.370   26.560

 3rf3 A   104 A H  -62.375  -38.107  174.438   -2.060  -11.980  127.070
 3rf3 A   105 R H  -57.729  -34.919  179.053    0.210  -13.520  124.430
 3rf3 A   106 D H  -69.445  -39.965  175.716   -2.800  -13.410  122.110
 3rf3 A   107 Y H  -65.352  -36.606  177.752   -3.330   -9.720  122.800
 3rf3 A   108 L H  -62.495  -46.458 -178.722    0.360   -9.130  122.140

 3lt0 A   273 F H  -70.406  -49.889  179.955   56.250  100.670   34.320
 3lt0 A   274 I H  -67.536  -28.379  174.311   53.650   99.770   36.950
 3lt0 A   275 D H  -62.343  -47.878  174.167   54.670  102.890   38.860
 3lt0 A   276 Y H  -61.618  -45.323 -176.304   53.710  105.020   35.860
 3lt0 A   277 A H  -60.239  -43.296 -178.360   50.580  102.950   35.260

 2z5l A   213 N L -156.836    8.998 -176.615   27.510   -3.260    3.180
 2z5l A   214 R H  -70.456  -69.799 -179.589   29.580   -1.550    0.490
 2z5l A   215 R H  -72.867  -29.983  179.630   27.180    0.940   -1.080
 2z5l A   216 A H  -57.429  -51.227 -178.142   24.880    0.760    1.940
 2z5l A   217 L H  -72.106  -32.716  176.065   27.460    2.270    4.290

 2a65 A   137 P H  -64.436  -26.407  178.538   30.560    1.470    8.290
 2a65 A   138 D H  -71.017  -40.011  179.234   32.600    0.690   11.400
 2a65 A   139 S H  -73.226  -18.099  176.378   35.870    0.640    9.460
 2a65 A   140 I H  -82.703  -45.658 -172.402   34.850    3.960    7.910
 2a65 A   141 L H  -78.239  -39.182 -168.010   33.880    5.800   11.090

 2pq6 A    88 V H  -65.191  -46.250  176.196    8.860   -0.730   15.800
 2pq6 A    89 P H  -51.086  -49.592 -179.178    9.620   -4.450   15.630
 2pq6 A    90 T H  -65.579  -40.025  178.008    9.030   -4.400   11.870
 2pq6 A    91 L H  -59.502  -51.040  179.082   11.030   -1.200   11.480
 2pq6 A    92 C H  -56.274  -45.105  179.328   14.040   -2.640   13.300

 1jmk C   124 D L -114.646   19.655 -178.034   22.680   51.570  -31.590
 1jmk C   125 V H  -64.449  -35.054  179.383   22.900   50.730  -35.290
 1jmk C   126 E H  -70.548  -42.789  178.427   21.720   54.220  -36.220
 1jmk C   127 A H  -62.156  -46.395 -177.059   24.240   55.920  -33.930
 1jmk C   128 L H  -68.883  -38.089  176.328   27.140   53.820  -35.200

 2h12 A   165 R H  -75.268  -34.326  176.410    4.010  -27.140  -18.110
 2h12 A   166 D H  -59.479  -43.653 -178.978    3.660  -23.450  -17.270
 2h12 A   167 L H  -61.244  -45.197  179.232    6.860  -23.580  -15.220
 2h12 A   168 A H  -58.689  -44.968 -178.960    8.820  -25.150  -18.080
 2h12 A   169 A H  -64.586  -43.865 -178.549    7.640  -22.480  -20.510

 3rf3 A   106 D H  -69.445  -39.965  175.716   -2.800  -13.410  122.110
 3rf3 A   107 Y H  -65.352  -36.606  177.752   -3.330   -9.720  122.800
 3rf3 A   108 L H  -62.495  -46.458 -178.722    0.360   -9.130  122.140
 3rf3 A   109 I H  -69.211  -44.832 -179.463    0.200  -10.820  118.740
 3rf3 A   110 D H  -63.952  -42.434  177.966   -3.130   -9.270  117.760

 1tzj A   140 S H  -66.261  -27.030  177.071   33.350   32.190  140.600
 1tzj A   141 W H  -65.010  -49.560 -179.482   33.310   32.620  144.380
 1tzj A   142 E H  -73.076  -32.211  177.063   36.200   35.080  144.380
 1tzj A   143 D H  -66.879  -39.840  177.828   34.950   36.680  141.160
 1tzj A   144 A H  -64.051  -47.963  179.375   31.540   37.280  142.730

 3lig A   180 R H  -66.549  -40.840  179.238   75.150    1.730   33.660
 3lig A   181 L H  -63.590  -44.902  175.292   78.590    1.360   35.230
 3lig A   182 D H  -56.509  -47.192 -177.479   78.510   -2.400   34.730
 3lig A   183 V H  -65.705  -46.551 -176.222   77.490   -1.950   31.090
 3lig A   184 L H  -62.555  -36.642 -175.999   80.000    0.800   30.330

 2j7u A   156 A H  -76.298  -32.544 -179.349   40.240   73.390   13.310
 2j7u A   157 K H  -62.592  -44.711  179.928   41.410   73.700    9.710
 2j7u A   158 A H  -64.299  -41.519  177.478   44.200   76.110   10.620
 2j7u A   159 A H  -61.239  -44.438 -179.908   45.320   73.870   13.480
 2j7u A   160 V H  -63.005  -35.528  179.163   45.410   70.840   11.190

 1wa5 C   199 L H  -62.922  -55.768 -177.921   69.680    1.740    7.850
 1wa5 C   200 N H  -56.358  -37.752  177.743   67.880    2.740   11.050
 1wa5 C   201 I H  -63.459  -40.234 -176.615   69.220    6.270   10.640
 1wa5 C   202 L H  -73.692  -37.193 -179.307   67.880    6.480    7.090
 1wa5 C   203 F H  -76.171  -22.660  168.781   64.470    5.030    7.950

 2f31 A    67 D H  -79.509  -52.193  177.473   17.700   62.870   34.610
 2f31 A    68 S H  -66.299  -31.547  177.778   15.990   63.440   31.260
 2f31 A    69 R H  -68.091  -47.368  177.809   18.300   66.400   30.700
 2f31 A    70 N H  -62.759  -45.706  177.838   21.440   64.350   31.310
 2f31 A    71 Q H  -53.343  -53.173 -177.052   20.110   61.490   29.190

 3lvt A   242 I H  -80.540  -29.286 -178.568   37.140   63.930   13.150
 3lvt A   243 T H  -62.586  -44.312  175.074   36.930   67.720   13.160
 3lvt A   244 K H  -62.719  -46.233 -177.045   34.980   67.740    9.900
 3lvt A   245 A H  -61.754  -38.717 -179.272   32.760   64.880   11.060
 3lvt A   246 I H  -69.549  -43.178  177.287   31.940   66.660   14.320

 2zo4 A   134 V H  -62.125  -38.681  179.102  -35.120  -10.430    3.550
 2zo4 A   135 E H  -64.917  -40.306  174.674  -36.610  -13.510    1.900
 2zo4 A   136 K H  -61.698  -39.027  175.262  -39.340  -11.370    0.350
 2zo4 A   137 T H  -64.478  -46.822 -177.773  -36.590   -9.080   -0.950
 2zo4 A   138 R H  -57.228  -36.571  178.275  -34.560  -12.000   -2.300

 2zai A    67 D H  -81.766  -41.843  178.307  162.440   85.630   41.470
 2zai A    68 R H  -63.514  -24.174  179.171  166.140   86.470   41.710
 2zai A    69 D H  -57.823  -42.219  177.395  165.340   88.060   45.080
 2zai A    70 H H  -64.665  -35.279 -174.906  164.870   84.600   46.580
 2zai A    71 I H  -70.369  -45.034  176.107  168.130   83.430   45.030

 2zo4 A   286 R H  -56.597  -44.591 -177.664  -33.910   -3.080   10.280
 2zo4 A   287 F H  -74.993  -30.795  174.166  -32.060   -0.180    8.670
 2zo4 A   288 A H  -62.430  -42.323  174.992  -32.340    1.890   11.850
 2zo4 A   289 F H  -60.240  -51.715 -176.069  -30.530   -0.900   13.700
 2zo4 A   290 A H  -59.217  -41.845  178.897  -27.800   -1.180   11.070

 3llk A   147 A H  -54.962  -37.408 -178.225  -30.430   29.720   -6.450
 3llk A   148 K H  -72.994  -10.112 -175.422  -33.760   28.840   -4.840
 3llk A   149 E H  -96.720   -2.293 -177.083  -33.840   25.680   -6.950
 3llk A   150 V H  -69.316  -44.900 -176.880  -30.650   24.240   -5.450
 3llk A   151 L H  -63.132  -52.357 -178.754  -32.280   22.780   -2.340

 3l6x A   205 W L   53.304   51.236 -171.236  -52.410   17.090   28.620
 3l6x A   206 E H  -60.119  -35.528  178.594  -50.900   19.050   25.740
 3l6x A   207 S H  -62.926  -43.495  178.986  -47.390   18.700   27.170
 3l6x A   208 V H  -69.067  -40.158  176.255  -47.710   14.910   27.290
 3l6x A   209 L H  -62.830  -38.538  177.720  -49.260   14.820   23.820

 1m65 A   173 C H  -76.018  -30.400  173.552  -19.510   18.430   21.310
 1m65 A   174 R H  -64.941  -38.549  175.067  -21.500   15.750   23.120
 1m65 A   175 E H  -65.024  -42.029  177.837  -20.980   13.510   20.100
 1m65 A   176 V H  -63.209  -45.111 -178.484  -17.260   14.300   20.140
 1m65 A   177 A H  -63.399  -44.836  178.198  -17.000   13.600   23.870

 2w0u A   205 L H  -86.915  -11.366 -179.921  -41.020   21.240   24.200
 2w0u A   206 A H  -59.614  -34.997 -179.946  -39.790   18.910   26.940
 2w0u A   207 A H  -65.045  -43.805 -177.794  -36.250   20.160   26.340
 2w0u A   208 Y H  -65.014  -35.670  177.732  -37.200   23.810   26.850
 2w0u A   209 V H  -67.629  -41.812  179.820  -38.920   22.960   30.130

 3q98 A   136 Y H  -56.985  -51.327 -176.049   14.580   64.160   40.050
 3q98 A   137 M H  -68.594  -26.671  175.254   15.100   62.810   43.570
 3q98 A   138 R H  -68.609  -37.990  175.800   16.450   66.190   44.650
 3q98 A   139 E H  -67.954  -37.254  175.141   13.200   67.810   43.540
 3q98 A   140 V H  -59.264  -49.650 -179.187   11.290   65.150   45.460

 2fm9 A   198 M H  -61.133  -36.575 -178.411   26.360   41.850   23.590
 2fm9 A   199 Q H  -60.135  -34.123 -176.682   25.110   38.410   22.540
 2fm9 A   200 T H  -93.941  -17.161 -179.679   21.680   39.200   23.960
 2fm9 A   201 L H  -79.642  -40.527 -170.180   21.700   42.850   22.900
 2fm9 A   202 I H  -57.975  -46.573  179.733   22.300   42.340   19.190

 1uir A   204 R L -129.571   40.003  179.427   21.840   55.970  121.340
 1uir A   205 V H  -53.678  -57.567 -174.865   24.720   58.440  121.600
 1uir A   206 H H  -69.962  -48.758  178.157   26.060   57.820  118.100
 1uir A   207 P H  -48.499  -47.171 -175.544   22.710   57.140  116.440
 1uir A   208 V H  -64.784  -44.104  177.218   21.370   60.470  117.690

 1qgr A   624 V H  -72.683  -36.289 -178.993   13.650   46.180   21.230
 1qgr A   625 Q H  -63.379  -45.665  176.526   16.340   46.730   23.870
 1qgr A   626 E H  -58.306  -45.176 -179.370   17.980   43.390   23.120
 1qgr A   627 D H  -69.389  -35.024  178.706   17.930   44.140   19.400
 1qgr A   628 A H  -64.708  -44.331  177.301   19.180   47.680   20.000

 3cux A   346 V H  -64.838  -45.261  176.231   16.160   33.110   25.080
 3cux A   347 R H  -64.187  -36.673  176.023   16.950   30.370   22.560
 3cux A   348 A H  -64.543  -37.819  177.001   13.450   30.830   21.140
 3cux A   349 D H  -64.570  -47.746 -176.333   14.160   34.540   20.750
 3cux A   350 K H  -73.393  -30.083  173.703   17.490   33.990   19.000

 2px6 A   166 A L  -39.329  -36.128  172.917   11.520  -10.620    9.890
 2px6 A   167 E H  -84.671  -45.259  174.700   14.690  -11.360   11.840
 2px6 A   168 A H  -64.982  -35.697  174.149   14.110   -8.600   14.390
 2px6 A   169 E H  -61.018  -46.958 -179.787   10.490   -9.720   14.530
 2px6 A   170 T H  -65.288  -40.098 -179.678   11.560  -13.290   15.280

 2p67 A   133 A H  -75.289  -22.901  177.521   18.480   37.400   34.600
 2p67 A   134 S H  -70.495  -41.024  172.930   21.880   38.380   33.210
 2p67 A   135 Q H  -62.254  -41.888  177.684   23.610   36.900   36.240
 2p67 A   136 R H  -60.006  -45.749  177.697   21.470   33.780   35.820
 2p67 A   137 A H  -57.408  -44.980  179.997   22.520   33.490   32.180

 1w2y A   147 L H  -80.000  -31.796  176.232   46.470   46.620    9.430
 1w2y A   148 G H  -57.281  -42.037  178.011   46.480   44.800    6.090
 1w2y A   149 E H  -65.612  -37.315  179.400   44.560   47.720    4.590
 1w2y A   150 L H  -63.872  -41.867  178.828   47.040   50.170    6.120
 1w2y A   151 L H  -61.403  -50.070 -178.845   49.970   48.380    4.500

 2uy1 A   281 F L   91.121   25.007  171.274   -6.040  -15.370   50.500
 2uy1 A   282 S H  -54.073  -49.147 -176.425   -2.960  -15.850   48.330
 2uy1 A   283 K H  -66.255  -37.145  176.966   -3.990  -12.860   46.230
 2uy1 A   284 E H  -67.525  -39.400  179.856   -4.670  -10.760   49.320
 2uy1 A   285 L H  -70.426  -34.765 -179.386   -1.300  -11.730   50.810

position:  3  neighbors: 200

 2hpi A   348 R H  -61.505  -33.847  179.520  -68.040  -40.450    6.790
 2hpi A   349 A H  -53.290  -32.545  179.859  -71.830  -40.680    6.650
 2hpi A   350 L H  -73.542  -42.893  179.885  -71.680  -42.070   10.190
 2hpi A   351 A H  -63.684  -41.610  178.131  -69.460  -39.280   11.520
 2hpi A   352 E H  -57.886  -40.660  178.320  -71.720  -36.620   10.020

 1t1u A   383 Q H  -65.179  -42.963  172.075   25.760   -3.240   10.670
 1t1u A   384 G H  -60.807  -41.657  178.614   22.450   -1.520   11.410
 1t1u A   385 H H  -60.835  -41.496  175.836   20.800   -4.940   11.300
 1t1u A   386 L H  -60.643  -44.475  179.600   23.280   -6.200   13.890
 1t1u A   387 A H  -61.362  -41.596  179.634   22.520   -3.210   16.110

 3rf3 A   106 D H  -69.445  -39.965  175.716   -2.800  -13.410  122.110
 3rf3 A   107 Y H  -65.352  -36.606  177.752   -3.330   -9.720  122.800
 3rf3 A   108 L H  -62.495  -46.458 -178.722    0.360   -9.130  122.140
 3rf3 A   109 I H  -69.211  -44.832 -179.463    0.200  -10.820  118.740
 3rf3 A   110 D H  -63.952  -42.434  177.966   -3.130   -9.270  117.760

 2iyf A   247 P H  -61.786  -44.234 -176.606    3.330   17.350  -26.460
 2iyf A   248 A H  -61.497  -41.502  176.438    6.500   16.730  -24.450
 2iyf A   249 F H  -60.052  -44.864 -177.351    6.950   13.300  -26.030
 2iyf A   250 Y H  -67.265  -32.297  174.643    6.540   14.750  -29.520
 2iyf A   251 R H  -61.274  -40.318  179.338    9.110   17.430  -28.730

 3dcy A   168 E H  -69.872  -39.972 -176.269   14.590   53.370   10.700
 3dcy A   169 T H  -61.498  -45.843 -176.118   15.570   56.870    9.600
 3dcy A   170 S H  -64.709  -30.216  174.189   19.200   55.990    8.920
 3dcy A   171 L H  -73.831  -43.578 -175.427   18.040   53.120    6.720
 3dcy A   172 A H  -65.013  -19.025  179.140   15.420   55.200    4.910

 2iya A   180 E H  -70.400  -36.286  179.516   52.120   62.990   17.160
 2iya A   181 D H  -64.799  -35.473  178.894   49.470   63.710   14.530
 2iya A   182 G H  -62.859  -41.708  178.155   47.770   60.410   15.340
 2iya A   183 L H  -64.975  -45.702  178.891   47.420   61.400   18.990
 2iya A   184 V H  -61.146  -42.767  179.671   46.050   64.840   18.090

 3agd A   389 H H  -63.413  -18.392 -178.634   30.390   45.800   36.070
 3agd A   390 E H  -65.581  -23.056  177.494   28.690   48.910   34.680
 3agd A   391 A H  -65.297  -44.424  178.447   25.490   46.870   34.420
 3agd A   392 A H  -64.355  -39.784  177.127   25.320   46.430   38.190
 3agd A   393 A H  -63.831  -36.686  177.819   25.980   50.150   38.670

 1t1u A   488 L H  -59.831  -31.545  177.080  -10.060  -39.680   45.590
 1t1u A   489 Q H  -64.994  -39.320  176.527  -12.830  -40.860   43.280
 1t1u A   490 L H  -68.841  -35.328  172.756  -12.510  -37.650   41.270
 1t1u A   491 L H  -58.620  -52.250 -179.722   -8.750  -38.190   41.190
 1t1u A   492 Q H  -63.218  -42.836  179.321   -9.200  -41.690   39.760

 1mqs A   533 Y L  -98.236  -46.339  167.453   71.590   78.950   55.270
 1mqs A   534 G H  -65.648  -27.268  173.890   73.510   77.820   58.340
 1mqs A   535 L H  -64.493  -36.437  173.920   72.800   81.360   59.520
 1mqs A   536 T H  -62.535  -50.874  173.641   69.110   80.470   59.350
 1mqs A   537 E H  -52.309  -31.647 -178.354   69.730   77.360   61.460

 2z5l A   214 R H  -70.456  -69.799 -179.589   29.580   -1.550    0.490
 2z5l A   215 R H  -72.867  -29.983  179.630   27.180    0.940   -1.080
 2z5l A   216 A H  -57.429  -51.227 -178.142   24.880    0.760    1.940
 2z5l A   217 L H  -72.106  -32.716  176.065   27.460    2.270    4.290
 2z5l A   218 E H  -61.417  -43.963  178.228   28.640    4.680    1.600

 3cmm A   643 K H  -65.425  -46.796  177.982  -11.730   14.680  -91.770
 3cmm A   644 G H  -62.104  -37.066  177.965  -12.150   16.010  -88.230
 3cmm A   645 V H  -60.759  -47.474  177.699   -9.250   18.380  -88.840
 3cmm A   646 L H  -62.290  -42.272 -179.212  -10.950   19.860  -91.900
 3cmm A   647 E H  -62.167  -36.212 -176.141  -14.260   20.090  -90.040

 2abs A   270 E H  -62.904  -44.194  176.444    8.090  -21.830 -122.490
 2abs A   271 H H  -60.981  -43.608 -179.574   10.750  -19.230 -121.690
 2abs A   272 A H  -59.855  -42.538  177.346   11.500  -20.940 -118.380
 2abs A   273 V H  -62.040  -42.114  178.879   12.050  -24.250 -120.170
 2abs A   274 E H  -62.635  -40.813 -178.601   14.380  -22.570 -122.650

 2abs A   269 K H  -55.801  -41.005 -178.470    6.540  -21.500 -119.030
 2abs A   270 E H  -62.904  -44.194  176.444    8.090  -21.830 -122.490
 2abs A   271 H H  -60.981  -43.608 -179.574   10.750  -19.230 -121.690
 2abs A   272 A H  -59.855  -42.538  177.346   11.500  -20.940 -118.380
 2abs A   273 V H  -62.040  -42.114  178.879   12.050  -24.250 -120.170

 3cdd A   262 A H  -66.586  -42.457  175.655   60.740   49.810   32.630
 3cdd A   263 E H  -67.069  -33.944  179.562   61.120   48.570   36.210
 3cdd A   264 G H  -67.829  -43.047  176.209   59.510   45.280   35.170
 3cdd A   265 A H  -64.981  -35.818  175.260   62.010   44.770   32.360
 3cdd A   266 A H  -64.975  -40.398  178.447   64.780   45.620   34.820

 2plw A    92 N L -115.236   -9.830 -171.657   23.160   22.040    7.230
 2plw A    93 S H  -50.364  -59.671 -177.706   22.210   24.840    9.610
 2plw A    94 V H  -71.433  -38.666 -176.179   18.440   24.600    9.170
 2plw A    95 D H  -57.960  -50.110 -173.812   18.440   20.910    8.290
 2plw A    96 Y H  -69.784  -34.629  175.902   20.080   19.730   11.510

 2qx5 A   190 L H  -73.910  -24.735  174.787   24.330   28.880  -45.490
 2qx5 A   191 T H  -64.551  -45.731  176.027   24.070   32.640  -45.940
 2qx5 A   192 Y H  -68.627  -40.665 -179.730   20.300   32.460  -45.520
 2qx5 A   193 F H  -57.126  -47.452  176.038   20.620   29.850  -42.770
 2qx5 A   194 K H  -56.969  -37.352  174.086   22.800   32.200  -40.710

 3lra A   112 H H  -63.923  -49.999  178.680   50.460   22.510   42.720
 3lra A   113 S H  -64.520  -31.259  174.525   51.440   19.880   40.160
 3lra A   114 L H  -61.035  -51.618 -177.640   53.640   18.310   42.830
 3lra A   115 V H  -64.290  -36.757  176.057   50.740   17.890   45.250
 3lra A   116 K H  -59.984  -44.893  178.125   48.550   16.540   42.450

 1viz A    47 E H  -54.047  -39.108 -178.321   39.350    6.130  -15.990
 1viz A    48 D H  -66.800  -46.143 -176.872   40.880    5.380  -19.390
 1viz A    49 N H  -65.583  -35.956  174.765   43.990    3.680  -18.020
 1viz A    50 V H  -69.485  -43.295  177.374   41.860    1.520  -15.740
 1viz A    51 L H  -56.329  -46.885 -175.006   39.470    0.720  -18.580

 3nwj A   180 T H  -73.907  -29.522  174.788   24.860  -41.570    7.610
 3nwj A   181 A H  -66.620  -45.964  176.125   23.270  -43.750    4.920
 3nwj A   182 A H  -65.041  -40.534  179.817   24.070  -41.160    2.260
 3nwj A   183 L H  -61.984  -40.354  178.305   27.530  -40.640    3.740
 3nwj A   184 N H  -63.662  -43.988  178.173   28.240  -44.370    3.510

 3ngq A   285 E L   74.954  -64.944  179.152    3.230   25.980    8.000
 3ngq A   286 C H  -59.598  -16.462 -178.778    1.980   28.040    5.060
 3ngq A   287 L H  -62.506  -25.947 -179.139    3.710   30.950    6.790
 3ngq A   288 M H  -69.230  -14.668  176.427    7.000   29.730    5.330
 3ngq A   289 N H  -66.267  -11.574 -178.633    5.640   30.750    1.940

 1v9l A   266 P H  -56.876  -34.781 -175.493   27.660  128.750   74.400
 1v9l A   267 A H  -76.071  -26.521  175.377   25.180  128.790   71.520
 1v9l A   268 L H  -68.792  -38.451  176.435   22.950  126.230   73.230
 1v9l A   269 V H  -60.114  -44.761  176.886   22.650  128.530   76.250
 1v9l A   270 E H  -71.689  -30.221  177.111   21.470  131.340   73.970

 2afb A   230 R H  -64.591  -38.241 -177.434   79.420   21.960  -20.900
 2afb A   231 E H  -63.634  -43.422 -177.546   82.340   21.360  -23.270
 2afb A   232 A H  -70.038  -36.871  175.456   84.650   23.770  -21.450
 2afb A   233 Y H  -64.711  -42.137  173.739   83.710   22.320  -18.060
 2afb A   234 A H  -65.019  -35.324 -178.806   84.470   18.850  -19.400

 2e0a A    34 R H  -64.852  -21.660  178.410   59.100   -9.860   49.740
 2e0a A    35 T H  -72.751  -51.399  177.366   55.470   -9.820   48.630
 2e0a A    36 S H  -67.554  -30.960  174.113   56.110   -8.250   45.230
 2e0a A    37 F H  -61.000  -55.677 -178.738   59.230  -10.420   44.980
 2e0a A    38 A H  -57.256  -39.559  179.540   57.320  -13.670   45.500

 2p9j A    86 L H  -72.408  -46.642  178.425   22.210   65.690   40.350
 2p9j A    87 E H  -55.241  -49.360  178.564   23.810   69.050   39.560
 2p9j A    88 I H  -65.540  -41.620  178.010   25.570   67.580   36.530
 2p9j A    89 Y H  -52.998  -43.857 -179.757   22.460   65.630   35.550
 2p9j A    90 E H  -68.309  -38.136  178.025   20.540   68.890   35.300

 1mw9 X    64 R H  -59.451  -44.675 -179.206   69.120   14.620   53.400
 1mw9 X    65 G H  -54.991  -44.910  178.551   68.260   16.320   56.690
 1mw9 X    66 A H  -64.994  -40.087  178.981   68.940   19.730   55.160
 1mw9 X    67 L H  -61.577  -44.786 -179.279   66.920   18.830   52.070
 1mw9 X    68 V H  -65.107  -40.550  178.271   63.910   17.790   54.150

 3m1i C   382 K H  -55.177  -32.949 -174.122   -6.990  -90.410  -55.230
 3m1i C   383 H H  -65.204  -26.523  179.912   -5.280  -91.680  -58.380
 3m1i C   384 I H  -65.493  -33.315 -165.586   -6.430  -88.600  -60.290
 3m1i C   385 Y H -109.389   21.024 -171.260   -4.580  -86.220  -57.990
 3m1i C   386 E H  -58.431  -51.306 -178.057   -1.350  -88.160  -57.530

 3oz6 A   285 F H  -78.498  -41.805 -173.944   25.510   37.380    9.550
 3oz6 A   286 T H  -50.766  -46.298 -176.008   28.260   35.190   10.990
 3oz6 A   287 K H  -57.933  -36.188 -176.734   27.040   32.090    9.170
 3oz6 A   288 W H  -84.478  -32.270  176.845   27.230   33.880    5.820
 3oz6 A   289 K H  -66.403  -37.557  176.294   30.520   35.640    6.560

 3ci0 K   215 R L  -78.815  -19.045 -174.305  -14.020    6.300   21.930
 3ci0 K   216 A H  -64.394  -36.815  178.381  -11.780    3.230   21.930
 3ci0 K   217 L H  -55.533  -48.309 -175.949  -13.500    1.780   18.860
 3ci0 K   218 L H  -79.458  -36.819  179.402  -12.640    4.820   16.740
 3ci0 K   219 Q H  -65.023  -35.338  178.722   -9.280    5.510   18.380

 2wbq A   240 F H  -66.337  -18.078  175.934   21.950   12.870    9.460
 2wbq A   241 E H  -66.324  -40.241  178.472   22.140   16.130    7.520
 2wbq A   242 G H  -65.648  -36.308  175.605   18.470   15.830    6.600
 2wbq A   243 I H  -63.502  -45.031  177.322   17.630   15.280   10.260
 2wbq A   244 A H  -59.874  -41.104  178.968   19.540   18.430   11.210

 1z7l A    34 R H  -62.140  -40.974  177.616   56.280   10.600   59.870
 1z7l A    35 D H  -62.636  -41.047  179.641   54.080    9.020   62.540
 1z7l A    36 E H  -62.072  -45.528  179.089   51.210   11.330   61.590
 1z7l A    37 F H  -50.763  -47.904  178.941   51.460   10.380   57.920
 1z7l A    38 E H  -64.446  -46.991 -172.082   50.900    6.730   58.810

 2zo4 A   134 V H  -62.125  -38.681  179.102  -35.120  -10.430    3.550
 2zo4 A   135 E H  -64.917  -40.306  174.674  -36.610  -13.510    1.900
 2zo4 A   136 K H  -61.698  -39.027  175.262  -39.340  -11.370    0.350
 2zo4 A   137 T H  -64.478  -46.822 -177.773  -36.590   -9.080   -0.950
 2zo4 A   138 R H  -57.228  -36.571  178.275  -34.560  -12.000   -2.300

 3mt5 A   611 E H  -58.570  -24.870 -177.061   44.650   55.440   27.270
 3mt5 A   612 A H  -71.296  -41.295 -171.879   45.680   58.800   28.720
 3mt5 A   613 L H  -71.273  -43.791 -179.271   47.350   57.450   31.850
 3mt5 A   614 I H  -68.433  -32.384  178.238   49.490   54.800   30.170
 3mt5 A   615 A H  -59.950  -31.776 -178.909   50.580   57.290   27.520

 3pt1 A   176 D H  -72.830  -28.263  176.936   -3.790   28.750  -23.770
 3pt1 A   177 I H  -67.101  -41.053  176.520   -4.240   27.860  -20.100
 3pt1 A   178 L H  -62.352  -40.426  178.332   -6.910   25.310  -21.000
 3pt1 A   179 K H  -58.330  -41.341  176.342   -4.570   23.800  -23.590
 3pt1 A   180 V H  -60.433  -45.961  178.686   -2.000   23.240  -20.840

 1qqe A   238 S H  -73.042  -25.038  173.905  -22.500   57.290   31.380
 1qqe A   239 N H  -78.249  -33.249  171.903  -25.180   58.290   28.880
 1qqe A   240 F H  -62.864  -44.552  176.405  -24.400   55.160   26.870
 1qqe A   241 L H  -55.967  -45.579 -179.972  -24.870   53.110   30.040
 1qqe A   242 K H  -51.306  -53.411 -177.484  -28.270   54.730   30.580

 2ddh A   367 L H  -64.990  -45.641  175.893   46.160    7.060   49.480
 2ddh A   368 P H  -52.582  -44.143  176.585   47.560    3.790   50.810
 2ddh A   369 E H  -64.765  -41.164  178.919   49.050    5.780   53.690
 2ddh A   370 L H  -55.515  -53.186 -176.144   45.760    7.600   54.190
 2ddh A   371 H H  -63.061  -46.753 -179.688   43.740    4.410   54.620

 1x42 A    16 V H  -64.046  -44.941  179.935   23.880   51.470   16.050
 1x42 A    17 E H  -68.711  -31.742  177.847   21.310   53.980   17.280
 1x42 A    18 G H  -62.702  -45.430 -174.693   19.320   51.170   18.900
 1x42 A    19 E H  -79.364  -21.334  167.212   22.250   50.020   21.020
 1x42 A    20 A H  -61.968  -44.590  175.444   23.050   53.610   21.910

 2cfu A   532 A H  -64.047  -39.817 -179.969   37.480   49.200  166.590
 2cfu A   533 D H  -67.153  -44.369 -179.896   40.730   47.290  167.090
 2cfu A   534 A H  -61.122  -45.262  177.101   39.620   44.350  164.960
 2cfu A   535 L H  -63.285  -41.436  178.642   38.590   46.670  162.120
 2cfu A   536 A H  -64.624  -25.129  178.235   41.850   48.600  162.470

 1mpx A   195 Q H  -76.927  -13.646 -177.349   35.190   74.390    6.920
 1mpx A   196 V H  -62.772  -19.839 -172.975   35.700   77.610    8.880
 1mpx A   197 N H  -82.457   -4.232 -177.151   37.150   79.180    5.740
 1mpx A   198 F H  -56.413  -44.200 -178.372   33.790   79.060    3.980
 1mpx A   199 D H  -68.494  -34.509  176.419   32.900   82.590    5.100

 3ic8 A   149 V H  -64.820  -34.662  177.704  -46.370   26.100   -7.060
 3ic8 A   150 E H  -58.647  -45.946  178.822  -49.060   28.760   -7.440
 3ic8 A   151 Q H  -67.185  -38.718  175.691  -46.950   30.600  -10.020
 3ic8 A   152 V H  -58.776  -47.240  179.859  -46.130   27.320  -11.740
 3ic8 A   153 K H  -67.201  -31.453 -179.878  -49.830   26.480  -12.040

 1hdo A   126 Q H  -69.100  -35.095  179.734   17.480  -17.560   14.450
 1hdo A   127 A H  -61.847  -43.249  177.466   21.000  -17.100   15.800
 1hdo A   128 V H  -73.146  -39.991  178.793   21.100  -13.520   14.530
 1hdo A   129 T H  -60.988  -34.450  178.183   17.470  -12.890   15.470
 1hdo A   130 D H  -60.146  -38.156 -179.837   18.320  -13.930   19.030

 3r41 A   141 Y H  -56.601  -45.606 -173.990    2.070    4.620   38.310
 3r41 A   142 E H  -66.603  -33.455  175.373   -1.710    4.290   38.200
 3r41 A   143 Y H  -59.812  -54.098 -176.358   -1.580    1.070   40.230
 3r41 A   144 W H  -69.985  -30.630 -178.863    0.380    2.620   43.090
 3r41 A   145 Q H  -64.392  -29.993 -177.257   -1.570    5.880   42.850

 1vhk A   189 S H  -63.875  -31.533  178.318   30.060  105.190   55.250
 1vhk A   190 A H  -73.224  -42.505 -176.635   33.640  106.390   54.760
 1vhk A   191 I H  -66.513  -51.450 -175.809   34.350  104.110   51.810
 1vhk A   192 V H  -59.840  -39.910 -176.704   31.170  104.800   49.840
 1vhk A   193 S H  -74.445  -15.172 -178.047   31.510  108.560   50.240

 1t1u A   466 P H  -66.733  -26.067  174.066  -14.020  -31.890   32.260
 1t1u A   467 E H  -72.778  -37.110  173.356  -13.070  -34.760   34.560
 1t1u A   468 A H  -64.990  -38.499  175.195   -9.920  -32.880   35.530
 1t1u A   469 L H  -57.812  -51.456 -179.843  -12.100  -29.840   36.190
 1t1u A   470 A H  -53.448  -42.249 -178.307  -14.330  -31.810   38.560

 1ga8 A   211 P H  -51.045  -34.985  177.608   27.660   61.670   65.410
 1ga8 A   212 T H  -65.070  -38.366  177.104   26.500   61.880   69.020
 1ga8 A   213 N H  -66.798  -34.759  174.968   30.050   62.690   70.110
 1ga8 A   214 Y H  -65.002  -48.132  178.760   30.130   65.430   67.480
 1ga8 A   215 A H  -64.901  -27.590  178.831   26.860   66.910   68.720

 3r6h A    75 K H  -64.096  -42.618  179.312   28.820   58.900   -3.910
 3r6h A    76 P H  -56.925  -42.855  178.776   30.380   58.210   -0.510
 3r6h A    77 A H  -68.771  -38.914  176.738   27.000   58.730    1.160
 3r6h A    78 I H  -62.677  -42.994 -178.286   25.280   56.590   -1.470
 3r6h A    79 D H  -66.210  -40.521  178.105   27.800   53.780   -0.950

 3l6x A   206 E H  -60.119  -35.528  178.594  -50.900   19.050   25.740
 3l6x A   207 S H  -62.926  -43.495  178.986  -47.390   18.700   27.170
 3l6x A   208 V H  -69.067  -40.158  176.255  -47.710   14.910   27.290
 3l6x A   209 L H  -62.830  -38.538  177.720  -49.260   14.820   23.820
 3l6x A   210 T H  -62.238  -44.613  177.913  -46.370   16.940   22.550

 1ovl A    73 T H  -80.032  -19.888  177.678    5.930  -16.490  -28.140
 1ovl A    74 Q H  -57.932  -50.478 -173.557    6.970  -17.500  -24.630
 1ovl A    75 H H  -75.880  -23.848  174.996    7.260  -13.930  -23.390
 1ovl A    76 I H  -70.806  -42.997  175.857    4.090  -12.900  -25.200
 1ovl A    77 Q H  -64.966  -35.070  172.441    2.090  -15.590  -23.410

 1irx A   351 R H  -60.822  -40.260  179.372   24.370   31.260   64.150
 1irx A   352 R H  -75.647  -30.755  175.966   25.380   30.860   67.790
 1irx A   353 T H  -61.508  -43.613  178.411   29.050   31.320   66.890
 1irx A   354 Y H  -57.784  -43.190 -179.525   28.280   34.750   65.460
 1irx A   355 E H  -65.046  -48.230 -177.903   26.590   35.770   68.710

 1yw4 A   174 R H  -74.271  -25.487 -179.379   38.640    6.810   99.100
 1yw4 A   175 E H  -60.848  -37.316  178.755   34.970    6.930  100.080
 1yw4 A   176 Q H  -76.277  -34.825  173.305   35.910    8.520  103.400
 1yw4 A   177 L H  -60.571  -35.360  174.777   38.320   10.900  101.680
 1yw4 A   178 A H  -62.706  -49.344  178.378   35.330   12.020   99.620

 3rp9 A   317 T L  -31.946  -48.773  175.688   14.840  -29.410   -8.050
 3rp9 A   318 R H  -74.447  -43.647  178.091   12.750  -32.470   -7.220
 3rp9 A   319 G H  -66.395  -37.928  179.950    9.550  -30.450   -6.860
 3rp9 A   320 N H  -65.209  -43.140  178.698   10.320  -28.540  -10.060
 3rp9 A   321 R H  -64.493  -43.696  179.115   10.830  -31.750  -12.040

 1zb1 A   245 K H  -57.437  -46.734 -179.942   48.490   -3.350   55.680
 1zb1 A   246 T H  -64.728  -41.591 -176.697   45.080   -1.770   56.220
 1zb1 A   247 T H  -64.689  -41.573 -178.354   46.080    1.480   54.510
 1zb1 A   248 V H  -65.443  -42.409  179.822   47.380   -0.270   51.400
 1zb1 A   249 T H  -63.258  -39.961  178.686   44.230   -2.360   50.990

 2qg8 A    55 S H  -64.636  -32.373  174.801   16.600   33.500  -17.870
 2qg8 A    56 N H  -69.971  -40.855  177.423   12.930   33.030  -18.710
 2qg8 A    57 E H  -67.057  -35.353  177.275   12.920   29.620  -17.040
 2qg8 A    58 L H  -67.897  -38.236  172.678   14.660   31.130  -14.020
 2qg8 A    59 K H  -59.260  -48.326  179.921   11.950   33.780  -13.850

 2z6i A   255 L L -104.991   -0.922 -178.982   29.240    2.910   -0.030
 2z6i A   256 E H  -66.077  -29.986 -177.936   30.830   -0.250    1.360
 2z6i A   257 I H  -68.859  -21.988  179.057   32.100    1.680    4.380
 2z6i A   258 F H  -88.082  -40.001  179.899   28.500    2.380    5.360
 2z6i A   259 E H  -65.246  -36.567  176.915   27.130   -1.120    4.790

 3pt1 A   179 K H  -58.330  -41.341  176.342   -4.570   23.800  -23.590
 3pt1 A   180 V H  -60.433  -45.961  178.686   -2.000   23.240  -20.840
 3pt1 A   181 L H  -61.900  -41.356  179.986   -4.610   21.500  -18.690
 3pt1 A   182 F H  -56.132  -50.879  179.399   -5.700   19.350  -21.630
 3pt1 A   183 K H  -59.641  -40.011  178.366   -2.190   17.980  -22.160

 3cym A   297 D H  -57.297  -48.370  178.719   13.330    0.360   77.990
 3cym A   298 K H  -66.395  -29.923  178.759   10.030    0.040   76.150
 3cym A   299 M H  -67.967  -37.058  176.592    8.220    0.460   79.470
 3cym A   300 F H  -74.418  -34.861 -177.626    9.900    3.830   80.000
 3cym A   301 E H  -60.756  -19.926 -179.341    9.340    4.840   76.380

 3agd A   391 A H  -65.297  -44.424  178.447   25.490   46.870   34.420
 3agd A   392 A H  -64.355  -39.784  177.127   25.320   46.430   38.190
 3agd A   393 A H  -63.831  -36.686  177.819   25.980   50.150   38.670
 3agd A   394 A H  -64.307  -44.985 -179.312   23.140   50.900   36.260
 3agd A   395 A H  -72.873  -26.069 -174.935   20.700   48.710   38.190

 3lxl A   234 S H  -64.708  -54.382 -176.111    7.620   28.210   20.500
 3lxl A   235 A H  -62.156  -39.902 -173.337    6.350   31.740   21.140
 3lxl A   236 E H  -74.390  -46.557  176.836    5.440   31.040   24.770
 3lxl A   237 F H  -60.222  -43.051 -179.933    8.640   29.250   25.750
 3lxl A   238 L H  -63.742  -37.728  174.956   10.720   31.940   24.050

 3l7i A   336 K H  -54.988  -33.200  177.613 -117.860   71.480   12.350
 3l7i A   337 E H  -70.631  -29.049  178.550 -118.470   74.610   14.420
 3l7i A   338 R H  -73.530  -41.792 -178.160 -121.150   72.740   16.360
 3l7i A   339 S H  -70.096  -33.598  171.015 -118.920   69.760   17.150
 3l7i A   340 L H  -64.058  -47.644  174.994 -116.190   72.130   18.330

 3r41 A   149 R H  -52.483  -55.459 -176.001   -6.700   -0.190   52.010
 3r41 A   150 A H  -58.328  -44.125 -179.567   -9.060   -2.010   49.650
 3r41 A   151 Y H  -64.038  -41.125 -178.693   -6.480   -2.130   46.860
 3r41 A   152 A H  -64.991  -36.821 -178.443   -3.760   -3.400   49.200
 3r41 A   153 L H  -75.028  -36.146 -176.845   -6.000   -6.200   50.470

 3lvt A   243 T H  -62.586  -44.312  175.074   36.930   67.720   13.160
 3lvt A   244 K H  -62.719  -46.233 -177.045   34.980   67.740    9.900
 3lvt A   245 A H  -61.754  -38.717 -179.272   32.760   64.880   11.060
 3lvt A   246 I H  -69.549  -43.178  177.287   31.940   66.660   14.320
 3lvt A   247 A H  -57.288  -40.521  175.421   31.130   69.950   12.580

 3o2t A   241 S H  -65.000  -32.695  173.666    5.540   17.960  -26.300
 3o2t A   242 I H  -68.104  -42.374  174.601    6.460   19.130  -22.800
 3o2t A   243 N H  -57.032  -46.363 -177.474    6.950   15.510  -21.750
 3o2t A   244 L H  -64.966  -47.339  179.939    9.210   14.910  -24.750
 3o2t A   245 T H  -62.566  -40.612  178.778   11.280   18.050  -24.230

 2qdj A   220 T L  -92.780    8.086 -172.967  -10.060   11.760   18.940
 2qdj A   221 R H  -75.041  -42.847 -174.977   -7.040   10.810   16.860
 2qdj A   222 I H  -53.440  -45.516  178.272   -5.410   14.230   16.580
 2qdj A   223 I H  -62.523  -40.534 -179.939   -4.930   14.440   20.340
 2qdj A   224 E H  -61.903  -40.014  178.618   -3.520   10.910   20.410

 1uir A   206 H H  -69.962  -48.758  178.157   26.060   57.820  118.100
 1uir A   207 P H  -48.499  -47.171 -175.544   22.710   57.140  116.440
 1uir A   208 V H  -64.784  -44.104  177.218   21.370   60.470  117.690
 1uir A   209 V H  -60.435  -43.036  177.861   24.390   62.420  116.460
 1uir A   210 H H  -58.761  -47.690 -178.149   24.090   60.740  113.060

 2uyo A    71 A H  -60.266  -43.523 -177.491  -37.600  -10.000   23.690
 2uyo A    72 E H  -63.531  -47.006 -179.585  -37.230   -6.350   22.690
 2uyo A    73 A H  -64.866  -44.143  179.856  -33.760   -6.800   21.200
 2uyo A    74 A H  -65.012  -41.826  179.197  -34.730  -10.020   19.400
 2uyo A    75 A H  -63.509  -36.394  176.420  -37.930   -8.470   18.060

 3fnb A   294 N L  -85.408   86.857 -175.327   11.640    2.810   81.720
 3fnb A   295 K H  -64.106  -31.819  179.793   13.510    4.350   78.800
 3fnb A   296 V H  -62.830  -54.178  177.707   11.790    7.690   79.360
 3fnb A   297 A H  -58.710  -44.259 -178.276   13.010    8.070   82.940
 3fnb A   298 E H  -54.320  -49.468 -179.575   16.450    6.780   81.980

 3nwj A   179 Y H  -53.721  -48.198 -175.977   22.660  -38.620    6.670
 3nwj A   180 T H  -73.907  -29.522  174.788   24.860  -41.570    7.610
 3nwj A   181 A H  -66.620  -45.964  176.125   23.270  -43.750    4.920
 3nwj A   182 A H  -65.041  -40.534  179.817   24.070  -41.160    2.260
 3nwj A   183 L H  -61.984  -40.354  178.305   27.530  -40.640    3.740

 3k6m A   264 E H  -64.998  -30.191  175.530   50.380   75.680   50.840
 3k6m A   265 R H  -60.002  -44.612  176.726   53.090   74.310   53.130
 3k6m A   266 I H  -66.733  -44.930 -176.786   50.430   72.470   55.120
 3k6m A   267 I H  -59.109  -45.403 -172.636   48.540   71.370   52.010
 3k6m A   268 K H  -71.883  -20.470  173.407   51.580   69.860   50.300

 3ngq A   286 C H  -59.598  -16.462 -178.778    1.980   28.040    5.060
 3ngq A   287 L H  -62.506  -25.947 -179.139    3.710   30.950    6.790
 3ngq A   288 M H  -69.230  -14.668  176.427    7.000   29.730    5.330
 3ngq A   289 N H  -66.267  -11.574 -178.633    5.640   30.750    1.940
 3ngq A   290 F H -109.595    0.920  179.370    6.560   34.280    3.010

 2xrc A   294 D H  -66.102  -40.721  178.066   72.140  152.960    1.930
 2xrc A   295 A H  -65.027  -30.442 -177.946   75.480  152.560    0.170
 2xrc A   296 E H  -68.392  -38.362  177.835   76.940  151.140    3.380
 2xrc A   297 R H  -61.328  -45.183  174.985   74.430  148.290    3.450
 2xrc A   298 R H  -57.535  -44.977  178.064   75.430  147.300   -0.080

 1e7w A   140 E H  -71.849  -43.023  175.813   22.310   22.380   22.680
 1e7w A   141 T H  -67.708  -40.193  178.394   23.040   22.010   18.970
 1e7w A   142 A H  -61.753  -44.303  178.652   22.390   18.270   19.180
 1e7w A   143 T H  -63.197  -48.134 -178.773   19.020   18.850   20.830
 1e7w A   144 A H  -64.957  -36.227 -176.776   18.000   21.550   18.350

 1aoa A   161 L H  -55.562  -35.767  174.338   37.410   69.860   57.670
 1aoa A   162 E H  -54.629  -42.478  179.892   37.690   67.360   60.520
 1aoa A   163 E H  -70.288  -35.844  174.847   34.030   68.030   61.300
 1aoa A   164 L H  -64.249  -32.972  178.893   33.130   67.660   57.620
 1aoa A   165 M H  -72.837  -17.058  177.917   34.870   64.280   57.690

 3rmv A   244 P L  -67.985    3.120 -179.540   11.850   -0.030   -3.890
 3rmv A   245 E H  -38.544  -51.354 -178.079    9.400   -1.280   -1.270
 3rmv A   246 F H  -64.824  -38.169  175.756   10.510    1.510    1.060
 3rmv A   247 L H  -64.610  -38.830  177.335   10.280    4.040   -1.760
 3rmv A   248 I H  -64.235  -40.004  177.215    6.770    2.800   -2.530

 3d00 A   129 E H  -70.030  -40.164  177.032   31.390   26.760   42.800
 3d00 A   130 R H  -67.364  -43.072  174.985   28.460   27.820   40.610
 3d00 A   131 L H  -53.096  -50.527 -178.315   25.990   26.610   43.230
 3d00 A   132 F H  -59.987  -42.776  178.435   27.700   28.730   45.890
 3d00 A   133 K H  -64.246  -40.210 -178.414   27.660   31.780   43.620

 3nrn A   115 L H  -66.102  -29.269  177.405   14.710   -3.270    5.080
 3nrn A   116 A H  -65.026  -45.325  178.817   15.210   -4.620    1.560
 3nrn A   117 E H  -64.714  -43.958  175.872   11.500   -4.390    0.780
 3nrn A   118 I H  -64.999  -33.574  176.131   11.310   -0.900    2.280
 3nrn A   119 R H  -65.000  -34.784  177.038   14.440   -0.040    0.300

 3q2i A   305 P H  -48.461  -42.969  179.010   -2.020   39.210   30.610
 3q2i A   306 L H  -64.991  -46.092 -177.365   -5.340   38.590   28.880
 3q2i A   307 Y H  -60.738  -38.943 -179.292   -5.100   34.800   29.210
 3q2i A   308 Y H  -66.402  -28.278  174.621   -4.420   35.070   32.940
 3q2i A   309 D H  -61.678  -46.742  177.968   -7.640   37.060   33.270

 1mqs A   534 G H  -65.648  -27.268  173.890   73.510   77.820   58.340
 1mqs A   535 L H  -64.493  -36.437  173.920   72.800   81.360   59.520
 1mqs A   536 T H  -62.535  -50.874  173.641   69.110   80.470   59.350
 1mqs A   537 E H  -52.309  -31.647 -178.354   69.730   77.360   61.460
 1mqs A   538 G H  -59.726  -36.382 -166.266   71.510   79.750   63.830

 3gza A   252 L H  -62.290  -46.867  176.392   50.470   64.690   38.700
 3gza A   253 E H  -67.206  -35.599  177.248   47.940   64.850   35.860
 3gza A   254 L H  -60.632  -42.323  177.628   46.490   68.010   37.390
 3gza A   255 L H  -70.670  -37.029 -174.619   49.910   69.670   37.180
 3gza A   256 K H  -73.572  -29.223 -172.018   50.590   68.260   33.720

 2uyo A    73 A H  -64.866  -44.143  179.856  -33.760   -6.800   21.200
 2uyo A    74 A H  -65.012  -41.826  179.197  -34.730  -10.020   19.400
 2uyo A    75 A H  -63.509  -36.394  176.420  -37.930   -8.470   18.060
 2uyo A    76 M H  -60.455  -47.048  179.711  -35.910   -5.540   16.720
 2uyo A    77 V H  -59.943  -45.417  178.853  -33.640   -7.890   14.770

 3k9t A   389 E H  -63.247  -36.254 -176.102    9.210  -29.780   63.980
 3k9t A   390 F H  -63.921  -47.884  177.949    7.690  -26.370   64.710
 3k9t A   391 A H  -60.883  -41.131 -179.643   10.410  -24.430   62.900
 3k9t A   392 M H  -62.192  -42.186  179.274   10.210  -26.830   59.960
 3k9t A   393 F H  -60.998  -43.179  178.021    6.450  -26.320   59.650

 3h1t A   323 R H  -52.375  -32.865  178.773   58.380   60.030   11.820
 3h1t A   324 E H  -67.819  -37.469  179.282   61.010   62.310   10.300
 3h1t A   325 I H  -69.272  -43.820 -179.502   61.190   64.380   13.480
 3h1t A   326 L H  -68.045  -40.830  179.323   61.460   61.340   15.750
 3h1t A   327 E H  -77.291  -21.072  175.474   64.040   59.660   13.510

 1zro A   287 T H  -68.737  -46.185  177.625   64.870   27.820   19.840
 1zro A   288 T H  -61.559  -44.050  176.311   65.500   24.490   18.130
 1zro A   289 L H  -53.122  -52.327 -175.471   64.260   22.650   21.220
 1zro A   290 V H  -62.494  -43.267 -178.058   60.990   24.580   21.270
 1zro A   291 K H  -64.723  -39.570 -177.583   60.370   24.170   17.540

 1ikp A   444 L H  -57.374  -44.746 -175.734   47.830   56.020   10.160
 1ikp A   445 E H  -61.806  -37.544  179.047   44.460   54.330    9.680
 1ikp A   446 A H  -73.635  -33.925  178.347   46.080   50.890    9.660
 1ikp A   447 A H  -62.784  -41.128  178.161   48.190   51.740   12.710
 1ikp A   448 Q H  -65.062  -44.205  176.136   45.050   52.520   14.710

 2q12 A    83 S H  -58.156  -41.411  177.299   44.680  -20.010    3.550
 2q12 A    84 S H  -61.147  -47.030  178.582   44.530  -18.900   -0.080
 2q12 A    85 T H  -57.649  -45.357 -174.835   40.730  -18.850   -0.020
 2q12 A    86 L H  -72.171  -30.975  173.538   40.650  -16.840    3.210
 2q12 A    87 Q H  -64.992  -39.101  176.438   43.220  -14.390    1.860

 3lhq A    97 V H  -65.983  -39.442  176.854   -0.620   21.170   45.050
 3lhq A    98 H H  -59.845  -43.437  179.715   -1.890   19.690   41.780
 3lhq A    99 I H  -60.831  -48.934 -176.129   -0.090   22.410   39.830
 3lhq A   100 L H  -64.877  -43.909 -179.180    3.230   21.900   41.610
 3lhq A   101 E H  -68.680  -39.736 -179.965    3.120   18.110   41.370

 1n1b A   186 E H  -58.635  -46.130 -178.537   55.210   19.100   70.240
 1n1b A   187 N H  -62.445  -47.558  179.637   52.840   18.810   67.270
 1n1b A   188 L H  -62.101  -39.479 -179.063   49.810   19.970   69.250
 1n1b A   189 L H  -62.417  -41.979  175.341   51.790   22.860   70.720
 1n1b A   190 L H  -62.828  -41.029  179.623   52.690   24.090   67.240

 2pv7 A   238 L H  -56.793  -45.645 -176.487   32.780   38.140   50.570
 2pv7 A   239 A H  -58.699  -40.883 -172.770   34.010   38.120   46.980
 2pv7 A   240 V H  -73.386  -38.099  179.179   31.750   40.990   45.940
 2pv7 A   241 I H  -77.915  -20.659  170.489   32.640   43.250   48.870
 2pv7 A   242 E H  -75.401  -37.251  172.325   36.300   42.450   48.230

 3g06 A   335 H H  -73.105  -21.274  173.687  -25.300   37.630    2.480
 3g06 A   336 L H  -75.933  -45.504  176.953  -24.950   40.450    5.010
 3g06 A   337 A H  -64.203  -41.039 -178.659  -21.160   40.530    4.710
 3g06 A   338 A H  -68.256  -41.156 -178.085  -21.380   40.260    0.920
 3g06 A   339 A H  -57.828  -29.507 -178.597  -24.020   42.980    0.610

 3awf A    59 I H  -51.186  -24.637  175.389    4.910  -60.880  -17.770
 3awf A    60 G H  -67.096  -49.396 -179.150    4.810  -63.650  -20.370
 3awf A    61 E H  -68.974  -39.391  178.437    2.940  -61.530  -22.910
 3awf A    62 V H  -62.156  -50.196  176.989    4.950  -58.420  -22.060
 3awf A    63 S H  -57.261  -45.809  177.722    8.270  -60.230  -22.500

 1mw9 X    65 G H  -54.991  -44.910  178.551   68.260   16.320   56.690
 1mw9 X    66 A H  -64.994  -40.087  178.981   68.940   19.730   55.160
 1mw9 X    67 L H  -61.577  -44.786 -179.279   66.920   18.830   52.070
 1mw9 X    68 V H  -65.107  -40.550  178.271   63.910   17.790   54.150
 1mw9 X    69 N H  -63.515  -38.903  179.453   64.110   20.970   56.230

 3hno A    90 R H  -64.997  -41.211  179.513   57.330   66.700   22.190
 3hno A    91 R H  -62.496  -35.559  177.938   54.060   64.830   21.620
 3hno A    92 E H  -64.267  -50.465 -176.141   52.340   67.180   24.060
 3hno A    93 Y H  -67.573  -35.438  175.295   53.540   70.370   22.360
 3hno A    94 E H  -65.839  -37.462  176.050   52.730   68.960   18.930

 1wa5 C   196 K L   -8.649  -33.902  179.893   71.510   -2.190   10.490
 1wa5 C   197 A H  -77.430  -65.324 -177.339   73.330    0.930   11.680
 1wa5 C   198 S H  -68.497  -23.911  178.618   73.020    3.330    8.750
 1wa5 C   199 L H  -62.922  -55.768 -177.921   69.680    1.740    7.850
 1wa5 C   200 N H  -56.358  -37.752  177.743   67.880    2.740   11.050

 2v57 A   130 V H  -60.660  -40.981  177.233    2.220  -10.780   -0.560
 2v57 A   131 E H  -57.066  -50.042 -179.808    0.530  -11.220   -3.930
 2v57 A   132 V H  -61.846  -41.984  176.718    3.520  -13.100   -5.330
 2v57 A   133 L H  -59.976  -43.639 -179.831    3.720  -15.230   -2.190
 2v57 A   134 N H  -65.340  -39.999 -179.033    0.020  -16.070   -2.490

 2uz8 A    92 H H  -69.866  -41.107  172.094   50.740   -8.490   83.130
 2uz8 A    93 T H  -59.990  -41.340  176.491   49.770  -10.920   85.880
 2uz8 A    94 L H  -64.994  -42.570 -176.604   46.580   -8.900   86.300
 2uz8 A    95 L H  -65.145  -38.127  178.137   45.950   -8.850   82.550
 2uz8 A    96 M H  -59.750  -47.240  179.447   46.290  -12.630   82.300

 1e8y A   762 D L  -68.509  -33.106 -165.942   46.230   32.060   15.870
 1e8y A   763 E L  -92.947   -4.959 -165.709   49.950   31.350   15.650
 1e8y A   764 V H  -66.954  -34.712 -177.873   50.440   29.970   19.140
 1e8y A   765 L H  -71.336  -51.857  179.359   49.950   26.310   18.220
 1e8y A   766 N H  -56.479  -40.796  176.864   52.270   26.250   15.200

 2iy9 A   160 S H  -56.825  -38.644 -179.661   28.040    7.480   13.700
 2iy9 A   161 V H  -64.218  -31.571  177.151   28.300   11.190   12.900
 2iy9 A   162 W H  -78.050  -46.767 -170.350   25.050   11.750   14.790
 2iy9 A   163 T H  -73.839  -34.065  174.111   25.680    9.430   17.730
 2iy9 A   164 E H  -67.420  -44.931  175.230   29.230   10.670   18.320

 3r41 A   140 T H  -50.881  -44.614  177.273    2.560    1.080   37.010
 3r41 A   141 Y H  -56.601  -45.606 -173.990    2.070    4.620   38.310
 3r41 A   142 E H  -66.603  -33.455  175.373   -1.710    4.290   38.200
 3r41 A   143 Y H  -59.812  -54.098 -176.358   -1.580    1.070   40.230
 3r41 A   144 W H  -69.985  -30.630 -178.863    0.380    2.620   43.090

 2b1e A   244 F L  -80.151  -12.109  175.715   14.090   31.510   -6.040
 2b1e A   245 F H  -56.762  -31.131 -177.222   13.640   32.110   -2.310
 2b1e A   246 S H  -55.647  -29.807  179.619   15.820   29.040   -1.780
 2b1e A   247 F H  -62.975  -37.267  178.840   18.800   31.160   -2.800
 2b1e A   248 E H  -80.717  -29.059  175.624   18.260   33.400    0.220

 1vlv A   258 M H  -60.713  -16.518  175.909  201.690  151.930   94.180
 1vlv A   259 A H  -59.389  -36.348 -179.679  204.260  153.150   96.710
 1vlv A   260 L H  -76.645  -29.799 -174.237  205.510  155.580   94.070
 1vlv A   261 L H  -95.046  -14.016 -174.583  202.010  156.690   93.090
 1vlv A   262 K H  -52.701  -43.155 -176.377  200.590  156.810   96.610

 1w2y A   148 G H  -57.281  -42.037  178.011   46.480   44.800    6.090
 1w2y A   149 E H  -65.612  -37.315  179.400   44.560   47.720    4.590
 1w2y A   150 L H  -63.872  -41.867  178.828   47.040   50.170    6.120
 1w2y A   151 L H  -61.403  -50.070 -178.845   49.970   48.380    4.500
 1w2y A   152 S H  -60.420  -47.333 -178.229   48.380   48.360    1.040

 3lq1 A   389 G L  -88.780  -28.108 -177.244  -12.850   26.050  -24.850
 3lq1 A   390 K H  -80.588  -22.510  173.595  -14.680   22.770  -24.290
 3lq1 A   391 I H  -60.444  -43.064  179.358  -14.250   23.070  -20.530
 3lq1 A   392 V H  -69.748  -42.844 -179.032  -16.520   26.120  -20.570
 3lq1 A   393 A H  -60.976  -44.229  179.894  -19.030   24.550  -22.950

 2hzm B    86 F H  -65.589  -23.085 -178.655    6.590   82.920  118.630
 2hzm B    87 R H  -72.282  -15.169  177.692    6.880   86.480  119.950
 2hzm B    88 I H  -58.614  -21.944 -179.919    7.000   85.040  123.470
 2hzm B    89 L H  -69.421  -22.054 -177.788   10.710   84.510  122.780
 2hzm B    90 K H  -77.165  -17.965 -177.689   11.190   88.280  122.830

 1t1u A   384 G H  -60.807  -41.657  178.614   22.450   -1.520   11.410
 1t1u A   385 H H  -60.835  -41.496  175.836   20.800   -4.940   11.300
 1t1u A   386 L H  -60.643  -44.475  179.600   23.280   -6.200   13.890
 1t1u A   387 A H  -61.362  -41.596  179.634   22.520   -3.210   16.110
 1t1u A   388 S H  -68.921  -43.391 -178.939   18.790   -3.860   15.840

 3qml C   215 Q H  -42.347  -36.920 -174.326   48.530  110.610   91.000
 3qml C   216 E H  -60.470  -41.653  178.703   44.730  110.770   91.090
 3qml C   217 W H  -75.099  -33.936  175.619   44.360  107.780   88.770
 3qml C   218 A H  -60.991  -39.155  175.827   47.200  105.960   90.520
 3qml C   219 N H  -65.963  -37.389 -178.994   45.210  106.250   93.750

 2ffj A   136 E H  -69.975  -40.272 -177.990    5.950   27.620  114.670
 2ffj A   137 E H  -66.386  -42.673 -179.362    4.390   26.090  117.780
 2ffj A   138 E H  -64.965  -39.455  178.158    3.230   22.960  115.970
 2ffj A   139 F H  -58.542  -40.889 -179.002    6.680   22.450  114.450
 2ffj A   140 R H  -58.579  -44.997  177.271    8.210   22.440  117.920

 3etv A   263 S H  -63.734  -33.719  177.429   11.130   -1.910   22.050
 3etv A   264 T H  -64.324  -42.887  177.315   12.330   -0.870   18.590
 3etv A   265 V H  -63.501  -39.992 -179.374    9.760    1.920   18.470
 3etv A   266 L H  -66.424  -42.485 -179.615   10.760    3.060   21.950
 3etv A   267 T H  -71.275  -30.401  172.821   14.460    3.120   21.100

 3d40 A    93 A H  -56.509  -30.253 -178.694   -8.810   25.810   15.940
 3d40 A    94 G H  -61.804  -24.880  177.858   -6.860   22.850   17.310
 3d40 A    95 L H  -61.841  -34.997  179.667   -5.250   25.270   19.760
 3d40 A    96 T H  -61.430  -45.788  178.025   -8.620   25.660   21.480
 3d40 A    97 E H  -68.824  -38.988 -176.697   -8.820   21.930   22.210

 2b0o E   153 Q H  -63.481  -35.676  175.417   -7.630  -13.760   31.000
 2b0o E   154 R H  -64.422  -48.758 -176.622  -11.410  -13.780   30.580
 2b0o E   155 L H  -67.274  -36.716  179.263  -11.870  -10.450   32.350
 2b0o E   156 W H  -58.624  -50.026 -176.846   -8.960   -8.870   30.470
 2b0o E   157 T H  -72.121  -30.940  173.400  -10.440   -9.600   27.050

 3clk A    81 L H  -56.843  -45.858 -173.159  -38.370    4.680   15.470
 3clk A    82 Q H  -66.040  -42.170  177.571  -41.780    3.100   14.920
 3clk A    83 L H  -64.781  -34.965  177.367  -40.470    0.370   12.630
 3clk A    84 L H  -64.813  -47.195 -175.872  -37.750   -0.370   15.180
 3clk A    85 Q H  -56.174  -30.790  172.734  -40.190   -0.720   18.080

 3c7m A    66 K H  -65.038  -46.744 -178.228  -20.790  -15.280  -20.560
 3c7m A    67 Q H  -63.867  -38.499  177.754  -19.170  -12.010  -21.620
 3c7m A    68 A H  -65.003  -41.923  175.893  -20.330  -10.300  -18.430
 3c7m A    69 S H  -58.434  -44.540 -178.481  -18.870  -13.120  -16.350
 3c7m A    70 E H  -62.968  -47.916 -179.232  -15.530  -12.760  -18.140

 2afb A   231 E H  -63.634  -43.422 -177.546   82.340   21.360  -23.270
 2afb A   232 A H  -70.038  -36.871  175.456   84.650   23.770  -21.450
 2afb A   233 Y H  -64.711  -42.137  173.739   83.710   22.320  -18.060
 2afb A   234 A H  -65.019  -35.324 -178.806   84.470   18.850  -19.400
 2afb A   235 K H  -63.836  -49.485 -177.901   87.680   20.220  -20.890

 3fp3 A    45 I H  -58.807  -33.826  176.205   13.080  -12.550  -15.060
 3fp3 A    46 K H  -51.897  -53.329 -176.296   12.280  -12.760  -18.770
 3fp3 A    47 Y H  -75.224  -29.542  173.290   15.940  -12.460  -19.730
 3fp3 A    48 Y H  -62.752  -41.072  175.006   17.010  -14.560  -16.750
 3fp3 A    49 Q H  -65.924  -38.906  172.896   14.800  -17.340  -18.100

 2zkm X   268 Q H  -64.164  -34.136  176.598   39.100   -2.340   27.940
 2zkm X   269 G H  -64.240  -37.908  174.830   37.540   -4.380   30.740
 2zkm X   270 L H  -63.520  -41.597  178.592   36.760   -1.130   32.550
 2zkm X   271 I H  -61.929  -47.434 -179.974   35.150    0.220   29.380
 2zkm X   272 D H  -62.009  -30.203 -175.998   32.980   -2.870   28.950

 2w61 A   149 V H  -65.026  -34.608 -176.529   -8.750   16.780   19.940
 2w61 A   150 H H  -60.113  -53.331 -179.213   -5.950   15.540   22.180
 2w61 A   151 I H  -70.515  -38.312  177.674   -3.410   18.180   21.150
 2w61 A   152 F H  -57.397  -44.461  177.506   -6.100   20.840   20.760
 2w61 A   153 E H  -61.220  -40.491  175.602   -7.130   20.300   24.380

 3hj4 A   135 I H  -62.947  -42.432 -179.042   65.100   16.940   -9.210
 3hj4 A   136 G H  -59.960  -41.051  178.936   64.200   14.060   -6.900
 3hj4 A   137 G H  -61.612  -46.248 -177.902   62.890   16.490   -4.290
 3hj4 A   138 V H  -62.671  -46.080 -178.408   60.680   18.300   -6.790
 3hj4 A   139 E H  -66.798  -44.774  178.263   59.200   15.110   -8.230

 2qsf A   207 Y H  -64.863  -40.715 -176.521   34.020   69.430   36.840
 2qsf A   208 K H  -63.752  -34.741  179.919   37.430   70.990   36.260
 2qsf A   209 D H  -71.806  -40.498 -179.577   39.130   68.240   38.250
 2qsf A   210 M H  -58.893  -44.071 -168.624   37.330   65.440   36.400
 2qsf A   211 V L  -90.771   11.232  175.637   38.350   66.660   32.950

 2ddr A   165 A H  -67.364  -41.206  178.219  -25.640   43.360  -52.690
 2ddr A   166 S H  -62.875  -37.773  176.709  -23.440   46.400  -52.020
 2ddr A   167 V H  -64.743  -47.567  179.532  -25.740   47.360  -49.150
 2ddr A   168 R H  -59.923  -40.115  178.377  -25.620   43.870  -47.640
 2ddr A   169 T H  -60.908  -44.990  178.456  -21.830   43.890  -47.900

 2vch A    52 Q H  -72.885  -39.265  179.996    4.550   41.380   25.090
 2vch A    53 R H  -65.086  -40.660  178.987    2.290   44.440   25.190
 2vch A    54 T H  -60.431  -42.471  179.954   -0.690   42.420   23.960
 2vch A    55 V H  -71.284  -37.488  179.238   -0.220   39.880   26.750
 2vch A    56 L H  -74.995  -23.348  175.557    0.360   42.600   29.350

 3h2g A   212 E H  -54.970  -51.500 -175.974   15.700   32.550   36.020
 3h2g A   213 Q H  -65.017  -33.576  178.724   17.570   29.270   35.550
 3h2g A   214 T H  -58.759  -47.276  178.482   17.750   28.740   39.310
 3h2g A   215 F H  -64.741  -41.130 -179.974   13.960   28.700   39.590
 3h2g A   216 L H  -60.036  -45.014 -173.809   13.650   26.480   36.530

 3ipq A    87 Q H  -78.178  -26.234  174.510   35.190    3.180   -8.440
 3ipq A    88 Q H  -68.726  -37.267  169.736   38.880    2.300   -8.640
 3ipq A    89 R H  -60.351  -46.186  177.416   39.450    5.770  -10.060
 3ipq A    90 F H  -56.810  -44.829  178.303   37.430    7.160   -7.160
 3ipq A    91 A H  -60.752  -44.035  179.301   39.630    5.230   -4.730

 3m73 A   167 Y H  -65.604  -28.105  174.339   38.120  -36.640    5.020
 3m73 A   168 L H  -61.245  -51.115  179.204   38.950  -39.290    2.420
 3m73 A   169 F H  -68.280  -34.714  174.756   36.270  -37.990    0.060
 3m73 A   170 F H  -60.287  -49.027 -179.962   37.210  -34.420    0.980
 3m73 A   171 G H  -61.277  -40.676  177.523   40.840  -35.040    0.040

 1ne2 A   129 R H  -73.032  -13.258 -179.418    4.710   28.710   19.730
 1ne2 A   130 A H  -64.592  -42.784  178.576    7.500   28.680   17.150
 1ne2 A   131 F H  -71.466  -36.342  179.099   10.130   27.870   19.770
 1ne2 A   132 I H  -64.996  -47.253 -177.745    7.850   25.350   21.460
 1ne2 A   133 D H  -63.251  -39.769  178.917    7.100   23.450   18.250

 3ec2 A   152 V H  -73.047  -23.755  174.385    9.600   28.240   16.740
 3ec2 A   153 R H  -78.268  -35.926  173.039   10.080   24.740   15.340
 3ec2 A   154 I H  -59.314  -38.829  175.764   12.270   23.830   18.310
 3ec2 A   155 S H  -62.155  -49.894 -177.038    9.330   24.850   20.500
 3ec2 A   156 A H  -65.087  -39.373 -177.355    6.860   22.710   18.570

 3b5o A   192 R H  -58.732  -47.727 -173.303   20.510   18.320   29.980
 3b5o A   193 T H  -73.942  -29.472  175.656   19.430   15.120   31.720
 3b5o A   194 S H  -68.301  -48.645 -177.971   23.000   13.830   31.960
 3b5o A   195 V H  -65.182  -40.123 -177.429   24.340   17.010   33.550
 3b5o A   196 A H  -55.628  -25.654 -173.070   21.400   17.320   35.940

 1lt8 A    97 Q H  -63.581  -23.347  173.624   11.000   20.690  -12.400
 1lt8 A    98 E H  -64.998  -32.178  176.402   11.380   20.060  -16.120
 1lt8 A    99 V H  -69.720  -41.806  176.352   14.810   18.620  -15.310
 1lt8 A   100 N H  -59.392  -45.296  179.829   13.300   16.310  -12.690
 1lt8 A   101 E H  -65.820  -44.280  179.351   10.730   15.070  -15.200

 3fse A   293 I H  -66.852  -23.772  174.333   53.970   25.180    0.090
 3fse A   294 Y H  -67.855  -29.993  176.502   53.050   21.550    0.710
 3fse A   295 Q H  -73.206  -34.983  171.310   55.940   21.420    3.170
 3fse A   296 I H  -65.668  -42.041  175.414   54.490   24.460    4.930
 3fse A   297 R H  -57.812  -45.912 -178.971   51.120   22.710    4.960

 2z1q A   447 L H  -70.417  -28.815  171.762   -3.340  112.550   36.370
 2z1q A   448 H H  -60.125  -46.326  176.891   -2.800  109.960   33.650
 2z1q A   449 Q H  -59.763  -36.828  177.040   -0.030  108.440   35.760
 2z1q A   450 V H  -61.724  -44.268  176.887   -2.470  108.400   38.680
 2z1q A   451 Q H  -60.510  -38.839  178.691   -4.940  106.390   36.610

 2gwg A    82 F H  -66.008  -39.910 -178.086   59.830   49.800   68.490
 2gwg A    83 N H  -59.888  -42.571  177.473   62.310   51.660   66.280
 2gwg A    84 V H  -68.032  -47.561 -179.399   64.990   49.050   66.950
 2gwg A    85 S H  -63.177  -35.417 -179.296   62.610   46.120   66.590
 2gwg A    86 S H  -65.010  -48.034  178.409   61.200   47.600   63.390

 2vqm A    95 L H  -65.012  -38.482  176.330    1.350   15.100   14.310
 2vqm A    96 G H  -64.995  -43.346  177.778    1.650   15.400   10.530
 2vqm A    97 S H  -61.008  -46.931 -178.156    4.890   13.420   10.570
 2vqm A    98 L H  -64.994  -37.033  178.854    3.390   10.690   12.750
 2vqm A    99 A H  -62.583  -44.828 -174.069    0.300   10.500   10.550

 2xwu B   678 V H  -62.712  -43.164  178.535    0.100  -69.400  -11.020
 2xwu B   679 V H  -62.007  -47.353  177.716   -0.960  -72.580  -12.830
 2xwu B   680 V H  -60.566  -40.390  179.016   -0.850  -70.850  -16.210
 2xwu B   681 L H  -61.617  -44.547 -178.823    2.550  -69.390  -15.340
 2xwu B   682 Q H  -64.560  -41.618 -179.005    3.960  -72.810  -14.460

 3e70 C    97 K H  -41.122  -43.932 -175.299  -26.060   16.700  -28.230
 3e70 C    98 I H  -61.697  -50.475 -176.697  -22.750   17.110  -30.050
 3e70 C    99 I H  -69.119  -39.894  177.371  -22.010   20.630  -28.810
 3e70 C   100 E H  -60.165  -35.726  179.798  -23.250   19.890  -25.290
 3e70 C   101 E H  -62.726  -45.330  179.328  -20.840   16.950  -25.160

 1w7j B    90 L H  -68.332  -32.111 -178.532  -24.830  -39.530   -2.500
 1w7j B    91 E H  -60.363  -28.742  178.182  -24.250  -37.050    0.320
 1w7j B    92 G H  -64.810  -36.293  179.995  -20.820  -38.620    0.810
 1w7j B    93 F H  -79.807  -32.949  179.281  -19.840  -37.600   -2.720
 1w7j B    94 R H  -59.922  -30.020  178.187  -21.420  -34.160   -2.420

 2abs A   273 V H  -62.040  -42.114  178.879   12.050  -24.250 -120.170
 2abs A   274 E H  -62.635  -40.813 -178.601   14.380  -22.570 -122.650
 2abs A   275 V H  -67.868  -42.629  178.693   16.390  -20.990 -119.830
 2abs A   276 C H  -64.249  -41.735  177.828   16.710  -24.250 -117.910
 2abs A   277 T H  -65.463  -40.131  176.573   17.800  -26.080 -121.060

 2p0o A    49 R H  -54.981  -44.999  177.539   55.210   86.880   33.330
 2p0o A    50 Q H  -70.684  -34.999  176.010   56.670   90.260   34.260
 2p0o A    51 R H  -61.935  -40.355  179.167   59.170   88.550   36.570
 2p0o A    52 L H  -68.907  -39.055  174.851   60.370   86.440   33.650
 2p0o A    53 T H  -59.636  -43.723  179.872   60.650   89.520   31.450

 1dbh A   135 K H  -55.338  -45.605 -176.733   43.800   14.850   15.540
 1dbh A   136 E H  -69.638  -40.284  177.916   40.670   16.430   14.080
 1dbh A   137 A H  -63.077  -41.620  179.537   38.590   13.280   14.470
 1dbh A   138 V H  -62.232  -42.814 -173.263   39.650   12.950   18.110
 1dbh A   139 Q H  -73.136  -44.696 -164.623   38.770   16.550   18.930

 2g3v A   116 R H  -61.055  -18.798 -179.614  120.610  110.670   64.220
 2g3v A   117 S H  -64.968  -17.405  176.388  120.480  106.920   63.610
 2g3v A   118 I H  -59.435  -35.420 -174.362  116.950  107.520   62.330
 2g3v A   119 L H  -69.121  -22.228 -176.837  118.400  108.990   59.140
 2g3v A   120 G H  -62.190  -15.880  178.725  120.190  105.720   58.360

 3gu3 A   129 W H  -55.587  -42.003 -173.900   59.660   46.020   21.570
 3gu3 A   130 I H  -59.837  -50.831  179.087   61.590   49.070   22.760
 3gu3 A   131 S H  -71.818  -26.996  172.917   58.690   50.620   24.660
 3gu3 A   132 N H  -61.879  -49.892 -178.679   57.680   47.130   25.760
 3gu3 A   133 M H  -71.697  -27.949  177.463   61.050   46.540   27.430

 3cih A   359 S H  -63.812  -26.918  179.875   32.570   33.290   26.620
 3cih A   360 E H  -66.303  -43.323  179.590   33.660   35.590   23.800
 3cih A   361 S H  -68.255  -34.744  177.236   36.550   33.320   22.810
 3cih A   362 V H  -63.342  -46.681  178.542   34.270   30.290   22.980
 3cih A   363 K H  -61.317  -44.336 -179.286   31.780   31.870   20.580

 2eb4 A   157 K H  -68.167  -20.684  178.131  -39.140  -12.870   17.470
 2eb4 A   158 V H  -58.158  -41.315 -177.206  -35.390  -12.450   17.020
 2eb4 A   159 F H  -70.799  -30.588  174.351  -35.890  -11.550   13.360
 2eb4 A   160 D H  -65.942  -45.754 -178.760  -38.510   -8.970   14.310
 2eb4 A   161 T H  -63.440  -43.410  179.102  -36.150   -7.290   16.770

 3pvl A   252 W H  -54.920  -33.371  176.657  -29.650   84.240  130.520
 3pvl A   253 L H  -59.520  -43.499 -170.941  -29.840   87.660  128.860
 3pvl A   254 E H  -76.194  -29.731  170.370  -27.550   86.600  126.030
 3pvl A   255 L H  -64.942  -48.727  179.223  -29.500   83.420  125.360
 3pvl A   256 Q H  -63.328  -34.978  178.634  -32.750   85.400  125.190

 2irm A   144 L H  -64.690  -15.311  172.762    4.940  -31.730   29.720
 2irm A   145 D H  -59.733  -38.559  175.264    6.260  -31.460   26.170
 2irm A   146 S H  -68.208  -41.518  174.927    3.160  -29.390   25.430
 2irm A   147 L H  -62.225  -34.922  179.106    3.790  -27.320   28.560
 2irm A   148 N H  -71.996   -5.873  171.920    7.370  -26.860   27.360

 3f02 A    84 F H  -75.709  -23.807  174.077   15.820   17.500   77.240
 3f02 A    85 S H  -70.714  -34.206  171.542   13.680   20.630   77.050
 3f02 A    86 F H  -68.719  -48.399  178.083   14.830   21.010   73.450
 3f02 A    87 L H  -62.585  -27.737  174.455   14.230   17.320   72.760
 3f02 A    88 K H  -67.827  -22.683 -177.158   10.820   17.820   74.370

 3nnr A   184 K H  -66.948  -13.518 -175.727   14.350   -5.830    4.920
 3nnr A   185 Q H  -67.657   -7.835  175.424   15.780   -4.220    1.790
 3nnr A   186 G H  -64.368  -24.845  176.207   12.940   -1.700    2.060
 3nnr A   187 I H  -56.059  -34.365  175.302   15.180    0.100    4.550
 3nnr A   188 Y H  -55.067  -42.163 -177.434   17.200    1.180    1.520

 1vjt A   145 Y H  -51.292  -46.010 -178.061   75.930    6.610   23.040
 1vjt A   146 P H  -54.762  -40.694 -171.733   74.800    5.880   19.480
 1vjt A   147 D H  -83.286  -41.081  179.527   71.850    8.260   19.770
 1vjt A   148 M H  -68.967  -37.742  179.241   73.480   11.060   21.750
 1vjt A   149 K H  -54.466  -51.350 -176.928   76.540   11.040   19.490

 2xwu B   159 G H  -57.776  -43.180 -177.253   -1.200   18.930  -46.910
 2xwu B   160 Q H  -64.575  -42.203 -179.817   -1.510   15.160  -47.270
 2xwu B   161 G H  -64.539  -38.619 -178.427    2.210   14.580  -46.790
 2xwu B   162 R H  -71.547  -41.770 -179.151    2.280   16.760  -43.680
 2xwu B   163 C H  -65.651  -42.412  178.401   -0.810   15.170  -42.120

 2dg6 A    41 E H  -64.911  -25.231 -179.363   -3.650   81.510    5.270
 2dg6 A    42 D H  -73.803  -27.929  173.763   -0.360   79.980    6.410
 2dg6 A    43 H H  -67.173  -43.702  176.769   -1.630   79.930    9.990
 2dg6 A    44 L H  -65.014  -45.008 -179.217   -4.680   77.940    8.900
 2dg6 A    45 R H  -63.524  -36.977  176.052   -2.590   75.630    6.720

 3hz8 A    71 L H  -55.663  -34.990  179.859   34.060   32.190   28.320
 3hz8 A    72 T H  -61.280  -41.556 -179.029   31.040   34.480   28.100
 3hz8 A    73 L H  -72.100  -30.918  172.839   31.730   35.220   24.430
 3hz8 A    74 A H  -64.808  -39.795  176.357   32.180   31.500   23.770
 3hz8 A    75 R H  -64.991  -37.882  175.301   28.730   30.940   25.270

 3igf A   290 V H  -63.991  -50.011 -178.573   22.980   61.770   10.890
 3igf A   291 E H  -62.776  -43.879 -176.981   21.820   60.660    7.450
 3igf A   292 Q H  -65.002  -40.945  178.247   24.720   58.250    6.970
 3igf A   293 A H  -62.227  -40.879 -179.237   24.170   56.630   10.370
 3igf A   294 E H  -64.995  -30.008 -175.696   20.490   56.100    9.590

 2pgw A    99 M H  -64.988  -35.693 -177.080   28.120   45.120  -25.840
 2pgw A   100 R H  -63.712  -49.336  178.963   31.860   45.620  -25.360
 2pgw A   101 A H  -65.008  -37.302  175.915   31.730   49.400  -25.770
 2pgw A   102 A H  -62.742  -44.310  179.517   28.610   49.520  -23.600
 2pgw A   103 N H  -59.464  -39.180  177.196   30.360   47.530  -20.870

 2qgm A   253 Y H  -59.856  -39.413 -175.181   33.460   48.210   53.060
 2qgm A   254 I H  -52.844  -53.342 -177.711   30.720   47.030   50.690
 2qgm A   255 W H  -77.002  -25.818  174.241   28.230   46.230   53.450
 2qgm A   256 A H  -60.154  -51.104  178.984   29.520   49.120   55.550
 2qgm A   257 K H  -67.588  -42.832  178.265   28.480   51.650   52.900

 1p77 A   201 A H  -56.282  -34.752  179.702   17.250   -6.710   17.140
 1p77 A   202 E H  -54.211  -33.085  178.072   15.680   -7.480   20.520
 1p77 A   203 I H  -71.948  -49.888 -178.904   16.380   -3.860   21.430
 1p77 A   204 L H  -56.625  -38.547 -175.109   14.940   -2.350   18.260
 1p77 A   205 K H  -59.860  -23.726 -176.227   11.750   -4.380   18.670

 3cux A   347 R H  -64.187  -36.673  176.023   16.950   30.370   22.560
 3cux A   348 A H  -64.543  -37.819  177.001   13.450   30.830   21.140
 3cux A   349 D H  -64.570  -47.746 -176.333   14.160   34.540   20.750
 3cux A   350 K H  -73.393  -30.083  173.703   17.490   33.990   19.000
 3cux A   351 E H  -66.730  -42.044  176.509   16.000   31.210   16.880

 2i10 A    92 T H  -65.020  -42.463  178.504    6.690   36.750   13.360
 2i10 A    93 G H  -58.617  -41.112  178.937    5.280   35.160   10.210
 2i10 A    94 R H  -59.779  -45.192  178.176    4.890   31.870   12.060
 2i10 A    95 V H  -60.846  -39.787  179.825    2.860   33.560   14.800
 2i10 A    96 E H  -61.724  -34.721  174.326    0.650   35.180   12.160

 2oyr A   187 M H  -65.023  -35.009  178.295   17.580   40.630   31.250
 2oyr A   188 R H  -60.009  -44.243 -178.660   15.560   40.750   34.470
 2oyr A   189 V H  -71.359  -42.810 -178.331   18.520   42.150   36.400
 2oyr A   190 F H  -64.246  -45.336 -174.476   19.610   44.550   33.660
 2oyr A   191 Q H  -73.714  -18.558  176.084   16.140   45.980   33.060

 1lrz A   222 D H  -66.729  -45.801 -178.159   42.000   58.050   77.750
 1lrz A   223 K H  -76.353  -12.048  177.257   38.440   58.200   76.420
 1lrz A   224 F H  -54.592  -62.157 -174.289   37.170   57.660   79.970
 1lrz A   225 Y H  -66.912  -34.747  179.017   37.570   61.260   81.140
 1lrz A   226 Y H  -62.656  -47.579  178.704   36.610   62.660   77.730

 1r3d A    66 A L   27.137  -61.483  178.810  -24.420   27.920    4.330
 1r3d A    67 E H  -89.683  -51.294  178.389  -24.950   24.800    6.430
 1r3d A    68 A H  -64.809  -39.636  178.716  -22.330   25.330    9.140
 1r3d A    69 V H  -65.074  -40.499  176.310  -23.150   29.040    9.280
 1r3d A    70 E H  -63.137  -41.487  179.315  -26.850   28.250    9.670

 3l0f A   127 S H  -68.535  -27.408  177.743   26.650  -32.660    0.790
 3l0f A   128 W H  -62.601  -49.089 -174.442   28.110  -33.900   -2.500
 3l0f A   129 Y H  -75.111  -30.016  173.304   28.930  -30.420   -3.790
 3l0f A   130 I H  -62.651  -42.448  176.696   30.170  -29.280   -0.390
 3l0f A   131 E H  -60.006  -44.481  177.128   32.680  -32.130   -0.450

 1evs A   105 I H  -69.994  -24.158  175.970   12.870   24.280   20.980
 1evs A   106 E H  -58.586  -41.663  178.181   16.190   22.560   21.640
 1evs A   107 D H  -60.129  -45.807  179.687   17.090   25.370   24.040
 1evs A   108 L H  -65.313  -40.551  179.819   13.840   24.910   25.950
 1evs A   109 E H  -61.695  -40.798  177.177   14.260   21.130   26.020

 1wa5 C   419 W H  -52.172  -35.426 -173.224   34.740  -26.230   19.240
 1wa5 C   420 K H  -64.786  -22.780  176.888   36.490  -23.130   17.900
 1wa5 C   421 F H  -67.981  -35.208 -178.891   35.030  -23.840   14.470
 1wa5 C   422 K H  -72.132  -42.788  174.021   31.510  -23.430   15.850
 1wa5 C   423 D H  -53.793  -36.908 -173.617   32.320  -20.110   17.510

 2p67 A   134 S H  -70.495  -41.024  172.930   21.880   38.380   33.210
 2p67 A   135 Q H  -62.254  -41.888  177.684   23.610   36.900   36.240
 2p67 A   136 R H  -60.006  -45.749  177.697   21.470   33.780   35.820
 2p67 A   137 A H  -57.408  -44.980  179.997   22.520   33.490   32.180
 2p67 A   138 R H  -59.979  -46.581 -177.446   26.180   33.760   33.180

 3agd A   388 V L  -58.736  -37.595 -176.063   30.490   44.430   32.530
 3agd A   389 H H  -63.413  -18.392 -178.634   30.390   45.800   36.070
 3agd A   390 E H  -65.581  -23.056  177.494   28.690   48.910   34.680
 3agd A   391 A H  -65.297  -44.424  178.447   25.490   46.870   34.420
 3agd A   392 A H  -64.355  -39.784  177.127   25.320   46.430   38.190

 2pft A   357 G H  -64.783  -48.998  177.538   66.560   69.720   23.470
 2pft A   358 A H  -64.982  -34.897  176.750   66.470   67.410   20.460
 2pft A   359 M H  -59.199  -48.572  177.768   62.700   67.160   20.860
 2pft A   360 L H  -66.418  -40.466 -176.515   62.340   70.920   20.520
 2pft A   361 A H  -62.724  -35.927 -178.561   64.960   71.090   17.770

 1qf8 A    69 S H  -58.463  -41.500  177.062   17.710   41.750   18.120
 1qf8 A    70 D H  -60.381  -44.005  179.873   17.960   45.460   18.910
 1qf8 A    71 L H  -65.010  -38.754 -179.915   21.410   44.950   20.410
 1qf8 A    72 I H  -69.056  -38.541  177.153   22.540   42.920   17.400
 1qf8 A    73 E H  -61.154  -43.158  176.649   21.250   45.570   14.990

 1rd5 A   190 E H  -57.925  -46.302  177.511   46.750    4.560   20.960
 1rd5 A   191 S H  -66.457  -39.280  179.369   43.830    2.190   20.430
 1rd5 A   192 L H  -57.215  -41.629  178.225   41.350    5.050   20.820
 1rd5 A   193 I H  -67.970  -46.821 -174.727   42.990    6.840   17.890
 1rd5 A   194 Q H  -64.300  -37.591 -177.354   43.270    3.740   15.700

 3hl1 A   112 L H  -60.062  -40.065 -179.490   13.270    9.280  107.450
 3hl1 A   113 T H  -60.306  -45.012 -175.786   15.360   11.510  109.700
 3hl1 A   114 R H  -73.756  -42.396 -178.920   18.460    9.340  109.350
 3hl1 A   115 V H  -68.107  -37.733  173.716   18.070    8.620  105.640
 3hl1 A   116 N H  -59.847  -41.762  177.716   17.490   12.310  104.930

 2q0d A    50 D H  -53.678  -46.648 -175.111    5.220   16.530  -46.060
 2q0d A    51 A H  -67.496  -43.668  178.317    2.890   18.640  -48.190
 2q0d A    52 T H  -62.041  -41.173  175.036    5.680   20.330  -50.140
 2q0d A    53 Y H  -54.999  -48.532 -179.131    7.220   16.920  -50.820
 2q0d A    54 R H  -65.045  -40.737  179.356    3.940   15.700  -52.290

 3ps0 A   234 Y H  -50.787  -52.146 -174.590  118.390   78.090   86.850
 3ps0 A   235 S H  -64.980  -23.834  177.805  118.230   75.190   84.410
 3ps0 A   236 L H  -78.319  -42.384 -169.081  114.520   74.830   85.150
 3ps0 A   237 L H  -90.964  -20.194 -174.999  113.560   78.480   84.750
 3ps0 A   238 S L  -80.203  -30.330 -177.051  115.940   79.390   81.940

 2ha2 A   267 T H  -61.722  -46.344 -179.616   59.430    7.610   17.450
 2ha2 A   268 E H  -71.042  -41.696  176.479   61.300   10.830   16.650
 2ha2 A   269 L H  -57.782  -53.687 -178.538   58.440   12.210   14.550
 2ha2 A   270 I H  -65.413  -40.002  178.557   55.850   11.560   17.270
 2ha2 A   271 A H  -55.019  -44.919  179.183   58.230   12.700   20.000

 3hsi A   105 A L  -37.205  -55.243 -175.619   27.910   39.410   41.830
 3hsi A   106 T L -110.193  169.813  176.041   27.120   43.000   40.890
 3hsi A   107 N H  -62.036  -36.589  176.560   29.100   46.230   40.550
 3hsi A   108 A H  -55.007  -44.989  177.401   27.430   47.430   43.740
 3hsi A   109 D H  -60.665  -36.071 -177.099   29.030   44.520   45.590

 3p0w A   125 M H  -70.966  -24.124 -178.887   52.290   76.590   77.810
 3p0w A   126 D H  -64.318  -27.984  175.405   48.880   75.070   77.120
 3p0w A   127 N H  -65.000  -34.721  178.411   50.080   71.910   78.850
 3p0w A   128 V H  -77.689  -43.683 -178.186   50.600   73.950   82.010
 3p0w A   129 I H  -63.074  -45.245 -174.941   47.390   75.960   81.720

 2i7n A   207 G H  -68.180  -26.808  175.791    4.920   23.240   11.450
 2i7n A   208 G H  -64.992  -35.489  175.504    1.410   21.890   10.880
 2i7n A   209 T H  -69.994  -41.657  176.807    2.330   21.410    7.220
 2i7n A   210 F H  -55.245  -60.000 -176.862    5.590   19.710    8.190
 2i7n A   211 L H  -65.174  -42.277 -179.209    3.990   17.150   10.500

 3p2h A   121 R H  -64.472  -46.680 -179.626   -6.900   84.250   41.730
 3p2h A   122 P H  -61.683  -40.916 -179.001   -5.200   82.630   38.730
 3p2h A   123 M H  -66.656  -41.974  177.183   -3.490   80.060   40.960
 3p2h A   124 L H  -66.754  -40.000  179.858   -6.750   79.170   42.700
 3p2h A   125 A H  -60.354  -43.615  179.515   -8.580   79.010   39.380

 2a7k A    73 S H  -64.938  -33.683 -179.408   51.490  -44.150  130.680
 2a7k A    74 E H  -74.183  -35.337 -177.076   51.090  -46.880  128.070
 2a7k A    75 D H  -78.557  -34.447  178.019   52.850  -44.880  125.350
 2a7k A    76 I H  -65.337  -48.876  176.852   55.730  -43.810  127.590
 2a7k A    77 E H  -65.244  -38.721  175.167   56.490  -47.380  128.640

 3ni7 A   115 I H  -56.302  -39.235  179.765   23.850   37.240   30.960
 3ni7 A   116 H H  -54.923  -35.799 -174.028   26.450   39.990   30.630
 3ni7 A   117 I H  -90.013  -27.589  178.648   28.930   37.830   32.540
 3ni7 A   118 Q H  -71.006  -28.991 -178.162   27.970   34.510   30.940
 3ni7 A   119 I H  -61.793  -55.861 -178.594   28.770   35.900   27.500

 1t1u A   469 L H  -57.812  -51.456 -179.843  -12.100  -29.840   36.190
 1t1u A   470 A H  -53.448  -42.249 -178.307  -14.330  -31.810   38.560
 1t1u A   471 F H  -62.987  -55.557 -169.969  -11.260  -32.970   40.490
 1t1u A   472 V H  -68.018  -25.610  176.812   -9.520  -29.630   40.950
 1t1u A   473 Q H  -60.359  -30.303 -175.238  -12.760  -27.940   41.990

 3oc7 A    88 D H  -60.154  -43.545  178.787  -25.960   17.990  -16.970
 3oc7 A    89 M H  -66.393  -37.808  179.836  -25.470   19.890  -13.710
 3oc7 A    90 A H  -65.018  -43.215  179.896  -24.350   16.710  -11.950
 3oc7 A    91 V H  -61.649  -47.067 -179.468  -21.730   15.950  -14.600
 3oc7 A    92 E H  -64.073  -39.308  175.364  -20.270   19.460  -14.460

 2nva A   228 T L -122.457   21.889 -177.699   94.440   70.970   41.840
 2nva A   229 Y H  -61.451  -46.717  176.952   95.950   71.060   38.350
 2nva A   230 M H  -73.818  -40.441 -175.910   99.440   70.260   39.650
 2nva A   231 S H  -59.048  -44.433 -174.943   98.180   68.060   42.480
 2nva A   232 D H  -64.974  -43.958 -176.276   96.280   65.700   40.200

 3c3r A   263 F H  -60.025  -54.899 -174.028   33.490   24.600   29.650
 3c3r A   264 P H  -64.040  -31.572  177.357   36.550   22.730   28.400
 3c3r A   265 V H  -68.641  -41.881  177.457   35.170   22.740   24.860
 3c3r A   266 L H  -64.894  -42.948  179.712   34.670   26.500   24.930
 3c3r A   267 A H  -66.098  -40.094  176.121   38.150   27.050   26.350

 1sw6 A   260 D L  163.594  148.061 -173.970   24.750   37.070   47.920
 1sw6 A   261 S H  -58.470  -39.503 -177.870   25.790   40.600   48.890
 1sw6 A   262 I H  -72.238  -55.431 -176.482   25.610   41.820   45.290
 1sw6 A   263 L H  -56.414  -36.311 -179.910   22.390   40.140   44.170
 1sw6 A   264 E H  -72.659  -46.715 -177.220   20.650   41.390   47.310

 3dss A   206 E H  -61.186  -40.747 -177.493   22.340   -3.730   -4.940
 3dss A   207 N H  -60.565  -43.674  177.584   23.930   -6.400   -2.750
 3dss A   208 V H  -69.990  -39.464  179.482   23.060   -4.500    0.420
 3dss A   209 L H  -59.412  -45.620 -179.140   19.620   -3.590   -0.910
 3dss A   210 L H  -63.740  -40.713  174.045   18.750   -7.230   -1.550

 1va6 A   465 K H  -63.186  -45.360 -179.416   15.710   20.920   -1.220
 1va6 A   466 A H  -60.739  -41.002  179.385   13.990   22.300    1.890
 1va6 A   467 F H  -66.770  -47.992  179.020   15.540   19.570    4.030
 1va6 A   468 A H  -56.685  -42.323 -179.525   19.020   20.020    2.590
 1va6 A   469 E H  -64.991  -49.990 -179.733   18.820   23.760    3.220

 3cdl A   132 E H  -52.787  -38.327 -176.415   52.630    7.540  -14.750
 3cdl A   133 T H  -52.439  -56.411 -177.015   55.510    7.210  -12.290
 3cdl A   134 F H  -70.010  -35.070 -176.700   54.890   10.520  -10.530
 3cdl A   135 S H  -59.974  -45.850 -179.716   51.120   10.310  -10.940
 3cdl A   136 A H  -65.420  -42.144  177.683   50.840    7.120   -8.900

 1e7w A   137 E H  -72.845  -29.928 -176.391   27.290   23.730   23.790
 1e7w A   138 A H  -59.838  -34.204 -178.648   27.350   20.490   21.790
 1e7w A   139 M H  -69.325  -31.744 -178.620   24.260   19.260   23.640
 1e7w A   140 E H  -71.849  -43.023  175.813   22.310   22.380   22.680
 1e7w A   141 T H  -67.708  -40.193  178.394   23.040   22.010   18.970

 1jix A    78 L H  -67.955  -25.821 -179.039   18.340  -19.950    9.760
 1jix A    79 A H  -62.031  -35.138  175.974   16.340  -17.030   11.150
 1jix A    80 I H  -83.003  -48.412 -169.030   18.010  -14.750    8.610
 1jix A    81 L H  -68.753  -45.006 -177.615   18.510  -17.180    5.740
 1jix A    82 S H  -66.779  -38.493 -179.787   15.050  -18.760    5.710

 3l5a A   132 N H  -56.796  -43.738 -177.400   49.080   52.200   22.760
 3l5a A   133 Q H  -66.466  -38.864  174.816   46.970   51.520   19.660
 3l5a A   134 A H  -61.804  -38.153  176.249   49.840   49.670   17.990
 3l5a A   135 I H  -59.020  -45.794 -179.283   50.100   47.550   21.130
 3l5a A   136 L H  -70.697  -36.069 -174.820   46.440   46.570   20.840

 2w53 A   110 M H  -57.683  -39.968 -179.681   17.320   20.270   30.570
 2w53 A   111 E H  -61.920  -46.090  176.925   19.400   21.000   27.470
 2w53 A   112 I H  -56.150  -46.225 -178.319   21.740   18.090   28.190
 2w53 A   113 M H  -62.430  -53.135 -172.359   18.780   15.740   28.620
 2w53 A   114 L H  -71.043  -34.398 -175.399   16.830   16.800   25.540

 2opj A   111 V H  -67.051  -45.334  178.184    7.380   19.640   47.450
 2opj A   112 A H  -65.062  -31.153  179.300    4.760   22.380   47.630
 2opj A   113 R H  -65.556  -47.329  177.803    3.970   21.750   43.970
 2opj A   114 V H  -63.689  -39.544  175.439    3.140   18.090   44.550
 2opj A   115 E H  -56.620  -49.582 -177.170    1.100   19.080   47.610

 3l0f A   126 P L -153.253  -40.215  174.632   24.060  -30.810   -1.280
 3l0f A   127 S H  -68.535  -27.408  177.743   26.650  -32.660    0.790
 3l0f A   128 W H  -62.601  -49.089 -174.442   28.110  -33.900   -2.500
 3l0f A   129 Y H  -75.111  -30.016  173.304   28.930  -30.420   -3.790
 3l0f A   130 I H  -62.651  -42.448  176.696   30.170  -29.280   -0.390

 2d4y A   389 N L -119.338   15.857 -169.767   -2.150   -7.230  -43.230
 2d4y A   390 R H  -63.989  -44.263  177.716   -5.140   -8.500  -41.280
 2d4y A   391 N H  -69.479  -34.015  173.692   -3.170   -9.560  -38.210
 2d4y A   392 G H  -58.823  -41.349  177.871   -1.180   -6.330  -38.450
 2d4y A   393 Q H  -66.731  -39.827  177.005   -4.470   -4.450  -38.170

 2va8 A   380 I H  -79.586  -37.896  171.457    3.340   -1.200   32.390
 2va8 A   381 M H  -57.207  -40.126  176.884    4.580    0.890   35.310
 2va8 A   382 E H  -61.688  -41.508  173.666    1.070    2.330   35.450
 2va8 A   383 Y H  -56.139  -47.691 -176.216   -0.280   -1.220   35.690
 2va8 A   384 K H  -65.302  -38.569 -179.306    2.070   -1.960   38.590

 3d1r A   247 R H  -62.483  -43.514  179.507   -8.960   26.410   -3.030
 3d1r A   248 R H  -59.964  -44.699  179.450   -6.380   23.610   -2.980
 3d1r A   249 I H  -69.252  -43.008 -176.801   -5.920   23.960    0.780
 3d1r A   250 G H  -61.653  -39.467 -179.599   -9.620   24.410    1.490
 3d1r A   251 E H  -64.383  -38.455  175.400  -10.500   21.200   -0.350

 2rek A   106 R H  -69.040  -41.567  176.418   21.360   55.620   14.780
 2rek A   107 G H  -56.352  -36.982 -177.055   23.330   53.080   16.790
 2rek A   108 A H  -57.976  -25.190 -175.069   20.440   52.930   19.250
 2rek A   109 A H  -60.823  -24.739  178.477   18.320   51.380   16.500
 2rek A   110 R H  -59.924  -29.875 -177.852   20.130   48.090   17.110

 1ltz A   259 A H  -48.047  -53.121 -177.060  -30.370   17.740   13.280
 1ltz A   260 P H  -67.103  -28.077 -178.688  -31.140   16.800    9.680
 1ltz A   261 L H  -71.886  -36.623  176.191  -27.990   14.690    9.510
 1ltz A   262 Y H  -59.006  -42.227 -178.639  -29.080   12.540   12.450
 1ltz A   263 L H  -73.707  -37.158 -179.439  -32.300   11.680   10.620

 1ezi A    83 I H  -65.156  -28.229  176.555   -0.160   -7.260    6.150
 1ezi A    84 S H  -69.990  -41.560  177.691    0.090  -10.430    4.070
 1ezi A    85 G H  -65.012  -39.818  179.540   -3.410   -9.930    2.680
 1ezi A    86 V H  -66.252  -47.829  178.181   -2.630   -6.300    1.870
 1ezi A    87 I H  -63.698  -36.924  174.409    0.650   -7.130    0.140

 3gde A   327 A H  -58.654  -33.607  179.384   26.520  -21.090   11.120
 3gde A   328 K H  -68.729  -33.317 -179.861   27.760  -23.980    8.990
 3gde A   329 M H  -70.185  -33.146  176.031   24.510  -25.860    9.560
 3gde A   330 V H  -59.743  -39.294 -179.450   22.530  -22.890    8.260
 3gde A   331 E H  -75.898  -43.727 -178.347   24.380  -23.180    4.950

 1xl7 A   291 S H  -60.743  -30.755 -177.898  -10.710  123.730   65.300
 1xl7 A   292 Q H  -60.886  -30.462 -179.325   -7.210  122.440   64.540
 1xl7 A   293 V H  -65.190  -39.686  177.060   -6.270  125.900   63.270
 1xl7 A   294 F H  -60.966  -45.981 -174.520   -6.970  127.440   66.670
 1xl7 A   295 E H  -70.161  -33.522  176.946   -4.800  124.890   68.480

 2vvm A   238 Y H  -64.361  -44.238  176.795   16.840   17.040   17.120
 2vvm A   239 Q H  -61.669  -39.298  176.249   17.210   13.270   16.910
 2vvm A   240 G H  -59.469  -45.569  178.624   19.920   13.470   19.570
 2vvm A   241 C H  -59.883  -50.009 -178.022   17.550   15.360   21.870
 2vvm A   242 M H  -60.790  -39.391 -179.402   14.710   12.890   21.360

 3eo5 A    95 D H  -70.554  -37.771  173.565   10.540   14.560   68.560
 3eo5 A    96 A H  -65.035  -45.591  178.237   14.280   15.030   69.040
 3eo5 A    97 I H  -65.032  -39.987  178.099   13.810   15.260   72.800
 3eo5 A    98 A H  -65.009  -33.846  174.054   11.480   12.250   72.750
 3eo5 A    99 G H  -63.232  -46.853  177.948   14.190   10.350   70.870

 3cm3 A   140 M H  -61.035  -45.413 -176.436   24.980    4.000    3.620
 3cm3 A   141 L H  -76.117  -37.458 -178.668   24.550    0.600    5.250
 3cm3 A   142 Y H  -71.396  -35.415  174.081   23.980    1.940    8.760
 3cm3 A   143 F H  -55.309  -52.804 -179.944   21.340    4.370    7.490
 3cm3 A   144 L H  -64.885  -39.562  178.226   19.300    1.500    6.050

 2qzc A    86 L H  -59.777  -47.149  176.816    5.970   20.040  -24.870
 2qzc A    87 E H  -67.872  -44.536 -178.598    6.270   21.990  -28.120
 2qzc A    88 T H  -57.756  -52.031 -176.856    7.640   25.080  -26.380
 2qzc A    89 H H  -74.959  -26.951  171.567   10.410   23.220  -24.550
 2qzc A    90 G H  -59.518  -45.036  177.501   10.980   21.020  -27.590

 2pq6 A    89 P H  -51.086  -49.592 -179.178    9.620   -4.450   15.630
 2pq6 A    90 T H  -65.579  -40.025  178.008    9.030   -4.400   11.870
 2pq6 A    91 L H  -59.502  -51.040  179.082   11.030   -1.200   11.480
 2pq6 A    92 C H  -56.274  -45.105  179.328   14.040   -2.640   13.300
 2pq6 A    93 Q H  -54.111  -45.753 -179.124   13.870   -5.790   11.180

position:  4  neighbors: 200

 1mpx A   196 V H  -62.772  -19.839 -172.975   35.700   77.610    8.880
 1mpx A   197 N H  -82.457   -4.232 -177.151   37.150   79.180    5.740
 1mpx A   198 F H  -56.413  -44.200 -178.372   33.790   79.060    3.980
 1mpx A   199 D H  -68.494  -34.509  176.419   32.900   82.590    5.100
 1mpx A   200 Y H  -60.330  -39.601  178.981   36.320   83.860    4.030

 3fnb A   295 K H  -64.106  -31.819  179.793   13.510    4.350   78.800
 3fnb A   296 V H  -62.830  -54.178  177.707   11.790    7.690   79.360
 3fnb A   297 A H  -58.710  -44.259 -178.276   13.010    8.070   82.940
 3fnb A   298 E H  -54.320  -49.468 -179.575   16.450    6.780   81.980
 3fnb A   299 V H  -64.991  -40.683 -179.968   16.930    9.490   79.360

 2z5l A   215 R H  -72.867  -29.983  179.630   27.180    0.940   -1.080
 2z5l A   216 A H  -57.429  -51.227 -178.142   24.880    0.760    1.940
 2z5l A   217 L H  -72.106  -32.716  176.065   27.460    2.270    4.290
 2z5l A   218 E H  -61.417  -43.963  178.228   28.640    4.680    1.600
 2z5l A   219 L H  -63.107  -40.921  177.665   25.120    6.070    1.280

 1sw6 A   261 S H  -58.470  -39.503 -177.870   25.790   40.600   48.890
 1sw6 A   262 I H  -72.238  -55.431 -176.482   25.610   41.820   45.290
 1sw6 A   263 L H  -56.414  -36.311 -179.910   22.390   40.140   44.170
 1sw6 A   264 E H  -72.659  -46.715 -177.220   20.650   41.390   47.310
 1sw6 A   265 N H  -75.452  -12.530 -178.959   21.970   44.950   47.150

 3agd A   390 E H  -65.581  -23.056  177.494   28.690   48.910   34.680
 3agd A   391 A H  -65.297  -44.424  178.447   25.490   46.870   34.420
 3agd A   392 A H  -64.355  -39.784  177.127   25.320   46.430   38.190
 3agd A   393 A H  -63.831  -36.686  177.819   25.980   50.150   38.670
 3agd A   394 A H  -64.307  -44.985 -179.312   23.140   50.900   36.260

 2plw A    93 S H  -50.364  -59.671 -177.706   22.210   24.840    9.610
 2plw A    94 V H  -71.433  -38.666 -176.179   18.440   24.600    9.170
 2plw A    95 D H  -57.960  -50.110 -173.812   18.440   20.910    8.290
 2plw A    96 Y H  -69.784  -34.629  175.902   20.080   19.730   11.510
 2plw A    97 K H  -65.597  -37.813  172.054   17.910   21.990   13.660

 1v9l A   267 A H  -76.071  -26.521  175.377   25.180  128.790   71.520
 1v9l A   268 L H  -68.792  -38.451  176.435   22.950  126.230   73.230
 1v9l A   269 V H  -60.114  -44.761  176.886   22.650  128.530   76.250
 1v9l A   270 E H  -71.689  -30.221  177.111   21.470  131.340   73.970
 1v9l A   271 L H  -59.625  -39.060  178.731   19.320  128.840   72.090

 3cmm A   644 G H  -62.104  -37.066  177.965  -12.150   16.010  -88.230
 3cmm A   645 V H  -60.759  -47.474  177.699   -9.250   18.380  -88.840
 3cmm A   646 L H  -62.290  -42.272 -179.212  -10.950   19.860  -91.900
 3cmm A   647 E H  -62.167  -36.212 -176.141  -14.260   20.090  -90.040
 3cmm A   648 S H  -69.654  -23.626 -176.864  -12.630   21.980  -87.180

 2iyf A   248 A H  -61.497  -41.502  176.438    6.500   16.730  -24.450
 2iyf A   249 F H  -60.052  -44.864 -177.351    6.950   13.300  -26.030
 2iyf A   250 Y H  -67.265  -32.297  174.643    6.540   14.750  -29.520
 2iyf A   251 R H  -61.274  -40.318  179.338    9.110   17.430  -28.730
 2iyf A   252 E H  -71.582  -34.632  177.567   11.620   14.690  -27.960

 3i3t A    49 E H  -42.424  -53.280 -171.501   21.660   37.300  -20.660
 3i3t A    50 L H  -65.006  -37.571  178.242   19.250   34.630  -21.870
 3i3t A    51 T H  -67.683  -35.436  176.736   21.970   32.000  -22.260
 3i3t A    52 E H  -63.858  -51.872  178.833   23.180   32.740  -18.730
 3i3t A    53 A H  -62.199  -40.904  176.854   19.720   32.320  -17.200

 3iv0 A    63 K H  -65.867  -29.465 -175.338    2.460    5.240   66.570
 3iv0 A    64 Y H  -60.910  -21.866  177.955    3.440    4.160   63.060
 3iv0 A    65 V H  -68.700  -50.743  175.822    6.730    6.000   63.590
 3iv0 A    66 A H  -64.111  -37.887  176.851    7.780    3.830   66.520
 3iv0 A    67 Y H  -56.427  -50.924  179.228    6.400    0.800   64.680

 2hpi A   349 A H  -53.290  -32.545  179.859  -71.830  -40.680    6.650
 2hpi A   350 L H  -73.542  -42.893  179.885  -71.680  -42.070   10.190
 2hpi A   351 A H  -63.684  -41.610  178.131  -69.460  -39.280   11.520
 2hpi A   352 E H  -57.886  -40.660  178.320  -71.720  -36.620   10.020
 2hpi A   353 A H  -70.040  -43.294 -176.732  -74.650  -38.130   11.910

 2okc A   201 E H  -56.418  -39.151 -179.810  101.000   28.480  104.400
 2okc A   202 K H  -80.098  -25.130  170.195  100.880   32.280  104.240
 2okc A   203 R H  -62.378  -45.651  176.588   97.810   32.090  102.020
 2okc A   204 D H  -67.914  -37.460  173.529   96.040   30.200  104.810
 2okc A   205 F H  -56.039  -52.147  174.727   97.490   32.670  107.310

 3agd A   389 H H  -63.413  -18.392 -178.634   30.390   45.800   36.070
 3agd A   390 E H  -65.581  -23.056  177.494   28.690   48.910   34.680
 3agd A   391 A H  -65.297  -44.424  178.447   25.490   46.870   34.420
 3agd A   392 A H  -64.355  -39.784  177.127   25.320   46.430   38.190
 3agd A   393 A H  -63.831  -36.686  177.819   25.980   50.150   38.670

 3pt1 A   176 D H  -72.830  -28.263  176.936   -3.790   28.750  -23.770
 3pt1 A   177 I H  -67.101  -41.053  176.520   -4.240   27.860  -20.100
 3pt1 A   178 L H  -62.352  -40.426  178.332   -6.910   25.310  -21.000
 3pt1 A   179 K H  -58.330  -41.341  176.342   -4.570   23.800  -23.590
 3pt1 A   180 V H  -60.433  -45.961  178.686   -2.000   23.240  -20.840

 3ngq A   286 C H  -59.598  -16.462 -178.778    1.980   28.040    5.060
 3ngq A   287 L H  -62.506  -25.947 -179.139    3.710   30.950    6.790
 3ngq A   288 M H  -69.230  -14.668  176.427    7.000   29.730    5.330
 3ngq A   289 N H  -66.267  -11.574 -178.633    5.640   30.750    1.940
 3ngq A   290 F H -109.595    0.920  179.370    6.560   34.280    3.010

 2r7g A   205 T H  -69.954  -33.824  179.397   -6.980  -11.560    9.410
 2r7g A   206 S H  -64.651  -40.014  177.598   -4.580   -8.780    8.420
 2r7g A   207 L H  -66.193  -40.725  175.676   -3.610  -10.650    5.260
 2r7g A   208 S H  -59.932  -45.303  179.316   -7.280  -11.200    4.430
 2r7g A   209 L H  -65.031  -40.234  176.633   -7.960   -7.490    4.870

 3lq1 A   390 K H  -80.588  -22.510  173.595  -14.680   22.770  -24.290
 3lq1 A   391 I H  -60.444  -43.064  179.358  -14.250   23.070  -20.530
 3lq1 A   392 V H  -69.748  -42.844 -179.032  -16.520   26.120  -20.570
 3lq1 A   393 A H  -60.976  -44.229  179.894  -19.030   24.550  -22.950
 3lq1 A   394 E H  -69.989  -38.556  175.703  -19.370   21.440  -20.780

 1qqe A   239 N H  -78.249  -33.249  171.903  -25.180   58.290   28.880
 1qqe A   240 F H  -62.864  -44.552  176.405  -24.400   55.160   26.870
 1qqe A   241 L H  -55.967  -45.579 -179.972  -24.870   53.110   30.040
 1qqe A   242 K H  -51.306  -53.411 -177.484  -28.270   54.730   30.580
 1qqe A   243 S H  -61.787  -20.701  179.769  -29.580   53.600   27.190

 3ec2 A   153 R H  -78.268  -35.926  173.039   10.080   24.740   15.340
 3ec2 A   154 I H  -59.314  -38.829  175.764   12.270   23.830   18.310
 3ec2 A   155 S H  -62.155  -49.894 -177.038    9.330   24.850   20.500
 3ec2 A   156 A H  -65.087  -39.373 -177.355    6.860   22.710   18.570
 3ec2 A   157 D H  -69.782  -39.512  174.927    9.210   19.730   18.420

 1ohf A   574 A H  -71.920  -42.979  178.007  -36.280  112.180  105.830
 1ohf A   575 V H  -64.178  -32.212  175.645  -35.860  109.020  107.910
 1ohf A   576 L H  -63.551  -45.899  176.960  -38.610  107.450  105.810
 1ohf A   577 A H  -59.020  -41.213  175.301  -36.660  108.170  102.620
 1ohf A   578 F H  -60.122  -49.415 -179.093  -33.620  106.560  104.250

 3lig A   179 A H  -66.870  -48.207 -170.808   73.500   -0.950   35.780
 3lig A   180 R H  -66.549  -40.840  179.238   75.150    1.730   33.660
 3lig A   181 L H  -63.590  -44.902  175.292   78.590    1.360   35.230
 3lig A   182 D H  -56.509  -47.192 -177.479   78.510   -2.400   34.730
 3lig A   183 V H  -65.705  -46.551 -176.222   77.490   -1.950   31.090

 1ja1 A   328 N H  -68.680  -39.055  178.359   27.790   -9.260   41.410
 1ja1 A   329 V H  -63.858  -47.160  179.665   29.050   -9.790   37.860
 1ja1 A   330 L H  -66.620  -36.199  176.381   31.950   -7.380   38.320
 1ja1 A   331 Y H  -59.697  -46.407 -179.563   32.700   -8.900   41.720
 1ja1 A   332 E H  -68.094  -34.953 -177.535   33.020  -12.360   40.190

 3gip A   110 A H  -59.733  -32.537 -176.861   40.500   47.930   24.240
 3gip A   111 A H  -65.214  -21.696 -179.340   37.660   48.140   21.720
 3gip A   112 L H  -69.196  -14.339  176.437   36.400   44.790   22.990
 3gip A   113 A H  -68.227  -11.528  178.160   35.300   46.640   26.130
 3gip A   114 L H  -79.304   -9.952 -177.566   32.380   47.830   24.000

 3r41 A   142 E H  -66.603  -33.455  175.373   -1.710    4.290   38.200
 3r41 A   143 Y H  -59.812  -54.098 -176.358   -1.580    1.070   40.230
 3r41 A   144 W H  -69.985  -30.630 -178.863    0.380    2.620   43.090
 3r41 A   145 Q H  -64.392  -29.993 -177.257   -1.570    5.880   42.850
 3r41 A   146 R H  -91.129   -4.803 -170.787   -4.780    4.040   43.720

 1t1u A   467 E H  -72.778  -37.110  173.356  -13.070  -34.760   34.560
 1t1u A   468 A H  -64.990  -38.499  175.195   -9.920  -32.880   35.530
 1t1u A   469 L H  -57.812  -51.456 -179.843  -12.100  -29.840   36.190
 1t1u A   470 A H  -53.448  -42.249 -178.307  -14.330  -31.810   38.560
 1t1u A   471 F H  -62.987  -55.557 -169.969  -11.260  -32.970   40.490

 1t1u A   384 G H  -60.807  -41.657  178.614   22.450   -1.520   11.410
 1t1u A   385 H H  -60.835  -41.496  175.836   20.800   -4.940   11.300
 1t1u A   386 L H  -60.643  -44.475  179.600   23.280   -6.200   13.890
 1t1u A   387 A H  -61.362  -41.596  179.634   22.520   -3.210   16.110
 1t1u A   388 S H  -68.921  -43.391 -178.939   18.790   -3.860   15.840

 2nva A   229 Y H  -61.451  -46.717  176.952   95.950   71.060   38.350
 2nva A   230 M H  -73.818  -40.441 -175.910   99.440   70.260   39.650
 2nva A   231 S H  -59.048  -44.433 -174.943   98.180   68.060   42.480
 2nva A   232 D H  -64.974  -43.958 -176.276   96.280   65.700   40.200
 2nva A   233 Y H  -72.692  -33.348  174.160   99.150   65.130   37.770

 2fna A   244 G H  -56.129  -45.499 -175.762   10.780   46.590   53.160
 2fna A   245 W H  -73.059  -37.425  177.490   12.470   43.350   54.220
 2fna A   246 L H  -66.326  -37.234  177.260   15.910   44.440   53.030
 2fna A   247 T H  -64.169  -46.355  178.093   15.550   47.680   54.980
 2fna A   248 Y H  -59.059  -45.899  177.914   14.640   45.820   58.160

 1m1z A   455 S H  -42.256  -54.054 -172.142    4.870   79.340   70.530
 1m1z A   456 F H  -73.734  -45.698 -175.754    2.180   76.660   70.470
 1m1z A   457 S H  -64.770  -29.395 -179.930    3.600   74.380   67.790
 1m1z A   458 R H  -70.250  -34.656  174.962    6.950   74.290   69.590
 1m1z A   459 L H  -56.894  -48.635  178.308    5.280   72.920   72.710

 3d00 A   130 R H  -67.364  -43.072  174.985   28.460   27.820   40.610
 3d00 A   131 L H  -53.096  -50.527 -178.315   25.990   26.610   43.230
 3d00 A   132 F H  -59.987  -42.776  178.435   27.700   28.730   45.890
 3d00 A   133 K H  -64.246  -40.210 -178.414   27.660   31.780   43.620
 3d00 A   134 E H  -66.566  -36.865  178.417   23.990   31.230   42.770

 2e0a A    35 T H  -72.751  -51.399  177.366   55.470   -9.820   48.630
 2e0a A    36 S H  -67.554  -30.960  174.113   56.110   -8.250   45.230
 2e0a A    37 F H  -61.000  -55.677 -178.738   59.230  -10.420   44.980
 2e0a A    38 A H  -57.256  -39.559  179.540   57.320  -13.670   45.500
 2e0a A    39 F H  -65.548  -59.726 -168.666   54.690  -12.530   42.990

 3q98 A   135 A L  131.955  -38.712  178.268   17.990   65.840   39.930
 3q98 A   136 Y H  -56.985  -51.327 -176.049   14.580   64.160   40.050
 3q98 A   137 M H  -68.594  -26.671  175.254   15.100   62.810   43.570
 3q98 A   138 R H  -68.609  -37.990  175.800   16.450   66.190   44.650
 3q98 A   139 E H  -67.954  -37.254  175.141   13.200   67.810   43.540

 1vjt A   146 P H  -54.762  -40.694 -171.733   74.800    5.880   19.480
 1vjt A   147 D H  -83.286  -41.081  179.527   71.850    8.260   19.770
 1vjt A   148 M H  -68.967  -37.742  179.241   73.480   11.060   21.750
 1vjt A   149 K H  -54.466  -51.350 -176.928   76.540   11.040   19.490
 1vjt A   150 L H  -64.865  -42.943  179.747   74.510   11.850   16.380

 2osx A   194 E H  -81.760  -26.049 -171.101   25.220   23.210    8.570
 2osx A   195 L H  -59.785  -43.361  179.230   24.560   19.480    8.700
 2osx A   196 V H  -63.642  -39.392  177.351   27.330   18.790   11.210
 2osx A   197 E H  -63.725  -40.820  176.720   26.080   21.620   13.410
 2osx A   198 H H  -62.187  -41.645 -178.460   22.570   20.160   13.300

 1ct5 A   196 R H  -64.984  -30.208  179.679    5.160   29.560   25.400
 1ct5 A   197 D H  -60.224  -41.244 -177.713    8.900   29.860   24.770
 1ct5 A   198 F H  -69.607  -41.516  177.937    8.300   31.840   21.590
 1ct5 A   199 A H  -60.211  -39.674  179.156    5.800   34.190   23.230
 1ct5 A   200 T H  -63.134  -42.111  178.405    8.340   34.940   25.960

 3r41 A   141 Y H  -56.601  -45.606 -173.990    2.070    4.620   38.310
 3r41 A   142 E H  -66.603  -33.455  175.373   -1.710    4.290   38.200
 3r41 A   143 Y H  -59.812  -54.098 -176.358   -1.580    1.070   40.230
 3r41 A   144 W H  -69.985  -30.630 -178.863    0.380    2.620   43.090
 3r41 A   145 Q H  -64.392  -29.993 -177.257   -1.570    5.880   42.850

 2wbq A   238 V L  -58.170  -14.973 -176.503   24.960   11.900    5.000
 2wbq A   239 E H  -68.224  -29.927 -176.757   21.420   11.110    6.130
 2wbq A   240 F H  -66.337  -18.078  175.934   21.950   12.870    9.460
 2wbq A   241 E H  -66.324  -40.241  178.472   22.140   16.130    7.520
 2wbq A   242 G H  -65.648  -36.308  175.605   18.470   15.830    6.600

 2wzk A   134 I H  -62.135  -45.459 -179.576    2.520   15.570  127.270
 2wzk A   135 V H  -64.018  -45.835  178.991   -0.550   17.380  125.940
 2wzk A   136 R H  -59.160  -41.628  177.438   -2.200   17.550  129.360
 2wzk A   137 K H  -63.753  -41.598  176.311    1.000   19.000  130.810
 2wzk A   138 L H  -57.585  -45.556 -178.258    1.110   21.570  128.010

 2jae A   441 P H  -56.480  -40.729 -178.296   20.230   43.210   38.310
 2jae A   442 E H  -74.160  -38.862  172.428   19.220   40.090   36.390
 2jae A   443 Y H  -55.016  -49.977 -178.012   21.670   40.830   33.580
 2jae A   444 E H  -66.449  -39.065 -178.855   24.500   41.100   36.110
 2jae A   445 K H  -53.622  -44.684 -170.238   23.350   38.030   38.030

 1xl7 A   292 Q H  -60.886  -30.462 -179.325   -7.210  122.440   64.540
 1xl7 A   293 V H  -65.190  -39.686  177.060   -6.270  125.900   63.270
 1xl7 A   294 F H  -60.966  -45.981 -174.520   -6.970  127.440   66.670
 1xl7 A   295 E H  -70.161  -33.522  176.946   -4.800  124.890   68.480
 1xl7 A   296 M H  -75.030  -28.566  177.170   -1.940  125.320   66.020

 1r3d A    67 E H  -89.683  -51.294  178.389  -24.950   24.800    6.430
 1r3d A    68 A H  -64.809  -39.636  178.716  -22.330   25.330    9.140
 1r3d A    69 V H  -65.074  -40.499  176.310  -23.150   29.040    9.280
 1r3d A    70 E H  -63.137  -41.487  179.315  -26.850   28.250    9.670
 1r3d A    71 M H  -65.014  -38.528  174.910  -26.050   25.800   12.470

 2qik A   115 W H  -64.673  -40.166 -176.999   -6.290   39.930   -1.260
 2qik A   116 K H  -72.821  -37.020  173.732   -6.990   41.250    2.230
 2qik A   117 E H  -65.260  -39.332  175.374   -3.340   42.110    2.820
 2qik A   118 H H  -58.272  -48.243 -179.534   -3.330   43.900   -0.540
 2qik A   119 Q H  -59.663  -48.923 -175.640   -6.340   45.990    0.490

 1dbh A   136 E H  -69.638  -40.284  177.916   40.670   16.430   14.080
 1dbh A   137 A H  -63.077  -41.620  179.537   38.590   13.280   14.470
 1dbh A   138 V H  -62.232  -42.814 -173.263   39.650   12.950   18.110
 1dbh A   139 Q H  -73.136  -44.696 -164.623   38.770   16.550   18.930
 1dbh A   140 Y H -105.090  -27.015 -171.289   35.490   16.970   17.090

 1wa5 C   197 A H  -77.430  -65.324 -177.339   73.330    0.930   11.680
 1wa5 C   198 S H  -68.497  -23.911  178.618   73.020    3.330    8.750
 1wa5 C   199 L H  -62.922  -55.768 -177.921   69.680    1.740    7.850
 1wa5 C   200 N H  -56.358  -37.752  177.743   67.880    2.740   11.050
 1wa5 C   201 I H  -63.459  -40.234 -176.615   69.220    6.270   10.640

 3n9y A    84 P H  -57.630  -51.239 -174.169   15.600  -14.410   23.220
 3n9y A    85 P H  -68.431  -25.009  175.112   19.380  -14.400   22.920
 3n9y A    86 W H  -69.313  -49.292  177.311   19.430  -10.680   23.710
 3n9y A    87 V H  -63.374  -40.091 -179.045   17.520  -11.130   26.970
 3n9y A    88 A H  -60.751  -45.029  178.126   19.570  -14.220   27.800

 1n7o A   352 K H  -64.964  -45.454  177.219  -12.060  -11.850   18.930
 1n7o A   353 D H  -61.846  -43.045  178.042  -11.590  -12.570   22.640
 1n7o A   354 I H  -61.750  -46.900 -179.256  -14.530  -10.310   23.480
 1n7o A   355 S H  -60.016  -44.618 -177.401  -16.760  -11.980   20.890
 1n7o A   356 L H  -64.894  -42.914 -179.699  -15.880  -15.470   22.100

 2etv A   201 P H  -54.308  -45.841  178.701   22.010   67.480   31.540
 2etv A   202 P H  -55.023  -37.508  178.455   25.230   65.540   32.060
 2etv A   203 F H  -76.370  -39.429 -173.721   24.530   65.650   35.790
 2etv A   204 V H  -63.748  -45.353  179.019   20.800   64.970   35.490
 2etv A   205 V H  -64.989  -22.890  177.431   21.210   61.720   33.570

 3c7f A   308 T H  -97.876  -22.853  177.667   30.340   -4.460   18.050
 3c7f A   309 V H  -84.508  -53.496  179.453   32.170   -6.820   15.690
 3c7f A   310 S H  -57.508  -46.910  179.652   35.380   -7.350   17.660
 3c7f A   311 S H  -57.338  -39.820 -179.187   33.450   -7.780   20.900
 3c7f A   312 A H  -65.005  -32.884 -172.948   31.270  -10.420   19.260

 3n0a A    51 D H  -68.939  -31.329  172.237  -53.980    2.960  -15.820
 3n0a A    52 I H  -58.666  -50.044  177.666  -54.780    5.340  -12.970
 3n0a A    53 R H  -58.508  -48.558 -177.603  -58.170    3.680  -12.550
 3n0a A    54 S H  -58.748  -50.390 -178.709  -56.680    0.190  -12.770
 3n0a A    55 F H  -55.001  -51.047 -170.817  -53.950    0.860  -10.210

 1eu1 A   202 G H  -69.652  -26.250 -175.901   16.030   41.600   46.200
 1eu1 A   203 A H  -63.488  -27.871 -177.368   17.920   38.660   44.730
 1eu1 A   204 Y H  -73.335  -28.446  172.581   21.210   40.110   45.980
 1eu1 A   205 A H  -69.090  -41.671  178.107   19.950   39.930   49.550
 1eu1 A   206 G H  -65.824  -43.414 -179.461   19.050   36.270   49.060

 1epu A   148 D H  -62.508  -24.929  177.708    1.540   56.550   20.190
 1epu A   149 T H  -57.134  -32.084  174.020    5.220   55.620   19.940
 1epu A   150 F H  -51.214  -54.612  179.963    4.340   52.700   22.200
 1epu A   151 Q H  -58.592  -41.563 -178.372    2.160   51.180   19.480
 1epu A   152 V H  -53.743  -41.370 -170.008    4.840   51.850   16.870

 3mhs A   219 T H  -64.553  -51.672  178.851   30.580    8.450   92.520
 3mhs A   220 G H  -64.379  -35.907  179.329   31.860   11.800   91.240
 3mhs A   221 F H  -63.994  -44.217  177.822   32.740   10.200   87.910
 3mhs A   222 I H  -64.397  -38.876  175.696   29.190    8.910   87.450
 3mhs A   223 Y H  -59.274  -42.616 -179.994   27.860   12.340   88.380

 2xqy A   351 N H  -64.038  -27.717 -173.425  -32.990   16.230  -69.030
 2xqy A   352 L H  -66.684  -30.689  174.971  -32.320   16.920  -65.350
 2xqy A   353 G H  -60.511  -51.790  179.058  -35.420   14.970  -64.350
 2xqy A   354 A H  -65.006  -37.763 -179.270  -34.170   11.820  -66.080
 2xqy A   355 A H  -62.543  -46.593 -179.192  -30.640   12.450  -64.840

 2wfl A   123 Y H  -52.791  -52.092 -175.936   30.590  123.430    0.570
 2wfl A   124 P H  -65.146  -24.462 -178.622   27.660  121.950    2.490
 2wfl A   125 F H  -80.308  -41.837  174.846   28.270  124.420    5.300
 2wfl A   126 E H  -66.223  -35.801  173.533   28.280  127.500    3.080
 2wfl A   127 K H  -60.367  -56.542  178.684   25.140  126.120    1.430

 3pzw A   257 I H  -81.270  -13.667 -172.721   31.060   55.610    6.300
 3pzw A   258 G H  -60.898  -40.114 -172.650   27.660   56.050    4.680
 3pzw A   259 T H  -65.148  -35.770  178.529   25.760   56.380    7.960
 3pzw A   260 K H  -65.410  -48.365 -179.329   27.870   59.330    9.110
 3pzw A   261 S H  -66.642  -34.241  179.071   27.380   61.280    5.890

 3fp3 A    46 K H  -51.897  -53.329 -176.296   12.280  -12.760  -18.770
 3fp3 A    47 Y H  -75.224  -29.542  173.290   15.940  -12.460  -19.730
 3fp3 A    48 Y H  -62.752  -41.072  175.006   17.010  -14.560  -16.750
 3fp3 A    49 Q H  -65.924  -38.906  172.896   14.800  -17.340  -18.100
 3fp3 A    50 Y H  -57.228  -42.970 -179.892   16.390  -16.790  -21.500

 2abs A   271 H H  -60.981  -43.608 -179.574   10.750  -19.230 -121.690
 2abs A   272 A H  -59.855  -42.538  177.346   11.500  -20.940 -118.380
 2abs A   273 V H  -62.040  -42.114  178.879   12.050  -24.250 -120.170
 2abs A   274 E H  -62.635  -40.813 -178.601   14.380  -22.570 -122.650
 2abs A   275 V H  -67.868  -42.629  178.693   16.390  -20.990 -119.830

 3jsz A   311 T H  -57.681  -44.888  179.095   23.380    6.760  -14.580
 3jsz A   312 V H  -66.035  -40.005  178.643   26.050    7.490  -11.970
 3jsz A   313 A H  -64.085  -38.856  177.854   28.490    8.640  -14.650
 3jsz A   314 L H  -65.024  -38.958  175.536   25.860   11.010  -16.050
 3jsz A   315 H H  -61.883  -45.992 -179.133   25.340   12.450  -12.570

 3lra A   113 S H  -64.520  -31.259  174.525   51.440   19.880   40.160
 3lra A   114 L H  -61.035  -51.618 -177.640   53.640   18.310   42.830
 3lra A   115 V H  -64.290  -36.757  176.057   50.740   17.890   45.250
 3lra A   116 K H  -59.984  -44.893  178.125   48.550   16.540   42.450
 3lra A   117 I H  -63.008  -39.947  176.367   51.150   13.870   41.700

 2cnd A    96 L H  -80.002  -59.995 -172.173   26.180   16.870    7.890
 2cnd A    97 M H  -65.871  -38.515 -172.398   24.680   20.350    8.040
 2cnd A    98 T H  -73.438  -31.409  171.788   21.930   19.510   10.520
 2cnd A    99 Q H  -70.896  -40.561  179.051   24.400   18.030   13.000
 2cnd A   100 Y H  -59.174  -50.531 -178.935   26.680   21.040   12.550

 1eej A    62 V H  -71.425  -32.839  176.628    0.930   26.120    3.270
 1eej A    63 T H  -59.377  -50.006  177.233    4.440   24.670    3.110
 1eej A    64 N H  -63.151  -39.368  176.140    3.840   22.640    6.270
 1eej A    65 K H  -55.091  -42.938  175.399    0.390   21.710    4.950
 1eej A    66 M H  -67.153  -42.739 -174.486    2.130   20.170    1.940

 1n1b A   187 N H  -62.445  -47.558  179.637   52.840   18.810   67.270
 1n1b A   188 L H  -62.101  -39.479 -179.063   49.810   19.970   69.250
 1n1b A   189 L H  -62.417  -41.979  175.341   51.790   22.860   70.720
 1n1b A   190 L H  -62.828  -41.029  179.623   52.690   24.090   67.240
 1n1b A   191 W H  -64.575  -39.058 -177.551   49.050   23.770   66.200

 1mqs A   534 G H  -65.648  -27.268  173.890   73.510   77.820   58.340
 1mqs A   535 L H  -64.493  -36.437  173.920   72.800   81.360   59.520
 1mqs A   536 T H  -62.535  -50.874  173.641   69.110   80.470   59.350
 1mqs A   537 E H  -52.309  -31.647 -178.354   69.730   77.360   61.460
 1mqs A   538 G H  -59.726  -36.382 -166.266   71.510   79.750   63.830

 3pt9 A   772 C H  -67.915  -21.266 -172.390   15.470   14.000    2.770
 3pt9 A   773 L H  -73.509  -54.829  174.286   16.180   11.340    5.390
 3pt9 A   774 P H  -67.421  -27.149  175.544   19.480   12.660    6.740
 3pt9 A   775 H H  -53.701  -57.261 -174.788   18.050   16.130    6.130
 3pt9 A   776 T H -112.530   11.194 -177.641   15.380   15.810    8.810

 3luf A   117 H H  -62.847  -49.509  179.400   44.570   36.520   39.650
 3luf A   118 R H  -65.008  -39.468 -178.896   41.990   34.820   37.430
 3luf A   119 L H  -62.017  -43.912  177.317   39.280   37.260   38.520
 3luf A   120 Y H  -55.890  -50.015 -174.831   41.390   40.250   37.500
 3luf A   121 L H  -72.829  -30.154 -176.830   42.050   38.860   34.020

 3ehm A    47 G H  -54.601  -65.670  177.664   16.630   69.380  128.490
 3ehm A    48 P H  -54.987  -31.857 -179.035   16.560   67.730  125.070
 3ehm A    49 G H  -64.210  -38.810  177.116   16.160   71.230  123.630
 3ehm A    50 N H  -63.318  -35.388  177.009   19.540   72.260  125.030
 3ehm A    51 D H  -67.809  -44.311 -178.222   21.070   69.250  123.280

 2uyo A    72 E H  -63.531  -47.006 -179.585  -37.230   -6.350   22.690
 2uyo A    73 A H  -64.866  -44.143  179.856  -33.760   -6.800   21.200
 2uyo A    74 A H  -65.012  -41.826  179.197  -34.730  -10.020   19.400
 2uyo A    75 A H  -63.509  -36.394  176.420  -37.930   -8.470   18.060
 2uyo A    76 M H  -60.455  -47.048  179.711  -35.910   -5.540   16.720

 2abs A   278 G H  -61.999  -48.143  179.435   20.320  -23.340 -121.810
 2abs A   279 A H  -65.017  -27.591  178.644   21.740  -23.480 -118.290
 2abs A   280 L H  -57.413  -28.750 -179.657   21.850  -27.270 -118.620
 2abs A   281 R H  -69.673  -24.907  179.402   24.740  -26.760 -121.040
 2abs A   282 L H  -73.427  -18.571  179.361   26.750  -25.160 -118.220

 1wa5 B   472 E H  -63.032  -37.671 -176.868   14.910    7.220   17.110
 1wa5 B   473 N H  -71.563  -34.829  173.820   17.470    9.380   15.300
 1wa5 B   474 A H  -65.013  -39.997  176.770   20.120    8.610   17.910
 1wa5 B   475 D H  -63.723  -39.053 -179.617   19.410    4.910   17.450
 1wa5 B   476 F H  -64.906  -45.198  178.865   19.770    5.300   13.680

 3b5o A   190 G H  -49.675  -56.636 -173.537   20.410   14.000   26.400
 3b5o A   191 L H  -62.719  -44.233 -178.538   22.920   16.590   27.600
 3b5o A   192 R H  -58.732  -47.727 -173.303   20.510   18.320   29.980
 3b5o A   193 T H  -73.942  -29.472  175.656   19.430   15.120   31.720
 3b5o A   194 S H  -68.301  -48.645 -177.971   23.000   13.830   31.960

 1irx A   352 R H  -75.647  -30.755  175.966   25.380   30.860   67.790
 1irx A   353 T H  -61.508  -43.613  178.411   29.050   31.320   66.890
 1irx A   354 Y H  -57.784  -43.190 -179.525   28.280   34.750   65.460
 1irx A   355 E H  -65.046  -48.230 -177.903   26.590   35.770   68.710
 1irx A   356 L H  -61.880  -34.208 -177.642   29.390   34.490   70.940

 1vhk A   187 A H  -76.662  -21.703 -171.996   34.140  101.890   57.450
 1vhk A   188 F H  -55.235  -52.025 -174.838   31.200  101.570   55.080
 1vhk A   189 S H  -63.875  -31.533  178.318   30.060  105.190   55.250
 1vhk A   190 A H  -73.224  -42.505 -176.635   33.640  106.390   54.760
 1vhk A   191 I H  -66.513  -51.450 -175.809   34.350  104.110   51.810

 3rf3 A   107 Y H  -65.352  -36.606  177.752   -3.330   -9.720  122.800
 3rf3 A   108 L H  -62.495  -46.458 -178.722    0.360   -9.130  122.140
 3rf3 A   109 I H  -69.211  -44.832 -179.463    0.200  -10.820  118.740
 3rf3 A   110 D H  -63.952  -42.434  177.966   -3.130   -9.270  117.760
 3rf3 A   111 G H  -60.400  -43.332  177.951   -1.970   -5.810  118.820

 1f6f A   113 A H  -85.874  -37.996 -173.919   42.880   46.380   39.850
 1f6f A   114 L H  -60.043  -41.701  178.983   42.900   49.490   42.020
 1f6f A   115 L H  -57.969  -47.242 -177.659   46.690   49.580   42.200
 1f6f A   116 T H  -61.570  -44.594 -175.449   47.040   49.470   38.420
 1f6f A   117 K H  -75.304  -30.000  177.324   44.490   52.220   37.820

 3r6h A    76 P H  -56.925  -42.855  178.776   30.380   58.210   -0.510
 3r6h A    77 A H  -68.771  -38.914  176.738   27.000   58.730    1.160
 3r6h A    78 I H  -62.677  -42.994 -178.286   25.280   56.590   -1.470
 3r6h A    79 D H  -66.210  -40.521  178.105   27.800   53.780   -0.950
 3r6h A    80 M H  -65.001  -47.823  178.524   27.380   53.890    2.820

 2i10 A    93 G H  -58.617  -41.112  178.937    5.280   35.160   10.210
 2i10 A    94 R H  -59.779  -45.192  178.176    4.890   31.870   12.060
 2i10 A    95 V H  -60.846  -39.787  179.825    2.860   33.560   14.800
 2i10 A    96 E H  -61.724  -34.721  174.326    0.650   35.180   12.160
 2i10 A    97 V H  -74.384  -41.727 -176.385   -0.150   31.700   10.870

 3rmv A   245 E H  -38.544  -51.354 -178.079    9.400   -1.280   -1.270
 3rmv A   246 F H  -64.824  -38.169  175.756   10.510    1.510    1.060
 3rmv A   247 L H  -64.610  -38.830  177.335   10.280    4.040   -1.760
 3rmv A   248 I H  -64.235  -40.004  177.215    6.770    2.800   -2.530
 3rmv A   249 L H  -61.888  -42.285  177.182    5.810    3.270    1.120

 3jys A    83 E H  -47.115  -55.561 -179.831   41.660   25.610  129.720
 3jys A    84 P H  -49.780  -44.700 -175.689   44.990   25.550  127.870
 3jys A    85 I H  -67.727  -40.126  174.636   43.690   22.830  125.540
 3jys A    86 E H  -61.239  -41.624 -177.491   40.500   24.750  124.800
 3jys A    87 G H  -60.224  -50.709 -176.888   42.540   27.870  124.060

 3ngq A   285 E L   74.954  -64.944  179.152    3.230   25.980    8.000
 3ngq A   286 C H  -59.598  -16.462 -178.778    1.980   28.040    5.060
 3ngq A   287 L H  -62.506  -25.947 -179.139    3.710   30.950    6.790
 3ngq A   288 M H  -69.230  -14.668  176.427    7.000   29.730    5.330
 3ngq A   289 N H  -66.267  -11.574 -178.633    5.640   30.750    1.940

 3lzk A   312 R H  -63.507  -38.987 -178.501    6.240    6.360   33.550
 3lzk A   313 M H  -68.371  -37.833  176.332    9.340    6.210   31.360
 3lzk A   314 I H  -70.299  -36.375  172.295   11.450    4.900   34.240
 3lzk A   315 E H  -65.690  -31.851  174.869    8.720    2.380   35.000
 3lzk A   316 T H  -66.700  -45.943 -179.579    8.910    1.450   31.320

 1vr5 A   434 S H  -60.896  -37.373 -178.662   94.170   25.990  147.610
 1vr5 A   435 Y H  -67.628  -53.049 -178.142   95.600   28.520  150.060
 1vr5 A   436 F H  -63.676  -33.559  174.808   96.360   31.260  147.550
 1vr5 A   437 N H  -65.661  -41.954  179.209   92.970   30.660  145.950
 1vr5 A   438 G H  -65.165  -29.288  179.017   91.270   31.030  149.330

 2qdj A   221 R H  -75.041  -42.847 -174.977   -7.040   10.810   16.860
 2qdj A   222 I H  -53.440  -45.516  178.272   -5.410   14.230   16.580
 2qdj A   223 I H  -62.523  -40.534 -179.939   -4.930   14.440   20.340
 2qdj A   224 E H  -61.903  -40.014  178.618   -3.520   10.910   20.410
 2qdj A   225 V H  -65.333  -44.069  176.064   -0.930   11.840   17.800

 3luf A   107 H H  -71.847  -27.970  173.934   48.400   25.900   51.040
 3luf A   108 S H  -77.822  -31.662  174.370   44.650   26.450   51.360
 3luf A   109 L H  -64.700  -32.697 -177.890   45.250   30.210   51.420
 3luf A   110 Q H  -56.157  -27.110  179.197   47.070   29.860   48.100
 3luf A   111 Y H  -56.050  -39.251 -179.740   43.660   29.230   46.520

 2zyr A    78 L H  -67.099  -26.475 -171.429   25.110   45.920   80.790
 2zyr A    79 G H  -79.548  -10.808 -171.272   27.660   46.520   83.540
 2zyr A    80 S H -102.215   -2.798 -168.190   27.520   50.300   83.140
 2zyr A    81 E H  -45.039  -66.608 -175.172   23.780   50.730   83.560
 2zyr A    82 F H  -63.886  -27.771 -178.277   23.650   52.460   86.940

 2rek A   107 G H  -56.352  -36.982 -177.055   23.330   53.080   16.790
 2rek A   108 A H  -57.976  -25.190 -175.069   20.440   52.930   19.250
 2rek A   109 A H  -60.823  -24.739  178.477   18.320   51.380   16.500
 2rek A   110 R H  -59.924  -29.875 -177.852   20.130   48.090   17.110
 2rek A   111 S H  -68.538  -20.497  176.336   18.260   47.840   20.410

 1ne2 A   130 A H  -64.592  -42.784  178.576    7.500   28.680   17.150
 1ne2 A   131 F H  -71.466  -36.342  179.099   10.130   27.870   19.770
 1ne2 A   132 I H  -64.996  -47.253 -177.745    7.850   25.350   21.460
 1ne2 A   133 D H  -63.251  -39.769  178.917    7.100   23.450   18.250
 1ne2 A   134 K H  -66.513  -39.315  177.418   10.790   23.300   17.340

 1w2y A   149 E H  -65.612  -37.315  179.400   44.560   47.720    4.590
 1w2y A   150 L H  -63.872  -41.867  178.828   47.040   50.170    6.120
 1w2y A   151 L H  -61.403  -50.070 -178.845   49.970   48.380    4.500
 1w2y A   152 S H  -60.420  -47.333 -178.229   48.380   48.360    1.040
 1w2y A   153 T H  -65.133  -40.330  178.635   47.310   52.000    1.250

 1q2l A   636 M H  -57.548  -47.373  178.456   73.630   74.790   19.360
 1q2l A   637 P H  -48.849  -47.158 -175.595   73.740   78.480   18.460
 1q2l A   638 A H  -67.394  -31.345  178.568   72.880   77.670   14.850
 1q2l A   639 Q H  -73.842  -41.261 -175.063   69.970   75.470   15.940
 1q2l A   640 M H  -67.250  -24.863 -177.752   68.520   78.000   18.380

 3g7u A   225 G H  -54.997  -44.989 -179.797   17.540   42.620    0.940
 3g7u A   226 F H  -56.190  -46.702 -174.943   14.920   42.100    3.650
 3g7u A   227 Y H  -72.903  -30.013  175.953   17.530   41.680    6.380
 3g7u A   228 E H  -66.350  -42.232  177.469   19.530   44.660    5.120
 3g7u A   229 K H  -76.267  -23.760  179.481   16.470   46.900    5.400

 3lvt A   244 K H  -62.719  -46.233 -177.045   34.980   67.740    9.900
 3lvt A   245 A H  -61.754  -38.717 -179.272   32.760   64.880   11.060
 3lvt A   246 I H  -69.549  -43.178  177.287   31.940   66.660   14.320
 3lvt A   247 A H  -57.288  -40.521  175.421   31.130   69.950   12.580
 3lvt A   248 L H  -61.618  -48.684 -177.253   28.660   68.030   10.420

 1tmo A   235 E L  -61.273  -34.127 -174.780   30.270   48.230   14.090
 1tmo A   236 S H  -57.708  -28.519 -174.255   30.310   44.580   15.150
 1tmo A   237 F H  -67.074  -19.665  174.816   29.160   45.580   18.630
 1tmo A   238 A H  -67.253  -34.944 -177.079   25.760   46.430   17.160
 1tmo A   239 Y H  -80.731  -29.774  175.561   25.260   42.780   16.220

 3acx A    64 Q H  -56.115  -57.141 -175.677   35.270    2.150   53.300
 3acx A    65 F H  -66.903  -34.412  178.434   37.760    3.590   55.780
 3acx A    66 L H  -64.558  -40.070  176.903   39.050    6.100   53.230
 3acx A    67 N H  -65.484  -37.116  176.463   35.530    7.430   52.710
 3acx A    68 Q H  -62.847  -42.752  175.499   35.150    7.750   56.480

 1x1i A   342 D H  -66.382  -43.598  176.730   11.880  -38.240   50.190
 1x1i A   343 T H  -56.932  -40.531 -177.371    9.820  -39.200   53.230
 1x1i A   344 I H  -65.243  -44.645  179.567   12.950  -38.990   55.380
 1x1i A   345 R H  -64.951  -42.966  179.357   13.840  -35.480   54.200
 1x1i A   346 L H  -68.007  -36.642 -177.200   10.270  -34.260   54.640

 1ujp A   192 D H  -57.937  -49.981 -178.738   13.080   17.650   -9.690
 1ujp A   193 L H  -65.069  -41.708  179.996   15.710   15.280   -8.290
 1ujp A   194 V H  -60.639  -41.797  179.368   13.940   12.220   -9.680
 1ujp A   195 R H  -64.977  -41.882 -179.194   13.890   13.730  -13.160
 1ujp A   196 R H  -63.636  -36.112  179.780   17.580   14.630  -13.000

 2ddh A   368 P H  -52.582  -44.143  176.585   47.560    3.790   50.810
 2ddh A   369 E H  -64.765  -41.164  178.919   49.050    5.780   53.690
 2ddh A   370 L H  -55.515  -53.186 -176.144   45.760    7.600   54.190
 2ddh A   371 H H  -63.061  -46.753 -179.688   43.740    4.410   54.620
 2ddh A   372 A H  -59.665  -48.609 -176.704   46.300    2.710   56.860

 1g0c A   249 A H  -65.023  -31.104  176.776    4.790   70.690   41.170
 1g0c A   250 N H  -64.626  -37.335  174.419    5.710   68.230   43.920
 1g0c A   251 V H  -65.933  -43.314  179.561    9.240   68.140   42.530
 1g0c A   252 R H  -58.927  -43.735 -179.681    9.350   71.930   42.400
 1g0c A   253 Y H  -65.018  -48.197  179.356    8.340   72.180   46.050

 3lsj A    87 G H  -83.381  -27.141 -176.789  -19.830   24.660   -3.570
 3lsj A    88 L H  -64.981  -33.977  178.204  -17.620   27.020   -5.570
 3lsj A    89 I H  -61.287  -51.173 -179.187  -15.550   24.100   -6.840
 3lsj A    90 D H  -59.796  -42.721 -179.598  -18.550   22.290   -8.310
 3lsj A    91 A H  -62.975  -45.761 -178.755  -19.830   25.480   -9.920

 1t1u A   489 Q H  -64.994  -39.320  176.527  -12.830  -40.860   43.280
 1t1u A   490 L H  -68.841  -35.328  172.756  -12.510  -37.650   41.270
 1t1u A   491 L H  -58.620  -52.250 -179.722   -8.750  -38.190   41.190
 1t1u A   492 Q H  -63.218  -42.836  179.321   -9.200  -41.690   39.760
 1t1u A   493 T H  -62.514  -45.337  177.032  -11.920  -40.520   37.370

 3if2 A    71 S H  -60.047  -40.858  177.892   13.020   76.230   53.010
 3if2 A    72 A H  -59.535  -47.094  179.858   11.690   72.890   54.230
 3if2 A    73 I H  -63.881  -42.886 -179.383   11.120   71.680   50.670
 3if2 A    74 I H  -61.315  -42.526 -179.796   14.520   72.940   49.520
 3if2 A    75 S H  -64.831  -43.628 -175.737   16.290   71.110   52.350

 1jqo A   145 E H  -66.150  -60.440 -179.110   24.940   80.140   64.910
 1jqo A   146 T H  -50.574  -35.319  179.023   25.250   76.560   66.130
 1jqo A   147 L H  -70.711  -51.396  178.286   21.590   76.780   67.140
 1jqo A   148 K H  -60.958  -38.356  179.776   20.380   78.220   63.840
 1jqo A   149 R H  -67.438  -44.989  177.789   22.560   75.740   61.970

 1v0j A   144 K H  -39.465  -35.214  178.208   27.990   -7.040    5.230
 1v0j A   145 A H  -44.521  -40.450  177.485   27.500   -3.290    5.630
 1v0j A   146 I H  -64.643  -36.871  179.753   28.650   -3.030    2.010
 1v0j A   147 S H  -73.037   -9.166 -178.749   26.050   -5.620    1.000
 1v0j A   148 L H  -96.205  -50.922 -170.485   23.440   -3.390    2.660

 1lfw A   158 V H  -60.097  -35.698 -175.858   11.100   10.420   -3.200
 1lfw A   159 G H  -63.127  -48.729 -176.794    8.720   13.050   -1.850
 1lfw A   160 I H  -75.212  -29.239  173.247   11.350   15.730   -1.260
 1lfw A   161 D H  -59.480  -49.605  174.578   13.130   14.810   -4.490
 1lfw A   162 Y H  -57.680  -50.577 -178.220    9.960   15.630   -6.420

 3d1r A   245 E L  -38.941   -8.706  176.696   -3.970   28.050   -3.780
 3d1r A   246 N H  -56.521  -40.496  179.182   -6.630   28.750   -1.160
 3d1r A   247 R H  -62.483  -43.514  179.507   -8.960   26.410   -3.030
 3d1r A   248 R H  -59.964  -44.699  179.450   -6.380   23.610   -2.980
 3d1r A   249 I H  -69.252  -43.008 -176.801   -5.920   23.960    0.780

 2wvg A   340 G H  -55.104  -46.894 -174.685  -35.000   27.480   27.650
 2wvg A   341 A H  -66.483  -44.115 -178.752  -33.550   23.970   27.520
 2wvg A   342 L H  -67.465  -37.304  176.923  -32.440   23.910   31.160
 2wvg A   343 D H  -62.815  -43.669  175.526  -35.790   25.280   32.310
 2wvg A   344 F H  -58.744  -48.443  178.786  -37.580   22.500   30.430

 3l5o A   130 D L  -76.846  134.473 -171.626   10.560   47.980   77.380
 3l5o A   131 P H  -68.424  -28.784 -175.446   10.490   44.640   75.580
 3l5o A   132 F H  -80.382  -35.434  173.893   14.130   44.850   74.520
 3l5o A   133 I H  -68.984  -39.735 -179.324   15.430   45.590   78.010
 3l5o A   134 M H  -57.174  -36.876 -168.250   13.300   42.800   79.450

 3gu3 A   130 I H  -59.837  -50.831  179.087   61.590   49.070   22.760
 3gu3 A   131 S H  -71.818  -26.996  172.917   58.690   50.620   24.660
 3gu3 A   132 N H  -61.879  -49.892 -178.679   57.680   47.130   25.760
 3gu3 A   133 M H  -71.697  -27.949  177.463   61.050   46.540   27.430
 3gu3 A   134 A H  -68.630  -26.752 -176.469   61.040   50.100   28.770

 2p2s A   296 A L  -97.673    1.544 -172.579   56.690   38.260   22.120
 2p2s A   297 F H  -54.876  -58.913 -170.379   53.880   39.380   24.410
 2p2s A   298 F H  -72.640  -46.700  173.097   54.910   37.690   27.650
 2p2s A   299 P H  -49.796  -48.355 -179.791   58.660   37.930   27.130
 2p2s A   300 D H  -70.076  -34.754  179.740   58.230   41.650   26.480

 1yw4 A   175 E H  -60.848  -37.316  178.755   34.970    6.930  100.080
 1yw4 A   176 Q H  -76.277  -34.825  173.305   35.910    8.520  103.400
 1yw4 A   177 L H  -60.571  -35.360  174.777   38.320   10.900  101.680
 1yw4 A   178 A H  -62.706  -49.344  178.378   35.330   12.020   99.620
 1yw4 A   179 W H  -58.930  -42.167  178.361   33.300   12.720  102.760

 1e7w A   141 T H  -67.708  -40.193  178.394   23.040   22.010   18.970
 1e7w A   142 A H  -61.753  -44.303  178.652   22.390   18.270   19.180
 1e7w A   143 T H  -63.197  -48.134 -178.773   19.020   18.850   20.830
 1e7w A   144 A H  -64.957  -36.227 -176.776   18.000   21.550   18.350
 1e7w A   145 D H  -73.338  -48.977 -175.669   19.210   19.470   15.400

 2xwu B   160 Q H  -64.575  -42.203 -179.817   -1.510   15.160  -47.270
 2xwu B   161 G H  -64.539  -38.619 -178.427    2.210   14.580  -46.790
 2xwu B   162 R H  -71.547  -41.770 -179.151    2.280   16.760  -43.680
 2xwu B   163 C H  -65.651  -42.412  178.401   -0.810   15.170  -42.120
 2xwu B   164 L H  -65.091  -38.066  177.630    0.510   11.650  -42.700

 3qml C   216 E H  -60.470  -41.653  178.703   44.730  110.770   91.090
 3qml C   217 W H  -75.099  -33.936  175.619   44.360  107.780   88.770
 3qml C   218 A H  -60.991  -39.155  175.827   47.200  105.960   90.520
 3qml C   219 N H  -65.963  -37.389 -178.994   45.210  106.250   93.750
 3qml C   220 E H  -65.704  -42.001  177.431   42.120  104.930   91.970

 2iai A   136 G L  -68.208  -37.197  176.296   53.200   -8.950   19.470
 2iai A   137 T H  -69.941  -38.792  179.981   49.890   -9.150   17.610
 2iai A   138 E H  -64.736  -42.738  176.150   51.440  -11.340   14.910
 2iai A   139 R H  -66.674  -37.853  174.486   52.770  -13.780   17.500
 2iai A   140 W H  -60.376  -47.504 -179.068   49.380  -13.680   19.220

 2wco A   376 A H  -63.827  -50.487  179.266    9.350   20.320   24.260
 2wco A   377 D H  -70.183  -37.020 -179.226   11.310   17.070   24.360
 2wco A   378 L H  -65.588  -37.311  178.449    8.380   15.160   25.850
 2wco A   379 T H  -63.445  -43.870  178.365    6.110   16.270   23.000
 2wco A   380 R H  -61.688  -45.877 -175.398    8.570   14.970   20.410

 2g3v A   117 S H  -64.968  -17.405  176.388  120.480  106.920   63.610
 2g3v A   118 I H  -59.435  -35.420 -174.362  116.950  107.520   62.330
 2g3v A   119 L H  -69.121  -22.228 -176.837  118.400  108.990   59.140
 2g3v A   120 G H  -62.190  -15.880  178.725  120.190  105.720   58.360
 2g3v A   121 I H  -69.018  -32.831 -164.845  116.830  104.450   57.120

 3psg A   154 S H  -73.465  -20.003 -177.370   48.710   -8.320   40.820
 3psg A   155 F H  -59.364  -41.562 -176.923   47.060   -8.180   37.400
 3psg A   156 L H  -55.284  -37.639 -178.958   50.320   -8.980   35.610
 3psg A   157 Y H  -54.346  -32.518 -177.573   50.480  -12.340   37.390
 3psg A   158 Y H -104.447    5.135 -177.286   47.360  -13.370   35.470

 3hj4 A    83 R H  -64.531  -35.038 -179.962   85.450   20.240  -11.960
 3hj4 A    84 V H  -74.431  -41.542  178.362   81.660   20.490  -12.110
 3hj4 A    85 D H  -62.613  -34.775  176.687   81.240   20.800   -8.340
 3hj4 A    86 E H  -62.225  -45.422  177.722   83.760   23.650   -8.400
 3hj4 A    87 Q H  -64.585  -37.300  175.404   81.650   25.540  -10.930

 2wyl A   146 T H  -58.656  -34.926 -178.865   23.130   88.260   23.690
 2wyl A   147 C H  -74.869  -38.996  176.875   24.970   91.410   22.620
 2wyl A   148 V H  -66.040  -36.304  177.370   22.080   92.660   20.480
 2wyl A   149 D H  -61.496  -45.470  178.715   19.720   92.070   23.400
 2wyl A   150 L H  -66.558  -40.789  176.969   21.840   94.270   25.660

 3pt1 A   177 I H  -67.101  -41.053  176.520   -4.240   27.860  -20.100
 3pt1 A   178 L H  -62.352  -40.426  178.332   -6.910   25.310  -21.000
 3pt1 A   179 K H  -58.330  -41.341  176.342   -4.570   23.800  -23.590
 3pt1 A   180 V H  -60.433  -45.961  178.686   -2.000   23.240  -20.840
 3pt1 A   181 L H  -61.900  -41.356  179.986   -4.610   21.500  -18.690

 3ipq A    88 Q H  -68.726  -37.267  169.736   38.880    2.300   -8.640
 3ipq A    89 R H  -60.351  -46.186  177.416   39.450    5.770  -10.060
 3ipq A    90 F H  -56.810  -44.829  178.303   37.430    7.160   -7.160
 3ipq A    91 A H  -60.752  -44.035  179.301   39.630    5.230   -4.730
 3ipq A    92 H H  -57.410  -47.255 -174.034   42.770    6.560   -6.390

 3p1u A   258 K H  -58.487  -36.406  176.457  -37.380   15.870   56.990
 3p1u A   259 S H  -58.130  -49.519  179.155  -38.370   12.640   58.730
 3p1u A   260 V H  -59.833  -45.917  175.556  -41.670   14.160   59.870
 3p1u A   261 E H  -49.947  -48.880 -179.335  -42.310   15.510   56.380
 3p1u A   262 K H  -60.621  -29.822 -176.060  -41.920   11.990   54.990

 2bdt A   131 R H  -62.242  -23.300 -175.917    9.940    8.010   75.860
 2bdt A   132 C H  -71.399   -7.755  176.888   12.460    5.800   77.660
 2bdt A   133 L H  -93.937  -12.695 -179.427   14.480    5.750   74.440
 2bdt A   134 E H  -63.507  -45.595  177.222   14.770    9.540   74.390
 2bdt A   135 L H  -67.618  -35.419 -179.627   17.470    9.540   77.070

 1lrz A   223 K H  -76.353  -12.048  177.257   38.440   58.200   76.420
 1lrz A   224 F H  -54.592  -62.157 -174.289   37.170   57.660   79.970
 1lrz A   225 Y H  -66.912  -34.747  179.017   37.570   61.260   81.140
 1lrz A   226 Y H  -62.656  -47.579  178.704   36.610   62.660   77.730
 1lrz A   227 N H  -64.010  -37.231  178.813   33.300   60.780   77.690

 3h2g A   213 Q H  -65.017  -33.576  178.724   17.570   29.270   35.550
 3h2g A   214 T H  -58.759  -47.276  178.482   17.750   28.740   39.310
 3h2g A   215 F H  -64.741  -41.130 -179.974   13.960   28.700   39.590
 3h2g A   216 L H  -60.036  -45.014 -173.809   13.650   26.480   36.530
 3h2g A   217 D H  -64.987  -35.177 -170.755   16.070   23.870   37.870

 2w53 A   128 M H  -64.697  -38.323  178.670   16.380    8.320   30.090
 2w53 A   129 Q H  -67.297  -42.488 -179.645   14.610   10.370   27.430
 2w53 A   130 Q H  -63.388  -45.955  179.258   12.220    7.540   26.580
 2w53 A   131 A H  -64.909  -43.304  179.931   11.300    6.940   30.220
 2w53 A   132 G H  -63.565  -42.743  177.896   10.940   10.660   30.910

 2qmq A   201 E H  -62.095  -36.565  174.221   15.830   48.410   10.840
 2qmq A   202 N H  -67.925  -39.877  178.965   12.230   47.250   10.410
 2qmq A   203 I H  -61.189  -41.609  177.448   12.850   44.380   12.830
 2qmq A   204 E H  -55.254  -41.394  179.159   14.080   46.840   15.460
 2qmq A   205 L H  -65.107  -44.624  172.554   10.740   48.640   15.220

 3qhb A   114 R H  -70.875  -21.868 -176.627   11.300   19.830   -5.790
 3qhb A   115 G H  -62.375  -54.212 -179.605   13.710   22.390   -4.330
 3qhb A   116 L H  -73.769  -36.960  176.119   11.400   25.390   -4.640
 3qhb A   117 R H  -54.985  -53.280 -178.244    8.290   23.270   -4.150
 3qhb A   118 R H  -65.585  -34.228  176.702    9.500   21.980   -0.780

 3eo5 A    92 S L  131.823  -42.994 -177.366   10.050   18.920   65.740
 3eo5 A    93 I H  -65.042  -26.068  179.488   12.300   19.610   68.730
 3eo5 A    94 W H  -76.491  -26.975  172.148    9.990   17.500   70.890
 3eo5 A    95 D H  -70.554  -37.771  173.565   10.540   14.560   68.560
 3eo5 A    96 A H  -65.035  -45.591  178.237   14.280   15.030   69.040

 1ikp A   445 E H  -61.806  -37.544  179.047   44.460   54.330    9.680
 1ikp A   446 A H  -73.635  -33.925  178.347   46.080   50.890    9.660
 1ikp A   447 A H  -62.784  -41.128  178.161   48.190   51.740   12.710
 1ikp A   448 Q H  -65.062  -44.205  176.136   45.050   52.520   14.710
 1ikp A   449 S H  -59.417  -49.990 -171.555   43.440   49.250   13.620

 1t1u A   486 E H  -71.470  -40.065  178.250  -14.810  -38.880   47.920
 1t1u A   487 K H  -62.927  -35.137 -179.591  -12.190  -36.620   46.350
 1t1u A   488 L H  -59.831  -31.545  177.080  -10.060  -39.680   45.590
 1t1u A   489 Q H  -64.994  -39.320  176.527  -12.830  -40.860   43.280
 1t1u A   490 L H  -68.841  -35.328  172.756  -12.510  -37.650   41.270

 1js8 A   144 F H  -53.675  -43.928 -176.166   68.080   33.010   80.800
 1js8 A   145 F H  -63.891  -41.730  178.050   67.940   35.400   77.850
 1js8 A   146 Y H  -57.296  -43.463 -178.665   71.440   34.470   76.690
 1js8 A   147 R H  -62.092  -44.249 -176.623   70.480   30.790   76.600
 1js8 A   148 Q H  -68.693  -39.607 -179.121   67.360   31.410   74.520

 2w53 A   127 E H  -78.080  -28.577  177.703   16.720    5.420   27.650
 2w53 A   128 M H  -64.697  -38.323  178.670   16.380    8.320   30.090
 2w53 A   129 Q H  -67.297  -42.488 -179.645   14.610   10.370   27.430
 2w53 A   130 Q H  -63.388  -45.955  179.258   12.220    7.540   26.580
 2w53 A   131 A H  -64.909  -43.304  179.931   11.300    6.940   30.220

 1ya0 A   145 S H  -84.364  -30.182  178.324   24.710   37.790   72.490
 1ya0 A   146 S H  -69.240  -33.807  178.429   28.090   37.310   70.820
 1ya0 A   147 C H  -73.718  -48.239  176.063   27.570   40.480   68.790
 1ya0 A   148 S H  -64.962  -28.031  177.216   26.380   42.560   71.740
 1ya0 A   149 Y H  -67.791  -55.197 -178.605   29.230   41.010   73.710

 3cih A   360 E H  -66.303  -43.323  179.590   33.660   35.590   23.800
 3cih A   361 S H  -68.255  -34.744  177.236   36.550   33.320   22.810
 3cih A   362 V H  -63.342  -46.681  178.542   34.270   30.290   22.980
 3cih A   363 K H  -61.317  -44.336 -179.286   31.780   31.870   20.580
 3cih A   364 R H  -59.727  -44.906 -178.774   34.550   32.910   18.200

 1wp9 A   343 P H  -58.764  -37.285 -173.887   70.610   31.740   39.380
 1wp9 A   344 K H  -59.478  -36.170 -177.778   68.550   34.930   39.280
 1wp9 A   345 M H  -67.698  -34.926  176.905   66.360   33.590   36.480
 1wp9 A   346 D H  -65.762  -47.042  179.341   65.490   30.510   38.520
 1wp9 A   347 K H  -68.653  -39.447  177.515   64.470   32.570   41.550

 2vso E   241 E L   96.443  -38.763  174.587    1.360  -48.790  -21.870
 2vso E   242 G H  -81.744  -40.491  174.334    1.100  -45.080  -21.060
 2vso E   243 S H  -67.826  -30.002  175.616    3.340  -45.410  -18.000
 2vso E   244 Q H  -70.669  -35.315  176.570    5.690  -47.440  -20.180
 2vso E   245 L H  -68.640  -41.010  179.552    5.760  -44.610  -22.710

 3f41 A   591 D H  -63.578  -27.950 -179.666   28.890   -4.450   62.060
 3f41 A   592 Y H  -75.534  -34.513  172.142   26.730   -2.470   64.490
 3f41 A   593 Y H  -63.732  -41.914  178.315   25.180   -5.660   65.830
 3f41 A   594 H H  -63.687  -42.414  177.955   28.670   -7.060   66.340
 3f41 A   595 Q H  -57.593  -47.929  179.768   29.750   -3.910   68.170

 2yxt A   254 V H  -65.527  -38.512  179.200    7.760   -5.860   51.910
 2yxt A   255 A H  -55.565  -46.045 -176.671    9.620   -2.600   51.300
 2yxt A   256 C H  -79.178  -29.267  174.988   12.890   -4.450   50.700
 2yxt A   257 E H  -63.811  -43.206  179.496   11.180   -7.250   48.800
 2yxt A   258 K H  -73.411  -37.107  175.835    9.750   -4.750   46.320

 3o3m B   300 K L  -74.572   -7.066 -177.593   39.780    2.420   34.340
 3o3m B   301 R H  -46.354  -48.363 -172.969   36.370    1.200   33.200
 3o3m B   302 G H  -64.592  -48.990 -177.451   37.520   -2.420   33.090
 3o3m B   303 S H  -62.863  -37.465 -178.747   39.200   -2.510   36.500
 3o3m B   304 L H  -65.275  -39.473  176.638   36.230   -0.800   38.150

 3kas A   220 A H  -59.331  -47.154  179.353  -45.050   44.830   13.060
 3kas A   221 A H  -61.548  -39.800  178.050  -42.910   47.080   15.250
 3kas A   222 A H  -64.856  -41.234  178.523  -40.290   47.300   12.500
 3kas A   223 E H  -68.380  -35.105  175.429  -42.960   48.230    9.950
 3kas A   224 K H  -65.151  -38.369  172.641  -44.340   50.820   12.360

 1qtw A   242 D H  -60.281  -38.773 -179.676   79.490   -3.830   -0.700
 1qtw A   243 A H  -58.980  -35.227 -173.027   76.670   -1.320   -0.270
 1qtw A   244 F H  -85.178  -27.634  165.968   76.080   -2.510    3.290
 1qtw A   245 R H  -61.890  -44.996  179.407   79.760   -2.370    4.170
 1qtw A   246 W H  -60.702  -45.902  179.533   79.720    1.240    2.970

 3fok A   253 A H  -62.349  -37.222  178.654   -5.390  118.410   22.990
 3fok A   254 T H  -60.859  -49.892  178.437   -6.910  115.850   20.620
 3fok A   255 F H  -59.914  -40.019  177.768  -10.460  116.690   21.710
 3fok A   256 A H  -59.407  -43.375  177.573   -9.650  120.390   21.380
 3fok A   257 S H  -60.807  -40.891  175.955   -8.560  119.830   17.790

 3o0y A   100 I H  -63.588  -42.402 -176.788   26.460   -2.590   52.690
 3o0y A   101 T H  -64.978  -42.565 -179.371   22.660   -2.590   52.600
 3o0y A   102 T H  -65.588  -40.298  174.729   22.330   -1.420   56.200
 3o0y A   103 K H  -65.762  -39.512  177.014   24.810    1.390   55.590
 3o0y A   104 N H  -64.492  -37.171  179.038   22.950    2.260   52.390

 1olm A   166 P H  -54.207  -40.537  179.122  -20.510   27.770   31.700
 1olm A   167 A H  -68.632  -40.269  178.176  -17.580   27.350   29.320
 1olm A   168 V H  -64.277  -39.902 -179.768  -16.620   24.010   30.870
 1olm A   169 E H  -64.579  -46.221  177.357  -20.200   22.770   30.560
 1olm A   170 A H  -61.835  -40.400  175.989  -20.420   23.710   26.890

 2fdv A    83 A H  -49.139  -47.437 -175.434   54.660   71.690   70.830
 2fdv A    84 T H  -54.267  -46.558 -177.072   56.060   70.030   67.710
 2fdv A    85 F H  -79.989  -36.379 -177.361   57.680   73.240   66.460
 2fdv A    86 D H  -64.470  -21.876  179.072   58.500   74.660   69.890
 2fdv A    87 W H  -55.296  -35.660 -178.309   60.700   71.630   70.480

 1nst A   189 A H  -60.481  -45.495  177.799  -52.090  -15.260   43.010
 1nst A   190 L H  -61.050  -42.666  176.544  -50.280  -12.450   44.810
 1nst A   191 Q H  -53.811  -49.012  179.540  -51.990  -13.440   48.060
 1nst A   192 N H  -61.704  -38.934 -177.635  -50.640  -16.980   47.710
 1nst A   193 R H  -65.967  -23.086 -178.815  -47.170  -15.660   46.880

 1m65 A   175 E H  -65.024  -42.029  177.837  -20.980   13.510   20.100
 1m65 A   176 V H  -63.209  -45.111 -178.484  -17.260   14.300   20.140
 1m65 A   177 A H  -63.399  -44.836  178.198  -17.000   13.600   23.870
 1m65 A   178 A H  -66.609  -36.483 -179.770  -18.850   10.290   23.580
 1m65 A   179 A H  -65.026  -43.736  177.146  -16.810    9.370   20.500

 3nwc A   122 N H  -58.418  -43.252 -176.986   12.890    2.670   12.760
 3nwc A   123 A H  -72.809  -38.937  179.665   11.760    6.180   13.670
 3nwc A   124 V H  -69.791  -38.442  179.907    9.770    6.690   10.480
 3nwc A   125 K H  -72.932  -31.143  168.498    8.080    3.300   10.790
 3nwc A   126 F H  -57.322  -43.423 -173.671    7.240    4.140   14.390

 2icy A   231 T H  -68.596  -42.364  174.051   14.930  -19.410    6.560
 2icy A   232 I H  -68.362  -45.014  179.401   16.740  -20.280    9.790
 2icy A   233 L H  -57.036  -46.193 -178.896   15.380  -23.830    9.740
 2icy A   234 K H  -63.070  -43.154  177.001   16.610  -24.370    6.180
 2icy A   235 H H  -55.125  -42.366 -178.804   20.060  -23.010    7.030

 3iey A    44 E H  -65.051  -50.261 -178.650   87.760   68.410   17.520
 3iey A    45 F H  -66.516  -38.487  178.302   87.100   68.550   13.780
 3iey A    46 L H  -62.801  -44.034  177.800   84.450   65.830   14.020
 3iey A    47 K H  -55.590  -42.363 -178.568   82.620   67.740   16.750
 3iey A    48 K H  -70.003  -38.538  176.919   82.460   70.790   14.480

 3fz0 A   241 K H  -62.554  -37.451  175.893  -31.360   29.130  -42.030
 3fz0 A   242 W H  -64.243  -42.556 -176.169  -28.990   29.210  -39.060
 3fz0 A   243 Q H  -71.677  -37.850  176.496  -27.520   25.830  -39.980
 3fz0 A   244 E H  -64.273  -44.298  175.015  -27.120   26.740  -43.650
 3fz0 A   245 F H  -55.197  -49.918 -177.080  -25.330   29.950  -42.660

 3qxf A   249 P H  -53.681  -33.249  176.379   14.770   39.700  -12.050
 3qxf A   250 M H  -64.986  -45.324  177.577   15.800   38.770  -15.590
 3qxf A   251 A H  -64.617  -35.830  179.622   13.580   41.490  -17.050
 3qxf A   252 T H  -66.086  -46.452  178.838   14.930   43.940  -14.470
 3qxf A   253 F H  -58.448  -50.063 -177.531   18.560   43.220  -15.340

 3mzk B   215 E H  -63.128  -29.802  178.794   22.340    8.560  -44.560
 3mzk B   216 L H  -54.148  -50.817 -178.105   22.370    8.520  -40.760
 3mzk B   217 A H  -62.830  -36.801  178.613   18.580    8.730  -40.570
 3mzk B   218 H H  -56.559  -52.458 -178.769   18.240    6.010  -43.210
 3mzk B   219 F H  -60.868  -51.949 -176.181   20.190    3.470  -41.150

 3bzb A   218 A H  -51.967  -33.626  175.342   40.310   44.250  -31.540
 3bzb A   219 F H  -51.213  -47.767 -177.206   36.870   45.470  -30.470
 3bzb A   220 F H  -75.055  -28.689  171.341   36.560   47.410  -33.720
 3bzb A   221 R H  -65.051  -36.950  176.955   38.000   44.480  -35.660
 3bzb A   222 L H  -70.154  -36.781  175.175   35.220   42.360  -34.170

 2e7z A   178 S H  -59.269  -46.923  177.843   53.420   77.510    8.910
 2e7z A   179 Q H  -69.935  -33.481  177.182   50.770   74.880    8.200
 2e7z A   180 F H  -61.561  -44.185  175.925   48.880   77.380    6.050
 2e7z A   181 N H  -66.669  -37.338  173.104   51.940   77.790    3.830
 2e7z A   182 D H  -57.604  -44.336  177.348   52.320   74.020    3.840

 3d40 A    94 G H  -61.804  -24.880  177.858   -6.860   22.850   17.310
 3d40 A    95 L H  -61.841  -34.997  179.667   -5.250   25.270   19.760
 3d40 A    96 T H  -61.430  -45.788  178.025   -8.620   25.660   21.480
 3d40 A    97 E H  -68.824  -38.988 -176.697   -8.820   21.930   22.210
 3d40 A    98 A H  -62.193  -47.174 -175.165   -5.130   21.730   23.110

 3psf A   826 E H  -64.854  -23.767 -178.090  -32.410    8.800   13.970
 3psf A   827 F H  -67.668  -30.058  177.253  -30.550   11.740   15.500
 3psf A   828 I H  -68.703  -42.172  176.057  -32.210   14.080   13.010
 3psf A   829 E H  -64.712  -39.400  176.198  -35.660   12.900   14.060
 3psf A   830 L H  -62.313  -38.223  174.119  -34.650   13.310   17.700

 3fqg A   143 C H  -65.226  -42.676  177.884    6.150   -7.490    8.800
 3fqg A   144 Y H  -58.673  -40.419 -179.888    7.070  -10.680    6.950
 3fqg A   145 W H  -52.827  -41.918  176.453    7.970   -8.620    3.890
 3fqg A   146 G H  -66.470  -47.824 -179.576   10.740   -7.000    5.930
 3fqg A   147 Y H  -65.154  -34.215 -179.538   11.900  -10.300    7.400

 3sgh A    34 N H  -73.960  -43.295  175.762   65.430   62.560   40.040
 3sgh A    35 A H  -63.697  -42.936  177.855   67.380   65.550   38.730
 3sgh A    36 C H  -60.161  -46.992  178.058   65.010   67.910   40.550
 3sgh A    37 Q H  -58.555  -48.800 -171.806   65.450   65.990   43.800
 3sgh A    38 E H  -65.609  -44.087 -171.594   69.230   65.830   43.530

 3cdd A   263 E H  -67.069  -33.944  179.562   61.120   48.570   36.210
 3cdd A   264 G H  -67.829  -43.047  176.209   59.510   45.280   35.170
 3cdd A   265 A H  -64.981  -35.818  175.260   62.010   44.770   32.360
 3cdd A   266 A H  -64.975  -40.398  178.447   64.780   45.620   34.820
 3cdd A   267 K H  -68.141  -35.923  177.081   63.420   43.010   37.230

 2x1d A    95 G H  -60.712  -43.872 -177.667  -50.100   40.340    1.090
 2x1d A    96 L H  -67.645  -38.808  176.679  -51.580   39.730   -2.360
 2x1d A    97 K H  -61.489  -45.824  179.512  -52.360   36.100   -1.540
 2x1d A    98 A H  -65.001  -36.414  179.519  -54.170   37.120    1.640
 2x1d A    99 A H  -67.355  -45.270 -175.505  -56.060   39.820   -0.250

 3fnb A   266 E H  -66.270  -35.298  176.035   14.760   15.770  101.600
 3fnb A   267 V H  -60.962  -49.064  178.391   12.900   15.870   98.280
 3fnb A   268 F H  -64.988  -43.821  178.155   15.650   13.890   96.560
 3fnb A   269 R H  -53.620  -59.978 -176.406   16.000   11.550   99.540
 3fnb A   270 I H  -61.535  -37.762 -178.216   12.320   10.610   99.710

 3khi A   113 H H  -54.885  -55.612 -178.845  -15.300   26.010    6.790
 3khi A   114 N H  -60.049  -41.120  177.755  -13.090   25.130    3.820
 3khi A   115 Q H  -57.975  -42.063  178.079  -14.900   21.820    3.390
 3khi A   116 R H  -67.858  -39.984 -178.613  -18.200   23.690    3.150
 3khi A   117 V H  -59.906  -39.930 -173.797  -16.740   26.250    0.760

 1luc A   294 Y H  -98.517    5.317 -177.054   71.580    7.790   31.850
 1luc A   295 S H  -57.526  -33.492 -178.363   69.360    7.360   28.800
 1luc A   296 Y H  -61.567  -25.324  178.796   69.900   11.020   27.920
 1luc A   297 E H  -73.226  -27.066 -178.126   73.550   10.180   27.310
 1luc A   298 I H -112.702   18.964 -179.977   72.580    7.640   24.650

 2q0d A    51 A H  -67.496  -43.668  178.317    2.890   18.640  -48.190
 2q0d A    52 T H  -62.041  -41.173  175.036    5.680   20.330  -50.140
 2q0d A    53 Y H  -54.999  -48.532 -179.131    7.220   16.920  -50.820
 2q0d A    54 R H  -65.045  -40.737  179.356    3.940   15.700  -52.290
 2q0d A    55 L H  -61.542  -42.024  177.015    3.490   18.890  -54.310

 2uyo A    75 A H  -63.509  -36.394  176.420  -37.930   -8.470   18.060
 2uyo A    76 M H  -60.455  -47.048  179.711  -35.910   -5.540   16.720
 2uyo A    77 V H  -59.943  -45.417  178.853  -33.640   -7.890   14.770
 2uyo A    78 E H  -66.586  -34.993  178.103  -36.620   -9.740   13.300
 2uyo A    79 H H  -65.832  -40.502  179.610  -38.300   -6.420   12.530

 2iya A   181 D H  -64.799  -35.473  178.894   49.470   63.710   14.530
 2iya A   182 G H  -62.859  -41.708  178.155   47.770   60.410   15.340
 2iya A   183 L H  -64.975  -45.702  178.891   47.420   61.400   18.990
 2iya A   184 V H  -61.146  -42.767  179.671   46.050   64.840   18.090
 2iya A   185 R H  -64.981  -40.200  178.142   43.570   63.300   15.650

 3iuu A   314 E H  -55.599  -49.558 -175.578   15.470    9.280  164.640
 3iuu A   315 I H  -63.935  -37.745  174.221   18.610   11.340  165.250
 3iuu A   316 A H  -61.973  -39.739  177.977   20.510    8.250  166.360
 3iuu A   317 R H  -60.101  -51.098 -177.508   19.420    6.540  163.150
 3iuu A   318 V H  -60.331  -43.694  177.149   20.690    9.350  160.920

 2w53 A   108 K H  -63.748  -35.545  177.526   21.300   23.880   30.950
 2w53 A   109 T H  -71.303  -40.042  171.198   20.540   20.510   32.560
 2w53 A   110 M H  -57.683  -39.968 -179.681   17.320   20.270   30.570
 2w53 A   111 E H  -61.920  -46.090  176.925   19.400   21.000   27.470
 2w53 A   112 I H  -56.150  -46.225 -178.319   21.740   18.090   28.190

 3dhn A    87 E H  -75.382  -28.750 -179.388    6.300   33.070   47.280
 3dhn A    88 T H  -58.174  -53.058  179.505    6.580   29.870   45.250
 3dhn A    89 I H  -60.657  -33.718  177.268    3.910   30.910   42.750
 3dhn A    90 K H  -63.395  -36.801  177.119    5.550   34.330   42.590
 3dhn A    91 V H  -70.378  -39.294  173.553    8.770   32.650   41.480

 1qlw A   185 P H  -51.269  -28.533  177.246   31.180   16.200   12.610
 1qlw A   186 T H  -51.979  -38.102 -179.254   32.410   14.090   15.520
 1qlw A   187 V H  -56.009  -50.933  179.572   34.770   16.950   16.360
 1qlw A   188 A H  -64.979  -36.116  179.080   31.920   19.390   16.970
 1qlw A   189 N H  -66.709  -33.571  177.038   29.990   16.700   18.840

 2wnw A   308 R H  -62.016  -42.762  179.452   28.150   25.230    3.880
 2wnw A   309 H H  -75.172  -31.995  167.728   26.740   28.050    6.000
 2wnw A   310 W H  -53.002  -48.547  179.825   23.340   26.380    5.860
 2wnw A   311 H H  -68.054  -44.929 -174.661   24.970   23.350    7.480
 2wnw A   312 T H  -51.532  -54.680 -175.045   27.110   25.350    9.900

 2q3z A   311 L H  -59.850  -32.590  176.248    6.830   -7.870    3.690
 2q3z A   312 L H  -54.755  -46.196 -179.120    8.040   -6.280    6.930
 2q3z A   313 I H  -69.448  -37.190  178.524    4.440   -5.480    7.870
 2q3z A   314 E H  -68.384  -36.402  177.223    3.240   -8.920    6.800
 2q3z A   315 Y H  -49.796  -55.585 -175.269    5.970  -10.560    8.870

 3etv A   264 T H  -64.324  -42.887  177.315   12.330   -0.870   18.590
 3etv A   265 V H  -63.501  -39.992 -179.374    9.760    1.920   18.470
 3etv A   266 L H  -66.424  -42.485 -179.615   10.760    3.060   21.950
 3etv A   267 T H  -71.275  -30.401  172.821   14.460    3.120   21.100
 3etv A   268 S H  -63.634  -45.967  177.353   13.650    4.990   17.890

 1js1 X   125 V H  -65.593  -56.479 -171.798  123.740   56.350  -20.430
 1js1 X   126 I H  -56.149  -54.762 -175.211  124.860   54.220  -17.490
 1js1 X   127 I H  -64.100  -39.491  178.539  128.100   56.030  -16.710
 1js1 X   128 N H  -63.614  -35.608  177.774  126.530   59.450  -17.210
 1js1 X   129 Q H  -64.059  -42.683  176.760  123.790   58.500  -14.750

 1x9d A   321 Q H  -59.762  -36.093  176.576  -21.100   -9.740   -5.250
 1x9d A   322 L H  -62.454  -46.381  179.208  -18.010   -7.770   -4.230
 1x9d A   323 L H  -62.155  -45.257 -177.521  -19.820   -6.260   -1.250
 1x9d A   324 E H  -63.156  -39.410  179.404  -21.270   -9.610   -0.180
 1x9d A   325 D H  -67.994  -38.333  177.223  -17.860  -11.280   -0.330

 3au4 A   184 K H  -63.594  -43.000  175.534  -31.620   17.940   96.380
 3au4 A   185 Y H  -64.553  -40.890 -177.954  -32.240   21.670   96.020
 3au4 A   186 A H  -64.995  -40.659  179.533  -34.520   21.650   99.060
 3au4 A   187 L H  -67.478  -46.119  177.173  -31.910   19.920  101.220
 3au4 A   188 F H  -60.182  -43.788  174.827  -29.120   22.250  100.100

 2xzo A   284 Q H  -64.584  -47.381 -179.934   14.990   15.780   -7.450
 2xzo A   285 K H  -61.414  -36.345  175.666   17.640   13.960   -9.480
 2xzo A   286 L H  -64.891  -46.497  179.844   14.870   12.080  -11.280
 2xzo A   287 Q H  -62.893  -26.414  175.813   13.010   15.300  -12.070
 2xzo A   288 Q H  -77.601  -38.127 -179.109   16.280   16.610  -13.490

 1qop A   195 H H  -63.828  -33.201  177.949   34.950   12.460    5.990
 1qop A   196 L H  -73.958  -38.868  176.395   37.460   13.070    8.780
 1qop A   197 I H  -62.926  -41.302 -178.981   35.070   15.390   10.610
 1qop A   198 E H  -65.792  -44.202  179.877   32.310   12.790   10.400
 1qop A   199 K H  -64.125  -39.281  177.073   34.520    9.990   11.720

 3nrg A    97 V H  -59.581  -50.011 -177.928   16.770    6.380   20.340
 3nrg A    98 G H  -59.346  -41.889 -179.393   13.920    5.710   22.770
 3nrg A    99 I H  -66.026  -42.328  179.719   14.730    1.990   22.880
 3nrg A   100 Q H  -64.993  -39.513  176.011   18.430    2.620   23.470
 3nrg A   101 F H  -58.453  -45.489  178.957   17.610    5.040   26.290

 2ivf A   529 G H  -63.259  -43.439  179.221   36.860   46.050   35.100
 2ivf A   530 N H  -66.314  -36.806  174.429   35.480   46.170   31.560
 2ivf A   531 I H  -56.397  -51.410  177.926   33.730   42.850   32.150
 2ivf A   532 E H  -59.557  -43.250  174.837   31.920   44.310   35.160
 2ivf A   533 F H  -53.819  -48.026 -175.190   31.110   47.410   33.110

 3ia7 A   142 L H  -55.001  -44.960 -176.465   22.270   25.400   55.930
 3ia7 A   143 F H  -65.459  -37.810  177.635   20.330   25.580   59.200
 3ia7 A   144 K H  -65.043  -39.255  177.634   17.090   26.410   57.390
 3ia7 A   145 E H  -69.005  -36.047  176.469   17.590   23.410   55.100
 3ia7 A   146 L H  -65.831  -46.960  177.840   18.320   21.220   58.120

 2q7s A   232 Q L  -67.253  -50.690 -178.864   32.470   46.650   85.740
 2q7s A   233 L H  -52.531  -36.017  177.072   32.380   50.060   84.060
 2q7s A   234 I H  -62.282  -40.030 -178.426   36.030   50.450   85.060
 2q7s A   235 A H  -73.615  -29.391 -178.635   36.910   47.220   83.270
 2q7s A   236 Q H  -75.002  -41.645 -179.658   34.920   48.220   80.180

 2xfn A   113 L H  -62.083  -43.934  179.213   40.670  163.050   45.980
 2xfn A   114 D H  -66.338  -41.060  178.975   38.920  161.170   43.180
 2xfn A   115 H H  -63.264  -51.744  179.874   41.990  161.390   40.940
 2xfn A   116 N H  -62.436  -41.895 -177.156   44.400  160.170   43.620
 2xfn A   117 N H  -63.415  -39.542 -176.752   41.980  157.490   44.810

 1wm1 A   144 Q H  -67.198  -29.811 -177.238    8.030   -4.180   -0.930
 1wm1 A   145 R H  -79.266  -36.990  173.721   11.260   -2.660   -2.230
 1wm1 A   146 L H  -69.422  -41.973  175.514   10.570   -3.610   -5.850
 1wm1 A   147 H H  -58.256  -48.343 -176.681    6.990   -2.380   -5.490
 1wm1 A   148 W H  -49.334  -49.234 -165.175    8.140    0.930   -4.030

 1p9e A   195 G H  -79.894   -0.068  168.899   -3.530   52.830   29.040
 1p9e A   196 F H  -69.794  -35.938  174.683   -1.750   50.470   26.660
 1p9e A   197 F H  -73.784  -43.668  174.412   -1.060   53.520   24.500
 1p9e A   198 K H  -67.470  -31.288  179.541   -0.160   55.610   27.540
 1p9e A   199 G H  -68.802  -46.545  177.034    1.810   52.630   28.850

 3cnh A   113 D H  -64.368  -48.254 -178.636   63.500   62.940  113.350
 3cnh A   114 L H  -64.932  -41.984 -178.422   62.210   65.910  111.380
 3cnh A   115 N H  -61.912  -43.734 -178.262   65.190   65.930  109.020
 3cnh A   116 E H  -68.860  -38.635  174.820   64.800   62.240  108.170
 3cnh A   117 Y H  -61.714  -42.879 -179.759   61.060   62.650  107.630

 2d4y A   390 R H  -63.989  -44.263  177.716   -5.140   -8.500  -41.280
 2d4y A   391 N H  -69.479  -34.015  173.692   -3.170   -9.560  -38.210
 2d4y A   392 G H  -58.823  -41.349  177.871   -1.180   -6.330  -38.450
 2d4y A   393 Q H  -66.731  -39.827  177.005   -4.470   -4.450  -38.170
 2d4y A   394 A H  -62.097  -35.571  175.322   -5.490   -6.570  -35.180

 1rz3 A   178 K H  -62.358  -45.686 -178.528   -1.290   -5.950   24.470
 1rz3 A   179 A H  -61.783  -40.273  179.807   -0.500   -2.670   22.730
 1rz3 A   180 E H  -68.395  -36.202  177.370   -0.600   -4.330   19.310
 1rz3 A   181 D H  -65.047  -43.162  178.766   -3.920   -5.980   20.130
 1rz3 A   182 Y H  -65.012  -38.493  176.190   -5.440   -2.650   21.140

 3ooq A   102 P H  -53.816  -27.969 -177.497   28.770  118.810   58.080
 3ooq A   103 A H  -63.331  -26.501 -174.726   27.850  117.310   61.450
 3ooq A   104 I H  -68.065  -42.029  176.562   30.870  119.000   63.020
 3ooq A   105 E H  -65.013  -38.174  176.210   29.570  122.520   62.410
 3ooq A   106 R H  -66.808  -34.900  176.636   26.190  121.450   63.810

 1goi A   383 E H  -68.172  -48.071  178.091   38.210   42.570  113.470
 1goi A   384 S H  -65.162  -29.116  178.376   37.000   43.610  110.010
 1goi A   385 F H  -65.485  -28.305  179.689   34.880   46.270  111.700
 1goi A   386 K H  -61.264  -46.576 -176.949   38.080   47.880  112.970
 1goi A   387 Y H  -73.653  -40.442 -179.344   39.340   48.680  109.470

 3hsi A   106 T L -110.193  169.813  176.041   27.120   43.000   40.890
 3hsi A   107 N H  -62.036  -36.589  176.560   29.100   46.230   40.550
 3hsi A   108 A H  -55.007  -44.989  177.401   27.430   47.430   43.740
 3hsi A   109 D H  -60.665  -36.071 -177.099   29.030   44.520   45.590
 3hsi A   110 W H  -69.770  -37.987  174.292   32.400   45.460   44.100

 3feq A   275 V H  -54.356  -28.448 -179.856   60.320  -66.080   13.010
 3feq A   276 T H  -56.996  -44.753 -165.326   57.600  -63.480   13.510
 3feq A   277 Y H  -85.672  -24.882  169.195   59.950  -60.520   13.400
 3feq A   278 D H  -68.604  -41.649  176.516   61.950  -61.690   10.400
 3feq A   279 A H  -65.374  -41.179  179.398   58.690  -62.080    8.500

 1eu8 A   258 Y H  -53.152  -36.010 -178.049   69.410   93.930   77.450
 1eu8 A   259 A H  -51.060  -36.015  179.942   71.200   95.030   74.290
 1eu8 A   260 W H  -57.951  -41.518 -176.140   73.030   97.620   76.380
 1eu8 A   261 G H  -60.288  -34.247  179.794   74.620   94.920   78.530
 1eu8 A   262 L H  -85.744  -36.103 -178.880   76.240   93.400   75.450

 1rkt A   107 A H  -46.658  -54.326 -179.002   45.660   39.050   14.780
 1rkt A   108 P H  -56.380  -36.841 -178.281   46.840   35.490   14.160
 1rkt A   109 V H  -74.263  -39.808  178.302   49.530   36.820   11.820
 1rkt A   110 Q H  -65.031  -39.204  178.739   50.690   39.520   14.220
 1rkt A   111 F H  -58.954  -49.337  178.828   50.960   36.980   17.030

 3riv A   186 S H  -63.094  -25.023  174.313  -33.630   19.380  -26.610
 3riv A   187 F H  -56.152  -46.440 -176.664  -31.660   17.760  -29.430
 3riv A   188 F H  -80.043  -33.230  174.312  -34.400   15.160  -29.890
 3riv A   189 T H  -58.504  -49.887  178.649  -37.210   17.630  -29.190
 3riv A   190 Q H  -66.611  -43.732  179.355  -36.010   19.870  -32.020

 3ogk B   182 K H  -69.790  -28.988 -178.452  -27.430  -17.200   58.880
 3ogk B   183 W H  -58.683  -36.937 -178.718  -24.950  -17.560   56.010
 3ogk B   184 L H  -76.720  -40.942  176.476  -22.300  -18.800   58.430
 3ogk B   185 H H  -61.579  -37.622  178.596  -24.650  -21.150   60.280
 3ogk B   186 E H  -61.325  -42.926  175.864  -25.680  -22.620   56.930

 2qx5 A   191 T H  -64.551  -45.731  176.027   24.070   32.640  -45.940
 2qx5 A   192 Y H  -68.627  -40.665 -179.730   20.300   32.460  -45.520
 2qx5 A   193 F H  -57.126  -47.452  176.038   20.620   29.850  -42.770
 2qx5 A   194 K H  -56.969  -37.352  174.086   22.800   32.200  -40.710
 2qx5 A   195 A H  -63.976  -34.873 -174.305   20.060   34.780  -41.210

 3nks A   214 A H  -59.388  -40.855 -178.918   -6.420   16.520   34.680
 3nks A   215 L H  -68.715  -39.322  177.380   -9.910   15.300   35.540
 3nks A   216 I H  -65.146  -41.632 -179.657   -8.560   12.560   37.800
 3nks A   217 R H  -63.640  -42.542  177.827   -6.280   15.020   39.590
 3nks A   218 Q H  -66.646  -37.877  178.938   -9.160   17.410   40.220

 2vxb A   179 K H  -65.808  -31.502  175.058  -12.760   13.230   -3.170
 2vxb A   180 A H  -70.844  -41.568  178.715  -15.570   13.750   -0.670
 2vxb A   181 L H  -60.058  -34.761  174.872  -15.870   17.430   -1.600
 2vxb A   182 A H  -55.052  -40.194 -179.659  -16.380   16.310   -5.200
 2vxb A   183 H H  -74.288  -36.966  170.096  -19.530   14.530   -4.040

position:  5  neighbors: 200

 3q98 A   136 Y H  -56.985  -51.327 -176.049   14.580   64.160   40.050
 3q98 A   137 M H  -68.594  -26.671  175.254   15.100   62.810   43.570
 3q98 A   138 R H  -68.609  -37.990  175.800   16.450   66.190   44.650
 3q98 A   139 E H  -67.954  -37.254  175.141   13.200   67.810   43.540
 3q98 A   140 V H  -59.264  -49.650 -179.187   11.290   65.150   45.460

 3fnb A   296 V H  -62.830  -54.178  177.707   11.790    7.690   79.360
 3fnb A   297 A H  -58.710  -44.259 -178.276   13.010    8.070   82.940
 3fnb A   298 E H  -54.320  -49.468 -179.575   16.450    6.780   81.980
 3fnb A   299 V H  -64.991  -40.683 -179.968   16.930    9.490   79.360
 3fnb A   300 N H  -62.800  -37.814 -179.747   15.530   12.170   81.670

 2qik A   116 K H  -72.821  -37.020  173.732   -6.990   41.250    2.230
 2qik A   117 E H  -65.260  -39.332  175.374   -3.340   42.110    2.820
 2qik A   118 H H  -58.272  -48.243 -179.534   -3.330   43.900   -0.540
 2qik A   119 Q H  -59.663  -48.923 -175.640   -6.340   45.990    0.490
 2qik A   120 M H  -58.294  -44.859 -177.949   -4.910   46.910    3.880

 3lt0 A   273 F H  -70.406  -49.889  179.955   56.250  100.670   34.320
 3lt0 A   274 I H  -67.536  -28.379  174.311   53.650   99.770   36.950
 3lt0 A   275 D H  -62.343  -47.878  174.167   54.670  102.890   38.860
 3lt0 A   276 Y H  -61.618  -45.323 -176.304   53.710  105.020   35.860
 3lt0 A   277 A H  -60.239  -43.296 -178.360   50.580  102.950   35.260

 2i5g A   258 F H  -55.102  -48.501 -174.299   43.280   97.520    8.940
 2i5g A   259 F H  -74.925  -30.533  172.643   42.860   98.270   12.640
 2i5g A   260 E H  -65.768  -30.702  177.221   39.210   97.250   12.590
 2i5g A   261 W H  -75.011  -24.017  178.996   40.410   93.910   11.220
 2i5g A   262 L H  -79.841  -35.751 -168.059   42.820   93.630   14.140

 2wbq A   239 E H  -68.224  -29.927 -176.757   21.420   11.110    6.130
 2wbq A   240 F H  -66.337  -18.078  175.934   21.950   12.870    9.460
 2wbq A   241 E H  -66.324  -40.241  178.472   22.140   16.130    7.520
 2wbq A   242 G H  -65.648  -36.308  175.605   18.470   15.830    6.600
 2wbq A   243 I H  -63.502  -45.031  177.322   17.630   15.280   10.260

 1vr5 A   435 Y H  -67.628  -53.049 -178.142   95.600   28.520  150.060
 1vr5 A   436 F H  -63.676  -33.559  174.808   96.360   31.260  147.550
 1vr5 A   437 N H  -65.661  -41.954  179.209   92.970   30.660  145.950
 1vr5 A   438 G H  -65.165  -29.288  179.017   91.270   31.030  149.330
 1vr5 A   439 V H  -79.243  -48.479 -161.917   93.110   34.320  149.800

 2z5l A   216 A H  -57.429  -51.227 -178.142   24.880    0.760    1.940
 2z5l A   217 L H  -72.106  -32.716  176.065   27.460    2.270    4.290
 2z5l A   218 E H  -61.417  -43.963  178.228   28.640    4.680    1.600
 2z5l A   219 L H  -63.107  -40.921  177.665   25.120    6.070    1.280
 2z5l A   220 A H  -58.209  -44.993  179.506   24.890    6.450    5.050

 1t1u A   468 A H  -64.990  -38.499  175.195   -9.920  -32.880   35.530
 1t1u A   469 L H  -57.812  -51.456 -179.843  -12.100  -29.840   36.190
 1t1u A   470 A H  -53.448  -42.249 -178.307  -14.330  -31.810   38.560
 1t1u A   471 F H  -62.987  -55.557 -169.969  -11.260  -32.970   40.490
 1t1u A   472 V H  -68.018  -25.610  176.812   -9.520  -29.630   40.950

 3c5i A   160 C H  -63.505  -20.773  178.075  102.420   21.750    6.150
 3c5i A   161 I H  -57.817  -31.802 -179.240  102.460   24.750    8.470
 3c5i A   162 F H  -84.768  -42.145 -176.903  103.660   22.410   11.210
 3c5i A   163 K H  -70.720  -44.548 -178.805  106.060   20.310    9.150
 3c5i A   164 M H  -64.325  -39.871  178.776  107.680   23.230    7.320

 3pt1 A   177 I H  -67.101  -41.053  176.520   -4.240   27.860  -20.100
 3pt1 A   178 L H  -62.352  -40.426  178.332   -6.910   25.310  -21.000
 3pt1 A   179 K H  -58.330  -41.341  176.342   -4.570   23.800  -23.590
 3pt1 A   180 V H  -60.433  -45.961  178.686   -2.000   23.240  -20.840
 3pt1 A   181 L H  -61.900  -41.356  179.986   -4.610   21.500  -18.690

 3agd A   391 A H  -65.297  -44.424  178.447   25.490   46.870   34.420
 3agd A   392 A H  -64.355  -39.784  177.127   25.320   46.430   38.190
 3agd A   393 A H  -63.831  -36.686  177.819   25.980   50.150   38.670
 3agd A   394 A H  -64.307  -44.985 -179.312   23.140   50.900   36.260
 3agd A   395 A H  -72.873  -26.069 -174.935   20.700   48.710   38.190

 3agd A   390 E H  -65.581  -23.056  177.494   28.690   48.910   34.680
 3agd A   391 A H  -65.297  -44.424  178.447   25.490   46.870   34.420
 3agd A   392 A H  -64.355  -39.784  177.127   25.320   46.430   38.190
 3agd A   393 A H  -63.831  -36.686  177.819   25.980   50.150   38.670
 3agd A   394 A H  -64.307  -44.985 -179.312   23.140   50.900   36.260

 2xhe A   148 G H  -54.929  -45.146  178.783    8.650  -38.920   -1.680
 2xhe A   149 L H  -53.746  -44.984 -176.881    9.180  -35.170   -1.330
 2xhe A   150 V H  -71.210  -43.059 -179.457   12.680  -35.470   -2.780
 2xhe A   151 Q H  -65.093  -30.433 -173.437   11.720  -37.870   -5.570
 2xhe A   152 Y H  -90.887  -36.190 -172.650    8.800  -35.650   -6.560

 3o8y A   449 G H  -57.208  -44.465 -179.031   -6.900   36.870    2.840
 3o8y A   450 H H  -66.983  -27.443  174.642   -4.130   34.440    1.910
 3o8y A   451 V H  -67.040  -44.493  177.857   -3.340   36.660   -1.080
 3o8y A   452 Q H  -62.989  -36.818 -179.870   -2.840   39.670    1.190
 3o8y A   453 M H  -63.359  -45.287  179.557   -0.610   37.580    3.450

 1z8o A    82 V H  -62.143  -39.991  175.949    7.760    9.940   26.980
 1z8o A    83 R H  -57.310  -45.189  177.408    6.410   10.870   23.550
 1z8o A    84 N H  -60.110  -38.713  177.629    6.920   14.540   24.400
 1z8o A    85 Y H  -62.864  -30.391 -179.401   10.480   13.730   25.430
 1z8o A    86 F H  -90.390  -25.699 -161.990   11.010   12.230   21.970

 3ngq A   286 C H  -59.598  -16.462 -178.778    1.980   28.040    5.060
 3ngq A   287 L H  -62.506  -25.947 -179.139    3.710   30.950    6.790
 3ngq A   288 M H  -69.230  -14.668  176.427    7.000   29.730    5.330
 3ngq A   289 N H  -66.267  -11.574 -178.633    5.640   30.750    1.940
 3ngq A   290 F H -109.595    0.920  179.370    6.560   34.280    3.010

 2vl7 A   280 S H  -70.836  -39.604  174.667   17.600    9.750   31.220
 2vl7 A   281 L H  -61.374  -42.795 -179.029   16.980    6.450   33.010
 2vl7 A   282 K H  -68.171  -40.052  176.873   13.300    7.340   33.400
 2vl7 A   283 S H  -61.277  -40.373  176.408   13.020    8.380   29.750
 2vl7 A   284 L H  -63.557  -45.925 -179.774   14.470    5.010   28.750

 2isn A   138 L H  -59.706  -37.544  179.307    9.020   14.620   26.540
 2isn A   139 E H  -59.509  -37.094  176.329    8.030   12.540   23.510
 2isn A   140 K H  -65.932  -47.031  179.900    5.900   10.390   25.810
 2isn A   141 L H  -59.474  -40.947  179.756    4.220   13.410   27.390
 2isn A   142 I H  -68.161  -43.445  179.244    3.440   14.830   23.960

 1wa5 C   198 S H  -68.497  -23.911  178.618   73.020    3.330    8.750
 1wa5 C   199 L H  -62.922  -55.768 -177.921   69.680    1.740    7.850
 1wa5 C   200 N H  -56.358  -37.752  177.743   67.880    2.740   11.050
 1wa5 C   201 I H  -63.459  -40.234 -176.615   69.220    6.270   10.640
 1wa5 C   202 L H  -73.692  -37.193 -179.307   67.880    6.480    7.090

 3g7u A   226 F H  -56.190  -46.702 -174.943   14.920   42.100    3.650
 3g7u A   227 Y H  -72.903  -30.013  175.953   17.530   41.680    6.380
 3g7u A   228 E H  -66.350  -42.232  177.469   19.530   44.660    5.120
 3g7u A   229 K H  -76.267  -23.760  179.481   16.470   46.900    5.400
 3g7u A   230 L H  -74.998  -37.077 -167.779   15.560   45.210    8.690

 2w53 A   109 T H  -71.303  -40.042  171.198   20.540   20.510   32.560
 2w53 A   110 M H  -57.683  -39.968 -179.681   17.320   20.270   30.570
 2w53 A   111 E H  -61.920  -46.090  176.925   19.400   21.000   27.470
 2w53 A   112 I H  -56.150  -46.225 -178.319   21.740   18.090   28.190
 2w53 A   113 M H  -62.430  -53.135 -172.359   18.780   15.740   28.620

 3r6o A    63 A H  -67.058  -44.561  179.383   55.130   -0.260  -15.610
 3r6o A    64 R H  -63.557  -35.746  177.746   52.930   -3.080  -14.330
 3r6o A    65 E H  -70.700  -41.883  175.357   52.760   -4.500  -17.860
 3r6o A    66 L H  -58.320  -46.308 -177.009   56.530   -4.240  -18.270
 3r6o A    67 I H  -56.378  -41.032 -173.860   57.090   -6.030  -14.960

 2dka A   202 S H  -63.516  -41.494  178.774   18.040   -0.140    7.610
 2dka A   203 F H  -63.093  -44.080 -178.496   16.330    2.940    6.170
 2dka A   204 Q H  -65.639  -40.610 -176.657   19.560    4.190    4.600
 2dka A   205 E H  -62.976  -40.663  176.638   20.430    0.810    3.100
 2dka A   206 I H  -72.978  -44.858 -179.975   17.090    0.620    1.290

 2jis A   346 L H  -55.264  -40.017 -178.220  -12.950  113.780   46.940
 2jis A   347 L H  -55.174  -50.637 -174.883  -10.080  111.430   47.770
 2jis A   348 K H  -73.379  -33.982  178.156  -10.320  111.990   51.520
 2jis A   349 R H  -66.453  -41.214 -176.560  -14.120  112.060   51.530
 2jis A   350 C H  -78.013  -42.874 -168.607  -14.360  108.750   49.680

 2deb A   573 A H  -62.056  -41.213  177.325   21.470   30.660   61.610
 2deb A   574 Y H  -65.438  -41.339  177.889   21.270   27.710   64.010
 2deb A   575 Q H  -61.576  -41.235  178.342   17.820   26.800   62.690
 2deb A   576 Q H  -66.377  -38.535  174.911   19.160   26.840   59.130
 2deb A   577 M H  -56.387  -34.988 -179.003   22.070   24.640   60.200

 1mpx A   197 N H  -82.457   -4.232 -177.151   37.150   79.180    5.740
 1mpx A   198 F H  -56.413  -44.200 -178.372   33.790   79.060    3.980
 1mpx A   199 D H  -68.494  -34.509  176.419   32.900   82.590    5.100
 1mpx A   200 Y H  -60.330  -39.601  178.981   36.320   83.860    4.030
 1mpx A   201 F H  -52.431  -53.001 -176.902   35.600   82.640    0.500

 2xgj A   330 D H  -64.128  -44.638  178.090  -32.910  -16.500   22.830
 2xgj A   331 I H  -61.946  -38.427  174.598  -29.840  -17.910   24.550
 2xgj A   332 Y H  -59.969  -46.285 -179.727  -31.300  -16.790   27.880
 2xgj A   333 K H  -62.121  -44.910 -177.539  -34.550  -18.610   27.100
 2xgj A   334 I H  -61.663  -51.205 -178.908  -32.760  -21.790   26.040

 1eej A    63 T H  -59.377  -50.006  177.233    4.440   24.670    3.110
 1eej A    64 N H  -63.151  -39.368  176.140    3.840   22.640    6.270
 1eej A    65 K H  -55.091  -42.938  175.399    0.390   21.710    4.950
 1eej A    66 M H  -67.153  -42.739 -174.486    2.130   20.170    1.940
 1eej A    67 L H  -65.644  -15.356  172.454    4.840   18.570    4.080

 2q7s A   233 L H  -52.531  -36.017  177.072   32.380   50.060   84.060
 2q7s A   234 I H  -62.282  -40.030 -178.426   36.030   50.450   85.060
 2q7s A   235 A H  -73.615  -29.391 -178.635   36.910   47.220   83.270
 2q7s A   236 Q H  -75.002  -41.645 -179.658   34.920   48.220   80.180
 2q7s A   237 I H  -81.147  -41.075 -172.644   36.560   51.620   79.790

 2iyf A   249 F H  -60.052  -44.864 -177.351    6.950   13.300  -26.030
 2iyf A   250 Y H  -67.265  -32.297  174.643    6.540   14.750  -29.520
 2iyf A   251 R H  -61.274  -40.318  179.338    9.110   17.430  -28.730
 2iyf A   252 E H  -71.582  -34.632  177.567   11.620   14.690  -27.960
 2iyf A   253 C H  -64.907  -42.174  175.180   10.690   12.820  -31.130

 3eo5 A    93 I H  -65.042  -26.068  179.488   12.300   19.610   68.730
 3eo5 A    94 W H  -76.491  -26.975  172.148    9.990   17.500   70.890
 3eo5 A    95 D H  -70.554  -37.771  173.565   10.540   14.560   68.560
 3eo5 A    96 A H  -65.035  -45.591  178.237   14.280   15.030   69.040
 3eo5 A    97 I H  -65.032  -39.987  178.099   13.810   15.260   72.800

 1epu A   149 T H  -57.134  -32.084  174.020    5.220   55.620   19.940
 1epu A   150 F H  -51.214  -54.612  179.963    4.340   52.700   22.200
 1epu A   151 Q H  -58.592  -41.563 -178.372    2.160   51.180   19.480
 1epu A   152 V H  -53.743  -41.370 -170.008    4.840   51.850   16.870
 1epu A   153 Y H  -90.372  -32.058 -168.238    7.380   49.700   18.690

 2ddh A   369 E H  -64.765  -41.164  178.919   49.050    5.780   53.690
 2ddh A   370 L H  -55.515  -53.186 -176.144   45.760    7.600   54.190
 2ddh A   371 H H  -63.061  -46.753 -179.688   43.740    4.410   54.620
 2ddh A   372 A H  -59.665  -48.609 -176.704   46.300    2.710   56.860
 2ddh A   373 L H  -64.934  -44.270 -175.913   46.720    5.740   59.110

 2xwu B   676 P H  -51.726  -42.028 -177.344   -5.280  -69.890  -11.960
 2xwu B   677 V H  -65.452  -40.215  177.372   -2.560  -67.400  -12.870
 2xwu B   678 V H  -62.712  -43.164  178.535    0.100  -69.400  -11.020
 2xwu B   679 V H  -62.007  -47.353  177.716   -0.960  -72.580  -12.830
 2xwu B   680 V H  -60.566  -40.390  179.016   -0.850  -70.850  -16.210

 2z3t A    89 A H  -64.856  -31.061  175.312  -26.650   17.640   71.720
 2z3t A    90 L H  -56.484  -43.109 -177.854  -26.910   14.220   70.090
 2z3t A    91 R H  -64.996  -37.060 -176.994  -30.350   13.770   71.650
 2z3t A    92 T H  -76.698  -27.962  177.774  -31.560   17.140   70.360
 2z3t A    93 V H  -73.587  -48.751 -173.404  -30.260   16.440   66.860

 3gwf A   278 G H  -71.942  -48.653 -178.563   -0.100    9.800   18.220
 3gwf A   279 F H  -72.731  -28.365  175.506   -2.480   11.990   20.220
 3gwf A   280 R H  -64.166  -39.803  179.559    0.440   13.430   22.170
 3gwf A   281 F H  -68.421  -35.349 -170.783    1.980   14.680   18.930
 3gwf A   282 M H  -88.331  -32.865 -172.364   -1.280   16.170   17.690

 2okc A   202 K H  -80.098  -25.130  170.195  100.880   32.280  104.240
 2okc A   203 R H  -62.378  -45.651  176.588   97.810   32.090  102.020
 2okc A   204 D H  -67.914  -37.460  173.529   96.040   30.200  104.810
 2okc A   205 F H  -56.039  -52.147  174.727   97.490   32.670  107.310
 2okc A   206 L H  -50.350  -47.040 -177.343   95.930   35.520  105.340

 2okj A   331 I H  -67.738  -50.043  179.767  -24.980  -19.390  -14.730
 2okj A   332 L H  -60.428  -41.646  178.721  -23.750  -16.040  -16.030
 2okj A   333 Q H  -62.804  -53.102 -176.219  -20.140  -17.170  -15.670
 2okj A   334 G H  -60.161  -36.871 -175.211  -20.620  -20.530  -17.400
 2okj A   335 C H  -70.984  -45.027 -161.564  -22.560  -18.940  -20.250

 3g5t A   183 G H  -55.083  -45.031 -177.892   39.650   53.400    3.640
 3g5t A   184 R H  -67.893  -40.050  175.849   37.210   55.780    5.310
 3g5t A   185 S H  -61.845  -38.030  175.063   38.340   58.700    3.150
 3g5t A   186 R H  -58.739  -50.082 -176.682   37.730   56.490    0.120
 3g5t A   187 L H  -64.684  -42.097 -179.796   34.160   55.720    1.190

 2nut A   546 V H  -64.895  -32.789 -179.372   -6.700  117.760    3.620
 2nut A   547 L H  -66.280  -34.460  177.028   -7.760  121.220    4.790
 2nut A   548 R H  -62.061  -42.448  176.309   -6.430  122.740    1.570
 2nut A   549 W H  -62.441  -44.802  179.939   -8.710  120.440   -0.430
 2nut A   550 L H  -61.653  -39.909  179.911  -11.680  121.340    1.760

 3ehm A    32 M H  -58.864  -47.952 -178.183   18.700   55.200  121.170
 3ehm A    33 Q H  -57.992  -37.652  179.239   16.010   56.490  118.810
 3ehm A    34 Q H  -77.212  -10.962 -178.601   15.660   59.620  120.930
 3ehm A    35 R H  -91.016  -34.464 -179.429   19.440   59.990  120.850
 3ehm A    36 V H  -48.145  -57.223  162.384   19.870   59.950  117.070

 2ogj A   247 L H  -65.053  -39.915  177.681   40.360   74.060   34.810
 2ogj A   248 F H  -62.175  -45.316  179.821   43.600   72.690   33.380
 2ogj A   249 N H  -62.596  -39.901  178.076   45.250   72.670   36.810
 2ogj A   250 L H  -67.728  -40.883  178.644   42.240   70.890   38.300
 2ogj A   251 A H  -62.612  -41.694  176.050   42.190   68.360   35.460

 3hsi A   107 N H  -62.036  -36.589  176.560   29.100   46.230   40.550
 3hsi A   108 A H  -55.007  -44.989  177.401   27.430   47.430   43.740
 3hsi A   109 D H  -60.665  -36.071 -177.099   29.030   44.520   45.590
 3hsi A   110 W H  -69.770  -37.987  174.292   32.400   45.460   44.100
 3hsi A   111 Y H  -58.149  -46.641 -179.198   32.130   49.020   45.400

 3ehm A    48 P H  -54.987  -31.857 -179.035   16.560   67.730  125.070
 3ehm A    49 G H  -64.210  -38.810  177.116   16.160   71.230  123.630
 3ehm A    50 N H  -63.318  -35.388  177.009   19.540   72.260  125.030
 3ehm A    51 D H  -67.809  -44.311 -178.222   21.070   69.250  123.280
 3ehm A    52 L H  -63.584  -33.153  172.121   19.430   70.080  119.950

 3k2o A   161 L H  -67.195  -21.626 -175.618   10.850   40.610   34.370
 3k2o A   162 F H  -66.675  -18.728 -178.990   14.290   40.060   32.840
 3k2o A   163 Q H  -58.242  -28.207 -173.164   13.120   41.910   29.720
 3k2o A   164 Y H  -83.701    5.716  170.663   13.660   45.190   31.560
 3k2o A   165 A H  -86.597  -18.170 -177.824   17.400   44.540   31.670

 3jue A   199 P H  -59.626  -37.733 -177.070   38.230  -66.310    1.030
 3jue A   200 G H  -64.990  -49.095  177.916   35.870  -67.620   -1.650
 3jue A   201 A H  -64.989  -34.970  175.830   35.050  -70.840    0.190
 3jue A   202 L H  -61.851  -45.745  176.749   34.750  -68.830    3.400
 3jue A   203 L H  -59.066  -48.584 -179.608   32.180  -66.560    1.770

 1now A    52 Y H  -76.940  -26.452  167.272   33.210   29.990   12.380
 1now A    53 H H  -56.260  -47.963  178.152   36.780   30.260   11.160
 1now A    54 G H  -66.716  -42.362 -178.650   37.800   28.440   14.340
 1now A    55 Y H  -61.745  -45.953 -177.578   34.900   26.000   14.080
 1now A    56 I H  -60.136  -42.692 -176.584   35.670   25.050   10.480

 3hdx A   276 L H  -54.879  -41.600 -178.283   11.610   34.130  120.570
 3hdx A   277 E H  -50.659  -29.993 -175.644    9.840   36.200  117.920
 3hdx A   278 Q H  -58.378  -31.379 -174.477   13.090   38.120  117.500
 3hdx A   279 L H -103.396  -27.087 -163.856   14.690   35.130  115.790
 3hdx A   280 T H  -98.153  -37.503 -164.929   11.710   33.240  114.410

 2iai A   137 T H  -69.941  -38.792  179.981   49.890   -9.150   17.610
 2iai A   138 E H  -64.736  -42.738  176.150   51.440  -11.340   14.910
 2iai A   139 R H  -66.674  -37.853  174.486   52.770  -13.780   17.500
 2iai A   140 W H  -60.376  -47.504 -179.068   49.380  -13.680   19.220
 2iai A   141 A H  -61.973  -39.880  177.954   47.610  -14.490   15.960

 3d1r A   246 N H  -56.521  -40.496  179.182   -6.630   28.750   -1.160
 3d1r A   247 R H  -62.483  -43.514  179.507   -8.960   26.410   -3.030
 3d1r A   248 R H  -59.964  -44.699  179.450   -6.380   23.610   -2.980
 3d1r A   249 I H  -69.252  -43.008 -176.801   -5.920   23.960    0.780
 3d1r A   250 G H  -61.653  -39.467 -179.599   -9.620   24.410    1.490

 2j7n A   692 S H  -78.760  -33.255  169.991   39.590   63.290   49.140
 2j7n A   693 F H  -60.202  -45.057 -179.542   38.690   66.940   49.640
 2j7n A   694 H H  -62.254  -22.089  179.502   35.050   65.900   50.030
 2j7n A   695 F H  -88.651  -42.272 -177.045   36.230   63.560   52.790
 2j7n A   696 A H  -67.476  -27.727 -174.399   38.610   65.910   54.600

 3sgh A    35 A H  -63.697  -42.936  177.855   67.380   65.550   38.730
 3sgh A    36 C H  -60.161  -46.992  178.058   65.010   67.910   40.550
 3sgh A    37 Q H  -58.555  -48.800 -171.806   65.450   65.990   43.800
 3sgh A    38 E H  -65.609  -44.087 -171.594   69.230   65.830   43.530
 3sgh A    39 I H  -96.130  -37.911 -165.263   69.860   69.470   42.620

 2weu A   119 F H  -55.941  -48.269 -172.797  -20.840  -10.760  -12.340
 2weu A   120 S H  -63.612  -36.855  177.800  -18.430  -12.360   -9.880
 2weu A   121 E H  -68.992  -40.727 -172.973  -20.810  -11.850   -6.950
 2weu A   122 A H  -69.580  -38.712 -158.955  -23.840  -13.140   -8.850
 2weu A   123 C H -109.571  -16.363 -178.722  -22.370  -16.260  -10.370

 2hpi A   350 L H  -73.542  -42.893  179.885  -71.680  -42.070   10.190
 2hpi A   351 A H  -63.684  -41.610  178.131  -69.460  -39.280   11.520
 2hpi A   352 E H  -57.886  -40.660  178.320  -71.720  -36.620   10.020
 2hpi A   353 A H  -70.040  -43.294 -176.732  -74.650  -38.130   11.910
 2hpi A   354 L H  -61.356  -33.629  179.396  -72.720  -38.560   15.150

 3krt A    97 T L  -74.747  -18.391 -174.763   27.910   47.250   46.600
 3krt A    98 F H  -66.066  -30.311  176.911   27.000   46.050   50.080
 3krt A    99 G H  -57.352  -47.752  179.237   25.200   49.330   50.790
 3krt A   100 F H  -68.502  -37.616  179.181   22.690   48.620   48.030
 3krt A   101 L H  -61.876  -40.890 -179.634   22.440   44.960   49.050

 3bqo A   139 V H  -62.272  -45.239  176.216   30.880   20.080  -19.910
 3bqo A   140 F H  -56.048  -46.863 -178.707   27.140   20.680  -19.590
 3bqo A   141 E H  -62.022  -36.314  179.922   27.140   19.110  -16.130
 3bqo A   142 R H  -70.089  -39.049 -178.057   30.040   21.330  -15.080
 3bqo A   143 I H  -89.680  -64.071  175.676   28.360   24.500  -16.350

 3q2i A   285 M H  -66.067  -19.989 -174.328  -18.050   44.710   13.260
 3q2i A   286 D H  -66.996  -17.347 -178.360  -16.770   46.140    9.980
 3q2i A   287 E H  -78.858  -12.389 -174.498  -16.430   49.540   11.640
 3q2i A   288 E H  -98.117    3.489 -170.811  -13.720   48.190   13.950
 3q2i A   289 I H  -61.615  -45.385 -177.486  -11.420   47.090   11.140

 2abs A   279 A H  -65.017  -27.591  178.644   21.740  -23.480 -118.290
 2abs A   280 L H  -57.413  -28.750 -179.657   21.850  -27.270 -118.620
 2abs A   281 R H  -69.673  -24.907  179.402   24.740  -26.760 -121.040
 2abs A   282 L H  -73.427  -18.571  179.361   26.750  -25.160 -118.220
 2abs A   283 L H  -89.885  -31.407 -166.743   26.570  -28.460 -116.350

 3hj4 A    84 V H  -74.431  -41.542  178.362   81.660   20.490  -12.110
 3hj4 A    85 D H  -62.613  -34.775  176.687   81.240   20.800   -8.340
 3hj4 A    86 E H  -62.225  -45.422  177.722   83.760   23.650   -8.400
 3hj4 A    87 Q H  -64.585  -37.300  175.404   81.650   25.540  -10.930
 3hj4 A    88 N H  -63.995  -36.771  175.727   78.570   24.820   -8.820

 3rf3 A   104 A H  -62.375  -38.107  174.438   -2.060  -11.980  127.070
 3rf3 A   105 R H  -57.729  -34.919  179.053    0.210  -13.520  124.430
 3rf3 A   106 D H  -69.445  -39.965  175.716   -2.800  -13.410  122.110
 3rf3 A   107 Y H  -65.352  -36.606  177.752   -3.330   -9.720  122.800
 3rf3 A   108 L H  -62.495  -46.458 -178.722    0.360   -9.130  122.140

 2ocp A    59 L H  -70.711  -40.149  175.677   41.940  105.330    5.120
 2ocp A    60 L H  -56.272  -49.832 -178.439   40.410  108.810    5.070
 2ocp A    61 D H  -60.091  -45.747 -178.877   40.520  108.920    1.270
 2ocp A    62 M H  -62.882  -37.060  175.154   38.990  105.450    0.920
 2ocp A    63 M H  -61.442  -44.276 -177.387   36.200  106.470    3.290

 2r7g A   206 S H  -64.651  -40.014  177.598   -4.580   -8.780    8.420
 2r7g A   207 L H  -66.193  -40.725  175.676   -3.610  -10.650    5.260
 2r7g A   208 S H  -59.932  -45.303  179.316   -7.280  -11.200    4.430
 2r7g A   209 L H  -65.031  -40.234  176.633   -7.960   -7.490    4.870
 2r7g A   210 F H  -58.478  -51.795 -179.496   -4.930   -6.620    2.760

 3dlj A   431 I H  -64.456  -35.354  179.518   27.220   -8.740   29.460
 3dlj A   432 A H  -62.465  -48.020  175.562   24.460  -10.140   27.260
 3dlj A   433 K H  -63.932  -44.004  179.197   26.970  -11.670   24.840
 3dlj A   434 M H  -52.088  -50.023  177.819   29.180  -12.770   27.740
 3dlj A   435 F H  -63.209  -41.122  179.359   26.310  -14.800   29.200

 3a09 A   374 V H  -58.057  -38.993  178.402  -10.000    5.910   32.330
 3a09 A   375 N H  -58.733  -43.064  177.355  -11.390    5.300   28.850
 3a09 A   376 N H  -67.288  -36.311  177.102  -13.620    8.350   29.210
 3a09 A   377 Q H  -64.048  -34.098 -179.735  -10.660   10.340   30.550
 3a09 A   378 M H  -65.600  -42.490 -178.060   -8.700    9.400   27.430

 3nrn A   114 L L  -78.532  -19.449 -174.572   12.290   -6.110    5.860
 3nrn A   115 L H  -66.102  -29.269  177.405   14.710   -3.270    5.080
 3nrn A   116 A H  -65.026  -45.325  178.817   15.210   -4.620    1.560
 3nrn A   117 E H  -64.714  -43.958  175.872   11.500   -4.390    0.780
 3nrn A   118 I H  -64.999  -33.574  176.131   11.310   -0.900    2.280

 2wfl A   124 P H  -65.146  -24.462 -178.622   27.660  121.950    2.490
 2wfl A   125 F H  -80.308  -41.837  174.846   28.270  124.420    5.300
 2wfl A   126 E H  -66.223  -35.801  173.533   28.280  127.500    3.080
 2wfl A   127 K H  -60.367  -56.542  178.684   25.140  126.120    1.430
 2wfl A   128 Y H  -53.236  -47.247 -177.066   23.360  125.660    4.760

 1eu8 A   259 A H  -51.060  -36.015  179.942   71.200   95.030   74.290
 1eu8 A   260 W H  -57.951  -41.518 -176.140   73.030   97.620   76.380
 1eu8 A   261 G H  -60.288  -34.247  179.794   74.620   94.920   78.530
 1eu8 A   262 L H  -85.744  -36.103 -178.880   76.240   93.400   75.450
 1eu8 A   263 H H  -65.185  -30.468  179.800   76.980   96.690   73.690

 2fdv A    84 T H  -54.267  -46.558 -177.072   56.060   70.030   67.710
 2fdv A    85 F H  -79.989  -36.379 -177.361   57.680   73.240   66.460
 2fdv A    86 D H  -64.470  -21.876  179.072   58.500   74.660   69.890
 2fdv A    87 W H  -55.296  -35.660 -178.309   60.700   71.630   70.480
 2fdv A    88 V H  -99.779  -39.999 -175.227   63.330   73.230   68.260

 2ivf A   777 V H  -59.308  -44.813 -175.854   35.360   43.850   25.130
 2ivf A   778 S H  -53.104  -33.982 -178.804   37.690   42.840   22.300
 2ivf A   779 R H  -47.777  -46.060 -174.190   40.150   45.480   23.490
 2ivf A   780 Y H -102.863  -36.654 -179.677   41.060   43.400   26.530
 2ivf A   781 A H  -60.772  -40.837  178.652   39.640   39.980   25.650

 2i10 A    94 R H  -59.779  -45.192  178.176    4.890   31.870   12.060
 2i10 A    95 V H  -60.846  -39.787  179.825    2.860   33.560   14.800
 2i10 A    96 E H  -61.724  -34.721  174.326    0.650   35.180   12.160
 2i10 A    97 V H  -74.384  -41.727 -176.385   -0.150   31.700   10.870
 2i10 A    98 F H  -54.883  -48.185 -168.629   -0.530   30.230   14.350

 2jae A   442 E H  -74.160  -38.862  172.428   19.220   40.090   36.390
 2jae A   443 Y H  -55.016  -49.977 -178.012   21.670   40.830   33.580
 2jae A   444 E H  -66.449  -39.065 -178.855   24.500   41.100   36.110
 2jae A   445 K H  -53.622  -44.684 -170.238   23.350   38.030   38.030
 2jae A   446 L H  -84.695   -0.805  169.520   23.770   35.740   35.040

 2w53 A   128 M H  -64.697  -38.323  178.670   16.380    8.320   30.090
 2w53 A   129 Q H  -67.297  -42.488 -179.645   14.610   10.370   27.430
 2w53 A   130 Q H  -63.388  -45.955  179.258   12.220    7.540   26.580
 2w53 A   131 A H  -64.909  -43.304  179.931   11.300    6.940   30.220
 2w53 A   132 G H  -63.565  -42.743  177.896   10.940   10.660   30.910

 1zrh A   157 A H  -56.997  -35.016  177.456   14.670   35.660    4.060
 1zrh A   158 L H  -66.012  -42.571  179.421   11.860   37.970    2.950
 1zrh A   159 N H  -61.420  -34.605  178.454   12.020   36.650   -0.610
 1zrh A   160 R H  -64.853  -26.580 -175.793   11.640   33.120    0.760
 1zrh A   161 S H  -94.981   -0.544  170.309    8.370   34.180    2.380

 3b5i A   238 G H  -58.822  -52.275  177.726   -0.750  -14.010   20.740
 3b5i A   239 A H  -55.312  -34.993  177.006   -1.940  -10.680   22.140
 3b5i A   240 G H  -63.706  -39.062 -178.144   -3.430  -12.680   25.010
 3b5i A   241 L H  -81.090  -17.546  178.813   -0.040  -14.210   25.770
 3b5i A   242 L H  -82.876  -43.454 -172.638    1.660  -10.830   25.400

 3lig A   180 R H  -66.549  -40.840  179.238   75.150    1.730   33.660
 3lig A   181 L H  -63.590  -44.902  175.292   78.590    1.360   35.230
 3lig A   182 D H  -56.509  -47.192 -177.479   78.510   -2.400   34.730
 3lig A   183 V H  -65.705  -46.551 -176.222   77.490   -1.950   31.090
 3lig A   184 L H  -62.555  -36.642 -175.999   80.000    0.800   30.330

 3k11 A   134 Q H  -67.061  -34.969  178.543   36.730   48.550   14.150
 3k11 A   135 L H  -79.062  -28.867  177.371   38.980   46.350   16.290
 3k11 A   136 L H  -64.294  -32.920  174.115   40.300   49.370   18.180
 3k11 A   137 Q H  -67.824  -39.723  178.902   36.760   49.960   19.410
 3k11 A   138 I H  -69.244  -45.804 -170.763   36.550   46.340   20.560

 3jq1 A   262 R H  -87.959  -46.055 -167.167   19.120   58.750   57.840
 3jq1 A   263 P H  -55.358  -42.429 -170.433   15.430   58.230   57.170
 3jq1 A   264 K H  -65.929  -22.819 -171.149   15.250   54.660   58.450
 3jq1 A   265 E H  -74.115  -36.666 -169.137   16.650   55.610   61.850
 3jq1 A   266 Y H -102.752   -7.042  178.569   13.910   57.990   62.970

 1t1u A   537 T H  -67.074  -43.735  175.700  -13.940  -21.160   20.340
 1t1u A   538 Y H  -63.865  -39.884  178.850  -11.800  -22.770   17.640
 1t1u A   539 L H  -64.540  -44.691 -179.961   -9.310  -19.910   17.930
 1t1u A   540 M H  -68.069  -30.705 -178.716   -9.110  -20.230   21.720
 1t1u A   541 S H  -66.605  -18.187  179.477   -8.770  -24.010   21.410

 3jys A    84 P H  -49.780  -44.700 -175.689   44.990   25.550  127.870
 3jys A    85 I H  -67.727  -40.126  174.636   43.690   22.830  125.540
 3jys A    86 E H  -61.239  -41.624 -177.491   40.500   24.750  124.800
 3jys A    87 G H  -60.224  -50.709 -176.888   42.540   27.870  124.060
 3jys A    88 V H  -63.807  -49.171 -178.873   44.790   26.230  121.470

 2fna A   245 W H  -73.059  -37.425  177.490   12.470   43.350   54.220
 2fna A   246 L H  -66.326  -37.234  177.260   15.910   44.440   53.030
 2fna A   247 T H  -64.169  -46.355  178.093   15.550   47.680   54.980
 2fna A   248 Y H  -59.059  -45.899  177.914   14.640   45.820   58.160
 2fna A   249 F H  -54.994  -54.897 -178.017   17.610   43.490   57.720

 3qxf A   250 M H  -64.986  -45.324  177.577   15.800   38.770  -15.590
 3qxf A   251 A H  -64.617  -35.830  179.622   13.580   41.490  -17.050
 3qxf A   252 T H  -66.086  -46.452  178.838   14.930   43.940  -14.470
 3qxf A   253 F H  -58.448  -50.063 -177.531   18.560   43.220  -15.340
 3qxf A   254 T H  -63.846  -39.823  178.539   17.970   43.580  -19.080

 2r0y A    86 G H  -63.215  -49.810 -177.776    9.260   23.270   33.490
 2r0y A    87 P H  -56.239  -42.132 -177.289   12.560   22.130   31.980
 2r0y A    88 S H  -68.970  -48.307 -178.154   11.020   18.860   30.800
 2r0y A    89 N H  -67.917  -31.489  172.656    7.850   20.360   29.340
 2r0y A    90 F H  -61.124  -53.352 -178.900    9.940   23.060   27.680

 3dxq A   106 S H  -61.138  -45.117  176.526   28.740  106.340   27.840
 3dxq A   107 P H  -57.204  -43.091  177.488   26.180  103.600   28.430
 3dxq A   108 A H  -64.301  -40.294 -179.668   28.860  101.020   27.640
 3dxq A   109 R H  -64.996  -35.208  174.656   31.310  102.760   29.970
 3dxq A   110 A H  -65.839  -40.019  175.706   28.740  102.560   32.760

 2a6h D   836 V H  -50.168  -26.650  174.826    0.870  124.940    8.680
 2a6h D   837 G H  -59.373  -19.792 -179.833    0.900  127.800    6.180
 2a6h D   838 R H  -88.616  -33.803  179.597    4.400  128.420    7.530
 2a6h D   839 L H  -64.084  -47.369 -169.899    5.620  124.840    7.160
 2a6h D   840 K H  -60.072  -48.671 -168.837    4.750  124.470    3.490

 3oov A    75 V H  -63.790  -32.728 -177.935   -5.300   41.260   13.860
 3oov A    76 I H  -59.916  -47.940  176.875   -4.230   38.890   11.080
 3oov A    77 T H  -66.178  -38.417  179.799   -4.800   41.510    8.390
 3oov A    78 K H  -58.414  -47.048 -179.231   -3.290   44.190   10.620
 3oov A    79 C H  -64.353  -42.811  178.082   -0.010   42.290   10.950

 2zai A    67 D H  -81.766  -41.843  178.307  162.440   85.630   41.470
 2zai A    68 R H  -63.514  -24.174  179.171  166.140   86.470   41.710
 2zai A    69 D H  -57.823  -42.219  177.395  165.340   88.060   45.080
 2zai A    70 H H  -64.665  -35.279 -174.906  164.870   84.600   46.580
 2zai A    71 I H  -70.369  -45.034  176.107  168.130   83.430   45.030

 3on5 A   176 P H  -56.368  -41.709 -176.499    2.020  -10.630 -157.690
 3on5 A   177 V H  -65.081  -45.036  177.607    3.710  -13.700 -159.160
 3on5 A   178 E H  -66.172  -35.260  176.363    6.770  -11.770 -160.330
 3on5 A   179 W H  -63.165  -41.265 -177.460    6.870  -10.010 -156.960
 3on5 A   180 I H  -67.337  -46.446 -175.827    6.900  -13.340 -155.130

 3n2z B   260 P H  -58.927  -37.618 -177.629   57.330   14.400   64.080
 3n2z B   261 I H  -65.270  -44.416  177.687   58.030   16.210   60.820
 3n2z B   262 K H  -60.163  -36.448  173.694   60.900   13.890   59.890
 3n2z B   263 V H  -63.459  -41.006 -176.526   58.520   10.990   60.500
 3n2z B   264 V H  -68.251  -44.991 -176.455   55.930   12.610   58.240

 1r3d A    68 A H  -64.809  -39.636  178.716  -22.330   25.330    9.140
 1r3d A    69 V H  -65.074  -40.499  176.310  -23.150   29.040    9.280
 1r3d A    70 E H  -63.137  -41.487  179.315  -26.850   28.250    9.670
 1r3d A    71 M H  -65.014  -38.528  174.910  -26.050   25.800   12.470
 1r3d A    72 I H  -63.386  -45.874  177.804  -23.980   28.470   14.210

 3myv A    56 V H  -62.828  -38.278  178.874    7.660   33.750   -4.350
 3myv A    57 C H  -60.132  -39.527 -178.975    7.340   37.530   -4.600
 3myv A    58 N H  -71.219  -43.938 -174.437    5.010   37.150   -7.580
 3myv A    59 T H  -69.192  -35.393  174.109    2.870   34.380   -6.100
 3myv A    60 C H  -71.713  -45.867  177.137    2.380   36.300   -2.860

 3gu3 A   130 I H  -59.837  -50.831  179.087   61.590   49.070   22.760
 3gu3 A   131 S H  -71.818  -26.996  172.917   58.690   50.620   24.660
 3gu3 A   132 N H  -61.879  -49.892 -178.679   57.680   47.130   25.760
 3gu3 A   133 M H  -71.697  -27.949  177.463   61.050   46.540   27.430
 3gu3 A   134 A H  -68.630  -26.752 -176.469   61.040   50.100   28.770

 2rhw A    83 R H  -62.843  -33.621 -178.581    8.360   22.160  -15.800
 2rhw A    84 G H  -56.180  -47.166 -177.668    6.680   22.540  -12.410
 2rhw A    85 L H  -70.859  -45.474  179.507    9.050   25.310  -11.330
 2rhw A    86 V H  -59.735  -43.878  178.686    9.130   27.060  -14.710
 2rhw A    87 N H  -64.156  -40.100  178.715    5.330   27.040  -14.890

 3pt9 A   773 L H  -73.509  -54.829  174.286   16.180   11.340    5.390
 3pt9 A   774 P H  -67.421  -27.149  175.544   19.480   12.660    6.740
 3pt9 A   775 H H  -53.701  -57.261 -174.788   18.050   16.130    6.130
 3pt9 A   776 T H -112.530   11.194 -177.641   15.380   15.810    8.810
 3pt9 A   777 G H  -53.842  -44.877 -174.836   16.600   12.560   10.350

 3oh3 A   227 V H  -49.811  -45.058 -170.654   13.000    7.420   39.580
 3oh3 A   228 H H  -72.514  -39.924  176.663   15.960    7.050   41.920
 3oh3 A   229 S H  -64.133  -37.697  179.712   14.620    9.350   44.640
 3oh3 A   230 L H  -63.927  -42.909  178.105   11.300    7.510   44.540
 3oh3 A   231 I H  -63.636  -46.370 -177.623   13.010    4.160   45.110

 1efd N   100 P H  -58.405  -37.990 -175.325   34.900   18.870   34.920
 1efd N   101 L H  -62.799  -44.506  175.948   33.850   22.390   35.920
 1efd N   102 A H  -57.288  -41.494  177.493   37.140   23.910   34.790
 1efd N   103 M H  -69.072  -34.997  179.832   36.680   22.150   31.450
 1efd N   104 A H  -62.986  -39.063  175.087   33.060   23.300   31.300

 1ya0 A   252 A H  -65.006  -34.311  177.615   31.930   56.500  107.900
 1ya0 A   253 F H  -62.296  -48.037  178.715   29.400   54.850  105.590
 1ya0 A   254 I H  -65.005  -38.299  176.384   32.120   53.050  103.640
 1ya0 A   255 K H  -59.922  -42.305  177.762   33.840   52.120  106.890
 1ya0 A   256 F H  -55.012  -47.646 -178.407   30.610   50.520  108.100

 2yin A    87 H H  -55.467  -37.243  175.974    3.700   45.810  194.520
 2yin A    88 R H  -50.014  -50.915 -175.637    0.310   44.090  194.500
 2yin A    89 Q H  -69.985  -40.000  178.994   -1.480   47.430  194.330
 2yin A    90 L H  -65.092  -44.992  177.766    0.950   48.940  191.830
 2yin A    91 K H  -63.065  -45.076  177.388    0.730   45.910  189.540

 3mhs A   220 G H  -64.379  -35.907  179.329   31.860   11.800   91.240
 3mhs A   221 F H  -63.994  -44.217  177.822   32.740   10.200   87.910
 3mhs A   222 I H  -64.397  -38.876  175.696   29.190    8.910   87.450
 3mhs A   223 Y H  -59.274  -42.616 -179.994   27.860   12.340   88.380
 3mhs A   224 L H  -67.410  -35.310  173.901   30.020   13.890   85.670

 3psf A   218 I H  -69.142  -51.532 -177.880   17.500   30.570  -32.070
 3psf A   219 V H  -67.682  -34.568  176.986   14.560   28.180  -31.800
 3psf A   220 T H  -64.294  -45.200  176.475   16.600   25.800  -29.640
 3psf A   221 E H  -65.469  -34.270  179.364   17.440   28.600  -27.210
 3psf A   222 Y H  -58.728  -53.821 -173.629   13.800   29.690  -27.310

 3oc7 A    86 A H  -70.032  -19.683  173.647  -30.020   17.760  -13.410
 3oc7 A    87 Y H  -61.305  -47.242  179.681  -27.820   15.210  -15.170
 3oc7 A    88 D H  -60.154  -43.545  178.787  -25.960   17.990  -16.970
 3oc7 A    89 M H  -66.393  -37.808  179.836  -25.470   19.890  -13.710
 3oc7 A    90 A H  -65.018  -43.215  179.896  -24.350   16.710  -11.950

 2e0a A    36 S H  -67.554  -30.960  174.113   56.110   -8.250   45.230
 2e0a A    37 F H  -61.000  -55.677 -178.738   59.230  -10.420   44.980
 2e0a A    38 A H  -57.256  -39.559  179.540   57.320  -13.670   45.500
 2e0a A    39 F H  -65.548  -59.726 -168.666   54.690  -12.530   42.990
 2e0a A    40 L H  -64.908  -35.468 -176.618   56.870  -11.240   40.170

 3luf A   108 S H  -77.822  -31.662  174.370   44.650   26.450   51.360
 3luf A   109 L H  -64.700  -32.697 -177.890   45.250   30.210   51.420
 3luf A   110 Q H  -56.157  -27.110  179.197   47.070   29.860   48.100
 3luf A   111 Y H  -56.050  -39.251 -179.740   43.660   29.230   46.520
 3luf A   112 A H  -64.213  -35.034 -175.757   42.810   32.900   47.020

 3h2g A   214 T H  -58.759  -47.276  178.482   17.750   28.740   39.310
 3h2g A   215 F H  -64.741  -41.130 -179.974   13.960   28.700   39.590
 3h2g A   216 L H  -60.036  -45.014 -173.809   13.650   26.480   36.530
 3h2g A   217 D H  -64.987  -35.177 -170.755   16.070   23.870   37.870
 3h2g A   218 S H -109.051   11.180 -174.936   14.350   23.550   41.240

 2hjh A   194 K H  -70.150  -28.343  176.630   25.580   47.700   71.500
 2hjh A   195 R H  -58.685  -48.228 -177.432   23.840   48.450   74.790
 2hjh A   196 R H  -74.947  -23.023  175.054   26.780   50.500   76.050
 2hjh A   197 E H  -70.001  -44.226  179.530   27.150   52.100   72.630
 2hjh A   198 Y H  -78.661  -33.593 -175.638   23.580   53.400   72.670

 3e15 A   209 D H  -56.866  -33.866 -178.792   63.780   41.470   44.080
 3e15 A   210 N H  -63.481  -46.712  179.251   63.850   45.150   43.090
 3e15 A   211 D H  -70.026  -36.409  177.878   64.650   44.400   39.450
 3e15 A   212 N H  -64.580  -39.720  178.458   62.220   41.470   39.430
 3e15 A   213 L H  -64.452  -33.820  175.279   59.440   43.730   40.720

 2xwu B   161 G H  -64.539  -38.619 -178.427    2.210   14.580  -46.790
 2xwu B   162 R H  -71.547  -41.770 -179.151    2.280   16.760  -43.680
 2xwu B   163 C H  -65.651  -42.412  178.401   -0.810   15.170  -42.120
 2xwu B   164 L H  -65.091  -38.066  177.630    0.510   11.650  -42.700
 2xwu B   165 A H  -67.588  -38.780  177.409    3.860   12.640  -41.200

 2vso E   242 G H  -81.744  -40.491  174.334    1.100  -45.080  -21.060
 2vso E   243 S H  -67.826  -30.002  175.616    3.340  -45.410  -18.000
 2vso E   244 Q H  -70.669  -35.315  176.570    5.690  -47.440  -20.180
 2vso E   245 L H  -68.640  -41.010  179.552    5.760  -44.610  -22.710
 2vso E   246 L H  -64.819  -34.994  174.254    6.490  -42.050  -19.990

 1xl7 A   293 V H  -65.190  -39.686  177.060   -6.270  125.900   63.270
 1xl7 A   294 F H  -60.966  -45.981 -174.520   -6.970  127.440   66.670
 1xl7 A   295 E H  -70.161  -33.522  176.946   -4.800  124.890   68.480
 1xl7 A   296 M H  -75.030  -28.566  177.170   -1.940  125.320   66.020
 1xl7 A   297 L H  -70.295  -39.877  176.813   -2.230  129.090   66.350

 3d00 A   131 L H  -53.096  -50.527 -178.315   25.990   26.610   43.230
 3d00 A   132 F H  -59.987  -42.776  178.435   27.700   28.730   45.890
 3d00 A   133 K H  -64.246  -40.210 -178.414   27.660   31.780   43.620
 3d00 A   134 E H  -66.566  -36.865  178.417   23.990   31.230   42.770
 3d00 A   135 I H  -61.344  -44.992  178.019   23.060   31.030   46.450

 2zru A   240 K H  -64.195  -14.994  173.253   39.950   23.980    9.690
 2zru A   241 A H  -55.050  -42.905 -178.400   42.430   26.240    7.900
 2zru A   242 E H  -67.606  -35.488  176.461   40.320   29.220    8.970
 2zru A   243 S H  -65.994  -48.362 -178.785   40.310   28.000   12.570
 2zru A   244 A H  -60.961  -35.350  176.567   44.080   27.500   12.670

 2xdn A    73 L H  -66.327  -37.733  178.677   13.310   15.160   42.530
 2xdn A    74 A H  -64.997  -46.175  179.804   15.110   11.990   41.450
 2xdn A    75 R H  -66.049  -33.123  175.946   18.550   13.460   42.110
 2xdn A    76 A H  -65.172  -47.529 -177.657   17.300   14.720   45.480
 2xdn A    77 S H  -65.337  -26.147 -175.885   16.010   11.310   46.520

 2uyo A    72 E H  -63.531  -47.006 -179.585  -37.230   -6.350   22.690
 2uyo A    73 A H  -64.866  -44.143  179.856  -33.760   -6.800   21.200
 2uyo A    74 A H  -65.012  -41.826  179.197  -34.730  -10.020   19.400
 2uyo A    75 A H  -63.509  -36.394  176.420  -37.930   -8.470   18.060
 2uyo A    76 M H  -60.455  -47.048  179.711  -35.910   -5.540   16.720

 3ry3 A   421 E H  -50.206  -37.828  177.335   33.770   11.640   21.070
 3ry3 A   422 L H  -60.051  -43.820  174.983   36.710   10.790   23.330
 3ry3 A   423 Y H  -57.337  -46.679 -176.177   38.010    8.400   20.680
 3ry3 A   424 H H  -59.957  -30.240 -173.008   37.670   11.080   18.000
 3ry3 A   425 H H  -87.477  -39.550 -160.336   39.780   13.480   20.050

 3al5 A   108 L H  -48.703  -54.098 -176.093  -69.110  -84.580  -38.020
 3al5 A   109 V H  -60.191  -48.052 -179.708  -66.350  -84.070  -40.590
 3al5 A   110 Q H  -61.626  -35.833  176.867  -68.420  -85.390  -43.500
 3al5 A   111 R H  -67.108  -49.223 -174.715  -71.280  -83.140  -42.420
 3al5 A   112 A H  -64.987  -25.370  170.668  -69.160  -80.010  -42.040

 2zo4 A   133 T H  -59.811  -34.909  178.706  -38.500   -9.590    5.070
 2zo4 A   134 V H  -62.125  -38.681  179.102  -35.120  -10.430    3.550
 2zo4 A   135 E H  -64.917  -40.306  174.674  -36.610  -13.510    1.900
 2zo4 A   136 K H  -61.698  -39.027  175.262  -39.340  -11.370    0.350
 2zo4 A   137 T H  -64.478  -46.822 -177.773  -36.590   -9.080   -0.950

 3iii A   213 F H  -51.588  -48.753 -177.702   11.880   25.530   24.300
 3iii A   214 Y H  -47.393  -48.425 -175.451    8.940   27.680   25.410
 3iii A   215 R H  -78.002  -37.578  171.639   11.230   30.070   27.280
 3iii A   216 F H  -60.220  -41.552 -179.655   14.000   29.870   24.680
 3iii A   217 W H  -65.214  -51.596  179.790   11.390   30.640   22.020

 2qzc A    74 I H  -66.599  -50.225 -173.779   -5.960   18.470  -12.470
 2qzc A    75 L H  -65.033  -34.541  177.573   -4.630   15.290  -14.070
 2qzc A    76 N H  -57.387  -43.862 -177.332   -6.790   15.790  -17.160
 2qzc A    77 L H  -75.097  -38.397 -178.066   -5.120   19.130  -17.870
 2qzc A    78 V H  -65.178  -42.106 -172.188   -1.610   17.970  -16.980

 1qqe A   240 F H  -62.864  -44.552  176.405  -24.400   55.160   26.870
 1qqe A   241 L H  -55.967  -45.579 -179.972  -24.870   53.110   30.040
 1qqe A   242 K H  -51.306  -53.411 -177.484  -28.270   54.730   30.580
 1qqe A   243 S H  -61.787  -20.701  179.769  -29.580   53.600   27.190
 1qqe A   244 L H  -83.657  -39.755  177.885  -28.350   50.120   28.080

 2vvm A   240 G H  -59.469  -45.569  178.624   19.920   13.470   19.570
 2vvm A   241 C H  -59.883  -50.009 -178.022   17.550   15.360   21.870
 2vvm A   242 M H  -60.790  -39.391 -179.402   14.710   12.890   21.360
 2vvm A   243 D H  -62.474  -45.918 -173.009   17.020    9.940   21.970
 2vvm A   244 C H  -83.607  -27.149 -164.678   18.370   11.270   25.270

 2j49 A    91 V H  -68.263  -46.355  176.983   34.550   45.120   58.950
 2j49 A    92 A H  -61.670  -43.087  177.909   32.930   42.640   61.330
 2j49 A    93 S H  -59.154  -40.001 -179.542   30.880   45.440   62.880
 2j49 A    94 A H  -61.195  -34.617 -176.261   29.650   46.440   59.420
 2j49 A    95 F H  -76.247  -43.046 -174.346   28.330   42.920   58.840

 1irx A   353 T H  -61.508  -43.613  178.411   29.050   31.320   66.890
 1irx A   354 Y H  -57.784  -43.190 -179.525   28.280   34.750   65.460
 1irx A   355 E H  -65.046  -48.230 -177.903   26.590   35.770   68.710
 1irx A   356 L H  -61.880  -34.208 -177.642   29.390   34.490   70.940
 1irx A   357 S H  -73.495  -15.131  179.657   31.980   36.280   68.820

 3l5o A   131 P H  -68.424  -28.784 -175.446   10.490   44.640   75.580
 3l5o A   132 F H  -80.382  -35.434  173.893   14.130   44.850   74.520
 3l5o A   133 I H  -68.984  -39.735 -179.324   15.430   45.590   78.010
 3l5o A   134 M H  -57.174  -36.876 -168.250   13.300   42.800   79.450
 3l5o A   135 S L -101.997   18.642 -179.891   14.910   40.220   77.190

 3o2t A   131 A H  -62.577  -44.381  176.809   17.380    7.890    2.350
 3o2t A   132 L H  -58.621  -51.142  178.276   19.810    5.820    0.300
 3o2t A   133 Q H  -54.869  -44.357  178.914   22.800    7.660    1.750
 3o2t A   134 W H  -56.667  -49.100 -176.459   21.420    7.110    5.250
 3o2t A   135 M H  -66.000  -31.055  178.564   21.060    3.360    4.730

 3aja A   252 T H  -61.569  -50.326 -175.720   67.010   49.980   18.680
 3aja A   253 L H  -70.686  -35.674  173.740   70.380   48.240   19.040
 3aja A   254 E H  -58.252  -44.783  178.093   69.160   46.200   22.000
 3aja A   255 T H  -64.994  -43.707 -173.038   66.310   44.900   19.840
 3aja A   256 L H  -64.994  -40.387 -172.950   68.530   44.270   16.820

 3p8c A   565 M H  -67.672  -41.364  174.933   40.370   44.920  257.790
 3p8c A   566 L H  -64.844  -38.612  178.784   43.190   45.650  255.350
 3p8c A   567 E H  -58.879  -43.977 -174.876   41.070   48.390  253.790
 3p8c A   568 S H  -67.500  -23.116 -179.197   40.630   50.160  257.130
 3p8c A   569 L H  -72.556  -38.167 -177.212   44.400   50.210  257.620

 2q3z A   312 L H  -54.755  -46.196 -179.120    8.040   -6.280    6.930
 2q3z A   313 I H  -69.448  -37.190  178.524    4.440   -5.480    7.870
 2q3z A   314 E H  -68.384  -36.402  177.223    3.240   -8.920    6.800
 2q3z A   315 Y H  -49.796  -55.585 -175.269    5.970  -10.560    8.870
 2q3z A   316 F H  -80.083  -36.233  177.757    4.580   -9.230   12.150

 3qx3 A   684 P H  -73.675  -26.573  178.860   33.260  138.430   85.770
 3qx3 A   685 V H  -72.131  -46.639  174.900   31.980  135.940   83.210
 3qx3 A   686 K H  -64.687  -40.664  178.764   35.420  135.320   81.720
 3qx3 A   687 A H  -60.890  -43.868 -179.812   36.920  135.310   85.210
 3qx3 A   688 W H  -67.568  -41.698  179.896   34.440  132.670   86.370

 1rd5 A   192 L H  -57.215  -41.629  178.225   41.350    5.050   20.820
 1rd5 A   193 I H  -67.970  -46.821 -174.727   42.990    6.840   17.890
 1rd5 A   194 Q H  -64.300  -37.591 -177.354   43.270    3.740   15.700
 1rd5 A   195 E H  -59.876  -32.989  174.991   39.640    2.750   16.230
 1rd5 A   196 V H  -75.041  -44.778 -178.137   38.620    6.000   14.540

 1osh A    43 N H  -55.005  -46.307  179.577    4.000   32.220   63.220
 1osh A    44 F H  -67.779  -38.121 -178.351    4.050   28.430   63.580
 1osh A    45 L H  -64.134  -41.005  178.003    0.280   28.200   63.230
 1osh A    46 I H  -65.935  -45.127  176.511    0.340   30.060   59.910
 1osh A    47 L H  -59.505  -40.664  179.857    3.180   27.900   58.610

 3khx A   302 A H  -65.746  -36.650 -172.635    9.790   54.670   17.800
 3khx A   303 G H  -65.693  -49.093 -176.036   12.010   55.560   14.850
 3khx A   304 L H  -65.342  -37.336 -179.082    9.390   55.380   12.110
 3khx A   305 Y H  -68.094  -43.368  178.807    6.850   57.330   14.150
 3khx A   306 L H  -63.490  -37.442  174.553    9.290   60.130   14.960

 3pvl A   106 V H  -65.386  -39.634 -179.191  -21.240   74.100  136.040
 3pvl A   107 M H  -59.942  -35.072  174.616  -18.090   76.180  135.570
 3pvl A   108 T H  -66.626  -43.806  178.439  -16.880   74.900  138.930
 3pvl A   109 K H  -56.536  -41.762 -178.289  -17.620   71.310  137.900
 3pvl A   110 I H  -72.743  -43.019 -177.874  -15.480   71.760  134.790

 3e2d A   357 I H  -59.911  -34.367 -178.436   29.420   34.600   24.770
 3e2d A   358 L H  -61.821  -44.792  174.433   26.050   33.080   25.660
 3e2d A   359 D H  -63.083  -42.450  179.737   26.480   30.370   23.030
 3e2d A   360 G H  -56.141  -42.510  179.674   30.080   29.860   24.120
 3e2d A   361 L H  -64.653  -46.174  179.452   28.920   29.120   27.660

 3cdl A   102 F H  -64.163  -47.314 -178.645   68.920    9.110  -23.010
 3cdl A   103 L H  -65.724  -34.784  174.372   68.540   12.550  -24.570
 3cdl A   104 D H  -60.163  -50.002  177.357   69.580   11.120  -27.940
 3cdl A   105 L H  -60.359  -45.352 -179.165   66.840    8.500  -27.730
 3cdl A   106 A H  -65.880  -36.052 -179.555   64.320   11.080  -26.520

 3ooq A   103 A H  -63.331  -26.501 -174.726   27.850  117.310   61.450
 3ooq A   104 I H  -68.065  -42.029  176.562   30.870  119.000   63.020
 3ooq A   105 E H  -65.013  -38.174  176.210   29.570  122.520   62.410
 3ooq A   106 R H  -66.808  -34.900  176.636   26.190  121.450   63.810
 3ooq A   107 A H  -63.535  -42.898  173.752   27.990  120.030   66.840

 2ocg A    76 F H  -66.464  -23.009  172.254   14.890 -104.970   18.560
 2ocg A    77 F H  -68.553  -46.495  179.156   18.480 -104.560   19.720
 2ocg A    78 E H  -66.917  -33.706  176.552   19.680 -107.270   17.340
 2ocg A    79 R H  -64.576  -44.094  174.880   17.550 -105.730   14.580
 2ocg A    80 D H  -60.125  -42.866 -178.163   19.260 -102.380   15.110

 1z7l A    29 T H  -76.540  -32.776  175.538   59.260   16.780   65.010
 1z7l A    30 L H  -66.080  -45.215  175.535   60.340   14.950   61.860
 1z7l A    31 Q H  -62.006  -42.354  175.672   59.680   11.600   63.510
 1z7l A    32 W H  -58.108  -46.427 -179.434   56.350   12.930   64.750
 1z7l A    33 A H  -60.524  -41.897  177.336   55.440   14.050   61.230

 1urj A   310 F H  -63.895  -50.556 -175.623   47.750   37.620   64.000
 1urj A   311 E H  -66.459  -39.161  173.123   45.840   39.460   61.280
 1urj A   312 Q H  -54.246  -55.295  178.261   45.600   36.310   59.160
 1urj A   313 R H  -57.547  -47.528 -177.576   44.040   34.410   62.070
 1urj A   314 L H  -58.160  -43.295 -178.255   41.810   37.350   62.980

 2zyr A    79 G H  -79.548  -10.808 -171.272   27.660   46.520   83.540
 2zyr A    80 S H -102.215   -2.798 -168.190   27.520   50.300   83.140
 2zyr A    81 E H  -45.039  -66.608 -175.172   23.780   50.730   83.560
 2zyr A    82 F H  -63.886  -27.771 -178.277   23.650   52.460   86.940
 2zyr A    83 G H  -64.826  -35.277  176.865   26.940   54.220   86.200

 2xzo A   285 K H  -61.414  -36.345  175.666   17.640   13.960   -9.480
 2xzo A   286 L H  -64.891  -46.497  179.844   14.870   12.080  -11.280
 2xzo A   287 Q H  -62.893  -26.414  175.813   13.010   15.300  -12.070
 2xzo A   288 Q H  -77.601  -38.127 -179.109   16.280   16.610  -13.490
 2xzo A   289 L H  -71.904  -22.802  176.735   16.870   13.500  -15.590

 2ppq A    61 D H  -82.012  -46.791 -175.502    6.580   28.840   24.950
 2ppq A    62 L H  -65.085  -44.352  171.884    8.240   26.170   27.080
 2ppq A    63 P H  -47.285  -45.527  177.906    5.510   23.640   26.310
 2ppq A    64 F H  -64.291  -50.352 -173.817    6.380   24.210   22.650
 2ppq A    65 F H  -64.558  -55.047 -177.040   10.150   24.050   23.140

 2vtf A   142 W H  -64.030  -45.476  178.146   12.310  -35.460  -29.530
 2vtf A   143 L H  -61.080  -45.333 -177.912   10.510  -33.190  -31.990
 2vtf A   144 E H  -63.591  -37.726  178.261    7.870  -35.820  -32.730
 2vtf A   145 Q H  -64.386  -43.132 -179.489    7.250  -36.340  -29.010
 2vtf A   146 M H  -65.146  -30.410 -174.297    6.750  -32.620  -28.430

 1v9l A   268 L H  -68.792  -38.451  176.435   22.950  126.230   73.230
 1v9l A   269 V H  -60.114  -44.761  176.886   22.650  128.530   76.250
 1v9l A   270 E H  -71.689  -30.221  177.111   21.470  131.340   73.970
 1v9l A   271 L H  -59.625  -39.060  178.731   19.320  128.840   72.090
 1v9l A   272 F H  -68.384  -12.795  179.366   17.300  128.280   75.260

 3n2z B   237 T H  -63.400  -47.036  178.533   48.400   20.530   60.700
 3n2z B   238 W H  -58.526  -43.538 -178.090   51.630   21.490   58.950
 3n2z B   239 V H  -64.714  -48.667  178.059   51.940   24.650   61.040
 3n2z B   240 N H  -54.195  -48.093  178.929   51.330   22.870   64.340
 3n2z B   241 L H  -53.816  -46.340 -178.789   53.980   20.290   63.480

 3iv0 A    64 Y H  -60.910  -21.866  177.955    3.440    4.160   63.060
 3iv0 A    65 V H  -68.700  -50.743  175.822    6.730    6.000   63.590
 3iv0 A    66 A H  -64.111  -37.887  176.851    7.780    3.830   66.520
 3iv0 A    67 Y H  -56.427  -50.924  179.228    6.400    0.800   64.680
 3iv0 A    68 L H  -60.774  -47.570 -176.227    8.670    1.450   61.700

 2vdv E   205 C H  -67.511  -39.594  175.734   16.750  -54.590  -24.350
 2vdv E   206 V H  -64.326  -43.721  179.304   18.930  -55.000  -27.440
 2vdv E   207 K H  -56.668  -49.192  179.385   19.510  -58.670  -26.620
 2vdv E   208 I H  -62.988  -49.933 -174.708   15.780  -59.360  -26.410
 2vdv E   209 M H  -53.940  -30.927 -169.214   14.860  -57.280  -29.450

 3c2b A   127 L H  -60.821  -36.548 -179.727   46.910   34.310  114.220
 3c2b A   128 G H  -56.908  -40.729 -175.339   46.050   36.390  111.160
 3c2b A   129 D H  -65.261  -33.236 -177.993   47.860   33.950  108.880
 3c2b A   130 L H  -59.440  -44.910 -179.594   45.800   31.020  110.150
 3c2b A   131 L H  -78.367  -32.698  178.472   42.550   32.510  108.850

 1h3f A   338 A H  -63.502  -44.311  179.193    2.820   55.440   49.750
 1h3f A   339 E H  -67.192  -37.770  176.200   -0.270   53.920   51.360
 1h3f A   340 A H  -62.208  -41.646  179.420    0.220   56.090   54.440
 1h3f A   341 R H  -63.068  -39.419  176.610    0.370   59.190   52.250
 1h3f A   342 Y H  -61.145  -49.780 -176.011   -2.910   58.200   50.600

 3lvt A   242 I H  -80.540  -29.286 -178.568   37.140   63.930   13.150
 3lvt A   243 T H  -62.586  -44.312  175.074   36.930   67.720   13.160
 3lvt A   244 K H  -62.719  -46.233 -177.045   34.980   67.740    9.900
 3lvt A   245 A H  -61.754  -38.717 -179.272   32.760   64.880   11.060
 3lvt A   246 I H  -69.549  -43.178  177.287   31.940   66.660   14.320

 3clw A   251 I H  -56.038  -50.285 -171.159   21.540  108.230   82.060
 3clw A   252 I H  -59.447  -47.785 -171.711   22.870  104.860   83.200
 3clw A   253 H H  -80.876  -35.597 -176.491   21.570  104.970   86.770
 3clw A   254 S H  -80.623  -30.286 -171.528   18.330  106.860   86.140
 3clw A   255 M H -106.281  -41.041 -167.265   17.360  104.980   82.980

 1mtz A   204 V H  -57.020  -38.024  178.491   22.420    7.390   18.550
 1mtz A   205 Y H  -58.125  -53.242 -174.084   20.280    9.690   16.410
 1mtz A   206 R H  -68.896  -32.735 -173.932   22.650   12.660   16.620
 1mtz A   207 I H  -83.648  -54.021 -171.474   25.790   10.540   16.280
 1mtz A   208 M H  -80.022  -41.141 -176.685   24.950    7.900   13.680

 1vjt A   147 D H  -83.286  -41.081  179.527   71.850    8.260   19.770
 1vjt A   148 M H  -68.967  -37.742  179.241   73.480   11.060   21.750
 1vjt A   149 K H  -54.466  -51.350 -176.928   76.540   11.040   19.490
 1vjt A   150 L H  -64.865  -42.943  179.747   74.510   11.850   16.380
 1vjt A   151 A H  -60.701  -39.514 -179.226   72.420   14.490   18.140

 3fqg A   144 Y H  -58.673  -40.419 -179.888    7.070  -10.680    6.950
 3fqg A   145 W H  -52.827  -41.918  176.453    7.970   -8.620    3.890
 3fqg A   146 G H  -66.470  -47.824 -179.576   10.740   -7.000    5.930
 3fqg A   147 Y H  -65.154  -34.215 -179.538   11.900  -10.300    7.400
 3fqg A   148 K H  -69.808  -45.404  175.947   11.730  -11.930    3.960

 1js8 A   144 F H  -53.675  -43.928 -176.166   68.080   33.010   80.800
 1js8 A   145 F H  -63.891  -41.730  178.050   67.940   35.400   77.850
 1js8 A   146 Y H  -57.296  -43.463 -178.665   71.440   34.470   76.690
 1js8 A   147 R H  -62.092  -44.249 -176.623   70.480   30.790   76.600
 1js8 A   148 Q H  -68.693  -39.607 -179.121   67.360   31.410   74.520

 1nst A   190 L H  -61.050  -42.666  176.544  -50.280  -12.450   44.810
 1nst A   191 Q H  -53.811  -49.012  179.540  -51.990  -13.440   48.060
 1nst A   192 N H  -61.704  -38.934 -177.635  -50.640  -16.980   47.710
 1nst A   193 R H  -65.967  -23.086 -178.815  -47.170  -15.660   46.880
 1nst A   194 C H  -90.960  -41.934 -165.977  -47.170  -13.770   50.180

 3mfi A   334 S H  -71.401  -26.990  176.650  -41.770   52.700   -7.350
 3mfi A   335 I H  -64.980  -51.906  175.281  -40.430   53.520   -3.890
 3mfi A   336 K H  -59.004  -40.753  179.486  -40.890   57.260   -4.400
 3mfi A   337 H H  -56.905  -50.923  179.542  -44.260   56.540   -6.000
 3mfi A   338 I H  -59.815  -43.725 -179.411  -45.520   54.690   -2.930

 2ibn A    60 N H  -60.286  -22.911  178.327    5.020   18.990   22.300
 2ibn A    61 S H  -56.433  -41.007  179.280    2.830   15.890   22.090
 2ibn A    62 F H  -69.678  -33.835  175.166    5.930   13.730   22.490
 2ibn A    63 H H  -59.382  -40.000  179.479    7.030   15.850   25.450
 2ibn A    64 A H  -57.963  -49.914 -179.754    3.760   14.950   27.180

 2fj0 A   435 V H  -49.633  -51.020 -168.334   16.570   56.220   70.430
 2fj0 A   436 F H  -74.212  -31.415  174.240   19.770   55.220   72.200
 2fj0 A   437 R H  -71.787  -28.348  175.673   19.610   58.020   74.760
 2fj0 A   438 E H  -72.634  -50.774 -176.301   16.040   56.950   75.480
 2fj0 A   439 V H  -67.317  -37.412 -176.762   16.780   53.240   75.870

 3crv A   275 S H  -68.767  -28.632  175.980   13.550   50.960   62.060
 3crv A   276 I H  -67.969  -47.174  177.691   14.890   53.990   60.200
 3crv A   277 L H  -62.193  -43.085  178.643   18.490   53.210   61.170
 3crv A   278 R H  -64.658  -33.511  177.738   17.990   49.540   60.300
 3crv A   279 F H  -56.424  -53.577 -173.917   16.540   50.610   56.950

 2osx A   392 L H  -65.111  -34.031 -174.683   24.450  -17.920   21.700
 2osx A   393 V H  -59.178  -56.168 -178.869   22.410  -18.330   24.880
 2osx A   394 D H  -65.240  -34.066 -178.157   24.580  -20.990   26.510
 2osx A   395 T H  -64.581  -43.294 -173.856   27.740  -19.340   25.190
 2osx A   396 L H  -86.757  -20.568 -177.542   27.030  -15.960   26.780

 1mqs A   183 A H  -93.197  -44.205  179.632   39.370   87.990   33.430
 1mqs A   184 Y H  -59.480  -42.352  175.079   39.230   91.580   34.660
 1mqs A   185 L H  -56.697  -60.141 -175.932   40.710   92.750   31.360
 1mqs A   186 T H  -52.767  -42.966 -173.653   38.270   90.820   29.180
 1mqs A   187 L H  -73.441  -28.408 -172.875   35.270   91.950   31.220

 1vjv A    83 C H  -65.377  -44.065 -176.591   13.210   26.270    6.120
 1vjv A    84 F H  -69.943  -28.590  172.272   10.110   24.070    6.120
 1vjv A    85 E H  -66.042  -37.941  176.687   10.000   24.250    2.330
 1vjv A    86 N H  -70.776  -30.168  172.993   13.560   22.920    2.300
 1vjv A    87 L H  -67.604  -51.074 -176.898   12.410   20.180    4.670

 2x5f A   249 L H  -63.994  -19.995  172.066    8.880   62.020    0.740
 2x5f A   250 F H  -54.722  -43.512 -178.454   12.240   61.120    2.280
 2x5f A   251 T H  -65.613  -47.620  179.874   12.330   64.610    3.790
 2x5f A   252 A H  -61.484  -40.335 -179.440    8.800   64.440    5.190
 2x5f A   253 L H  -72.471  -38.929  179.353    9.460   60.990    6.640

 3biq A    89 A H  -67.665  -33.258 -169.791   17.400   25.170   20.180
 3biq A    90 I H  -58.887  -44.221 -177.312   20.890   26.460   20.930
 3biq A    91 D H  -56.960  -28.973 -176.174   19.750   29.620   22.710
 3biq A    92 L H  -68.323  -24.509 -173.133   17.830   27.440   25.160
 3biq A    93 F H -100.469    0.011  176.970   21.040   25.840   26.410

 2hpi A   347 E H  -66.391  -51.178 -176.833  -67.800  -44.250    6.720
 2hpi A   348 R H  -61.505  -33.847  179.520  -68.040  -40.450    6.790
 2hpi A   349 A H  -53.290  -32.545  179.859  -71.830  -40.680    6.650
 2hpi A   350 L H  -73.542  -42.893  179.885  -71.680  -42.070   10.190
 2hpi A   351 A H  -63.684  -41.610  178.131  -69.460  -39.280   11.520

 2xep A    36 A H  -63.428  -39.036  174.003    5.770  -12.250   70.470
 2xep A    37 M H  -69.988  -27.998  174.664    2.840  -11.930   72.860
 2xep A    38 G H  -66.074  -34.214  175.142    1.800  -15.400   71.720
 2xep A    39 L H  -62.967  -37.326 -176.743    5.150  -16.640   73.000
 2xep A    40 L H  -76.132  -46.016  178.475    4.380  -15.160   76.420

 2pn5 A   564 I H  -55.821  -36.826 -176.250   58.980   83.090  143.110
 2pn5 A   565 F H  -71.441  -44.626  171.965   56.770   80.710  141.140
 2pn5 A   566 H H  -51.369  -48.356 -174.757   59.380   80.080  138.460
 2pn5 A   567 S H  -71.324  -28.870  176.205   61.930   79.280  141.170
 2pn5 A   568 L H  -76.406  -19.658  179.832   59.460   77.030  142.970

 2np3 A    84 L H  -47.421  -47.233 -177.484    2.660   50.090   42.390
 2np3 A    85 P H  -51.329  -50.430 -175.205    2.070   47.340   44.950
 2np3 A    86 G H  -69.232  -37.830 -179.127    3.030   44.560   42.540
 2np3 A    87 K H  -66.227  -40.639  178.265    5.990   46.450   41.090
 2np3 A    88 I H  -61.112  -47.571  177.652    7.440   47.110   44.540

 2plw A    94 V H  -71.433  -38.666 -176.179   18.440   24.600    9.170
 2plw A    95 D H  -57.960  -50.110 -173.812   18.440   20.910    8.290
 2plw A    96 Y H  -69.784  -34.629  175.902   20.080   19.730   11.510
 2plw A    97 K H  -65.597  -37.813  172.054   17.910   21.990   13.660
 2plw A    98 L H  -67.617  -37.301  178.460   14.880   20.430   12.000

 3a8t A   304 S H  -64.331  -41.464 -179.679   18.350    6.310   27.730
 3a8t A   305 F H  -78.625  -28.653  170.000   17.530    9.900   28.640
 3a8t A   306 R H  -55.072  -48.871  175.092   13.850    9.020   28.880
 3a8t A   307 A H  -67.492  -35.590 -175.762   14.790    6.660   31.710
 3a8t A   308 A H  -64.737  -22.284 -179.706   17.320    9.180   33.010

 1f6f A   114 L H  -60.043  -41.701  178.983   42.900   49.490   42.020
 1f6f A   115 L H  -57.969  -47.242 -177.659   46.690   49.580   42.200
 1f6f A   116 T H  -61.570  -44.594 -175.449   47.040   49.470   38.420
 1f6f A   117 K H  -75.304  -30.000  177.324   44.490   52.220   37.820
 1f6f A   118 A H  -64.386  -42.272  178.626   45.860   54.380   40.630

 2hdw A   112 S H  -47.881  -51.644 -173.815    2.830   50.360   39.480
 2hdw A   113 S H  -59.585  -31.538  176.462    1.570   49.020   36.150
 2hdw A   114 G H  -64.127  -43.830  178.466   -1.930   50.190   37.050
 2hdw A   115 L H  -65.006  -41.763  172.431   -0.690   53.750   37.540
 2hdw A   116 Y H  -55.420  -47.434 -175.944    1.170   53.540   34.230

 2vqr A   283 L H  -67.313  -40.348  173.876   44.260   34.330   54.370
 2vqr A   284 M H  -61.187  -42.738 -179.003   43.660   31.000   52.630
 2vqr A   285 K H  -59.475  -46.490  179.773   47.390   30.690   51.970
 2vqr A   286 F H  -52.404  -55.309 -173.703   48.250   31.150   55.650
 2vqr A   287 Y H  -68.804  -40.406  176.845   45.960   28.380   56.870

 3p8c A   611 T H  -64.549  -42.034  178.045   31.300   34.320  236.130
 3p8c A   612 L H  -54.949  -47.541  178.528   31.870   32.860  232.670
 3p8c A   613 Q H  -61.944  -43.110 -177.462   28.130   32.890  232.010
 3p8c A   614 Q H  -66.131  -25.304  178.332   27.780   36.430  233.360
 3p8c A   615 C H  -85.851  -11.740 -178.118   30.510   37.550  230.970

 1ihu A   113 C H  -61.470  -37.775  177.262    7.720   17.570   69.640
 1ihu A   114 T H  -62.053  -44.600  178.843    8.310   20.330   67.100
 1ihu A   115 T H  -62.272  -39.371  178.816   11.670   21.170   68.680
 1ihu A   116 E H  -63.121  -43.496  178.847   12.640   17.490   68.610
 1ihu A   117 I H  -64.957  -43.130  178.766   11.830   17.240   64.900

 3jsz A    53 T H  -60.719  -45.078  176.846   16.760  -21.880   11.550
 3jsz A    54 Y H  -62.016  -43.482  179.665   17.760  -22.080   15.210
 3jsz A    55 A H  -58.015  -40.409  178.441   14.820  -19.880   16.200
 3jsz A    56 I H  -67.582  -43.160  178.366   12.450  -22.290   14.450
 3jsz A    57 I H  -56.214  -41.926 -179.998   14.070  -25.310   16.090

 2epl X   270 M H  -54.136  -37.905 -166.714   71.510   47.160   10.430
 2epl X   271 F H -101.759   16.737  174.583   72.060   44.410    7.880
 2epl X   272 F H  -59.987  -29.977  177.159   68.640   42.790    8.130
 2epl X   273 K H  -56.814  -36.195 -178.567   67.980   44.340    4.720
 2epl X   274 L H  -77.369  -20.110 -172.519   70.570   41.950    3.270

 2z86 A   256 R H  -71.018  -38.378 -171.375  -44.860   53.710  -37.700
 2z86 A   257 I H  -51.207  -41.019  177.810  -45.590   57.410  -38.120
 2z86 A   258 E H  -63.062  -52.272  178.609  -49.330   56.750  -37.980
 2z86 A   259 H H  -55.967  -35.221 -176.584  -49.080   54.550  -34.890
 2z86 A   260 F H  -63.866  -53.060 -178.113  -46.920   57.220  -33.270

 3ec2 A   154 I H  -59.314  -38.829  175.764   12.270   23.830   18.310
 3ec2 A   155 S H  -62.155  -49.894 -177.038    9.330   24.850   20.500
 3ec2 A   156 A H  -65.087  -39.373 -177.355    6.860   22.710   18.570
 3ec2 A   157 D H  -69.782  -39.512  174.927    9.210   19.730   18.420
 3ec2 A   158 L H  -68.371  -37.880 -176.989    9.910   19.870   22.160

 2osx A   195 L H  -59.785  -43.361  179.230   24.560   19.480    8.700
 2osx A   196 V H  -63.642  -39.392  177.351   27.330   18.790   11.210
 2osx A   197 E H  -63.725  -40.820  176.720   26.080   21.620   13.410
 2osx A   198 H H  -62.187  -41.645 -178.460   22.570   20.160   13.300
 2osx A   199 Y H  -62.618  -44.817  179.432   23.910   16.740   14.280

 2xvo A   183 M H  -61.570  -35.063 -171.201    2.370   -2.540   12.450
 2xvo A   184 L H  -72.893   -9.136 -176.569    1.750    0.940   13.840
 2xvo A   185 N H  -62.859  -17.352 -176.236    3.400   -0.030   17.130
 2xvo A   186 I H  -80.480   -5.702 -178.926    6.720    1.040   15.620
 2xvo A   187 F H -100.305   22.617  169.910    5.610    4.670   15.690

 3a21 A   219 N H  -65.805  -36.658  175.760   -2.810   51.750   12.950
 3a21 A   220 F H  -61.142  -48.523 -175.897   -0.430   50.590   15.680
 3a21 A   221 D H  -62.927  -31.801 -171.132    2.650   51.240   13.550
 3a21 A   222 Q H  -87.537   -2.613  177.687    1.460   54.710   12.590
 3a21 A   223 T H -101.033   -1.719 -175.513    1.030   55.800   16.200

 2bw3 A   247 T H  -64.932  -56.494 -177.346   29.600   42.170    1.820
 2bw3 A   248 Y H  -60.154  -44.063  179.983   33.350   41.600    2.060
 2bw3 A   249 T H  -57.437  -47.486 -178.066   32.960   37.820    1.940
 2bw3 A   250 M H  -63.497  -45.902 -176.857   30.870   37.950   -1.230
 2bw3 A   251 L H  -58.923  -43.322 -179.469   33.160   40.410   -3.010

 1gox A   200 L H  -59.474  -33.810 -179.889   35.880   50.440   12.610
 1gox A   201 S H  -57.677  -49.943  179.225   38.740   52.940   12.810
 1gox A   202 S H  -66.672  -39.407  179.426   36.410   55.800   13.700
 1gox A   203 Y H  -54.999  -52.899 -173.508   34.360   53.580   16.000
 1gox A   204 V H  -65.429  -37.310  177.051   37.300   52.600   18.200

 1mpx A   221 D H  -63.041  -25.938  174.407   27.180   75.700   12.930
 1mpx A   222 Y H  -54.839  -55.357  179.199   27.270   72.190   14.400
 1mpx A   223 S H  -74.109  -29.597 -179.058   23.730   71.480   13.190
 1mpx A   224 N H  -60.865  -47.826  179.754   24.200   73.750   10.180
 1mpx A   225 F H  -79.408  -37.473  179.573   26.950   71.580    8.700

 2f5j A    63 A H  -64.736  -44.164 -179.699   -9.150  -17.500  -25.560
 2f5j A    64 V H  -60.001  -42.245  178.716   -5.900  -15.620  -24.940
 2f5j A    65 N H  -64.617  -40.976 -179.923   -4.710  -18.340  -22.560
 2f5j A    66 E H  -66.742  -41.986 -178.854   -5.600  -21.070  -25.060
 2f5j A    67 V H  -67.259  -44.597  177.512   -3.860  -19.290  -27.930

 1ui5 A   123 P H  -51.378  -41.821 -177.876   31.470   62.690   11.220
 1ui5 A   124 F H  -62.231  -47.282  179.804   32.840   62.120   14.720
 1ui5 A   125 T H  -64.523  -41.124  178.792   29.410   62.240   16.370
 1ui5 A   126 E H  -61.859  -43.770  179.533   27.920   60.020   13.670
 1ui5 A   127 W H  -65.455  -39.127  179.450   30.660   57.430   14.130

 1va6 A   464 G H  -56.046  -46.737  177.193   14.430   17.410   -0.540
 1va6 A   465 K H  -63.186  -45.360 -179.416   15.710   20.920   -1.220
 1va6 A   466 A H  -60.739  -41.002  179.385   13.990   22.300    1.890
 1va6 A   467 F H  -66.770  -47.992  179.020   15.540   19.570    4.030
 1va6 A   468 A H  -56.685  -42.323 -179.525   19.020   20.020    2.590

 3c7f A   309 V H  -84.508  -53.496  179.453   32.170   -6.820   15.690
 3c7f A   310 S H  -57.508  -46.910  179.652   35.380   -7.350   17.660
 3c7f A   311 S H  -57.338  -39.820 -179.187   33.450   -7.780   20.900
 3c7f A   312 A H  -65.005  -32.884 -172.948   31.270  -10.420   19.260
 3c7f A   313 L H  -86.101  -41.423 -167.173   34.310  -12.380   18.100

 1ct9 A   384 D H  -73.200  -34.661  179.597   13.740   59.960  112.430
 1ct9 A   385 C H  -70.349  -41.649  173.994   11.690   61.880  114.980
 1ct9 A   386 A H  -58.494  -46.923 -179.739    8.650   61.910  112.700
 1ct9 A   387 R H  -60.430  -59.943 -173.510    9.010   58.160  112.160
 1ct9 A   388 A H  -56.567  -46.209 -174.759    9.550   57.100  115.770

 3nyv A   360 G H  -67.682  -41.233  176.245   23.540   29.690   88.780
 3nyv A   361 Y H  -65.525  -32.721  174.047   24.000   28.010   85.410
 3nyv A   362 K H  -67.272  -39.638  177.103   20.740   26.180   86.060
 3nyv A   363 E H  -66.486  -35.836  174.129   19.060   29.520   86.780
 3nyv A   364 L H  -63.933  -54.853 -179.734   20.480   30.840   83.520

 1ij5 A   295 Q H  -64.777  -35.093  176.710   47.880   22.120   70.670
 1ij5 A   296 F H  -54.995  -45.553 -179.247   47.960   20.900   74.270
 1ij5 A   297 S H  -65.851  -47.404  179.356   51.560   22.090   74.590
 1ij5 A   298 V H  -56.954  -42.040 -179.985   50.890   25.450   72.940
 1ij5 A   299 V H  -75.000  -33.681  176.047   47.960   26.040   75.290

 1lrz A   224 F H  -54.592  -62.157 -174.289   37.170   57.660   79.970
 1lrz A   225 Y H  -66.912  -34.747  179.017   37.570   61.260   81.140
 1lrz A   226 Y H  -62.656  -47.579  178.704   36.610   62.660   77.730
 1lrz A   227 N H  -64.010  -37.231  178.813   33.300   60.780   77.690
 1lrz A   228 R H  -61.758  -45.745  177.681   32.660   61.820   81.290

 3nt1 A   281 V H  -65.868  -36.041  177.117  -16.690  -59.950  -37.150
 3nt1 A   282 C H  -59.184  -44.152  175.461  -14.230  -58.590  -39.700
 3nt1 A   283 D H  -58.997  -43.837  179.151  -12.030  -61.640  -39.130
 3nt1 A   284 I H  -60.240  -47.264 -178.316  -15.060  -63.880  -39.600
 3nt1 A   285 L H  -67.320  -34.318 -177.866  -16.050  -62.200  -42.860

 3hta A   104 L H  -59.682  -46.110 -177.048   16.630   30.970  -18.330
 3hta A   105 S H  -60.187  -53.190 -177.016   13.220   29.300  -18.280
 3hta A   106 G H  -65.828  -40.387 -175.219   14.440   25.820  -19.210
 3hta A   107 E H  -72.129  -39.879  179.419   17.570   26.030  -17.070
 3hta A   108 L H  -67.923  -37.091  173.729   15.790   27.350  -13.980

 3sgh A   239 G H  -80.382  -18.385 -178.668   59.760   67.320   39.180
 3sgh A   240 Y H  -61.676  -45.979 -178.955   58.620   69.450   42.110
 3sgh A   241 A H  -64.773  -35.226  179.967   55.110   67.970   42.110
 3sgh A   242 I H  -67.483  -57.073  179.973   56.530   64.450   41.930
 3sgh A   243 V H  -62.172  -36.247 -179.409   59.020   64.760   44.790

 1q15 A   143 L H  -70.749  -30.842  177.322   85.530  128.570  -19.710
 1q15 A   144 V H  -73.096  -39.966  177.721   85.970  128.670  -15.940
 1q15 A   145 T H  -63.355  -43.809 -179.881   86.070  124.880  -15.680
 1q15 A   146 A H  -57.875  -29.384 -174.083   88.680  124.650  -18.440
 1q15 A   147 A H  -91.325  -46.037 -166.599   90.900  126.980  -16.410

 2abs A   269 K H  -55.801  -41.005 -178.470    6.540  -21.500 -119.030
 2abs A   270 E H  -62.904  -44.194  176.444    8.090  -21.830 -122.490
 2abs A   271 H H  -60.981  -43.608 -179.574   10.750  -19.230 -121.690
 2abs A   272 A H  -59.855  -42.538  177.346   11.500  -20.940 -118.380
 2abs A   273 V H  -62.040  -42.114  178.879   12.050  -24.250 -120.170

 3rf3 A   108 L H  -62.495  -46.458 -178.722    0.360   -9.130  122.140
 3rf3 A   109 I H  -69.211  -44.832 -179.463    0.200  -10.820  118.740
 3rf3 A   110 D H  -63.952  -42.434  177.966   -3.130   -9.270  117.760
 3rf3 A   111 G H  -60.400  -43.332  177.951   -1.970   -5.810  118.820
 3rf3 A   112 S H  -60.686  -40.868  178.662    1.170   -6.190  116.710

 3agd A   388 V L  -58.736  -37.595 -176.063   30.490   44.430   32.530
 3agd A   389 H H  -63.413  -18.392 -178.634   30.390   45.800   36.070
 3agd A   390 E H  -65.581  -23.056  177.494   28.690   48.910   34.680
 3agd A   391 A H  -65.297  -44.424  178.447   25.490   46.870   34.420
 3agd A   392 A H  -64.355  -39.784  177.127   25.320   46.430   38.190

position:  6  neighbors: 200

 2i5g A   259 F H  -74.925  -30.533  172.643   42.860   98.270   12.640
 2i5g A   260 E H  -65.768  -30.702  177.221   39.210   97.250   12.590
 2i5g A   261 W H  -75.011  -24.017  178.996   40.410   93.910   11.220
 2i5g A   262 L H  -79.841  -35.751 -168.059   42.820   93.630   14.140
 2i5g A   263 T H  -94.949   -1.426  176.088   40.310   94.440   16.870

 2w53 A   110 M H  -57.683  -39.968 -179.681   17.320   20.270   30.570
 2w53 A   111 E H  -61.920  -46.090  176.925   19.400   21.000   27.470
 2w53 A   112 I H  -56.150  -46.225 -178.319   21.740   18.090   28.190
 2w53 A   113 M H  -62.430  -53.135 -172.359   18.780   15.740   28.620
 2w53 A   114 L H  -71.043  -34.398 -175.399   16.830   16.800   25.540

 3agd A   391 A H  -65.297  -44.424  178.447   25.490   46.870   34.420
 3agd A   392 A H  -64.355  -39.784  177.127   25.320   46.430   38.190
 3agd A   393 A H  -63.831  -36.686  177.819   25.980   50.150   38.670
 3agd A   394 A H  -64.307  -44.985 -179.312   23.140   50.900   36.260
 3agd A   395 A H  -72.873  -26.069 -174.935   20.700   48.710   38.190

 3q98 A   137 M H  -68.594  -26.671  175.254   15.100   62.810   43.570
 3q98 A   138 R H  -68.609  -37.990  175.800   16.450   66.190   44.650
 3q98 A   139 E H  -67.954  -37.254  175.141   13.200   67.810   43.540
 3q98 A   140 V H  -59.264  -49.650 -179.187   11.290   65.150   45.460
 3q98 A   141 G H  -59.883  -44.209  178.727   13.200   65.910   48.650

 1wa5 C   199 L H  -62.922  -55.768 -177.921   69.680    1.740    7.850
 1wa5 C   200 N H  -56.358  -37.752  177.743   67.880    2.740   11.050
 1wa5 C   201 I H  -63.459  -40.234 -176.615   69.220    6.270   10.640
 1wa5 C   202 L H  -73.692  -37.193 -179.307   67.880    6.480    7.090
 1wa5 C   203 F H  -76.171  -22.660  168.781   64.470    5.030    7.950

 1f0l A   310 I H  -65.524  -22.347 -179.537  -13.220   47.120   33.050
 1f0l A   311 G H  -64.460  -24.998 -179.244  -16.280   47.970   35.150
 1f0l A   312 S H  -64.003  -52.518  178.836  -16.190   51.470   33.670
 1f0l A   313 V H  -66.271  -34.538 -174.702  -16.910   50.360   30.110
 1f0l A   314 M H  -80.715  -15.566  179.404  -19.320   47.690   31.320

 1tvn A   176 V H  -68.188  -25.231  176.383   64.870   31.840   41.560
 1tvn A   177 D H  -65.399  -40.243  175.643   63.670   28.330   40.710
 1tvn A   178 V H  -65.551  -45.901 -178.808   63.620   29.280   37.030
 1tvn A   179 A H  -59.688  -36.193 -174.106   67.050   30.910   37.230
 1tvn A   180 S H  -69.695  -15.361  179.187   68.520   27.810   38.860

 1vr5 A   436 F H  -63.676  -33.559  174.808   96.360   31.260  147.550
 1vr5 A   437 N H  -65.661  -41.954  179.209   92.970   30.660  145.950
 1vr5 A   438 G H  -65.165  -29.288  179.017   91.270   31.030  149.330
 1vr5 A   439 V H  -79.243  -48.479 -161.917   93.110   34.320  149.800
 1vr5 A   440 F H -106.325  -10.491 -177.118   92.840   35.890  146.370

 2jis A   347 L H  -55.174  -50.637 -174.883  -10.080  111.430   47.770
 2jis A   348 K H  -73.379  -33.982  178.156  -10.320  111.990   51.520
 2jis A   349 R H  -66.453  -41.214 -176.560  -14.120  112.060   51.530
 2jis A   350 C H  -78.013  -42.874 -168.607  -14.360  108.750   49.680
 2jis A   351 H H -104.070   -9.114 -176.464  -11.450  106.890   51.250

 1mpx A   198 F H  -56.413  -44.200 -178.372   33.790   79.060    3.980
 1mpx A   199 D H  -68.494  -34.509  176.419   32.900   82.590    5.100
 1mpx A   200 Y H  -60.330  -39.601  178.981   36.320   83.860    4.030
 1mpx A   201 F H  -52.431  -53.001 -176.902   35.600   82.640    0.500
 1mpx A   202 T H  -77.543  -18.335  179.942   32.570   84.890    0.120

 2q40 A   183 F H  -55.001  -51.404 -176.884   36.600   41.030   53.290
 2q40 A   184 L H  -64.999  -29.877  174.754   37.220   42.470   56.760
 2q40 A   185 A H  -67.211  -46.085 -175.942   40.710   43.480   55.640
 2q40 A   186 S H  -69.323  -24.009  176.483   39.440   45.310   52.560
 2q40 A   187 C H  -61.449  -29.566 -178.524   36.910   47.150   54.720

 3nyv A   361 Y H  -65.525  -32.721  174.047   24.000   28.010   85.410
 3nyv A   362 K H  -67.272  -39.638  177.103   20.740   26.180   86.060
 3nyv A   363 E H  -66.486  -35.836  174.129   19.060   29.520   86.780
 3nyv A   364 L H  -63.933  -54.853 -179.734   20.480   30.840   83.520
 3nyv A   365 M H  -64.910  -28.956  176.151   19.300   27.850   81.490

 2aqj A   447 F H  -64.500  -32.382  177.185    8.930    0.160    6.870
 2aqj A   448 D H  -57.070  -35.890  174.716   10.540    1.420    3.670
 2aqj A   449 Y H  -77.355  -53.893 -176.057    7.710    3.950    3.520
 2aqj A   450 E H  -56.025  -42.224 -176.682    7.410    4.670    7.240
 2aqj A   451 F H  -59.504  -44.588  179.734   11.160    5.170    7.610

 3al5 A   109 V H  -60.191  -48.052 -179.708  -66.350  -84.070  -40.590
 3al5 A   110 Q H  -61.626  -35.833  176.867  -68.420  -85.390  -43.500
 3al5 A   111 R H  -67.108  -49.223 -174.715  -71.280  -83.140  -42.420
 3al5 A   112 A H  -64.987  -25.370  170.668  -69.160  -80.010  -42.040
 3al5 A   113 A H  -67.794  -37.995  175.357  -67.890  -80.610  -45.570

 2z5l A   217 L H  -72.106  -32.716  176.065   27.460    2.270    4.290
 2z5l A   218 E H  -61.417  -43.963  178.228   28.640    4.680    1.600
 2z5l A   219 L H  -63.107  -40.921  177.665   25.120    6.070    1.280
 2z5l A   220 A H  -58.209  -44.993  179.506   24.890    6.450    5.050
 2z5l A   221 A H  -64.685  -37.391  176.533   28.090    8.510    5.080

 3lra A   111 L H  -57.781  -38.359 -178.071   54.000   23.060   43.980
 3lra A   112 H H  -63.923  -49.999  178.680   50.460   22.510   42.720
 3lra A   113 S H  -64.520  -31.259  174.525   51.440   19.880   40.160
 3lra A   114 L H  -61.035  -51.618 -177.640   53.640   18.310   42.830
 3lra A   115 V H  -64.290  -36.757  176.057   50.740   17.890   45.250

 2osx A   196 V H  -63.642  -39.392  177.351   27.330   18.790   11.210
 2osx A   197 E H  -63.725  -40.820  176.720   26.080   21.620   13.410
 2osx A   198 H H  -62.187  -41.645 -178.460   22.570   20.160   13.300
 2osx A   199 Y H  -62.618  -44.817  179.432   23.910   16.740   14.280
 2osx A   200 A H  -63.327  -43.951 -179.595   25.740   18.100   17.320

 3oy2 A   232 L H  -65.402  -36.369  178.994  -20.610  -35.800  -30.810
 3oy2 A   233 H H  -64.943  -49.451 -179.967  -20.040  -33.300  -33.610
 3oy2 A   234 S H  -62.747  -37.954  177.542  -21.230  -30.320  -31.570
 3oy2 A   235 I H  -60.168  -49.469 -179.861  -19.160  -31.510  -28.610
 3oy2 A   236 A H  -64.942  -38.772  178.290  -15.980  -31.650  -30.680

 3o8y A   450 H H  -66.983  -27.443  174.642   -4.130   34.440    1.910
 3o8y A   451 V H  -67.040  -44.493  177.857   -3.340   36.660   -1.080
 3o8y A   452 Q H  -62.989  -36.818 -179.870   -2.840   39.670    1.190
 3o8y A   453 M H  -63.359  -45.287  179.557   -0.610   37.580    3.450
 3o8y A   454 V H  -61.696  -42.474  178.919    1.700   36.600    0.590

 3kt7 A   281 F H  -64.297  -43.013  179.132   -2.770  -35.400   -6.630
 3kt7 A   282 E H  -63.799  -51.918 -179.021   -0.490  -32.810   -5.030
 3kt7 A   283 K H  -50.794  -46.426 -178.347    2.390  -35.220   -4.420
 3kt7 A   284 M H  -64.865  -51.730 -172.826    2.360  -36.280   -8.080
 3kt7 A   285 L H  -78.652   -9.926 -179.947    2.030  -32.820   -9.610

 2z3t A    90 L H  -56.484  -43.109 -177.854  -26.910   14.220   70.090
 2z3t A    91 R H  -64.996  -37.060 -176.994  -30.350   13.770   71.650
 2z3t A    92 T H  -76.698  -27.962  177.774  -31.560   17.140   70.360
 2z3t A    93 V H  -73.587  -48.751 -173.404  -30.260   16.440   66.860
 2z3t A    94 V H  -79.843  -20.173 -173.980  -31.770   12.970   66.450

 2ch5 A   287 L H  -66.042  -38.131  176.702   51.300  103.210  103.560
 2ch5 A   288 L H  -61.043  -43.797 -177.998   51.490  106.550  101.760
 2ch5 A   289 A H  -64.940  -46.154 -173.804   48.850  105.440   99.250
 2ch5 A   290 L H  -76.465  -36.109  177.151   46.420  104.060  101.830
 2ch5 A   291 T H  -66.719  -45.292  176.256   46.940  106.870  104.340

 3g8y A   261 T H  -65.440  -28.469  175.954   23.380   39.410   31.220
 3g8y A   262 Q H  -58.985  -56.399  172.958   21.050   39.670   34.200
 3g8y A   263 E H  -52.108  -44.732 -179.007   23.760   38.470   36.570
 3g8y A   264 R H  -51.296  -52.398 -177.098   26.190   40.740   34.720
 3g8y A   265 A H  -64.512  -28.223 -177.853   24.190   43.880   35.520

 2abs A   280 L H  -57.413  -28.750 -179.657   21.850  -27.270 -118.620
 2abs A   281 R H  -69.673  -24.907  179.402   24.740  -26.760 -121.040
 2abs A   282 L H  -73.427  -18.571  179.361   26.750  -25.160 -118.220
 2abs A   283 L H  -89.885  -31.407 -166.743   26.570  -28.460 -116.350
 2abs A   284 T H -114.935  -13.432 -177.112   27.390  -30.790 -119.220

 3hj4 A    85 D H  -62.613  -34.775  176.687   81.240   20.800   -8.340
 3hj4 A    86 E H  -62.225  -45.422  177.722   83.760   23.650   -8.400
 3hj4 A    87 Q H  -64.585  -37.300  175.404   81.650   25.540  -10.930
 3hj4 A    88 N H  -63.995  -36.771  175.727   78.570   24.820   -8.820
 3hj4 A    89 N H  -65.506  -37.787  175.820   80.430   26.300   -5.850

 3agd A   389 H H  -63.413  -18.392 -178.634   30.390   45.800   36.070
 3agd A   390 E H  -65.581  -23.056  177.494   28.690   48.910   34.680
 3agd A   391 A H  -65.297  -44.424  178.447   25.490   46.870   34.420
 3agd A   392 A H  -64.355  -39.784  177.127   25.320   46.430   38.190
 3agd A   393 A H  -63.831  -36.686  177.819   25.980   50.150   38.670

 2ppq A    62 L H  -65.085  -44.352  171.884    8.240   26.170   27.080
 2ppq A    63 P H  -47.285  -45.527  177.906    5.510   23.640   26.310
 2ppq A    64 F H  -64.291  -50.352 -173.817    6.380   24.210   22.650
 2ppq A    65 F H  -64.558  -55.047 -177.040   10.150   24.050   23.140
 2ppq A    66 L H  -68.251  -38.057  176.420   10.330   21.040   25.460

 2r0y A    87 P H  -56.239  -42.132 -177.289   12.560   22.130   31.980
 2r0y A    88 S H  -68.970  -48.307 -178.154   11.020   18.860   30.800
 2r0y A    89 N H  -67.917  -31.489  172.656    7.850   20.360   29.340
 2r0y A    90 F H  -61.124  -53.352 -178.900    9.940   23.060   27.680
 2r0y A    91 L H  -57.907  -43.197 -179.441   12.180   20.510   25.960

 1t8t A   131 F H  -55.007  -45.823 -177.864   38.180   15.050   32.810
 1t8t A   132 E H  -61.888  -38.582 -179.243   36.820   11.740   34.070
 1t8t A   133 S H  -65.059  -40.984 -177.503   40.270   10.140   33.920
 1t8t A   134 L H  -77.724  -24.265 -172.901   41.860   12.920   35.970
 1t8t A   135 T H  -60.704  -47.359 -168.585   38.950   13.110   38.400

 3o2t A   132 L H  -58.621  -51.142  178.276   19.810    5.820    0.300
 3o2t A   133 Q H  -54.869  -44.357  178.914   22.800    7.660    1.750
 3o2t A   134 W H  -56.667  -49.100 -176.459   21.420    7.110    5.250
 3o2t A   135 M H  -66.000  -31.055  178.564   21.060    3.360    4.730
 3o2t A   136 V H  -74.961  -39.790 -174.082   24.580    3.170    3.310

 3rf3 A   105 R H  -57.729  -34.919  179.053    0.210  -13.520  124.430
 3rf3 A   106 D H  -69.445  -39.965  175.716   -2.800  -13.410  122.110
 3rf3 A   107 Y H  -65.352  -36.606  177.752   -3.330   -9.720  122.800
 3rf3 A   108 L H  -62.495  -46.458 -178.722    0.360   -9.130  122.140
 3rf3 A   109 I H  -69.211  -44.832 -179.463    0.200  -10.820  118.740

 3qww A   173 V H  -61.365  -44.969  175.201    8.360   13.950   61.910
 3qww A   174 V H  -55.177  -51.016 -173.067    5.060   15.830   61.910
 3qww A   175 L H  -62.091  -48.477  179.206    6.170   18.170   64.690
 3qww A   176 F H  -59.692  -40.250  177.496    9.530   19.050   63.130
 3qww A   177 A H  -65.013  -37.523  179.012    7.790   19.680   59.810

 3knw A    95 L H  -70.718  -29.142  174.997   58.760   63.160    5.590
 3knw A    96 Q H  -67.860  -44.582  176.761   62.520   63.580    5.950
 3knw A    97 C H  -61.930  -33.590  169.956   62.300   63.060    9.710
 3knw A    98 W H  -48.192  -46.442 -171.314   60.320   59.920    8.880
 3knw A    99 V H  -79.818  -24.353 -178.126   63.420   58.540    7.180

 1w2y A   147 L H  -80.000  -31.796  176.232   46.470   46.620    9.430
 1w2y A   148 G H  -57.281  -42.037  178.011   46.480   44.800    6.090
 1w2y A   149 E H  -65.612  -37.315  179.400   44.560   47.720    4.590
 1w2y A   150 L H  -63.872  -41.867  178.828   47.040   50.170    6.120
 1w2y A   151 L H  -61.403  -50.070 -178.845   49.970   48.380    4.500

 2abs A   269 K H  -55.801  -41.005 -178.470    6.540  -21.500 -119.030
 2abs A   270 E H  -62.904  -44.194  176.444    8.090  -21.830 -122.490
 2abs A   271 H H  -60.981  -43.608 -179.574   10.750  -19.230 -121.690
 2abs A   272 A H  -59.855  -42.538  177.346   11.500  -20.940 -118.380
 2abs A   273 V H  -62.040  -42.114  178.879   12.050  -24.250 -120.170

 3oc7 A    87 Y H  -61.305  -47.242  179.681  -27.820   15.210  -15.170
 3oc7 A    88 D H  -60.154  -43.545  178.787  -25.960   17.990  -16.970
 3oc7 A    89 M H  -66.393  -37.808  179.836  -25.470   19.890  -13.710
 3oc7 A    90 A H  -65.018  -43.215  179.896  -24.350   16.710  -11.950
 3oc7 A    91 V H  -61.649  -47.067 -179.468  -21.730   15.950  -14.600

 3f3k A    44 G H  -58.322  -43.715  179.576   34.750   11.140  -13.860
 3f3k A    45 E H  -60.301  -43.302  179.511   35.070    9.330  -17.190
 3f3k A    46 S H  -64.375  -39.546 -171.789   35.520    5.990  -15.430
 3f3k A    47 V H  -75.893  -33.498 -166.280   32.590    6.580  -13.080
 3f3k A    48 F H -114.010  -22.779 -171.861   30.070    7.860  -15.610

 1lsh A   310 P H  -62.075  -38.556 -179.449   49.100   37.230   37.190
 1lsh A   311 A H  -72.192  -33.713  176.162   48.360   35.920   40.680
 1lsh A   312 K H  -71.076  -30.759  175.197   44.870   34.840   39.630
 1lsh A   313 F H  -68.268  -41.505  172.636   46.430   33.010   36.690
 1lsh A   314 L H  -60.015  -38.374  174.754   48.710   31.160   39.100

 3fqg A   145 W H  -52.827  -41.918  176.453    7.970   -8.620    3.890
 3fqg A   146 G H  -66.470  -47.824 -179.576   10.740   -7.000    5.930
 3fqg A   147 Y H  -65.154  -34.215 -179.538   11.900  -10.300    7.400
 3fqg A   148 K H  -69.808  -45.404  175.947   11.730  -11.930    3.960
 3fqg A   149 F H  -56.389  -45.501  177.275   13.830   -9.240    2.310

 2dka A   203 F H  -63.093  -44.080 -178.496   16.330    2.940    6.170
 2dka A   204 Q H  -65.639  -40.610 -176.657   19.560    4.190    4.600
 2dka A   205 E H  -62.976  -40.663  176.638   20.430    0.810    3.100
 2dka A   206 I H  -72.978  -44.858 -179.975   17.090    0.620    1.290
 2dka A   207 Y H  -54.840  -38.779 -173.415   17.070    4.310    0.380

 2w53 A   129 Q H  -67.297  -42.488 -179.645   14.610   10.370   27.430
 2w53 A   130 Q H  -63.388  -45.955  179.258   12.220    7.540   26.580
 2w53 A   131 A H  -64.909  -43.304  179.931   11.300    6.940   30.220
 2w53 A   132 G H  -63.565  -42.743  177.896   10.940   10.660   30.910
 2w53 A   133 F H  -61.360  -46.171 -179.064    8.730   11.120   27.850

 3awf A    59 I H  -51.186  -24.637  175.389    4.910  -60.880  -17.770
 3awf A    60 G H  -67.096  -49.396 -179.150    4.810  -63.650  -20.370
 3awf A    61 E H  -68.974  -39.391  178.437    2.940  -61.530  -22.910
 3awf A    62 V H  -62.156  -50.196  176.989    4.950  -58.420  -22.060
 3awf A    63 S H  -57.261  -45.809  177.722    8.270  -60.230  -22.500

 3m1i C   372 V H  -66.933  -29.188  172.611   -7.410  -84.640  -49.410
 3m1i C   373 A H  -62.518  -49.818  178.128  -10.140  -85.600  -46.940
 3m1i C   374 D H  -59.892  -40.675 -178.189  -12.460  -86.580  -49.790
 3m1i C   375 L H  -65.192  -28.038 -179.964   -9.630  -88.470  -51.490
 3m1i C   376 F H  -73.714  -33.670 -170.482   -9.110  -90.500  -48.310

 3o3m B   302 G H  -64.592  -48.990 -177.451   37.520   -2.420   33.090
 3o3m B   303 S H  -62.863  -37.465 -178.747   39.200   -2.510   36.500
 3o3m B   304 L H  -65.275  -39.473  176.638   36.230   -0.800   38.150
 3o3m B   305 I H  -62.776  -44.673 -179.546   33.850   -3.440   36.810
 3o3m B   306 V H  -59.691  -41.507  178.034   36.070   -6.240   38.110

 3b7f A   162 R H  -49.986  -60.907 -171.351   47.750   19.280    1.870
 3b7f A   163 R H  -61.783  -36.109  176.470   46.510   22.170   -0.250
 3b7f A   164 A H  -64.986  -39.593 -179.560   47.530   20.430   -3.470
 3b7f A   165 W H  -68.639  -42.365 -170.204   45.660   17.290   -2.410
 3b7f A   166 T H  -91.968  -55.820 -174.199   42.500   19.060   -1.290

 1l7a A   210 F H  -60.593  -35.951 -176.941   65.200   61.090   29.610
 1l7a A   211 E H  -60.806  -40.333  179.072   67.990   61.390   32.180
 1l7a A   212 R H  -84.341  -40.905 -172.563   68.490   57.630   32.250
 1l7a A   213 A H  -54.313  -45.522 -171.876   67.430   56.840   28.690
 1l7a A   214 I H  -73.750   -6.345 -176.782   70.220   58.830   27.040

 3hdx A   276 L H  -54.879  -41.600 -178.283   11.610   34.130  120.570
 3hdx A   277 E H  -50.659  -29.993 -175.644    9.840   36.200  117.920
 3hdx A   278 Q H  -58.378  -31.379 -174.477   13.090   38.120  117.500
 3hdx A   279 L H -103.396  -27.087 -163.856   14.690   35.130  115.790
 3hdx A   280 T H  -98.153  -37.503 -164.929   11.710   33.240  114.410

 3qxy A   357 F H  -67.696  -38.374  176.547   30.540   23.410   47.620
 3qxy A   358 R H  -61.573  -40.760  176.991   29.710   25.610   50.610
 3qxy A   359 E H  -64.806  -30.002  178.970   31.510   23.130   52.870
 3qxy A   360 L H  -75.314  -36.119  179.552   34.490   23.370   50.520
 3qxy A   361 K H  -65.051  -25.549  179.448   34.520   27.170   50.640

 3he0 A   103 L H  -59.782  -47.526  176.935   22.250   15.860   38.950
 3he0 A   104 N H  -67.501  -41.673  179.260   25.210   18.010   37.940
 3he0 A   105 A H  -54.806  -43.288 -178.306   27.670   15.510   39.400
 3he0 A   106 I H  -73.830  -47.633 -174.458   26.290   12.780   37.140
 3he0 A   107 S H  -69.842  -21.442  175.033   25.780   14.870   34.000

 2nvw A   411 A H  -64.666  -38.356  174.667   43.660   73.520   20.750
 2nvw A   412 D H  -58.779  -49.948  176.875   43.590   72.990   16.990
 2nvw A   413 Y H  -58.680  -39.381 -173.317   39.790   73.190   17.000
 2nvw A   414 H H  -72.002  -54.606 -169.682   39.920   76.240   19.270
 2nvw A   415 F H  -86.674  -46.797  172.584   42.570   78.420   17.660

 2bvf A   297 V H  -64.516  -42.863  176.721   35.580   38.120   70.080
 2bvf A   298 A H  -63.339  -40.386  178.726   37.280   34.730   69.750
 2bvf A   299 L H  -56.993  -44.561 -178.400   33.960   33.000   70.460
 2bvf A   300 N H  -57.789  -35.360  174.859   32.310   34.810   67.550
 2bvf A   301 A H  -69.735  -42.796 -174.303   34.940   33.270   65.270

 2inp A   157 G H  -64.994  -53.543 -175.732   48.500   82.360   93.850
 2inp A   158 P H  -59.585  -40.503  179.090   51.060   79.640   94.560
 2inp A   159 H H  -66.898  -43.126 -179.073   50.730   80.140   98.320
 2inp A   160 M H  -67.987  -35.082 -176.697   46.930   80.130   98.200
 2inp A   161 H H  -56.170  -35.182 -171.735   46.850   77.050   95.960

 3pt1 A   178 L H  -62.352  -40.426  178.332   -6.910   25.310  -21.000
 3pt1 A   179 K H  -58.330  -41.341  176.342   -4.570   23.800  -23.590
 3pt1 A   180 V H  -60.433  -45.961  178.686   -2.000   23.240  -20.840
 3pt1 A   181 L H  -61.900  -41.356  179.986   -4.610   21.500  -18.690
 3pt1 A   182 F H  -56.132  -50.879  179.399   -5.700   19.350  -21.630

 2w53 A   109 T H  -71.303  -40.042  171.198   20.540   20.510   32.560
 2w53 A   110 M H  -57.683  -39.968 -179.681   17.320   20.270   30.570
 2w53 A   111 E H  -61.920  -46.090  176.925   19.400   21.000   27.470
 2w53 A   112 I H  -56.150  -46.225 -178.319   21.740   18.090   28.190
 2w53 A   113 M H  -62.430  -53.135 -172.359   18.780   15.740   28.620

 3eo5 A    94 W H  -76.491  -26.975  172.148    9.990   17.500   70.890
 3eo5 A    95 D H  -70.554  -37.771  173.565   10.540   14.560   68.560
 3eo5 A    96 A H  -65.035  -45.591  178.237   14.280   15.030   69.040
 3eo5 A    97 I H  -65.032  -39.987  178.099   13.810   15.260   72.800
 3eo5 A    98 A H  -65.009  -33.846  174.054   11.480   12.250   72.750

 1t33 A   103 C H  -63.979  -40.091  178.435   45.440   37.100   59.900
 1t33 A   104 K H  -62.583  -44.938  178.729   46.990   33.800   58.790
 1t33 A   105 N H  -62.998  -39.481  174.329   46.070   32.140   62.080
 1t33 A   106 M H  -60.927  -49.166 -177.385   42.530   33.470   61.720
 1t33 A   107 I H  -60.521  -47.826 -176.566   42.270   32.200   58.140

 2x3j A   357 S H  -59.960  -45.423  179.269   12.490    4.250   59.170
 2x3j A   358 H H  -60.033  -45.630  179.444   13.730    5.100   55.670
 2x3j A   359 W H  -59.393  -50.004 -177.352   12.850    1.630   54.390
 2x3j A   360 F H  -61.536  -41.404 -179.766    9.340    1.690   55.860
 2x3j A   361 R H  -64.336  -41.188  178.759    8.660    5.180   54.510

 3e0s A   184 L H  -61.721  -45.835 -178.979   22.250  212.260  -15.800
 3e0s A   185 K H  -59.794  -38.518  178.314   18.680  213.560  -15.860
 3e0s A   186 K H  -63.620  -43.424  177.239   18.820  214.110  -12.100
 3e0s A   187 V H  -59.508  -44.581 -174.071   22.020  216.130  -12.440
 3e0s A   188 L H  -73.266  -47.805 -177.959   20.550  218.290  -15.200

 3nrg A    99 I H  -66.026  -42.328  179.719   14.730    1.990   22.880
 3nrg A   100 Q H  -64.993  -39.513  176.011   18.430    2.620   23.470
 3nrg A   101 F H  -58.453  -45.489  178.957   17.610    5.040   26.290
 3nrg A   102 Q H  -61.118  -42.434 -178.392   15.500    2.370   27.980
 3nrg A   103 F H  -67.780  -31.355 -177.568   18.290   -0.200   27.640

 1f0l A   179 Y H  -75.247  -33.680  170.607  -24.000   31.890   27.910
 1f0l A   180 E H  -58.134  -41.156  177.029  -27.450   32.330   26.410
 1f0l A   181 Y H  -64.179  -50.091 -177.755  -28.150   28.780   27.580
 1f0l A   182 M H  -65.344  -26.712  179.106  -26.790   29.380   31.080
 1f0l A   183 A H  -63.976  -21.600  179.953  -28.790   32.610   31.250

 3bny A   181 K H  -69.483  -34.490  175.776    7.410  -35.230   18.110
 3bny A   182 E H  -61.466  -42.760  176.338    9.950  -34.480   15.380
 3bny A   183 L H  -62.627  -43.801  177.312    7.510  -31.980   13.870
 3bny A   184 L H  -52.754  -49.025 -178.699    6.960  -30.420   17.300
 3bny A   185 A H  -65.862  -42.020 -178.764   10.690  -29.800   17.680

 1pzn A   212 M H  -65.195  -41.227 -178.275 -108.010 -159.000 -124.480
 1pzn A   213 L H  -64.785  -35.410 -178.381 -105.980 -160.370 -121.570
 1pzn A   214 L H  -66.291  -18.577 -178.669 -104.050 -162.700 -123.870
 1pzn A   215 V H  -66.675  -44.700  176.438 -102.820 -159.620 -125.730
 1pzn A   216 Q H  -69.541  -34.971  174.294 -100.610 -158.510 -122.840

 3n2z B   238 W H  -58.526  -43.538 -178.090   51.630   21.490   58.950
 3n2z B   239 V H  -64.714  -48.667  178.059   51.940   24.650   61.040
 3n2z B   240 N H  -54.195  -48.093  178.929   51.330   22.870   64.340
 3n2z B   241 L H  -53.816  -46.340 -178.789   53.980   20.290   63.480
 3n2z B   242 A H  -56.605  -34.884 -177.118   56.520   23.040   62.810

 2ory A    30 A H  -65.032  -22.023  178.978   27.790   51.960   67.930
 2ory A    31 E H  -65.575  -39.513 -179.299   25.650   54.350   69.990
 2ory A    32 L H  -64.334  -44.610  178.179   23.910   55.650   66.870
 2ory A    33 I H  -64.967  -41.688  176.741   23.000   52.150   65.690
 2ory A    34 L H  -54.355  -48.569 -179.115   21.830   51.220   69.190

 3c5i A   185 I H  -66.375  -37.572  178.762  117.490   33.850   16.340
 3c5i A   186 H H  -59.190  -38.382  174.806  117.430   31.650   19.440
 3c5i A   187 K H  -61.546  -46.857 -176.823  114.640   33.850   20.790
 3c5i A   188 Y H  -69.526  -29.971  173.847  112.640   33.520   17.570
 3c5i A   189 I H  -63.320  -45.739  174.298  113.210   29.760   17.600

 1t1u A   484 A H  -61.256  -30.460  179.029  -11.240  -36.910   51.170
 1t1u A   485 S H  -64.769  -27.101  172.791  -12.170  -40.460   50.150
 1t1u A   486 E H  -71.470  -40.065  178.250  -14.810  -38.880   47.920
 1t1u A   487 K H  -62.927  -35.137 -179.591  -12.190  -36.620   46.350
 1t1u A   488 L H  -59.831  -31.545  177.080  -10.060  -39.680   45.590

 2jl1 A   152 L H  -60.248  -22.734  178.348  -22.320  -16.550  -10.290
 2jl1 A   153 R H  -59.167  -30.557  173.349  -24.330  -18.000  -13.170
 2jl1 A   154 A H  -64.996  -34.972 -178.738  -27.080  -18.550  -10.610
 2jl1 A   155 S H  -74.581  -33.232  177.027  -26.960  -14.820   -9.840
 2jl1 A   156 T H  -73.275  -29.210  174.108  -27.210  -13.900  -13.520

 1urj A   310 F H  -63.895  -50.556 -175.623   47.750   37.620   64.000
 1urj A   311 E H  -66.459  -39.161  173.123   45.840   39.460   61.280
 1urj A   312 Q H  -54.246  -55.295  178.261   45.600   36.310   59.160
 1urj A   313 R H  -57.547  -47.528 -177.576   44.040   34.410   62.070
 1urj A   314 L H  -58.160  -43.295 -178.255   41.810   37.350   62.980

 1thg A    66 P H  -52.441  -25.854  179.239   51.390   -0.190    3.440
 1thg A    67 G H  -51.972  -32.446  176.943   50.390   -3.860    3.370
 1thg A    68 N H  -60.825  -42.292 -176.814   49.660   -3.440    7.080
 1thg A    69 S H  -78.206  -39.430 -177.148   47.070   -0.760    6.340
 1thg A    70 L H  -73.087  -31.213  173.780   45.600   -2.370    3.230

 3qwp A   172 L H  -65.446  -37.628  178.455   15.190  -23.400   -4.800
 3qwp A   173 F H  -63.366  -49.852  175.276   17.780  -24.060   -7.510
 3qwp A   174 E H  -61.383  -36.649 -179.737   15.330  -23.160  -10.280
 3qwp A   175 A H  -58.149  -47.043  178.346   14.200  -20.200   -8.180
 3qwp A   176 F H  -66.764  -37.238  175.144   17.690  -18.690   -8.210

 3ocf A   263 A H  -57.543  -49.129 -179.972   16.450   46.420   10.110
 3ocf A   264 E H  -58.077  -48.944 -178.888   12.780   47.220   10.740
 3ocf A   265 Q H  -62.634  -38.499 -178.578   11.970   47.380    7.040
 3ocf A   266 A H  -63.027  -42.083  177.521   13.860   44.160    6.370
 3ocf A   267 I H  -65.563  -41.131  175.596   11.780   42.270    8.930

 3iby A   220 T H  -64.694  -38.215 -175.100   28.780    4.700  -76.670
 3iby A   221 E H  -65.002  -38.328  179.352   28.250    5.740  -80.290
 3iby A   222 S H  -62.402  -47.152 -178.546   30.840    3.260  -81.580
 3iby A   223 L H  -62.963  -41.664 -177.755   29.240    0.310  -79.790
 3iby A   224 L H  -60.028  -39.753  175.924   25.750    1.240  -80.970

 3msv A    28 A H  -59.340  -50.599 -179.934   -3.550    7.290  -12.660
 3msv A    29 S H  -61.640  -48.021  177.144   -3.510    6.830   -8.890
 3msv A    30 Y H  -55.865  -46.584 -176.267   -4.710    3.240   -9.140
 3msv A    31 E H  -66.880  -36.090 -170.637   -2.100    2.440  -11.790
 3msv A    32 L H  -86.824  -23.776 -179.172    0.740    4.140   -9.940

 2xhe A   149 L H  -53.746  -44.984 -176.881    9.180  -35.170   -1.330
 2xhe A   150 V H  -71.210  -43.059 -179.457   12.680  -35.470   -2.780
 2xhe A   151 Q H  -65.093  -30.433 -173.437   11.720  -37.870   -5.570
 2xhe A   152 Y H  -90.887  -36.190 -172.650    8.800  -35.650   -6.560
 2xhe A   153 Y H -114.339   -6.513 -171.626   10.300  -32.180   -6.130

 2of7 A   126 L H  -76.547  -30.863  174.976   24.310   28.730   10.750
 2of7 A   127 R H  -66.678  -45.712 -178.700   25.010   28.440    7.020
 2of7 A   128 K H  -68.011  -38.354 -179.289   22.250   30.920    6.150
 2of7 A   129 A H  -57.102  -35.001 -178.469   23.270   33.310    8.920
 2of7 A   130 L H  -92.720  -12.921  166.669   26.670   33.710    7.250

 3psf A   219 V H  -67.682  -34.568  176.986   14.560   28.180  -31.800
 3psf A   220 T H  -64.294  -45.200  176.475   16.600   25.800  -29.640
 3psf A   221 E H  -65.469  -34.270  179.364   17.440   28.600  -27.210
 3psf A   222 Y H  -58.728  -53.821 -173.629   13.800   29.690  -27.310
 3psf A   223 F H  -71.157   -5.780  174.626   12.360   26.390  -26.090

 1q1a A   199 L H  -58.190  -43.495  178.570  -15.000   36.730    7.270
 1q1a A   200 R H  -59.991  -44.610 -179.215  -17.470   39.450    6.310
 1q1a A   201 E H  -64.391  -30.149 -177.143  -20.160   37.950    8.540
 1q1a A   202 K H  -78.117  -34.459 -178.632  -17.700   37.800   11.420
 1q1a A   203 I H  -88.864  -21.166  171.997  -16.600   41.420   11.120

 3he0 A    63 R H  -61.588  -38.488  177.892   21.280    9.330   31.830
 3he0 A    64 L H  -69.482  -42.413 -178.490   17.790    9.960   30.470
 3he0 A    65 N H  -65.163  -38.689  176.851   16.240   10.170   33.940
 3he0 A    66 V H  -64.667  -43.599  176.440   18.870   12.670   35.060
 3he0 A    67 A H  -60.010  -38.710  178.038   18.220   14.800   31.970

 3hjr A   512 G H  -63.387  -23.956  176.112   28.990   14.510   20.380
 3hjr A   513 Q H  -63.368  -40.782  176.326   28.360   17.870   22.060
 3hjr A   514 S H  -72.870  -38.810  178.913   28.890   16.220   25.440
 3hjr A   515 L H  -61.028  -42.591 -179.304   31.810   14.170   24.140
 3hjr A   516 D H  -61.526  -40.947 -179.389   33.580   17.310   22.910

 2f6h X    94 I H  -70.513  -48.395  178.640   29.160   45.320   61.500
 2f6h X    95 P H  -52.955  -50.854 -173.187   30.600   43.170   58.720
 2f6h X    96 S H  -75.471  -32.549  178.266   27.340   43.100   56.770
 2f6h X    97 G H  -62.235  -51.894  179.519   26.480   46.740   57.490
 2f6h X    98 V H  -66.657  -36.013  173.044   29.730   48.070   56.040

 3ia2 A   179 T H  -62.234  -44.691  176.041  -57.150  116.010    9.590
 3ia2 A   180 L H  -59.562  -50.717 -176.519  -60.630  117.310   10.430
 3ia2 A   181 Q H  -58.991  -42.635  178.407  -60.460  120.050    7.790
 3ia2 A   182 I H  -62.236  -48.039 -176.157  -59.370  117.580    5.120
 3ia2 A   183 A H  -64.208  -32.846 -177.923  -62.070  115.050    5.970

 2vl7 A   281 L H  -61.374  -42.795 -179.029   16.980    6.450   33.010
 2vl7 A   282 K H  -68.171  -40.052  176.873   13.300    7.340   33.400
 2vl7 A   283 S H  -61.277  -40.373  176.408   13.020    8.380   29.750
 2vl7 A   284 L H  -63.557  -45.925 -179.774   14.470    5.010   28.750
 2vl7 A   285 L H  -60.527  -46.011  178.429   12.060    3.150   31.010

 1h3f A   339 E H  -67.192  -37.770  176.200   -0.270   53.920   51.360
 1h3f A   340 A H  -62.208  -41.646  179.420    0.220   56.090   54.440
 1h3f A   341 R H  -63.068  -39.419  176.610    0.370   59.190   52.250
 1h3f A   342 Y H  -61.145  -49.780 -176.011   -2.910   58.200   50.600
 1h3f A   343 D H  -61.092  -26.140 -179.551   -4.690   57.680   53.920

 3kwr A    46 A H  -64.959  -37.554  177.729   78.610   15.320    0.560
 3kwr A    47 A H  -60.044  -41.658  177.872   82.040   15.770    2.140
 3kwr A    48 N H  -71.833  -35.616 -178.771   82.720   18.670   -0.220
 3kwr A    49 A H  -63.323  -39.695  175.778   79.220   20.060    0.270
 3kwr A    50 L H  -59.477  -47.040 -178.539   79.810   20.360    4.010

 1d3y A   191 Y H  -65.005  -48.476 -179.755    8.120   23.860   37.250
 1d3y A   192 R H  -49.995  -45.000  179.604    5.050   26.100   37.080
 1d3y A   193 T H  -57.707  -34.481 -177.245    3.840   24.170   34.050
 1d3y A   194 L H  -76.964  -47.451 -178.501    4.070   20.960   36.070
 1d3y A   195 K H  -79.053  -53.494  175.803    2.400   22.190   39.260

 3dxq A   107 P H  -57.204  -43.091  177.488   26.180  103.600   28.430
 3dxq A   108 A H  -64.301  -40.294 -179.668   28.860  101.020   27.640
 3dxq A   109 R H  -64.996  -35.208  174.656   31.310  102.760   29.970
 3dxq A   110 A H  -65.839  -40.019  175.706   28.740  102.560   32.760
 3dxq A   111 G H  -63.183  -37.756  176.446   28.380   98.840   32.080

 2yg5 A   196 F H  -71.964  -38.432  177.702   30.950   40.040   14.270
 2yg5 A   197 S H  -57.612  -33.050  177.851   32.260   39.850   10.710
 2yg5 A   198 H H  -65.399  -31.764  178.439   28.640   39.380    9.620
 2yg5 A   199 L H  -78.828  -26.705  177.754   27.820   42.730   11.230
 2yg5 A   200 V H  -74.808  -40.543 -178.261   30.780   44.370    9.500

 1v7z A   131 I H  -58.775  -49.560 -175.420   51.730   18.140    7.290
 1v7z A   132 D H  -61.604  -46.114 -177.525   51.270   17.390   10.990
 1v7z A   133 L H  -65.320  -39.565  178.319   48.570   14.760   10.460
 1v7z A   134 A H  -65.004  -45.459 -178.990   50.570   13.040    7.720
 1v7z A   135 L H  -66.506  -34.992  176.598   53.750   12.960    9.810

 1dbh A   134 F H  -62.304  -53.023 -177.845   43.340   11.660   13.510
 1dbh A   135 K H  -55.338  -45.605 -176.733   43.800   14.850   15.540
 1dbh A   136 E H  -69.638  -40.284  177.916   40.670   16.430   14.080
 1dbh A   137 A H  -63.077  -41.620  179.537   38.590   13.280   14.470
 1dbh A   138 V H  -62.232  -42.814 -173.263   39.650   12.950   18.110

 1ya0 A   253 F H  -62.296  -48.037  178.715   29.400   54.850  105.590
 1ya0 A   254 I H  -65.005  -38.299  176.384   32.120   53.050  103.640
 1ya0 A   255 K H  -59.922  -42.305  177.762   33.840   52.120  106.890
 1ya0 A   256 F H  -55.012  -47.646 -178.407   30.610   50.520  108.100
 1ya0 A   257 H H  -75.056  -25.008  171.477   30.480   48.280  105.030

 3cpk A    57 L H  -67.550  -38.503  177.451   28.920   10.090   39.450
 3cpk A    58 Q H  -67.654  -39.990  177.273   32.260   10.650   41.180
 3cpk A    59 Q H  -63.369  -37.539  175.867   31.520   14.360   41.540
 3cpk A    60 A H  -64.573  -45.077  179.840   28.190   13.460   43.140
 3cpk A    61 A H  -80.684   -9.926 -174.218   29.880   11.060   45.560

 3a09 A   375 N H  -58.733  -43.064  177.355  -11.390    5.300   28.850
 3a09 A   376 N H  -67.288  -36.311  177.102  -13.620    8.350   29.210
 3a09 A   377 Q H  -64.048  -34.098 -179.735  -10.660   10.340   30.550
 3a09 A   378 M H  -65.600  -42.490 -178.060   -8.700    9.400   27.430
 3a09 A   379 Y H  -58.533  -35.118 -176.817  -11.340   10.810   25.080

 1v9l A   265 G H  -93.597  -56.814 -174.831   27.950  124.960   74.200
 1v9l A   266 P H  -56.876  -34.781 -175.493   27.660  128.750   74.400
 1v9l A   267 A H  -76.071  -26.521  175.377   25.180  128.790   71.520
 1v9l A   268 L H  -68.792  -38.451  176.435   22.950  126.230   73.230
 1v9l A   269 V H  -60.114  -44.761  176.886   22.650  128.530   76.250

 2pnq A   145 W H  -67.765  -17.843  169.947   32.630   -6.240   12.590
 2pnq A   146 Q H  -65.371  -42.102  175.859   35.580   -5.820   14.940
 2pnq A   147 E H  -65.599  -39.544  175.853   33.110   -5.900   17.830
 2pnq A   148 L H  -61.962  -38.029  174.676   31.450   -8.940   16.270
 2pnq A   149 I H  -66.446  -41.171  179.057   34.880  -10.580   16.180

 2r0y A   123 E H  -64.983  -34.913  175.483   18.920   21.850   22.630
 2r0y A   124 F H  -58.736  -46.408  179.592   22.590   22.700   22.150
 2r0y A   125 E H  -63.160  -38.846  177.328   22.050   26.080   23.800
 2r0y A   126 V H  -65.717  -42.312  178.181   20.210   24.400   26.670
 2r0y A   127 L H  -57.280  -45.092  178.658   23.010   21.870   27.100

 2j7u A   156 A H  -76.298  -32.544 -179.349   40.240   73.390   13.310
 2j7u A   157 K H  -62.592  -44.711  179.928   41.410   73.700    9.710
 2j7u A   158 A H  -64.299  -41.519  177.478   44.200   76.110   10.620
 2j7u A   159 A H  -61.239  -44.438 -179.908   45.320   73.870   13.480
 2j7u A   160 V H  -63.005  -35.528  179.163   45.410   70.840   11.190

 2ij2 A   181 L H  -65.819  -42.225  177.754   33.500   31.620   36.000
 2ij2 A   182 D H  -59.996  -44.138  178.144   31.100   31.400   38.940
 2ij2 A   183 E H  -64.936  -41.373  179.067   28.200   30.760   36.570
 2ij2 A   184 A H  -57.795  -41.931  179.667   30.230   28.180   34.650
 2ij2 A   185 M H  -75.015  -33.888  178.954   30.820   26.230   37.860

 2xgj A   331 I H  -61.946  -38.427  174.598  -29.840  -17.910   24.550
 2xgj A   332 Y H  -59.969  -46.285 -179.727  -31.300  -16.790   27.880
 2xgj A   333 K H  -62.121  -44.910 -177.539  -34.550  -18.610   27.100
 2xgj A   334 I H  -61.663  -51.205 -178.908  -32.760  -21.790   26.040
 2xgj A   335 V H  -62.734  -39.442  176.165  -30.530  -22.000   29.110

 3e15 A   209 D H  -56.866  -33.866 -178.792   63.780   41.470   44.080
 3e15 A   210 N H  -63.481  -46.712  179.251   63.850   45.150   43.090
 3e15 A   211 D H  -70.026  -36.409  177.878   64.650   44.400   39.450
 3e15 A   212 N H  -64.580  -39.720  178.458   62.220   41.470   39.430
 3e15 A   213 L H  -64.452  -33.820  175.279   59.440   43.730   40.720

 3hk0 A   122 L H  -60.526  -53.293  179.481   10.820   26.950    7.690
 3hk0 A   123 Q H  -61.021  -35.059  179.678    7.700   27.020    9.860
 3hk0 A   124 N H  -65.867  -43.532  176.582    6.410   23.950    8.030
 3hk0 A   125 F H  -65.645  -34.627 -178.418    9.570   21.990    8.820
 3hk0 A   126 L H  -82.005  -16.045  176.459    9.420   23.210   12.410

 2pus A   601 F H  -76.455  -24.997  168.923  -40.150  -40.050  134.480
 2pus A   602 C H  -63.035  -47.869  176.151  -38.460  -42.690  132.360
 2pus A   603 S H  -62.161  -39.594 -179.831  -35.160  -40.880  132.880
 2pus A   604 A H  -64.979  -36.885 -177.519  -35.990  -40.490  136.580
 2pus A   605 A H  -65.549  -52.687 -179.213  -36.670  -44.210  136.930

 3qw3 A   208 L H  -62.716  -51.857 -173.973  -33.350   28.450   -3.310
 3qw3 A   209 K H  -63.315  -48.960 -179.342  -33.260   32.250   -3.130
 3qw3 A   210 A H  -62.073  -41.658  179.486  -29.490   32.550   -2.730
 3qw3 A   211 S H  -61.752  -48.608 -179.328  -28.880   30.020   -5.500
 3qw3 A   212 L H  -62.667  -43.585 -179.485  -31.180   31.800   -7.950

 3mt5 A   598 I H  -53.263  -48.797 -177.974   38.100   45.690   17.920
 3mt5 A   599 R H  -61.987  -47.921 -178.454   40.490   47.430   20.310
 3mt5 A   600 T H  -56.394  -43.957 -175.483   37.890   47.890   23.050
 3mt5 A   601 L H  -75.908  -38.316 -169.062   36.910   44.220   22.970
 3mt5 A   602 V H  -77.395  -34.834 -175.958   40.370   42.730   22.460

 3hta A   105 S H  -60.187  -53.190 -177.016   13.220   29.300  -18.280
 3hta A   106 G H  -65.828  -40.387 -175.219   14.440   25.820  -19.210
 3hta A   107 E H  -72.129  -39.879  179.419   17.570   26.030  -17.070
 3hta A   108 L H  -67.923  -37.091  173.729   15.790   27.350  -13.980
 3hta A   109 A H  -65.076  -37.053  174.180   13.200   24.580  -14.290

 3g7u A   227 Y H  -72.903  -30.013  175.953   17.530   41.680    6.380
 3g7u A   228 E H  -66.350  -42.232  177.469   19.530   44.660    5.120
 3g7u A   229 K H  -76.267  -23.760  179.481   16.470   46.900    5.400
 3g7u A   230 L H  -74.998  -37.077 -167.779   15.560   45.210    8.690
 3g7u A   231 W H -115.574   -5.134 -176.884   18.910   45.790   10.380

 1jmk C   125 V H  -64.449  -35.054  179.383   22.900   50.730  -35.290
 1jmk C   126 E H  -70.548  -42.789  178.427   21.720   54.220  -36.220
 1jmk C   127 A H  -62.156  -46.395 -177.059   24.240   55.920  -33.930
 1jmk C   128 L H  -68.883  -38.089  176.328   27.140   53.820  -35.200
 1jmk C   129 M H  -65.670  -35.136  176.767   26.090   54.280  -38.830

 2fna A   246 L H  -66.326  -37.234  177.260   15.910   44.440   53.030
 2fna A   247 T H  -64.169  -46.355  178.093   15.550   47.680   54.980
 2fna A   248 Y H  -59.059  -45.899  177.914   14.640   45.820   58.160
 2fna A   249 F H  -54.994  -54.897 -178.017   17.610   43.490   57.720
 2fna A   250 G H  -55.861  -42.401  176.216   20.090   46.350   57.270

 3lt0 A   274 I H  -67.536  -28.379  174.311   53.650   99.770   36.950
 3lt0 A   275 D H  -62.343  -47.878  174.167   54.670  102.890   38.860
[truncated: 24,158,822 more chars]
