# Supplementary material for: Automated structure refinement of macromolecular assemblies from cryo-EM maps using Rosetta
Source: eLife. 2016 Sep 26;5:e17219. doi: 10.7554/eLife.17219 (PMC5115868; doi:10.7554/eLife.17219)
Supplement: Supplementary file 1. — Structure refinement of TRPV1 using Rosetta involves two steps: (1) refinement of only the transmembrane regions, and (2) refinement of the full system, including the Ankyrin repeat domains. The package includes two folders, one for each of the two steps with the command lines and input files necessary to run TRPV1 structure refinement. DOI: http://dx.doi.org/10.7554/eLife.17219.019 [file elife-17219-supp1.gz › Wang-DiMaio-2016-Suppl-Data-1/Step1/9mers]

position:  1  neighbors: 200

 3agd A   386 G L   65.959 -123.420 -177.560   35.900   45.120   31.460
 3agd A   387 A L -100.108    6.872 -177.444   32.760   47.260   31.400
 3agd A   388 V L  -58.736  -37.595 -176.063   30.490   44.430   32.530
 3agd A   389 H H  -63.413  -18.392 -178.634   30.390   45.800   36.070
 3agd A   390 E H  -65.581  -23.056  177.494   28.690   48.910   34.680
 3agd A   391 A H  -65.297  -44.424  178.447   25.490   46.870   34.420
 3agd A   392 A H  -64.355  -39.784  177.127   25.320   46.430   38.190
 3agd A   393 A H  -63.831  -36.686  177.819   25.980   50.150   38.670
 3agd A   394 A H  -64.307  -44.985 -179.312   23.140   50.900   36.260

 2hpi A   346 D L   17.761  160.404  175.119  -70.190  -44.660    3.800
 2hpi A   347 E H  -66.391  -51.178 -176.833  -67.800  -44.250    6.720
 2hpi A   348 R H  -61.505  -33.847  179.520  -68.040  -40.450    6.790
 2hpi A   349 A H  -53.290  -32.545  179.859  -71.830  -40.680    6.650
 2hpi A   350 L H  -73.542  -42.893  179.885  -71.680  -42.070   10.190
 2hpi A   351 A H  -63.684  -41.610  178.131  -69.460  -39.280   11.520
 2hpi A   352 E H  -57.886  -40.660  178.320  -71.720  -36.620   10.020
 2hpi A   353 A H  -70.040  -43.294 -176.732  -74.650  -38.130   11.910
 2hpi A   354 L H  -61.356  -33.629  179.396  -72.720  -38.560   15.150

 3rf3 A   104 A H  -62.375  -38.107  174.438   -2.060  -11.980  127.070
 3rf3 A   105 R H  -57.729  -34.919  179.053    0.210  -13.520  124.430
 3rf3 A   106 D H  -69.445  -39.965  175.716   -2.800  -13.410  122.110
 3rf3 A   107 Y H  -65.352  -36.606  177.752   -3.330   -9.720  122.800
 3rf3 A   108 L H  -62.495  -46.458 -178.722    0.360   -9.130  122.140
 3rf3 A   109 I H  -69.211  -44.832 -179.463    0.200  -10.820  118.740
 3rf3 A   110 D H  -63.952  -42.434  177.966   -3.130   -9.270  117.760
 3rf3 A   111 G H  -60.400  -43.332  177.951   -1.970   -5.810  118.820
 3rf3 A   112 S H  -60.686  -40.868  178.662    1.170   -6.190  116.710

 1t1u A   381 E H  -65.946  -48.766 -177.709   23.140   -1.810    6.310
 1t1u A   382 T H  -69.939  -24.528  171.348   23.970   -5.150    7.920
 1t1u A   383 Q H  -65.179  -42.963  172.075   25.760   -3.240   10.670
 1t1u A   384 G H  -60.807  -41.657  178.614   22.450   -1.520   11.410
 1t1u A   385 H H  -60.835  -41.496  175.836   20.800   -4.940   11.300
 1t1u A   386 L H  -60.643  -44.475  179.600   23.280   -6.200   13.890
 1t1u A   387 A H  -61.362  -41.596  179.634   22.520   -3.210   16.110
 1t1u A   388 S H  -68.921  -43.391 -178.939   18.790   -3.860   15.840
 1t1u A   389 S H  -64.461  -33.223  175.153   19.130   -7.610   16.410

 2e0a A    32 C L -168.123  120.047 -177.707   56.350   -5.370   51.650
 2e0a A    33 E H  -71.340  -39.729 -177.247   59.170   -6.090   49.210
 2e0a A    34 R H  -64.852  -21.660  178.410   59.100   -9.860   49.740
 2e0a A    35 T H  -72.751  -51.399  177.366   55.470   -9.820   48.630
 2e0a A    36 S H  -67.554  -30.960  174.113   56.110   -8.250   45.230
 2e0a A    37 F H  -61.000  -55.677 -178.738   59.230  -10.420   44.980
 2e0a A    38 A H  -57.256  -39.559  179.540   57.320  -13.670   45.500
 2e0a A    39 F H  -65.548  -59.726 -168.666   54.690  -12.530   42.990
 2e0a A    40 L H  -64.908  -35.468 -176.618   56.870  -11.240   40.170

 2cfu A   209 V L  136.545  -13.953  179.240   35.910   37.300  158.160
 2cfu A   210 L L  -71.614  -22.053  172.737   34.180   37.390  154.780
 2cfu A   211 A L -107.948   29.152 -172.056   31.960   34.570  156.030
 2cfu A   212 G H  -55.961  -46.316 -175.883   31.700   36.150  159.480
 2cfu A   213 N H  -61.203  -46.902 -178.720   27.900   36.100  159.590
 2cfu A   214 A H  -64.722  -42.351 -178.843   27.610   32.440  158.590
 2cfu A   215 M H  -67.394  -44.244 -178.870   30.350   31.360  161.000
 2cfu A   216 M H  -66.694  -36.466  176.728   28.990   33.370  163.920
 2cfu A   217 R H  -66.872  -46.336  176.563   25.490   32.030  163.280

 2abs A   268 N L   60.007  142.522  178.917    6.220  -17.750 -119.540
 2abs A   269 K H  -55.801  -41.005 -178.470    6.540  -21.500 -119.030
 2abs A   270 E H  -62.904  -44.194  176.444    8.090  -21.830 -122.490
 2abs A   271 H H  -60.981  -43.608 -179.574   10.750  -19.230 -121.690
 2abs A   272 A H  -59.855  -42.538  177.346   11.500  -20.940 -118.380
 2abs A   273 V H  -62.040  -42.114  178.879   12.050  -24.250 -120.170
 2abs A   274 E H  -62.635  -40.813 -178.601   14.380  -22.570 -122.650
 2abs A   275 V H  -67.868  -42.629  178.693   16.390  -20.990 -119.830
 2abs A   276 C H  -64.249  -41.735  177.828   16.710  -24.250 -117.910

 3ipq A    85 A L  109.481  -60.464  164.732   36.790    0.370  -12.250
 3ipq A    86 R H  -63.290  -29.816  175.932   35.190    3.800  -12.190
 3ipq A    87 Q H  -78.178  -26.234  174.510   35.190    3.180   -8.440
 3ipq A    88 Q H  -68.726  -37.267  169.736   38.880    2.300   -8.640
 3ipq A    89 R H  -60.351  -46.186  177.416   39.450    5.770  -10.060
 3ipq A    90 F H  -56.810  -44.829  178.303   37.430    7.160   -7.160
 3ipq A    91 A H  -60.752  -44.035  179.301   39.630    5.230   -4.730
 3ipq A    92 H H  -57.410  -47.255 -174.034   42.770    6.560   -6.390
 3ipq A    93 F H  -72.430  -35.661  178.270   41.650   10.180   -6.140

 3agd A   387 A L -100.108    6.872 -177.444   32.760   47.260   31.400
 3agd A   388 V L  -58.736  -37.595 -176.063   30.490   44.430   32.530
 3agd A   389 H H  -63.413  -18.392 -178.634   30.390   45.800   36.070
 3agd A   390 E H  -65.581  -23.056  177.494   28.690   48.910   34.680
 3agd A   391 A H  -65.297  -44.424  178.447   25.490   46.870   34.420
 3agd A   392 A H  -64.355  -39.784  177.127   25.320   46.430   38.190
 3agd A   393 A H  -63.831  -36.686  177.819   25.980   50.150   38.670
 3agd A   394 A H  -64.307  -44.985 -179.312   23.140   50.900   36.260
 3agd A   395 A H  -72.873  -26.069 -174.935   20.700   48.710   38.190

 2x7i A   202 Q L   72.019    1.538  174.075  -44.320   41.480    5.620
 2x7i A   203 Y H  -70.007  -33.961 -178.962  -42.660   38.940    7.910
 2x7i A   204 M H  -60.944  -33.986  176.121  -45.490   39.370   10.410
 2x7i A   205 S H  -62.424  -42.456  175.291  -47.880   37.980    7.800
 2x7i A   206 H H  -60.072  -45.882 -179.361  -45.760   34.830    7.600
 2x7i A   207 V H  -62.798  -40.213  177.709  -45.770   34.520   11.390
 2x7i A   208 K H  -65.496  -37.883 -178.235  -49.550   34.950   11.480
 2x7i A   209 H H  -67.549  -45.415 -175.461  -49.980   32.330    8.760
 2x7i A   210 I H  -68.099  -18.917  174.871  -47.810   29.680   10.410

 2vvm A   236 Y L   66.874   24.981 -177.945   23.460   19.260   18.460
 2vvm A   237 T L -136.662  151.974  172.635   20.600   17.390   16.780
 2vvm A   238 Y H  -64.361  -44.238  176.795   16.840   17.040   17.120
 2vvm A   239 Q H  -61.669  -39.298  176.249   17.210   13.270   16.910
 2vvm A   240 G H  -59.469  -45.569  178.624   19.920   13.470   19.570
 2vvm A   241 C H  -59.883  -50.009 -178.022   17.550   15.360   21.870
 2vvm A   242 M H  -60.790  -39.391 -179.402   14.710   12.890   21.360
 2vvm A   243 D H  -62.474  -45.918 -173.009   17.020    9.940   21.970
 2vvm A   244 C H  -83.607  -27.149 -164.678   18.370   11.270   25.270

 1v9l A   264 T L   55.693  179.719  179.387   28.490  124.170   70.530
 1v9l A   265 G H  -93.597  -56.814 -174.831   27.950  124.960   74.200
 1v9l A   266 P H  -56.876  -34.781 -175.493   27.660  128.750   74.400
 1v9l A   267 A H  -76.071  -26.521  175.377   25.180  128.790   71.520
 1v9l A   268 L H  -68.792  -38.451  176.435   22.950  126.230   73.230
 1v9l A   269 V H  -60.114  -44.761  176.886   22.650  128.530   76.250
 1v9l A   270 E H  -71.689  -30.221  177.111   21.470  131.340   73.970
 1v9l A   271 L H  -59.625  -39.060  178.731   19.320  128.840   72.090
 1v9l A   272 F H  -68.384  -12.795  179.366   17.300  128.280   75.260

 3acx A    61 G L  109.952    3.504  178.727   40.390   -4.140   51.670
 3acx A    62 D L -142.278 -165.122 -172.354   38.200   -1.420   50.190
 3acx A    63 I L  -95.489   12.235 -178.207   37.540    2.320   50.250
 3acx A    64 Q H  -56.115  -57.141 -175.677   35.270    2.150   53.300
 3acx A    65 F H  -66.903  -34.412  178.434   37.760    3.590   55.780
 3acx A    66 L H  -64.558  -40.070  176.903   39.050    6.100   53.230
 3acx A    67 N H  -65.484  -37.116  176.463   35.530    7.430   52.710
 3acx A    68 Q H  -62.847  -42.752  175.499   35.150    7.750   56.480
 3acx A    69 I H  -61.832  -47.418 -178.158   38.340    9.810   56.600

 1e7w A   138 A H  -59.838  -34.204 -178.648   27.350   20.490   21.790
 1e7w A   139 M H  -69.325  -31.744 -178.620   24.260   19.260   23.640
 1e7w A   140 E H  -71.849  -43.023  175.813   22.310   22.380   22.680
 1e7w A   141 T H  -67.708  -40.193  178.394   23.040   22.010   18.970
 1e7w A   142 A H  -61.753  -44.303  178.652   22.390   18.270   19.180
 1e7w A   143 T H  -63.197  -48.134 -178.773   19.020   18.850   20.830
 1e7w A   144 A H  -64.957  -36.227 -176.776   18.000   21.550   18.350
 1e7w A   145 D H  -73.338  -48.977 -175.669   19.210   19.470   15.400
 1e7w A   146 L H  -66.786  -50.318  177.965   17.660   16.140   16.340

 1e7w A   136 R L -104.944  -84.994 -177.656   28.230   21.970   27.020
 1e7w A   137 E H  -72.845  -29.928 -176.391   27.290   23.730   23.790
 1e7w A   138 A H  -59.838  -34.204 -178.648   27.350   20.490   21.790
 1e7w A   139 M H  -69.325  -31.744 -178.620   24.260   19.260   23.640
 1e7w A   140 E H  -71.849  -43.023  175.813   22.310   22.380   22.680
 1e7w A   141 T H  -67.708  -40.193  178.394   23.040   22.010   18.970
 1e7w A   142 A H  -61.753  -44.303  178.652   22.390   18.270   19.180
 1e7w A   143 T H  -63.197  -48.134 -178.773   19.020   18.850   20.830
 1e7w A   144 A H  -64.957  -36.227 -176.776   18.000   21.550   18.350

 2ddh A   365 S L   32.272  -17.731  177.005   50.190    7.900   45.820
 2ddh A   366 E L -105.046    9.240  179.489   49.600    8.700   49.490
 2ddh A   367 L H  -64.990  -45.641  175.893   46.160    7.060   49.480
 2ddh A   368 P H  -52.582  -44.143  176.585   47.560    3.790   50.810
 2ddh A   369 E H  -64.765  -41.164  178.919   49.050    5.780   53.690
 2ddh A   370 L H  -55.515  -53.186 -176.144   45.760    7.600   54.190
 2ddh A   371 H H  -63.061  -46.753 -179.688   43.740    4.410   54.620
 2ddh A   372 A H  -59.665  -48.609 -176.704   46.300    2.710   56.860
 2ddh A   373 L H  -64.934  -44.270 -175.913   46.720    5.740   59.110

 3fnb A   292 S L  131.168 -127.236 -179.316   16.070    0.120   83.240
 3fnb A   293 V L  -81.844  -19.348  174.903   12.880   -0.770   81.370
 3fnb A   294 N L  -85.408   86.857 -175.327   11.640    2.810   81.720
 3fnb A   295 K H  -64.106  -31.819  179.793   13.510    4.350   78.800
 3fnb A   296 V H  -62.830  -54.178  177.707   11.790    7.690   79.360
 3fnb A   297 A H  -58.710  -44.259 -178.276   13.010    8.070   82.940
 3fnb A   298 E H  -54.320  -49.468 -179.575   16.450    6.780   81.980
 3fnb A   299 V H  -64.991  -40.683 -179.968   16.930    9.490   79.360
 3fnb A   300 N H  -62.800  -37.814 -179.747   15.530   12.170   81.670

 2uyo A    71 A H  -60.266  -43.523 -177.491  -37.600  -10.000   23.690
 2uyo A    72 E H  -63.531  -47.006 -179.585  -37.230   -6.350   22.690
 2uyo A    73 A H  -64.866  -44.143  179.856  -33.760   -6.800   21.200
 2uyo A    74 A H  -65.012  -41.826  179.197  -34.730  -10.020   19.400
 2uyo A    75 A H  -63.509  -36.394  176.420  -37.930   -8.470   18.060
 2uyo A    76 M H  -60.455  -47.048  179.711  -35.910   -5.540   16.720
 2uyo A    77 V H  -59.943  -45.417  178.853  -33.640   -7.890   14.770
 2uyo A    78 E H  -66.586  -34.993  178.103  -36.620   -9.740   13.300
 2uyo A    79 H H  -65.832  -40.502  179.610  -38.300   -6.420   12.530

 3iaa A    92 G L   86.996   29.995 -175.764   19.740   43.700   29.690
 3iaa A    93 V H  -68.209  -45.474 -176.799   21.000   46.720   27.760
 3iaa A    94 R H  -62.135  -51.243  174.005   24.660   46.350   28.720
 3iaa A    95 P H  -47.545  -50.364 -171.908   24.790   42.660   27.800
 3iaa A    96 H H  -65.662  -44.597 -178.452   23.200   43.390   24.430
 3iaa A    97 L H  -72.333  -29.835  172.083   25.460   46.300   23.500
 3iaa A    98 M H  -64.940  -40.297  177.093   28.480   44.310   24.680
 3iaa A    99 Y H  -59.996  -45.297  175.058   27.430   41.520   22.330
 3iaa A   100 L H  -58.032  -52.288 -176.549   27.370   44.000   19.450

 1dbh A   133 G L   90.674  -13.429 -176.509   42.730   13.340   10.160
 1dbh A   134 F H  -62.304  -53.023 -177.845   43.340   11.660   13.510
 1dbh A   135 K H  -55.338  -45.605 -176.733   43.800   14.850   15.540
 1dbh A   136 E H  -69.638  -40.284  177.916   40.670   16.430   14.080
 1dbh A   137 A H  -63.077  -41.620  179.537   38.590   13.280   14.470
 1dbh A   138 V H  -62.232  -42.814 -173.263   39.650   12.950   18.110
 1dbh A   139 Q H  -73.136  -44.696 -164.623   38.770   16.550   18.930
 1dbh A   140 Y H -105.090  -27.015 -171.289   35.490   16.970   17.090
 1dbh A   141 V L -102.792  -50.798 -175.218   34.210   13.450   16.480

 2vqm A    93 K H  -70.452  -26.748  174.377    4.340   19.090   12.170
 2vqm A    94 L H  -66.295  -45.290  177.636    4.950   16.280   14.660
 2vqm A    95 L H  -65.012  -38.482  176.330    1.350   15.100   14.310
 2vqm A    96 G H  -64.995  -43.346  177.778    1.650   15.400   10.530
 2vqm A    97 S H  -61.008  -46.931 -178.156    4.890   13.420   10.570
 2vqm A    98 L H  -64.994  -37.033  178.854    3.390   10.690   12.750
 2vqm A    99 A H  -62.583  -44.828 -174.069    0.300   10.500   10.550
 2vqm A   100 S H  -68.662  -21.653  178.523    2.300   10.010    7.360
 2vqm A   101 V H  -59.269  -39.429 -167.486    4.160    7.100    8.950

 3hj4 A   133 G L   72.517   50.657  173.404   69.270   20.490   -9.240
 3hj4 A   134 N L  -85.673   65.811 -175.270   67.200   18.720   -6.590
 3hj4 A   135 I H  -62.947  -42.432 -179.042   65.100   16.940   -9.210
 3hj4 A   136 G H  -59.960  -41.051  178.936   64.200   14.060   -6.900
 3hj4 A   137 G H  -61.612  -46.248 -177.902   62.890   16.490   -4.290
 3hj4 A   138 V H  -62.671  -46.080 -178.408   60.680   18.300   -6.790
 3hj4 A   139 E H  -66.798  -44.774  178.263   59.200   15.110   -8.230
 3hj4 A   140 N H  -56.691  -44.682 -179.619   58.670   13.530   -4.810
 3hj4 A   141 S H  -64.021  -38.665  176.595   56.800   16.620   -3.630

 1epu A   145 D L   48.536   44.420  178.755    4.180   63.580   24.750
 1epu A   146 S L -135.000   73.488  178.989    3.900   60.800   22.180
 1epu A   147 P L  -60.510  -25.036 -176.906    2.210   57.770   23.730
 1epu A   148 D H  -62.508  -24.929  177.708    1.540   56.550   20.190
 1epu A   149 T H  -57.134  -32.084  174.020    5.220   55.620   19.940
 1epu A   150 F H  -51.214  -54.612  179.963    4.340   52.700   22.200
 1epu A   151 Q H  -58.592  -41.563 -178.372    2.160   51.180   19.480
 1epu A   152 V H  -53.743  -41.370 -170.008    4.840   51.850   16.870
 1epu A   153 Y H  -90.372  -32.058 -168.238    7.380   49.700   18.690

 3ec2 A   150 S L -165.017  -89.983 -159.604   14.700   27.200   14.070
 3ec2 A   151 S H  -49.633  -53.791 -169.664   13.330   28.730   17.230
 3ec2 A   152 V H  -73.047  -23.755  174.385    9.600   28.240   16.740
 3ec2 A   153 R H  -78.268  -35.926  173.039   10.080   24.740   15.340
 3ec2 A   154 I H  -59.314  -38.829  175.764   12.270   23.830   18.310
 3ec2 A   155 S H  -62.155  -49.894 -177.038    9.330   24.850   20.500
 3ec2 A   156 A H  -65.087  -39.373 -177.355    6.860   22.710   18.570
 3ec2 A   157 D H  -69.782  -39.512  174.927    9.210   19.730   18.420
 3ec2 A   158 L H  -68.371  -37.880 -176.989    9.910   19.870   22.160

 2uyo A    72 E H  -63.531  -47.006 -179.585  -37.230   -6.350   22.690
 2uyo A    73 A H  -64.866  -44.143  179.856  -33.760   -6.800   21.200
 2uyo A    74 A H  -65.012  -41.826  179.197  -34.730  -10.020   19.400
 2uyo A    75 A H  -63.509  -36.394  176.420  -37.930   -8.470   18.060
 2uyo A    76 M H  -60.455  -47.048  179.711  -35.910   -5.540   16.720
 2uyo A    77 V H  -59.943  -45.417  178.853  -33.640   -7.890   14.770
 2uyo A    78 E H  -66.586  -34.993  178.103  -36.620   -9.740   13.300
 2uyo A    79 H H  -65.832  -40.502  179.610  -38.300   -6.420   12.530
 2uyo A    80 M H  -60.001  -45.436  179.366  -35.240   -5.210   10.630

 3nrn A   139 G L  143.974  163.240 -179.829    8.990  -12.040   15.230
 3nrn A   140 E L  -79.982   67.306 -179.130    8.250  -11.310   18.890
 3nrn A   141 N L  -85.002  116.062 -175.918   11.860  -10.480   19.760
 3nrn A   142 E H  -53.150  -42.611 -177.477   12.080   -9.070   23.280
 3nrn A   143 F H  -69.101  -53.508 -174.860   15.160   -7.030   22.390
 3nrn A   144 L H  -59.289  -43.637 -177.672   14.050   -5.680   19.020
 3nrn A   145 L H  -64.996  -35.493  177.503   10.610   -4.660   20.270
 3nrn A   146 S H  -68.075  -41.685  178.616   12.180   -2.790   23.200
 3nrn A   147 V H  -65.006  -41.495  179.880   14.570   -0.940   20.900

 1q52 A   135 H L   73.106  -39.096 -171.773  -16.250  -12.870  136.440
 1q52 A   136 I H  -58.003  -32.147  175.107  -14.230  -12.290  139.600
 1q52 A   137 L H  -71.112  -35.514  175.814  -11.380  -10.920  137.500
 1q52 A   138 E H  -69.230  -32.810  174.529  -13.830   -8.620  135.730
 1q52 A   139 V H  -65.173  -41.937  175.804  -15.040   -7.480  139.150
 1q52 A   140 Q H  -58.491  -46.755  178.264  -11.460   -6.620  140.080
 1q52 A   141 R H  -61.418  -42.442  177.197  -11.110   -4.560  136.900
 1q52 A   142 L H  -57.296  -45.124  176.642  -14.420   -2.840  137.640
 1q52 A   143 I H  -63.233  -39.536 -173.301  -13.110   -1.860  141.070

 3q2i A   303 G L   83.877 -128.152 -167.288   -1.300   38.240   25.080
 3q2i A   304 H H  -62.496  -44.860  178.418   -0.510   36.540   28.370
 3q2i A   305 P H  -48.461  -42.969  179.010   -2.020   39.210   30.610
 3q2i A   306 L H  -64.991  -46.092 -177.365   -5.340   38.590   28.880
 3q2i A   307 Y H  -60.738  -38.943 -179.292   -5.100   34.800   29.210
 3q2i A   308 Y H  -66.402  -28.278  174.621   -4.420   35.070   32.940
 3q2i A   309 D H  -61.678  -46.742  177.968   -7.640   37.060   33.270
 3q2i A   310 N H  -63.502  -41.070 -178.856   -9.640   34.120   31.910
 3q2i A   311 V H  -64.744  -45.784  178.977   -7.740   31.690   34.140

 3e48 A   238 G L   95.865  -21.973  179.702   22.680   13.810   -9.520
 3e48 A   239 F H  -65.263  -35.874 -178.726   22.910   10.630  -11.590
 3e48 A   240 G H  -55.127  -52.380  179.027   26.590   11.280  -12.300
 3e48 A   241 A H  -65.029  -37.867  175.464   27.570   11.010   -8.640
 3e48 A   242 L H  -55.239  -53.557 -176.139   25.200    8.060   -8.240
 3e48 A   243 L H  -66.653  -36.520  178.542   26.870    6.090  -11.030
 3e48 A   244 A H  -63.456  -42.297 -177.784   30.350    7.070   -9.850
 3e48 A   245 S H  -64.905  -27.676  175.933   29.650    5.840   -6.320
 3e48 A   246 M H  -61.857  -51.933 -179.232   28.720    2.460   -7.780

 2o7t A    97 G L   76.979   39.864  173.299   19.180   29.570   52.940
 2o7t A    98 L H  -48.741  -43.126 -170.921   22.300   28.600   54.880
 2o7t A    99 G H  -81.061   -2.359  174.491   20.230   28.670   58.070
 2o7t A   100 S H -102.319  -38.273 -173.003   17.700   26.260   56.580
 2o7t A   101 L H  -78.714  -35.219 -178.204   20.010   23.730   54.940
 2o7t A   102 V H  -60.802  -56.139 -179.123   22.420   23.350   57.850
 2o7t A   103 P H  -67.464  -20.771  177.788   19.830   22.270   60.420
 2o7t A   104 A H  -71.550  -43.783 -167.198   18.210   20.170   57.690
 2o7t A   105 L H -102.882  -22.930 -172.103   21.250   18.060   56.860

 1w07 A   453 G H   78.809 -138.644 -175.901   -0.800   26.140   15.940
 1w07 A   454 T H  -70.154  -14.256 -179.168    2.430   28.150   15.940
 1w07 A   455 T H -106.231    8.094 -179.837    3.990   25.540   18.210
 1w07 A   456 A H  -57.552  -31.495 -177.258    2.920   22.590   16.060
 1w07 A   457 Y H  -64.374  -18.373 -179.033    6.510   22.310   14.850
 1w07 A   458 M H  -73.800  -10.574  172.356    7.470   21.250   18.380
 1w07 A   459 G H  -74.850  -17.090  178.896    5.830   17.920   17.600
 1w07 A   460 R H  -99.552   21.107 -174.820    8.730   17.320   15.230
 1w07 A   461 A H  -55.118  -35.152 -179.181   11.270   17.890   18.000

 2y1w A   133 R L   53.037   32.963  179.248   23.710  -34.780  -86.430
 2y1w A   134 M H  -81.496  -19.267  177.332   22.970  -36.650  -83.200
 2y1w A   135 L H  -64.011  -29.690  177.960   19.260  -36.700  -84.060
 2y1w A   136 E H  -67.493  -40.837  173.671   20.080  -39.260  -86.750
 2y1w A   137 S H  -66.544  -39.139  173.897   21.560  -41.580  -84.120
 2y1w A   138 Y H  -54.982  -50.219 -178.604   18.510  -40.870  -81.970
 2y1w A   139 L H  -68.749  -39.095 -179.869   16.210  -41.980  -84.780
 2y1w A   140 H H  -58.769  -32.614 -177.808   18.450  -44.900  -85.740
 2y1w A   141 A H  -65.891  -15.301  179.977   18.030  -46.270  -82.220

 3lq1 A   387 E L -137.991  -19.986 -175.147   -9.490   21.750  -24.890
 3lq1 A   388 E L  -82.129  -14.822  176.986   -9.750   24.990  -22.920
 3lq1 A   389 G L  -88.780  -28.108 -177.244  -12.850   26.050  -24.850
 3lq1 A   390 K H  -80.588  -22.510  173.595  -14.680   22.770  -24.290
 3lq1 A   391 I H  -60.444  -43.064  179.358  -14.250   23.070  -20.530
 3lq1 A   392 V H  -69.748  -42.844 -179.032  -16.520   26.120  -20.570
 3lq1 A   393 A H  -60.976  -44.229  179.894  -19.030   24.550  -22.950
 3lq1 A   394 E H  -69.989  -38.556  175.703  -19.370   21.440  -20.780
 3lq1 A   395 L H  -57.732  -47.659 -179.931  -19.530   23.540  -17.610

 1cpt A   207 E L  -41.092  141.923  163.128   35.380   44.340   87.960
 1cpt A   208 A H  -80.123  -22.195  177.315   36.440   40.730   88.360
 1cpt A   209 A H  -62.427  -34.298  177.201   34.740   40.210   85.000
 1cpt A   210 R H  -72.921  -45.857 -178.411   37.530   42.240   83.420
 1cpt A   211 R H  -68.018  -31.260  179.622   40.330   40.460   85.280
 1cpt A   212 F H  -64.054  -51.940 -177.678   38.770   37.080   84.500
 1cpt A   213 H H  -59.611  -39.545 -179.492   38.770   37.530   80.720
 1cpt A   214 E H  -69.722  -38.895 -177.343   42.370   38.740   80.780
 1cpt A   215 T H  -67.975  -44.915  179.033   43.540   35.910   83.030

 3s9j A   254 G L   76.472 -139.163 -174.923   56.520   27.520   37.210
 3s9j A   255 I H  -65.078  -21.333 -179.908   55.780   27.260   33.490
 3s9j A   256 N H  -59.447  -42.745 -179.229   55.210   23.530   33.930
 3s9j A   257 A H  -64.962  -40.406  177.686   51.890   24.150   35.690
 3s9j A   258 I H  -65.275  -42.608  179.818   50.740   26.490   32.920
 3s9j A   259 I H  -62.762  -42.633 -179.662   51.750   24.000   30.230
 3s9j A   260 K H  -59.482  -48.502  179.734   49.870   21.180   31.950
 3s9j A   261 L H  -64.951  -29.973 -177.069   46.640   23.170   32.130
 3s9j A   262 N H  -75.887  -40.020 -168.240   47.120   24.250   28.520

 3p5m A    73 D L   41.952   57.446 -175.038   -3.080   32.980   29.890
 3p5m A    74 T H  -63.182  -48.866 -176.940   -2.740   32.390   26.160
 3p5m A    75 A H  -62.996  -43.808 -177.736    1.030   32.900   25.980
 3p5m A    76 G H  -65.770  -44.932  178.821    1.730   30.750   29.030
 3p5m A    77 A H  -65.042  -40.441  179.982   -0.490   27.900   27.870
 3p5m A    78 A H  -63.749  -45.397  178.801    0.940   28.070   24.350
 3p5m A    79 D H  -63.417  -46.082 -179.854    4.530   27.930   25.610
 3p5m A    80 A H  -63.275  -44.499  178.933    3.760   25.080   28.020
 3p5m A    81 A H  -61.464  -44.235  178.606    1.860   23.130   25.360

 1b25 A   239 G H   63.600 -127.123 -177.829   47.380   79.400  126.980
 1b25 A   240 T H  -77.782  -18.024 -175.048   51.020   80.240  127.640
 1b25 A   241 M H  -63.553  -18.372  178.727   51.110   82.640  124.700
 1b25 A   242 A H  -60.051  -22.502 -174.381   49.540   85.260  126.960
 1b25 A   243 A H  -73.802  -15.539  179.792   52.990   85.730  128.470
 1b25 A   244 V H  -60.592  -56.387  177.936   54.220   87.360  125.270
 1b25 A   245 E H  -67.579  -39.110 -177.883   52.400   90.650  125.860
 1b25 A   246 W H  -58.606  -47.667 -179.918   52.770   90.330  129.630
 1b25 A   247 C H  -70.474  -38.056  178.778   56.570   90.150  129.450

 1z7l A    32 W H  -58.108  -46.427 -179.434   56.350   12.930   64.750
 1z7l A    33 A H  -60.524  -41.897  177.336   55.440   14.050   61.230
 1z7l A    34 R H  -62.140  -40.974  177.616   56.280   10.600   59.870
 1z7l A    35 D H  -62.636  -41.047  179.641   54.080    9.020   62.540
 1z7l A    36 E H  -62.072  -45.528  179.089   51.210   11.330   61.590
 1z7l A    37 F H  -50.763  -47.904  178.941   51.460   10.380   57.920
 1z7l A    38 E H  -64.446  -46.991 -172.082   50.900    6.730   58.810
 1z7l A    39 G H  -70.938  -15.010 -175.614   48.170    7.400   61.370
 1z7l A    40 L H -103.880  -44.865 -160.152   46.290    9.590   58.890

 3oc7 A    86 A H  -70.032  -19.683  173.647  -30.020   17.760  -13.410
 3oc7 A    87 Y H  -61.305  -47.242  179.681  -27.820   15.210  -15.170
 3oc7 A    88 D H  -60.154  -43.545  178.787  -25.960   17.990  -16.970
 3oc7 A    89 M H  -66.393  -37.808  179.836  -25.470   19.890  -13.710
 3oc7 A    90 A H  -65.018  -43.215  179.896  -24.350   16.710  -11.950
 3oc7 A    91 V H  -61.649  -47.067 -179.468  -21.730   15.950  -14.600
 3oc7 A    92 E H  -64.073  -39.308  175.364  -20.270   19.460  -14.460
 3oc7 A    93 R H  -55.443  -49.286 -177.929  -20.210   19.320  -10.660
 3oc7 A    94 A H  -62.051  -41.978 -178.416  -18.150   16.130  -10.740

 1uir A   204 R L -129.571   40.003  179.427   21.840   55.970  121.340
 1uir A   205 V H  -53.678  -57.567 -174.865   24.720   58.440  121.600
 1uir A   206 H H  -69.962  -48.758  178.157   26.060   57.820  118.100
 1uir A   207 P H  -48.499  -47.171 -175.544   22.710   57.140  116.440
 1uir A   208 V H  -64.784  -44.104  177.218   21.370   60.470  117.690
 1uir A   209 V H  -60.435  -43.036  177.861   24.390   62.420  116.460
 1uir A   210 H H  -58.761  -47.690 -178.149   24.090   60.740  113.060
 1uir A   211 R H  -65.123  -42.103  179.808   20.410   61.640  112.770
 1uir A   212 T H  -62.198  -45.024  177.228   20.980   65.220  113.920

 3m1i C   380 L L   64.918   34.870  177.644  -11.350  -94.280  -57.180
 3m1i C   381 K L -117.112  -43.693 -166.754  -10.440  -90.610  -56.780
 3m1i C   382 K H  -55.177  -32.949 -174.122   -6.990  -90.410  -55.230
 3m1i C   383 H H  -65.204  -26.523  179.912   -5.280  -91.680  -58.380
 3m1i C   384 I H  -65.493  -33.315 -165.586   -6.430  -88.600  -60.290
 3m1i C   385 Y H -109.389   21.024 -171.260   -4.580  -86.220  -57.990
 3m1i C   386 E H  -58.431  -51.306 -178.057   -1.350  -88.160  -57.530
 3m1i C   387 E H  -67.997  -35.281  177.615    0.970  -85.540  -59.010
 3m1i C   388 I H  -63.555  -44.466 -179.194   -0.960  -82.730  -57.330

 3cmm A   641 D L   51.904    7.615  176.999   -6.900   13.030  -87.990
 3cmm A   642 V L -138.472  -59.862 -179.971   -7.970   14.290  -91.420
 3cmm A   643 K H  -65.425  -46.796  177.982  -11.730   14.680  -91.770
 3cmm A   644 G H  -62.104  -37.066  177.965  -12.150   16.010  -88.230
 3cmm A   645 V H  -60.759  -47.474  177.699   -9.250   18.380  -88.840
 3cmm A   646 L H  -62.290  -42.272 -179.212  -10.950   19.860  -91.900
 3cmm A   647 E H  -62.167  -36.212 -176.141  -14.260   20.090  -90.040
 3cmm A   648 S H  -69.654  -23.626 -176.864  -12.630   21.980  -87.180
 3cmm A   649 I H -103.959   -9.304  172.970  -11.380   24.650  -89.580

 3hpd A   143 G L  -93.350  -33.183 -167.358   21.620    5.360   61.570
 3hpd A   144 E H  -56.328  -69.310 -172.729   19.560    7.240   59.000
 3hpd A   145 E H  -63.268  -40.022 -178.398   17.040    4.710   57.690
 3hpd A   146 E H  -65.861  -42.627 -179.600   16.890    2.750   60.940
 3hpd A   147 A H  -69.759  -36.284  175.828   16.310    5.850   63.060
 3hpd A   148 K H  -60.594  -49.224  179.913   13.680    7.120   60.630
 3hpd A   149 K H  -66.401  -37.799  175.324   11.730    3.860   60.840
 3hpd A   150 L H  -58.818  -48.078 -178.553   12.210    3.790   64.610
 3hpd A   151 T H  -58.917  -45.667 -177.910   10.770    7.290   64.940

 3cih A   357 F L   58.109   49.735 -178.510   35.430   31.910   31.600
 3cih A   358 D L  -94.018   84.993 -174.604   35.940   33.750   28.310
 3cih A   359 S H  -63.812  -26.918  179.875   32.570   33.290   26.620
 3cih A   360 E H  -66.303  -43.323  179.590   33.660   35.590   23.800
 3cih A   361 S H  -68.255  -34.744  177.236   36.550   33.320   22.810
 3cih A   362 V H  -63.342  -46.681  178.542   34.270   30.290   22.980
 3cih A   363 K H  -61.317  -44.336 -179.286   31.780   31.870   20.580
 3cih A   364 R H  -59.727  -44.906 -178.774   34.550   32.910   18.200
 3cih A   365 T H  -67.372  -37.809  178.415   36.000   29.390   18.080

 1sw6 A   216 G L   83.601    4.390 -179.592   21.250   47.020   12.540
 1sw6 A   217 C L -116.211    8.756 -179.567   21.900   46.900   16.290
 1sw6 A   218 S H  -65.861  -46.623  179.706   19.260   49.450   17.290
 1sw6 A   219 A H  -62.731  -39.282  179.831   16.620   46.810   18.050
 1sw6 A   220 A H  -63.971  -43.957  179.932   19.130   44.780   20.050
 1sw6 A   221 A H  -61.495  -43.665  175.998   20.120   47.780   22.180
 1sw6 A   222 K H  -62.300  -44.238  176.966   16.470   48.510   22.950
 1sw6 A   223 Y H  -56.267  -48.554 -175.393   15.900   44.840   23.770
 1sw6 A   224 Y H  -65.521  -41.460  177.575   18.860   44.750   26.150

 3hj4 A    80 G L  101.160  -20.016  170.169   80.330   14.610   -7.980
 3hj4 A    81 M L  -75.128  116.171 -172.849   82.670   15.570  -10.800
 3hj4 A    82 E H  -44.199  -51.491 -174.205   85.330   17.710   -9.130
 3hj4 A    83 R H  -64.531  -35.038 -179.962   85.450   20.240  -11.960
 3hj4 A    84 V H  -74.431  -41.542  178.362   81.660   20.490  -12.110
 3hj4 A    85 D H  -62.613  -34.775  176.687   81.240   20.800   -8.340
 3hj4 A    86 E H  -62.225  -45.422  177.722   83.760   23.650   -8.400
 3hj4 A    87 Q H  -64.585  -37.300  175.404   81.650   25.540  -10.930
 3hj4 A    88 N H  -63.995  -36.771  175.727   78.570   24.820   -8.820

 1bg6 A   113 G L   80.709   24.994 -178.089   15.640   22.160   27.170
 1bg6 A   114 G H  -64.952  -54.657 -179.439   18.520   21.310   29.510
 1bg6 A   115 A H  -62.984  -35.002 -178.698   19.980   18.470   27.450
 1bg6 A   116 L H  -63.854  -57.165  177.071   19.380   20.440   24.250
 1bg6 A   117 E H  -59.042  -40.036  177.349   21.310   23.540   25.300
 1bg6 A   118 F H  -55.003  -50.828 -176.852   23.910   21.270   26.910
 1bg6 A   119 R H  -62.845  -45.495 -177.250   24.560   19.430   23.640
 1bg6 A   120 K H  -56.724  -48.105 -175.644   24.720   22.590   21.530
 1bg6 A   121 I H  -63.090  -43.244  178.840   27.350   24.250   23.710

 2z1q A   445 L H  -60.850  -32.351 -177.036    0.070  113.430   32.030
 2z1q A   446 E H  -72.459  -44.378  175.382    0.270  113.580   35.830
 2z1q A   447 L H  -70.417  -28.815  171.762   -3.340  112.550   36.370
 2z1q A   448 H H  -60.125  -46.326  176.891   -2.800  109.960   33.650
 2z1q A   449 Q H  -59.763  -36.828  177.040   -0.030  108.440   35.760
 2z1q A   450 V H  -61.724  -44.268  176.887   -2.470  108.400   38.680
 2z1q A   451 Q H  -60.510  -38.839  178.691   -4.940  106.390   36.610
 2z1q A   452 N H  -64.833  -36.566  175.695   -2.140  103.960   35.750
 2z1q A   453 L H  -59.959  -42.871  176.251   -1.430  103.530   39.450

 1t1u A   382 T H  -69.939  -24.528  171.348   23.970   -5.150    7.920
 1t1u A   383 Q H  -65.179  -42.963  172.075   25.760   -3.240   10.670
 1t1u A   384 G H  -60.807  -41.657  178.614   22.450   -1.520   11.410
 1t1u A   385 H H  -60.835  -41.496  175.836   20.800   -4.940   11.300
 1t1u A   386 L H  -60.643  -44.475  179.600   23.280   -6.200   13.890
 1t1u A   387 A H  -61.362  -41.596  179.634   22.520   -3.210   16.110
 1t1u A   388 S H  -68.921  -43.391 -178.939   18.790   -3.860   15.840
 1t1u A   389 S H  -64.461  -33.223  175.153   19.130   -7.610   16.410
 1t1u A   390 A H  -56.744  -53.660  178.999   21.170   -6.890   19.540

 2qg8 A    53 N L  -29.080  150.378 -165.370   15.490   30.400  -22.630
 2qg8 A    54 K H  -68.376  -44.998 -178.786   17.300   30.060  -19.320
 2qg8 A    55 S H  -64.636  -32.373  174.801   16.600   33.500  -17.870
 2qg8 A    56 N H  -69.971  -40.855  177.423   12.930   33.030  -18.710
 2qg8 A    57 E H  -67.057  -35.353  177.275   12.920   29.620  -17.040
 2qg8 A    58 L H  -67.897  -38.236  172.678   14.660   31.130  -14.020
 2qg8 A    59 K H  -59.260  -48.326  179.921   11.950   33.780  -13.850
 2qg8 A    60 K H  -61.487  -43.350  178.578    9.280   31.080  -13.950
 2qg8 A    61 L H  -63.278  -44.202 -178.961   11.070   29.060  -11.270

 2p67 A   132 G L   59.486 -100.094  157.225   19.570   39.670   37.390
 2p67 A   133 A H  -75.289  -22.901  177.521   18.480   37.400   34.600
 2p67 A   134 S H  -70.495  -41.024  172.930   21.880   38.380   33.210
 2p67 A   135 Q H  -62.254  -41.888  177.684   23.610   36.900   36.240
 2p67 A   136 R H  -60.006  -45.749  177.697   21.470   33.780   35.820
 2p67 A   137 A H  -57.408  -44.980  179.997   22.520   33.490   32.180
 2p67 A   138 R H  -59.979  -46.581 -177.446   26.180   33.760   33.180
 2p67 A   139 E H  -65.688  -37.434  179.580   25.880   31.060   35.840
 2p67 A   140 L H  -68.344  -35.945  174.638   24.030   28.730   33.460

 3m2t A   291 G L  102.142   -5.023  179.566   55.770   14.790  111.070
 3m2t A   292 Y H  -66.528  -32.389  174.374   52.010   14.250  111.120
 3m2t A   293 H H  -69.832  -50.088 -173.249   52.520   11.080  109.090
 3m2t A   294 G H  -61.395  -42.633 -174.432   55.390    9.730  111.190
 3m2t A   295 E H  -65.001  -34.194  179.643   53.650   10.250  114.540
 3m2t A   296 L H  -76.875  -45.841 -179.237   50.600    8.280  113.420
 3m2t A   297 H H  -57.294  -47.004 -177.752   52.500    5.460  111.720
 3m2t A   298 Q H  -68.300  -33.839  174.560   54.670    4.830  114.770
 3m2t A   299 F H  -59.957  -46.995 -178.481   51.620    4.960  117.020

 1irx A   349 E H  -83.960  -38.491  179.552   25.340   26.130   64.710
 1irx A   350 L H  -64.906  -23.676  178.148   27.240   29.000   63.100
 1irx A   351 R H  -60.822  -40.260  179.372   24.370   31.260   64.150
 1irx A   352 R H  -75.647  -30.755  175.966   25.380   30.860   67.790
 1irx A   353 T H  -61.508  -43.613  178.411   29.050   31.320   66.890
 1irx A   354 Y H  -57.784  -43.190 -179.525   28.280   34.750   65.460
 1irx A   355 E H  -65.046  -48.230 -177.903   26.590   35.770   68.710
 1irx A   356 L H  -61.880  -34.208 -177.642   29.390   34.490   70.940
 1irx A   357 S H  -73.495  -15.131  179.657   31.980   36.280   68.820

 3e15 A   179 I H  -54.069  -46.191 -175.940   55.630   42.360   47.610
 3e15 A   180 F H  -69.961  -43.806  177.622   57.010   40.560   44.560
 3e15 A   181 F H  -59.132  -47.497 -173.560   56.570   37.070   46.010
 3e15 A   182 N H  -70.355  -42.184  178.311   52.990   37.730   47.100
 3e15 A   183 I H  -65.180  -53.745 -177.367   51.920   39.450   43.880
 3e15 A   184 Y H  -57.016  -51.190 -176.440   53.570   36.960   41.530
 3e15 A   185 M H  -61.864  -28.812 -170.782   52.320   33.880   43.380
 3e15 A   186 N H  -95.625  -22.964 -168.036   48.810   35.310   43.560
 3e15 A   187 N H -118.585  -39.499 -167.980   48.510   36.910   40.140

 2wbq A   238 V L  -58.170  -14.973 -176.503   24.960   11.900    5.000
 2wbq A   239 E H  -68.224  -29.927 -176.757   21.420   11.110    6.130
 2wbq A   240 F H  -66.337  -18.078  175.934   21.950   12.870    9.460
 2wbq A   241 E H  -66.324  -40.241  178.472   22.140   16.130    7.520
 2wbq A   242 G H  -65.648  -36.308  175.605   18.470   15.830    6.600
 2wbq A   243 I H  -63.502  -45.031  177.322   17.630   15.280   10.260
 2wbq A   244 A H  -59.874  -41.104  178.968   19.540   18.430   11.210
 2wbq A   245 Q H  -64.769  -42.272  179.978   17.650   20.350    8.530
 2wbq A   246 A H  -64.978  -37.733 -177.262   14.300   19.050    9.760

 3qw3 A   207 S L   68.358   25.922 -173.569  -30.950   27.690   -0.470
 3qw3 A   208 L H  -62.716  -51.857 -173.973  -33.350   28.450   -3.310
 3qw3 A   209 K H  -63.315  -48.960 -179.342  -33.260   32.250   -3.130
 3qw3 A   210 A H  -62.073  -41.658  179.486  -29.490   32.550   -2.730
 3qw3 A   211 S H  -61.752  -48.608 -179.328  -28.880   30.020   -5.500
 3qw3 A   212 L H  -62.667  -43.585 -179.485  -31.180   31.800   -7.950
 3qw3 A   213 D H  -58.191  -34.637 -175.683  -29.730   35.220   -7.100
 3qw3 A   214 A H  -88.449  -35.445 -161.856  -26.250   33.940   -7.930
 3qw3 A   215 G H  -98.005  -22.119 -175.086  -26.950   31.500  -10.730

 3pzw A   534 N L   72.120   15.491 -176.122   35.190   45.000   10.550
 3pzw A   535 N H  -72.942  -52.923 -179.952   33.130   44.250   13.650
 3pzw A   536 M H  -66.968  -35.301 -178.480   34.580   46.880   15.980
 3pzw A   537 N H  -60.268  -53.841 -176.876   34.830   49.400   13.140
 3pzw A   538 I H  -67.501  -29.415  178.612   31.140   49.360   12.230
 3pzw A   539 N H  -69.927  -41.990  179.255   30.190   49.330   15.910
 3pzw A   540 A H  -62.446  -43.928  177.618   32.240   52.440   16.670
 3pzw A   541 L H  -67.316  -36.198  176.270   30.620   54.320   13.790
 3pzw A   542 A H  -61.039  -42.475  178.456   27.220   53.030   14.890

 1aor A   242 G L   72.582 -163.537  179.635   59.760   -4.050   -6.700
 1aor A   243 T H  -70.536  -19.228 -176.100   59.050   -4.960   -3.080
 1aor A   244 A H  -68.426   -9.258  175.190   55.880   -6.720   -4.220
 1aor A   245 V H  -58.091  -22.534 -174.531   58.100   -9.640   -5.220
 1aor A   246 L H  -74.176  -14.523 -177.672   57.730  -10.750   -1.600
 1aor A   247 V H  -56.367  -55.978 -178.839   54.080  -11.630   -2.200
 1aor A   248 N H  -65.745  -38.043 -178.847   54.770  -15.020   -3.780
 1aor A   249 I H  -63.566  -52.286 -174.110   57.680  -15.690   -1.430
 1aor A   250 I H  -70.596  -33.686  175.355   55.840  -14.990    1.820

 1i1w A   213 G L   93.141   -0.858 -170.533    4.230   12.170   32.370
 1i1w A   214 Q L  -92.185  -11.920 -174.018    3.350   11.540   28.730
 1i1w A   215 G H  -59.369  -32.954 -174.735    2.840    7.790   29.020
 1i1w A   216 A H  -59.526  -35.002 -172.720   -0.810    8.240   30.000
 1i1w A   217 S H  -67.052  -25.041 -177.852   -1.720    9.650   26.590
 1i1w A   218 V H  -64.921  -25.172 -179.246   -0.730    6.420   24.860
 1i1w A   219 L H  -59.456  -29.364 -179.376   -3.730    4.720   26.460
 1i1w A   220 Q H -102.014  -27.155 -174.584   -5.950    6.630   24.030
 1i1w A   221 A H  -71.705  -44.118 -170.584   -3.490    7.060   21.160

 1t1u A   486 E H  -71.470  -40.065  178.250  -14.810  -38.880   47.920
 1t1u A   487 K H  -62.927  -35.137 -179.591  -12.190  -36.620   46.350
 1t1u A   488 L H  -59.831  -31.545  177.080  -10.060  -39.680   45.590
 1t1u A   489 Q H  -64.994  -39.320  176.527  -12.830  -40.860   43.280
 1t1u A   490 L H  -68.841  -35.328  172.756  -12.510  -37.650   41.270
 1t1u A   491 L H  -58.620  -52.250 -179.722   -8.750  -38.190   41.190
 1t1u A   492 Q H  -63.218  -42.836  179.321   -9.200  -41.690   39.760
 1t1u A   493 T H  -62.514  -45.337  177.032  -11.920  -40.520   37.370
 1t1u A   494 A H  -65.014  -37.064  177.609   -9.760  -37.630   36.150

 2qmi A   115 G L  -86.871   24.329 -176.554   72.030   47.010   49.300
 2qmi A   116 Y H  -55.031  -61.832 -173.253   70.800   47.410   52.880
 2qmi A   117 A H  -67.823  -37.259 -179.150   73.320   49.970   54.110
 2qmi A   118 E H  -64.143  -50.513  179.840   73.590   51.750   50.760
 2qmi A   119 A H  -65.445  -41.267  178.128   69.840   52.250   50.350
 2qmi A   120 F H  -55.810  -60.026 -177.234   69.440   53.140   54.030
 2qmi A   121 I H  -61.188  -43.241 -177.781   72.070   55.890   54.040
 2qmi A   122 D H  -54.955  -50.031 -179.493   71.110   57.140   50.590
 2qmi A   123 G H  -65.021  -37.459 -176.580   67.500   57.770   51.590

 3d40 A    91 S L  -65.186  -23.252  179.809   -6.020   24.670   11.670
 3d40 A    92 L L  -64.926  -18.655  179.050   -5.510   27.100   14.550
 3d40 A    93 A H  -56.509  -30.253 -178.694   -8.810   25.810   15.940
 3d40 A    94 G H  -61.804  -24.880  177.858   -6.860   22.850   17.310
 3d40 A    95 L H  -61.841  -34.997  179.667   -5.250   25.270   19.760
 3d40 A    96 T H  -61.430  -45.788  178.025   -8.620   25.660   21.480
 3d40 A    97 E H  -68.824  -38.988 -176.697   -8.820   21.930   22.210
 3d40 A    98 A H  -62.193  -47.174 -175.165   -5.130   21.730   23.110
 3d40 A    99 T H  -81.775  -20.665  173.178   -5.250   24.460   25.750

 3pt1 A   177 I H  -67.101  -41.053  176.520   -4.240   27.860  -20.100
 3pt1 A   178 L H  -62.352  -40.426  178.332   -6.910   25.310  -21.000
 3pt1 A   179 K H  -58.330  -41.341  176.342   -4.570   23.800  -23.590
 3pt1 A   180 V H  -60.433  -45.961  178.686   -2.000   23.240  -20.840
 3pt1 A   181 L H  -61.900  -41.356  179.986   -4.610   21.500  -18.690
 3pt1 A   182 F H  -56.132  -50.879  179.399   -5.700   19.350  -21.630
 3pt1 A   183 K H  -59.641  -40.011  178.366   -2.190   17.980  -22.160
 3pt1 A   184 E H  -58.376  -53.561 -173.332   -1.890   17.330  -18.430
 3pt1 A   185 F H  -70.332  -32.078  174.892   -5.100   15.300  -18.160

 3k6m A   262 V L   -2.034  -35.112  174.879   52.320   78.570   55.100
 3k6m A   263 R H  -66.303  -49.997  177.875   48.910   77.400   53.890
 3k6m A   264 E H  -64.998  -30.191  175.530   50.380   75.680   50.840
 3k6m A   265 R H  -60.002  -44.612  176.726   53.090   74.310   53.130
 3k6m A   266 I H  -66.733  -44.930 -176.786   50.430   72.470   55.120
 3k6m A   267 I H  -59.109  -45.403 -172.636   48.540   71.370   52.010
 3k6m A   268 K H  -71.883  -20.470  173.407   51.580   69.860   50.300
 3k6m A   269 R H  -83.746  -40.199  179.773   52.340   67.830   53.410
 3k6m A   270 A H  -62.850  -29.973 -179.865   48.750   66.700   53.910

 2vxb A   176 Q L -122.565  -16.735  175.373   -8.270   12.710    0.730
 2vxb A   177 G H  -79.498    2.739  167.561  -11.560   14.360    1.660
 2vxb A   178 Q H  -64.837  -35.051  172.952  -11.130   16.280   -1.590
 2vxb A   179 K H  -65.808  -31.502  175.058  -12.760   13.230   -3.170
 2vxb A   180 A H  -70.844  -41.568  178.715  -15.570   13.750   -0.670
 2vxb A   181 L H  -60.058  -34.761  174.872  -15.870   17.430   -1.600
 2vxb A   182 A H  -55.052  -40.194 -179.659  -16.380   16.310   -5.200
 2vxb A   183 H H  -74.288  -36.966  170.096  -19.530   14.530   -4.040
 2vxb A   184 V H  -54.976  -46.067 -176.560  -20.610   17.590   -2.070

 3mzk B   212 D L   72.789  -98.817  174.091   24.880   15.550  -44.760
 3mzk B   213 Q L  -79.597   11.399 -172.637   23.160   13.720  -41.910
 3mzk B   214 K H  -55.089  -61.163 -170.679   21.040   12.130  -44.620
 3mzk B   215 E H  -63.128  -29.802  178.794   22.340    8.560  -44.560
 3mzk B   216 L H  -54.148  -50.817 -178.105   22.370    8.520  -40.760
 3mzk B   217 A H  -62.830  -36.801  178.613   18.580    8.730  -40.570
 3mzk B   218 H H  -56.559  -52.458 -178.769   18.240    6.010  -43.210
 3mzk B   219 F H  -60.868  -51.949 -176.181   20.190    3.470  -41.150
 3mzk B   220 L H  -58.880  -45.933 -179.491   18.540    4.320  -37.830

 2f31 A    66 Y L -111.584   23.443 -173.930   18.190   66.450   35.770
 2f31 A    67 D H  -79.509  -52.193  177.473   17.700   62.870   34.610
 2f31 A    68 S H  -66.299  -31.547  177.778   15.990   63.440   31.260
 2f31 A    69 R H  -68.091  -47.368  177.809   18.300   66.400   30.700
 2f31 A    70 N H  -62.759  -45.706  177.838   21.440   64.350   31.310
 2f31 A    71 Q H  -53.343  -53.173 -177.052   20.110   61.490   29.190
 2f31 A    72 H H  -64.511  -41.830 -178.341   19.410   63.760   26.220
 2f31 A    73 E H  -62.435  -34.741  172.956   22.660   65.680   26.600
 2f31 A    74 I H  -66.422  -43.931  174.266   24.530   62.380   26.380

 1t1u A   483 P L  -53.737  134.945  178.627  -14.690  -36.620   52.740
 1t1u A   484 A H  -61.256  -30.460  179.029  -11.240  -36.910   51.170
 1t1u A   485 S H  -64.769  -27.101  172.791  -12.170  -40.460   50.150
 1t1u A   486 E H  -71.470  -40.065  178.250  -14.810  -38.880   47.920
 1t1u A   487 K H  -62.927  -35.137 -179.591  -12.190  -36.620   46.350
 1t1u A   488 L H  -59.831  -31.545  177.080  -10.060  -39.680   45.590
 1t1u A   489 Q H  -64.994  -39.320  176.527  -12.830  -40.860   43.280
 1t1u A   490 L H  -68.841  -35.328  172.756  -12.510  -37.650   41.270
 1t1u A   491 L H  -58.620  -52.250 -179.722   -8.750  -38.190   41.190

 1f0l A   174 G L   54.336 -126.731 -179.595  -17.950   33.220   20.000
 1f0l A   175 Q L -114.415   27.366 -175.458  -19.610   31.670   23.050
 1f0l A   176 D H  -54.976  -45.415 -173.603  -22.950   33.440   22.670
 1f0l A   177 A H  -64.998  -39.372 -176.632  -24.960   30.220   22.630
 1f0l A   178 M H  -64.955  -46.209 -177.661  -23.360   28.810   25.770
 1f0l A   179 Y H  -75.247  -33.680  170.607  -24.000   31.890   27.910
 1f0l A   180 E H  -58.134  -41.156  177.029  -27.450   32.330   26.410
 1f0l A   181 Y H  -64.179  -50.091 -177.755  -28.150   28.780   27.580
 1f0l A   182 M H  -65.344  -26.712  179.106  -26.790   29.380   31.080

 3fz0 A   241 K H  -62.554  -37.451  175.893  -31.360   29.130  -42.030
 3fz0 A   242 W H  -64.243  -42.556 -176.169  -28.990   29.210  -39.060
 3fz0 A   243 Q H  -71.677  -37.850  176.496  -27.520   25.830  -39.980
 3fz0 A   244 E H  -64.273  -44.298  175.015  -27.120   26.740  -43.650
 3fz0 A   245 F H  -55.197  -49.918 -177.080  -25.330   29.950  -42.660
 3fz0 A   246 I H  -62.070  -44.344 -178.121  -22.960   28.040  -40.390
 3fz0 A   247 E H  -60.509  -43.482  178.948  -22.220   25.360  -42.980
 3fz0 A   248 K H  -70.682  -33.020 -177.663  -21.310   27.950  -45.610
 3fz0 A   249 L H  -62.900  -45.146 -173.078  -19.340   29.990  -43.070

 1fkm A   323 S L   85.494    5.021  178.470    3.800   25.730   45.860
 1fkm A   324 L H  -60.431  -48.969  176.398    3.440   29.030   44.010
 1fkm A   325 N H  -55.914  -47.332 -177.875    2.620   27.250   40.760
 1fkm A   326 E H  -58.887  -58.074 -178.225    0.110   25.020   42.530
 1fkm A   327 F H  -60.434  -37.919 -177.276   -1.770   27.780   44.350
 1fkm A   328 H H  -63.235  -39.274  177.740   -1.600   30.030   41.300
 1fkm A   329 V H  -61.314  -39.984  179.693   -3.360   27.440   39.150
 1fkm A   330 F H  -68.943  -34.223  175.637   -6.200   27.280   41.670
 1fkm A   331 V H  -66.086  -44.074  177.508   -6.460   31.070   41.640

 2efe A   137 S L   57.142   34.999  179.573    6.160  -16.710   -9.610
 2efe A   138 W L   57.782   47.020 -173.611    5.920  -13.120  -10.830
 2efe A   139 L H  -61.125  -42.733 -179.792    9.550  -13.220  -11.920
 2efe A   140 L H  -57.920  -41.027  178.062    9.330   -9.960  -13.870
 2efe A   141 A H  -64.539  -41.539  176.927    8.050   -8.200  -10.760
 2efe A   142 Q H  -57.599  -45.312 -177.698   10.920   -9.630   -8.710
 2efe A   143 K H  -62.176  -45.814 -178.432   13.460   -8.290  -11.210
 2efe A   144 E H  -57.940  -40.482  179.763   11.990   -4.780  -11.220
 2efe A   145 L H  -66.930  -39.481 -174.908   12.260   -4.610   -7.430

 3hn3 A   492 G L   94.987   -8.507 -173.687   82.800   78.280   93.930
 3hn3 A   493 H L  -85.227   72.374 -176.132   86.190   79.910   93.410
 3hn3 A   494 L H  -63.412  -25.748 -172.045   88.270   77.530   95.520
 3hn3 A   495 E H  -70.609  -10.271 -175.263   91.430   78.620   93.740
 3hn3 A   496 L H  -96.170   -8.523 -169.969   91.280   81.990   95.500
 3hn3 A   497 I H  -63.570  -49.660 -176.595   91.270   80.590   99.030
 3hn3 A   498 Q H  -62.331  -40.336 -179.931   95.030   80.340   99.550
 3hn3 A   499 L H  -65.525  -44.940 -177.882   95.620   83.830   98.170
 3hn3 A   500 Q H  -69.361  -33.814  176.162   92.920   85.420  100.310

 2aja A   103 G L   85.001    7.623 -179.837   93.430   50.670   74.100
 2aja A   104 C L  -71.251  117.008 -176.496   96.360   52.920   73.180
 2aja A   105 S H  -77.976  -28.403 -177.979   97.370   52.120   69.610
 2aja A   106 S H  -63.831  -25.918  173.364  100.590   54.140   69.800
 2aja A   107 A H  -61.515  -49.411  178.875  101.890   51.500   72.200
 2aja A   108 L H  -68.513  -34.966  178.989  101.560   48.810   69.540
 2aja A   109 D H  -56.871  -36.546  174.053  102.860   51.200   66.890
 2aja A   110 T H  -68.312  -45.500 -179.652  106.160   51.200   68.780
 2aja A   111 L H  -68.017  -19.404  176.988  106.140   47.420   69.110

 2a7k A    72 R L  -60.052  178.584 -175.147   50.190  -41.490  128.300
 2a7k A    73 S H  -64.938  -33.683 -179.408   51.490  -44.150  130.680
 2a7k A    74 E H  -74.183  -35.337 -177.076   51.090  -46.880  128.070
 2a7k A    75 D H  -78.557  -34.447  178.019   52.850  -44.880  125.350
 2a7k A    76 I H  -65.337  -48.876  176.852   55.730  -43.810  127.590
 2a7k A    77 E H  -65.244  -38.721  175.167   56.490  -47.380  128.640
 2a7k A    78 E H  -56.181  -49.701  179.993   55.950  -48.500  125.050
 2a7k A    79 W H  -60.308  -46.040  178.145   58.560  -46.020  123.830
 2a7k A    80 I H  -54.898  -46.889  179.154   61.020  -47.080  126.540

 3sgh A    31 P L  -72.658  -31.141 -178.536   62.960   69.020   35.430
 3sgh A    32 Q L  -57.888  133.709 -169.787   63.450   65.270   35.810
 3sgh A    33 Q H  -56.077  -34.936  176.132   62.090   64.140   39.170
 3sgh A    34 N H  -73.960  -43.295  175.762   65.430   62.560   40.040
 3sgh A    35 A H  -63.697  -42.936  177.855   67.380   65.550   38.730
 3sgh A    36 C H  -60.161  -46.992  178.058   65.010   67.910   40.550
 3sgh A    37 Q H  -58.555  -48.800 -171.806   65.450   65.990   43.800
 3sgh A    38 E H  -65.609  -44.087 -171.594   69.230   65.830   43.530
 3sgh A    39 I H  -96.130  -37.911 -165.263   69.860   69.470   42.620

 2okx A   592 G L   91.625   20.628 -178.175   75.730   55.670   44.130
 2okx A   593 E L  -78.889  145.576 -173.927   72.280   56.560   42.800
 2okx A   594 T L -125.870  -33.849 -173.300   71.030   54.850   39.640
 2okx A   595 E H  -65.071  -38.697  177.390   67.330   55.630   39.290
 2okx A   596 I H  -63.115  -33.698 -177.516   67.960   59.310   38.550
 2okx A   597 V H  -70.805  -47.218  179.277   70.390   58.290   35.800
 2okx A   598 E H  -61.063  -43.808  177.222   68.000   55.950   34.000
 2okx A   599 R H  -51.155  -54.900 -178.067   65.230   58.550   34.150
 2okx A   600 C H  -58.273  -45.947 -178.693   67.360   61.160   32.380

 2gzs A   218 G L   82.341  -96.510  165.364   -5.390   29.030  -14.290
 2gzs A   219 V H  -59.944  -40.019  176.625   -3.530   29.560  -11.040
 2gzs A   220 L H  -65.000  -36.879  176.987   -6.300   27.450   -9.520
 2gzs A   221 S H  -63.949  -42.593  177.298   -5.670   24.810  -12.190
 2gzs A   222 K H  -61.308  -44.074 -175.897   -1.980   24.730  -11.280
 2gzs A   223 I H  -69.015  -40.489  178.903   -2.740   24.390   -7.570
 2gzs A   224 H H  -60.209  -42.011  175.436   -5.330   21.650   -8.070
 2gzs A   225 T H  -65.030  -41.570  177.663   -2.750   19.610   -9.990
 2gzs A   226 T H  -60.225  -41.768  179.399   -0.170   20.320   -7.280

 2ppw A   125 G L   82.944    6.505 -178.499   84.790   11.410   54.490
 2ppw A   126 A H  -56.456  -31.779 -178.879   85.720   10.610   58.090
 2ppw A   127 E H  -62.013  -36.012  176.941   82.200   11.600   59.110
 2ppw A   128 L H  -62.889  -45.687  178.213   80.820    8.680   57.100
 2ppw A   129 T H  -61.261  -42.899  179.451   83.080    6.230   58.930
 2ppw A   130 L H  -57.559  -49.887 -178.161   82.070    7.700   62.280
 2ppw A   131 K H  -64.048  -37.934  177.217   78.350    7.270   61.590
 2ppw A   132 L H  -64.586  -42.345 -179.875   78.940    3.730   60.320
 2ppw A   133 M H  -64.600  -44.048 -177.891   80.920    2.840   63.450

 1mw9 X    63 E L    3.890 -179.468 -177.391   72.570   16.210   53.270
 1mw9 X    64 R H  -59.451  -44.675 -179.206   69.120   14.620   53.400
 1mw9 X    65 G H  -54.991  -44.910  178.551   68.260   16.320   56.690
 1mw9 X    66 A H  -64.994  -40.087  178.981   68.940   19.730   55.160
 1mw9 X    67 L H  -61.577  -44.786 -179.279   66.920   18.830   52.070
 1mw9 X    68 V H  -65.107  -40.550  178.271   63.910   17.790   54.150
 1mw9 X    69 N H  -63.515  -38.903  179.453   64.110   20.970   56.230
 1mw9 X    70 R H  -69.330  -44.942 -178.291   64.210   23.070   53.070
 1mw9 X    71 M H  -70.663  -37.853 -174.004   61.340   21.230   51.390

 2z16 A    83 R L  113.493  -52.674  172.902   -2.870    1.820   39.700
 2z16 A    84 R L  -86.030  110.018 -170.654   -3.120   -1.640   38.150
 2z16 A    85 R H  -60.053  -40.883 -175.434   -0.950   -3.820   40.370
 2z16 A    86 F H  -70.992  -24.513  173.422   -0.410   -6.530   37.760
 2z16 A    87 V H  -74.483  -46.135  177.855    0.750   -3.900   35.280
 2z16 A    88 Q H  -61.077  -42.170 -179.253    3.210   -2.370   37.750
 2z16 A    89 N H  -69.997  -33.029  174.165    4.510   -5.820   38.680
 2z16 A    90 A H  -65.030  -40.559 -175.762    4.840   -6.700   34.990
 2z16 A    91 L H  -87.548  -20.563  176.504    6.840   -3.540   34.350

 1m65 A   172 N L  -21.414   40.314 -166.555  -21.700   18.460   18.210
 1m65 A   173 C H  -76.018  -30.400  173.552  -19.510   18.430   21.310
 1m65 A   174 R H  -64.941  -38.549  175.067  -21.500   15.750   23.120
 1m65 A   175 E H  -65.024  -42.029  177.837  -20.980   13.510   20.100
 1m65 A   176 V H  -63.209  -45.111 -178.484  -17.260   14.300   20.140
 1m65 A   177 A H  -63.399  -44.836  178.198  -17.000   13.600   23.870
 1m65 A   178 A H  -66.609  -36.483 -179.770  -18.850   10.290   23.580
 1m65 A   179 A H  -65.026  -43.736  177.146  -16.810    9.370   20.500
 1m65 A   180 V H  -67.791  -39.566  174.234  -13.530    9.910   22.330

 3p0w A   124 R L  -59.997  102.142 -169.491   54.050   74.350   75.310
 3p0w A   125 M H  -70.966  -24.124 -178.887   52.290   76.590   77.810
 3p0w A   126 D H  -64.318  -27.984  175.405   48.880   75.070   77.120
 3p0w A   127 N H  -65.000  -34.721  178.411   50.080   71.910   78.850
 3p0w A   128 V H  -77.689  -43.683 -178.186   50.600   73.950   82.010
 3p0w A   129 I H  -63.074  -45.245 -174.941   47.390   75.960   81.720
 3p0w A   130 T H  -59.127  -40.382 -178.368   45.180   72.930   81.090
 3p0w A   131 A H  -55.517  -51.423  179.921   46.350   71.200   84.270
 3p0w A   132 V H  -72.541  -37.569 -179.839   45.180   74.040   86.510

 2w0u A   204 G L  -71.779 -165.928 -170.074  -40.190   18.870   21.360
 2w0u A   205 L H  -86.915  -11.366 -179.921  -41.020   21.240   24.200
 2w0u A   206 A H  -59.614  -34.997 -179.946  -39.790   18.910   26.940
 2w0u A   207 A H  -65.045  -43.805 -177.794  -36.250   20.160   26.340
 2w0u A   208 Y H  -65.014  -35.670  177.732  -37.200   23.810   26.850
 2w0u A   209 V H  -67.629  -41.812  179.820  -38.920   22.960   30.130
 2w0u A   210 A H  -62.232  -37.351 -177.692  -35.890   21.050   31.400
 2w0u A   211 K H  -71.630  -40.219 -171.022  -33.630   24.020   30.650
 2w0u A   212 A H  -90.352  -49.889 -169.119  -35.840   26.670   32.240

 2uyo A    49 G L  118.261  -21.619  176.503  -16.820   -7.020    5.750
 2uyo A    50 A L  -84.140  -18.212  174.849  -19.670   -5.360    7.640
 2uyo A    51 G L  -70.480  -17.833  171.656  -22.060   -7.990    6.290
 2uyo A    52 A L  -68.518  -40.825  178.257  -20.180  -10.370    8.580
 2uyo A    53 L H  -72.003  -41.563 -179.294  -21.360   -8.350   11.590
 2uyo A    54 W H  -75.474  -28.120  173.280  -24.890   -7.940   10.230
 2uyo A    55 E H  -69.567  -42.611  174.628  -24.950  -11.600    9.230
 2uyo A    56 A H  -65.485  -46.402 -175.232  -23.960  -12.570   12.770
 2uyo A    57 M L  -89.980  151.110 -171.898  -26.310  -10.040   14.350

 3a0o A   362 G L  112.460  163.624 -173.491    5.360   -1.580    2.000
 3a0o A   363 P H  -70.795  -24.520  177.954    3.860    1.350    3.880
 3a0o A   364 H H  -66.118  -44.120  179.671    5.410    3.830    1.440
 3a0o A   365 Y H  -86.586  -12.557  160.597    3.480    2.380   -1.500
 3a0o A   366 W H  -61.820  -41.394  179.045    0.520    2.000    0.820
 3a0o A   367 M H  -58.228  -58.968 -177.196    0.610    5.800    0.940
 3a0o A   368 T H  -65.212  -46.374 -177.672    0.520    6.350   -2.810
 3a0o A   369 G H  -62.274  -45.731 -175.348   -1.710    3.360   -3.550
 3a0o A   370 M H  -75.426  -30.012 -179.395   -4.230    4.150   -0.820

 2rh8 A   220 G L   85.127   18.646 -177.922    9.670   31.200    1.890
 2rh8 A   221 N L  -75.026   96.923 -173.105    9.540   27.440    1.290
 2rh8 A   222 E H  -52.688  -39.762 -178.696    7.510   27.290   -1.910
 2rh8 A   223 F H  -58.141  -50.940 -177.110    6.860   23.570   -1.420
 2rh8 A   224 L H  -74.844  -27.167  172.173    5.310   23.990    2.020
 2rh8 A   225 I H  -64.394  -39.998  173.320    3.550   27.160    0.880
 2rh8 A   226 N H  -66.878  -30.912  170.930    1.880   25.040   -1.790
 2rh8 A   227 G H  -59.857  -47.107  178.604    1.040   22.660    1.040
 2rh8 A   228 M H  -62.666  -38.501  173.683   -0.750   25.500    2.810

 3g3o A   194 G L   60.340   24.717 -174.895   49.780   11.050    2.100
 3g3o A   195 D L  -64.593  127.042 -179.547   53.560   11.140    2.510
 3g3o A   196 K L -102.190   -0.707 -173.203   55.380   10.940   -0.820
 3g3o A   197 K H  -66.219  -34.623  178.298   58.840   11.000    0.730
 3g3o A   198 F H  -61.074  -51.415  174.981   59.060    7.210    0.830
 3g3o A   199 K H  -55.298  -46.010 -177.165   58.450    6.930   -2.910
 3g3o A   200 E H  -59.578  -50.007 -178.275   60.920    9.760   -3.540
 3g3o A   201 Q H  -65.532  -37.837  179.203   63.730    8.190   -1.510
 3g3o A   202 T H  -64.030  -46.613 -176.255   63.050    4.750   -3.000

 2uy1 A   282 S H  -54.073  -49.147 -176.425   -2.960  -15.850   48.330
 2uy1 A   283 K H  -66.255  -37.145  176.966   -3.990  -12.860   46.230
 2uy1 A   284 E H  -67.525  -39.400  179.856   -4.670  -10.760   49.320
 2uy1 A   285 L H  -70.426  -34.765 -179.386   -1.300  -11.730   50.810
 2uy1 A   286 D H  -71.426  -40.529  173.656    0.500  -10.980   47.550
 2uy1 A   287 L H  -65.534  -36.997  173.301   -1.090   -7.540   47.290
 2uy1 A   288 L H  -61.149  -45.204 -179.162   -0.140   -7.030   50.940
 2uy1 A   289 R H  -62.178  -41.648 -178.357    3.440   -8.020   50.160
 2uy1 A   290 I H  -60.920  -46.667 -172.898    3.630   -5.610   47.220

 3h2s A    77 G L   82.734    6.131 -175.091   38.670   49.140   37.840
 3h2s A    78 R L -110.095   28.029 -179.314   35.420   47.310   37.120
 3h2s A    79 G L  -61.419  -21.160 -178.983   33.090   50.270   37.660
 3h2s A    80 Y H  -64.990  -19.110  178.736   31.850   49.670   34.110
 3h2s A    81 L H  -62.013  -30.145  175.613   29.920   46.700   35.490
 3h2s A    82 H H  -56.648  -39.948 -179.429   27.440   49.200   36.900
 3h2s A    83 L H  -79.839  -42.752 -176.017   26.520   50.150   33.340
 3h2s A    84 D H  -64.818  -40.002  176.939   26.770   46.680   31.810
 3h2s A    85 F H  -56.507  -50.487 -176.948   24.480   45.180   34.440

 2xhe A   144 N L   61.888   33.688  177.619    5.580  -45.630    2.710
 2xhe A   145 E L -117.544   93.839 -172.001    7.850  -43.290    0.750
 2xhe A   146 P L  -72.950  -16.297  178.106    9.960  -41.320    3.220
 2xhe A   147 H L -112.150   21.000 -179.809   11.780  -39.590    0.370
 2xhe A   148 G H  -54.929  -45.146  178.783    8.650  -38.920   -1.680
 2xhe A   149 L H  -53.746  -44.984 -176.881    9.180  -35.170   -1.330
 2xhe A   150 V H  -71.210  -43.059 -179.457   12.680  -35.470   -2.780
 2xhe A   151 Q H  -65.093  -30.433 -173.437   11.720  -37.870   -5.570
 2xhe A   152 Y H  -90.887  -36.190 -172.650    8.800  -35.650   -6.560

 2yzv A   104 A L   35.944  -89.796 -167.134    9.580   14.480   -2.130
 2yzv A   105 T H  -64.211  -44.982  179.104    6.090   13.550   -3.300
 2yzv A   106 R H  -58.051  -32.940  178.947    5.270   16.850   -5.010
 2yzv A   107 R H  -70.540  -44.866  178.300    8.510   16.470   -6.970
 2yzv A   108 A H  -64.946  -37.346  178.515    7.700   12.940   -8.120
 2yzv A   109 L H  -65.450  -42.980  177.821    4.180   14.040   -9.050
 2yzv A   110 E H  -68.896  -34.422  175.066    5.520   16.930  -11.130
 2yzv A   111 R H  -64.816  -41.961  176.029    8.070   14.580  -12.680
 2yzv A   112 Y H  -60.240  -49.413 -177.102    5.260   12.200  -13.630

 1edq A   186 G L   90.294  -12.029 -172.805   37.410   31.970   -1.190
 1edq A   187 S H  -69.096  -46.970  177.498   37.010   32.240    2.580
 1edq A   188 F H  -56.992  -51.407 -176.654   40.450   30.920    3.490
 1edq A   189 Q H  -64.625  -34.970  177.914   42.210   33.150    0.960
 1edq A   190 A H  -58.586  -44.675  179.280   40.160   36.150    2.060
 1edq A   191 L H  -68.377  -36.859  178.291   41.490   35.820    5.610
 1edq A   192 Q H  -60.948  -38.787  175.766   45.030   35.300    4.310
 1edq A   193 R H  -68.592  -42.957  178.820   44.790   38.650    2.540
 1edq A   194 S H  -60.696  -39.991 -175.821   43.320   40.310    5.620

 3lt0 A   273 F H  -70.406  -49.889  179.955   56.250  100.670   34.320
 3lt0 A   274 I H  -67.536  -28.379  174.311   53.650   99.770   36.950
 3lt0 A   275 D H  -62.343  -47.878  174.167   54.670  102.890   38.860
 3lt0 A   276 Y H  -61.618  -45.323 -176.304   53.710  105.020   35.860
 3lt0 A   277 A H  -60.239  -43.296 -178.360   50.580  102.950   35.260
 3lt0 A   278 I H  -68.799  -46.411  179.211   49.360  103.380   38.840
 3lt0 A   279 E H  -63.007  -39.606  176.379   50.120  107.100   39.000
 3lt0 A   280 Y H  -60.391  -52.843 -178.677   48.450  107.590   35.620
 3lt0 A   281 S H  -56.339  -49.835 -173.268   45.280  105.750   36.650

 2b0o E   151 E L  149.028   85.006 -168.854  -10.210  -16.050   35.360
 2b0o E   152 P H  -59.027  -38.107 -177.967   -8.060  -12.990   34.700
 2b0o E   153 Q H  -63.481  -35.676  175.417   -7.630  -13.760   31.000
 2b0o E   154 R H  -64.422  -48.758 -176.622  -11.410  -13.780   30.580
 2b0o E   155 L H  -67.274  -36.716  179.263  -11.870  -10.450   32.350
 2b0o E   156 W H  -58.624  -50.026 -176.846   -8.960   -8.870   30.470
 2b0o E   157 T H  -72.121  -30.940  173.400  -10.440   -9.600   27.050
 2b0o E   158 A H  -58.038  -48.111  179.797  -13.900   -8.620   28.270
 2b0o E   159 I H  -62.824  -47.617 -178.930  -12.620   -5.140   29.120

 2cfu A   212 G H  -55.961  -46.316 -175.883   31.700   36.150  159.480
 2cfu A   213 N H  -61.203  -46.902 -178.720   27.900   36.100  159.590
 2cfu A   214 A H  -64.722  -42.351 -178.843   27.610   32.440  158.590
 2cfu A   215 M H  -67.394  -44.244 -178.870   30.350   31.360  161.000
 2cfu A   216 M H  -66.694  -36.466  176.728   28.990   33.370  163.920
 2cfu A   217 R H  -66.872  -46.336  176.563   25.490   32.030  163.280
 2cfu A   218 R H  -65.486  -30.005 -177.803   26.740   28.450  163.120
 2cfu A   219 A H  -64.329  -24.129  179.479   28.870   29.140  166.190
 2cfu A   220 T H  -62.915  -24.958  174.781   25.670   29.500  168.210

 3ia7 A    74 D L  -89.890   24.075 -179.757    9.490   19.140   73.760
 3ia7 A    75 A H  -54.984  -36.483 -177.511   13.130   18.060   73.450
 3ia7 A    76 E H  -64.468  -46.938  176.430   13.450   20.240   70.350
 3ia7 A    77 T H  -60.274  -40.194  178.333   12.360   23.400   72.170
 3ia7 A    78 Q H  -60.503  -40.965  177.441   14.750   22.520   74.990
 3ia7 A    79 L H  -59.986  -46.129  178.386   17.600   22.330   72.490
 3ia7 A    80 H H  -62.363  -41.366 -176.518   16.770   25.790   71.160
 3ia7 A    81 L H  -67.431  -36.123  176.910   16.460   27.200   74.680
 3ia7 A    82 V H  -68.602  -37.766  172.184   19.870   25.830   75.660

 3dyh A   100 R H  -64.310  -44.006  178.164   63.020  -19.160    9.060
 3dyh A   101 R H  -62.083  -42.008  177.499   61.050  -16.640    7.000
 3dyh A   102 K H  -64.478  -41.331 -176.805   59.810  -19.430    4.740
 3dyh A   103 R H  -70.076  -43.829 -177.847   58.880  -21.610    7.710
 3dyh A   104 V H  -66.531  -42.558 -179.544   57.110  -18.880    9.660
 3dyh A   105 L H  -68.403  -37.565  175.059   55.120  -17.660    6.660
 3dyh A   106 H H  -64.048  -44.071  175.131   54.150  -21.220    5.780
 3dyh A   107 D H  -61.223  -36.115  178.708   53.020  -21.780    9.360
 3dyh A   108 A H  -64.966  -40.333  179.352   51.060  -18.540    9.100

 3lra A   110 S L   50.401  -84.856  176.395   55.080   23.750   40.400
 3lra A   111 L H  -57.781  -38.359 -178.071   54.000   23.060   43.980
 3lra A   112 H H  -63.923  -49.999  178.680   50.460   22.510   42.720
 3lra A   113 S H  -64.520  -31.259  174.525   51.440   19.880   40.160
 3lra A   114 L H  -61.035  -51.618 -177.640   53.640   18.310   42.830
 3lra A   115 V H  -64.290  -36.757  176.057   50.740   17.890   45.250
 3lra A   116 K H  -59.984  -44.893  178.125   48.550   16.540   42.450
 3lra A   117 I H  -63.008  -39.947  176.367   51.150   13.870   41.700
 3lra A   118 H H  -59.205  -46.468  179.317   51.310   13.010   45.400

 3gd0 A   283 V L  -60.142   -1.011 -175.014   -8.480   11.690   -0.910
 3gd0 A   284 R H  -83.382  -20.001 -177.919   -7.840   13.610   -4.120
 3gd0 A   285 G H  -51.946  -59.869  178.304   -8.360   10.570   -6.350
 3gd0 A   286 P H  -56.899  -38.963 -179.319  -12.160   10.750   -6.250
 3gd0 A   287 I H  -66.954  -46.033  178.734  -11.930   14.540   -6.510
 3gd0 A   288 S H  -59.632  -41.901 -179.751   -9.600   14.450   -9.510
 3gd0 A   289 R H  -58.748  -44.510  177.720  -11.880   11.980  -11.280
 3gd0 A   290 T H  -62.113  -45.000 -178.425  -14.830   14.350  -10.920
 3gd0 A   291 L H  -62.646  -43.730 -177.187  -12.790   17.310  -12.150

 1w2y A   146 N L  -85.407  136.768  178.070   42.670   46.480    9.640
 1w2y A   147 L H  -80.000  -31.796  176.232   46.470   46.620    9.430
 1w2y A   148 G H  -57.281  -42.037  178.011   46.480   44.800    6.090
 1w2y A   149 E H  -65.612  -37.315  179.400   44.560   47.720    4.590
 1w2y A   150 L H  -63.872  -41.867  178.828   47.040   50.170    6.120
 1w2y A   151 L H  -61.403  -50.070 -178.845   49.970   48.380    4.500
 1w2y A   152 S H  -60.420  -47.333 -178.229   48.380   48.360    1.040
 1w2y A   153 T H  -65.133  -40.330  178.635   47.310   52.000    1.250
 1w2y A   154 Y H  -59.413  -50.346 -175.271   50.700   53.080    2.570

 3oz6 A   283 D L  -94.821  107.610 -174.134   23.430   36.270   14.800
 3oz6 A   284 I L  -94.234  -22.258 -172.096   22.470   35.780   11.160
 3oz6 A   285 F H  -78.498  -41.805 -173.944   25.510   37.380    9.550
 3oz6 A   286 T H  -50.766  -46.298 -176.008   28.260   35.190   10.990
 3oz6 A   287 K H  -57.933  -36.188 -176.734   27.040   32.090    9.170
 3oz6 A   288 W H  -84.478  -32.270  176.845   27.230   33.880    5.820
 3oz6 A   289 K H  -66.403  -37.557  176.294   30.520   35.640    6.560
 3oz6 A   290 N H  -65.163  -42.859  177.010   32.120   32.280    7.290
 3oz6 A   291 L H  -62.651  -51.976 -174.452   30.820   30.900    4.000

 3m00 A   405 T L   76.226   -4.800 -174.756  107.660   38.530   41.760
 3m00 A   406 Y H  -70.769  -21.250  169.316  109.630   35.450   40.760
 3m00 A   407 Y H  -68.258  -41.750  174.939  107.380   35.110   37.730
 3m00 A   408 L H  -69.360  -39.955 -178.529  108.450   38.610   36.720
 3m00 A   409 L H  -66.920  -43.546  177.562  112.060   37.900   37.680
 3m00 A   410 A H  -58.773  -45.593  179.299  112.170   34.670   35.690
 3m00 A   411 T H  -64.938  -46.970 -175.430  110.820   36.440   32.610
 3m00 A   412 T H  -60.562  -38.281 -175.577  113.060   39.490   32.990
 3m00 A   413 S H  -60.156  -18.728 -179.380  116.210   37.370   33.250

 2wnw A   305 S H  -55.225  -51.053 -174.187   29.270   28.690    0.150
 2wnw A   306 Q H  -65.051  -39.802  179.639   25.570   29.030    0.940
 2wnw A   307 I H  -67.383  -38.415  179.009   25.110   25.310    1.590
 2wnw A   308 R H  -62.016  -42.762  179.452   28.150   25.230    3.880
 2wnw A   309 H H  -75.172  -31.995  167.728   26.740   28.050    6.000
 2wnw A   310 W H  -53.002  -48.547  179.825   23.340   26.380    5.860
 2wnw A   311 H H  -68.054  -44.929 -174.661   24.970   23.350    7.480
 2wnw A   312 T H  -51.532  -54.680 -175.045   27.110   25.350    9.900
 2wnw A   313 Y H  -64.870  -49.093 -176.381   24.220   27.050   11.680

 3kd8 A   276 N L   38.906   50.004  172.043   47.170   15.310   95.530
 3kd8 A   277 Y H  -71.903  -29.991  179.784   47.680   18.280   97.840
 3kd8 A   278 R H  -63.740  -39.794  179.670   48.830   20.280   94.820
 3kd8 A   279 G H  -60.324  -42.525 -177.724   45.450   19.850   93.130
 3kd8 A   280 K H  -67.913  -41.863  178.773   43.630   21.290   96.140
 3kd8 A   281 I H  -67.668  -47.049 -178.647   45.960   24.280   96.430
 3kd8 A   282 E H  -65.783  -38.658  174.884   45.990   24.990   92.700
 3kd8 A   283 K H  -62.094  -47.771  177.752   42.220   24.620   92.540
 3kd8 A   284 A H  -54.989  -44.172  177.856   41.800   27.000   95.470

 2e8y A   486 G L  100.432   17.817  177.215   76.380   38.960  127.280
 2e8y A   487 N L  -99.034  108.949 -174.667   77.930   42.200  128.540
 2e8y A   488 G H  -78.984  -13.653 -176.453   75.390   44.080  130.660
 2e8y A   489 E H  -65.446  -21.534 -177.870   77.750   47.020  131.110
 2e8y A   490 S H -105.115   10.136 -179.038   76.700   48.300  127.680
 2e8y A   491 A H  -59.520  -41.752  179.162   72.990   47.760  128.270
 2e8y A   492 Q H  -64.683  -42.538 -179.509   72.460   51.480  128.840
 2e8y A   493 A H  -65.109  -37.072  176.191   74.380   52.390  125.690
 2e8y A   494 V H  -65.722  -43.286  176.426   72.280   49.940  123.680

 2gw1 A   160 S L  -50.702  140.125  178.469   17.910   48.100   27.110
 2gw1 A   161 V H  -68.135  -29.604  177.179   16.980   45.630   24.360
 2gw1 A   162 T H  -56.772  -34.551  179.540   19.010   47.730   21.910
 2gw1 A   163 S H  -74.660  -38.511 -179.283   22.110   46.620   23.820
 2gw1 A   164 M H  -55.332  -46.686 -178.227   21.110   42.950   23.830
 2gw1 A   165 A H  -55.397  -47.374 -178.863   21.100   42.800   20.030
 2gw1 A   166 S H  -72.826  -19.928  178.826   24.660   44.110   19.800
 2gw1 A   167 F H  -76.940  -43.817 -176.819   25.650   41.800   22.660
 2gw1 A   168 F H  -97.485   -2.010 -175.498   24.450   38.580   21.020

 3n6h A   105 W L  -90.006  -66.963 -171.764    9.310   -5.000    1.420
 3n6h A   106 T H -105.815  -20.005 -174.410   11.020   -1.920   -0.000
 3n6h A   107 F H  -61.468  -56.143 -175.330   12.580   -0.430    3.130
 3n6h A   108 E H  -65.618  -40.203 -175.113   15.490   -2.840    3.550
 3n6h A   109 L H  -76.258  -43.150 -178.391   16.190   -3.170   -0.170
 3n6h A   110 R H  -57.149  -40.389  179.765   15.800    0.500   -1.090
 3n6h A   111 V H  -66.374  -29.989  172.939   18.460    1.460    1.440
 3n6h A   112 N H  -61.257  -40.819  175.160   20.770   -1.050   -0.240
 3n6h A   113 A H  -64.869  -45.268  179.198   20.350    0.970   -3.430

 2vy8 A    75 D L  -75.994   85.315 -163.437   -0.160   26.210    4.340
 2vy8 A    76 T H  -45.725  -49.821 -174.809   -0.520   28.240    7.520
 2vy8 A    77 T H  -60.696  -42.653 -174.508   -4.220   27.550    8.050
 2vy8 A    78 Q H  -72.389  -39.255  178.579   -3.930   23.820    7.430
 2vy8 A    79 I H  -63.785  -47.022  177.932   -0.860   23.340    9.620
 2vy8 A    80 I H  -62.145  -44.250 -176.058   -2.460   25.180   12.540
 2vy8 A    81 K H  -53.267  -56.139 -163.298   -5.770   23.370   12.100
 2vy8 A    82 L H  -93.350   -9.086 -171.025   -4.570   19.780   12.340
 2vy8 A    83 L H  -52.843  -46.974 -174.686   -1.500   20.290   14.510

 2wm9 A   350 G L   95.111  151.491 -177.768   61.760  -46.420   27.030
 2wm9 A   351 P L  -55.157  -33.845 -174.977   64.430  -46.260   24.330
 2wm9 A   352 L H  -62.907  -19.654  178.086   64.130  -50.020   23.840
 2wm9 A   353 A H  -58.010  -36.597  177.986   60.660  -49.410   22.390
 2wm9 A   354 Y H  -70.581  -43.946  179.540   62.350  -48.230   19.190
 2wm9 A   355 A H  -60.489  -39.893  178.144   64.710  -51.210   19.060
 2wm9 A   356 R H  -69.337  -39.833 -167.610   61.750  -53.570   19.420
 2wm9 A   357 A H  -82.070  -35.114 -163.675   59.530  -51.720   16.970
 2wm9 A   358 F H -116.181  -24.530 -170.306   61.920  -50.800   14.190

 3edf A   390 G L  -64.408  -27.892 -178.890  110.190   34.340   66.010
 3edf A   391 L L  -63.066  -21.280  177.944  109.300   30.950   64.550
 3edf A   392 N H  -52.653  -35.238  177.795  106.340   30.920   66.940
 3edf A   393 E H  -58.996  -39.955 -179.599  104.580   33.140   64.400
 3edf A   394 V H  -68.779  -47.524  178.873  104.860   30.370   61.810
 3edf A   395 Y H  -56.611  -48.514 -176.232  103.620   27.630   64.140
 3edf A   396 E H  -64.683  -40.029  175.733  100.620   29.680   65.250
 3edf A   397 T H  -62.171  -42.461 -179.799   99.720   30.560   61.660
 3edf A   398 L H  -63.408  -35.554 -176.718   99.970   26.890   60.680

 3k8p D   269 A L  -91.655  -10.280  177.721   21.960   11.860  218.160
 3k8p D   270 S H  -70.524  -36.793  175.515   24.340   13.490  215.690
 3k8p D   271 R H  -66.941  -26.393  175.909   23.310   11.010  213.010
 3k8p D   272 K H  -77.613  -38.996  173.430   19.730   12.060  213.750
 3k8p D   273 L H  -59.424  -50.155 -176.918   20.630   15.740  213.420
 3k8p D   274 Q H  -68.914  -37.871  174.127   22.380   15.150  210.100
 3k8p D   275 S H  -59.502  -39.848 -177.816   19.600   12.850  208.900
 3k8p D   276 N H  -75.161  -29.540  172.147   17.090   15.590  209.700
 3k8p D   277 V H  -62.114  -50.447  177.494   19.220   18.140  207.860

 1wp9 A   311 G L   75.050   10.667 -173.091   96.670   35.600   15.540
 1wp9 A   312 S L  -88.880  -52.219 -173.213   95.910   39.300   15.890
 1wp9 A   313 T L  -95.697  114.983 -179.159   95.310   39.900   19.590
 1wp9 A   314 K H  -68.387  -35.198 -179.709   98.120   38.820   21.910
 1wp9 A   315 A H  -57.361  -51.428 -179.274   95.950   39.330   24.980
 1wp9 A   316 S H  -59.531  -37.063  176.600   93.370   36.770   23.880
 1wp9 A   317 K H  -57.351  -53.129 -177.382   96.190   34.330   23.150
 1wp9 A   318 E H  -62.046  -36.295 -178.677   97.590   34.540   26.680
 1wp9 A   319 I H  -58.235  -44.773 -175.304   94.110   34.220   28.180

 3ni7 A   114 H L   69.870   40.028 -178.812   24.000   37.560   34.740
 3ni7 A   115 I H  -56.302  -39.235  179.765   23.850   37.240   30.960
 3ni7 A   116 H H  -54.923  -35.799 -174.028   26.450   39.990   30.630
 3ni7 A   117 I H  -90.013  -27.589  178.648   28.930   37.830   32.540
 3ni7 A   118 Q H  -71.006  -28.991 -178.162   27.970   34.510   30.940
 3ni7 A   119 I H  -61.793  -55.861 -178.594   28.770   35.900   27.500
 3ni7 A   120 P H  -66.982  -26.855  177.832   32.470   36.530   28.110
 3ni7 A   121 A H  -59.811  -45.338 -179.556   32.640   33.270   30.060
 3ni7 A   122 V H  -58.175  -43.348 -179.229   31.870   31.250   26.930

 1wa5 C   418 N L -110.980  122.389 -174.328   36.900  -28.460   17.050
 1wa5 C   419 W H  -52.172  -35.426 -173.224   34.740  -26.230   19.240
 1wa5 C   420 K H  -64.786  -22.780  176.888   36.490  -23.130   17.900
 1wa5 C   421 F H  -67.981  -35.208 -178.891   35.030  -23.840   14.470
 1wa5 C   422 K H  -72.132  -42.788  174.021   31.510  -23.430   15.850
 1wa5 C   423 D H  -53.793  -36.908 -173.617   32.320  -20.110   17.510
 1wa5 C   424 L H  -63.129  -59.241 -169.070   33.560  -18.890   14.130
 1wa5 C   425 Y H  -77.490  -18.508  168.451   30.520  -19.350   11.910
 1wa5 C   426 I H  -70.246  -45.108  173.952   28.190  -18.280   14.700

 2vso E   241 E L   96.443  -38.763  174.587    1.360  -48.790  -21.870
 2vso E   242 G H  -81.744  -40.491  174.334    1.100  -45.080  -21.060
 2vso E   243 S H  -67.826  -30.002  175.616    3.340  -45.410  -18.000
 2vso E   244 Q H  -70.669  -35.315  176.570    5.690  -47.440  -20.180
 2vso E   245 L H  -68.640  -41.010  179.552    5.760  -44.610  -22.710
 2vso E   246 L H  -64.819  -34.994  174.254    6.490  -42.050  -19.990
 2vso E   247 D H  -56.334  -49.981  178.158    9.400  -44.200  -18.840
 2vso E   248 S H  -65.698  -40.909 -179.534   10.960  -43.940  -22.300
 2vso E   249 L H  -58.301  -49.872 -177.406   10.040  -40.260  -22.570

 3o2t A   239 I L  136.171  161.454 -177.038    3.190   11.830  -24.430
 3o2t A   240 S L  -81.826  167.156  175.405    3.050   15.620  -24.630
 3o2t A   241 S H  -65.000  -32.695  173.666    5.540   17.960  -26.300
 3o2t A   242 I H  -68.104  -42.374  174.601    6.460   19.130  -22.800
 3o2t A   243 N H  -57.032  -46.363 -177.474    6.950   15.510  -21.750
 3o2t A   244 L H  -64.966  -47.339  179.939    9.210   14.910  -24.750
 3o2t A   245 T H  -62.566  -40.612  178.778   11.280   18.050  -24.230
 3o2t A   246 T H  -64.055  -42.246  177.973   11.620   17.300  -20.520
 3o2t A   247 A H  -64.990  -38.237  177.327   12.780   13.750  -21.260

 3nrg A   133 G H  -64.960  -53.711 -173.046    3.650   14.780   25.510
 3nrg A   134 S H  -71.902  -32.691  177.329    4.660   12.180   22.930
 3nrg A   135 F H  -59.799  -48.883 -178.998    1.140   11.850   21.540
 3nrg A   136 A H  -61.543  -39.290  179.669    0.950   15.550   20.670
 3nrg A   137 Y H  -61.920  -46.764 -179.960    4.370   15.400   19.010
 3nrg A   138 F H  -64.836  -36.976  176.850    3.370   12.490   16.770
 3nrg A   139 K H  -60.432  -42.969  178.380    0.120   14.270   15.900
 3nrg A   140 Q H  -62.686  -40.524  178.692    2.100   17.300   14.720
 3nrg A   141 L H  -62.476  -45.244 -178.071    4.310   15.060   12.570

 2qzc A    84 K L -109.509    4.886 -168.031    1.930   24.060  -25.370
 2qzc A    85 G H  -76.514  -38.001  177.000    4.800   23.170  -23.060
 2qzc A    86 L H  -59.777  -47.149  176.816    5.970   20.040  -24.870
 2qzc A    87 E H  -67.872  -44.536 -178.598    6.270   21.990  -28.120
 2qzc A    88 T H  -57.756  -52.031 -176.856    7.640   25.080  -26.380
 2qzc A    89 H H  -74.959  -26.951  171.567   10.410   23.220  -24.550
 2qzc A    90 G H  -59.518  -45.036  177.501   10.980   21.020  -27.590
 2qzc A    91 K H  -67.351  -41.524  177.694   11.880   24.160  -29.540
 2qzc A    92 L H  -61.275  -44.377 -178.556   13.970   25.470  -26.660

 2wbq A   239 E H  -68.224  -29.927 -176.757   21.420   11.110    6.130
 2wbq A   240 F H  -66.337  -18.078  175.934   21.950   12.870    9.460
 2wbq A   241 E H  -66.324  -40.241  178.472   22.140   16.130    7.520
 2wbq A   242 G H  -65.648  -36.308  175.605   18.470   15.830    6.600
 2wbq A   243 I H  -63.502  -45.031  177.322   17.630   15.280   10.260
 2wbq A   244 A H  -59.874  -41.104  178.968   19.540   18.430   11.210
 2wbq A   245 Q H  -64.769  -42.272  179.978   17.650   20.350    8.530
 2wbq A   246 A H  -64.978  -37.733 -177.262   14.300   19.050    9.760
 2wbq A   247 A H  -76.972  -38.703 -174.719   15.120   19.960   13.350

 3psf A   235 N L  -32.852   21.741  168.905    2.880   36.190  -29.500
 3psf A   236 S H  -69.748  -33.707 -177.794    6.430   34.920  -29.070
 3psf A   237 L H  -67.835  -45.163 -178.873    5.210   31.510  -30.210
 3psf A   238 Q H  -60.917  -39.559  178.530    3.700   32.770  -33.470
 3psf A   239 D H  -63.334  -44.841  177.954    6.960   34.540  -34.350
 3psf A   240 I H  -56.739  -48.228  179.180    8.970   31.370  -33.750
 3psf A   241 Y H  -60.029  -46.052 -179.075    6.690   29.380  -36.050
 3psf A   242 D H  -63.768  -34.827  178.563    6.830   32.060  -38.750
 3psf A   243 Y H  -63.931  -40.081  177.866   10.620   32.140  -38.480

 1pjh A   170 G L   95.810  153.398 -171.991   -6.410   12.970  142.600
 1pjh A   171 T H  -67.169  -48.730 -174.072   -3.190   12.560  144.570
 1pjh A   172 N H  -62.782  -44.290  177.502   -0.860   11.550  141.740
 1pjh A   173 T H  -64.530  -41.486  178.419   -1.980   14.380  139.460
 1pjh A   174 T H  -59.466  -42.878  178.839   -1.760   16.850  142.340
 1pjh A   175 Y H  -59.184  -49.717 -177.609    1.830   15.800  143.010
 1pjh A   176 E H  -59.811  -42.502 -175.888    2.900   16.270  139.390
 1pjh A   177 C H  -69.868  -50.062 -175.388    1.280   19.710  139.150
 1pjh A   178 L H  -68.142  -45.820 -172.446    2.480   21.140  142.470

 2gwg A   193 H H  -74.423  -16.996  179.520   60.940   27.980   77.220
 2gwg A   194 Y H  -74.539  -20.715  174.096   59.400   27.490   73.780
 2gwg A   195 L H  -76.578  -38.551  179.021   57.790   24.300   75.070
 2gwg A   196 N H  -69.478  -39.972  179.247   56.200   26.120   78.000
 2gwg A   197 A H  -62.304  -36.048  179.114   54.920   28.930   75.780
 2gwg A   198 D H  -62.308  -50.147 -179.711   53.210   26.360   73.570
 2gwg A   199 T H  -65.031  -39.990 -179.557   51.260   24.800   76.440
 2gwg A   200 T H  -63.384  -44.895 -179.559   50.460   28.200   77.920
 2gwg A   201 A H  -57.727  -45.068  178.819   49.090   29.540   74.640

 3khi A   110 G L -117.252   15.555 -178.573  -11.300   26.450    9.730
 3khi A   111 L H  -72.080  -46.185  177.283  -11.270   22.860    8.480
 3khi A   112 V H  -66.532  -37.795  177.927  -15.050   22.530    8.300
 3khi A   113 H H  -54.885  -55.612 -178.845  -15.300   26.010    6.790
 3khi A   114 N H  -60.049  -41.120  177.755  -13.090   25.130    3.820
 3khi A   115 Q H  -57.975  -42.063  178.079  -14.900   21.820    3.390
 3khi A   116 R H  -67.858  -39.984 -178.613  -18.200   23.690    3.150
 3khi A   117 V H  -59.906  -39.930 -173.797  -16.740   26.250    0.760
 3khi A   118 V L  -92.612    5.848  173.173  -15.630   23.580   -1.700

 1gai A    70 G L  121.511   -5.104  178.827   34.220   33.180   36.990
 1gai A    71 D L  -80.002   72.106 -169.773   31.810   33.410   34.060
 1gai A    72 T H  -71.164  -18.569 -176.361   28.890   32.110   36.110
 1gai A    73 D H  -63.556  -14.969 -176.041   26.330   33.410   33.620
 1gai A    74 L H  -84.978   -7.152 -174.401   27.090   30.370   31.480
 1gai A    75 L H  -50.407  -52.826 -176.182   25.700   28.000   34.100
 1gai A    76 S H  -59.055  -41.938 -179.466   22.260   27.730   32.510
 1gai A    77 T H  -61.811  -43.742 -178.360   23.730   27.120   29.060
 1gai A    78 I H  -64.009  -44.688 -179.452   25.960   24.300   30.310

 2xwu B   157 V L -114.892  154.006  178.726    5.080   20.010  -48.110
 2xwu B   158 D L  -56.370  155.820 -175.309    1.630   19.150  -49.450
 2xwu B   159 G H  -57.776  -43.180 -177.253   -1.200   18.930  -46.910
 2xwu B   160 Q H  -64.575  -42.203 -179.817   -1.510   15.160  -47.270
 2xwu B   161 G H  -64.539  -38.619 -178.427    2.210   14.580  -46.790
 2xwu B   162 R H  -71.547  -41.770 -179.151    2.280   16.760  -43.680
 2xwu B   163 C H  -65.651  -42.412  178.401   -0.810   15.170  -42.120
 2xwu B   164 L H  -65.091  -38.066  177.630    0.510   11.650  -42.700
 2xwu B   165 A H  -67.588  -38.780  177.409    3.860   12.640  -41.200

 2pq6 A    87 D L  -68.849  119.307 -172.448    5.500   -0.980   14.040
 2pq6 A    88 V H  -65.191  -46.250  176.196    8.860   -0.730   15.800
 2pq6 A    89 P H  -51.086  -49.592 -179.178    9.620   -4.450   15.630
 2pq6 A    90 T H  -65.579  -40.025  178.008    9.030   -4.400   11.870
 2pq6 A    91 L H  -59.502  -51.040  179.082   11.030   -1.200   11.480
 2pq6 A    92 C H  -56.274  -45.105  179.328   14.040   -2.640   13.300
 2pq6 A    93 Q H  -54.111  -45.753 -179.124   13.870   -5.790   11.180
 2pq6 A    94 S H  -69.490  -36.173 -179.512   14.090   -3.720    8.000
 2pq6 A    95 V H  -56.160  -30.066 -168.677   16.850   -1.530    9.420

 2pft A   195 V H  -67.204  -48.836 -178.815   55.650   49.590   34.740
 2pft A   196 E H  -58.341  -42.944  179.257   53.990   50.430   31.420
 2pft A   197 T H  -62.455  -48.880 -179.328   56.960   52.580   30.400
 2pft A   198 D H  -63.856  -40.484 -179.468   59.520   49.920   31.300
 2pft A   199 A H  -58.911  -47.476 -179.890   57.470   47.190   29.630
 2pft A   200 Y H  -64.377  -41.481  178.697   57.370   49.040   26.310
 2pft A   201 I H  -55.857  -44.262 -176.939   61.080   49.840   26.520
 2pft A   202 H H  -74.835  -32.336  177.668   61.940   46.160   26.860
 2pft A   203 C H  -67.024  -36.511  175.452   59.480   45.140   24.150

 3kgy A    52 N H   52.845   34.954 -177.551   52.850    9.690    3.410
 3kgy A    53 W H  -69.438  -29.970  178.433   53.000   10.270    7.160
 3kgy A    54 G H  -66.070  -44.196  179.892   53.080   14.030    6.630
 3kgy A    55 A H  -66.342  -44.011 -179.257   49.820   14.010    4.670
 3kgy A    56 K H  -65.174  -40.090  176.495   48.090   11.700    7.140
 3kgy A    57 W H  -62.352  -47.391  179.450   49.240   13.830   10.070
 3kgy A    58 G H  -56.087  -45.083 -178.545   48.010   17.020    8.410
 3kgy A    59 A H  -62.740  -26.325 -177.810   44.580   15.490    7.810
 3kgy A    60 L H  -74.751  -40.856 -170.875   44.400   14.630   11.510

 1dp4 A   312 G L  155.371  166.978 -176.893   31.450  169.460   28.960
 1dp4 A   313 L H  -69.339  -19.831 -179.712   30.050  170.870   25.720
 1dp4 A   314 K H  -62.094  -20.705 -175.979   30.700  167.530   24.040
 1dp4 A   315 N H  -72.437   -8.922  175.710   27.620  166.220   25.840
 1dp4 A   316 I H  -67.160  -26.836 -172.473   25.500  168.170   23.350
 1dp4 A   317 I H  -68.474  -55.154  176.465   26.250  165.520   20.730
 1dp4 A   318 P H  -64.103  -30.049  174.464   24.570  162.550   22.410
 1dp4 A   319 A H  -69.504  -32.947  177.315   21.860  164.980   23.480
 1dp4 A   320 S H  -77.093  -30.055  167.192   21.420  165.960   19.840

 2f8l A    66 K L   77.402  -22.860  176.702   57.980   24.870   74.340
 2f8l A    67 Q H  -59.001  -41.871  178.834   59.120   27.670   72.030
 2f8l A    68 L H  -64.778  -39.098  176.559   62.690   26.430   72.360
 2f8l A    69 K H  -63.266  -41.677  177.774   61.560   22.890   71.510
 2f8l A    70 L H  -61.704  -49.055 -177.639   59.780   24.200   68.420
 2f8l A    71 Q H  -60.665  -42.848  178.866   62.790   26.180   67.230
 2f8l A    72 A H  -59.445  -41.583  179.634   65.110   23.210   67.700
 2f8l A    73 S H  -65.938  -40.840 -178.741   62.800   21.040   65.590
 2f8l A    74 Y H  -64.489  -41.041 -172.219   62.600   23.660   62.840

 3c9h A   182 G L -121.306  -33.031 -179.118   50.450   13.480   13.430
 3c9h A   183 V H  -77.858  -28.670  172.839   52.870   11.810   11.020
 3c9h A   184 G H  -63.942  -46.392  174.047   51.350   13.710    8.100
 3c9h A   185 F H  -58.849  -46.330  178.349   52.100   16.970    9.890
 3c9h A   186 L H  -53.595  -51.316 -179.264   55.600   15.710   10.660
 3c9h A   187 F H  -59.203  -39.470  176.868   56.280   14.950    7.000
 3c9h A   188 M H  -66.605  -35.902 -177.905   55.010   18.400    6.060
 3c9h A   189 S H  -71.646  -33.684  176.580   57.190   19.970    8.750
 3c9h A   190 R H  -77.350  -36.005  173.926   60.290   18.210    7.430

 1to6 A   246 G L  111.528   -8.013  179.990    4.420  -16.320   26.930
 1to6 A   247 I H  -54.636  -40.547  177.844    3.270  -14.340   29.960
 1to6 A   248 A H  -60.561  -44.688  176.916   -0.170  -15.910   29.590
 1to6 A   249 G H  -60.746  -43.800 -179.498    1.370  -19.380   29.630
 1to6 A   250 G H  -60.732  -45.001 -179.863    3.430  -18.500   32.700
 1to6 A   251 L H  -60.418  -43.841  179.851    0.380  -17.250   34.590
 1to6 A   252 C H  -65.926  -40.151 -174.164   -1.550  -20.440   33.810
 1to6 A   253 A H  -75.366  -41.595 -162.466    1.370  -22.700   34.700
 1to6 A   254 F H -112.379  -21.175  175.251    2.710  -20.980   37.800

 2p9b A   113 M H  -56.718  -49.400  179.604   35.380   39.620   12.460
 2p9b A   114 A H  -65.190  -37.841 -178.563   37.710   40.800    9.690
 2p9b A   115 A H  -64.997  -45.308 -178.861   38.070   37.270    8.350
 2p9b A   116 T H  -66.456  -44.204  177.709   34.320   36.690    8.070
 2p9b A   117 V H  -60.814  -42.315  178.217   33.700   40.090    6.490
 2p9b A   118 K H  -64.352  -44.534 -175.343   36.490   39.440    3.980
 2p9b A   119 H H  -62.522  -43.001 -178.293   35.270   35.940    3.170
 2p9b A   120 N H  -69.917  -35.606  174.648   31.710   37.060    2.420
 2p9b A   121 A H  -64.871  -36.515  177.493   32.980   39.930    0.280

 2pqg A   157 E L  -90.432   31.273  152.377    9.890  -31.820   50.790
 2pqg A   158 A L  -81.414   59.047 -173.089    8.690  -28.620   49.230
 2pqg A   159 A H  -64.116  -32.044  178.349    9.780  -30.390   46.050
 2pqg A   160 D H  -61.272  -46.733 -179.208    7.350  -28.350   43.960
 2pqg A   161 L H  -67.774  -41.433  179.714    8.940  -25.070   45.030
 2pqg A   162 A H  -60.087  -43.682  179.648   12.480  -26.410   44.640
 2pqg A   163 A H  -64.888  -42.090  179.389   11.770  -27.520   41.070
 2pqg A   164 A H  -59.160  -46.228 -178.140   10.190  -24.170   40.190
 2pqg A   165 A H  -64.834  -43.304 -177.890   13.230  -22.240   41.430

 2x06 A   274 G L  117.743  157.051 -176.912   15.010  196.030   34.640
 2x06 A   275 K H  -65.767  -59.266 -175.301   11.410  196.340   35.840
 2x06 A   276 E H  -64.111  -36.873  177.375   11.900  198.540   38.890
 2x06 A   277 E H  -65.010  -44.580  176.021   14.540  200.620   37.120
 2x06 A   278 F H  -56.442  -49.653 -177.176   12.230  201.170   34.150
 2x06 A   279 K H  -60.180  -41.712  176.909    9.380  202.270   36.410
 2x06 A   280 R H  -60.266  -43.062 -177.630   11.640  204.730   38.210
 2x06 A   281 K H  -67.499  -38.005  177.197   12.790  206.210   34.900
 2x06 A   282 V H  -63.944  -43.711  178.025    9.220  206.580   33.670

 3h2s A    78 R L -110.095   28.029 -179.314   35.420   47.310   37.120
 3h2s A    79 G L  -61.419  -21.160 -178.983   33.090   50.270   37.660
 3h2s A    80 Y H  -64.990  -19.110  178.736   31.850   49.670   34.110
 3h2s A    81 L H  -62.013  -30.145  175.613   29.920   46.700   35.490
 3h2s A    82 H H  -56.648  -39.948 -179.429   27.440   49.200   36.900
 3h2s A    83 L H  -79.839  -42.752 -176.017   26.520   50.150   33.340
 3h2s A    84 D H  -64.818  -40.002  176.939   26.770   46.680   31.810
 3h2s A    85 F H  -56.507  -50.487 -176.948   24.480   45.180   34.440
 3h2s A    86 A H  -67.022  -42.745  179.949   21.730   47.720   33.740

 3pt1 A   176 D H  -72.830  -28.263  176.936   -3.790   28.750  -23.770
 3pt1 A   177 I H  -67.101  -41.053  176.520   -4.240   27.860  -20.100
 3pt1 A   178 L H  -62.352  -40.426  178.332   -6.910   25.310  -21.000
 3pt1 A   179 K H  -58.330  -41.341  176.342   -4.570   23.800  -23.590
 3pt1 A   180 V H  -60.433  -45.961  178.686   -2.000   23.240  -20.840
 3pt1 A   181 L H  -61.900  -41.356  179.986   -4.610   21.500  -18.690
 3pt1 A   182 F H  -56.132  -50.879  179.399   -5.700   19.350  -21.630
 3pt1 A   183 K H  -59.641  -40.011  178.366   -2.190   17.980  -22.160
 3pt1 A   184 E H  -58.376  -53.561 -173.332   -1.890   17.330  -18.430

 2fna A   241 G L -102.194    2.235 -179.534   14.170   41.810   46.640
 2fna A   242 I L  -65.873  117.508 -175.253   11.410   43.340   48.750
 2fna A   243 P H  -53.766  -44.630 -175.951   12.640   46.770   49.850
 2fna A   244 G H  -56.129  -45.499 -175.762   10.780   46.590   53.160
 2fna A   245 W H  -73.059  -37.425  177.490   12.470   43.350   54.220
 2fna A   246 L H  -66.326  -37.234  177.260   15.910   44.440   53.030
 2fna A   247 T H  -64.169  -46.355  178.093   15.550   47.680   54.980
 2fna A   248 Y H  -59.059  -45.899  177.914   14.640   45.820   58.160
 2fna A   249 F H  -54.994  -54.897 -178.017   17.610   43.490   57.720

 2jk8 A   205 G L   75.082   21.374 -175.734   17.860   40.410   62.080
 2jk8 A   206 D L  -84.838  114.136 -173.066   17.560   41.720   65.640
 2jk8 A   207 L L  -88.301  -15.271 -164.774   14.190   43.420   66.100
 2jk8 A   208 E H  -58.537  -44.335  177.940   14.610   44.220   69.780
 2jk8 A   209 P H  -58.660  -38.349 -178.534   16.140   47.660   69.250
 2jk8 A   210 M H  -75.193  -35.287  175.836   13.300   48.530   66.880
 2jk8 A   211 Q H  -64.809  -40.469  173.687   10.660   47.180   69.260
 2jk8 A   212 H H  -63.817  -44.568  176.761   12.100   49.400   71.980
 2jk8 A   213 L H  -54.953  -54.751 -178.074   12.130   52.330   69.550

 1l7a A    98 E H   48.529   51.826  178.615   48.420   52.550    8.380
 1l7a A    99 I H  -53.234  -34.195 -174.069   44.930   52.730    6.870
 1l7a A   100 H H  -66.293  -42.623  179.078   44.780   48.940    7.060
 1l7a A   101 E H  -65.405  -37.571  179.859   45.190   48.790   10.840
 1l7a A   102 M H  -64.843  -42.044  176.634   42.530   51.480   11.290
 1l7a A   103 V H  -64.906  -38.046  177.238   40.030   49.490    9.220
 1l7a A   104 N H  -59.104  -45.032  178.615   40.890   46.380   11.240
 1l7a A   105 W H  -64.523  -36.269  173.419   40.010   48.200   14.460
 1l7a A   106 A H  -60.858  -43.203  177.261   36.760   49.310   12.830

 3nwj A   178 T L   77.039  -54.978  171.964   19.670  -40.950    6.410
 3nwj A   179 Y H  -53.721  -48.198 -175.977   22.660  -38.620    6.670
 3nwj A   180 T H  -73.907  -29.522  174.788   24.860  -41.570    7.610
 3nwj A   181 A H  -66.620  -45.964  176.125   23.270  -43.750    4.920
 3nwj A   182 A H  -65.041  -40.534  179.817   24.070  -41.160    2.260
 3nwj A   183 L H  -61.984  -40.354  178.305   27.530  -40.640    3.740
 3nwj A   184 N H  -63.662  -43.988  178.173   28.240  -44.370    3.510
 3nwj A   185 R H  -63.481  -43.126  179.527   27.160  -44.460   -0.130
 3nwj A   186 L H  -65.072  -38.573  178.833   29.250  -41.380   -0.940

 1lj9 A    30 G L   83.094    4.559 -176.717    7.210   16.690   23.360
 1lj9 A    31 Q H  -62.011  -31.697 -178.575    5.090   17.540   26.390
 1lj9 A    32 Y H  -64.818  -25.677  178.386    2.570   14.860   25.410
 1lj9 A    33 L H  -64.625  -34.691 -177.160    5.290   12.260   25.950
 1lj9 A    34 Y H  -78.645  -38.036  177.705    5.430   13.120   29.650
 1lj9 A    35 L H  -65.531  -38.068  174.376    1.660   13.120   30.140
 1lj9 A    36 V H  -59.163  -48.251 -179.556    1.510    9.680   28.550
 1lj9 A    37 R H  -60.260  -39.463 -179.901    4.140    8.370   30.960
 1lj9 A    38 V H  -66.147  -42.986 -179.081    2.230    9.820   33.910

 1dkq A   209 G L   76.405 -148.390 -168.341  -19.390   29.860   18.870
 1dkq A   210 A H  -65.004  -29.740 -174.211  -19.460   28.300   22.330
 1dkq A   211 V H  -58.299  -54.804 -176.216  -15.890   27.000   22.140
 1dkq A   212 S H  -76.209  -32.502  174.769  -14.130   30.370   22.120
 1dkq A   213 L H  -63.252  -47.915 -178.766  -16.790   31.990   24.290
 1dkq A   214 A H  -64.998  -41.229  176.758  -16.460   29.300   26.960
 1dkq A   215 S H  -57.872  -47.097  176.753  -12.670   29.480   26.830
 1dkq A   216 M H  -61.954  -51.545 -171.806  -12.820   33.230   27.410
 1dkq A   217 L H  -61.059  -44.035 -176.270  -15.520   33.080   30.080

 2gwg A    80 G L   65.233 -159.480 -176.230   65.350   48.210   72.520
 2gwg A    81 D L  -99.541 -159.644 -178.991   62.120   49.940   71.520
 2gwg A    82 F H  -66.008  -39.910 -178.086   59.830   49.800   68.490
 2gwg A    83 N H  -59.888  -42.571  177.473   62.310   51.660   66.280
 2gwg A    84 V H  -68.032  -47.561 -179.399   64.990   49.050   66.950
 2gwg A    85 S H  -63.177  -35.417 -179.296   62.610   46.120   66.590
 2gwg A    86 S H  -65.010  -48.034  178.409   61.200   47.600   63.390
 2gwg A    87 T H  -63.415  -47.045 -179.367   64.600   47.880   61.710
 2gwg A    88 W H  -59.474  -47.202 -178.225   65.710   44.460   62.930

 2abs A   271 H H  -60.981  -43.608 -179.574   10.750  -19.230 -121.690
 2abs A   272 A H  -59.855  -42.538  177.346   11.500  -20.940 -118.380
 2abs A   273 V H  -62.040  -42.114  178.879   12.050  -24.250 -120.170
 2abs A   274 E H  -62.635  -40.813 -178.601   14.380  -22.570 -122.650
 2abs A   275 V H  -67.868  -42.629  178.693   16.390  -20.990 -119.830
 2abs A   276 C H  -64.249  -41.735  177.828   16.710  -24.250 -117.910
 2abs A   277 T H  -65.463  -40.131  176.573   17.800  -26.080 -121.060
 2abs A   278 G H  -61.999  -48.143  179.435   20.320  -23.340 -121.810
 2abs A   279 A H  -65.017  -27.591  178.644   21.740  -23.480 -118.290

 2eb4 A   155 P L   84.963  108.468  179.504  -42.770  -16.340   14.450
 2eb4 A   156 R L  -65.054  106.803 -169.438  -39.110  -16.090   15.470
 2eb4 A   157 K H  -68.167  -20.684  178.131  -39.140  -12.870   17.470
 2eb4 A   158 V H  -58.158  -41.315 -177.206  -35.390  -12.450   17.020
 2eb4 A   159 F H  -70.799  -30.588  174.351  -35.890  -11.550   13.360
 2eb4 A   160 D H  -65.942  -45.754 -178.760  -38.510   -8.970   14.310
 2eb4 A   161 T H  -63.440  -43.410  179.102  -36.150   -7.290   16.770
 2eb4 A   162 I H  -64.829  -45.031  174.466  -33.300   -7.200   14.250
 2eb4 A   163 S H  -57.514  -34.914 -178.832  -35.600   -5.830   11.560

 2ddh A   450 G H   72.377 -161.092 -177.959   54.770   10.420   54.700
 2ddh A   451 M H  -71.289   -6.675 -177.748   54.480    9.840   58.450
 2ddh A   452 V H -100.857    8.842  179.774   56.550    6.690   57.960
 2ddh A   453 S H  -55.202  -28.940 -176.412   59.620    8.600   56.770
 2ddh A   454 Y H  -64.759  -21.043 -178.855   61.210    7.780   60.130
 2ddh A   455 L H  -69.222  -15.259  175.822   61.430    4.150   59.030
 2ddh A   456 N H  -68.036  -19.839 -177.455   64.240    5.210   56.710
 2ddh A   457 D H  -84.439    2.790  176.846   66.390    5.580   59.830
 2ddh A   458 L L  -61.668  156.500    3.215   66.230    1.820   60.350

 3pie A   304 G L  100.960   27.514  177.850   36.880    9.540   26.660
 3pie A   305 A H  -75.367  -20.724 -165.589   37.430   12.440   29.060
 3pie A   306 F H  -64.023  -46.080  173.232   41.160   12.370   28.430
 3pie A   307 P H  -50.460  -47.046  179.820   41.060   14.280   25.140
 3pie A   308 V H  -62.306  -46.441  179.292   39.010   16.950   26.910
 3pie A   309 L H  -58.715  -38.498  173.301   41.400   17.090   29.860
 3pie A   310 L H  -63.815  -40.647 -175.987   44.230   17.620   27.380
 3pie A   311 Q H  -65.132  -38.417  177.350   42.210   20.330   25.630
 3pie A   312 T H  -63.651  -35.214  173.379   41.760   22.270   28.860

 3h9c A   468 G L   84.063   13.640 -175.864   -4.720  -13.670   81.280
 3h9c A   469 R L -107.452   23.227 -178.585   -4.170  -11.320   78.350
 3h9c A   470 D H  -59.721  -46.811 -178.345   -4.260  -14.000   75.660
 3h9c A   471 A H  -59.352  -43.169  178.545   -7.450  -12.650   74.100
 3h9c A   472 D H  -62.802  -41.139 -179.195   -6.000   -9.150   73.900
 3h9c A   473 L H  -61.055  -46.358 -179.989   -2.810  -10.470   72.300
 3h9c A   474 Q H  -62.310  -44.052  178.945   -4.710  -12.290   69.550
 3h9c A   475 A H  -60.124  -45.038 -179.160   -6.860   -9.230   68.840
 3h9c A   476 I H  -61.860  -54.110 -175.118   -3.810   -6.980   68.590

 2zo4 A   285 R L -135.692  -38.931 -178.326  -36.470   -0.760   11.870
 2zo4 A   286 R H  -56.597  -44.591 -177.664  -33.910   -3.080   10.280
 2zo4 A   287 F H  -74.993  -30.795  174.166  -32.060   -0.180    8.670
 2zo4 A   288 A H  -62.430  -42.323  174.992  -32.340    1.890   11.850
 2zo4 A   289 F H  -60.240  -51.715 -176.069  -30.530   -0.900   13.700
 2zo4 A   290 A H  -59.217  -41.845  178.897  -27.800   -1.180   11.070
 2zo4 A   291 E H  -65.803  -49.467  178.137  -27.210    2.570   11.080
 2zo4 A   292 T H  -54.049  -41.669 -179.991  -27.170    2.810   14.870
 2zo4 A   293 L H  -64.988  -42.570  176.730  -24.610    0.000   14.950

 3saf A   283 G L  109.983   14.683  176.579   55.110   28.230   21.270
 3saf A   284 Q L -108.202  142.223 -175.843   51.520   28.630   22.460
 3saf A   285 P L  -90.346   23.266 -175.518   48.580   26.790   20.920
 3saf A   286 V H  -61.086  -54.934 -178.664   46.300   29.770   21.460
 3saf A   287 Q H  -65.098  -29.302 -179.560   45.730   30.620   17.800
 3saf A   288 L H  -65.962  -44.574  178.439   45.470   26.910   17.010
 3saf A   289 Q H  -64.584  -31.088  177.744   42.500   26.410   19.340
 3saf A   290 V H  -60.285  -45.593  176.981   40.870   29.450   17.730
 3saf A   291 V H  -64.283  -40.429  176.740   40.810   27.690   14.360

 2pz9 A   138 P L   76.953  -78.013  172.869   31.070   13.550    1.420
 2pz9 A   139 L H  -69.704  -42.784  178.835   29.120   11.260    3.730
 2pz9 A   140 Q H  -53.901  -36.812  179.461   27.690   14.250    5.590
 2pz9 A   141 A H  -61.830  -48.840  177.964   26.200   15.400    2.290
 2pz9 A   142 T H  -60.202  -39.965  178.276   24.310   12.130    1.790
 2pz9 A   143 I H  -61.637  -47.523  178.573   23.120   12.310    5.390
 2pz9 A   144 A H  -60.207  -36.394  175.898   21.790   15.840    4.930
 2pz9 A   145 G H  -64.604  -46.306 -178.567   20.000   14.630    1.810
 2pz9 A   146 K H  -63.387  -35.684  177.094   18.430   11.700    3.650

 1f5n A   166 E L -113.183  -31.490 -177.975   52.340   14.080   26.200
 1f5n A   167 D H  -62.091  -34.633 -178.094   54.430   12.410   23.500
 1f5n A   168 S H  -64.944  -17.762 -179.266   55.170    9.480   25.800
 1f5n A   169 A H  -65.572  -18.079 -178.511   51.450    8.740   25.790
 1f5n A   170 D H  -87.357  -13.935 -171.719   51.930    7.240   22.330
 1f5n A   171 F H  -52.564  -48.899 -173.069   54.590    4.800   23.510
 1f5n A   172 V H  -58.347  -19.927 -174.401   52.200    1.980   24.370
 1f5n A   173 S H  -72.833  -30.339 -170.826   50.970    2.050   20.780
 1f5n A   174 F H -130.572   -4.416  179.629   54.240    0.880   19.260

 3agd A   384 G L  133.408    2.176 -178.321   39.210   41.650   32.920
 3agd A   385 G L  -52.483  -13.847  172.054   35.450   41.920   33.460
 3agd A   386 G L   65.959 -123.420 -177.560   35.900   45.120   31.460
 3agd A   387 A L -100.108    6.872 -177.444   32.760   47.260   31.400
 3agd A   388 V L  -58.736  -37.595 -176.063   30.490   44.430   32.530
 3agd A   389 H H  -63.413  -18.392 -178.634   30.390   45.800   36.070
 3agd A   390 E H  -65.581  -23.056  177.494   28.690   48.910   34.680
 3agd A   391 A H  -65.297  -44.424  178.447   25.490   46.870   34.420
 3agd A   392 A H  -64.355  -39.784  177.127   25.320   46.430   38.190

 3f41 A   588 W L  -65.381  -17.491 -174.727   24.730   -2.260   56.840
 3f41 A   589 K L  -76.835  -18.666 -171.344   23.730   -2.910   60.450
 3f41 A   590 A H  -44.454  -55.116 -175.625   25.770   -6.110   60.650
 3f41 A   591 D H  -63.578  -27.950 -179.666   28.890   -4.450   62.060
 3f41 A   592 Y H  -75.534  -34.513  172.142   26.730   -2.470   64.490
 3f41 A   593 Y H  -63.732  -41.914  178.315   25.180   -5.660   65.830
 3f41 A   594 H H  -63.687  -42.414  177.955   28.670   -7.060   66.340
 3f41 A   595 Q H  -57.593  -47.929  179.768   29.750   -3.910   68.170
 3f41 A   596 K H  -62.015  -46.373 -177.837   26.820   -4.170   70.570

 2xa0 A    92 V L  -62.815  -35.527  163.195   17.600  -13.210   -9.450
 2xa0 A    93 V H  -72.277  -19.967  177.643   20.200  -14.550  -11.840
 2xa0 A    94 H H  -65.202  -49.898  178.296   22.560  -12.600   -9.580
 2xa0 A    95 L H  -62.811  -44.993  177.742   21.930  -14.860   -6.590
 2xa0 A    96 T H  -59.342  -43.592  179.743   22.080  -17.960   -8.770
 2xa0 A    97 L H  -68.097  -30.888  173.304   25.360  -16.780  -10.290
 2xa0 A    98 R H  -63.491  -43.766 -177.424   26.650  -16.130   -6.780
 2xa0 A    99 Q H  -71.086  -42.037  178.252   25.870  -19.710   -5.770
 2xa0 A   100 A H  -65.697  -38.838  178.303   27.290  -21.230   -8.960

 1wp9 A   271 G L  -61.491  -28.071 -178.297  104.720   46.080   28.160
 1wp9 A   272 L H  -67.924  -17.657 -178.723  102.010   46.800   30.730
 1wp9 A   273 L H  -62.900  -30.583  178.167   99.610   47.430   27.850
 1wp9 A   274 L H  -64.132  -48.968 -178.928   99.320   43.670   27.370
 1wp9 A   275 Y H  -66.453  -34.530  176.998   98.120   43.050   30.920
 1wp9 A   276 H H  -65.012  -41.298  175.601   95.750   46.010   30.670
 1wp9 A   277 A H  -62.029  -44.886  177.443   94.220   44.510   27.530
 1wp9 A   278 M H  -64.973  -35.078  179.729   93.830   41.160   29.290
 1wp9 A   279 A H  -65.036  -45.879  179.280   92.380   42.960   32.310

 3mhs A   217 R L   62.796   32.501  176.379   35.430    6.280   94.180
 3mhs A   218 Q L -109.438    5.018 -174.276   33.340    6.320   91.010
 3mhs A   219 T H  -64.553  -51.672  178.851   30.580    8.450   92.520
 3mhs A   220 G H  -64.379  -35.907  179.329   31.860   11.800   91.240
 3mhs A   221 F H  -63.994  -44.217  177.822   32.740   10.200   87.910
 3mhs A   222 I H  -64.397  -38.876  175.696   29.190    8.910   87.450
 3mhs A   223 Y H  -59.274  -42.616 -179.994   27.860   12.340   88.380
 3mhs A   224 L H  -67.410  -35.310  173.901   30.020   13.890   85.670
 3mhs A   225 L H  -60.868  -39.715  178.100   28.720   11.330   83.180

 2oyr A   185 K H  -57.289  -41.796 -179.623   17.410   36.160   34.390
 2oyr A   186 E H  -54.765  -48.005 -179.538   20.140   38.360   32.920
 2oyr A   187 M H  -65.023  -35.009  178.295   17.580   40.630   31.250
 2oyr A   188 R H  -60.009  -44.243 -178.660   15.560   40.750   34.470
 2oyr A   189 V H  -71.359  -42.810 -178.331   18.520   42.150   36.400
 2oyr A   190 F H  -64.246  -45.336 -174.476   19.610   44.550   33.660
 2oyr A   191 Q H  -73.714  -18.558  176.084   16.140   45.980   33.060
 2oyr A   192 S H  -75.033  -18.862  172.292   15.670   46.480   36.800
 2oyr A   193 L H  -94.579  -50.608 -174.958   18.490   49.020   36.580

 1ps1 A   178 G L   85.595   28.666 -176.015   55.200   61.150   35.400
 1ps1 A   179 V H  -68.451  -58.796 -169.233   53.360   61.370   38.720
 1ps1 A   180 Q H  -63.209  -43.173  173.976   56.170   61.700   41.240
 1ps1 A   181 P H  -54.534  -35.158  178.020   58.110   64.230   39.170
 1ps1 A   182 T H  -72.673  -46.371  178.847   54.890   66.250   39.150
 1ps1 A   183 V H  -62.103  -37.247  177.932   54.300   65.890   42.890
 1ps1 A   184 D H  -59.918  -43.362 -177.504   57.910   66.890   43.530
 1ps1 A   185 L H  -64.294  -25.094  175.911   57.450   70.140   41.610
 1ps1 A   186 A H  -61.269  -35.206  174.370   54.570   70.960   43.950

 1urj A   309 G L -106.518   15.312 -176.572   50.140   35.740   61.720
 1urj A   310 F H  -63.895  -50.556 -175.623   47.750   37.620   64.000
 1urj A   311 E H  -66.459  -39.161  173.123   45.840   39.460   61.280
 1urj A   312 Q H  -54.246  -55.295  178.261   45.600   36.310   59.160
 1urj A   313 R H  -57.547  -47.528 -177.576   44.040   34.410   62.070
 1urj A   314 L H  -58.160  -43.295 -178.255   41.810   37.350   62.980
 1urj A   315 A H  -62.958  -29.144 -174.508   40.490   37.650   59.430
 1urj A   316 S H  -78.576  -41.344  178.383   39.550   33.970   59.440
 1urj A   317 V H  -73.650  -34.092  177.304   37.540   33.990   62.670

 1z7l A    29 T H  -76.540  -32.776  175.538   59.260   16.780   65.010
 1z7l A    30 L H  -66.080  -45.215  175.535   60.340   14.950   61.860
 1z7l A    31 Q H  -62.006  -42.354  175.672   59.680   11.600   63.510
 1z7l A    32 W H  -58.108  -46.427 -179.434   56.350   12.930   64.750
 1z7l A    33 A H  -60.524  -41.897  177.336   55.440   14.050   61.230
 1z7l A    34 R H  -62.140  -40.974  177.616   56.280   10.600   59.870
 1z7l A    35 D H  -62.636  -41.047  179.641   54.080    9.020   62.540
 1z7l A    36 E H  -62.072  -45.528  179.089   51.210   11.330   61.590
 1z7l A    37 F H  -50.763  -47.904  178.941   51.460   10.380   57.920

 2z5l A   213 N L -156.836    8.998 -176.615   27.510   -3.260    3.180
 2z5l A   214 R H  -70.456  -69.799 -179.589   29.580   -1.550    0.490
 2z5l A   215 R H  -72.867  -29.983  179.630   27.180    0.940   -1.080
 2z5l A   216 A H  -57.429  -51.227 -178.142   24.880    0.760    1.940
 2z5l A   217 L H  -72.106  -32.716  176.065   27.460    2.270    4.290
 2z5l A   218 E H  -61.417  -43.963  178.228   28.640    4.680    1.600
 2z5l A   219 L H  -63.107  -40.921  177.665   25.120    6.070    1.280
 2z5l A   220 A H  -58.209  -44.993  179.506   24.890    6.450    5.050
 2z5l A   221 A H  -64.685  -37.391  176.533   28.090    8.510    5.080

 3qek A    82 T L  -72.530  142.164  170.897   25.750    7.120   27.310
 3qek A    83 P L  -71.200   -6.162 -161.692   24.860    8.010   23.730
 3qek A    84 T H  -55.736  -43.649  179.183   28.000    6.110   22.850
 3qek A    85 P H  -54.211  -40.164 -176.567   26.250    3.000   21.550
 3qek A    86 I H  -78.367  -44.473  176.513   24.230    5.150   19.150
 3qek A    87 S H  -56.213  -43.913 -178.453   27.080    7.450   18.110
 3qek A    88 Y H  -68.867  -51.736 -175.050   29.230    4.420   17.310
 3qek A    89 T H  -59.991  -46.330 -179.658   26.600    2.330   15.540
 3qek A    90 A H  -78.369  -34.098 -178.557   25.390    5.200   13.350

 3ezu A   155 G L   80.328    4.744 -177.751   65.610  -19.840  -18.680
 3ezu A   156 L L -112.319   17.952 -178.744   65.830  -18.120  -15.300
 3ezu A   157 A H  -58.508  -47.716 -177.127   67.860  -15.130  -16.470
 3ezu A   158 T H  -72.707  -33.286  176.778   64.980  -12.690  -16.010
 3ezu A   159 A H  -63.133  -38.255  179.103   63.930  -14.300  -12.740
 3ezu A   160 E H  -67.140  -42.520 -179.031   67.420  -13.680  -11.350
 3ezu A   161 T H  -67.786  -31.300  169.011   67.410  -10.030  -12.400
 3ezu A   162 E H  -61.382  -48.630  178.680   64.060   -9.670  -10.660
 3ezu A   163 L H  -63.452  -35.513  179.512   65.600  -11.140   -7.510

 3d1r A   245 E L  -38.941   -8.706  176.696   -3.970   28.050   -3.780
 3d1r A   246 N H  -56.521  -40.496  179.182   -6.630   28.750   -1.160
 3d1r A   247 R H  -62.483  -43.514  179.507   -8.960   26.410   -3.030
 3d1r A   248 R H  -59.964  -44.699  179.450   -6.380   23.610   -2.980
 3d1r A   249 I H  -69.252  -43.008 -176.801   -5.920   23.960    0.780
 3d1r A   250 G H  -61.653  -39.467 -179.599   -9.620   24.410    1.490
 3d1r A   251 E H  -64.383  -38.455  175.400  -10.500   21.200   -0.350
 3d1r A   252 Q H  -64.366  -40.053  178.178   -8.010   19.270    1.780
 3d1r A   253 E H  -62.064  -44.428 -178.180   -9.560   20.790    4.910

 2yyk A   279 G L   95.962    1.412  178.250   63.470   40.620   37.440
 2yyk A   280 A H  -59.329  -35.383  179.454   62.690   37.430   39.370
 2yyk A   281 L H  -59.452  -47.110 -175.538   61.610   39.590   42.300
 2yyk A   282 N H  -69.895  -43.378 -178.888   58.930   41.390   40.300
 2yyk A   283 H H  -66.915  -39.091  176.127   57.620   38.290   38.530
 2yyk A   284 M H  -64.426  -46.309  177.338   57.480   36.360   41.800
 2yyk A   285 A H  -62.691  -30.005  174.463   55.660   39.220   43.520
 2yyk A   286 H H  -56.193  -51.861  177.881   53.300   39.200   40.550
 2yyk A   287 Q H  -63.413  -36.960 -179.674   52.150   35.690   41.440

 1d2v C   264 G L   78.742 -156.614 -170.764   28.450  -29.900  -18.850
 1d2v C   265 I H  -99.203   -6.256 -176.849   29.610  -26.370  -18.080
 1d2v C   266 D H  -61.812  -52.189 -176.869   31.570  -25.790  -21.290
 1d2v C   267 P H  -71.544  -25.642  177.053   28.630  -24.620  -23.390
 1d2v C   268 I H  -70.747  -46.030  178.713   27.270  -22.640  -20.450
 1d2v C   269 L H  -64.868  -38.617  175.432   30.500  -20.680  -19.970
 1d2v C   270 R H  -60.189  -45.010  177.494   30.660  -20.070  -23.710
 1d2v C   271 G H  -58.892  -44.370 -179.727   27.130  -18.680  -23.630
 1d2v C   272 L H  -59.212  -41.547 -175.612   28.050  -16.380  -20.750

 3m1i C   309 N L -109.253   31.530 -174.846   -3.840  -55.000  -58.600
 3m1i C   310 D H  -63.141  -43.105 -179.784   -1.970  -58.300  -58.850
 3m1i C   311 Q H  -61.513  -47.296  178.659   -2.430  -59.140  -55.170
 3m1i C   312 S H  -60.037  -43.493  178.984   -6.170  -58.480  -55.300
 3m1i C   313 F H  -61.089  -47.883 -175.479   -6.490  -60.570  -58.460
 3m1i C   314 L H  -64.985  -34.153  174.661   -4.540  -63.510  -57.030
 3m1i C   315 Q H  -68.588  -42.232  176.712   -6.700  -63.470  -53.900
 3m1i C   316 D H  -67.061  -34.086  178.623   -9.850  -63.370  -56.030
 3m1i C   317 L H  -66.455  -46.129  175.622   -8.420  -66.140  -58.200

 2b9w A   153 G L   67.282   32.349 -179.347   37.900   19.710   12.730
 2b9w A   154 C L -120.772   35.020 -175.161   40.680   20.950   10.460
 2b9w A   155 E H  -59.174  -33.351 -176.052   43.550   18.950   11.940
 2b9w A   156 A H  -59.599  -28.848 -178.026   44.630   17.800    8.480
 2b9w A   157 A H  -59.608  -23.211 -179.890   45.620   21.370    7.640
 2b9w A   158 R H  -53.847  -34.511 -177.443   48.580   20.890    9.980
 2b9w A   159 D H  -59.622  -30.644  177.565   50.320   18.960    7.210
 2b9w A   160 L H  -84.231  -49.806 -169.631   50.520   22.200    5.220
 2b9w A   161 W H  -69.635  -29.963 -168.378   51.100   24.750    7.970

 3o0y A   100 I H  -63.588  -42.402 -176.788   26.460   -2.590   52.690
 3o0y A   101 T H  -64.978  -42.565 -179.371   22.660   -2.590   52.600
 3o0y A   102 T H  -65.588  -40.298  174.729   22.330   -1.420   56.200
 3o0y A   103 K H  -65.762  -39.512  177.014   24.810    1.390   55.590
 3o0y A   104 N H  -64.492  -37.171  179.038   22.950    2.260   52.390
 3o0y A   105 N H  -61.205  -43.455  178.002   19.680    2.340   54.340
 3o0y A   106 Q H  -60.579  -50.726 -176.252   21.090    4.950   56.720
 3o0y A   107 Q H  -65.604  -45.161 -176.856   22.410    7.180   53.940
 3o0y A   108 V H  -67.317  -46.027 -176.389   19.350    6.840   51.700

 1ykd A   200 A H  -61.127  -42.362  179.534  -11.910    5.190   18.510
 1ykd A   201 M H  -64.998  -42.679  179.798  -10.590    6.500   21.820
 1ykd A   202 M H  -65.001  -39.874  178.326  -10.980   10.120   20.720
 1ykd A   203 K H  -65.655  -35.719  176.895  -14.540    9.470   19.540
 1ykd A   204 A H  -64.172  -39.580  175.522  -15.330    7.890   22.910
 1ykd A   205 V H  -62.123  -43.404  177.722  -14.140   11.070   24.620
 1ykd A   206 K H  -59.744  -42.899  179.191  -16.390   13.130   22.350
 1ykd A   207 S H  -61.372  -48.578 -175.330  -19.350   10.920   23.250
 1ykd A   208 L H  -65.075  -32.226 -177.131  -18.760   11.150   27.000

 3hj3 A   192 Q L  -83.500  -49.616  168.596    3.490  -24.280   20.590
 3hj3 A   193 L L -136.008  144.966  171.232    0.040  -22.730   20.310
 3hj3 A   194 K H  -63.088  -33.020  176.350   -2.650  -22.890   17.620
 3hj3 A   195 S H  -66.348  -44.144  179.506   -3.200  -19.210   18.370
 3hj3 A   196 I H  -63.410  -45.958 -179.676    0.480  -18.410   17.820
 3hj3 A   197 D H  -67.224  -42.890 -179.304    0.630  -20.380   14.570
 3hj3 A   198 D H  -65.004  -41.095  178.763   -2.690  -19.020   13.320
 3hj3 A   199 T H  -63.884  -48.962  179.404   -1.690  -15.440   14.110
 3hj3 A   200 V H  -60.162  -39.894  178.819    1.690  -15.760   12.390

 2qen A   237 G L   74.999   22.432  171.479   13.910    2.200   36.810
 2qen A   238 I L  -91.453  110.847 -172.205   16.110    5.100   35.730
 2qen A   239 P H  -57.102  -39.054 -179.065   18.860    3.580   33.610
 2qen A   240 G H  -54.989  -47.100 -175.344   21.230    6.470   34.310
 2qen A   241 W H  -83.620  -27.064  174.935   21.150    5.880   38.070
 2qen A   242 L H  -62.566  -40.737  176.352   20.910    2.100   37.730
 2qen A   243 V H  -65.289  -46.752 -179.548   24.290    2.130   35.990
 2qen A   244 V H  -57.191  -46.339  177.868   25.820    4.420   38.600
 2qen A   245 F H  -60.029  -48.612 -179.751   24.660    2.140   41.410

 1cpt A   208 A H  -80.123  -22.195  177.315   36.440   40.730   88.360
 1cpt A   209 A H  -62.427  -34.298  177.201   34.740   40.210   85.000
 1cpt A   210 R H  -72.921  -45.857 -178.411   37.530   42.240   83.420
 1cpt A   211 R H  -68.018  -31.260  179.622   40.330   40.460   85.280
 1cpt A   212 F H  -64.054  -51.940 -177.678   38.770   37.080   84.500
 1cpt A   213 H H  -59.611  -39.545 -179.492   38.770   37.530   80.720
 1cpt A   214 E H  -69.722  -38.895 -177.343   42.370   38.740   80.780
 1cpt A   215 T H  -67.975  -44.915  179.033   43.540   35.910   83.030
 1cpt A   216 I H  -66.792  -33.377  174.764   41.960   33.170   80.930

 2d4y A   387 S L   96.347 -103.168 -176.625   -0.430   -8.400  -49.030
 2d4y A   388 D L  -73.418  112.725 -177.822   -2.160   -9.860  -45.980
 2d4y A   389 N L -119.338   15.857 -169.767   -2.150   -7.230  -43.230
 2d4y A   390 R H  -63.989  -44.263  177.716   -5.140   -8.500  -41.280
 2d4y A   391 N H  -69.479  -34.015  173.692   -3.170   -9.560  -38.210
 2d4y A   392 G H  -58.823  -41.349  177.871   -1.180   -6.330  -38.450
 2d4y A   393 Q H  -66.731  -39.827  177.005   -4.470   -4.450  -38.170
 2d4y A   394 A H  -62.097  -35.571  175.322   -5.490   -6.570  -35.180
 2d4y A   395 L H  -67.666  -43.337  178.484   -2.200   -5.580  -33.550

 2wp8 A   107 I L   66.186  -63.431  170.950  -64.060  -53.220   41.550
 2wp8 A   108 I H  -57.223  -40.196 -175.793  -62.740  -51.090   38.700
 2wp8 A   109 E H  -58.318  -58.094 -174.832  -61.630  -48.540   41.300
 2wp8 A   110 K H  -51.288  -65.910 -173.670  -59.350  -50.780   43.360
 2wp8 A   111 S H  -25.030  -74.981 -161.006  -57.360  -52.440   40.580
 2wp8 A   112 V H  -53.121  -58.806 -175.945  -55.550  -49.480   39.080
 2wp8 A   113 R H  -70.002  -44.490 -177.472  -54.380  -47.630   42.190
 2wp8 A   114 R H  -55.149  -42.746 -175.913  -54.140  -50.690   44.440
 2wp8 A   115 S L  -68.627  -21.367 -170.972  -51.750  -52.430   42.050

 2wap A   354 G L   81.388    4.807 -179.584  -24.510  -11.150  -18.050
 2wap A   355 G L   86.803   14.670 -175.838  -24.000  -13.120  -14.840
 2wap A   356 R H  -61.511  -49.315  178.290  -26.130  -15.970  -16.190
 2wap A   357 S H  -62.060  -38.665  178.534  -23.770  -18.710  -14.990
 2wap A   358 F H  -63.282  -42.484 -173.687  -23.440  -16.930  -11.640
 2wap A   359 L H  -68.725  -24.776 -174.725  -27.200  -16.670  -11.160
 2wap A   360 Q H  -58.361  -28.156 -174.473  -27.680  -20.390  -11.750
 2wap A   361 N H  -75.730  -15.264 -175.351  -26.380  -21.110   -8.250
 2wap A   362 F H -100.222    3.917  178.458  -29.190  -19.110   -6.670

 2uyo A    75 A H  -63.509  -36.394  176.420  -37.930   -8.470   18.060
 2uyo A    76 M H  -60.455  -47.048  179.711  -35.910   -5.540   16.720
 2uyo A    77 V H  -59.943  -45.417  178.853  -33.640   -7.890   14.770
 2uyo A    78 E H  -66.586  -34.993  178.103  -36.620   -9.740   13.300
 2uyo A    79 H H  -65.832  -40.502  179.610  -38.300   -6.420   12.530
 2uyo A    80 M H  -60.001  -45.436  179.366  -35.240   -5.210   10.630
 2uyo A    81 R H  -67.419  -48.474 -177.542  -35.270   -8.280    8.380
 2uyo A    82 S H  -65.905  -38.886  178.509  -39.050   -8.340    7.910
 2uyo A    83 Y H  -60.231  -47.135 -179.380  -39.180   -4.580    7.310

 3l1l A   192 A L   79.078  -70.929  166.757   16.970   -0.580   24.410
 3l1l A   193 I H  -58.900  -34.935  176.521   14.230   -3.060   23.570
 3l1l A   194 Q H  -55.475  -56.015 -176.003   12.450   -1.430   26.500
 3l1l A   195 S H  -64.874  -30.771  175.206   12.390    2.020   24.920
 3l1l A   196 T H  -67.446  -39.187  177.695   11.360    0.470   21.610
 3l1l A   197 L H  -65.282  -33.294  174.949    8.430   -1.240   23.330
 3l1l A   198 N H  -60.230  -49.089  179.042    7.400    2.150   24.690
 3l1l A   199 V H  -65.556  -40.240 -178.729    7.200    3.590   21.170
 3l1l A   200 T H  -57.645  -49.199  178.545    5.520    0.460   19.840

 2xzo A   296 L L   65.068   27.441  171.580   22.600   13.440  -17.210
 2xzo A   297 S L  -59.054  137.116 -174.340   25.550   14.880  -15.310
 2xzo A   298 S H  -70.229  -39.999  178.389   28.220   12.220  -14.830
 2xzo A   299 A H  -70.259  -39.599  177.662   28.950   13.160  -11.220
 2xzo A   300 D H  -71.189  -29.186  177.002   25.250   13.420  -10.400
 2xzo A   301 E H  -61.934  -38.790  179.591   24.690   10.090  -12.150
 2xzo A   302 K H  -61.711  -44.658  179.353   26.960    8.400   -9.600
 2xzo A   303 R H  -70.345  -36.448  177.662   24.900    9.720   -6.690
 2xzo A   304 Y H  -62.804  -46.216 -179.316   21.650    8.910   -8.500

 3ehm A    47 G H  -54.601  -65.670  177.664   16.630   69.380  128.490
 3ehm A    48 P H  -54.987  -31.857 -179.035   16.560   67.730  125.070
 3ehm A    49 G H  -64.210  -38.810  177.116   16.160   71.230  123.630
 3ehm A    50 N H  -63.318  -35.388  177.009   19.540   72.260  125.030
 3ehm A    51 D H  -67.809  -44.311 -178.222   21.070   69.250  123.280
 3ehm A    52 L H  -63.584  -33.153  172.121   19.430   70.080  119.950
 3ehm A    53 Q H  -55.839  -52.420 -174.401   20.920   73.570  120.220
 3ehm A    54 N H  -65.376  -31.326 -173.169   24.450   72.190  120.480
 3ehm A    55 T H  -90.209  -52.153 -169.707   23.930   69.720  117.640

 3rjt A    38 G L -126.248 -158.652 -174.120   12.780   23.830   28.710
 3rjt A    39 Y H  -64.720  -26.889  178.715   14.560   20.710   27.470
 3rjt A    40 V H  -63.705  -49.189  176.453   15.970   22.660   24.530
 3rjt A    41 A H  -65.083  -33.591 -179.535   17.880   25.050   26.790
 3rjt A    42 L H  -66.777  -42.339  176.934   18.860   22.090   28.970
 3rjt A    43 V H  -62.450  -44.837  175.316   20.420   20.240   26.040
 3rjt A    44 D H  -58.471  -45.705 -178.887   22.340   23.380   25.070
 3rjt A    45 A H  -58.194  -46.397 -178.659   23.490   23.820   28.660
 3rjt A    46 H H  -66.429  -39.006  177.611   24.830   20.270   28.860

 1sez A   201 G L   96.122  -34.019 -179.868  -29.380    6.250   54.690
 1sez A   202 S L -118.658  129.830 -177.589  -33.010    5.470   53.840
 1sez A   203 V H  -60.646  -49.110 -174.359  -34.300    4.970   50.300
 1sez A   204 I H  -64.237  -33.631  176.169  -37.830    6.200   51.000
 1sez A   205 L H  -70.850  -51.042 -176.652  -36.480    9.340   52.670
 1sez A   206 G H  -60.788  -43.827 -179.974  -33.880   10.130   50.010
 1sez A   207 A H  -59.232  -45.599  178.486  -36.340    9.580   47.160
 1sez A   208 I H  -64.926  -44.728 -175.882  -38.850   11.960   48.730
 1sez A   209 R H  -61.313  -45.130 -178.688  -36.220   14.550   49.620

 2yr5 A   457 S L  -89.652  105.710  174.837   86.490   59.470  128.140
 2yr5 A   458 P H  -71.127  -22.719  178.710   86.310   55.970  126.680
 2yr5 A   459 A H  -65.060  -42.320  175.211   84.190   57.440  123.890
 2yr5 A   460 A H  -65.129  -36.741  176.369   87.160   59.450  122.620
 2yr5 A   461 N H  -68.616  -34.158  173.333   89.270   56.300  122.890
 2yr5 A   462 A H  -78.098  -23.806  178.831   86.610   54.480  120.890
 2yr5 A   463 R H  -59.349  -51.727 -175.153   86.430   57.480  118.570
 2yr5 A   464 I H  -73.034  -36.253 -177.490   89.920   57.000  117.150
 2yr5 A   465 V H  -69.921  -49.919  177.363   89.770   53.200  117.140

 2w53 A   105 R H  -55.873  -49.620  179.219   21.210   26.140   35.850
 2w53 A   106 L H  -57.172  -45.304 -174.318   17.810   24.500   35.410
 2w53 A   107 R H  -65.906  -44.059 -173.158   17.790   25.160   31.670
 2w53 A   108 K H  -63.748  -35.545  177.526   21.300   23.880   30.950
 2w53 A   109 T H  -71.303  -40.042  171.198   20.540   20.510   32.560
 2w53 A   110 M H  -57.683  -39.968 -179.681   17.320   20.270   30.570
 2w53 A   111 E H  -61.920  -46.090  176.925   19.400   21.000   27.470
 2w53 A   112 I H  -56.150  -46.225 -178.319   21.740   18.090   28.190
 2w53 A   113 M H  -62.430  -53.135 -172.359   18.780   15.740   28.620

 2xub A   427 N L  -80.018  110.044 -171.789   51.180  -23.020   19.270
 2xub A   428 I H  -62.810  -50.284 -176.477   51.300  -19.240   19.560
 2xub A   429 L H  -64.961  -50.769 -178.885   47.610  -18.620   20.190
 2xub A   430 S H  -57.850  -46.108  179.219   47.090  -21.540   22.580
 2xub A   431 A H  -64.929  -38.082  178.746   50.190  -20.630   24.580
 2xub A   432 A H  -65.002  -41.228 -178.514   49.140  -16.970   24.620
 2xub A   433 R H  -65.676  -40.659  179.819   45.670  -17.830   25.900
 2xub A   434 M H  -70.005  -39.474  177.288   47.050  -19.980   28.720
 2xub A   435 L H  -64.824  -39.669  175.850   49.620  -17.340   29.670

 3hjr A   507 F L   63.307   33.316 -178.382   17.480   10.340   23.190
 3hjr A   508 N L  -84.515 -174.949 -169.182   19.360    9.840   19.920
 3hjr A   509 S L  -86.417    2.481 -176.870   23.060    9.200   19.370
 3hjr A   510 L L  -77.807   64.867 -177.320   23.860   12.870   18.800
 3hjr A   511 V L -106.924   13.753 -174.651   25.830   13.200   22.040
 3hjr A   512 G H  -63.387  -23.956  176.112   28.990   14.510   20.380
 3hjr A   513 Q H  -63.368  -40.782  176.326   28.360   17.870   22.060
 3hjr A   514 S H  -72.870  -38.810  178.913   28.890   16.220   25.440
 3hjr A   515 L H  -61.028  -42.591 -179.304   31.810   14.170   24.140

 2xov A    25 G L  103.479  151.087 -176.971   16.540  -13.210    3.590
 2xov A    26 D H  -60.624  -42.915 -174.377   13.430  -15.150    4.590
 2xov A    27 Q H  -62.399  -45.921 -177.916   14.150  -18.050    2.250
 2xov A    28 E H  -57.976  -41.865 -178.423   17.670  -18.680    3.540
 2xov A    29 V H  -72.416  -40.546  178.818   16.440  -18.920    7.120
 2xov A    30 M H  -60.841  -35.005 -178.716   13.430  -21.070    6.240
 2xov A    31 L H  -59.183  -19.128 -175.866   15.750  -23.540    4.530
 2xov A    32 W H -104.304  -43.280 -164.536   17.140  -24.290    7.990
 2xov A    33 L H -102.947  -16.918 -168.218   14.330  -23.830   10.480

 2pmv A   176 G L   74.532    8.285  177.247  -33.950   55.680  115.940
 2pmv A   177 Y H  -69.070  -45.699  177.571  -30.720   57.160  117.280
 2pmv A   178 R H  -65.004  -35.691 -179.898  -28.560   54.690  115.360
 2pmv A   179 S H  -65.360  -50.255  179.911  -30.690   55.250  112.260
 2pmv A   180 L H  -57.792  -53.656 -177.349  -30.330   59.040  112.300
 2pmv A   181 F H  -61.763  -43.898 -177.593  -26.580   59.000  112.920
 2pmv A   182 G H  -65.011  -38.615  179.943  -25.950   56.200  110.420
 2pmv A   183 Q H  -65.101  -46.970  179.218  -27.970   57.950  107.720
 2pmv A   184 V H  -65.641  -39.172  175.248  -26.110   61.240  108.120

 3r6h A    76 P H  -56.925  -42.855  178.776   30.380   58.210   -0.510
 3r6h A    77 A H  -68.771  -38.914  176.738   27.000   58.730    1.160
 3r6h A    78 I H  -62.677  -42.994 -178.286   25.280   56.590   -1.470
 3r6h A    79 D H  -66.210  -40.521  178.105   27.800   53.780   -0.950
 3r6h A    80 M H  -65.001  -47.823  178.524   27.380   53.890    2.820
 3r6h A    81 L H  -62.077  -42.770  178.888   23.590   53.890    2.610
 3r6h A    82 R H  -60.777  -48.372 -176.797   23.660   51.110    0.010
 3r6h A    83 G H  -63.748  -40.156 -179.287   25.980   48.920    2.070
 3r6h A    84 G H  -61.401  -46.422 -176.736   23.950   49.410    5.240

 1m1z A   473 A L  146.386  -47.902  177.362   -2.740   67.850   65.080
 1m1z A   474 K H  -66.077  -25.161 -173.393   -3.560   70.680   67.480
 1m1z A   475 R H  -53.237  -40.840  179.747   -7.250   70.040   66.870
 1m1z A   476 Q H  -61.665  -40.012 -179.708   -7.240   67.150   69.340
 1m1z A   477 V H  -69.635  -46.089 -179.286   -5.740   69.370   72.030
 1m1z A   478 V H  -67.618  -40.057 -179.074   -8.090   72.300   71.400
 1m1z A   479 R H  -70.269  -31.947  173.502  -11.140   70.040   71.090
 1m1z A   480 E H  -64.603  -45.811  173.735  -10.190   68.330   74.340
 1m1z A   481 L H  -60.327  -41.438  177.873  -10.080   71.720   76.050

 1pxy A   272 V L -103.095  -14.956  172.928   24.200    0.130   56.200
 1pxy A   273 E H  -65.201  -25.009  176.590   22.230   -2.810   54.830
 1pxy A   274 T H  -65.477  -41.887  176.944   21.080   -0.370   52.140
 1pxy A   275 C H  -65.762  -39.345  176.959   24.660    0.010   50.920
 1pxy A   276 R H  -64.604  -43.156 -179.032   25.080   -3.770   50.960
 1pxy A   277 D H  -66.431  -38.689  176.132   21.840   -4.260   49.030
 1pxy A   278 E H  -55.310  -46.855  179.786   22.880   -1.660   46.460
 1pxy A   279 R H  -66.771  -45.642 -178.274   26.030   -3.650   45.720
 1pxy A   280 C H  -57.126  -57.583 -176.086   24.260   -7.010   45.720

 3ilc A    83 P L  -40.418   65.015 -177.127  -10.640  -33.640  -19.880
 3ilc A    84 M H  -60.483  -35.711  179.477   -6.940  -33.160  -19.190
 3ilc A    85 A H  -64.479  -41.809 -179.984   -6.410  -31.910  -22.750
 3ilc A    86 A H  -68.877  -36.261 -178.633   -9.070  -29.230  -22.350
 3ilc A    87 V H  -68.311  -47.342 -178.647   -7.690  -28.160  -18.970
 3ilc A    88 K H  -68.662  -31.330  175.136   -4.090  -27.790  -20.140
 3ilc A    89 Q H  -67.347  -49.110  178.818   -5.290  -25.970  -23.250
 3ilc A    90 A H  -64.999  -35.079  179.387   -7.390  -23.510  -21.250
 3ilc A    91 L H  -67.529  -43.563  175.440   -4.550  -23.140  -18.740

 3fnb A   295 K H  -64.106  -31.819  179.793   13.510    4.350   78.800
 3fnb A   296 V H  -62.830  -54.178  177.707   11.790    7.690   79.360
 3fnb A   297 A H  -58.710  -44.259 -178.276   13.010    8.070   82.940
 3fnb A   298 E H  -54.320  -49.468 -179.575   16.450    6.780   81.980
 3fnb A   299 V H  -64.991  -40.683 -179.968   16.930    9.490   79.360
 3fnb A   300 N H  -62.800  -37.814 -179.747   15.530   12.170   81.670
 3fnb A   301 L H  -72.773  -33.205  173.244   17.980   11.170   84.400
 3fnb A   302 N H  -64.042  -39.042  174.663   20.850   11.290   81.920
 3fnb A   303 K H  -61.300  -44.158  176.679   19.780   14.840   81.090

 3fse A   291 D L  -46.732  -26.937  163.776   55.170   21.620   -3.530
 3fse A   292 D H  -79.995  -34.967  173.683   57.250   23.780   -1.220
 3fse A   293 I H  -66.852  -23.772  174.333   53.970   25.180    0.090
 3fse A   294 Y H  -67.855  -29.993  176.502   53.050   21.550    0.710
 3fse A   295 Q H  -73.206  -34.983  171.310   55.940   21.420    3.170
 3fse A   296 I H  -65.668  -42.041  175.414   54.490   24.460    4.930
 3fse A   297 R H  -57.812  -45.912 -178.971   51.120   22.710    4.960
 3fse A   298 S H  -66.441  -41.851  176.498   52.710   19.620    6.520
 3fse A   299 A H  -59.726  -42.278  176.585   54.600   21.710    9.070

 1tzj A   140 S H  -66.261  -27.030  177.071   33.350   32.190  140.600
 1tzj A   141 W H  -65.010  -49.560 -179.482   33.310   32.620  144.380
 1tzj A   142 E H  -73.076  -32.211  177.063   36.200   35.080  144.380
 1tzj A   143 D H  -66.879  -39.840  177.828   34.950   36.680  141.160
 1tzj A   144 A H  -64.051  -47.963  179.375   31.540   37.280  142.730
 1tzj A   145 L H  -62.998  -44.332 -179.740   33.030   38.850  145.860
 1tzj A   146 E H  -67.002  -35.119  177.607   35.480   40.940  143.840
 1tzj A   147 S H  -57.906  -42.059  176.909   32.690   42.020  141.500
 1tzj A   148 V H  -63.995  -45.002  178.723   30.900   43.600  144.460

 3m62 A   176 N L  -65.176  -33.731  178.741   46.460  -29.460  -36.140
 3m62 A   177 E L  -83.563   71.408 -168.738   46.940  -29.390  -39.910
 3m62 A   178 S H  -56.878  -58.363 -176.810   49.130  -26.300  -39.790
 3m62 A   179 V H  -58.869  -45.344 -174.042   50.500  -26.310  -43.330
 3m62 A   180 I H  -64.583  -54.373 -173.847   47.230  -27.410  -44.910
 3m62 A   181 Y H  -69.750  -28.695  174.273   44.840  -25.000  -43.210
 3m62 A   182 N H  -66.592  -44.897 -179.526   47.310  -22.150  -43.610
 3m62 A   183 N H  -69.644  -33.166  174.908   47.570  -22.750  -47.360
 3m62 A   184 V H  -62.713  -45.516  176.384   43.790  -23.040  -47.580

 2qrl A   124 G L   87.785   14.319 -178.341   51.250   37.570   16.590
 2qrl A   125 W H  -57.248  -33.647  177.759   53.280   40.470   17.980
 2qrl A   126 Q H  -62.663  -47.524 -176.991   56.390   38.300   17.640
 2qrl A   127 N H  -64.996  -33.415  175.815   55.840   37.690   13.930
 2qrl A   128 V H  -58.679  -49.124 -176.198   55.340   41.420   13.380
 2qrl A   129 L H  -74.546  -30.431  179.197   58.750   42.260   14.820
 2qrl A   130 M H  -60.540  -32.583  175.531   60.410   39.260   13.170
 2qrl A   131 R H  -61.462  -42.352  175.519   59.680   40.920    9.820
 2qrl A   132 F H  -65.796  -43.971 -176.823   61.740   43.910   10.950

position:  2  neighbors: 200

 2hpi A   347 E H  -66.391  -51.178 -176.833  -67.800  -44.250    6.720
 2hpi A   348 R H  -61.505  -33.847  179.520  -68.040  -40.450    6.790
 2hpi A   349 A H  -53.290  -32.545  179.859  -71.830  -40.680    6.650
 2hpi A   350 L H  -73.542  -42.893  179.885  -71.680  -42.070   10.190
 2hpi A   351 A H  -63.684  -41.610  178.131  -69.460  -39.280   11.520
 2hpi A   352 E H  -57.886  -40.660  178.320  -71.720  -36.620   10.020
 2hpi A   353 A H  -70.040  -43.294 -176.732  -74.650  -38.130   11.910
 2hpi A   354 L H  -61.356  -33.629  179.396  -72.720  -38.560   15.150
 2hpi A   355 A H  -63.461  -27.461 -176.295  -71.840  -34.870   15.140

 2z5l A   213 N L -156.836    8.998 -176.615   27.510   -3.260    3.180
 2z5l A   214 R H  -70.456  -69.799 -179.589   29.580   -1.550    0.490
 2z5l A   215 R H  -72.867  -29.983  179.630   27.180    0.940   -1.080
 2z5l A   216 A H  -57.429  -51.227 -178.142   24.880    0.760    1.940
 2z5l A   217 L H  -72.106  -32.716  176.065   27.460    2.270    4.290
 2z5l A   218 E H  -61.417  -43.963  178.228   28.640    4.680    1.600
 2z5l A   219 L H  -63.107  -40.921  177.665   25.120    6.070    1.280
 2z5l A   220 A H  -58.209  -44.993  179.506   24.890    6.450    5.050
 2z5l A   221 A H  -64.685  -37.391  176.533   28.090    8.510    5.080

 3agd A   387 A L -100.108    6.872 -177.444   32.760   47.260   31.400
 3agd A   388 V L  -58.736  -37.595 -176.063   30.490   44.430   32.530
 3agd A   389 H H  -63.413  -18.392 -178.634   30.390   45.800   36.070
 3agd A   390 E H  -65.581  -23.056  177.494   28.690   48.910   34.680
 3agd A   391 A H  -65.297  -44.424  178.447   25.490   46.870   34.420
 3agd A   392 A H  -64.355  -39.784  177.127   25.320   46.430   38.190
 3agd A   393 A H  -63.831  -36.686  177.819   25.980   50.150   38.670
 3agd A   394 A H  -64.307  -44.985 -179.312   23.140   50.900   36.260
 3agd A   395 A H  -72.873  -26.069 -174.935   20.700   48.710   38.190

 1t1u A   382 T H  -69.939  -24.528  171.348   23.970   -5.150    7.920
 1t1u A   383 Q H  -65.179  -42.963  172.075   25.760   -3.240   10.670
 1t1u A   384 G H  -60.807  -41.657  178.614   22.450   -1.520   11.410
 1t1u A   385 H H  -60.835  -41.496  175.836   20.800   -4.940   11.300
 1t1u A   386 L H  -60.643  -44.475  179.600   23.280   -6.200   13.890
 1t1u A   387 A H  -61.362  -41.596  179.634   22.520   -3.210   16.110
 1t1u A   388 S H  -68.921  -43.391 -178.939   18.790   -3.860   15.840
 1t1u A   389 S H  -64.461  -33.223  175.153   19.130   -7.610   16.410
 1t1u A   390 A H  -56.744  -53.660  178.999   21.170   -6.890   19.540

 2uyo A    72 E H  -63.531  -47.006 -179.585  -37.230   -6.350   22.690
 2uyo A    73 A H  -64.866  -44.143  179.856  -33.760   -6.800   21.200
 2uyo A    74 A H  -65.012  -41.826  179.197  -34.730  -10.020   19.400
 2uyo A    75 A H  -63.509  -36.394  176.420  -37.930   -8.470   18.060
 2uyo A    76 M H  -60.455  -47.048  179.711  -35.910   -5.540   16.720
 2uyo A    77 V H  -59.943  -45.417  178.853  -33.640   -7.890   14.770
 2uyo A    78 E H  -66.586  -34.993  178.103  -36.620   -9.740   13.300
 2uyo A    79 H H  -65.832  -40.502  179.610  -38.300   -6.420   12.530
 2uyo A    80 M H  -60.001  -45.436  179.366  -35.240   -5.210   10.630

 2ddh A   366 E L -105.046    9.240  179.489   49.600    8.700   49.490
 2ddh A   367 L H  -64.990  -45.641  175.893   46.160    7.060   49.480
 2ddh A   368 P H  -52.582  -44.143  176.585   47.560    3.790   50.810
 2ddh A   369 E H  -64.765  -41.164  178.919   49.050    5.780   53.690
 2ddh A   370 L H  -55.515  -53.186 -176.144   45.760    7.600   54.190
 2ddh A   371 H H  -63.061  -46.753 -179.688   43.740    4.410   54.620
 2ddh A   372 A H  -59.665  -48.609 -176.704   46.300    2.710   56.860
 2ddh A   373 L H  -64.934  -44.270 -175.913   46.720    5.740   59.110
 2ddh A   374 T H  -69.173  -31.641  174.127   43.010    6.500   59.390

 2iyf A   246 Q L  124.701   70.157 -168.036    1.540   14.150  -25.520
 2iyf A   247 P H  -61.786  -44.234 -176.606    3.330   17.350  -26.460
 2iyf A   248 A H  -61.497  -41.502  176.438    6.500   16.730  -24.450
 2iyf A   249 F H  -60.052  -44.864 -177.351    6.950   13.300  -26.030
 2iyf A   250 Y H  -67.265  -32.297  174.643    6.540   14.750  -29.520
 2iyf A   251 R H  -61.274  -40.318  179.338    9.110   17.430  -28.730
 2iyf A   252 E H  -71.582  -34.632  177.567   11.620   14.690  -27.960
 2iyf A   253 C H  -64.907  -42.174  175.180   10.690   12.820  -31.130
 2iyf A   254 V H  -64.810  -40.142  176.621   11.390   15.940  -33.190

 1cpt A   208 A H  -80.123  -22.195  177.315   36.440   40.730   88.360
 1cpt A   209 A H  -62.427  -34.298  177.201   34.740   40.210   85.000
 1cpt A   210 R H  -72.921  -45.857 -178.411   37.530   42.240   83.420
 1cpt A   211 R H  -68.018  -31.260  179.622   40.330   40.460   85.280
 1cpt A   212 F H  -64.054  -51.940 -177.678   38.770   37.080   84.500
 1cpt A   213 H H  -59.611  -39.545 -179.492   38.770   37.530   80.720
 1cpt A   214 E H  -69.722  -38.895 -177.343   42.370   38.740   80.780
 1cpt A   215 T H  -67.975  -44.915  179.033   43.540   35.910   83.030
 1cpt A   216 I H  -66.792  -33.377  174.764   41.960   33.170   80.930

 1e7w A   139 M H  -69.325  -31.744 -178.620   24.260   19.260   23.640
 1e7w A   140 E H  -71.849  -43.023  175.813   22.310   22.380   22.680
 1e7w A   141 T H  -67.708  -40.193  178.394   23.040   22.010   18.970
 1e7w A   142 A H  -61.753  -44.303  178.652   22.390   18.270   19.180
 1e7w A   143 T H  -63.197  -48.134 -178.773   19.020   18.850   20.830
 1e7w A   144 A H  -64.957  -36.227 -176.776   18.000   21.550   18.350
 1e7w A   145 D H  -73.338  -48.977 -175.669   19.210   19.470   15.400
 1e7w A   146 L H  -66.786  -50.318  177.965   17.660   16.140   16.340
 1e7w A   147 F H  -68.706  -36.280 -178.570   14.300   17.540   17.450

 2e0a A    33 E H  -71.340  -39.729 -177.247   59.170   -6.090   49.210
 2e0a A    34 R H  -64.852  -21.660  178.410   59.100   -9.860   49.740
 2e0a A    35 T H  -72.751  -51.399  177.366   55.470   -9.820   48.630
 2e0a A    36 S H  -67.554  -30.960  174.113   56.110   -8.250   45.230
 2e0a A    37 F H  -61.000  -55.677 -178.738   59.230  -10.420   44.980
 2e0a A    38 A H  -57.256  -39.559  179.540   57.320  -13.670   45.500
 2e0a A    39 F H  -65.548  -59.726 -168.666   54.690  -12.530   42.990
 2e0a A    40 L H  -64.908  -35.468 -176.618   56.870  -11.240   40.170
 2e0a A    41 R H  -61.860  -20.579  177.442   59.380  -14.090   40.340

 1t1u A   487 K H  -62.927  -35.137 -179.591  -12.190  -36.620   46.350
 1t1u A   488 L H  -59.831  -31.545  177.080  -10.060  -39.680   45.590
 1t1u A   489 Q H  -64.994  -39.320  176.527  -12.830  -40.860   43.280
 1t1u A   490 L H  -68.841  -35.328  172.756  -12.510  -37.650   41.270
 1t1u A   491 L H  -58.620  -52.250 -179.722   -8.750  -38.190   41.190
 1t1u A   492 Q H  -63.218  -42.836  179.321   -9.200  -41.690   39.760
 1t1u A   493 T H  -62.514  -45.337  177.032  -11.920  -40.520   37.370
 1t1u A   494 A H  -65.014  -37.064  177.609   -9.760  -37.630   36.150
 1t1u A   495 M H  -65.010  -40.571  177.377   -6.810  -40.010   35.870

 2wbq A   239 E H  -68.224  -29.927 -176.757   21.420   11.110    6.130
 2wbq A   240 F H  -66.337  -18.078  175.934   21.950   12.870    9.460
 2wbq A   241 E H  -66.324  -40.241  178.472   22.140   16.130    7.520
 2wbq A   242 G H  -65.648  -36.308  175.605   18.470   15.830    6.600
 2wbq A   243 I H  -63.502  -45.031  177.322   17.630   15.280   10.260
 2wbq A   244 A H  -59.874  -41.104  178.968   19.540   18.430   11.210
 2wbq A   245 Q H  -64.769  -42.272  179.978   17.650   20.350    8.530
 2wbq A   246 A H  -64.978  -37.733 -177.262   14.300   19.050    9.760
 2wbq A   247 A H  -76.972  -38.703 -174.719   15.120   19.960   13.350

 3n6h A   106 T H -105.815  -20.005 -174.410   11.020   -1.920   -0.000
 3n6h A   107 F H  -61.468  -56.143 -175.330   12.580   -0.430    3.130
 3n6h A   108 E H  -65.618  -40.203 -175.113   15.490   -2.840    3.550
 3n6h A   109 L H  -76.258  -43.150 -178.391   16.190   -3.170   -0.170
 3n6h A   110 R H  -57.149  -40.389  179.765   15.800    0.500   -1.090
 3n6h A   111 V H  -66.374  -29.989  172.939   18.460    1.460    1.440
 3n6h A   112 N H  -61.257  -40.819  175.160   20.770   -1.050   -0.240
 3n6h A   113 A H  -64.869  -45.268  179.198   20.350    0.970   -3.430
 3n6h A   114 V H  -58.941  -39.721 -179.092   20.980    4.220   -1.560

 2abs A   272 A H  -59.855  -42.538  177.346   11.500  -20.940 -118.380
 2abs A   273 V H  -62.040  -42.114  178.879   12.050  -24.250 -120.170
 2abs A   274 E H  -62.635  -40.813 -178.601   14.380  -22.570 -122.650
 2abs A   275 V H  -67.868  -42.629  178.693   16.390  -20.990 -119.830
 2abs A   276 C H  -64.249  -41.735  177.828   16.710  -24.250 -117.910
 2abs A   277 T H  -65.463  -40.131  176.573   17.800  -26.080 -121.060
 2abs A   278 G H  -61.999  -48.143  179.435   20.320  -23.340 -121.810
 2abs A   279 A H  -65.017  -27.591  178.644   21.740  -23.480 -118.290
 2abs A   280 L H  -57.413  -28.750 -179.657   21.850  -27.270 -118.620

 3d00 A   128 S L -146.324  -22.782  178.616   29.790   23.380   43.520
 3d00 A   129 E H  -70.030  -40.164  177.032   31.390   26.760   42.800
 3d00 A   130 R H  -67.364  -43.072  174.985   28.460   27.820   40.610
 3d00 A   131 L H  -53.096  -50.527 -178.315   25.990   26.610   43.230
 3d00 A   132 F H  -59.987  -42.776  178.435   27.700   28.730   45.890
 3d00 A   133 K H  -64.246  -40.210 -178.414   27.660   31.780   43.620
 3d00 A   134 E H  -66.566  -36.865  178.417   23.990   31.230   42.770
 3d00 A   135 I H  -61.344  -44.992  178.019   23.060   31.030   46.450
 3d00 A   136 R H  -62.248  -46.933 -178.056   24.620   34.430   47.120

 2wnw A   306 Q H  -65.051  -39.802  179.639   25.570   29.030    0.940
 2wnw A   307 I H  -67.383  -38.415  179.009   25.110   25.310    1.590
 2wnw A   308 R H  -62.016  -42.762  179.452   28.150   25.230    3.880
 2wnw A   309 H H  -75.172  -31.995  167.728   26.740   28.050    6.000
 2wnw A   310 W H  -53.002  -48.547  179.825   23.340   26.380    5.860
 2wnw A   311 H H  -68.054  -44.929 -174.661   24.970   23.350    7.480
 2wnw A   312 T H  -51.532  -54.680 -175.045   27.110   25.350    9.900
 2wnw A   313 Y H  -64.870  -49.093 -176.381   24.220   27.050   11.680
 2wnw A   314 L H  -62.585  -46.181 -176.462   21.870   24.070   11.740

 2abs A   269 K H  -55.801  -41.005 -178.470    6.540  -21.500 -119.030
 2abs A   270 E H  -62.904  -44.194  176.444    8.090  -21.830 -122.490
 2abs A   271 H H  -60.981  -43.608 -179.574   10.750  -19.230 -121.690
 2abs A   272 A H  -59.855  -42.538  177.346   11.500  -20.940 -118.380
 2abs A   273 V H  -62.040  -42.114  178.879   12.050  -24.250 -120.170
 2abs A   274 E H  -62.635  -40.813 -178.601   14.380  -22.570 -122.650
 2abs A   275 V H  -67.868  -42.629  178.693   16.390  -20.990 -119.830
 2abs A   276 C H  -64.249  -41.735  177.828   16.710  -24.250 -117.910
 2abs A   277 T H  -65.463  -40.131  176.573   17.800  -26.080 -121.060

 1v9l A   265 G H  -93.597  -56.814 -174.831   27.950  124.960   74.200
 1v9l A   266 P H  -56.876  -34.781 -175.493   27.660  128.750   74.400
 1v9l A   267 A H  -76.071  -26.521  175.377   25.180  128.790   71.520
 1v9l A   268 L H  -68.792  -38.451  176.435   22.950  126.230   73.230
 1v9l A   269 V H  -60.114  -44.761  176.886   22.650  128.530   76.250
 1v9l A   270 E H  -71.689  -30.221  177.111   21.470  131.340   73.970
 1v9l A   271 L H  -59.625  -39.060  178.731   19.320  128.840   72.090
 1v9l A   272 F H  -68.384  -12.795  179.366   17.300  128.280   75.260
 1v9l A   273 T H  -92.852  -32.584 -179.328   16.700  132.030   75.240

 2w53 A   106 L H  -57.172  -45.304 -174.318   17.810   24.500   35.410
 2w53 A   107 R H  -65.906  -44.059 -173.158   17.790   25.160   31.670
 2w53 A   108 K H  -63.748  -35.545  177.526   21.300   23.880   30.950
 2w53 A   109 T H  -71.303  -40.042  171.198   20.540   20.510   32.560
 2w53 A   110 M H  -57.683  -39.968 -179.681   17.320   20.270   30.570
 2w53 A   111 E H  -61.920  -46.090  176.925   19.400   21.000   27.470
 2w53 A   112 I H  -56.150  -46.225 -178.319   21.740   18.090   28.190
 2w53 A   113 M H  -62.430  -53.135 -172.359   18.780   15.740   28.620
 2w53 A   114 L H  -71.043  -34.398 -175.399   16.830   16.800   25.540

 2qg8 A    54 K H  -68.376  -44.998 -178.786   17.300   30.060  -19.320
 2qg8 A    55 S H  -64.636  -32.373  174.801   16.600   33.500  -17.870
 2qg8 A    56 N H  -69.971  -40.855  177.423   12.930   33.030  -18.710
 2qg8 A    57 E H  -67.057  -35.353  177.275   12.920   29.620  -17.040
 2qg8 A    58 L H  -67.897  -38.236  172.678   14.660   31.130  -14.020
 2qg8 A    59 K H  -59.260  -48.326  179.921   11.950   33.780  -13.850
 2qg8 A    60 K H  -61.487  -43.350  178.578    9.280   31.080  -13.950
 2qg8 A    61 L H  -63.278  -44.202 -178.961   11.070   29.060  -11.270
 2qg8 A    62 A H  -61.261  -40.340  177.922   11.530   32.110   -9.050

 2xub A   428 I H  -62.810  -50.284 -176.477   51.300  -19.240   19.560
 2xub A   429 L H  -64.961  -50.769 -178.885   47.610  -18.620   20.190
 2xub A   430 S H  -57.850  -46.108  179.219   47.090  -21.540   22.580
 2xub A   431 A H  -64.929  -38.082  178.746   50.190  -20.630   24.580
 2xub A   432 A H  -65.002  -41.228 -178.514   49.140  -16.970   24.620
 2xub A   433 R H  -65.676  -40.659  179.819   45.670  -17.830   25.900
 2xub A   434 M H  -70.005  -39.474  177.288   47.050  -19.980   28.720
 2xub A   435 L H  -64.824  -39.669  175.850   49.620  -17.340   29.670
 2xub A   436 L H  -56.904  -47.008  177.921   46.860  -14.720   29.750

 2uyo A    73 A H  -64.866  -44.143  179.856  -33.760   -6.800   21.200
 2uyo A    74 A H  -65.012  -41.826  179.197  -34.730  -10.020   19.400
 2uyo A    75 A H  -63.509  -36.394  176.420  -37.930   -8.470   18.060
 2uyo A    76 M H  -60.455  -47.048  179.711  -35.910   -5.540   16.720
 2uyo A    77 V H  -59.943  -45.417  178.853  -33.640   -7.890   14.770
 2uyo A    78 E H  -66.586  -34.993  178.103  -36.620   -9.740   13.300
 2uyo A    79 H H  -65.832  -40.502  179.610  -38.300   -6.420   12.530
 2uyo A    80 M H  -60.001  -45.436  179.366  -35.240   -5.210   10.630
 2uyo A    81 R H  -67.419  -48.474 -177.542  -35.270   -8.280    8.380

 1mpx A   194 R E  -90.594  111.126 -172.983   38.810   73.360    7.440
 1mpx A   195 Q H  -76.927  -13.646 -177.349   35.190   74.390    6.920
 1mpx A   196 V H  -62.772  -19.839 -172.975   35.700   77.610    8.880
 1mpx A   197 N H  -82.457   -4.232 -177.151   37.150   79.180    5.740
 1mpx A   198 F H  -56.413  -44.200 -178.372   33.790   79.060    3.980
 1mpx A   199 D H  -68.494  -34.509  176.419   32.900   82.590    5.100
 1mpx A   200 Y H  -60.330  -39.601  178.981   36.320   83.860    4.030
 1mpx A   201 F H  -52.431  -53.001 -176.902   35.600   82.640    0.500
 1mpx A   202 T H  -77.543  -18.335  179.942   32.570   84.890    0.120

 2pz9 A   139 L H  -69.704  -42.784  178.835   29.120   11.260    3.730
 2pz9 A   140 Q H  -53.901  -36.812  179.461   27.690   14.250    5.590
 2pz9 A   141 A H  -61.830  -48.840  177.964   26.200   15.400    2.290
 2pz9 A   142 T H  -60.202  -39.965  178.276   24.310   12.130    1.790
 2pz9 A   143 I H  -61.637  -47.523  178.573   23.120   12.310    5.390
 2pz9 A   144 A H  -60.207  -36.394  175.898   21.790   15.840    4.930
 2pz9 A   145 G H  -64.604  -46.306 -178.567   20.000   14.630    1.810
 2pz9 A   146 K H  -63.387  -35.684  177.094   18.430   11.700    3.650
 2pz9 A   147 L H  -65.017  -38.655  174.937   17.250   14.050    6.390

 2px6 A   166 A L  -39.329  -36.128  172.917   11.520  -10.620    9.890
 2px6 A   167 E H  -84.671  -45.259  174.700   14.690  -11.360   11.840
 2px6 A   168 A H  -64.982  -35.697  174.149   14.110   -8.600   14.390
 2px6 A   169 E H  -61.018  -46.958 -179.787   10.490   -9.720   14.530
 2px6 A   170 T H  -65.288  -40.098 -179.678   11.560  -13.290   15.280
 2px6 A   171 E H  -64.757  -36.737  177.592   14.100  -12.130   17.860
 2px6 A   172 A H  -65.394  -50.816 -178.517   11.420  -10.120   19.640
 2px6 A   173 I H  -68.764  -41.342  179.036    8.920  -12.980   19.780
 2px6 A   174 C H  -60.595  -47.073  172.645   11.600  -15.580   20.500

 2xwu B   158 D L  -56.370  155.820 -175.309    1.630   19.150  -49.450
 2xwu B   159 G H  -57.776  -43.180 -177.253   -1.200   18.930  -46.910
 2xwu B   160 Q H  -64.575  -42.203 -179.817   -1.510   15.160  -47.270
 2xwu B   161 G H  -64.539  -38.619 -178.427    2.210   14.580  -46.790
 2xwu B   162 R H  -71.547  -41.770 -179.151    2.280   16.760  -43.680
 2xwu B   163 C H  -65.651  -42.412  178.401   -0.810   15.170  -42.120
 2xwu B   164 L H  -65.091  -38.066  177.630    0.510   11.650  -42.700
 2xwu B   165 A H  -67.588  -38.780  177.409    3.860   12.640  -41.200
 2xwu B   166 L H  -65.019  -42.313  178.244    2.110   14.150  -38.180

 3k6m A   263 R H  -66.303  -49.997  177.875   48.910   77.400   53.890
 3k6m A   264 E H  -64.998  -30.191  175.530   50.380   75.680   50.840
 3k6m A   265 R H  -60.002  -44.612  176.726   53.090   74.310   53.130
 3k6m A   266 I H  -66.733  -44.930 -176.786   50.430   72.470   55.120
 3k6m A   267 I H  -59.109  -45.403 -172.636   48.540   71.370   52.010
 3k6m A   268 K H  -71.883  -20.470  173.407   51.580   69.860   50.300
 3k6m A   269 R H  -83.746  -40.199  179.773   52.340   67.830   53.410
 3k6m A   270 A H  -62.850  -29.973 -179.865   48.750   66.700   53.910
 3k6m A   271 A H  -61.506  -22.905 -175.060   48.760   65.370   50.350

 2xrc A   293 M L  -43.076    4.980  174.884   73.860  154.790    4.780
 2xrc A   294 D H  -66.102  -40.721  178.066   72.140  152.960    1.930
 2xrc A   295 A H  -65.027  -30.442 -177.946   75.480  152.560    0.170
 2xrc A   296 E H  -68.392  -38.362  177.835   76.940  151.140    3.380
 2xrc A   297 R H  -61.328  -45.183  174.985   74.430  148.290    3.450
 2xrc A   298 R H  -57.535  -44.977  178.064   75.430  147.300   -0.080
 2xrc A   299 R H  -54.955  -44.639 -176.502   79.080  147.400    0.980
 2xrc A   300 I H  -65.025  -36.672  178.555   78.370  145.000    3.850
 2xrc A   301 K H  -57.247  -46.084 -173.465   76.660  142.530    1.520

 2va8 A   379 P L  -87.907  -68.691  162.181    2.230    2.060   30.830
 2va8 A   380 I H  -79.586  -37.896  171.457    3.340   -1.200   32.390
 2va8 A   381 M H  -57.207  -40.126  176.884    4.580    0.890   35.310
 2va8 A   382 E H  -61.688  -41.508  173.666    1.070    2.330   35.450
 2va8 A   383 Y H  -56.139  -47.691 -176.216   -0.280   -1.220   35.690
 2va8 A   384 K H  -65.302  -38.569 -179.306    2.070   -1.960   38.590
 2va8 A   385 Q H  -69.705  -36.307  177.408    1.140    1.240   40.420
 2va8 A   386 M H  -71.300  -44.945 -175.849   -2.570    0.530   40.020
 2va8 A   387 S H  -73.139  -26.823 -176.114   -2.310   -3.140   40.980

 3pt1 A   178 L H  -62.352  -40.426  178.332   -6.910   25.310  -21.000
 3pt1 A   179 K H  -58.330  -41.341  176.342   -4.570   23.800  -23.590
 3pt1 A   180 V H  -60.433  -45.961  178.686   -2.000   23.240  -20.840
 3pt1 A   181 L H  -61.900  -41.356  179.986   -4.610   21.500  -18.690
 3pt1 A   182 F H  -56.132  -50.879  179.399   -5.700   19.350  -21.630
 3pt1 A   183 K H  -59.641  -40.011  178.366   -2.190   17.980  -22.160
 3pt1 A   184 E H  -58.376  -53.561 -173.332   -1.890   17.330  -18.430
 3pt1 A   185 F H  -70.332  -32.078  174.892   -5.100   15.300  -18.160
 3pt1 A   186 I H  -65.006  -46.085 -178.077   -4.370   13.440  -21.390

 3rf3 A   105 R H  -57.729  -34.919  179.053    0.210  -13.520  124.430
 3rf3 A   106 D H  -69.445  -39.965  175.716   -2.800  -13.410  122.110
 3rf3 A   107 Y H  -65.352  -36.606  177.752   -3.330   -9.720  122.800
 3rf3 A   108 L H  -62.495  -46.458 -178.722    0.360   -9.130  122.140
 3rf3 A   109 I H  -69.211  -44.832 -179.463    0.200  -10.820  118.740
 3rf3 A   110 D H  -63.952  -42.434  177.966   -3.130   -9.270  117.760
 3rf3 A   111 G H  -60.400  -43.332  177.951   -1.970   -5.810  118.820
 3rf3 A   112 S H  -60.686  -40.868  178.662    1.170   -6.190  116.710
 3rf3 A   113 R H  -64.996  -39.321 -179.859   -0.960   -7.170  113.720

 3ipq A    86 R H  -63.290  -29.816  175.932   35.190    3.800  -12.190
 3ipq A    87 Q H  -78.178  -26.234  174.510   35.190    3.180   -8.440
 3ipq A    88 Q H  -68.726  -37.267  169.736   38.880    2.300   -8.640
 3ipq A    89 R H  -60.351  -46.186  177.416   39.450    5.770  -10.060
 3ipq A    90 F H  -56.810  -44.829  178.303   37.430    7.160   -7.160
 3ipq A    91 A H  -60.752  -44.035  179.301   39.630    5.230   -4.730
 3ipq A    92 H H  -57.410  -47.255 -174.034   42.770    6.560   -6.390
 3ipq A    93 F H  -72.430  -35.661  178.270   41.650   10.180   -6.140
 3ipq A    94 T H  -72.646  -28.631  171.538   40.400    9.850   -2.570

 2f31 A    67 D H  -79.509  -52.193  177.473   17.700   62.870   34.610
 2f31 A    68 S H  -66.299  -31.547  177.778   15.990   63.440   31.260
 2f31 A    69 R H  -68.091  -47.368  177.809   18.300   66.400   30.700
 2f31 A    70 N H  -62.759  -45.706  177.838   21.440   64.350   31.310
 2f31 A    71 Q H  -53.343  -53.173 -177.052   20.110   61.490   29.190
 2f31 A    72 H H  -64.511  -41.830 -178.341   19.410   63.760   26.220
 2f31 A    73 E H  -62.435  -34.741  172.956   22.660   65.680   26.600
 2f31 A    74 I H  -66.422  -43.931  174.266   24.530   62.380   26.380
 2f31 A    75 I H  -57.600  -36.613  175.289   22.540   61.520   23.260

 3p5m A    74 T H  -63.182  -48.866 -176.940   -2.740   32.390   26.160
 3p5m A    75 A H  -62.996  -43.808 -177.736    1.030   32.900   25.980
 3p5m A    76 G H  -65.770  -44.932  178.821    1.730   30.750   29.030
 3p5m A    77 A H  -65.042  -40.441  179.982   -0.490   27.900   27.870
 3p5m A    78 A H  -63.749  -45.397  178.801    0.940   28.070   24.350
 3p5m A    79 D H  -63.417  -46.082 -179.854    4.530   27.930   25.610
 3p5m A    80 A H  -63.275  -44.499  178.933    3.760   25.080   28.020
 3p5m A    81 A H  -61.464  -44.235  178.606    1.860   23.130   25.360
 3p5m A    82 N H  -64.999  -37.983 -177.675    4.700   23.580   22.880

 2vxb A   177 G H  -79.498    2.739  167.561  -11.560   14.360    1.660
 2vxb A   178 Q H  -64.837  -35.051  172.952  -11.130   16.280   -1.590
 2vxb A   179 K H  -65.808  -31.502  175.058  -12.760   13.230   -3.170
 2vxb A   180 A H  -70.844  -41.568  178.715  -15.570   13.750   -0.670
 2vxb A   181 L H  -60.058  -34.761  174.872  -15.870   17.430   -1.600
 2vxb A   182 A H  -55.052  -40.194 -179.659  -16.380   16.310   -5.200
 2vxb A   183 H H  -74.288  -36.966  170.096  -19.530   14.530   -4.040
 2vxb A   184 V H  -54.976  -46.067 -176.560  -20.610   17.590   -2.070
 2vxb A   185 Y H  -66.829  -38.745  178.255  -20.250   19.650   -5.240

 2iya A   179 A L    9.247 -146.395  173.935   52.920   59.700   15.440
 2iya A   180 E H  -70.400  -36.286  179.516   52.120   62.990   17.160
 2iya A   181 D H  -64.799  -35.473  178.894   49.470   63.710   14.530
 2iya A   182 G H  -62.859  -41.708  178.155   47.770   60.410   15.340
 2iya A   183 L H  -64.975  -45.702  178.891   47.420   61.400   18.990
 2iya A   184 V H  -61.146  -42.767  179.671   46.050   64.840   18.090
 2iya A   185 R H  -64.981  -40.200  178.142   43.570   63.300   15.650
 2iya A   186 F H  -59.256  -55.628 -172.075   42.440   60.770   18.260
 2iya A   187 F H  -68.554  -30.587  171.835   41.770   63.270   21.040

 1e7w A   136 R L -104.944  -84.994 -177.656   28.230   21.970   27.020
 1e7w A   137 E H  -72.845  -29.928 -176.391   27.290   23.730   23.790
 1e7w A   138 A H  -59.838  -34.204 -178.648   27.350   20.490   21.790
 1e7w A   139 M H  -69.325  -31.744 -178.620   24.260   19.260   23.640
 1e7w A   140 E H  -71.849  -43.023  175.813   22.310   22.380   22.680
 1e7w A   141 T H  -67.708  -40.193  178.394   23.040   22.010   18.970
 1e7w A   142 A H  -61.753  -44.303  178.652   22.390   18.270   19.180
 1e7w A   143 T H  -63.197  -48.134 -178.773   19.020   18.850   20.830
 1e7w A   144 A H  -64.957  -36.227 -176.776   18.000   21.550   18.350

 3h2s A    79 G L  -61.419  -21.160 -178.983   33.090   50.270   37.660
 3h2s A    80 Y H  -64.990  -19.110  178.736   31.850   49.670   34.110
 3h2s A    81 L H  -62.013  -30.145  175.613   29.920   46.700   35.490
 3h2s A    82 H H  -56.648  -39.948 -179.429   27.440   49.200   36.900
 3h2s A    83 L H  -79.839  -42.752 -176.017   26.520   50.150   33.340
 3h2s A    84 D H  -64.818  -40.002  176.939   26.770   46.680   31.810
 3h2s A    85 F H  -56.507  -50.487 -176.948   24.480   45.180   34.440
 3h2s A    86 A H  -67.022  -42.745  179.949   21.730   47.720   33.740
 3h2s A    87 T H  -59.288  -43.341  179.762   22.150   47.550   29.970

 3lq1 A   388 E L  -82.129  -14.822  176.986   -9.750   24.990  -22.920
 3lq1 A   389 G L  -88.780  -28.108 -177.244  -12.850   26.050  -24.850
 3lq1 A   390 K H  -80.588  -22.510  173.595  -14.680   22.770  -24.290
 3lq1 A   391 I H  -60.444  -43.064  179.358  -14.250   23.070  -20.530
 3lq1 A   392 V H  -69.748  -42.844 -179.032  -16.520   26.120  -20.570
 3lq1 A   393 A H  -60.976  -44.229  179.894  -19.030   24.550  -22.950
 3lq1 A   394 E H  -69.989  -38.556  175.703  -19.370   21.440  -20.780
 3lq1 A   395 L H  -57.732  -47.659 -179.931  -19.530   23.540  -17.610
 3lq1 A   396 R H  -53.757  -39.510 -178.033  -22.420   25.560  -19.030

 1q52 A   136 I H  -58.003  -32.147  175.107  -14.230  -12.290  139.600
 1q52 A   137 L H  -71.112  -35.514  175.814  -11.380  -10.920  137.500
 1q52 A   138 E H  -69.230  -32.810  174.529  -13.830   -8.620  135.730
 1q52 A   139 V H  -65.173  -41.937  175.804  -15.040   -7.480  139.150
 1q52 A   140 Q H  -58.491  -46.755  178.264  -11.460   -6.620  140.080
 1q52 A   141 R H  -61.418  -42.442  177.197  -11.110   -4.560  136.900
 1q52 A   142 L H  -57.296  -45.124  176.642  -14.420   -2.840  137.640
 1q52 A   143 I H  -63.233  -39.536 -173.301  -13.110   -1.860  141.070
 1q52 A   144 R H  -75.635  -31.880 -166.090   -9.780   -0.760  139.610

 2z1q A   446 E H  -72.459  -44.378  175.382    0.270  113.580   35.830
 2z1q A   447 L H  -70.417  -28.815  171.762   -3.340  112.550   36.370
 2z1q A   448 H H  -60.125  -46.326  176.891   -2.800  109.960   33.650
 2z1q A   449 Q H  -59.763  -36.828  177.040   -0.030  108.440   35.760
 2z1q A   450 V H  -61.724  -44.268  176.887   -2.470  108.400   38.680
 2z1q A   451 Q H  -60.510  -38.839  178.691   -4.940  106.390   36.610
 2z1q A   452 N H  -64.833  -36.566  175.695   -2.140  103.960   35.750
 2z1q A   453 L H  -59.959  -42.871  176.251   -1.430  103.530   39.450
 2z1q A   454 K H  -59.636  -46.570 -179.905   -5.050  102.480   39.950

 1t1u A   484 A H  -61.256  -30.460  179.029  -11.240  -36.910   51.170
 1t1u A   485 S H  -64.769  -27.101  172.791  -12.170  -40.460   50.150
 1t1u A   486 E H  -71.470  -40.065  178.250  -14.810  -38.880   47.920
 1t1u A   487 K H  -62.927  -35.137 -179.591  -12.190  -36.620   46.350
 1t1u A   488 L H  -59.831  -31.545  177.080  -10.060  -39.680   45.590
 1t1u A   489 Q H  -64.994  -39.320  176.527  -12.830  -40.860   43.280
 1t1u A   490 L H  -68.841  -35.328  172.756  -12.510  -37.650   41.270
 1t1u A   491 L H  -58.620  -52.250 -179.722   -8.750  -38.190   41.190
 1t1u A   492 Q H  -63.218  -42.836  179.321   -9.200  -41.690   39.760

 3cuq B    46 T L -118.818   15.015  178.328  -65.760   35.170   31.340
 3cuq B    47 I H  -65.026  -41.685  175.778  -62.530   37.160   31.640
 3cuq B    48 R H  -63.634  -30.478  179.115  -61.410   34.960   34.540
 3cuq B    49 F H  -72.882  -32.116  174.929  -62.210   31.960   32.350
 3cuq B    50 K H  -68.231  -42.265  173.357  -59.910   33.300   29.640
 3cuq B    51 S H  -66.987  -34.718  173.747  -57.120   33.650   32.200
 3cuq B    52 Y H  -59.865  -49.400 -177.958  -58.090   30.190   33.430
 3cuq B    53 L H  -68.756  -37.779 -179.651  -57.710   28.720   29.940
 3cuq B    54 L H  -60.484  -46.265 -178.890  -54.540   30.690   29.240

 2pft A   196 E H  -58.341  -42.944  179.257   53.990   50.430   31.420
 2pft A   197 T H  -62.455  -48.880 -179.328   56.960   52.580   30.400
 2pft A   198 D H  -63.856  -40.484 -179.468   59.520   49.920   31.300
 2pft A   199 A H  -58.911  -47.476 -179.890   57.470   47.190   29.630
 2pft A   200 Y H  -64.377  -41.481  178.697   57.370   49.040   26.310
 2pft A   201 I H  -55.857  -44.262 -176.939   61.080   49.840   26.520
 2pft A   202 H H  -74.835  -32.336  177.668   61.940   46.160   26.860
 2pft A   203 C H  -67.024  -36.511  175.452   59.480   45.140   24.150
 2pft A   204 V H  -60.890  -50.011  178.062   61.200   47.520   21.740

 3ec2 A   151 S H  -49.633  -53.791 -169.664   13.330   28.730   17.230
 3ec2 A   152 V H  -73.047  -23.755  174.385    9.600   28.240   16.740
 3ec2 A   153 R H  -78.268  -35.926  173.039   10.080   24.740   15.340
 3ec2 A   154 I H  -59.314  -38.829  175.764   12.270   23.830   18.310
 3ec2 A   155 S H  -62.155  -49.894 -177.038    9.330   24.850   20.500
 3ec2 A   156 A H  -65.087  -39.373 -177.355    6.860   22.710   18.570
 3ec2 A   157 D H  -69.782  -39.512  174.927    9.210   19.730   18.420
 3ec2 A   158 L H  -68.371  -37.880 -176.989    9.910   19.870   22.160
 3ec2 A   159 A H  -66.582  -27.668 -176.781    6.210   20.400   22.890

 2qmi A   116 Y H  -55.031  -61.832 -173.253   70.800   47.410   52.880
 2qmi A   117 A H  -67.823  -37.259 -179.150   73.320   49.970   54.110
 2qmi A   118 E H  -64.143  -50.513  179.840   73.590   51.750   50.760
 2qmi A   119 A H  -65.445  -41.267  178.128   69.840   52.250   50.350
 2qmi A   120 F H  -55.810  -60.026 -177.234   69.440   53.140   54.030
 2qmi A   121 I H  -61.188  -43.241 -177.781   72.070   55.890   54.040
 2qmi A   122 D H  -54.955  -50.031 -179.493   71.110   57.140   50.590
 2qmi A   123 G H  -65.021  -37.459 -176.580   67.500   57.770   51.590
 2qmi A   124 M H  -64.958  -22.566 -173.840   68.540   59.290   54.910

 3agd A   388 V L  -58.736  -37.595 -176.063   30.490   44.430   32.530
 3agd A   389 H H  -63.413  -18.392 -178.634   30.390   45.800   36.070
 3agd A   390 E H  -65.581  -23.056  177.494   28.690   48.910   34.680
 3agd A   391 A H  -65.297  -44.424  178.447   25.490   46.870   34.420
 3agd A   392 A H  -64.355  -39.784  177.127   25.320   46.430   38.190
 3agd A   393 A H  -63.831  -36.686  177.819   25.980   50.150   38.670
 3agd A   394 A H  -64.307  -44.985 -179.312   23.140   50.900   36.260
 3agd A   395 A H  -72.873  -26.069 -174.935   20.700   48.710   38.190
 3agd A   396 A L  -77.923   99.352  151.526   22.000   50.010   41.520

 3sgh A    32 Q L  -57.888  133.709 -169.787   63.450   65.270   35.810
 3sgh A    33 Q H  -56.077  -34.936  176.132   62.090   64.140   39.170
 3sgh A    34 N H  -73.960  -43.295  175.762   65.430   62.560   40.040
 3sgh A    35 A H  -63.697  -42.936  177.855   67.380   65.550   38.730
 3sgh A    36 C H  -60.161  -46.992  178.058   65.010   67.910   40.550
 3sgh A    37 Q H  -58.555  -48.800 -171.806   65.450   65.990   43.800
 3sgh A    38 E H  -65.609  -44.087 -171.594   69.230   65.830   43.530
 3sgh A    39 I H  -96.130  -37.911 -165.263   69.860   69.470   42.620
 3sgh A    40 N H  -99.569  -26.861 -173.369   66.740   71.330   43.700

 2uy1 A   283 K H  -66.255  -37.145  176.966   -3.990  -12.860   46.230
 2uy1 A   284 E H  -67.525  -39.400  179.856   -4.670  -10.760   49.320
 2uy1 A   285 L H  -70.426  -34.765 -179.386   -1.300  -11.730   50.810
 2uy1 A   286 D H  -71.426  -40.529  173.656    0.500  -10.980   47.550
 2uy1 A   287 L H  -65.534  -36.997  173.301   -1.090   -7.540   47.290
 2uy1 A   288 L H  -61.149  -45.204 -179.162   -0.140   -7.030   50.940
 2uy1 A   289 R H  -62.178  -41.648 -178.357    3.440   -8.020   50.160
 2uy1 A   290 I H  -60.920  -46.667 -172.898    3.630   -5.610   47.220
 2uy1 A   291 N H  -80.006  -23.110  169.000    2.450   -2.580   49.190

 2abs A   268 N L   60.007  142.522  178.917    6.220  -17.750 -119.540
 2abs A   269 K H  -55.801  -41.005 -178.470    6.540  -21.500 -119.030
 2abs A   270 E H  -62.904  -44.194  176.444    8.090  -21.830 -122.490
 2abs A   271 H H  -60.981  -43.608 -179.574   10.750  -19.230 -121.690
 2abs A   272 A H  -59.855  -42.538  177.346   11.500  -20.940 -118.380
 2abs A   273 V H  -62.040  -42.114  178.879   12.050  -24.250 -120.170
 2abs A   274 E H  -62.635  -40.813 -178.601   14.380  -22.570 -122.650
 2abs A   275 V H  -67.868  -42.629  178.693   16.390  -20.990 -119.830
 2abs A   276 C H  -64.249  -41.735  177.828   16.710  -24.250 -117.910

 1e7w A   137 E H  -72.845  -29.928 -176.391   27.290   23.730   23.790
 1e7w A   138 A H  -59.838  -34.204 -178.648   27.350   20.490   21.790
 1e7w A   139 M H  -69.325  -31.744 -178.620   24.260   19.260   23.640
 1e7w A   140 E H  -71.849  -43.023  175.813   22.310   22.380   22.680
 1e7w A   141 T H  -67.708  -40.193  178.394   23.040   22.010   18.970
 1e7w A   142 A H  -61.753  -44.303  178.652   22.390   18.270   19.180
 1e7w A   143 T H  -63.197  -48.134 -178.773   19.020   18.850   20.830
 1e7w A   144 A H  -64.957  -36.227 -176.776   18.000   21.550   18.350
 1e7w A   145 D H  -73.338  -48.977 -175.669   19.210   19.470   15.400

 2cfu A   210 L L  -71.614  -22.053  172.737   34.180   37.390  154.780
 2cfu A   211 A L -107.948   29.152 -172.056   31.960   34.570  156.030
 2cfu A   212 G H  -55.961  -46.316 -175.883   31.700   36.150  159.480
 2cfu A   213 N H  -61.203  -46.902 -178.720   27.900   36.100  159.590
 2cfu A   214 A H  -64.722  -42.351 -178.843   27.610   32.440  158.590
 2cfu A   215 M H  -67.394  -44.244 -178.870   30.350   31.360  161.000
 2cfu A   216 M H  -66.694  -36.466  176.728   28.990   33.370  163.920
 2cfu A   217 R H  -66.872  -46.336  176.563   25.490   32.030  163.280
 2cfu A   218 R H  -65.486  -30.005 -177.803   26.740   28.450  163.120

 3fnb A   296 V H  -62.830  -54.178  177.707   11.790    7.690   79.360
 3fnb A   297 A H  -58.710  -44.259 -178.276   13.010    8.070   82.940
 3fnb A   298 E H  -54.320  -49.468 -179.575   16.450    6.780   81.980
 3fnb A   299 V H  -64.991  -40.683 -179.968   16.930    9.490   79.360
 3fnb A   300 N H  -62.800  -37.814 -179.747   15.530   12.170   81.670
 3fnb A   301 L H  -72.773  -33.205  173.244   17.980   11.170   84.400
 3fnb A   302 N H  -64.042  -39.042  174.663   20.850   11.290   81.920
 3fnb A   303 K H  -61.300  -44.158  176.679   19.780   14.840   81.090
 3fnb A   304 Y H  -56.698  -49.231  179.376   19.870   15.680   84.800

 3rf3 A   101 S L  -63.085  122.486  172.981   -0.300  -16.010  130.170
 3rf3 A   102 V H  -75.183  -45.823  178.643   -1.580  -17.410  126.880
 3rf3 A   103 P H  -52.746  -50.442 -179.105   -4.440  -14.920  126.680
 3rf3 A   104 A H  -62.375  -38.107  174.438   -2.060  -11.980  127.070
 3rf3 A   105 R H  -57.729  -34.919  179.053    0.210  -13.520  124.430
 3rf3 A   106 D H  -69.445  -39.965  175.716   -2.800  -13.410  122.110
 3rf3 A   107 Y H  -65.352  -36.606  177.752   -3.330   -9.720  122.800
 3rf3 A   108 L H  -62.495  -46.458 -178.722    0.360   -9.130  122.140
 3rf3 A   109 I H  -69.211  -44.832 -179.463    0.200  -10.820  118.740

 3cm3 A   139 P H  -52.551  -38.913 -178.209   26.910    5.460    6.550
 3cm3 A   140 M H  -61.035  -45.413 -176.436   24.980    4.000    3.620
 3cm3 A   141 L H  -76.117  -37.458 -178.668   24.550    0.600    5.250
 3cm3 A   142 Y H  -71.396  -35.415  174.081   23.980    1.940    8.760
 3cm3 A   143 F H  -55.309  -52.804 -179.944   21.340    4.370    7.490
 3cm3 A   144 L H  -64.885  -39.562  178.226   19.300    1.500    6.050
 3cm3 A   145 Y H  -56.115  -57.424 -175.382   19.970   -0.640    9.120
 3cm3 A   146 V H  -64.704  -42.970 -178.605   18.660    1.900   11.630
 3cm3 A   147 Y H  -57.027  -54.395 -172.190   15.760    3.030    9.440

 1irx A   350 L H  -64.906  -23.676  178.148   27.240   29.000   63.100
 1irx A   351 R H  -60.822  -40.260  179.372   24.370   31.260   64.150
 1irx A   352 R H  -75.647  -30.755  175.966   25.380   30.860   67.790
 1irx A   353 T H  -61.508  -43.613  178.411   29.050   31.320   66.890
 1irx A   354 Y H  -57.784  -43.190 -179.525   28.280   34.750   65.460
 1irx A   355 E H  -65.046  -48.230 -177.903   26.590   35.770   68.710
 1irx A   356 L H  -61.880  -34.208 -177.642   29.390   34.490   70.940
 1irx A   357 S H  -73.495  -15.131  179.657   31.980   36.280   68.820
 1irx A   358 M L -101.062  118.927  178.033   30.160   39.550   69.440

 3n01 A    58 L H  -64.974  -45.371  178.115   15.960    5.550   19.400
 3n01 A    59 A H  -59.335  -38.970  178.550   16.670    6.010   23.110
 3n01 A    60 D H  -64.015  -48.141 -174.859   17.200    9.720   22.480
 3n01 A    61 V H  -69.536  -40.548 -177.992   13.960   10.190   20.550
 3n01 A    62 T H  -74.091  -30.022  169.809   11.830    8.080   22.890
 3n01 A    63 Q H  -64.116  -46.847  177.173   13.310    9.910   25.870
 3n01 A    64 Q H  -61.891  -35.886  178.929   12.380   13.210   24.230
 3n01 A    65 A H  -61.102  -40.161  175.225    8.920   11.800   23.550
 3n01 A    66 G H  -64.739  -40.055 -176.579    8.440   11.290   27.280

 1wa5 C   418 N L -110.980  122.389 -174.328   36.900  -28.460   17.050
 1wa5 C   419 W H  -52.172  -35.426 -173.224   34.740  -26.230   19.240
 1wa5 C   420 K H  -64.786  -22.780  176.888   36.490  -23.130   17.900
 1wa5 C   421 F H  -67.981  -35.208 -178.891   35.030  -23.840   14.470
 1wa5 C   422 K H  -72.132  -42.788  174.021   31.510  -23.430   15.850
 1wa5 C   423 D H  -53.793  -36.908 -173.617   32.320  -20.110   17.510
 1wa5 C   424 L H  -63.129  -59.241 -169.070   33.560  -18.890   14.130
 1wa5 C   425 Y H  -77.490  -18.508  168.451   30.520  -19.350   11.910
 1wa5 C   426 I H  -70.246  -45.108  173.952   28.190  -18.280   14.700

 1vr5 A   432 I H  -65.069  -20.046  176.342   99.350   25.200  148.170
 1vr5 A   433 W H  -55.035  -36.842 -178.391   97.160   26.430  145.310
 1vr5 A   434 S H  -60.896  -37.373 -178.662   94.170   25.990  147.610
 1vr5 A   435 Y H  -67.628  -53.049 -178.142   95.600   28.520  150.060
 1vr5 A   436 F H  -63.676  -33.559  174.808   96.360   31.260  147.550
 1vr5 A   437 N H  -65.661  -41.954  179.209   92.970   30.660  145.950
 1vr5 A   438 G H  -65.165  -29.288  179.017   91.270   31.030  149.330
 1vr5 A   439 V H  -79.243  -48.479 -161.917   93.110   34.320  149.800
 1vr5 A   440 F H -106.325  -10.491 -177.118   92.840   35.890  146.370

 3m1i C   381 K L -117.112  -43.693 -166.754  -10.440  -90.610  -56.780
 3m1i C   382 K H  -55.177  -32.949 -174.122   -6.990  -90.410  -55.230
 3m1i C   383 H H  -65.204  -26.523  179.912   -5.280  -91.680  -58.380
 3m1i C   384 I H  -65.493  -33.315 -165.586   -6.430  -88.600  -60.290
 3m1i C   385 Y H -109.389   21.024 -171.260   -4.580  -86.220  -57.990
 3m1i C   386 E H  -58.431  -51.306 -178.057   -1.350  -88.160  -57.530
 3m1i C   387 E H  -67.997  -35.281  177.615    0.970  -85.540  -59.010
 3m1i C   388 I H  -63.555  -44.466 -179.194   -0.960  -82.730  -57.330
 3m1i C   389 C H  -64.671  -39.420  177.351   -0.610  -84.350  -53.910

 3dyh A   101 R H  -62.083  -42.008  177.499   61.050  -16.640    7.000
 3dyh A   102 K H  -64.478  -41.331 -176.805   59.810  -19.430    4.740
 3dyh A   103 R H  -70.076  -43.829 -177.847   58.880  -21.610    7.710
 3dyh A   104 V H  -66.531  -42.558 -179.544   57.110  -18.880    9.660
 3dyh A   105 L H  -68.403  -37.565  175.059   55.120  -17.660    6.660
 3dyh A   106 H H  -64.048  -44.071  175.131   54.150  -21.220    5.780
 3dyh A   107 D H  -61.223  -36.115  178.708   53.020  -21.780    9.360
 3dyh A   108 A H  -64.966  -40.333  179.352   51.060  -18.540    9.100
 3dyh A   109 C H  -65.071  -40.238  178.300   49.250  -19.780    5.990

 1z7l A    30 L H  -66.080  -45.215  175.535   60.340   14.950   61.860
 1z7l A    31 Q H  -62.006  -42.354  175.672   59.680   11.600   63.510
 1z7l A    32 W H  -58.108  -46.427 -179.434   56.350   12.930   64.750
 1z7l A    33 A H  -60.524  -41.897  177.336   55.440   14.050   61.230
 1z7l A    34 R H  -62.140  -40.974  177.616   56.280   10.600   59.870
 1z7l A    35 D H  -62.636  -41.047  179.641   54.080    9.020   62.540
 1z7l A    36 E H  -62.072  -45.528  179.089   51.210   11.330   61.590
 1z7l A    37 F H  -50.763  -47.904  178.941   51.460   10.380   57.920
 1z7l A    38 E H  -64.446  -46.991 -172.082   50.900    6.730   58.810

 3mzk B   213 Q L  -79.597   11.399 -172.637   23.160   13.720  -41.910
 3mzk B   214 K H  -55.089  -61.163 -170.679   21.040   12.130  -44.620
 3mzk B   215 E H  -63.128  -29.802  178.794   22.340    8.560  -44.560
 3mzk B   216 L H  -54.148  -50.817 -178.105   22.370    8.520  -40.760
 3mzk B   217 A H  -62.830  -36.801  178.613   18.580    8.730  -40.570
 3mzk B   218 H H  -56.559  -52.458 -178.769   18.240    6.010  -43.210
 3mzk B   219 F H  -60.868  -51.949 -176.181   20.190    3.470  -41.150
 3mzk B   220 L H  -58.880  -45.933 -179.491   18.540    4.320  -37.830
 3mzk B   221 L H  -56.321  -51.931 -174.966   15.030    4.230  -39.280

 3fnb A   293 V L  -81.844  -19.348  174.903   12.880   -0.770   81.370
 3fnb A   294 N L  -85.408   86.857 -175.327   11.640    2.810   81.720
 3fnb A   295 K H  -64.106  -31.819  179.793   13.510    4.350   78.800
 3fnb A   296 V H  -62.830  -54.178  177.707   11.790    7.690   79.360
 3fnb A   297 A H  -58.710  -44.259 -178.276   13.010    8.070   82.940
 3fnb A   298 E H  -54.320  -49.468 -179.575   16.450    6.780   81.980
 3fnb A   299 V H  -64.991  -40.683 -179.968   16.930    9.490   79.360
 3fnb A   300 N H  -62.800  -37.814 -179.747   15.530   12.170   81.670
 3fnb A   301 L H  -72.773  -33.205  173.244   17.980   11.170   84.400

 3fz0 A   242 W H  -64.243  -42.556 -176.169  -28.990   29.210  -39.060
 3fz0 A   243 Q H  -71.677  -37.850  176.496  -27.520   25.830  -39.980
 3fz0 A   244 E H  -64.273  -44.298  175.015  -27.120   26.740  -43.650
 3fz0 A   245 F H  -55.197  -49.918 -177.080  -25.330   29.950  -42.660
 3fz0 A   246 I H  -62.070  -44.344 -178.121  -22.960   28.040  -40.390
 3fz0 A   247 E H  -60.509  -43.482  178.948  -22.220   25.360  -42.980
 3fz0 A   248 K H  -70.682  -33.020 -177.663  -21.310   27.950  -45.610
 3fz0 A   249 L H  -62.900  -45.146 -173.078  -19.340   29.990  -43.070
 3fz0 A   250 F H -101.884   17.850  179.847  -16.930   27.200  -42.180

 3fqg A   141 R H  -63.349  -44.410 -178.421    2.150   -9.900    6.150
 3fqg A   142 M H  -63.070  -36.163  175.626    3.820   -6.480    5.980
 3fqg A   143 C H  -65.226  -42.676  177.884    6.150   -7.490    8.800
 3fqg A   144 Y H  -58.673  -40.419 -179.888    7.070  -10.680    6.950
 3fqg A   145 W H  -52.827  -41.918  176.453    7.970   -8.620    3.890
 3fqg A   146 G H  -66.470  -47.824 -179.576   10.740   -7.000    5.930
 3fqg A   147 Y H  -65.154  -34.215 -179.538   11.900  -10.300    7.400
 3fqg A   148 K H  -69.808  -45.404  175.947   11.730  -11.930    3.960
 3fqg A   149 F H  -56.389  -45.501  177.275   13.830   -9.240    2.310

 2gzs A   219 V H  -59.944  -40.019  176.625   -3.530   29.560  -11.040
 2gzs A   220 L H  -65.000  -36.879  176.987   -6.300   27.450   -9.520
 2gzs A   221 S H  -63.949  -42.593  177.298   -5.670   24.810  -12.190
 2gzs A   222 K H  -61.308  -44.074 -175.897   -1.980   24.730  -11.280
 2gzs A   223 I H  -69.015  -40.489  178.903   -2.740   24.390   -7.570
 2gzs A   224 H H  -60.209  -42.011  175.436   -5.330   21.650   -8.070
 2gzs A   225 T H  -65.030  -41.570  177.663   -2.750   19.610   -9.990
 2gzs A   226 T H  -60.225  -41.768  179.399   -0.170   20.320   -7.280
 2gzs A   227 L H  -64.993  -42.215  179.222   -2.600   19.070   -4.630

 1ne2 A   128 D L  141.795  112.387 -178.729    5.940   32.120   20.870
 1ne2 A   129 R H  -73.032  -13.258 -179.418    4.710   28.710   19.730
 1ne2 A   130 A H  -64.592  -42.784  178.576    7.500   28.680   17.150
 1ne2 A   131 F H  -71.466  -36.342  179.099   10.130   27.870   19.770
 1ne2 A   132 I H  -64.996  -47.253 -177.745    7.850   25.350   21.460
 1ne2 A   133 D H  -63.251  -39.769  178.917    7.100   23.450   18.250
 1ne2 A   134 K H  -66.513  -39.315  177.418   10.790   23.300   17.340
 1ne2 A   135 A H  -54.944  -48.942 -176.050   11.660   22.010   20.800
 1ne2 A   136 F H  -73.264  -13.384 -179.474    9.320   19.030   20.440

 2b1e A   364 H H  -67.844  -30.583  178.715   31.060   28.800  -11.040
 2b1e A   365 N H  -65.763  -42.717  178.381   31.160   31.420  -13.790
 2b1e A   366 V H  -69.481  -43.317 -179.179   31.890   28.790  -16.440
 2b1e A   367 L H  -62.867  -45.065  179.729   29.380   26.320  -15.030
 2b1e A   368 L H  -66.234  -40.852  176.803   26.610   28.930  -14.870
 2b1e A   369 S H  -59.497  -42.326  179.603   27.440   30.160  -18.370
 2b1e A   370 C H  -64.921  -41.389  176.881   27.170   26.600  -19.680
 2b1e A   371 F H  -55.508  -50.962 -177.453   23.800   26.140  -17.970
 2b1e A   372 I H  -62.896  -41.588  177.274   22.360   29.230  -19.640

 1qqe A   237 E L   58.684  -60.690  172.593  -20.200   56.900   28.380
 1qqe A   238 S H  -73.042  -25.038  173.905  -22.500   57.290   31.380
 1qqe A   239 N H  -78.249  -33.249  171.903  -25.180   58.290   28.880
 1qqe A   240 F H  -62.864  -44.552  176.405  -24.400   55.160   26.870
 1qqe A   241 L H  -55.967  -45.579 -179.972  -24.870   53.110   30.040
 1qqe A   242 K H  -51.306  -53.411 -177.484  -28.270   54.730   30.580
 1qqe A   243 S H  -61.787  -20.701  179.769  -29.580   53.600   27.190
 1qqe A   244 L H  -83.657  -39.755  177.885  -28.350   50.120   28.080
 1qqe A   245 I H  -59.985  -28.490  177.838  -30.070   49.940   31.470

 3pt1 A   177 I H  -67.101  -41.053  176.520   -4.240   27.860  -20.100
 3pt1 A   178 L H  -62.352  -40.426  178.332   -6.910   25.310  -21.000
 3pt1 A   179 K H  -58.330  -41.341  176.342   -4.570   23.800  -23.590
 3pt1 A   180 V H  -60.433  -45.961  178.686   -2.000   23.240  -20.840
 3pt1 A   181 L H  -61.900  -41.356  179.986   -4.610   21.500  -18.690
 3pt1 A   182 F H  -56.132  -50.879  179.399   -5.700   19.350  -21.630
 3pt1 A   183 K H  -59.641  -40.011  178.366   -2.190   17.980  -22.160
 3pt1 A   184 E H  -58.376  -53.561 -173.332   -1.890   17.330  -18.430
 3pt1 A   185 F H  -70.332  -32.078  174.892   -5.100   15.300  -18.160

 3o0y A   101 T H  -64.978  -42.565 -179.371   22.660   -2.590   52.600
 3o0y A   102 T H  -65.588  -40.298  174.729   22.330   -1.420   56.200
 3o0y A   103 K H  -65.762  -39.512  177.014   24.810    1.390   55.590
 3o0y A   104 N H  -64.492  -37.171  179.038   22.950    2.260   52.390
 3o0y A   105 N H  -61.205  -43.455  178.002   19.680    2.340   54.340
 3o0y A   106 Q H  -60.579  -50.726 -176.252   21.090    4.950   56.720
 3o0y A   107 Q H  -65.604  -45.161 -176.856   22.410    7.180   53.940
 3o0y A   108 V H  -67.317  -46.027 -176.389   19.350    6.840   51.700
 3o0y A   109 M H  -67.646  -35.073  173.697   16.770    7.280   54.450

 2w53 A   129 Q H  -67.297  -42.488 -179.645   14.610   10.370   27.430
 2w53 A   130 Q H  -63.388  -45.955  179.258   12.220    7.540   26.580
 2w53 A   131 A H  -64.909  -43.304  179.931   11.300    6.940   30.220
 2w53 A   132 G H  -63.565  -42.743  177.896   10.940   10.660   30.910
 2w53 A   133 F H  -61.360  -46.171 -179.064    8.730   11.120   27.850
 2w53 A   134 R H  -62.899  -41.396  178.410    6.510    8.200   28.830
 2w53 A   135 D H  -60.186  -49.908 -179.560    6.180    9.500   32.390
 2w53 A   136 A H  -65.018  -39.177  179.358    5.140   12.970   31.240
 2w53 A   137 L H  -61.355  -45.523 -178.116    2.820   11.520   28.600

 3ilv A   282 K H  -63.679  -34.427 -179.966   51.160  -22.220   68.140
 3ilv A   283 E H  -65.252  -36.792  177.477   49.950  -22.130   64.530
 3ilv A   284 F H  -70.576  -43.448  179.054   46.450  -21.190   65.700
 3ilv A   285 E H  -65.554  -36.682  173.391   47.740  -18.530   68.100
 3ilv A   286 F H  -60.334  -49.881  178.852   49.910  -17.150   65.300
 3ilv A   287 W H  -53.428  -47.861 -178.559   46.900  -16.940   62.990
 3ilv A   288 E H  -62.366  -52.933 -168.001   44.910  -15.040   65.620
 3ilv A   289 A H  -68.936  -38.918 -174.489   47.600  -12.610   66.750
 3ilv A   290 T H  -78.699  -28.755  172.255   48.950  -11.680   63.320

 2d4y A   388 D L  -73.418  112.725 -177.822   -2.160   -9.860  -45.980
 2d4y A   389 N L -119.338   15.857 -169.767   -2.150   -7.230  -43.230
 2d4y A   390 R H  -63.989  -44.263  177.716   -5.140   -8.500  -41.280
 2d4y A   391 N H  -69.479  -34.015  173.692   -3.170   -9.560  -38.210
 2d4y A   392 G H  -58.823  -41.349  177.871   -1.180   -6.330  -38.450
 2d4y A   393 Q H  -66.731  -39.827  177.005   -4.470   -4.450  -38.170
 2d4y A   394 A H  -62.097  -35.571  175.322   -5.490   -6.570  -35.180
 2d4y A   395 L H  -67.666  -43.337  178.484   -2.200   -5.580  -33.550
 2d4y A   396 L H  -65.007  -34.103 -176.915   -2.830   -1.910  -34.300

 2x7i A   203 Y H  -70.007  -33.961 -178.962  -42.660   38.940    7.910
 2x7i A   204 M H  -60.944  -33.986  176.121  -45.490   39.370   10.410
 2x7i A   205 S H  -62.424  -42.456  175.291  -47.880   37.980    7.800
 2x7i A   206 H H  -60.072  -45.882 -179.361  -45.760   34.830    7.600
 2x7i A   207 V H  -62.798  -40.213  177.709  -45.770   34.520   11.390
 2x7i A   208 K H  -65.496  -37.883 -178.235  -49.550   34.950   11.480
 2x7i A   209 H H  -67.549  -45.415 -175.461  -49.980   32.330    8.760
 2x7i A   210 I H  -68.099  -18.917  174.871  -47.810   29.680   10.410
 2x7i A   211 G H  -58.027  -48.023  178.577  -49.920   30.080   13.550

 1xl7 A   290 Y L -147.573   29.121  178.148  -11.270  124.070   61.560
 1xl7 A   291 S H  -60.743  -30.755 -177.898  -10.710  123.730   65.300
 1xl7 A   292 Q H  -60.886  -30.462 -179.325   -7.210  122.440   64.540
 1xl7 A   293 V H  -65.190  -39.686  177.060   -6.270  125.900   63.270
 1xl7 A   294 F H  -60.966  -45.981 -174.520   -6.970  127.440   66.670
 1xl7 A   295 E H  -70.161  -33.522  176.946   -4.800  124.890   68.480
 1xl7 A   296 M H  -75.030  -28.566  177.170   -1.940  125.320   66.020
 1xl7 A   297 L H  -70.295  -39.877  176.813   -2.230  129.090   66.350
 1xl7 A   298 L H  -84.179  -22.594  177.209   -1.850  128.880   70.130

 2p67 A   133 A H  -75.289  -22.901  177.521   18.480   37.400   34.600
 2p67 A   134 S H  -70.495  -41.024  172.930   21.880   38.380   33.210
 2p67 A   135 Q H  -62.254  -41.888  177.684   23.610   36.900   36.240
 2p67 A   136 R H  -60.006  -45.749  177.697   21.470   33.780   35.820
 2p67 A   137 A H  -57.408  -44.980  179.997   22.520   33.490   32.180
 2p67 A   138 R H  -59.979  -46.581 -177.446   26.180   33.760   33.180
 2p67 A   139 E H  -65.688  -37.434  179.580   25.880   31.060   35.840
 2p67 A   140 L H  -68.344  -35.945  174.638   24.030   28.730   33.460
 2p67 A   141 M H  -62.862  -41.995  177.929   26.780   29.180   30.870

 1z7l A    33 A H  -60.524  -41.897  177.336   55.440   14.050   61.230
 1z7l A    34 R H  -62.140  -40.974  177.616   56.280   10.600   59.870
 1z7l A    35 D H  -62.636  -41.047  179.641   54.080    9.020   62.540
 1z7l A    36 E H  -62.072  -45.528  179.089   51.210   11.330   61.590
 1z7l A    37 F H  -50.763  -47.904  178.941   51.460   10.380   57.920
 1z7l A    38 E H  -64.446  -46.991 -172.082   50.900    6.730   58.810
 1z7l A    39 G H  -70.938  -15.010 -175.614   48.170    7.400   61.370
 1z7l A    40 L H -103.880  -44.865 -160.152   46.290    9.590   58.890
 1z7l A    41 F H -116.189   -4.003  179.798   46.830    8.250   55.400

 3cmm A   642 V L -138.472  -59.862 -179.971   -7.970   14.290  -91.420
 3cmm A   643 K H  -65.425  -46.796  177.982  -11.730   14.680  -91.770
 3cmm A   644 G H  -62.104  -37.066  177.965  -12.150   16.010  -88.230
 3cmm A   645 V H  -60.759  -47.474  177.699   -9.250   18.380  -88.840
 3cmm A   646 L H  -62.290  -42.272 -179.212  -10.950   19.860  -91.900
 3cmm A   647 E H  -62.167  -36.212 -176.141  -14.260   20.090  -90.040
 3cmm A   648 S H  -69.654  -23.626 -176.864  -12.630   21.980  -87.180
 3cmm A   649 I H -103.959   -9.304  172.970  -11.380   24.650  -89.580
 3cmm A   650 S H  -90.702  -44.213  177.477  -14.560   24.800  -91.640

 3k9t A   388 D L  -47.018  107.151 -162.010   12.630  -29.100   65.420
 3k9t A   389 E H  -63.247  -36.254 -176.102    9.210  -29.780   63.980
 3k9t A   390 F H  -63.921  -47.884  177.949    7.690  -26.370   64.710
 3k9t A   391 A H  -60.883  -41.131 -179.643   10.410  -24.430   62.900
 3k9t A   392 M H  -62.192  -42.186  179.274   10.210  -26.830   59.960
 3k9t A   393 F H  -60.998  -43.179  178.021    6.450  -26.320   59.650
 3k9t A   394 W H  -60.534  -44.666  179.831    6.910  -22.540   59.540
 3k9t A   395 V H  -62.102  -46.388 -177.514    9.540  -22.850   56.810
 3k9t A   396 L H  -64.997  -39.033 -174.377    7.420  -25.200   54.700

 1w2y A   147 L H  -80.000  -31.796  176.232   46.470   46.620    9.430
 1w2y A   148 G H  -57.281  -42.037  178.011   46.480   44.800    6.090
 1w2y A   149 E H  -65.612  -37.315  179.400   44.560   47.720    4.590
 1w2y A   150 L H  -63.872  -41.867  178.828   47.040   50.170    6.120
 1w2y A   151 L H  -61.403  -50.070 -178.845   49.970   48.380    4.500
 1w2y A   152 S H  -60.420  -47.333 -178.229   48.380   48.360    1.040
 1w2y A   153 T H  -65.133  -40.330  178.635   47.310   52.000    1.250
 1w2y A   154 Y H  -59.413  -50.346 -175.271   50.700   53.080    2.570
 1w2y A   155 F H  -65.035  -37.347  173.268   52.650   51.400   -0.230

 3oz6 A   284 I L  -94.234  -22.258 -172.096   22.470   35.780   11.160
 3oz6 A   285 F H  -78.498  -41.805 -173.944   25.510   37.380    9.550
 3oz6 A   286 T H  -50.766  -46.298 -176.008   28.260   35.190   10.990
 3oz6 A   287 K H  -57.933  -36.188 -176.734   27.040   32.090    9.170
 3oz6 A   288 W H  -84.478  -32.270  176.845   27.230   33.880    5.820
 3oz6 A   289 K H  -66.403  -37.557  176.294   30.520   35.640    6.560
 3oz6 A   290 N H  -65.163  -42.859  177.010   32.120   32.280    7.290
 3oz6 A   291 L H  -62.651  -51.976 -174.452   30.820   30.900    4.000
 3oz6 A   292 L H  -65.076  -41.898 -177.039   31.840   33.920    1.930

 3h2s A   134 G H  -62.315  -47.517 -178.151   32.050   53.480   40.070
 3h2s A   135 A H  -58.685  -38.315 -177.558   30.430   56.890   40.520
 3h2s A   136 L H  -65.177  -46.428 -175.324   31.130   57.780   36.900
 3h2s A   137 Y H  -78.625  -21.625  169.786   29.540   54.660   35.420
 3h2s A   138 Q H  -69.321  -37.387  171.467   26.630   54.960   37.840
 3h2s A   139 Y H  -64.724  -41.975  174.866   26.050   58.400   36.340
 3h2s A   140 Y H  -61.764  -39.681  175.595   26.300   56.800   32.910
 3h2s A   141 E H  -60.934  -44.931  175.612   23.780   54.200   34.080
 3h2s A   142 Y H  -55.848  -46.500  179.576   21.450   57.010   35.150

 3osn A   380 M H  -64.960  -53.624 -167.830   12.540   40.190   43.720
 3osn A   381 T H  -63.498  -46.353  175.033   11.600   43.490   45.320
 3osn A   382 P H  -52.018  -51.412 -174.160   13.710   45.670   43.030
 3osn A   383 M H  -71.150  -37.251  178.064   12.310   43.980   39.930
 3osn A   384 V H  -66.050  -41.888  175.792    8.740   43.890   41.240
 3osn A   385 D H  -61.030  -42.094  175.668    8.900   47.600   42.070
 3osn A   386 I H  -60.306  -48.790 -175.748   10.160   48.260   38.550
 3osn A   387 L H  -67.159  -35.762  179.222    7.410   46.160   36.970
 3osn A   388 M H  -69.998  -32.932  171.773    4.720   47.730   39.140

 1ct9 A   382 M H -103.987  -13.933 -170.577   11.750   65.780  109.510
 1ct9 A   383 Y L -124.814  -87.415 -166.884   13.000   62.200  109.460
 1ct9 A   384 D H  -73.200  -34.661  179.597   13.740   59.960  112.430
 1ct9 A   385 C H  -70.349  -41.649  173.994   11.690   61.880  114.980
 1ct9 A   386 A H  -58.494  -46.923 -179.739    8.650   61.910  112.700
 1ct9 A   387 R H  -60.430  -59.943 -173.510    9.010   58.160  112.160
 1ct9 A   388 A H  -56.567  -46.209 -174.759    9.550   57.100  115.770
 1ct9 A   389 N H  -73.321  -53.772 -173.857    6.810   59.320  117.190
 1ct9 A   390 K H  -63.610  -41.486 -175.574    4.140   59.080  114.490

 3l6x A   205 W L   53.304   51.236 -171.236  -52.410   17.090   28.620
 3l6x A   206 E H  -60.119  -35.528  178.594  -50.900   19.050   25.740
 3l6x A   207 S H  -62.926  -43.495  178.986  -47.390   18.700   27.170
 3l6x A   208 V H  -69.067  -40.158  176.255  -47.710   14.910   27.290
 3l6x A   209 L H  -62.830  -38.538  177.720  -49.260   14.820   23.820
 3l6x A   210 T H  -62.238  -44.613  177.913  -46.370   16.940   22.550
 3l6x A   211 N H  -58.601  -48.533 -173.319  -43.840   14.480   23.980
 3l6x A   212 T H  -70.242  -40.395  178.149  -45.560   11.450   22.450
 3l6x A   213 A H  -63.921  -40.127  177.505  -46.130   13.060   19.050

 3frq A   147 L L   56.905  -57.080  169.014    2.140   18.010   24.930
 3frq A   148 H H  -56.118  -41.999  179.339    3.140   14.360   24.660
 3frq A   149 S H  -67.011  -33.054  175.621    0.200   13.990   22.270
 3frq A   150 V H  -65.459  -44.112  177.640    1.510   16.960   20.280
 3frq A   151 I H  -60.832  -51.240 -176.127    4.920   15.320   19.950
 3frq A   152 A H  -64.997  -43.964 -178.123    3.510   11.950   18.910
 3frq A   153 G H  -65.052  -49.036 -179.190    0.920   13.400   16.530
 3frq A   154 A H  -64.896  -37.593  177.380    3.310   15.810   14.830
 3frq A   155 T H  -61.791  -42.427  177.114    5.970   13.100   14.590

 3psf A   236 S H  -69.748  -33.707 -177.794    6.430   34.920  -29.070
 3psf A   237 L H  -67.835  -45.163 -178.873    5.210   31.510  -30.210
 3psf A   238 Q H  -60.917  -39.559  178.530    3.700   32.770  -33.470
 3psf A   239 D H  -63.334  -44.841  177.954    6.960   34.540  -34.350
 3psf A   240 I H  -56.739  -48.228  179.180    8.970   31.370  -33.750
 3psf A   241 Y H  -60.029  -46.052 -179.075    6.690   29.380  -36.050
 3psf A   242 D H  -63.768  -34.827  178.563    6.830   32.060  -38.750
 3psf A   243 Y H  -63.931  -40.081  177.866   10.620   32.140  -38.480
 3psf A   244 L H  -68.851  -39.430 -179.954   10.780   28.410  -39.210

 2r0y A   119 V H  -65.182  -39.931  176.582   15.420   21.780   17.680
 2r0y A   120 M H  -55.137  -51.388 -176.478   19.040   20.620   17.560
 2r0y A   121 L H  -64.363  -38.179  177.117   20.370   24.170   17.860
 2r0y A   122 I H  -63.316  -46.786 -178.692   17.940   24.960   20.680
 2r0y A   123 E H  -64.983  -34.913  175.483   18.920   21.850   22.630
 2r0y A   124 F H  -58.736  -46.408  179.592   22.590   22.700   22.150
 2r0y A   125 E H  -63.160  -38.846  177.328   22.050   26.080   23.800
 2r0y A   126 V H  -65.717  -42.312  178.181   20.210   24.400   26.670
 2r0y A   127 L H  -57.280  -45.092  178.658   23.010   21.870   27.100

 2yr5 A   458 P H  -71.127  -22.719  178.710   86.310   55.970  126.680
 2yr5 A   459 A H  -65.060  -42.320  175.211   84.190   57.440  123.890
 2yr5 A   460 A H  -65.129  -36.741  176.369   87.160   59.450  122.620
 2yr5 A   461 N H  -68.616  -34.158  173.333   89.270   56.300  122.890
 2yr5 A   462 A H  -78.098  -23.806  178.831   86.610   54.480  120.890
 2yr5 A   463 R H  -59.349  -51.727 -175.153   86.430   57.480  118.570
 2yr5 A   464 I H  -73.034  -36.253 -177.490   89.920   57.000  117.150
 2yr5 A   465 V H  -69.921  -49.919  177.363   89.770   53.200  117.140
 2yr5 A   466 T H  -59.467  -44.516  177.871   86.400   52.930  115.380

 2pv7 A   237 N L  109.867  -65.476 -175.895   29.120   37.900   49.590
 2pv7 A   238 L H  -56.793  -45.645 -176.487   32.780   38.140   50.570
 2pv7 A   239 A H  -58.699  -40.883 -172.770   34.010   38.120   46.980
 2pv7 A   240 V H  -73.386  -38.099  179.179   31.750   40.990   45.940
 2pv7 A   241 I H  -77.915  -20.659  170.489   32.640   43.250   48.870
 2pv7 A   242 E H  -75.401  -37.251  172.325   36.300   42.450   48.230
 2pv7 A   243 T H  -64.786  -36.215  173.764   35.800   43.550   44.630
 2pv7 A   244 L H  -54.833  -42.869  178.201   34.220   46.700   46.050
 2pv7 A   245 K H  -61.888  -38.660  177.000   37.530   47.390   47.780

 1t1u A   483 P L  -53.737  134.945  178.627  -14.690  -36.620   52.740
 1t1u A   484 A H  -61.256  -30.460  179.029  -11.240  -36.910   51.170
 1t1u A   485 S H  -64.769  -27.101  172.791  -12.170  -40.460   50.150
 1t1u A   486 E H  -71.470  -40.065  178.250  -14.810  -38.880   47.920
 1t1u A   487 K H  -62.927  -35.137 -179.591  -12.190  -36.620   46.350
 1t1u A   488 L H  -59.831  -31.545  177.080  -10.060  -39.680   45.590
 1t1u A   489 Q H  -64.994  -39.320  176.527  -12.830  -40.860   43.280
 1t1u A   490 L H  -68.841  -35.328  172.756  -12.510  -37.650   41.270
 1t1u A   491 L H  -58.620  -52.250 -179.722   -8.750  -38.190   41.190

 3qml C   214 L L -114.950  137.993 -168.267   48.480  111.270   87.260
 3qml C   215 Q H  -42.347  -36.920 -174.326   48.530  110.610   91.000
 3qml C   216 E H  -60.470  -41.653  178.703   44.730  110.770   91.090
 3qml C   217 W H  -75.099  -33.936  175.619   44.360  107.780   88.770
 3qml C   218 A H  -60.991  -39.155  175.827   47.200  105.960   90.520
 3qml C   219 N H  -65.963  -37.389 -178.994   45.210  106.250   93.750
 3qml C   220 E H  -65.704  -42.001  177.431   42.120  104.930   91.970
 3qml C   221 F H  -63.899  -42.004 -178.054   43.950  101.830   90.750
 3qml C   222 Q H  -65.818  -33.818  177.466   45.400  101.180   94.200

 3k8p D   270 S H  -70.524  -36.793  175.515   24.340   13.490  215.690
 3k8p D   271 R H  -66.941  -26.393  175.909   23.310   11.010  213.010
 3k8p D   272 K H  -77.613  -38.996  173.430   19.730   12.060  213.750
 3k8p D   273 L H  -59.424  -50.155 -176.918   20.630   15.740  213.420
 3k8p D   274 Q H  -68.914  -37.871  174.127   22.380   15.150  210.100
 3k8p D   275 S H  -59.502  -39.848 -177.816   19.600   12.850  208.900
 3k8p D   276 N H  -75.161  -29.540  172.147   17.090   15.590  209.700
 3k8p D   277 V H  -62.114  -50.447  177.494   19.220   18.140  207.860
 3k8p D   278 V H  -63.474  -38.808  177.654   19.140   16.010  204.720

 2dkh A   431 F H  -64.760  -39.542  177.196   42.080   35.890   21.990
 2dkh A   432 Q H  -64.991  -38.137  174.199   42.840   39.000   24.040
 2dkh A   433 K H  -61.782  -41.922  176.950   42.570   41.060   20.860
 2dkh A   434 Y H  -64.743  -36.913  179.860   39.180   39.470   20.210
 2dkh A   435 F H  -69.200  -40.914  179.428   38.150   40.240   23.790
 2dkh A   436 E H  -65.217  -45.835  177.036   39.220   43.880   23.530
 2dkh A   437 Q H  -64.765  -42.703  176.249   37.370   44.360   20.250
 2dkh A   438 H H  -56.434  -41.184  176.915   34.360   42.490   21.640
 2dkh A   439 G H  -60.655  -43.005 -177.425   34.350   44.940   24.550

 2iya A    83 Q H  -67.803  -35.032  178.896   48.210   52.220   22.950
 2iya A    84 E H  -54.210  -51.401 -179.360   47.750   55.060   20.470
 2iya A    85 S H  -67.924  -39.974 -178.882   46.330   52.730   17.820
 2iya A    86 A H  -60.690  -43.051 -179.230   44.370   50.700   20.380
 2iya A    87 M H  -64.682  -39.470  176.450   42.600   53.790   21.700
 2iya A    88 G H  -60.521  -41.221  179.397   41.640   54.830   18.170
 2iya A    89 L H  -64.817  -40.987 -178.907   40.110   51.400   17.600
 2iya A    90 F H  -70.718  -29.727  173.896   38.120   51.590   20.830
 2iya A    91 L H  -64.332  -53.698  179.924   36.880   55.050   19.830

 2q12 A    82 M H  -65.563  -50.513 -177.964   42.220  -22.820    2.820
 2q12 A    83 S H  -58.156  -41.411  177.299   44.680  -20.010    3.550
 2q12 A    84 S H  -61.147  -47.030  178.582   44.530  -18.900   -0.080
 2q12 A    85 T H  -57.649  -45.357 -174.835   40.730  -18.850   -0.020
 2q12 A    86 L H  -72.171  -30.975  173.538   40.650  -16.840    3.210
 2q12 A    87 Q H  -64.992  -39.101  176.438   43.220  -14.390    1.860
 2q12 A    88 Q H  -64.922  -40.012  176.208   40.950  -13.800   -1.130
 2q12 A    89 F H  -64.568  -44.275 -176.000   38.040  -13.180    1.240
 2q12 A    90 S H  -66.690  -31.673  176.516   40.090  -10.830    3.420

 3jys A   262 S L   94.822  127.066 -161.520   48.480   41.680  124.430
 3jys A   263 W L  -98.540   15.744 -178.286   49.560   39.280  127.140
 3jys A   264 G H  -54.977  -68.276 -177.680   50.760   36.420  124.940
 3jys A   265 M H  -75.436  -34.153 -179.825   54.510   36.730  125.490
 3jys A   266 A H  -56.811  -39.800  179.108   54.130   38.800  128.660
 3jys A   267 A H  -65.083  -40.163 -178.928   52.460   35.830  130.360
 3jys A   268 I H  -62.942  -43.767 -179.690   55.290   33.500  129.340
 3jys A   269 I H  -73.621  -53.989 -177.718   57.950   35.770  130.820
 3jys A   270 I H  -61.934  -35.512 -178.516   56.060   36.990  133.880

 3c64 A   126 F L  -80.144  -19.434  178.818   41.770   40.320   18.190
 3c64 A   127 A H  -55.625  -34.269 -179.160   37.980   40.630   18.250
 3c64 A   128 A H  -71.789  -15.000 -177.788   37.850   37.790   15.720
 3c64 A   129 L H  -96.269   11.933 -176.652   39.750   35.630   18.200
 3c64 A   130 A H  -55.058  -35.782 -175.522   37.030   35.960   20.830
 3c64 A   131 G H  -60.291  -32.512 -176.005   36.130   32.290   20.400
 3c64 A   132 L H  -64.504  -35.137 -179.999   39.550   31.230   21.670
 3c64 A   133 Y H  -73.998  -49.443 -172.975   38.910   32.810   25.070
 3c64 A   134 T H  -66.005  -19.056  179.315   35.340   31.610   25.610

 3nnr A   183 L H  -69.295  -35.939 -165.171   11.870   -7.870    2.900
 3nnr A   184 K H  -66.948  -13.518 -175.727   14.350   -5.830    4.920
 3nnr A   185 Q H  -67.657   -7.835  175.424   15.780   -4.220    1.790
 3nnr A   186 G H  -64.368  -24.845  176.207   12.940   -1.700    2.060
 3nnr A   187 I H  -56.059  -34.365  175.302   15.180    0.100    4.550
 3nnr A   188 Y H  -55.067  -42.163 -177.434   17.200    1.180    1.520
 3nnr A   189 Q H  -75.450  -35.057 -179.840   14.170    3.080    0.240
 3nnr A   190 V H  -65.012  -45.792 -178.795   13.290    4.530    3.640
 3nnr A   191 L H  -69.081  -26.033  175.992   16.750    6.010    4.180

 3cih A   358 D L  -94.018   84.993 -174.604   35.940   33.750   28.310
 3cih A   359 S H  -63.812  -26.918  179.875   32.570   33.290   26.620
 3cih A   360 E H  -66.303  -43.323  179.590   33.660   35.590   23.800
 3cih A   361 S H  -68.255  -34.744  177.236   36.550   33.320   22.810
 3cih A   362 V H  -63.342  -46.681  178.542   34.270   30.290   22.980
 3cih A   363 K H  -61.317  -44.336 -179.286   31.780   31.870   20.580
 3cih A   364 R H  -59.727  -44.906 -178.774   34.550   32.910   18.200
 3cih A   365 T H  -67.372  -37.809  178.415   36.000   29.390   18.080
 3cih A   366 I H  -63.226  -46.921  178.073   32.560   27.860   17.590

 2xfn A   111 T H  -65.617  -30.982  177.538   38.500  166.020   42.000
 2xfn A   112 Y H  -64.337  -43.598  177.165   41.960  165.650   43.530
 2xfn A   113 L H  -62.083  -43.934  179.213   40.670  163.050   45.980
 2xfn A   114 D H  -66.338  -41.060  178.975   38.920  161.170   43.180
 2xfn A   115 H H  -63.264  -51.744  179.874   41.990  161.390   40.940
 2xfn A   116 N H  -62.436  -41.895 -177.156   44.400  160.170   43.620
 2xfn A   117 N H  -63.415  -39.542 -176.752   41.980  157.490   44.810
 2xfn A   118 F H  -60.828  -54.747 -178.815   41.520  156.060   41.320
 2xfn A   119 W H  -64.002  -38.605  173.554   45.200  155.460   40.600

 1f5n A   165 V L   25.938  -32.629 -173.494   54.870   15.000   28.880
 1f5n A   166 E L -113.183  -31.490 -177.975   52.340   14.080   26.200
 1f5n A   167 D H  -62.091  -34.633 -178.094   54.430   12.410   23.500
 1f5n A   168 S H  -64.944  -17.762 -179.266   55.170    9.480   25.800
 1f5n A   169 A H  -65.572  -18.079 -178.511   51.450    8.740   25.790
 1f5n A   170 D H  -87.357  -13.935 -171.719   51.930    7.240   22.330
 1f5n A   171 F H  -52.564  -48.899 -173.069   54.590    4.800   23.510
 1f5n A   172 V H  -58.347  -19.927 -174.401   52.200    1.980   24.370
 1f5n A   173 S H  -72.833  -30.339 -170.826   50.970    2.050   20.780

 2isn A   138 L H  -59.706  -37.544  179.307    9.020   14.620   26.540
 2isn A   139 E H  -59.509  -37.094  176.329    8.030   12.540   23.510
 2isn A   140 K H  -65.932  -47.031  179.900    5.900   10.390   25.810
 2isn A   141 L H  -59.474  -40.947  179.756    4.220   13.410   27.390
 2isn A   142 I H  -68.161  -43.445  179.244    3.440   14.830   23.960
 2isn A   143 Q H  -61.171  -35.099  176.822    2.110   11.520   22.650
 2isn A   144 E H  -60.149  -48.277  177.132   -0.210   11.370   25.660
 2isn A   145 E H  -61.622  -40.591 -178.188   -1.750   14.720   24.730
 2isn A   146 E H  -64.423  -39.825  176.414   -1.980   13.660   21.090

 3l7i A   335 N L  -89.345    4.919 -178.875 -121.580   71.470   11.570
 3l7i A   336 K H  -54.988  -33.200  177.613 -117.860   71.480   12.350
 3l7i A   337 E H  -70.631  -29.049  178.550 -118.470   74.610   14.420
 3l7i A   338 R H  -73.530  -41.792 -178.160 -121.150   72.740   16.360
 3l7i A   339 S H  -70.096  -33.598  171.015 -118.920   69.760   17.150
 3l7i A   340 L H  -64.058  -47.644  174.994 -116.190   72.130   18.330
 3l7i A   341 Y H  -49.536  -54.270 -175.314 -118.750   73.900   20.520
 3l7i A   342 D H  -62.699  -26.177 -174.684 -119.830   70.630   22.130
 3l7i A   343 L H  -79.192  -41.373 -168.725 -116.200   69.660   22.690

 2okc A   199 S L  111.456  140.699    1.539  101.800   30.660   99.820
 2okc A   200 K L -100.167  -13.038  176.173  100.380   28.430  100.650
 2okc A   201 E H  -56.418  -39.151 -179.810  101.000   28.480  104.400
 2okc A   202 K H  -80.098  -25.130  170.195  100.880   32.280  104.240
 2okc A   203 R H  -62.378  -45.651  176.588   97.810   32.090  102.020
 2okc A   204 D H  -67.914  -37.460  173.529   96.040   30.200  104.810
 2okc A   205 F H  -56.039  -52.147  174.727   97.490   32.670  107.310
 2okc A   206 L H  -50.350  -47.040 -177.343   95.930   35.520  105.340
 2okc A   207 R H  -62.869  -44.716 -157.700   92.620   33.650  105.360

 2qgm A   252 E L   22.364  -53.019  175.870   33.730   44.700   54.500
 2qgm A   253 Y H  -59.856  -39.413 -175.181   33.460   48.210   53.060
 2qgm A   254 I H  -52.844  -53.342 -177.711   30.720   47.030   50.690
 2qgm A   255 W H  -77.002  -25.818  174.241   28.230   46.230   53.450
 2qgm A   256 A H  -60.154  -51.104  178.984   29.520   49.120   55.550
 2qgm A   257 K H  -67.588  -42.832  178.265   28.480   51.650   52.900
 2qgm A   258 A H  -57.627  -44.229 -179.913   25.300   49.740   52.090
 2qgm A   259 T H  -66.385  -42.128  176.417   24.300   49.770   55.760
 2qgm A   260 A H  -57.602  -41.724  179.749   25.100   53.470   56.080

 2p9b A   113 M H  -56.718  -49.400  179.604   35.380   39.620   12.460
 2p9b A   114 A H  -65.190  -37.841 -178.563   37.710   40.800    9.690
 2p9b A   115 A H  -64.997  -45.308 -178.861   38.070   37.270    8.350
 2p9b A   116 T H  -66.456  -44.204  177.709   34.320   36.690    8.070
 2p9b A   117 V H  -60.814  -42.315  178.217   33.700   40.090    6.490
 2p9b A   118 K H  -64.352  -44.534 -175.343   36.490   39.440    3.980
 2p9b A   119 H H  -62.522  -43.001 -178.293   35.270   35.940    3.170
 2p9b A   120 N H  -69.917  -35.606  174.648   31.710   37.060    2.420
 2p9b A   121 A H  -64.871  -36.515  177.493   32.980   39.930    0.280

 3ia7 A    74 D L  -89.890   24.075 -179.757    9.490   19.140   73.760
 3ia7 A    75 A H  -54.984  -36.483 -177.511   13.130   18.060   73.450
 3ia7 A    76 E H  -64.468  -46.938  176.430   13.450   20.240   70.350
 3ia7 A    77 T H  -60.274  -40.194  178.333   12.360   23.400   72.170
 3ia7 A    78 Q H  -60.503  -40.965  177.441   14.750   22.520   74.990
 3ia7 A    79 L H  -59.986  -46.129  178.386   17.600   22.330   72.490
 3ia7 A    80 H H  -62.363  -41.366 -176.518   16.770   25.790   71.160
 3ia7 A    81 L H  -67.431  -36.123  176.910   16.460   27.200   74.680
 3ia7 A    82 V H  -68.602  -37.766  172.184   19.870   25.830   75.660

 3d40 A    92 L L  -64.926  -18.655  179.050   -5.510   27.100   14.550
 3d40 A    93 A H  -56.509  -30.253 -178.694   -8.810   25.810   15.940
 3d40 A    94 G H  -61.804  -24.880  177.858   -6.860   22.850   17.310
 3d40 A    95 L H  -61.841  -34.997  179.667   -5.250   25.270   19.760
 3d40 A    96 T H  -61.430  -45.788  178.025   -8.620   25.660   21.480
 3d40 A    97 E H  -68.824  -38.988 -176.697   -8.820   21.930   22.210
 3d40 A    98 A H  -62.193  -47.174 -175.165   -5.130   21.730   23.110
 3d40 A    99 T H  -81.775  -20.665  173.178   -5.250   24.460   25.750
 3d40 A   100 F H  -66.955  -38.987  178.445   -8.650   23.310   26.990

 1ydx A   175 T H  -53.256  -46.110 -173.418   26.750   52.700   -3.860
 1ydx A   176 L H  -86.299  -24.642  179.718   23.860   53.450   -1.520
 1ydx A   177 S H  -66.487  -40.071  178.993   21.650   50.590   -2.710
 1ydx A   178 V H  -56.951  -44.398  179.286   24.140   47.990   -1.500
 1ydx A   179 F H  -66.704  -46.440  177.886   23.960   49.400    2.030
 1ydx A   180 D H  -54.536  -47.019 -176.267   20.170   49.670    1.960
 1ydx A   181 E H  -67.554  -39.771  179.082   19.830   46.050    0.840
 1ydx A   182 R H  -63.688  -44.565 -178.820   22.310   44.780    3.420
 1ydx A   183 L H  -65.998  -37.875  176.101   20.570   46.600    6.270

 1epu A   146 S L -135.000   73.488  178.989    3.900   60.800   22.180
 1epu A   147 P L  -60.510  -25.036 -176.906    2.210   57.770   23.730
 1epu A   148 D H  -62.508  -24.929  177.708    1.540   56.550   20.190
 1epu A   149 T H  -57.134  -32.084  174.020    5.220   55.620   19.940
 1epu A   150 F H  -51.214  -54.612  179.963    4.340   52.700   22.200
 1epu A   151 Q H  -58.592  -41.563 -178.372    2.160   51.180   19.480
 1epu A   152 V H  -53.743  -41.370 -170.008    4.840   51.850   16.870
 1epu A   153 Y H  -90.372  -32.058 -168.238    7.380   49.700   18.690
 1epu A   154 Y H -110.070   -5.927  176.885    5.200   47.040   20.280

 3rf3 A   104 A H  -62.375  -38.107  174.438   -2.060  -11.980  127.070
 3rf3 A   105 R H  -57.729  -34.919  179.053    0.210  -13.520  124.430
 3rf3 A   106 D H  -69.445  -39.965  175.716   -2.800  -13.410  122.110
 3rf3 A   107 Y H  -65.352  -36.606  177.752   -3.330   -9.720  122.800
 3rf3 A   108 L H  -62.495  -46.458 -178.722    0.360   -9.130  122.140
 3rf3 A   109 I H  -69.211  -44.832 -179.463    0.200  -10.820  118.740
 3rf3 A   110 D H  -63.952  -42.434  177.966   -3.130   -9.270  117.760
 3rf3 A   111 G H  -60.400  -43.332  177.951   -1.970   -5.810  118.820
 3rf3 A   112 S H  -60.686  -40.868  178.662    1.170   -6.190  116.710

 2yr5 A   457 S L  -89.652  105.710  174.837   86.490   59.470  128.140
 2yr5 A   458 P H  -71.127  -22.719  178.710   86.310   55.970  126.680
 2yr5 A   459 A H  -65.060  -42.320  175.211   84.190   57.440  123.890
 2yr5 A   460 A H  -65.129  -36.741  176.369   87.160   59.450  122.620
 2yr5 A   461 N H  -68.616  -34.158  173.333   89.270   56.300  122.890
 2yr5 A   462 A H  -78.098  -23.806  178.831   86.610   54.480  120.890
 2yr5 A   463 R H  -59.349  -51.727 -175.153   86.430   57.480  118.570
 2yr5 A   464 I H  -73.034  -36.253 -177.490   89.920   57.000  117.150
 2yr5 A   465 V H  -69.921  -49.919  177.363   89.770   53.200  117.140

 3h04 A   172 R H  -53.895  -31.498 -171.606   44.050    5.470   -0.380
 3h04 A   173 F H  -60.141  -20.871 -177.674   45.550    3.970    2.770
 3h04 A   174 L H  -62.651  -23.025  174.202   49.020    4.660    1.390
 3h04 A   175 I H  -61.828  -42.265  178.406   48.480    8.280    2.430
 3h04 A   176 Y H  -70.000  -41.670  176.238   48.440    7.170    6.070
 3h04 A   177 V H  -57.558  -44.968  175.964   51.450    4.900    5.550
 3h04 A   178 Y H  -60.093  -51.536 -178.323   53.350    7.860    4.110
 3h04 A   179 A H  -52.050  -51.637 -178.600   52.290   10.170    6.930
 3h04 A   180 R H  -66.805  -38.894 -172.859   53.480    7.760    9.620

 3o2t A   240 S L  -81.826  167.156  175.405    3.050   15.620  -24.630
 3o2t A   241 S H  -65.000  -32.695  173.666    5.540   17.960  -26.300
 3o2t A   242 I H  -68.104  -42.374  174.601    6.460   19.130  -22.800
 3o2t A   243 N H  -57.032  -46.363 -177.474    6.950   15.510  -21.750
 3o2t A   244 L H  -64.966  -47.339  179.939    9.210   14.910  -24.750
 3o2t A   245 T H  -62.566  -40.612  178.778   11.280   18.050  -24.230
 3o2t A   246 T H  -64.055  -42.246  177.973   11.620   17.300  -20.520
 3o2t A   247 A H  -64.990  -38.237  177.327   12.780   13.750  -21.260
 3o2t A   248 L H  -61.907  -45.186  178.505   15.280   15.100  -23.790

 1q15 A   365 N H  -68.663  -36.465  173.405   49.100  140.040  -22.230
 1q15 A   366 Q H  -66.067  -43.121  178.571   50.300  139.040  -18.760
 1q15 A   367 L H  -59.214  -40.867 -179.938   50.490  135.400  -19.850
 1q15 A   368 L H  -71.791  -46.031 -177.853   52.640  136.400  -22.830
 1q15 A   369 A H  -55.005  -37.848  178.830   54.840  138.840  -20.920
 1q15 A   370 E H  -60.724  -37.037 -177.583   55.810  136.030  -18.550
 1q15 A   371 Q H  -76.419  -35.037  173.815   57.070  133.970  -21.480
 1q15 A   372 V H  -65.117  -41.184  174.341   59.030  136.880  -22.930
 1q15 A   373 Y H  -64.090  -41.284 -175.363   60.620  137.380  -19.520

 3p0w A   124 R L  -59.997  102.142 -169.491   54.050   74.350   75.310
 3p0w A   125 M H  -70.966  -24.124 -178.887   52.290   76.590   77.810
 3p0w A   126 D H  -64.318  -27.984  175.405   48.880   75.070   77.120
 3p0w A   127 N H  -65.000  -34.721  178.411   50.080   71.910   78.850
 3p0w A   128 V H  -77.689  -43.683 -178.186   50.600   73.950   82.010
 3p0w A   129 I H  -63.074  -45.245 -174.941   47.390   75.960   81.720
 3p0w A   130 T H  -59.127  -40.382 -178.368   45.180   72.930   81.090
 3p0w A   131 A H  -55.517  -51.423  179.921   46.350   71.200   84.270
 3p0w A   132 V H  -72.541  -37.569 -179.839   45.180   74.040   86.510

 3e15 A   180 F H  -69.961  -43.806  177.622   57.010   40.560   44.560
 3e15 A   181 F H  -59.132  -47.497 -173.560   56.570   37.070   46.010
 3e15 A   182 N H  -70.355  -42.184  178.311   52.990   37.730   47.100
 3e15 A   183 I H  -65.180  -53.745 -177.367   51.920   39.450   43.880
 3e15 A   184 Y H  -57.016  -51.190 -176.440   53.570   36.960   41.530
 3e15 A   185 M H  -61.864  -28.812 -170.782   52.320   33.880   43.380
 3e15 A   186 N H  -95.625  -22.964 -168.036   48.810   35.310   43.560
 3e15 A   187 N H -118.585  -39.499 -167.980   48.510   36.910   40.140
 3e15 A   188 Y L -108.502  -28.865  175.656   51.030   35.420   37.730

 3lhq A    96 L H  -65.457  -42.173  178.978   -2.030   24.570   44.120
 3lhq A    97 V H  -65.983  -39.442  176.854   -0.620   21.170   45.050
 3lhq A    98 H H  -59.845  -43.437  179.715   -1.890   19.690   41.780
 3lhq A    99 I H  -60.831  -48.934 -176.129   -0.090   22.410   39.830
 3lhq A   100 L H  -64.877  -43.909 -179.180    3.230   21.900   41.610
 3lhq A   101 E H  -68.680  -39.736 -179.965    3.120   18.110   41.370
 3lhq A   102 A H  -65.064  -33.093  173.774    2.000   18.180   37.730
 3lhq A   103 T H  -53.827  -29.800 -179.722    4.990   20.380   36.950
 3lhq A   104 V H  -90.400  -48.756 -163.254    7.030   17.290   37.840

 2fna A   242 I L  -65.873  117.508 -175.253   11.410   43.340   48.750
 2fna A   243 P H  -53.766  -44.630 -175.951   12.640   46.770   49.850
 2fna A   244 G H  -56.129  -45.499 -175.762   10.780   46.590   53.160
 2fna A   245 W H  -73.059  -37.425  177.490   12.470   43.350   54.220
 2fna A   246 L H  -66.326  -37.234  177.260   15.910   44.440   53.030
 2fna A   247 T H  -64.169  -46.355  178.093   15.550   47.680   54.980
 2fna A   248 Y H  -59.059  -45.899  177.914   14.640   45.820   58.160
 2fna A   249 F H  -54.994  -54.897 -178.017   17.610   43.490   57.720
 2fna A   250 G H  -55.861  -42.401  176.216   20.090   46.350   57.270

 2iy9 A   159 A L -109.013    5.320 -172.262   24.590    7.240   12.150
 2iy9 A   160 S H  -56.825  -38.644 -179.661   28.040    7.480   13.700
 2iy9 A   161 V H  -64.218  -31.571  177.151   28.300   11.190   12.900
 2iy9 A   162 W H  -78.050  -46.767 -170.350   25.050   11.750   14.790
 2iy9 A   163 T H  -73.839  -34.065  174.111   25.680    9.430   17.730
 2iy9 A   164 E H  -67.420  -44.931  175.230   29.230   10.670   18.320
 2iy9 A   165 L H  -53.883  -55.551 -168.525   28.030   14.270   18.190
 2iy9 A   166 L H  -73.183  -35.944  176.081   25.160   13.770   20.630
 2iy9 A   167 S H  -64.992  -38.936  176.576   27.060   11.500   23.010

 2z16 A    83 R L  113.493  -52.674  172.902   -2.870    1.820   39.700
 2z16 A    84 R L  -86.030  110.018 -170.654   -3.120   -1.640   38.150
 2z16 A    85 R H  -60.053  -40.883 -175.434   -0.950   -3.820   40.370
 2z16 A    86 F H  -70.992  -24.513  173.422   -0.410   -6.530   37.760
 2z16 A    87 V H  -74.483  -46.135  177.855    0.750   -3.900   35.280
 2z16 A    88 Q H  -61.077  -42.170 -179.253    3.210   -2.370   37.750
 2z16 A    89 N H  -69.997  -33.029  174.165    4.510   -5.820   38.680
 2z16 A    90 A H  -65.030  -40.559 -175.762    4.840   -6.700   34.990
 2z16 A    91 L H  -87.548  -20.563  176.504    6.840   -3.540   34.350

 2xqy A   349 L L -137.729   46.718  177.200  -33.540   21.380  -68.840
 2xqy A   350 A L  -66.138  -17.381  179.778  -36.030   18.510  -68.880
 2xqy A   351 N H  -64.038  -27.717 -173.425  -32.990   16.230  -69.030
 2xqy A   352 L H  -66.684  -30.689  174.971  -32.320   16.920  -65.350
 2xqy A   353 G H  -60.511  -51.790  179.058  -35.420   14.970  -64.350
 2xqy A   354 A H  -65.006  -37.763 -179.270  -34.170   11.820  -66.080
 2xqy A   355 A H  -62.543  -46.593 -179.192  -30.640   12.450  -64.840
 2xqy A   356 A H  -64.390  -41.602 -178.320  -31.700   12.660  -61.200
 2xqy A   357 R H  -65.262  -33.109  170.698  -33.890    9.560  -61.460

 1f0l A   175 Q L -114.415   27.366 -175.458  -19.610   31.670   23.050
 1f0l A   176 D H  -54.976  -45.415 -173.603  -22.950   33.440   22.670
 1f0l A   177 A H  -64.998  -39.372 -176.632  -24.960   30.220   22.630
 1f0l A   178 M H  -64.955  -46.209 -177.661  -23.360   28.810   25.770
 1f0l A   179 Y H  -75.247  -33.680  170.607  -24.000   31.890   27.910
 1f0l A   180 E H  -58.134  -41.156  177.029  -27.450   32.330   26.410
 1f0l A   181 Y H  -64.179  -50.091 -177.755  -28.150   28.780   27.580
 1f0l A   182 M H  -65.344  -26.712  179.106  -26.790   29.380   31.080
 1f0l A   183 A H  -63.976  -21.600  179.953  -28.790   32.610   31.250

 1e7w A   138 A H  -59.838  -34.204 -178.648   27.350   20.490   21.790
 1e7w A   139 M H  -69.325  -31.744 -178.620   24.260   19.260   23.640
 1e7w A   140 E H  -71.849  -43.023  175.813   22.310   22.380   22.680
 1e7w A   141 T H  -67.708  -40.193  178.394   23.040   22.010   18.970
 1e7w A   142 A H  -61.753  -44.303  178.652   22.390   18.270   19.180
 1e7w A   143 T H  -63.197  -48.134 -178.773   19.020   18.850   20.830
 1e7w A   144 A H  -64.957  -36.227 -176.776   18.000   21.550   18.350
 1e7w A   145 D H  -73.338  -48.977 -175.669   19.210   19.470   15.400
 1e7w A   146 L H  -66.786  -50.318  177.965   17.660   16.140   16.340

 3hj4 A    81 M L  -75.128  116.171 -172.849   82.670   15.570  -10.800
 3hj4 A    82 E H  -44.199  -51.491 -174.205   85.330   17.710   -9.130
 3hj4 A    83 R H  -64.531  -35.038 -179.962   85.450   20.240  -11.960
 3hj4 A    84 V H  -74.431  -41.542  178.362   81.660   20.490  -12.110
 3hj4 A    85 D H  -62.613  -34.775  176.687   81.240   20.800   -8.340
 3hj4 A    86 E H  -62.225  -45.422  177.722   83.760   23.650   -8.400
 3hj4 A    87 Q H  -64.585  -37.300  175.404   81.650   25.540  -10.930
 3hj4 A    88 N H  -63.995  -36.771  175.727   78.570   24.820   -8.820
 3hj4 A    89 N H  -65.506  -37.787  175.820   80.430   26.300   -5.850

 1vr5 A   140 Y H  -57.821  -41.953 -172.670   96.670   19.810  137.850
 1vr5 A   141 Q H  -76.593  -42.791  176.122   96.380   21.460  141.260
 1vr5 A   142 E H  -65.082  -34.432 -179.959   92.600   21.770  141.310
 1vr5 A   143 W H  -62.718  -36.305  178.149   92.350   18.170  140.130
 1vr5 A   144 K H  -57.367  -40.075  177.659   94.200   17.020  143.240
 1vr5 A   145 Q H  -64.659  -42.811 -179.976   91.380   18.460  145.350
 1vr5 A   146 M H  -59.799  -37.891 -172.737   88.750   16.660  143.260
 1vr5 A   147 L H  -66.116  -28.245 -172.468   90.500   13.330  143.720
 1vr5 A   148 I H -110.576  -20.006 -170.317   90.240   13.470  147.510

 2gwg A    81 D L  -99.541 -159.644 -178.991   62.120   49.940   71.520
 2gwg A    82 F H  -66.008  -39.910 -178.086   59.830   49.800   68.490
 2gwg A    83 N H  -59.888  -42.571  177.473   62.310   51.660   66.280
 2gwg A    84 V H  -68.032  -47.561 -179.399   64.990   49.050   66.950
 2gwg A    85 S H  -63.177  -35.417 -179.296   62.610   46.120   66.590
 2gwg A    86 S H  -65.010  -48.034  178.409   61.200   47.600   63.390
 2gwg A    87 T H  -63.415  -47.045 -179.367   64.600   47.880   61.710
 2gwg A    88 W H  -59.474  -47.202 -178.225   65.710   44.460   62.930
 2gwg A    89 A H  -64.003  -41.259  178.997   62.500   42.770   61.780

 1szw A   216 W H  -67.012  -46.819 -178.330   18.390   46.460  -20.180
 1szw A   217 L H  -64.997  -38.764  177.134   20.070   49.340  -18.350
 1szw A   218 S H  -64.228  -42.769  178.784   23.100   47.180  -17.550
 1szw A   219 A H  -64.067  -41.648 -179.081   23.390   46.130  -21.200
 1szw A   220 A H  -62.676  -51.152 -177.901   23.100   49.720  -22.390
 1szw A   221 R H  -66.475  -37.421 -179.406   25.770   51.100  -20.050
 1szw A   222 S H  -67.967  -40.687  179.540   28.050   48.110  -20.640
 1szw A   223 A H  -63.913  -39.962  177.729   27.790   48.420  -24.420
 1szw A   224 L H  -64.010  -42.285  174.370   28.730   52.100  -24.240

 1js8 A   145 F H  -63.891  -41.730  178.050   67.940   35.400   77.850
 1js8 A   146 Y H  -57.296  -43.463 -178.665   71.440   34.470   76.690
 1js8 A   147 R H  -62.092  -44.249 -176.623   70.480   30.790   76.600
 1js8 A   148 Q H  -68.693  -39.607 -179.121   67.360   31.410   74.520
 1js8 A   149 I H  -75.189  -36.533  177.089   69.120   33.700   72.050
 1js8 A   150 A H  -58.261  -42.868  177.550   72.170   31.430   71.820
 1js8 A   151 L H  -60.937  -38.130  175.916   69.910   28.590   70.670
 1js8 A   152 A H  -64.861  -46.440 -175.656   68.550   30.910   67.980
 1js8 A   153 L H  -65.210  -29.159  177.100   72.010   32.000   66.840

 3fqi A   291 R H  -68.042  -44.342 -167.576   -5.790    4.320   29.660
 3fqi A   292 H H -103.180  -55.402 -168.771   -5.160    5.670   26.170
 3fqi A   293 K H  -79.703  -37.354 -179.992   -1.510    6.440   25.500
 3fqi A   294 L H  -62.777  -37.103  178.321    0.070    3.590   27.470
 3fqi A   295 L H  -59.417  -47.214 -178.249   -1.950    1.070   25.460
 3fqi A   296 K H  -65.200  -43.316  179.760   -0.570    2.360   22.160
 3fqi A   297 W H  -61.514  -43.699  177.905    3.010    2.470   23.450
 3fqi A   298 W H  -61.584  -49.021 -174.531    2.760   -1.110   24.710
 3fqi A   299 A H  -64.749  -22.650  179.379    1.210   -2.440   21.500

 3fp3 A   421 L H  -65.593  -47.386  179.875   13.800  -41.530   41.110
 3fp3 A   422 I H  -65.985  -41.601 -178.864   13.140  -38.570   38.810
 3fp3 A   423 G H  -61.735  -47.301  178.805   14.320  -36.050   41.400
 3fp3 A   424 K H  -66.709  -46.085 -177.459   17.630  -37.850   41.950
 3fp3 A   425 A H  -62.593  -36.166  178.960   18.140  -38.640   38.260
 3fp3 A   426 T H  -62.536  -47.374  177.342   17.520  -35.000   37.340
 3fp3 A   427 I H  -60.575  -44.935 -177.601   20.240  -33.790   39.700
 3fp3 A   428 L H  -64.784  -41.821 -177.156   22.650  -36.470   38.480
 3fp3 A   429 A H  -67.779  -41.172 -176.687   21.990  -35.760   34.810

 2vvm A   237 T L -136.662  151.974  172.635   20.600   17.390   16.780
 2vvm A   238 Y H  -64.361  -44.238  176.795   16.840   17.040   17.120
 2vvm A   239 Q H  -61.669  -39.298  176.249   17.210   13.270   16.910
 2vvm A   240 G H  -59.469  -45.569  178.624   19.920   13.470   19.570
 2vvm A   241 C H  -59.883  -50.009 -178.022   17.550   15.360   21.870
 2vvm A   242 M H  -60.790  -39.391 -179.402   14.710   12.890   21.360
 2vvm A   243 D H  -62.474  -45.918 -173.009   17.020    9.940   21.970
 2vvm A   244 C H  -83.607  -27.149 -164.678   18.370   11.270   25.270
 2vvm A   245 L H  -86.539  -45.174 -164.293   15.280   13.100   26.460

 1uze A   404 D H  -59.583  -23.413  173.717   61.080   32.540   19.300
 1uze A   405 E H  -66.861  -36.768  174.694   58.910   29.430   19.140
 1uze A   406 H H  -69.317  -36.128  176.719   59.560   28.950   22.850
 1uze A   407 D H  -61.587  -44.748  177.650   58.720   32.610   23.420
 1uze A   408 I H  -65.409  -39.036  174.013   55.350   32.140   21.720
 1uze A   409 N H  -56.551  -46.450  179.300   54.810   28.980   23.770
 1uze A   410 F H  -63.591  -46.486 -179.668   55.410   31.000   26.940
 1uze A   411 L H  -59.167  -36.976  176.609   53.150   33.840   25.820
 1uze A   412 M H  -63.641  -47.558  178.250   50.400   31.290   25.180

 2p0o A    48 Y H  -89.948  -20.757  175.197   55.410   85.890   36.990
 2p0o A    49 R H  -54.981  -44.999  177.539   55.210   86.880   33.330
 2p0o A    50 Q H  -70.684  -34.999  176.010   56.670   90.260   34.260
 2p0o A    51 R H  -61.935  -40.355  179.167   59.170   88.550   36.570
 2p0o A    52 L H  -68.907  -39.055  174.851   60.370   86.440   33.650
 2p0o A    53 T H  -59.636  -43.723  179.872   60.650   89.520   31.450
 2p0o A    54 D H  -64.601  -46.082 -179.337   62.780   91.210   34.110
 2p0o A    55 L H  -64.995  -41.204  178.169   65.020   88.180   34.580
 2p0o A    56 G H  -61.034  -40.221  176.382   65.410   87.720   30.830

 3f41 A   589 K L  -76.835  -18.666 -171.344   23.730   -2.910   60.450
 3f41 A   590 A H  -44.454  -55.116 -175.625   25.770   -6.110   60.650
 3f41 A   591 D H  -63.578  -27.950 -179.666   28.890   -4.450   62.060
 3f41 A   592 Y H  -75.534  -34.513  172.142   26.730   -2.470   64.490
 3f41 A   593 Y H  -63.732  -41.914  178.315   25.180   -5.660   65.830
 3f41 A   594 H H  -63.687  -42.414  177.955   28.670   -7.060   66.340
 3f41 A   595 Q H  -57.593  -47.929  179.768   29.750   -3.910   68.170
 3f41 A   596 K H  -62.015  -46.373 -177.837   26.820   -4.170   70.570
 3f41 A   597 A H  -58.323  -35.686 -178.271   27.360   -7.890   71.170

 3qek A    83 P L  -71.200   -6.162 -161.692   24.860    8.010   23.730
 3qek A    84 T H  -55.736  -43.649  179.183   28.000    6.110   22.850
 3qek A    85 P H  -54.211  -40.164 -176.567   26.250    3.000   21.550
 3qek A    86 I H  -78.367  -44.473  176.513   24.230    5.150   19.150
 3qek A    87 S H  -56.213  -43.913 -178.453   27.080    7.450   18.110
 3qek A    88 Y H  -68.867  -51.736 -175.050   29.230    4.420   17.310
 3qek A    89 T H  -59.991  -46.330 -179.658   26.600    2.330   15.540
 3qek A    90 A H  -78.369  -34.098 -178.557   25.390    5.200   13.350
 3qek A    91 G H  -64.976  -30.315  174.655   28.830    6.790   13.080

 1irx A   349 E H  -83.960  -38.491  179.552   25.340   26.130   64.710
 1irx A   350 L H  -64.906  -23.676  178.148   27.240   29.000   63.100
 1irx A   351 R H  -60.822  -40.260  179.372   24.370   31.260   64.150
 1irx A   352 R H  -75.647  -30.755  175.966   25.380   30.860   67.790
 1irx A   353 T H  -61.508  -43.613  178.411   29.050   31.320   66.890
 1irx A   354 Y H  -57.784  -43.190 -179.525   28.280   34.750   65.460
 1irx A   355 E H  -65.046  -48.230 -177.903   26.590   35.770   68.710
 1irx A   356 L H  -61.880  -34.208 -177.642   29.390   34.490   70.940
 1irx A   357 S H  -73.495  -15.131  179.657   31.980   36.280   68.820

 2z3t A   195 G H  -77.687  -29.350  178.245  -18.830    5.810   71.600
 2z3t A   196 Y H  -69.803  -27.251  175.082  -21.430    8.280   72.870
 2z3t A   197 A H  -65.103  -47.749  179.260  -18.590   10.690   73.620
 2z3t A   198 R H  -65.552  -43.504  179.975  -17.420   10.670   70.000
 2z3t A   199 A H  -67.011  -38.545  177.171  -20.970   10.860   68.660
 2z3t A   200 E H  -65.107  -42.714  174.790  -21.820   13.660   71.090
 2z3t A   201 A H  -57.573  -46.174  178.833  -18.730   15.570   70.000
 2z3t A   202 A H  -64.831  -40.066 -179.263  -19.780   15.160   66.370
 2z3t A   203 S H  -64.700  -35.829  175.900  -23.360   16.140   67.190

 2z6i A   254 D L   75.015  117.792 -175.332   32.280    4.070   -2.000
 2z6i A   255 L L -104.991   -0.922 -178.982   29.240    2.910   -0.030
 2z6i A   256 E H  -66.077  -29.986 -177.936   30.830   -0.250    1.360
 2z6i A   257 I H  -68.859  -21.988  179.057   32.100    1.680    4.380
 2z6i A   258 F H  -88.082  -40.001  179.899   28.500    2.380    5.360
 2z6i A   259 E H  -65.246  -36.567  176.915   27.130   -1.120    4.790
 2z6i A   260 Q H  -75.006  -26.542  179.000   29.890   -2.560    6.970
 2z6i A   261 M H  -73.656  -40.015 -174.820   29.230    0.140    9.560
 2z6i A   262 G H  -93.096   -4.504 -177.508   25.510   -0.580    9.840

 3qek A    82 T L  -72.530  142.164  170.897   25.750    7.120   27.310
 3qek A    83 P L  -71.200   -6.162 -161.692   24.860    8.010   23.730
 3qek A    84 T H  -55.736  -43.649  179.183   28.000    6.110   22.850
 3qek A    85 P H  -54.211  -40.164 -176.567   26.250    3.000   21.550
 3qek A    86 I H  -78.367  -44.473  176.513   24.230    5.150   19.150
 3qek A    87 S H  -56.213  -43.913 -178.453   27.080    7.450   18.110
 3qek A    88 Y H  -68.867  -51.736 -175.050   29.230    4.420   17.310
 3qek A    89 T H  -59.991  -46.330 -179.658   26.600    2.330   15.540
 3qek A    90 A H  -78.369  -34.098 -178.557   25.390    5.200   13.350

 3m73 A   166 G L   62.792  -45.006  175.402   34.640  -38.160    5.090
 3m73 A   167 Y H  -65.604  -28.105  174.339   38.120  -36.640    5.020
 3m73 A   168 L H  -61.245  -51.115  179.204   38.950  -39.290    2.420
 3m73 A   169 F H  -68.280  -34.714  174.756   36.270  -37.990    0.060
 3m73 A   170 F H  -60.287  -49.027 -179.962   37.210  -34.420    0.980
 3m73 A   171 G H  -61.277  -40.676  177.523   40.840  -35.040    0.040
 3m73 A   172 A H  -59.764  -47.266 -177.951   39.750  -36.650   -3.230
 3m73 A   173 G H  -67.513  -43.867 -176.034   37.580  -33.660   -4.150
 3m73 A   174 M H  -66.755  -46.561  179.091   40.110  -31.040   -3.050

 2uy1 A   281 F L   91.121   25.007  171.274   -6.040  -15.370   50.500
 2uy1 A   282 S H  -54.073  -49.147 -176.425   -2.960  -15.850   48.330
 2uy1 A   283 K H  -66.255  -37.145  176.966   -3.990  -12.860   46.230
 2uy1 A   284 E H  -67.525  -39.400  179.856   -4.670  -10.760   49.320
 2uy1 A   285 L H  -70.426  -34.765 -179.386   -1.300  -11.730   50.810
 2uy1 A   286 D H  -71.426  -40.529  173.656    0.500  -10.980   47.550
 2uy1 A   287 L H  -65.534  -36.997  173.301   -1.090   -7.540   47.290
 2uy1 A   288 L H  -61.149  -45.204 -179.162   -0.140   -7.030   50.940
 2uy1 A   289 R H  -62.178  -41.648 -178.357    3.440   -8.020   50.160

 1qyc A   262 I H  -68.522  -45.950  179.122   53.940   65.540   20.310
 1qyc A   263 S H  -61.336  -42.964 -177.501   55.510   68.910   21.140
 1qyc A   264 I H  -66.935  -40.108 -179.987   52.110   70.500   21.740
 1qyc A   265 A H  -69.209  -35.928  174.702   50.930   67.670   23.990
 1qyc A   266 I H  -65.636  -42.586  177.900   54.170   67.860   25.980
 1qyc A   267 S H  -67.029  -25.698  172.225   53.730   71.620   26.360
 1qyc A   268 H H  -63.805  -52.730 -178.923   50.220   70.850   27.580
 1qyc A   269 S H  -61.781  -35.281 -177.487   51.490   68.640   30.410
 1qyc A   270 I H  -77.488  -56.314 -160.862   54.170   71.190   31.270

 2h12 A   165 R H  -75.268  -34.326  176.410    4.010  -27.140  -18.110
 2h12 A   166 D H  -59.479  -43.653 -178.978    3.660  -23.450  -17.270
 2h12 A   167 L H  -61.244  -45.197  179.232    6.860  -23.580  -15.220
 2h12 A   168 A H  -58.689  -44.968 -178.960    8.820  -25.150  -18.080
 2h12 A   169 A H  -64.586  -43.865 -178.549    7.640  -22.480  -20.510
 2h12 A   170 M H  -65.120  -39.421  178.735    8.410  -19.620  -18.130
 2h12 A   171 R H  -64.837  -43.635  177.665   11.890  -20.980  -17.430
 2h12 A   172 L H  -58.525  -52.769 -176.032   12.640  -21.300  -21.140
 2h12 A   173 I H  -62.981  -35.362 -177.581   11.500  -17.770  -21.960

 1pxy A   273 E H  -65.201  -25.009  176.590   22.230   -2.810   54.830
 1pxy A   274 T H  -65.477  -41.887  176.944   21.080   -0.370   52.140
 1pxy A   275 C H  -65.762  -39.345  176.959   24.660    0.010   50.920
 1pxy A   276 R H  -64.604  -43.156 -179.032   25.080   -3.770   50.960
 1pxy A   277 D H  -66.431  -38.689  176.132   21.840   -4.260   49.030
 1pxy A   278 E H  -55.310  -46.855  179.786   22.880   -1.660   46.460
 1pxy A   279 R H  -66.771  -45.642 -178.274   26.030   -3.650   45.720
 1pxy A   280 C H  -57.126  -57.583 -176.086   24.260   -7.010   45.720
 1pxy A   281 Y H  -67.896  -29.441  175.335   21.480   -6.070   43.310

 3l1l A   193 I H  -58.900  -34.935  176.521   14.230   -3.060   23.570
 3l1l A   194 Q H  -55.475  -56.015 -176.003   12.450   -1.430   26.500
 3l1l A   195 S H  -64.874  -30.771  175.206   12.390    2.020   24.920
 3l1l A   196 T H  -67.446  -39.187  177.695   11.360    0.470   21.610
 3l1l A   197 L H  -65.282  -33.294  174.949    8.430   -1.240   23.330
 3l1l A   198 N H  -60.230  -49.089  179.042    7.400    2.150   24.690
 3l1l A   199 V H  -65.556  -40.240 -178.729    7.200    3.590   21.170
 3l1l A   200 T H  -57.645  -49.199  178.545    5.520    0.460   19.840
 3l1l A   201 L H  -64.518  -45.908  176.985    2.650    0.730   22.320

 1jqo A   143 I H  -66.591  -46.834  173.476   25.900   79.680   69.970
 1jqo A   144 E H  -51.942  -39.820  176.714   23.250   81.570   68.000
 1jqo A   145 E H  -66.150  -60.440 -179.110   24.940   80.140   64.910
 1jqo A   146 T H  -50.574  -35.319  179.023   25.250   76.560   66.130
 1jqo A   147 L H  -70.711  -51.396  178.286   21.590   76.780   67.140
 1jqo A   148 K H  -60.958  -38.356  179.776   20.380   78.220   63.840
 1jqo A   149 R H  -67.438  -44.989  177.789   22.560   75.740   61.970
 1jqo A   150 L H  -61.448  -42.859 -177.934   21.270   72.770   63.960
 1jqo A   151 V H  -73.755  -43.984 -177.496   17.670   73.900   63.490

 1fkm A   324 L H  -60.431  -48.969  176.398    3.440   29.030   44.010
 1fkm A   325 N H  -55.914  -47.332 -177.875    2.620   27.250   40.760
 1fkm A   326 E H  -58.887  -58.074 -178.225    0.110   25.020   42.530
 1fkm A   327 F H  -60.434  -37.919 -177.276   -1.770   27.780   44.350
 1fkm A   328 H H  -63.235  -39.274  177.740   -1.600   30.030   41.300
 1fkm A   329 V H  -61.314  -39.984  179.693   -3.360   27.440   39.150
 1fkm A   330 F H  -68.943  -34.223  175.637   -6.200   27.280   41.670
 1fkm A   331 V H  -66.086  -44.074  177.508   -6.460   31.070   41.640
 1fkm A   332 C H  -65.051  -36.841  177.889   -6.680   31.090   37.840

 1f5n A   219 F H  -66.351  -42.819 -173.050   59.480    5.490   43.780
 1f5n A   220 N H  -79.207  -28.752 -168.721   56.420    5.600   41.540
 1f5n A   221 L H  -51.805  -58.377 -174.916   58.100    7.120   38.490
 1f5n A   222 P H  -66.859  -31.215  177.567   59.810    4.010   37.120
 1f5n A   223 R H  -68.367  -40.479  179.316   56.820    1.850   38.070
 1f5n A   224 L H  -68.103  -41.525 -177.449   54.430    4.120   36.170
 1f5n A   225 C H  -60.768  -45.998  177.724   56.660    4.280   33.100
 1f5n A   226 I H  -62.689  -44.866 -175.515   56.800    0.500   32.770
 1f5n A   227 R H  -68.118  -29.863 -170.558   53.070    0.110   33.380

 2a7k A    72 R L  -60.052  178.584 -175.147   50.190  -41.490  128.300
 2a7k A    73 S H  -64.938  -33.683 -179.408   51.490  -44.150  130.680
 2a7k A    74 E H  -74.183  -35.337 -177.076   51.090  -46.880  128.070
 2a7k A    75 D H  -78.557  -34.447  178.019   52.850  -44.880  125.350
 2a7k A    76 I H  -65.337  -48.876  176.852   55.730  -43.810  127.590
 2a7k A    77 E H  -65.244  -38.721  175.167   56.490  -47.380  128.640
 2a7k A    78 E H  -56.181  -49.701  179.993   55.950  -48.500  125.050
 2a7k A    79 W H  -60.308  -46.040  178.145   58.560  -46.020  123.830
 2a7k A    80 I H  -54.898  -46.889  179.154   61.020  -47.080  126.540

 2vxb A   176 Q L -122.565  -16.735  175.373   -8.270   12.710    0.730
 2vxb A   177 G H  -79.498    2.739  167.561  -11.560   14.360    1.660
 2vxb A   178 Q H  -64.837  -35.051  172.952  -11.130   16.280   -1.590
 2vxb A   179 K H  -65.808  -31.502  175.058  -12.760   13.230   -3.170
 2vxb A   180 A H  -70.844  -41.568  178.715  -15.570   13.750   -0.670
 2vxb A   181 L H  -60.058  -34.761  174.872  -15.870   17.430   -1.600
 2vxb A   182 A H  -55.052  -40.194 -179.659  -16.380   16.310   -5.200
 2vxb A   183 H H  -74.288  -36.966  170.096  -19.530   14.530   -4.040
 2vxb A   184 V H  -54.976  -46.067 -176.560  -20.610   17.590   -2.070

 3qv0 A    34 S L  -94.129  111.206  168.008   -7.670   28.180  -21.070
 3qv0 A    35 L H  -77.012  -23.482  176.117   -5.940   30.030  -18.250
 3qv0 A    36 D H  -65.225  -35.875  175.214   -8.880   32.430  -18.390
 3qv0 A    37 S H  -64.775  -37.858  175.459  -11.120   29.570  -17.280
 3qv0 A    38 F H  -63.918  -46.099 -179.022   -8.790   29.030  -14.330
 3qv0 A    39 N H  -64.968  -39.851  179.730   -8.880   32.720  -13.410
 3qv0 A    40 D H  -62.299  -49.996  176.645  -12.670   32.850  -13.740
 3qv0 A    41 F H  -58.226  -55.011 -173.787  -13.170   29.870  -11.430
 3qv0 A    42 L H  -60.015  -46.571 -179.385  -10.570   30.970   -8.890

 2eb4 A   155 P L   84.963  108.468  179.504  -42.770  -16.340   14.450
 2eb4 A   156 R L  -65.054  106.803 -169.438  -39.110  -16.090   15.470
 2eb4 A   157 K H  -68.167  -20.684  178.131  -39.140  -12.870   17.470
 2eb4 A   158 V H  -58.158  -41.315 -177.206  -35.390  -12.450   17.020
 2eb4 A   159 F H  -70.799  -30.588  174.351  -35.890  -11.550   13.360
 2eb4 A   160 D H  -65.942  -45.754 -178.760  -38.510   -8.970   14.310
 2eb4 A   161 T H  -63.440  -43.410  179.102  -36.150   -7.290   16.770
 2eb4 A   162 I H  -64.829  -45.031  174.466  -33.300   -7.200   14.250
 2eb4 A   163 S H  -57.514  -34.914 -178.832  -35.600   -5.830   11.560

 3pt9 A   770 P L  -54.602  124.731 -175.667   17.430    9.560    0.070
 3pt9 A   771 W L  -62.486  -36.085 -170.215   18.570   13.120    0.770
 3pt9 A   772 C H  -67.915  -21.266 -172.390   15.470   14.000    2.770
 3pt9 A   773 L H  -73.509  -54.829  174.286   16.180   11.340    5.390
 3pt9 A   774 P H  -67.421  -27.149  175.544   19.480   12.660    6.740
 3pt9 A   775 H H  -53.701  -57.261 -174.788   18.050   16.130    6.130
 3pt9 A   776 T H -112.530   11.194 -177.641   15.380   15.810    8.810
 3pt9 A   777 G H  -53.842  -44.877 -174.836   16.600   12.560   10.350
 3pt9 A   778 N H  -59.240  -29.433 -173.580   17.720   14.300   13.540

 3qww A   169 H H  -53.364  -41.539 -179.202    8.600    8.540   65.240
 3qww A   170 S H  -58.941  -40.146 -179.404    5.830    9.560   62.850
 3qww A   171 S H  -68.360  -35.209  177.323    4.590   12.180   65.310
 3qww A   172 L H  -65.927  -39.920  175.654    8.110   13.570   65.690
 3qww A   173 V H  -61.365  -44.969  175.201    8.360   13.950   61.910
 3qww A   174 V H  -55.177  -51.016 -173.067    5.060   15.830   61.910
 3qww A   175 L H  -62.091  -48.477  179.206    6.170   18.170   64.690
 3qww A   176 F H  -59.692  -40.250  177.496    9.530   19.050   63.130
 3qww A   177 A H  -65.013  -37.523  179.012    7.790   19.680   59.810

 3lra A   111 L H  -57.781  -38.359 -178.071   54.000   23.060   43.980
 3lra A   112 H H  -63.923  -49.999  178.680   50.460   22.510   42.720
 3lra A   113 S H  -64.520  -31.259  174.525   51.440   19.880   40.160
 3lra A   114 L H  -61.035  -51.618 -177.640   53.640   18.310   42.830
 3lra A   115 V H  -64.290  -36.757  176.057   50.740   17.890   45.250
 3lra A   116 K H  -59.984  -44.893  178.125   48.550   16.540   42.450
 3lra A   117 I H  -63.008  -39.947  176.367   51.150   13.870   41.700
 3lra A   118 H H  -59.205  -46.468  179.317   51.310   13.010   45.400
 3lra A   119 E H  -62.150  -36.627  178.921   47.540   12.540   45.510

 2flh A   132 P H  -66.833  -21.097  174.597   35.280  -27.570   -2.670
 2flh A   133 T H  -62.186  -46.248 -178.441   37.320  -27.450   -5.870
 2flh A   134 K H  -80.317  -35.297  178.618   34.300  -26.280   -7.860
 2flh A   135 T H  -65.793  -39.414  179.753   32.800  -24.260   -5.010
 2flh A   136 S H  -64.993  -30.444  177.853   36.060  -22.360   -4.530
 2flh A   137 Q H  -65.427  -41.806  175.335   35.950  -21.410   -8.210
 2flh A   138 S H  -64.645  -39.799  178.258   32.580  -19.730   -7.710
 2flh A   139 T H  -64.056  -45.656 -179.405   33.940  -17.980   -4.620
 2flh A   140 L H  -66.734  -36.821  174.608   37.030  -16.750   -6.450

 1dbh A   134 F H  -62.304  -53.023 -177.845   43.340   11.660   13.510
 1dbh A   135 K H  -55.338  -45.605 -176.733   43.800   14.850   15.540
 1dbh A   136 E H  -69.638  -40.284  177.916   40.670   16.430   14.080
 1dbh A   137 A H  -63.077  -41.620  179.537   38.590   13.280   14.470
 1dbh A   138 V H  -62.232  -42.814 -173.263   39.650   12.950   18.110
 1dbh A   139 Q H  -73.136  -44.696 -164.623   38.770   16.550   18.930
 1dbh A   140 Y H -105.090  -27.015 -171.289   35.490   16.970   17.090
 1dbh A   141 V L -102.792  -50.798 -175.218   34.210   13.450   16.480
 1dbh A   142 L H  -49.559  -45.849 -177.514   35.300   11.230   19.370

 3a6p A   954 Q H  -55.740  -40.205 -178.837    3.150  102.720   20.980
 3a6p A   955 E H  -83.282  -43.407 -177.915    1.750  103.890   17.650
 3a6p A   956 M H  -60.011  -34.501  175.929    5.030  104.830   15.970
 3a6p A   957 L H  -56.736  -44.118 -174.698    6.280  101.300   16.590
 3a6p A   958 E H  -64.082  -33.992  176.819    3.400   99.860   14.550
 3a6p A   959 E H  -61.667  -43.229  177.109    4.360  102.000   11.560
 3a6p A   960 Q H  -57.633  -41.103  178.880    7.840  100.480   11.580
 3a6p A   961 L H  -61.032  -41.011  176.517    6.260   97.020   11.470
 3a6p A   962 V H  -62.481  -39.554  178.746    4.310   98.030    8.370

 2r7g A   203 K L  156.693  -71.970 -172.039   -4.130  -17.690   10.050
 2r7g A   204 S L -131.414  110.675  171.365   -4.050  -13.970    9.280
 2r7g A   205 T H  -69.954  -33.824  179.397   -6.980  -11.560    9.410
 2r7g A   206 S H  -64.651  -40.014  177.598   -4.580   -8.780    8.420
 2r7g A   207 L H  -66.193  -40.725  175.676   -3.610  -10.650    5.260
 2r7g A   208 S H  -59.932  -45.303  179.316   -7.280  -11.200    4.430
 2r7g A   209 L H  -65.031  -40.234  176.633   -7.960   -7.490    4.870
 2r7g A   210 F H  -58.478  -51.795 -179.496   -4.930   -6.620    2.760
 2r7g A   211 Y H  -61.696  -37.045  178.249   -6.070   -8.860   -0.100

 3bmx A   539 A H  -57.871  -31.382 -178.401   68.920   80.350   89.000
 3bmx A   540 T H -116.430  -42.698 -171.230   68.780   82.800   86.100
 3bmx A   541 V H  -59.537  -49.256 -170.548   69.270   86.290   87.500
 3bmx A   542 F H  -66.242  -52.735 -177.022   72.720   85.830   89.000
 3bmx A   543 P H  -62.673  -29.337  172.552   74.450   84.000   86.150
 3bmx A   544 R H  -70.210  -38.275  177.885   73.010   86.610   83.800
 3bmx A   545 A H  -65.264  -37.557  176.043   74.400   89.350   86.050
 3bmx A   546 V H  -65.067  -47.156  176.439   77.820   87.710   85.880
 3bmx A   547 M H  -57.790  -45.101 -178.697   77.650   87.500   82.090

 2f31 A    66 Y L -111.584   23.443 -173.930   18.190   66.450   35.770
 2f31 A    67 D H  -79.509  -52.193  177.473   17.700   62.870   34.610
 2f31 A    68 S H  -66.299  -31.547  177.778   15.990   63.440   31.260
 2f31 A    69 R H  -68.091  -47.368  177.809   18.300   66.400   30.700
 2f31 A    70 N H  -62.759  -45.706  177.838   21.440   64.350   31.310
 2f31 A    71 Q H  -53.343  -53.173 -177.052   20.110   61.490   29.190
 2f31 A    72 H H  -64.511  -41.830 -178.341   19.410   63.760   26.220
 2f31 A    73 E H  -62.435  -34.741  172.956   22.660   65.680   26.600
 2f31 A    74 I H  -66.422  -43.931  174.266   24.530   62.380   26.380

 3hpd A   144 E H  -56.328  -69.310 -172.729   19.560    7.240   59.000
 3hpd A   145 E H  -63.268  -40.022 -178.398   17.040    4.710   57.690
 3hpd A   146 E H  -65.861  -42.627 -179.600   16.890    2.750   60.940
 3hpd A   147 A H  -69.759  -36.284  175.828   16.310    5.850   63.060
 3hpd A   148 K H  -60.594  -49.224  179.913   13.680    7.120   60.630
 3hpd A   149 K H  -66.401  -37.799  175.324   11.730    3.860   60.840
 3hpd A   150 L H  -58.818  -48.078 -178.553   12.210    3.790   64.610
 3hpd A   151 T H  -58.917  -45.667 -177.910   10.770    7.290   64.940
 3hpd A   152 M H  -64.962  -45.925 -176.643    7.710    6.450   62.850

 3kh1 A    96 K H  -61.511  -52.818 -178.189   -6.250   30.860   16.610
 3kh1 A    97 E H  -58.600  -43.065  177.951   -4.740   29.610   19.860
 3kh1 A    98 E H  -61.320  -44.965 -179.889   -3.580   26.400   18.190
 3kh1 A    99 R H  -60.676  -44.955 -174.736   -2.000   28.330   15.320
 3kh1 A   100 E H  -72.056  -36.792  177.354   -0.160   30.720   17.640
 3kh1 A   101 R H  -62.386  -46.776  177.415    1.050   27.960   19.960
 3kh1 A   102 K H  -66.344  -37.822  178.893    2.540   26.030   17.040
 3kh1 A   103 A H  -62.188  -45.022  179.746    3.930   29.250   15.580
 3kh1 A   104 A H  -61.111  -43.870 -178.523    5.720   30.110   18.820

 2qru A   172 R L  -96.078    8.077  177.580   -3.170   26.340   18.090
 2qru A   173 Y H  -50.084  -47.151 -173.744   -2.740   27.370   14.460
 2qru A   174 L H  -66.468  -34.843 -179.053   -4.840   30.480   15.020
 2qru A   175 L H  -65.135  -38.445  176.849   -2.860   31.540   18.090
 2qru A   176 Y H  -57.759  -52.635 -175.736    0.370   31.550   16.080
 2qru A   177 H H  -76.742  -25.452  172.270   -1.000   33.890   13.410
 2qru A   178 Y H  -61.980  -48.831 -178.949   -2.910   35.870   16.020
 2qru A   179 S H  -65.337  -31.451  174.722    0.310   36.700   17.870
 2qru A   180 I H  -65.252  -51.599 -178.182    1.870   37.660   14.540

 2xpi A   267 D H -117.299   23.749 -174.442   39.770   55.090  111.640
 2xpi A   268 A H  -58.125  -36.445 -176.070   37.380   57.140  109.520
 2xpi A   269 A H  -63.757  -32.004 -175.594   36.270   54.060  107.570
 2xpi A   270 F H  -64.813  -56.103 -179.382   35.070   52.340  110.740
 2xpi A   271 L H  -66.912  -40.054  177.159   32.530   54.940  111.860
 2xpi A   272 R H  -54.610  -47.148  178.255   31.580   55.730  108.260
 2xpi A   273 S H  -59.254  -42.816 -177.693   30.650   52.090  107.710
 2xpi A   274 L H  -59.733  -43.195 -178.072   28.570   52.060  110.900
 2xpi A   275 Y H  -70.360  -38.803  179.721   26.490   55.040  109.780

 2zo4 A   285 R L -135.692  -38.931 -178.326  -36.470   -0.760   11.870
 2zo4 A   286 R H  -56.597  -44.591 -177.664  -33.910   -3.080   10.280
 2zo4 A   287 F H  -74.993  -30.795  174.166  -32.060   -0.180    8.670
 2zo4 A   288 A H  -62.430  -42.323  174.992  -32.340    1.890   11.850
 2zo4 A   289 F H  -60.240  -51.715 -176.069  -30.530   -0.900   13.700
 2zo4 A   290 A H  -59.217  -41.845  178.897  -27.800   -1.180   11.070
 2zo4 A   291 E H  -65.803  -49.467  178.137  -27.210    2.570   11.080
 2zo4 A   292 T H  -54.049  -41.669 -179.991  -27.170    2.810   14.870
 2zo4 A   293 L H  -64.988  -42.570  176.730  -24.610    0.000   14.950

 3crv A   272 H H  -63.234  -40.243  179.099   10.500   54.210   65.270
 3crv A   273 I H  -64.113  -21.169  176.881   13.950   55.720   64.740
 3crv A   274 G H  -66.349  -44.080 -179.993   15.290   52.190   65.200
 3crv A   275 S H  -68.767  -28.632  175.980   13.550   50.960   62.060
 3crv A   276 I H  -67.969  -47.174  177.691   14.890   53.990   60.200
 3crv A   277 L H  -62.193  -43.085  178.643   18.490   53.210   61.170
 3crv A   278 R H  -64.658  -33.511  177.738   17.990   49.540   60.300
 3crv A   279 F H  -56.424  -53.577 -173.917   16.540   50.610   56.950
 3crv A   280 F H  -77.507  -25.320  173.423   19.690   52.390   55.800

 3gd0 A   283 V L  -60.142   -1.011 -175.014   -8.480   11.690   -0.910
 3gd0 A   284 R H  -83.382  -20.001 -177.919   -7.840   13.610   -4.120
 3gd0 A   285 G H  -51.946  -59.869  178.304   -8.360   10.570   -6.350
 3gd0 A   286 P H  -56.899  -38.963 -179.319  -12.160   10.750   -6.250
 3gd0 A   287 I H  -66.954  -46.033  178.734  -11.930   14.540   -6.510
 3gd0 A   288 S H  -59.632  -41.901 -179.751   -9.600   14.450   -9.510
 3gd0 A   289 R H  -58.748  -44.510  177.720  -11.880   11.980  -11.280
 3gd0 A   290 T H  -62.113  -45.000 -178.425  -14.830   14.350  -10.920
 3gd0 A   291 L H  -62.646  -43.730 -177.187  -12.790   17.310  -12.150

 1uir A   205 V H  -53.678  -57.567 -174.865   24.720   58.440  121.600
 1uir A   206 H H  -69.962  -48.758  178.157   26.060   57.820  118.100
 1uir A   207 P H  -48.499  -47.171 -175.544   22.710   57.140  116.440
 1uir A   208 V H  -64.784  -44.104  177.218   21.370   60.470  117.690
 1uir A   209 V H  -60.435  -43.036  177.861   24.390   62.420  116.460
 1uir A   210 H H  -58.761  -47.690 -178.149   24.090   60.740  113.060
 1uir A   211 R H  -65.123  -42.103  179.808   20.410   61.640  112.770
 1uir A   212 T H  -62.198  -45.024  177.228   20.980   65.220  113.920
 1uir A   213 V H  -65.167  -32.158 -178.729   23.750   65.720  111.370

 1f5n A   166 E L -113.183  -31.490 -177.975   52.340   14.080   26.200
 1f5n A   167 D H  -62.091  -34.633 -178.094   54.430   12.410   23.500
 1f5n A   168 S H  -64.944  -17.762 -179.266   55.170    9.480   25.800
 1f5n A   169 A H  -65.572  -18.079 -178.511   51.450    8.740   25.790
 1f5n A   170 D H  -87.357  -13.935 -171.719   51.930    7.240   22.330
 1f5n A   171 F H  -52.564  -48.899 -173.069   54.590    4.800   23.510
 1f5n A   172 V H  -58.347  -19.927 -174.401   52.200    1.980   24.370
 1f5n A   173 S H  -72.833  -30.339 -170.826   50.970    2.050   20.780
 1f5n A   174 F H -130.572   -4.416  179.629   54.240    0.880   19.260

 3a68 A   129 A H  -59.173  -56.217 -177.437  149.690   46.480  -78.330
 3a68 A   130 L H  -62.050  -44.679 -177.776  147.170   48.840  -79.920
 3a68 A   131 H H  -59.654  -46.929 -177.267  144.730   46.060  -80.810
 3a68 A   132 A H  -67.453  -36.338 -179.919  144.680   44.620  -77.290
 3a68 A   133 M H  -70.369  -34.974  174.979  144.320   48.060  -75.720
 3a68 A   134 E H  -69.847  -36.052  172.990  141.380   48.850  -78.000
 3a68 A   135 L H  -62.910  -44.473  177.675  139.850   45.520  -77.020
 3a68 A   136 A H  -60.184  -41.866  177.208  140.320   46.420  -73.360
 3a68 A   137 L H  -60.194  -46.108  178.769  138.620   49.760  -73.990

 2zo4 A   286 R H  -56.597  -44.591 -177.664  -33.910   -3.080   10.280
 2zo4 A   287 F H  -74.993  -30.795  174.166  -32.060   -0.180    8.670
 2zo4 A   288 A H  -62.430  -42.323  174.992  -32.340    1.890   11.850
 2zo4 A   289 F H  -60.240  -51.715 -176.069  -30.530   -0.900   13.700
 2zo4 A   290 A H  -59.217  -41.845  178.897  -27.800   -1.180   11.070
 2zo4 A   291 E H  -65.803  -49.467  178.137  -27.210    2.570   11.080
 2zo4 A   292 T H  -54.049  -41.669 -179.991  -27.170    2.810   14.870
 2zo4 A   293 L H  -64.988  -42.570  176.730  -24.610    0.000   14.950
 2zo4 A   294 A H  -59.569  -38.149  179.001  -22.410    1.780   12.400

 1zwy A   131 L H  -56.715  -43.840 -178.436   34.880    5.370    3.320
 1zwy A   132 G H  -61.328  -45.653 -178.987   34.810    1.940    4.960
 1zwy A   133 D H  -62.292  -40.530 -179.811   38.610    1.680    5.090
 1zwy A   134 V H  -64.908  -46.477  179.761   38.900    5.150    6.630
 1zwy A   135 M H  -59.504  -45.747 -178.406   36.300    4.440    9.320
 1zwy A   136 D H  -57.531  -40.836 -179.578   37.940    1.150   10.270
 1zwy A   137 E H  -72.585  -44.361 -173.117   41.270    2.910   10.820
 1zwy A   138 V H  -67.284  -41.474 -171.719   39.890    5.980   12.570
 1zwy A   139 F H  -97.996  -11.997 -178.977   37.640    4.160   15.030

 3q2i A   304 H H  -62.496  -44.860  178.418   -0.510   36.540   28.370
 3q2i A   305 P H  -48.461  -42.969  179.010   -2.020   39.210   30.610
 3q2i A   306 L H  -64.991  -46.092 -177.365   -5.340   38.590   28.880
 3q2i A   307 Y H  -60.738  -38.943 -179.292   -5.100   34.800   29.210
 3q2i A   308 Y H  -66.402  -28.278  174.621   -4.420   35.070   32.940
 3q2i A   309 D H  -61.678  -46.742  177.968   -7.640   37.060   33.270
 3q2i A   310 N H  -63.502  -41.070 -178.856   -9.640   34.120   31.910
 3q2i A   311 V H  -64.744  -45.784  178.977   -7.740   31.690   34.140
 3q2i A   312 I H  -62.736  -45.461  177.739   -8.320   33.760   37.280

 3jq1 A   259 S L   74.998  -39.769 -170.445   23.040   51.510   52.990
 3jq1 A   260 N L  -89.211   83.374 -167.415   23.630   53.560   56.130
 3jq1 A   261 T L -114.717  174.358 -166.693   21.040   56.290   55.690
 3jq1 A   262 R H  -87.959  -46.055 -167.167   19.120   58.750   57.840
 3jq1 A   263 P H  -55.358  -42.429 -170.433   15.430   58.230   57.170
 3jq1 A   264 K H  -65.929  -22.819 -171.149   15.250   54.660   58.450
 3jq1 A   265 E H  -74.115  -36.666 -169.137   16.650   55.610   61.850
 3jq1 A   266 Y H -102.752   -7.042  178.569   13.910   57.990   62.970
 3jq1 A   267 A L  -72.102  149.348 -177.747   10.950   56.220   61.360

 3fse A   292 D H  -79.995  -34.967  173.683   57.250   23.780   -1.220
 3fse A   293 I H  -66.852  -23.772  174.333   53.970   25.180    0.090
 3fse A   294 Y H  -67.855  -29.993  176.502   53.050   21.550    0.710
 3fse A   295 Q H  -73.206  -34.983  171.310   55.940   21.420    3.170
 3fse A   296 I H  -65.668  -42.041  175.414   54.490   24.460    4.930
 3fse A   297 R H  -57.812  -45.912 -178.971   51.120   22.710    4.960
 3fse A   298 S H  -66.441  -41.851  176.498   52.710   19.620    6.520
 3fse A   299 A H  -59.726  -42.278  176.585   54.600   21.710    9.070
 3fse A   300 L H  -58.531  -48.604 -179.662   51.330   23.400   10.020

 1wp9 A   275 Y H  -66.453  -34.530  176.998   98.120   43.050   30.920
 1wp9 A   276 H H  -65.012  -41.298  175.601   95.750   46.010   30.670
 1wp9 A   277 A H  -62.029  -44.886  177.443   94.220   44.510   27.530
 1wp9 A   278 M H  -64.973  -35.078  179.729   93.830   41.160   29.290
 1wp9 A   279 A H  -65.036  -45.879  179.280   92.380   42.960   32.310
 1wp9 A   280 L H  -62.464  -41.203  179.854   89.680   44.680   30.260
 1wp9 A   281 K H  -66.997  -47.077 -178.754   88.780   41.410   28.540
 1wp9 A   282 L H  -67.230  -36.682  175.558   88.700   39.380   31.750
 1wp9 A   283 H H  -63.735  -46.364  176.566   86.720   42.120   33.490

 1fch A   193 S H  -69.268  -45.440  178.717   61.660   61.960    7.200
 1fch A   194 D H  -61.990  -47.718  179.669   65.220   60.610    7.090
 1fch A   195 S H  -65.024  -39.589  177.388   66.560   63.460    9.230
 1fch A   196 L H  -56.899  -53.165 -176.835   63.610   63.140   11.620
 1fch A   197 F H  -64.332  -40.051  177.390   64.220   59.440   12.250
 1fch A   198 L H  -57.050  -45.161  178.956   67.970   59.960   12.560
 1fch A   199 E H  -62.504  -57.725 -175.546   67.390   62.540   15.300
 1fch A   200 V H  -60.231  -32.834  178.067   64.810   60.590   17.290
 1fch A   201 K H  -65.511  -50.575  178.100   66.950   57.460   16.980

 3p2h A   120 V H  -75.938  -35.208 -170.261   -3.830   84.450   43.960
 3p2h A   121 R H  -64.472  -46.680 -179.626   -6.900   84.250   41.730
 3p2h A   122 P H  -61.683  -40.916 -179.001   -5.200   82.630   38.730
 3p2h A   123 M H  -66.656  -41.974  177.183   -3.490   80.060   40.960
 3p2h A   124 L H  -66.754  -40.000  179.858   -6.750   79.170   42.700
 3p2h A   125 A H  -60.354  -43.615  179.515   -8.580   79.010   39.380
 3p2h A   126 A H  -64.907  -43.336 -179.318   -6.080   76.500   38.000
 3p2h A   127 A H  -64.114  -45.084 -178.380   -6.230   74.360   41.140
 3p2h A   128 V H  -67.160  -43.198  178.905  -10.030   74.330   41.240

 3edf A   391 L L  -63.066  -21.280  177.944  109.300   30.950   64.550
 3edf A   392 N H  -52.653  -35.238  177.795  106.340   30.920   66.940
 3edf A   393 E H  -58.996  -39.955 -179.599  104.580   33.140   64.400
 3edf A   394 V H  -68.779  -47.524  178.873  104.860   30.370   61.810
 3edf A   395 Y H  -56.611  -48.514 -176.232  103.620   27.630   64.140
 3edf A   396 E H  -64.683  -40.029  175.733  100.620   29.680   65.250
 3edf A   397 T H  -62.171  -42.461 -179.799   99.720   30.560   61.660
 3edf A   398 L H  -63.408  -35.554 -176.718   99.970   26.890   60.680
 3edf A   399 S H  -66.891  -13.948 -179.934   97.650   25.900   63.520

 3pie A   510 L H  -69.961  -36.504  172.093   37.910   20.700   54.010
 3pie A   511 K H  -63.779  -32.406  175.831   40.500   23.440   53.500
 3pie A   512 E H  -72.062  -41.728  175.045   42.840   21.210   55.490
 3pie A   513 M H  -59.836  -59.123  176.797   41.980   18.210   53.320
 3pie A   514 T H  -49.003  -44.098 -179.539   42.440   20.130   50.070
 3pie A   515 E H  -62.138  -35.075  177.017   45.690   21.500   51.480
 3pie A   516 N H  -69.052  -37.921  178.167   46.850   17.940   52.150
 3pie A   517 Y H  -68.110  -51.141  179.996   46.000   16.950   48.580
 3pie A   518 V H  -60.996  -42.761  171.972   47.670   19.960   46.970

 2yzv A   105 T H  -64.211  -44.982  179.104    6.090   13.550   -3.300
 2yzv A   106 R H  -58.051  -32.940  178.947    5.270   16.850   -5.010
 2yzv A   107 R H  -70.540  -44.866  178.300    8.510   16.470   -6.970
 2yzv A   108 A H  -64.946  -37.346  178.515    7.700   12.940   -8.120
 2yzv A   109 L H  -65.450  -42.980  177.821    4.180   14.040   -9.050
 2yzv A   110 E H  -68.896  -34.422  175.066    5.520   16.930  -11.130
 2yzv A   111 R H  -64.816  -41.961  176.029    8.070   14.580  -12.680
 2yzv A   112 Y H  -60.240  -49.413 -177.102    5.260   12.200  -13.630
 2yzv A   113 A H  -58.286  -34.699 -175.245    3.180   14.980  -15.170

 3ab8 A    57 V H  -63.216  -42.837  177.048   37.230   17.290   12.990
 3ab8 A    58 P H  -53.286  -38.313  177.938   34.820   16.020   10.350
 3ab8 A    59 V H  -72.542  -42.600  178.917   32.510   15.050   13.210
 3ab8 A    60 L H  -60.877  -41.941  178.855   33.010   18.350   15.030
 3ab8 A    61 R H  -66.356  -42.302  176.610   32.160   20.280   11.860
 3ab8 A    62 T H  -58.018  -43.660 -179.136   29.080   18.130   11.260
 3ab8 A    63 E H  -63.911  -43.695  178.609   27.880   18.830   14.790
 3ab8 A    64 L H  -65.345  -40.850  179.170   28.370   22.580   14.400
 3ab8 A    65 E H  -63.316  -40.020  178.447   26.650   22.550   11.010

 3h9m A   133 G L  -96.484   18.711  177.083   -5.150   81.630   18.100
 3h9m A   134 S H  -55.946  -34.810  178.431   -6.640   81.530   21.590
 3h9m A   135 S H  -73.523  -26.711  178.784   -9.680   83.290   20.130
 3h9m A   136 L H  -73.233  -35.341  172.286   -9.870   80.660   17.390
 3h9m A   137 V H  -60.082  -41.877  177.617  -10.130   77.920   20.010
 3h9m A   138 T H  -64.130  -43.771  179.546  -13.080   79.810   21.480
 3h9m A   139 E H  -62.486  -39.732  175.597  -14.700   80.170   18.060
 3h9m A   140 I H  -65.964  -44.828  179.481  -14.290   76.430   17.480
 3h9m A   141 Q H  -56.453  -43.311  179.919  -15.650   75.630   20.950

 1nm8 A   280 R H  -59.949  -39.188 -179.466   49.150   37.760   29.130
 1nm8 A   281 S H  -67.140  -39.392  178.271   46.250   38.930   26.960
 1nm8 A   282 H H  -70.002  -34.788  176.965   47.970   42.240   26.230
 1nm8 A   283 V H  -64.735  -40.553  174.675   51.210   40.420   25.430
 1nm8 A   284 A H  -55.779  -44.392  176.921   49.340   38.300   22.880
 1nm8 A   285 G H  -59.454  -44.963  174.780   48.220   41.530   21.210
 1nm8 A   286 Q H  -54.032  -48.424 -175.869   51.840   42.690   21.130
 1nm8 A   287 M H  -68.466  -30.033 -173.080   52.920   39.430   19.500
 1nm8 A   288 L H  -81.670  -53.789 -167.679   50.040   39.490   17.020

 3n6h A   105 W L  -90.006  -66.963 -171.764    9.310   -5.000    1.420
 3n6h A   106 T H -105.815  -20.005 -174.410   11.020   -1.920   -0.000
 3n6h A   107 F H  -61.468  -56.143 -175.330   12.580   -0.430    3.130
 3n6h A   108 E H  -65.618  -40.203 -175.113   15.490   -2.840    3.550
 3n6h A   109 L H  -76.258  -43.150 -178.391   16.190   -3.170   -0.170
 3n6h A   110 R H  -57.149  -40.389  179.765   15.800    0.500   -1.090
 3n6h A   111 V H  -66.374  -29.989  172.939   18.460    1.460    1.440
 3n6h A   112 N H  -61.257  -40.819  175.160   20.770   -1.050   -0.240
 3n6h A   113 A H  -64.869  -45.268  179.198   20.350    0.970   -3.430

 2xwu B   677 V H  -65.452  -40.215  177.372   -2.560  -67.400  -12.870
 2xwu B   678 V H  -62.712  -43.164  178.535    0.100  -69.400  -11.020
 2xwu B   679 V H  -62.007  -47.353  177.716   -0.960  -72.580  -12.830
 2xwu B   680 V H  -60.566  -40.390  179.016   -0.850  -70.850  -16.210
 2xwu B   681 L H  -61.617  -44.547 -178.823    2.550  -69.390  -15.340
 2xwu B   682 Q H  -64.560  -41.618 -179.005    3.960  -72.810  -14.460
 2xwu B   683 Q H  -71.789  -40.530 -179.788    2.620  -74.390  -17.640
 2xwu B   684 V H  -77.161  -27.744 -179.498    3.690  -71.500  -19.860
 2xwu B   685 F H  -52.453  -41.205  179.887    7.020  -71.170  -18.050

 3cm8 A   194 A L  -80.094   -9.632  175.980   54.860   13.020   23.390
 3cm8 A   195 S H  -62.199  -23.379  170.583   51.810   15.190   24.070
 3cm8 A   196 M H  -56.935  -41.295  178.827   50.770   12.300   26.310
 3cm8 A   197 R H  -63.897  -39.775  175.506   53.670   13.300   28.560
 3cm8 A   198 R H  -58.349  -43.976  176.714   52.370   16.870   28.650
 3cm8 A   199 N H  -60.008  -46.422  178.848   49.010   15.540   29.830
 3cm8 A   200 Y H  -58.012  -49.712 -178.580   50.710   13.470   32.530
 3cm8 A   201 F H  -60.979  -54.379 -178.372   52.760   16.430   33.780
 3cm8 A   202 T H  -53.891  -40.002 -177.398   49.900   18.930   33.750

 1g4w R    67 L H  -81.971  -30.756 -177.050   30.900   59.620   20.080
 1g4w R    68 N H  -69.655  -37.590  177.761   27.860   61.890   20.350
 1g4w R    69 D H  -69.306  -37.412  171.837   25.440   58.960   20.290
 1g4w R    70 Y H  -56.519  -48.785  177.745   27.500   57.260   22.980
 1g4w R    71 V H  -63.053  -44.643 -178.632   27.150   60.380   25.120
 1g4w R    72 T H  -53.907  -46.513  179.511   23.460   60.730   24.270
 1g4w R    73 T H  -57.274  -49.707 -177.563   22.730   57.250   25.620
 1g4w R    74 L H  -61.703  -45.043 -174.352   24.520   57.920   28.910
 1g4w R    75 T H  -73.559  -14.742  179.410   22.930   61.330   29.450

 2jg0 A   266 A H  -56.518  -37.448 -175.767   12.800   43.410   -8.990
 2jg0 A   267 T H  -67.220  -31.691  176.467    9.700   43.140   -6.810
 2jg0 A   268 E H  -70.891  -44.954  175.805   10.970   39.880   -5.310
 2jg0 A   269 I H  -60.671  -42.560 -178.951   14.380   41.380   -4.550
 2jg0 A   270 Y H  -65.231  -41.160  176.989   12.720   44.460   -3.060
 2jg0 A   271 R H  -60.330  -44.565 -178.799   10.470   42.320   -0.860
 2jg0 A   272 D H  -69.085  -35.703  176.530   13.460   40.360    0.430
 2jg0 A   273 L H  -63.794  -47.316  177.662   15.420   43.560    1.010
 2jg0 A   274 R H  -63.125  -41.234 -177.049   12.580   45.070    3.040

 2osx A   192 H L -140.876   67.001  178.847   26.370   21.820    3.550
 2osx A   193 P L  -70.697  -16.628 -168.881   28.390   23.150    6.490
 2osx A   194 E H  -81.760  -26.049 -171.101   25.220   23.210    8.570
 2osx A   195 L H  -59.785  -43.361  179.230   24.560   19.480    8.700
 2osx A   196 V H  -63.642  -39.392  177.351   27.330   18.790   11.210
 2osx A   197 E H  -63.725  -40.820  176.720   26.080   21.620   13.410
 2osx A   198 H H  -62.187  -41.645 -178.460   22.570   20.160   13.300
 2osx A   199 Y H  -62.618  -44.817  179.432   23.910   16.740   14.280
 2osx A   200 A H  -63.327  -43.951 -179.595   25.740   18.100   17.320

 3m62 A   177 E L  -83.563   71.408 -168.738   46.940  -29.390  -39.910
 3m62 A   178 S H  -56.878  -58.363 -176.810   49.130  -26.300  -39.790
 3m62 A   179 V H  -58.869  -45.344 -174.042   50.500  -26.310  -43.330
 3m62 A   180 I H  -64.583  -54.373 -173.847   47.230  -27.410  -44.910
 3m62 A   181 Y H  -69.750  -28.695  174.273   44.840  -25.000  -43.210
 3m62 A   182 N H  -66.592  -44.897 -179.526   47.310  -22.150  -43.610
 3m62 A   183 N H  -69.644  -33.166  174.908   47.570  -22.750  -47.360
 3m62 A   184 V H  -62.713  -45.516  176.384   43.790  -23.040  -47.580
 3m62 A   185 L H  -61.904  -37.703  177.088   43.420  -19.630  -45.950

 3p5m A    73 D L   41.952   57.446 -175.038   -3.080   32.980   29.890
 3p5m A    74 T H  -63.182  -48.866 -176.940   -2.740   32.390   26.160
 3p5m A    75 A H  -62.996  -43.808 -177.736    1.030   32.900   25.980
 3p5m A    76 G H  -65.770  -44.932  178.821    1.730   30.750   29.030
 3p5m A    77 A H  -65.042  -40.441  179.982   -0.490   27.900   27.870
 3p5m A    78 A H  -63.749  -45.397  178.801    0.940   28.070   24.350
 3p5m A    79 D H  -63.417  -46.082 -179.854    4.530   27.930   25.610
 3p5m A    80 A H  -63.275  -44.499  178.933    3.760   25.080   28.020
 3p5m A    81 A H  -61.464  -44.235  178.606    1.860   23.130   25.360

 3mhs A   217 R L   62.796   32.501  176.379   35.430    6.280   94.180
 3mhs A   218 Q L -109.438    5.018 -174.276   33.340    6.320   91.010
 3mhs A   219 T H  -64.553  -51.672  178.851   30.580    8.450   92.520
 3mhs A   220 G H  -64.379  -35.907  179.329   31.860   11.800   91.240
 3mhs A   221 F H  -63.994  -44.217  177.822   32.740   10.200   87.910
 3mhs A   222 I H  -64.397  -38.876  175.696   29.190    8.910   87.450
 3mhs A   223 Y H  -59.274  -42.616 -179.994   27.860   12.340   88.380
 3mhs A   224 L H  -67.410  -35.310  173.901   30.020   13.890   85.670
 3mhs A   225 L H  -60.868  -39.715  178.100   28.720   11.330   83.180

 2uyo A    76 M H  -60.455  -47.048  179.711  -35.910   -5.540   16.720
 2uyo A    77 V H  -59.943  -45.417  178.853  -33.640   -7.890   14.770
 2uyo A    78 E H  -66.586  -34.993  178.103  -36.620   -9.740   13.300
 2uyo A    79 H H  -65.832  -40.502  179.610  -38.300   -6.420   12.530
 2uyo A    80 M H  -60.001  -45.436  179.366  -35.240   -5.210   10.630
 2uyo A    81 R H  -67.419  -48.474 -177.542  -35.270   -8.280    8.380
 2uyo A    82 S H  -65.905  -38.886  178.509  -39.050   -8.340    7.910
 2uyo A    83 Y H  -60.231  -47.135 -179.380  -39.180   -4.580    7.310
 2uyo A    84 Q H  -68.914  -34.307  177.850  -36.580   -4.780    4.540

 3c48 A   170 E H  -74.990  -38.618  175.234  -14.470   28.960   40.710
 3c48 A   171 S H  -65.746  -31.895  176.059  -12.790   32.360   40.490
 3c48 A   172 E H  -65.132  -46.268  176.081   -9.530   30.510   39.850
 3c48 A   173 A H  -56.383  -45.268  175.998  -11.060   28.670   36.900
 3c48 A   174 R H  -56.909  -48.902  179.638  -12.240   32.010   35.530
 3c48 A   175 R H  -56.458  -42.038  179.418   -8.760   33.470   35.920
 3c48 A   176 I H  -60.841  -45.008  179.312   -7.300   30.520   34.020
 3c48 A   177 C H  -65.436  -41.622  177.627   -9.710   31.050   31.130
 3c48 A   178 E H  -65.918  -36.171  175.364   -9.030   34.790   31.110

position:  3  neighbors: 200

 2hpi A   348 R H  -61.505  -33.847  179.520  -68.040  -40.450    6.790
 2hpi A   349 A H  -53.290  -32.545  179.859  -71.830  -40.680    6.650
 2hpi A   350 L H  -73.542  -42.893  179.885  -71.680  -42.070   10.190
 2hpi A   351 A H  -63.684  -41.610  178.131  -69.460  -39.280   11.520
 2hpi A   352 E H  -57.886  -40.660  178.320  -71.720  -36.620   10.020
 2hpi A   353 A H  -70.040  -43.294 -176.732  -74.650  -38.130   11.910
 2hpi A   354 L H  -61.356  -33.629  179.396  -72.720  -38.560   15.150
 2hpi A   355 A H  -63.461  -27.461 -176.295  -71.840  -34.870   15.140
 2hpi A   356 R H  -74.658  -33.454 -174.885  -75.560  -34.070   15.250

 3rf3 A   102 V H  -75.183  -45.823  178.643   -1.580  -17.410  126.880
 3rf3 A   103 P H  -52.746  -50.442 -179.105   -4.440  -14.920  126.680
 3rf3 A   104 A H  -62.375  -38.107  174.438   -2.060  -11.980  127.070
 3rf3 A   105 R H  -57.729  -34.919  179.053    0.210  -13.520  124.430
 3rf3 A   106 D H  -69.445  -39.965  175.716   -2.800  -13.410  122.110
 3rf3 A   107 Y H  -65.352  -36.606  177.752   -3.330   -9.720  122.800
 3rf3 A   108 L H  -62.495  -46.458 -178.722    0.360   -9.130  122.140
 3rf3 A   109 I H  -69.211  -44.832 -179.463    0.200  -10.820  118.740
 3rf3 A   110 D H  -63.952  -42.434  177.966   -3.130   -9.270  117.760

 3agd A   388 V L  -58.736  -37.595 -176.063   30.490   44.430   32.530
 3agd A   389 H H  -63.413  -18.392 -178.634   30.390   45.800   36.070
 3agd A   390 E H  -65.581  -23.056  177.494   28.690   48.910   34.680
 3agd A   391 A H  -65.297  -44.424  178.447   25.490   46.870   34.420
 3agd A   392 A H  -64.355  -39.784  177.127   25.320   46.430   38.190
 3agd A   393 A H  -63.831  -36.686  177.819   25.980   50.150   38.670
 3agd A   394 A H  -64.307  -44.985 -179.312   23.140   50.900   36.260
 3agd A   395 A H  -72.873  -26.069 -174.935   20.700   48.710   38.190
 3agd A   396 A L  -77.923   99.352  151.526   22.000   50.010   41.520

 1mpx A   195 Q H  -76.927  -13.646 -177.349   35.190   74.390    6.920
 1mpx A   196 V H  -62.772  -19.839 -172.975   35.700   77.610    8.880
 1mpx A   197 N H  -82.457   -4.232 -177.151   37.150   79.180    5.740
 1mpx A   198 F H  -56.413  -44.200 -178.372   33.790   79.060    3.980
 1mpx A   199 D H  -68.494  -34.509  176.419   32.900   82.590    5.100
 1mpx A   200 Y H  -60.330  -39.601  178.981   36.320   83.860    4.030
 1mpx A   201 F H  -52.431  -53.001 -176.902   35.600   82.640    0.500
 1mpx A   202 T H  -77.543  -18.335  179.942   32.570   84.890    0.120
 1mpx A   203 G H  -72.565  -41.073 -169.107   34.260   87.640    2.130

 2w53 A   107 R H  -65.906  -44.059 -173.158   17.790   25.160   31.670
 2w53 A   108 K H  -63.748  -35.545  177.526   21.300   23.880   30.950
 2w53 A   109 T H  -71.303  -40.042  171.198   20.540   20.510   32.560
 2w53 A   110 M H  -57.683  -39.968 -179.681   17.320   20.270   30.570
 2w53 A   111 E H  -61.920  -46.090  176.925   19.400   21.000   27.470
 2w53 A   112 I H  -56.150  -46.225 -178.319   21.740   18.090   28.190
 2w53 A   113 M H  -62.430  -53.135 -172.359   18.780   15.740   28.620
 2w53 A   114 L H  -71.043  -34.398 -175.399   16.830   16.800   25.540
 2w53 A   115 R L -101.574   23.382  173.686   19.870   17.170   23.290

 1t1u A   383 Q H  -65.179  -42.963  172.075   25.760   -3.240   10.670
 1t1u A   384 G H  -60.807  -41.657  178.614   22.450   -1.520   11.410
 1t1u A   385 H H  -60.835  -41.496  175.836   20.800   -4.940   11.300
 1t1u A   386 L H  -60.643  -44.475  179.600   23.280   -6.200   13.890
 1t1u A   387 A H  -61.362  -41.596  179.634   22.520   -3.210   16.110
 1t1u A   388 S H  -68.921  -43.391 -178.939   18.790   -3.860   15.840
 1t1u A   389 S H  -64.461  -33.223  175.153   19.130   -7.610   16.410
 1t1u A   390 A H  -56.744  -53.660  178.999   21.170   -6.890   19.540
 1t1u A   391 E H  -55.204  -46.377 -178.038   18.300   -4.940   21.110

 2abs A   269 K H  -55.801  -41.005 -178.470    6.540  -21.500 -119.030
 2abs A   270 E H  -62.904  -44.194  176.444    8.090  -21.830 -122.490
 2abs A   271 H H  -60.981  -43.608 -179.574   10.750  -19.230 -121.690
 2abs A   272 A H  -59.855  -42.538  177.346   11.500  -20.940 -118.380
 2abs A   273 V H  -62.040  -42.114  178.879   12.050  -24.250 -120.170
 2abs A   274 E H  -62.635  -40.813 -178.601   14.380  -22.570 -122.650
 2abs A   275 V H  -67.868  -42.629  178.693   16.390  -20.990 -119.830
 2abs A   276 C H  -64.249  -41.735  177.828   16.710  -24.250 -117.910
 2abs A   277 T H  -65.463  -40.131  176.573   17.800  -26.080 -121.060

 1wa5 C   196 K L   -8.649  -33.902  179.893   71.510   -2.190   10.490
 1wa5 C   197 A H  -77.430  -65.324 -177.339   73.330    0.930   11.680
 1wa5 C   198 S H  -68.497  -23.911  178.618   73.020    3.330    8.750
 1wa5 C   199 L H  -62.922  -55.768 -177.921   69.680    1.740    7.850
 1wa5 C   200 N H  -56.358  -37.752  177.743   67.880    2.740   11.050
 1wa5 C   201 I H  -63.459  -40.234 -176.615   69.220    6.270   10.640
 1wa5 C   202 L H  -73.692  -37.193 -179.307   67.880    6.480    7.090
 1wa5 C   203 F H  -76.171  -22.660  168.781   64.470    5.030    7.950
 1wa5 C   204 D H  -64.059  -48.821  176.691   64.240    7.550   10.780

 1t1u A   488 L H  -59.831  -31.545  177.080  -10.060  -39.680   45.590
 1t1u A   489 Q H  -64.994  -39.320  176.527  -12.830  -40.860   43.280
 1t1u A   490 L H  -68.841  -35.328  172.756  -12.510  -37.650   41.270
 1t1u A   491 L H  -58.620  -52.250 -179.722   -8.750  -38.190   41.190
 1t1u A   492 Q H  -63.218  -42.836  179.321   -9.200  -41.690   39.760
 1t1u A   493 T H  -62.514  -45.337  177.032  -11.920  -40.520   37.370
 1t1u A   494 A H  -65.014  -37.064  177.609   -9.760  -37.630   36.150
 1t1u A   495 M H  -65.010  -40.571  177.377   -6.810  -40.010   35.870
 1t1u A   496 Q H  -64.999  -38.217  174.811   -8.880  -42.390   33.750

 1t1u A   484 A H  -61.256  -30.460  179.029  -11.240  -36.910   51.170
 1t1u A   485 S H  -64.769  -27.101  172.791  -12.170  -40.460   50.150
 1t1u A   486 E H  -71.470  -40.065  178.250  -14.810  -38.880   47.920
 1t1u A   487 K H  -62.927  -35.137 -179.591  -12.190  -36.620   46.350
 1t1u A   488 L H  -59.831  -31.545  177.080  -10.060  -39.680   45.590
 1t1u A   489 Q H  -64.994  -39.320  176.527  -12.830  -40.860   43.280
 1t1u A   490 L H  -68.841  -35.328  172.756  -12.510  -37.650   41.270
 1t1u A   491 L H  -58.620  -52.250 -179.722   -8.750  -38.190   41.190
 1t1u A   492 Q H  -63.218  -42.836  179.321   -9.200  -41.690   39.760

 2z5l A   214 R H  -70.456  -69.799 -179.589   29.580   -1.550    0.490
 2z5l A   215 R H  -72.867  -29.983  179.630   27.180    0.940   -1.080
 2z5l A   216 A H  -57.429  -51.227 -178.142   24.880    0.760    1.940
 2z5l A   217 L H  -72.106  -32.716  176.065   27.460    2.270    4.290
 2z5l A   218 E H  -61.417  -43.963  178.228   28.640    4.680    1.600
 2z5l A   219 L H  -63.107  -40.921  177.665   25.120    6.070    1.280
 2z5l A   220 A H  -58.209  -44.993  179.506   24.890    6.450    5.050
 2z5l A   221 A H  -64.685  -37.391  176.533   28.090    8.510    5.080
 2z5l A   222 A H  -59.104  -39.601  175.265   26.740   10.650    2.250

 2abs A   273 V H  -62.040  -42.114  178.879   12.050  -24.250 -120.170
 2abs A   274 E H  -62.635  -40.813 -178.601   14.380  -22.570 -122.650
 2abs A   275 V H  -67.868  -42.629  178.693   16.390  -20.990 -119.830
 2abs A   276 C H  -64.249  -41.735  177.828   16.710  -24.250 -117.910
 2abs A   277 T H  -65.463  -40.131  176.573   17.800  -26.080 -121.060
 2abs A   278 G H  -61.999  -48.143  179.435   20.320  -23.340 -121.810
 2abs A   279 A H  -65.017  -27.591  178.644   21.740  -23.480 -118.290
 2abs A   280 L H  -57.413  -28.750 -179.657   21.850  -27.270 -118.620
 2abs A   281 R H  -69.673  -24.907  179.402   24.740  -26.760 -121.040

 2fna A   243 P H  -53.766  -44.630 -175.951   12.640   46.770   49.850
 2fna A   244 G H  -56.129  -45.499 -175.762   10.780   46.590   53.160
 2fna A   245 W H  -73.059  -37.425  177.490   12.470   43.350   54.220
 2fna A   246 L H  -66.326  -37.234  177.260   15.910   44.440   53.030
 2fna A   247 T H  -64.169  -46.355  178.093   15.550   47.680   54.980
 2fna A   248 Y H  -59.059  -45.899  177.914   14.640   45.820   58.160
 2fna A   249 F H  -54.994  -54.897 -178.017   17.610   43.490   57.720
 2fna A   250 G H  -55.861  -42.401  176.216   20.090   46.350   57.270
 2fna A   251 F H  -56.108  -52.143 -175.433   18.680   48.040   60.370

 3fnb A   294 N L  -85.408   86.857 -175.327   11.640    2.810   81.720
 3fnb A   295 K H  -64.106  -31.819  179.793   13.510    4.350   78.800
 3fnb A   296 V H  -62.830  -54.178  177.707   11.790    7.690   79.360
 3fnb A   297 A H  -58.710  -44.259 -178.276   13.010    8.070   82.940
 3fnb A   298 E H  -54.320  -49.468 -179.575   16.450    6.780   81.980
 3fnb A   299 V H  -64.991  -40.683 -179.968   16.930    9.490   79.360
 3fnb A   300 N H  -62.800  -37.814 -179.747   15.530   12.170   81.670
 3fnb A   301 L H  -72.773  -33.205  173.244   17.980   11.170   84.400
 3fnb A   302 N H  -64.042  -39.042  174.663   20.850   11.290   81.920

 1f0l A   176 D H  -54.976  -45.415 -173.603  -22.950   33.440   22.670
 1f0l A   177 A H  -64.998  -39.372 -176.632  -24.960   30.220   22.630
 1f0l A   178 M H  -64.955  -46.209 -177.661  -23.360   28.810   25.770
 1f0l A   179 Y H  -75.247  -33.680  170.607  -24.000   31.890   27.910
 1f0l A   180 E H  -58.134  -41.156  177.029  -27.450   32.330   26.410
 1f0l A   181 Y H  -64.179  -50.091 -177.755  -28.150   28.780   27.580
 1f0l A   182 M H  -65.344  -26.712  179.106  -26.790   29.380   31.080
 1f0l A   183 A H  -63.976  -21.600  179.953  -28.790   32.610   31.250
 1f0l A   184 Q H  -65.243  -21.709 -177.737  -31.910   30.440   31.320

 1q1a A   196 S H  -67.622  -40.362  174.009  -14.490   35.610    2.390
 1q1a A   197 E H  -66.231  -37.743  174.926  -18.220   35.860    3.070
 1q1a A   198 W H  -59.932  -46.683  176.237  -17.610   34.110    6.380
 1q1a A   199 L H  -58.190  -43.495  178.570  -15.000   36.730    7.270
 1q1a A   200 R H  -59.991  -44.610 -179.215  -17.470   39.450    6.310
 1q1a A   201 E H  -64.391  -30.149 -177.143  -20.160   37.950    8.540
 1q1a A   202 K H  -78.117  -34.459 -178.632  -17.700   37.800   11.420
 1q1a A   203 I H  -88.864  -21.166  171.997  -16.600   41.420   11.120
 1q1a A   204 T H  -95.067  -13.942  175.799  -20.140   42.610   10.450

 2wbq A   240 F H  -66.337  -18.078  175.934   21.950   12.870    9.460
 2wbq A   241 E H  -66.324  -40.241  178.472   22.140   16.130    7.520
 2wbq A   242 G H  -65.648  -36.308  175.605   18.470   15.830    6.600
 2wbq A   243 I H  -63.502  -45.031  177.322   17.630   15.280   10.260
 2wbq A   244 A H  -59.874  -41.104  178.968   19.540   18.430   11.210
 2wbq A   245 Q H  -64.769  -42.272  179.978   17.650   20.350    8.530
 2wbq A   246 A H  -64.978  -37.733 -177.262   14.300   19.050    9.760
 2wbq A   247 A H  -76.972  -38.703 -174.719   15.120   19.960   13.350
 2wbq A   248 D H  -82.511  -36.282 -176.087   16.640   23.370   12.620

 2e0a A    34 R H  -64.852  -21.660  178.410   59.100   -9.860   49.740
 2e0a A    35 T H  -72.751  -51.399  177.366   55.470   -9.820   48.630
 2e0a A    36 S H  -67.554  -30.960  174.113   56.110   -8.250   45.230
 2e0a A    37 F H  -61.000  -55.677 -178.738   59.230  -10.420   44.980
 2e0a A    38 A H  -57.256  -39.559  179.540   57.320  -13.670   45.500
 2e0a A    39 F H  -65.548  -59.726 -168.666   54.690  -12.530   42.990
 2e0a A    40 L H  -64.908  -35.468 -176.618   56.870  -11.240   40.170
 2e0a A    41 R H  -61.860  -20.579  177.442   59.380  -14.090   40.340
 2e0a A    42 Q H -107.998  -33.766 -174.944   56.550  -16.390   39.250

 3lhq A    97 V H  -65.983  -39.442  176.854   -0.620   21.170   45.050
 3lhq A    98 H H  -59.845  -43.437  179.715   -1.890   19.690   41.780
 3lhq A    99 I H  -60.831  -48.934 -176.129   -0.090   22.410   39.830
 3lhq A   100 L H  -64.877  -43.909 -179.180    3.230   21.900   41.610
 3lhq A   101 E H  -68.680  -39.736 -179.965    3.120   18.110   41.370
 3lhq A   102 A H  -65.064  -33.093  173.774    2.000   18.180   37.730
 3lhq A   103 T H  -53.827  -29.800 -179.722    4.990   20.380   36.950
 3lhq A   104 V H  -90.400  -48.756 -163.254    7.030   17.290   37.840
 3lhq A   105 T H  -93.219  -32.272 -175.677    4.920   14.350   36.730

 2iya A   180 E H  -70.400  -36.286  179.516   52.120   62.990   17.160
 2iya A   181 D H  -64.799  -35.473  178.894   49.470   63.710   14.530
 2iya A   182 G H  -62.859  -41.708  178.155   47.770   60.410   15.340
 2iya A   183 L H  -64.975  -45.702  178.891   47.420   61.400   18.990
 2iya A   184 V H  -61.146  -42.767  179.671   46.050   64.840   18.090
 2iya A   185 R H  -64.981  -40.200  178.142   43.570   63.300   15.650
 2iya A   186 F H  -59.256  -55.628 -172.075   42.440   60.770   18.260
 2iya A   187 F H  -68.554  -30.587  171.835   41.770   63.270   21.040
 2iya A   188 T H  -62.158  -46.910  179.306   40.050   65.630   18.610

 1z7l A    31 Q H  -62.006  -42.354  175.672   59.680   11.600   63.510
 1z7l A    32 W H  -58.108  -46.427 -179.434   56.350   12.930   64.750
 1z7l A    33 A H  -60.524  -41.897  177.336   55.440   14.050   61.230
 1z7l A    34 R H  -62.140  -40.974  177.616   56.280   10.600   59.870
 1z7l A    35 D H  -62.636  -41.047  179.641   54.080    9.020   62.540
 1z7l A    36 E H  -62.072  -45.528  179.089   51.210   11.330   61.590
 1z7l A    37 F H  -50.763  -47.904  178.941   51.460   10.380   57.920
 1z7l A    38 E H  -64.446  -46.991 -172.082   50.900    6.730   58.810
 1z7l A    39 G H  -70.938  -15.010 -175.614   48.170    7.400   61.370

 1e7w A   137 E H  -72.845  -29.928 -176.391   27.290   23.730   23.790
 1e7w A   138 A H  -59.838  -34.204 -178.648   27.350   20.490   21.790
 1e7w A   139 M H  -69.325  -31.744 -178.620   24.260   19.260   23.640
 1e7w A   140 E H  -71.849  -43.023  175.813   22.310   22.380   22.680
 1e7w A   141 T H  -67.708  -40.193  178.394   23.040   22.010   18.970
 1e7w A   142 A H  -61.753  -44.303  178.652   22.390   18.270   19.180
 1e7w A   143 T H  -63.197  -48.134 -178.773   19.020   18.850   20.830
 1e7w A   144 A H  -64.957  -36.227 -176.776   18.000   21.550   18.350
 1e7w A   145 D H  -73.338  -48.977 -175.669   19.210   19.470   15.400

 2ddh A   367 L H  -64.990  -45.641  175.893   46.160    7.060   49.480
 2ddh A   368 P H  -52.582  -44.143  176.585   47.560    3.790   50.810
 2ddh A   369 E H  -64.765  -41.164  178.919   49.050    5.780   53.690
 2ddh A   370 L H  -55.515  -53.186 -176.144   45.760    7.600   54.190
 2ddh A   371 H H  -63.061  -46.753 -179.688   43.740    4.410   54.620
 2ddh A   372 A H  -59.665  -48.609 -176.704   46.300    2.710   56.860
 2ddh A   373 L H  -64.934  -44.270 -175.913   46.720    5.740   59.110
 2ddh A   374 T H  -69.173  -31.641  174.127   43.010    6.500   59.390
 2ddh A   375 A H  -65.515  -47.787  179.999   42.280    2.870   60.240

 1m9i A   339 Y H  -57.435  -43.205 -172.943  -33.120  -15.210 -138.800
 1m9i A   340 Q H  -70.203  -31.829  176.610  -32.530  -16.550 -135.290
 1m9i A   341 M H  -62.301  -38.855  176.737  -32.880  -20.160 -136.420
 1m9i A   342 W H  -74.328  -41.823  175.949  -29.980  -19.610 -138.830
 1m9i A   343 E H  -54.674  -54.138  178.996  -28.020  -17.610 -136.260
 1m9i A   344 L H  -53.747  -54.889 -179.515  -28.300  -20.400 -133.700
 1m9i A   345 S H  -54.279  -28.973 -173.489  -27.330  -23.100 -136.200
 1m9i A   346 A H  -79.454  -38.371 -165.967  -24.350  -20.950 -137.150
 1m9i A   347 V H -113.381  -12.210 -173.060  -22.900  -20.210 -133.730

 2uyo A    73 A H  -64.866  -44.143  179.856  -33.760   -6.800   21.200
 2uyo A    74 A H  -65.012  -41.826  179.197  -34.730  -10.020   19.400
 2uyo A    75 A H  -63.509  -36.394  176.420  -37.930   -8.470   18.060
 2uyo A    76 M H  -60.455  -47.048  179.711  -35.910   -5.540   16.720
 2uyo A    77 V H  -59.943  -45.417  178.853  -33.640   -7.890   14.770
 2uyo A    78 E H  -66.586  -34.993  178.103  -36.620   -9.740   13.300
 2uyo A    79 H H  -65.832  -40.502  179.610  -38.300   -6.420   12.530
 2uyo A    80 M H  -60.001  -45.436  179.366  -35.240   -5.210   10.630
 2uyo A    81 R H  -67.419  -48.474 -177.542  -35.270   -8.280    8.380

 2isn A   139 E H  -59.509  -37.094  176.329    8.030   12.540   23.510
 2isn A   140 K H  -65.932  -47.031  179.900    5.900   10.390   25.810
 2isn A   141 L H  -59.474  -40.947  179.756    4.220   13.410   27.390
 2isn A   142 I H  -68.161  -43.445  179.244    3.440   14.830   23.960
 2isn A   143 Q H  -61.171  -35.099  176.822    2.110   11.520   22.650
 2isn A   144 E H  -60.149  -48.277  177.132   -0.210   11.370   25.660
 2isn A   145 E H  -61.622  -40.591 -178.188   -1.750   14.720   24.730
 2isn A   146 E H  -64.423  -39.825  176.414   -1.980   13.660   21.090
 2isn A   147 E H  -65.072  -38.458  175.201   -3.880   10.500   22.040

 3fp3 A   422 I H  -65.985  -41.601 -178.864   13.140  -38.570   38.810
 3fp3 A   423 G H  -61.735  -47.301  178.805   14.320  -36.050   41.400
 3fp3 A   424 K H  -66.709  -46.085 -177.459   17.630  -37.850   41.950
 3fp3 A   425 A H  -62.593  -36.166  178.960   18.140  -38.640   38.260
 3fp3 A   426 T H  -62.536  -47.374  177.342   17.520  -35.000   37.340
 3fp3 A   427 I H  -60.575  -44.935 -177.601   20.240  -33.790   39.700
 3fp3 A   428 L H  -64.784  -41.821 -177.156   22.650  -36.470   38.480
 3fp3 A   429 A H  -67.779  -41.172 -176.687   21.990  -35.760   34.810
 3fp3 A   430 R H  -72.649  -36.595  170.994   22.380  -31.990   35.140

 2wnw A   307 I H  -67.383  -38.415  179.009   25.110   25.310    1.590
 2wnw A   308 R H  -62.016  -42.762  179.452   28.150   25.230    3.880
 2wnw A   309 H H  -75.172  -31.995  167.728   26.740   28.050    6.000
 2wnw A   310 W H  -53.002  -48.547  179.825   23.340   26.380    5.860
 2wnw A   311 H H  -68.054  -44.929 -174.661   24.970   23.350    7.480
 2wnw A   312 T H  -51.532  -54.680 -175.045   27.110   25.350    9.900
 2wnw A   313 Y H  -64.870  -49.093 -176.381   24.220   27.050   11.680
 2wnw A   314 L H  -62.585  -46.181 -176.462   21.870   24.070   11.740
 2wnw A   315 H H  -63.757  -47.373 -177.942   24.500   21.580   12.880

 3luf A   106 R H  -64.989  -38.198 -177.856   49.000   28.330   53.900
 3luf A   107 H H  -71.847  -27.970  173.934   48.400   25.900   51.040
 3luf A   108 S H  -77.822  -31.662  174.370   44.650   26.450   51.360
 3luf A   109 L H  -64.700  -32.697 -177.890   45.250   30.210   51.420
 3luf A   110 Q H  -56.157  -27.110  179.197   47.070   29.860   48.100
 3luf A   111 Y H  -56.050  -39.251 -179.740   43.660   29.230   46.520
 3luf A   112 A H  -64.213  -35.034 -175.757   42.810   32.900   47.020
 3luf A   113 V H  -65.425  -50.974  175.921   45.970   33.970   45.190
 3luf A   114 G H  -64.993  -34.648 -179.156   45.180   32.100   41.980

 3pt9 A   771 W L  -62.486  -36.085 -170.215   18.570   13.120    0.770
 3pt9 A   772 C H  -67.915  -21.266 -172.390   15.470   14.000    2.770
 3pt9 A   773 L H  -73.509  -54.829  174.286   16.180   11.340    5.390
 3pt9 A   774 P H  -67.421  -27.149  175.544   19.480   12.660    6.740
 3pt9 A   775 H H  -53.701  -57.261 -174.788   18.050   16.130    6.130
 3pt9 A   776 T H -112.530   11.194 -177.641   15.380   15.810    8.810
 3pt9 A   777 G H  -53.842  -44.877 -174.836   16.600   12.560   10.350
 3pt9 A   778 N H  -59.240  -29.433 -173.580   17.720   14.300   13.540
 3pt9 A   779 R H  -95.084   -1.330 -174.764   14.210   15.640   14.110

 3pt1 A   179 K H  -58.330  -41.341  176.342   -4.570   23.800  -23.590
 3pt1 A   180 V H  -60.433  -45.961  178.686   -2.000   23.240  -20.840
 3pt1 A   181 L H  -61.900  -41.356  179.986   -4.610   21.500  -18.690
 3pt1 A   182 F H  -56.132  -50.879  179.399   -5.700   19.350  -21.630
 3pt1 A   183 K H  -59.641  -40.011  178.366   -2.190   17.980  -22.160
 3pt1 A   184 E H  -58.376  -53.561 -173.332   -1.890   17.330  -18.430
 3pt1 A   185 F H  -70.332  -32.078  174.892   -5.100   15.300  -18.160
 3pt1 A   186 I H  -65.006  -46.085 -178.077   -4.370   13.440  -21.390
 3pt1 A   187 E H  -68.135  -34.721  177.611   -0.900   12.440  -20.210

 3nrg A    96 D H  -58.758  -46.729 -176.306   15.880    3.550   17.960
 3nrg A    97 V H  -59.581  -50.011 -177.928   16.770    6.380   20.340
 3nrg A    98 G H  -59.346  -41.889 -179.393   13.920    5.710   22.770
 3nrg A    99 I H  -66.026  -42.328  179.719   14.730    1.990   22.880
 3nrg A   100 Q H  -64.993  -39.513  176.011   18.430    2.620   23.470
 3nrg A   101 F H  -58.453  -45.489  178.957   17.610    5.040   26.290
 3nrg A   102 Q H  -61.118  -42.434 -178.392   15.500    2.370   27.980
 3nrg A   103 F H  -67.780  -31.355 -177.568   18.290   -0.200   27.640
 3nrg A   104 H H  -84.800  -29.630  176.675   20.830    2.240   29.080

 1qqe A   238 S H  -73.042  -25.038  173.905  -22.500   57.290   31.380
 1qqe A   239 N H  -78.249  -33.249  171.903  -25.180   58.290   28.880
 1qqe A   240 F H  -62.864  -44.552  176.405  -24.400   55.160   26.870
 1qqe A   241 L H  -55.967  -45.579 -179.972  -24.870   53.110   30.040
 1qqe A   242 K H  -51.306  -53.411 -177.484  -28.270   54.730   30.580
 1qqe A   243 S H  -61.787  -20.701  179.769  -29.580   53.600   27.190
 1qqe A   244 L H  -83.657  -39.755  177.885  -28.350   50.120   28.080
 1qqe A   245 I H  -59.985  -28.490  177.838  -30.070   49.940   31.470
 1qqe A   246 D H  -81.346  -53.627  179.421  -33.320   50.540   29.590

 3pt1 A   175 D L  151.358  106.730 -165.527   -7.420   29.670  -24.350
 3pt1 A   176 D H  -72.830  -28.263  176.936   -3.790   28.750  -23.770
 3pt1 A   177 I H  -67.101  -41.053  176.520   -4.240   27.860  -20.100
 3pt1 A   178 L H  -62.352  -40.426  178.332   -6.910   25.310  -21.000
 3pt1 A   179 K H  -58.330  -41.341  176.342   -4.570   23.800  -23.590
 3pt1 A   180 V H  -60.433  -45.961  178.686   -2.000   23.240  -20.840
 3pt1 A   181 L H  -61.900  -41.356  179.986   -4.610   21.500  -18.690
 3pt1 A   182 F H  -56.132  -50.879  179.399   -5.700   19.350  -21.630
 3pt1 A   183 K H  -59.641  -40.011  178.366   -2.190   17.980  -22.160

 3k6m A   264 E H  -64.998  -30.191  175.530   50.380   75.680   50.840
 3k6m A   265 R H  -60.002  -44.612  176.726   53.090   74.310   53.130
 3k6m A   266 I H  -66.733  -44.930 -176.786   50.430   72.470   55.120
 3k6m A   267 I H  -59.109  -45.403 -172.636   48.540   71.370   52.010
 3k6m A   268 K H  -71.883  -20.470  173.407   51.580   69.860   50.300
 3k6m A   269 R H  -83.746  -40.199  179.773   52.340   67.830   53.410
 3k6m A   270 A H  -62.850  -29.973 -179.865   48.750   66.700   53.910
 3k6m A   271 A H  -61.506  -22.905 -175.060   48.760   65.370   50.350
 3k6m A   272 L H  -84.407   -3.182  177.094   51.290   62.770   51.490

 1v7z A   128 V H  -63.160  -41.538  175.720   50.620   22.890    8.110
 1v7z A   129 E H  -59.582  -43.385  177.370   47.740   20.900    9.590
 1v7z A   130 G H  -61.425  -41.710  176.936   47.990   18.470    6.670
 1v7z A   131 I H  -58.775  -49.560 -175.420   51.730   18.140    7.290
 1v7z A   132 D H  -61.604  -46.114 -177.525   51.270   17.390   10.990
 1v7z A   133 L H  -65.320  -39.565  178.319   48.570   14.760   10.460
 1v7z A   134 A H  -65.004  -45.459 -178.990   50.570   13.040    7.720
 1v7z A   135 L H  -66.506  -34.992  176.598   53.750   12.960    9.810
 1v7z A   136 R H  -61.944  -44.767  179.171   51.790   11.630   12.780

 1rd5 A   190 E H  -57.925  -46.302  177.511   46.750    4.560   20.960
 1rd5 A   191 S H  -66.457  -39.280  179.369   43.830    2.190   20.430
 1rd5 A   192 L H  -57.215  -41.629  178.225   41.350    5.050   20.820
 1rd5 A   193 I H  -67.970  -46.821 -174.727   42.990    6.840   17.890
 1rd5 A   194 Q H  -64.300  -37.591 -177.354   43.270    3.740   15.700
 1rd5 A   195 E H  -59.876  -32.989  174.991   39.640    2.750   16.230
 1rd5 A   196 V H  -75.041  -44.778 -178.137   38.620    6.000   14.540
 1rd5 A   197 K H  -60.074  -30.280 -172.806   41.190    5.710   11.760
 1rd5 A   198 K H  -65.913  -30.378 -162.611   39.930    2.230   10.930

 3mhs A   218 Q L -109.438    5.018 -174.276   33.340    6.320   91.010
 3mhs A   219 T H  -64.553  -51.672  178.851   30.580    8.450   92.520
 3mhs A   220 G H  -64.379  -35.907  179.329   31.860   11.800   91.240
 3mhs A   221 F H  -63.994  -44.217  177.822   32.740   10.200   87.910
 3mhs A   222 I H  -64.397  -38.876  175.696   29.190    8.910   87.450
 3mhs A   223 Y H  -59.274  -42.616 -179.994   27.860   12.340   88.380
 3mhs A   224 L H  -67.410  -35.310  173.901   30.020   13.890   85.670
 3mhs A   225 L H  -60.868  -39.715  178.100   28.720   11.330   83.180
 3mhs A   226 T H  -63.977  -46.893  177.519   25.200   12.470   84.050

 3rf3 A   106 D H  -69.445  -39.965  175.716   -2.800  -13.410  122.110
 3rf3 A   107 Y H  -65.352  -36.606  177.752   -3.330   -9.720  122.800
 3rf3 A   108 L H  -62.495  -46.458 -178.722    0.360   -9.130  122.140
 3rf3 A   109 I H  -69.211  -44.832 -179.463    0.200  -10.820  118.740
 3rf3 A   110 D H  -63.952  -42.434  177.966   -3.130   -9.270  117.760
 3rf3 A   111 G H  -60.400  -43.332  177.951   -1.970   -5.810  118.820
 3rf3 A   112 S H  -60.686  -40.868  178.662    1.170   -6.190  116.710
 3rf3 A   113 R H  -64.996  -39.321 -179.859   -0.960   -7.170  113.720
 3rf3 A   114 G H  -65.529  -39.795  177.455   -3.210   -4.150  114.220

 1v7z A   124 S H  -48.411  -52.635 -169.170   49.260   28.260    5.030
 1v7z A   125 M H  -64.347  -33.777 -173.610   47.600   27.090    8.240
 1v7z A   126 F H  -88.620  -21.287  164.273   45.750   24.190    6.640
 1v7z A   127 I H  -65.073  -44.881  179.709   48.840   23.050    4.760
 1v7z A   128 V H  -63.160  -41.538  175.720   50.620   22.890    8.110
 1v7z A   129 E H  -59.582  -43.385  177.370   47.740   20.900    9.590
 1v7z A   130 G H  -61.425  -41.710  176.936   47.990   18.470    6.670
 1v7z A   131 I H  -58.775  -49.560 -175.420   51.730   18.140    7.290
 1v7z A   132 D H  -61.604  -46.114 -177.525   51.270   17.390   10.990

 2dka A   200 A H  -65.080  -46.944 -178.453   18.500    4.610   10.470
 2dka A   201 K H  -58.854  -49.732 -178.623   20.840    1.950    9.100
 2dka A   202 S H  -63.516  -41.494  178.774   18.040   -0.140    7.610
 2dka A   203 F H  -63.093  -44.080 -178.496   16.330    2.940    6.170
 2dka A   204 Q H  -65.639  -40.610 -176.657   19.560    4.190    4.600
 2dka A   205 E H  -62.976  -40.663  176.638   20.430    0.810    3.100
 2dka A   206 I H  -72.978  -44.858 -179.975   17.090    0.620    1.290
 2dka A   207 Y H  -54.840  -38.779 -173.415   17.070    4.310    0.380
 2dka A   208 T L  -96.942    8.647  175.066   20.460    3.950   -1.290

 2z16 A    84 R L  -86.030  110.018 -170.654   -3.120   -1.640   38.150
 2z16 A    85 R H  -60.053  -40.883 -175.434   -0.950   -3.820   40.370
 2z16 A    86 F H  -70.992  -24.513  173.422   -0.410   -6.530   37.760
 2z16 A    87 V H  -74.483  -46.135  177.855    0.750   -3.900   35.280
 2z16 A    88 Q H  -61.077  -42.170 -179.253    3.210   -2.370   37.750
 2z16 A    89 N H  -69.997  -33.029  174.165    4.510   -5.820   38.680
 2z16 A    90 A H  -65.030  -40.559 -175.762    4.840   -6.700   34.990
 2z16 A    91 L H  -87.548  -20.563  176.504    6.840   -3.540   34.350
 2z16 A    92 N L -132.507  132.351   11.551    8.740   -3.760   37.630

 2rek A   103 A H  -61.635  -42.536 -171.950   27.100   56.720   16.930
 2rek A   104 V H  -97.078  -61.015 -169.670   24.340   57.320   19.460
 2rek A   105 T H  -72.304  -50.105  177.953   20.970   57.890   17.810
 2rek A   106 R H  -69.040  -41.567  176.418   21.360   55.620   14.780
 2rek A   107 G H  -56.352  -36.982 -177.055   23.330   53.080   16.790
 2rek A   108 A H  -57.976  -25.190 -175.069   20.440   52.930   19.250
 2rek A   109 A H  -60.823  -24.739  178.477   18.320   51.380   16.500
 2rek A   110 R H  -59.924  -29.875 -177.852   20.130   48.090   17.110
 2rek A   111 S H  -68.538  -20.497  176.336   18.260   47.840   20.410

 2iyf A   247 P H  -61.786  -44.234 -176.606    3.330   17.350  -26.460
 2iyf A   248 A H  -61.497  -41.502  176.438    6.500   16.730  -24.450
 2iyf A   249 F H  -60.052  -44.864 -177.351    6.950   13.300  -26.030
 2iyf A   250 Y H  -67.265  -32.297  174.643    6.540   14.750  -29.520
 2iyf A   251 R H  -61.274  -40.318  179.338    9.110   17.430  -28.730
 2iyf A   252 E H  -71.582  -34.632  177.567   11.620   14.690  -27.960
 2iyf A   253 C H  -64.907  -42.174  175.180   10.690   12.820  -31.130
 2iyf A   254 V H  -64.810  -40.142  176.621   11.390   15.940  -33.190
 2iyf A   255 R H  -65.899  -32.119 -177.242   14.660   16.390  -31.300

 1r3d A    66 A L   27.137  -61.483  178.810  -24.420   27.920    4.330
 1r3d A    67 E H  -89.683  -51.294  178.389  -24.950   24.800    6.430
 1r3d A    68 A H  -64.809  -39.636  178.716  -22.330   25.330    9.140
 1r3d A    69 V H  -65.074  -40.499  176.310  -23.150   29.040    9.280
 1r3d A    70 E H  -63.137  -41.487  179.315  -26.850   28.250    9.670
 1r3d A    71 M H  -65.014  -38.528  174.910  -26.050   25.800   12.470
 1r3d A    72 I H  -63.386  -45.874  177.804  -23.980   28.470   14.210
 1r3d A    73 E H  -55.330  -50.756 -173.416  -26.820   30.970   13.860
 1r3d A    74 Q H  -67.919  -41.368 -178.251  -29.410   28.600   15.320

 1t1u A   485 S H  -64.769  -27.101  172.791  -12.170  -40.460   50.150
 1t1u A   486 E H  -71.470  -40.065  178.250  -14.810  -38.880   47.920
 1t1u A   487 K H  -62.927  -35.137 -179.591  -12.190  -36.620   46.350
 1t1u A   488 L H  -59.831  -31.545  177.080  -10.060  -39.680   45.590
 1t1u A   489 Q H  -64.994  -39.320  176.527  -12.830  -40.860   43.280
 1t1u A   490 L H  -68.841  -35.328  172.756  -12.510  -37.650   41.270
 1t1u A   491 L H  -58.620  -52.250 -179.722   -8.750  -38.190   41.190
 1t1u A   492 Q H  -63.218  -42.836  179.321   -9.200  -41.690   39.760
 1t1u A   493 T H  -62.514  -45.337  177.032  -11.920  -40.520   37.370

 1z7l A    30 L H  -66.080  -45.215  175.535   60.340   14.950   61.860
 1z7l A    31 Q H  -62.006  -42.354  175.672   59.680   11.600   63.510
 1z7l A    32 W H  -58.108  -46.427 -179.434   56.350   12.930   64.750
 1z7l A    33 A H  -60.524  -41.897  177.336   55.440   14.050   61.230
 1z7l A    34 R H  -62.140  -40.974  177.616   56.280   10.600   59.870
 1z7l A    35 D H  -62.636  -41.047  179.641   54.080    9.020   62.540
 1z7l A    36 E H  -62.072  -45.528  179.089   51.210   11.330   61.590
 1z7l A    37 F H  -50.763  -47.904  178.941   51.460   10.380   57.920
 1z7l A    38 E H  -64.446  -46.991 -172.082   50.900    6.730   58.810

 1wa5 C   419 W H  -52.172  -35.426 -173.224   34.740  -26.230   19.240
 1wa5 C   420 K H  -64.786  -22.780  176.888   36.490  -23.130   17.900
 1wa5 C   421 F H  -67.981  -35.208 -178.891   35.030  -23.840   14.470
 1wa5 C   422 K H  -72.132  -42.788  174.021   31.510  -23.430   15.850
 1wa5 C   423 D H  -53.793  -36.908 -173.617   32.320  -20.110   17.510
 1wa5 C   424 L H  -63.129  -59.241 -169.070   33.560  -18.890   14.130
 1wa5 C   425 Y H  -77.490  -18.508  168.451   30.520  -19.350   11.910
 1wa5 C   426 I H  -70.246  -45.108  173.952   28.190  -18.280   14.700
 1wa5 C   427 Y H  -62.511  -43.837 -178.929   30.130  -15.030   14.970

 1ne2 A   129 R H  -73.032  -13.258 -179.418    4.710   28.710   19.730
 1ne2 A   130 A H  -64.592  -42.784  178.576    7.500   28.680   17.150
 1ne2 A   131 F H  -71.466  -36.342  179.099   10.130   27.870   19.770
 1ne2 A   132 I H  -64.996  -47.253 -177.745    7.850   25.350   21.460
 1ne2 A   133 D H  -63.251  -39.769  178.917    7.100   23.450   18.250
 1ne2 A   134 K H  -66.513  -39.315  177.418   10.790   23.300   17.340
 1ne2 A   135 A H  -54.944  -48.942 -176.050   11.660   22.010   20.800
 1ne2 A   136 F H  -73.264  -13.384 -179.474    9.320   19.030   20.440
 1ne2 A   137 E H  -85.592  -31.095 -162.407   10.710   18.410   16.950

 2uyo A    74 A H  -65.012  -41.826  179.197  -34.730  -10.020   19.400
 2uyo A    75 A H  -63.509  -36.394  176.420  -37.930   -8.470   18.060
 2uyo A    76 M H  -60.455  -47.048  179.711  -35.910   -5.540   16.720
 2uyo A    77 V H  -59.943  -45.417  178.853  -33.640   -7.890   14.770
 2uyo A    78 E H  -66.586  -34.993  178.103  -36.620   -9.740   13.300
 2uyo A    79 H H  -65.832  -40.502  179.610  -38.300   -6.420   12.530
 2uyo A    80 M H  -60.001  -45.436  179.366  -35.240   -5.210   10.630
 2uyo A    81 R H  -67.419  -48.474 -177.542  -35.270   -8.280    8.380
 2uyo A    82 S H  -65.905  -38.886  178.509  -39.050   -8.340    7.910

 3d00 A   129 E H  -70.030  -40.164  177.032   31.390   26.760   42.800
 3d00 A   130 R H  -67.364  -43.072  174.985   28.460   27.820   40.610
 3d00 A   131 L H  -53.096  -50.527 -178.315   25.990   26.610   43.230
 3d00 A   132 F H  -59.987  -42.776  178.435   27.700   28.730   45.890
 3d00 A   133 K H  -64.246  -40.210 -178.414   27.660   31.780   43.620
 3d00 A   134 E H  -66.566  -36.865  178.417   23.990   31.230   42.770
 3d00 A   135 I H  -61.344  -44.992  178.019   23.060   31.030   46.450
 3d00 A   136 R H  -62.248  -46.933 -178.056   24.620   34.430   47.120
 3d00 A   137 E H  -66.649  -35.613  179.404   22.970   36.010   44.080

 2jbw A   350 I L  -86.674  -15.799 -168.374   74.940   15.880  134.490
 2jbw A   351 R H  -53.353  -47.183  177.214   74.520   12.110  134.640
 2jbw A   352 P H  -56.539  -38.599 -179.420   76.660   11.730  137.750
 2jbw A   353 R H  -67.766  -39.790  177.716   74.620   14.490  139.380
 2jbw A   354 L H  -64.477  -35.284  177.449   71.340   12.760  138.550
 2jbw A   355 E H  -65.043  -44.645 -179.621   72.700    9.580  140.130
 2jbw A   356 M H  -65.057  -42.090  179.448   73.590   11.380  143.360
 2jbw A   357 A H  -65.063  -40.948  176.968   70.210   13.110  143.520
 2jbw A   358 D H  -64.143  -38.212 -179.668   68.410    9.820  142.930

 2qg8 A    55 S H  -64.636  -32.373  174.801   16.600   33.500  -17.870
 2qg8 A    56 N H  -69.971  -40.855  177.423   12.930   33.030  -18.710
 2qg8 A    57 E H  -67.057  -35.353  177.275   12.920   29.620  -17.040
 2qg8 A    58 L H  -67.897  -38.236  172.678   14.660   31.130  -14.020
 2qg8 A    59 K H  -59.260  -48.326  179.921   11.950   33.780  -13.850
 2qg8 A    60 K H  -61.487  -43.350  178.578    9.280   31.080  -13.950
 2qg8 A    61 L H  -63.278  -44.202 -178.961   11.070   29.060  -11.270
 2qg8 A    62 A H  -61.261  -40.340  177.922   11.530   32.110   -9.050
 2qg8 A    63 I H  -65.011  -46.059  178.970    7.810   32.890   -9.270

 2pnq A   142 R H  -53.050  -56.105  177.607   35.190   -1.970   10.270
 2pnq A   143 T H  -51.746  -40.642  178.640   34.740   -1.080   13.940
 2pnq A   144 Y H  -55.016  -63.612 -173.942   31.390   -2.860   13.810
 2pnq A   145 W H  -67.765  -17.843  169.947   32.630   -6.240   12.590
 2pnq A   146 Q H  -65.371  -42.102  175.859   35.580   -5.820   14.940
 2pnq A   147 E H  -65.599  -39.544  175.853   33.110   -5.900   17.830
 2pnq A   148 L H  -61.962  -38.029  174.676   31.450   -8.940   16.270
 2pnq A   149 I H  -66.446  -41.171  179.057   34.880  -10.580   16.180
 2pnq A   150 D H  -54.363  -40.093  176.407   35.470   -9.590   19.800

 1z7l A    27 E H  -66.256  -30.272  177.718   64.530   15.110   64.770
 1z7l A    28 H H  -71.043  -40.562 -176.852   61.640   14.800   67.210
 1z7l A    29 T H  -76.540  -32.776  175.538   59.260   16.780   65.010
 1z7l A    30 L H  -66.080  -45.215  175.535   60.340   14.950   61.860
 1z7l A    31 Q H  -62.006  -42.354  175.672   59.680   11.600   63.510
 1z7l A    32 W H  -58.108  -46.427 -179.434   56.350   12.930   64.750
 1z7l A    33 A H  -60.524  -41.897  177.336   55.440   14.050   61.230
 1z7l A    34 R H  -62.140  -40.974  177.616   56.280   10.600   59.870
 1z7l A    35 D H  -62.636  -41.047  179.641   54.080    9.020   62.540

 3f1x A    84 T H  -58.092  -45.502 -177.536    6.470   87.020   75.110
 3f1x A    85 E H  -66.666  -39.501 -174.753    8.840   84.180   76.000
 3f1x A    86 Q H  -75.383  -35.439  172.898    8.690   82.590   72.550
 3f1x A    87 I H  -64.995  -40.819  173.125    9.260   85.890   70.760
 3f1x A    88 L H  -56.510  -48.113 -178.693   12.260   86.430   73.030
 3f1x A    89 A H  -61.523  -41.806  178.582   13.600   83.000   72.090
 3f1x A    90 G H  -60.792  -45.230 -179.134   13.130   83.720   68.390
 3f1x A    91 L H  -64.682  -37.194 -178.884   15.010   87.010   68.650
 3f1x A    92 C H  -69.063  -39.025 -175.447   17.840   85.360   70.570

 2f31 A   165 I H  -64.987  -35.974  177.718    5.330   66.480   13.780
 2f31 A   166 A H  -57.818  -42.965  177.419    9.080   66.230   14.300
 2f31 A   167 L H  -67.838  -42.616  178.955    8.550   63.040   16.310
 2f31 A   168 K H  -58.972  -39.516  174.291    6.050   61.700   13.780
 2f31 A   169 V H  -63.014  -49.098 -175.410    8.690   62.160   11.090
 2f31 A   170 G H  -58.171  -45.241 -176.132   11.410   60.500   13.160
 2f31 A   171 C H  -64.690  -49.450  177.972    9.330   57.400   13.900
 2f31 A   172 L H  -65.068  -32.916  179.555    8.230   56.850   10.300
 2f31 A   173 Q H  -64.785  -43.362  178.397   11.770   57.650    9.160

 1zb1 A   245 K H  -57.437  -46.734 -179.942   48.490   -3.350   55.680
 1zb1 A   246 T H  -64.728  -41.591 -176.697   45.080   -1.770   56.220
 1zb1 A   247 T H  -64.689  -41.573 -178.354   46.080    1.480   54.510
 1zb1 A   248 V H  -65.443  -42.409  179.822   47.380   -0.270   51.400
 1zb1 A   249 T H  -63.258  -39.961  178.686   44.230   -2.360   50.990
 1zb1 A   250 C H  -63.479  -50.075  179.641   42.050    0.750   51.280
 1zb1 A   251 K H  -59.098  -40.552  178.679   44.040    2.690   48.690
 1zb1 A   252 L H  -51.108  -54.273 -177.549   43.930   -0.300   46.350
 1zb1 A   253 H H  -74.803  -32.774 -175.284   40.130   -0.280   46.200

 2xub A   429 L H  -64.961  -50.769 -178.885   47.610  -18.620   20.190
 2xub A   430 S H  -57.850  -46.108  179.219   47.090  -21.540   22.580
 2xub A   431 A H  -64.929  -38.082  178.746   50.190  -20.630   24.580
 2xub A   432 A H  -65.002  -41.228 -178.514   49.140  -16.970   24.620
 2xub A   433 R H  -65.676  -40.659  179.819   45.670  -17.830   25.900
 2xub A   434 M H  -70.005  -39.474  177.288   47.050  -19.980   28.720
 2xub A   435 L H  -64.824  -39.669  175.850   49.620  -17.340   29.670
 2xub A   436 L H  -56.904  -47.008  177.921   46.860  -14.720   29.750
 2xub A   437 H H  -61.713  -39.009 -179.730   44.930  -16.840   32.240

 3frq A   148 H H  -56.118  -41.999  179.339    3.140   14.360   24.660
 3frq A   149 S H  -67.011  -33.054  175.621    0.200   13.990   22.270
 3frq A   150 V H  -65.459  -44.112  177.640    1.510   16.960   20.280
 3frq A   151 I H  -60.832  -51.240 -176.127    4.920   15.320   19.950
 3frq A   152 A H  -64.997  -43.964 -178.123    3.510   11.950   18.910
 3frq A   153 G H  -65.052  -49.036 -179.190    0.920   13.400   16.530
 3frq A   154 A H  -64.896  -37.593  177.380    3.310   15.810   14.830
 3frq A   155 T H  -61.791  -42.427  177.114    5.970   13.100   14.590
 3frq A   156 M H  -64.954  -40.049  176.580    3.490   10.830   12.820

 3a0o A   470 L H  -69.341  -20.463  179.432   -4.110   18.620    1.050
 3a0o A   471 N H  -74.457  -38.152  171.322   -6.330   21.680    1.450
 3a0o A   472 F H  -66.744  -40.058  175.301   -8.970   20.170   -0.830
 3a0o A   473 D H  -57.001  -43.601  176.587   -8.550   16.900    1.080
 3a0o A   474 D H  -60.075  -48.982 -179.283   -9.320   18.800    4.280
 3a0o A   475 L H  -56.808  -47.330 -177.319  -12.420   20.400    2.750
 3a0o A   476 V H  -64.819  -48.738 -176.842  -13.760   17.070    1.510
 3a0o A   477 Y H  -61.670  -45.344 -174.939  -13.070   15.130    4.700
 3a0o A   478 R H  -63.467  -34.976  178.507  -14.520   17.780    7.010

 3knw A    92 M H  -66.614  -38.716  176.510   59.040   67.600    3.180
 3knw A    93 N H  -61.052  -46.623  176.203   60.590   68.240    6.590
 3knw A    94 Y H  -56.299  -48.380 -173.639   58.100   65.850    8.200
 3knw A    95 L H  -70.718  -29.142  174.997   58.760   63.160    5.590
 3knw A    96 Q H  -67.860  -44.582  176.761   62.520   63.580    5.950
 3knw A    97 C H  -61.930  -33.590  169.956   62.300   63.060    9.710
 3knw A    98 W H  -48.192  -46.442 -171.314   60.320   59.920    8.880
 3knw A    99 V H  -79.818  -24.353 -178.126   63.420   58.540    7.180
 3knw A   100 K H  -59.418  -64.856 -168.247   65.840   59.640    9.910

 1cpt A   209 A H  -62.427  -34.298  177.201   34.740   40.210   85.000
 1cpt A   210 R H  -72.921  -45.857 -178.411   37.530   42.240   83.420
 1cpt A   211 R H  -68.018  -31.260  179.622   40.330   40.460   85.280
 1cpt A   212 F H  -64.054  -51.940 -177.678   38.770   37.080   84.500
 1cpt A   213 H H  -59.611  -39.545 -179.492   38.770   37.530   80.720
 1cpt A   214 E H  -69.722  -38.895 -177.343   42.370   38.740   80.780
 1cpt A   215 T H  -67.975  -44.915  179.033   43.540   35.910   83.030
 1cpt A   216 I H  -66.792  -33.377  174.764   41.960   33.170   80.930
 1cpt A   217 A H  -63.073  -41.215  175.931   43.420   34.810   77.830

 2dkh A   432 Q H  -64.991  -38.137  174.199   42.840   39.000   24.040
 2dkh A   433 K H  -61.782  -41.922  176.950   42.570   41.060   20.860
 2dkh A   434 Y H  -64.743  -36.913  179.860   39.180   39.470   20.210
 2dkh A   435 F H  -69.200  -40.914  179.428   38.150   40.240   23.790
 2dkh A   436 E H  -65.217  -45.835  177.036   39.220   43.880   23.530
 2dkh A   437 Q H  -64.765  -42.703  176.249   37.370   44.360   20.250
 2dkh A   438 H H  -56.434  -41.184  176.915   34.360   42.490   21.640
 2dkh A   439 G H  -60.655  -43.005 -177.425   34.350   44.940   24.550
 2dkh A   440 R H  -68.589  -34.907 -179.498   34.380   47.900   22.160

 2okc A   200 K L -100.167  -13.038  176.173  100.380   28.430  100.650
 2okc A   201 E H  -56.418  -39.151 -179.810  101.000   28.480  104.400
 2okc A   202 K H  -80.098  -25.130  170.195  100.880   32.280  104.240
 2okc A   203 R H  -62.378  -45.651  176.588   97.810   32.090  102.020
 2okc A   204 D H  -67.914  -37.460  173.529   96.040   30.200  104.810
 2okc A   205 F H  -56.039  -52.147  174.727   97.490   32.670  107.310
 2okc A   206 L H  -50.350  -47.040 -177.343   95.930   35.520  105.340
 2okc A   207 R H  -62.869  -44.716 -157.700   92.620   33.650  105.360
 2okc A   208 D H -105.581  -35.455 -157.422   92.570   32.580  108.980

 3nyv A   358 I H  -67.532  -44.487  179.691   25.910   24.800   88.740
 3nyv A   359 E H  -63.711  -40.766  178.452   22.890   26.340   90.460
 3nyv A   360 G H  -67.682  -41.233  176.245   23.540   29.690   88.780
 3nyv A   361 Y H  -65.525  -32.721  174.047   24.000   28.010   85.410
 3nyv A   362 K H  -67.272  -39.638  177.103   20.740   26.180   86.060
 3nyv A   363 E H  -66.486  -35.836  174.129   19.060   29.520   86.780
 3nyv A   364 L H  -63.933  -54.853 -179.734   20.480   30.840   83.520
 3nyv A   365 M H  -64.910  -28.956  176.151   19.300   27.850   81.490
 3nyv A   366 R L  -62.926   51.329   -4.594   16.030   27.980   83.410

 1js8 A   143 S L -113.107   95.194  171.498   71.340   34.660   81.840
 1js8 A   144 F H  -53.675  -43.928 -176.166   68.080   33.010   80.800
 1js8 A   145 F H  -63.891  -41.730  178.050   67.940   35.400   77.850
 1js8 A   146 Y H  -57.296  -43.463 -178.665   71.440   34.470   76.690
 1js8 A   147 R H  -62.092  -44.249 -176.623   70.480   30.790   76.600
 1js8 A   148 Q H  -68.693  -39.607 -179.121   67.360   31.410   74.520
 1js8 A   149 I H  -75.189  -36.533  177.089   69.120   33.700   72.050
 1js8 A   150 A H  -58.261  -42.868  177.550   72.170   31.430   71.820
 1js8 A   151 L H  -60.937  -38.130  175.916   69.910   28.590   70.670

 3h9m A   134 S H  -55.946  -34.810  178.431   -6.640   81.530   21.590
 3h9m A   135 S H  -73.523  -26.711  178.784   -9.680   83.290   20.130
 3h9m A   136 L H  -73.233  -35.341  172.286   -9.870   80.660   17.390
 3h9m A   137 V H  -60.082  -41.877  177.617  -10.130   77.920   20.010
 3h9m A   138 T H  -64.130  -43.771  179.546  -13.080   79.810   21.480
 3h9m A   139 E H  -62.486  -39.732  175.597  -14.700   80.170   18.060
 3h9m A   140 I H  -65.964  -44.828  179.481  -14.290   76.430   17.480
 3h9m A   141 Q H  -56.453  -43.311  179.919  -15.650   75.630   20.950
 3h9m A   142 H H  -99.982   23.985 -178.210  -18.780   77.670   20.230

 3s9j A   255 I H  -65.078  -21.333 -179.908   55.780   27.260   33.490
 3s9j A   256 N H  -59.447  -42.745 -179.229   55.210   23.530   33.930
 3s9j A   257 A H  -64.962  -40.406  177.686   51.890   24.150   35.690
 3s9j A   258 I H  -65.275  -42.608  179.818   50.740   26.490   32.920
 3s9j A   259 I H  -62.762  -42.633 -179.662   51.750   24.000   30.230
 3s9j A   260 K H  -59.482  -48.502  179.734   49.870   21.180   31.950
 3s9j A   261 L H  -64.951  -29.973 -177.069   46.640   23.170   32.130
 3s9j A   262 N H  -75.887  -40.020 -168.240   47.120   24.250   28.520
 3s9j A   263 E H  -94.408  -28.594 -175.940   47.800   20.850   27.000

 2qmi A   117 A H  -67.823  -37.259 -179.150   73.320   49.970   54.110
 2qmi A   118 E H  -64.143  -50.513  179.840   73.590   51.750   50.760
 2qmi A   119 A H  -65.445  -41.267  178.128   69.840   52.250   50.350
 2qmi A   120 F H  -55.810  -60.026 -177.234   69.440   53.140   54.030
 2qmi A   121 I H  -61.188  -43.241 -177.781   72.070   55.890   54.040
 2qmi A   122 D H  -54.955  -50.031 -179.493   71.110   57.140   50.590
 2qmi A   123 G H  -65.021  -37.459 -176.580   67.500   57.770   51.590
 2qmi A   124 M H  -64.958  -22.566 -173.840   68.540   59.290   54.910
 2qmi A   125 V L -109.435   22.000  174.003   70.560   61.930   53.070

 2xqy A   350 A L  -66.138  -17.381  179.778  -36.030   18.510  -68.880
 2xqy A   351 N H  -64.038  -27.717 -173.425  -32.990   16.230  -69.030
 2xqy A   352 L H  -66.684  -30.689  174.971  -32.320   16.920  -65.350
 2xqy A   353 G H  -60.511  -51.790  179.058  -35.420   14.970  -64.350
 2xqy A   354 A H  -65.006  -37.763 -179.270  -34.170   11.820  -66.080
 2xqy A   355 A H  -62.543  -46.593 -179.192  -30.640   12.450  -64.840
 2xqy A   356 A H  -64.390  -41.602 -178.320  -31.700   12.660  -61.200
 2xqy A   357 R H  -65.262  -33.109  170.698  -33.890    9.560  -61.460
 2xqy A   358 L H  -69.355  -43.417 -175.494  -30.880    7.670  -62.800

 1f1s A   382 H H  -73.596  -39.762  174.991    9.140   -8.710   22.680
 1f1s A   383 A H  -65.758  -38.028  179.573    8.900   -5.810   25.120
 1f1s A   384 A H  -62.147  -37.256  175.956   12.420   -4.750   24.150
 1f1s A   385 A H  -62.757  -46.041  178.174   11.300   -4.500   20.530
 1f1s A   386 V H  -64.571  -31.078 -179.172    8.380   -2.260   21.520
 1f1s A   387 E H  -53.979  -38.922 -176.084   10.770   -0.200   23.640
 1f1s A   388 V H  -97.079  -30.857 -179.178   12.410    1.150   20.490
 1f1s A   389 L H  -63.750  -35.033  176.218    9.480    0.830   18.090
 1f1s A   390 R H  -64.298  -35.242  178.059    7.540    3.360   20.160

 1js8 A   146 Y H  -57.296  -43.463 -178.665   71.440   34.470   76.690
 1js8 A   147 R H  -62.092  -44.249 -176.623   70.480   30.790   76.600
 1js8 A   148 Q H  -68.693  -39.607 -179.121   67.360   31.410   74.520
 1js8 A   149 I H  -75.189  -36.533  177.089   69.120   33.700   72.050
 1js8 A   150 A H  -58.261  -42.868  177.550   72.170   31.430   71.820
 1js8 A   151 L H  -60.937  -38.130  175.916   69.910   28.590   70.670
 1js8 A   152 A H  -64.861  -46.440 -175.656   68.550   30.910   67.980
 1js8 A   153 L H  -65.210  -29.159  177.100   72.010   32.000   66.840
 1js8 A   154 E H  -60.317  -29.015 -171.964   73.050   28.350   66.510

 2x1d A    90 T H  -62.458  -50.585 -179.772  -41.880   37.550   -0.360
 2x1d A    91 E H  -65.664  -34.981 -179.804  -43.910   39.940    1.800
 2x1d A    92 F H  -66.957  -43.232  177.214  -45.570   41.400   -1.290
 2x1d A    93 A H  -64.896  -38.140  176.787  -46.690   37.980   -2.520
 2x1d A    94 Y H  -59.664  -48.959 -178.093  -47.980   37.190    0.970
 2x1d A    95 G H  -60.712  -43.872 -177.667  -50.100   40.340    1.090
 2x1d A    96 L H  -67.645  -38.808  176.679  -51.580   39.730   -2.360
 2x1d A    97 K H  -61.489  -45.824  179.512  -52.360   36.100   -1.540
 2x1d A    98 A H  -65.001  -36.414  179.519  -54.170   37.120    1.640

 1wov A    35 R H  -55.009  -44.928 -168.029   25.880  -11.970   32.160
 1wov A    36 E H  -66.475  -57.690 -179.719   27.980   -8.850   31.700
 1wov A    37 P H  -64.443  -29.829  179.184   26.490   -7.360   28.530
 1wov A    38 F H  -68.473  -48.891 -178.570   23.050   -8.500   29.690
 1wov A    39 R H  -72.357  -24.195  170.451   23.220   -6.750   33.060
 1wov A    40 Q H  -67.647  -39.857  173.290   24.690   -3.730   31.300
 1wov A    41 L H  -60.714  -45.963  178.034   21.570   -3.700   29.130
 1wov A    42 L H  -56.399  -44.796  178.274   19.420   -3.900   32.270
 1wov A    43 A H  -60.501  -44.549  175.641   21.260   -0.900   33.700

 1u2z A   190 R H  -60.808  -34.180 -177.806   45.640   25.610    3.900
 1u2z A   191 S H  -75.981  -10.842 -178.813   47.310   23.770    1.030
 1u2z A   192 F H  -59.375  -58.576 -179.364   48.360   21.030    3.450
 1u2z A   193 I H  -65.007  -34.213  177.961   45.030   19.190    3.500
 1u2z A   194 H H  -58.825  -51.624 -177.199   44.550   19.960   -0.200
 1u2z A   195 D H  -72.178  -33.938  173.029   47.770   18.230   -1.230
 1u2z A   196 F H  -57.041  -48.505  177.855   47.200   15.450    1.290
 1u2z A   197 L H  -65.564  -38.448  178.188   43.850   14.700   -0.360
 1u2z A   198 H H  -58.482  -40.473  177.478   45.450   15.050   -3.800

 1ikp A   444 L H  -57.374  -44.746 -175.734   47.830   56.020   10.160
 1ikp A   445 E H  -61.806  -37.544  179.047   44.460   54.330    9.680
 1ikp A   446 A H  -73.635  -33.925  178.347   46.080   50.890    9.660
 1ikp A   447 A H  -62.784  -41.128  178.161   48.190   51.740   12.710
 1ikp A   448 Q H  -65.062  -44.205  176.136   45.050   52.520   14.710
 1ikp A   449 S H  -59.417  -49.990 -171.555   43.440   49.250   13.620
 1ikp A   450 I H  -64.898  -49.334 -172.985   46.530   47.160   14.330
 1ikp A   451 V H  -67.902  -47.627 -172.074   47.450   48.530   17.750
 1ikp A   452 F H  -92.413  -51.426 -177.658   43.970   48.770   19.270

 3lhq A    93 R H  -55.802  -53.276 -174.090   -5.050   23.860   48.540
 3lhq A    94 E H  -65.095  -37.360  177.714   -5.690   20.950   46.180
 3lhq A    95 I H  -61.010  -48.780 -176.112   -5.420   23.160   43.100
 3lhq A    96 L H  -65.457  -42.173  178.978   -2.030   24.570   44.120
 3lhq A    97 V H  -65.983  -39.442  176.854   -0.620   21.170   45.050
 3lhq A    98 H H  -59.845  -43.437  179.715   -1.890   19.690   41.780
 3lhq A    99 I H  -60.831  -48.934 -176.129   -0.090   22.410   39.830
 3lhq A   100 L H  -64.877  -43.909 -179.180    3.230   21.900   41.610
 3lhq A   101 E H  -68.680  -39.736 -179.965    3.120   18.110   41.370

 3cdd A   262 A H  -66.586  -42.457  175.655   60.740   49.810   32.630
 3cdd A   263 E H  -67.069  -33.944  179.562   61.120   48.570   36.210
 3cdd A   264 G H  -67.829  -43.047  176.209   59.510   45.280   35.170
 3cdd A   265 A H  -64.981  -35.818  175.260   62.010   44.770   32.360
 3cdd A   266 A H  -64.975  -40.398  178.447   64.780   45.620   34.820
 3cdd A   267 K H  -68.141  -35.923  177.081   63.420   43.010   37.230
 3cdd A   268 R H  -74.338  -30.323  175.186   63.250   40.470   34.410
 3cdd A   269 G H  -69.007  -41.893  176.046   66.770   41.430   33.360
 3cdd A   270 Q H  -66.685  -37.198  172.108   68.030   40.860   36.900

 1e7w A   140 E H  -71.849  -43.023  175.813   22.310   22.380   22.680
 1e7w A   141 T H  -67.708  -40.193  178.394   23.040   22.010   18.970
 1e7w A   142 A H  -61.753  -44.303  178.652   22.390   18.270   19.180
 1e7w A   143 T H  -63.197  -48.134 -178.773   19.020   18.850   20.830
 1e7w A   144 A H  -64.957  -36.227 -176.776   18.000   21.550   18.350
 1e7w A   145 D H  -73.338  -48.977 -175.669   19.210   19.470   15.400
 1e7w A   146 L H  -66.786  -50.318  177.965   17.660   16.140   16.340
 1e7w A   147 F H  -68.706  -36.280 -178.570   14.300   17.540   17.450
 1e7w A   148 G H  -58.208  -54.123 -170.873   14.380   20.160   14.700

 3o2t A   129 K H  -63.488  -38.333 -178.491   18.850   10.140   -2.440
 3o2t A   130 V H  -69.813  -38.997  177.205   19.100   11.090    1.230
 3o2t A   131 A H  -62.577  -44.381  176.809   17.380    7.890    2.350
 3o2t A   132 L H  -58.621  -51.142  178.276   19.810    5.820    0.300
 3o2t A   133 Q H  -54.869  -44.357  178.914   22.800    7.660    1.750
 3o2t A   134 W H  -56.667  -49.100 -176.459   21.420    7.110    5.250
 3o2t A   135 M H  -66.000  -31.055  178.564   21.060    3.360    4.730
 3o2t A   136 V H  -74.961  -39.790 -174.082   24.580    3.170    3.310
 3o2t A   137 K H  -82.819  -19.387 -178.354   26.180    5.240    6.070

 2xgj A   287 E H  -62.523  -36.768 -178.766  -38.100  -34.280    7.490
 2xgj A   288 E H  -64.390  -49.175  179.338  -41.530  -33.390    8.870
 2xgj A   289 N H  -64.595  -36.214  177.693  -40.170  -31.690   11.990
 2xgj A   290 F H  -62.343  -45.945  178.653  -37.530  -29.940    9.880
 2xgj A   291 Q H  -60.149  -38.508  175.607  -40.180  -28.500    7.570
 2xgj A   292 K H  -64.880  -41.007  178.958  -42.030  -27.220   10.630
 2xgj A   293 A H  -62.035  -45.145 -177.434  -38.820  -25.670   11.950
 2xgj A   294 M H  -68.285  -36.363  178.397  -38.120  -23.880    8.670
 2xgj A   295 A H  -66.131  -23.510 -174.192  -41.700  -22.630    8.420

 3ehm A    46 T L  -89.914    9.390  179.853   14.010   72.040  127.730
 3ehm A    47 G H  -54.601  -65.670  177.664   16.630   69.380  128.490
 3ehm A    48 P H  -54.987  -31.857 -179.035   16.560   67.730  125.070
 3ehm A    49 G H  -64.210  -38.810  177.116   16.160   71.230  123.630
 3ehm A    50 N H  -63.318  -35.388  177.009   19.540   72.260  125.030
 3ehm A    51 D H  -67.809  -44.311 -178.222   21.070   69.250  123.280
 3ehm A    52 L H  -63.584  -33.153  172.121   19.430   70.080  119.950
 3ehm A    53 Q H  -55.839  -52.420 -174.401   20.920   73.570  120.220
 3ehm A    54 N H  -65.376  -31.326 -173.169   24.450   72.190  120.480

 3qml C   215 Q H  -42.347  -36.920 -174.326   48.530  110.610   91.000
 3qml C   216 E H  -60.470  -41.653  178.703   44.730  110.770   91.090
 3qml C   217 W H  -75.099  -33.936  175.619   44.360  107.780   88.770
 3qml C   218 A H  -60.991  -39.155  175.827   47.200  105.960   90.520
 3qml C   219 N H  -65.963  -37.389 -178.994   45.210  106.250   93.750
 3qml C   220 E H  -65.704  -42.001  177.431   42.120  104.930   91.970
 3qml C   221 F H  -63.899  -42.004 -178.054   43.950  101.830   90.750
 3qml C   222 Q H  -65.818  -33.818  177.466   45.400  101.180   94.200
 3qml C   223 E H  -69.949  -50.997 -172.677   41.920  101.370   95.730

 3cww A   386 K H  -62.947  -46.299 -177.980 -117.010   80.530   -3.530
 3cww A   387 D H  -62.637  -43.776  179.562 -119.300   79.240   -0.780
 3cww A   388 L H  -64.283  -38.796  177.592 -117.060   76.260   -0.040
 3cww A   389 N H  -65.883  -39.233  178.632 -114.020   78.540    0.100
 3cww A   390 A H  -64.913  -42.358  176.868 -115.830   80.880    2.500
 3cww A   391 V H  -65.950  -43.096 -179.177 -116.740   77.970    4.770
 3cww A   392 A H  -59.772  -43.890 -180.000 -113.230   76.530    4.570
 3cww A   393 F H  -67.773  -49.144 -178.031 -111.680   79.840    5.630
 3cww A   394 R H  -53.645  -45.507 -176.271 -114.200   80.580    8.380

 1b3u A   140 F H  -56.634  -25.170 -177.320   73.330   26.160   18.630
 1b3u A   141 T H  -63.994  -26.754  177.378   70.940   28.620   17.000
 1b3u A   142 S H  -79.974  -37.772 -178.295   69.250   25.690   15.260
 1b3u A   143 R H  -67.056  -34.956 -179.960   69.020   23.570   18.410
 1b3u A   144 T H  -74.018  -28.636  177.000   67.300   26.370   20.310
 1b3u A   145 S H  -71.119  -41.339 -174.419   64.790   26.800   17.480
 1b3u A   146 A H  -59.473  -33.419 -170.563   63.860   23.110   17.390
 1b3u A   147 C H  -56.296  -29.030 -170.789   62.750   23.120   21.020
 1b3u A   148 G H  -93.439    4.425 -173.261   59.620   25.090   20.190

 2ve3 A   171 F H  -66.047  -48.299  175.915   28.140    7.930   15.940
 2ve3 A   172 P H  -50.012  -47.350 -174.965   28.990   10.810   18.280
 2ve3 A   173 W H  -68.250  -42.718  179.662   30.920    8.430   20.530
 2ve3 A   174 F H  -62.433  -37.070  179.298   32.790    6.720   17.700
 2ve3 A   175 E H  -60.960  -46.500  176.083   33.870   10.110   16.350
 2ve3 A   176 T H  -65.521  -41.601  179.913   35.490   11.020   19.670
 2ve3 A   177 Y H  -54.994  -51.652 -172.657   36.920    7.510   20.000
 2ve3 A   178 I H  -66.123  -36.476 -176.394   38.740    7.600   16.670
 2ve3 A   179 Q H  -58.640  -27.556 -175.230   40.170   11.090   17.190

 3h2s A   135 A H  -58.685  -38.315 -177.558   30.430   56.890   40.520
 3h2s A   136 L H  -65.177  -46.428 -175.324   31.130   57.780   36.900
 3h2s A   137 Y H  -78.625  -21.625  169.786   29.540   54.660   35.420
 3h2s A   138 Q H  -69.321  -37.387  171.467   26.630   54.960   37.840
 3h2s A   139 Y H  -64.724  -41.975  174.866   26.050   58.400   36.340
 3h2s A   140 Y H  -61.764  -39.681  175.595   26.300   56.800   32.910
 3h2s A   141 E H  -60.934  -44.931  175.612   23.780   54.200   34.080
 3h2s A   142 Y H  -55.848  -46.500  179.576   21.450   57.010   35.150
 3h2s A   143 Q H  -66.405  -39.776 -178.294   21.780   58.590   31.710

 2w53 A   126 T L -140.131  -90.202 -173.433   18.770    7.420   25.150
 2w53 A   127 E H  -78.080  -28.577  177.703   16.720    5.420   27.650
 2w53 A   128 M H  -64.697  -38.323  178.670   16.380    8.320   30.090
 2w53 A   129 Q H  -67.297  -42.488 -179.645   14.610   10.370   27.430
 2w53 A   130 Q H  -63.388  -45.955  179.258   12.220    7.540   26.580
 2w53 A   131 A H  -64.909  -43.304  179.931   11.300    6.940   30.220
 2w53 A   132 G H  -63.565  -42.743  177.896   10.940   10.660   30.910
 2w53 A   133 F H  -61.360  -46.171 -179.064    8.730   11.120   27.850
 2w53 A   134 R H  -62.899  -41.396  178.410    6.510    8.200   28.830

 3e0s A   181 R H  -60.003  -45.085  179.830   20.310  208.040  -18.140
 3e0s A   182 K H  -64.933  -39.874  179.116   18.280  208.690  -14.990
 3e0s A   183 A H  -62.793  -43.030  175.538   21.390  209.750  -13.080
 3e0s A   184 L H  -61.721  -45.835 -178.979   22.250  212.260  -15.800
 3e0s A   185 K H  -59.794  -38.518  178.314   18.680  213.560  -15.860
 3e0s A   186 K H  -63.620  -43.424  177.239   18.820  214.110  -12.100
 3e0s A   187 V H  -59.508  -44.581 -174.071   22.020  216.130  -12.440
 3e0s A   188 L H  -73.266  -47.805 -177.959   20.550  218.290  -15.200
 3e0s A   189 V H  -62.440  -44.132  178.783   17.080  218.830  -13.740

 1e7w A   136 R L -104.944  -84.994 -177.656   28.230   21.970   27.020
 1e7w A   137 E H  -72.845  -29.928 -176.391   27.290   23.730   23.790
 1e7w A   138 A H  -59.838  -34.204 -178.648   27.350   20.490   21.790
 1e7w A   139 M H  -69.325  -31.744 -178.620   24.260   19.260   23.640
 1e7w A   140 E H  -71.849  -43.023  175.813   22.310   22.380   22.680
 1e7w A   141 T H  -67.708  -40.193  178.394   23.040   22.010   18.970
 1e7w A   142 A H  -61.753  -44.303  178.652   22.390   18.270   19.180
 1e7w A   143 T H  -63.197  -48.134 -178.773   19.020   18.850   20.830
 1e7w A   144 A H  -64.957  -36.227 -176.776   18.000   21.550   18.350

 1x19 A   122 Q L -105.317  -14.034 -170.638   50.350   21.660   -6.370
 1x19 A   123 T H  -62.002  -44.631 -176.252   48.580   18.300   -6.380
 1x19 A   124 P H  -59.774  -51.685 -175.886   45.650   19.360   -4.200
 1x19 A   125 V H  -75.007  -25.635  176.343   44.730   22.460   -6.190
 1x19 A   126 A H  -66.718  -39.929  175.258   45.500   20.710   -9.470
 1x19 A   127 K H  -64.321  -38.877  176.768   42.820   18.120   -8.690
 1x19 A   128 A H  -63.631  -45.285 -179.962   40.410   20.960   -7.910
 1x19 A   129 M H  -66.146  -36.354  176.648   41.210   22.700  -11.190
 1x19 A   130 A H  -58.670  -45.019  176.545   40.820   19.420  -13.060

 3jyh A   240 R H  -52.779  -45.843 -178.730   24.380   -1.730   31.050
 3jyh A   241 N H  -54.733  -33.458  179.849   24.770   -2.750   27.410
 3jyh A   242 A H  -57.927  -39.874 -178.268   23.460   -6.190   28.360
 3jyh A   243 F H  -75.206  -37.596  176.502   20.100   -4.670   29.300
 3jyh A   244 T H  -60.794  -45.081 -179.680   19.950   -2.490   26.200
 3jyh A   245 V H  -63.837  -46.757 -178.934   20.520   -5.500   23.960
 3jyh A   246 L H  -61.337  -42.793 -179.498   17.940   -7.650   25.740
 3jyh A   247 A H  -64.999  -45.997 -178.758   15.330   -4.880   25.590
 3jyh A   248 M H  -64.987  -34.897 -175.552   15.930   -4.150   21.910

 2px6 A   167 E H  -84.671  -45.259  174.700   14.690  -11.360   11.840
 2px6 A   168 A H  -64.982  -35.697  174.149   14.110   -8.600   14.390
 2px6 A   169 E H  -61.018  -46.958 -179.787   10.490   -9.720   14.530
 2px6 A   170 T H  -65.288  -40.098 -179.678   11.560  -13.290   15.280
 2px6 A   171 E H  -64.757  -36.737  177.592   14.100  -12.130   17.860
 2px6 A   172 A H  -65.394  -50.816 -178.517   11.420  -10.120   19.640
 2px6 A   173 I H  -68.764  -41.342  179.036    8.920  -12.980   19.780
 2px6 A   174 C H  -60.595  -47.073  172.645   11.600  -15.580   20.500
 2px6 A   175 F H  -54.270  -47.692  177.243   12.860  -13.510   23.420

 1yfm A   420 E H  -60.828  -42.462  178.291  114.120  132.030  157.300
 1yfm A   421 P H  -55.458  -40.656 -179.264  117.910  132.260  157.010
 1yfm A   422 R H  -69.864  -48.779 -177.572  117.960  128.750  155.540
 1yfm A   423 I H  -62.776  -41.676  179.965  115.060  129.250  153.130
 1yfm A   424 H H  -64.256  -41.398  175.999  116.420  132.580  151.910
 1yfm A   425 E H  -57.591  -46.934 -179.315  119.830  131.030  151.280
 1yfm A   426 L H  -65.529  -34.866 -175.342  118.250  128.270  149.190
 1yfm A   427 L H  -62.305  -43.076 -173.432  116.090  130.760  147.300
 1yfm A   428 T H  -77.134  -23.524 -177.926  119.000  132.760  145.890

 2gwg A    82 F H  -66.008  -39.910 -178.086   59.830   49.800   68.490
 2gwg A    83 N H  -59.888  -42.571  177.473   62.310   51.660   66.280
 2gwg A    84 V H  -68.032  -47.561 -179.399   64.990   49.050   66.950
 2gwg A    85 S H  -63.177  -35.417 -179.296   62.610   46.120   66.590
 2gwg A    86 S H  -65.010  -48.034  178.409   61.200   47.600   63.390
 2gwg A    87 T H  -63.415  -47.045 -179.367   64.600   47.880   61.710
 2gwg A    88 W H  -59.474  -47.202 -178.225   65.710   44.460   62.930
 2gwg A    89 A H  -64.003  -41.259  178.997   62.500   42.770   61.780
 2gwg A    90 A H  -60.217  -42.640  179.445   62.650   44.470   58.380

 3cuq B    47 I H  -65.026  -41.685  175.778  -62.530   37.160   31.640
 3cuq B    48 R H  -63.634  -30.478  179.115  -61.410   34.960   34.540
 3cuq B    49 F H  -72.882  -32.116  174.929  -62.210   31.960   32.350
 3cuq B    50 K H  -68.231  -42.265  173.357  -59.910   33.300   29.640
 3cuq B    51 S H  -66.987  -34.718  173.747  -57.120   33.650   32.200
 3cuq B    52 Y H  -59.865  -49.400 -177.958  -58.090   30.190   33.430
 3cuq B    53 L H  -68.756  -37.779 -179.651  -57.710   28.720   29.940
 3cuq B    54 L H  -60.484  -46.265 -178.890  -54.540   30.690   29.240
 3cuq B    55 S H  -59.746  -39.401 -178.831  -52.770   29.310   32.320

 3iaa A    93 V H  -68.209  -45.474 -176.799   21.000   46.720   27.760
 3iaa A    94 R H  -62.135  -51.243  174.005   24.660   46.350   28.720
 3iaa A    95 P H  -47.545  -50.364 -171.908   24.790   42.660   27.800
 3iaa A    96 H H  -65.662  -44.597 -178.452   23.200   43.390   24.430
 3iaa A    97 L H  -72.333  -29.835  172.083   25.460   46.300   23.500
 3iaa A    98 M H  -64.940  -40.297  177.093   28.480   44.310   24.680
 3iaa A    99 Y H  -59.996  -45.297  175.058   27.430   41.520   22.330
 3iaa A   100 L H  -58.032  -52.288 -176.549   27.370   44.000   19.450
 3iaa A   101 R H  -58.671  -41.103 -179.177   30.750   45.470   20.380

 1wp9 A   283 H H  -63.735  -46.364  176.566   86.720   42.120   33.490
 1wp9 A   284 H H  -57.813  -42.871  177.142   84.200   42.180   30.650
 1wp9 A   285 A H  -55.779  -46.361  178.670   83.900   38.400   30.930
 1wp9 A   286 I H  -63.410  -42.295 -179.430   83.040   38.740   34.620
 1wp9 A   287 E H  -59.776  -41.554  177.992   80.550   41.520   33.900
 1wp9 A   288 L H  -65.916  -42.727  178.518   78.720   39.310   31.410
 1wp9 A   289 L H  -57.890  -46.049 -176.310   78.690   36.390   33.850
 1wp9 A   290 E H  -76.457  -41.966 -171.602   77.160   38.520   36.610
 1wp9 A   291 T H  -74.077  -49.153 -169.460   74.900   40.690   34.470

 1t1u A   380 P H  -52.105  -33.485  177.559   26.650   -0.420    6.690
 1t1u A   381 E H  -65.946  -48.766 -177.709   23.140   -1.810    6.310
 1t1u A   382 T H  -69.939  -24.528  171.348   23.970   -5.150    7.920
 1t1u A   383 Q H  -65.179  -42.963  172.075   25.760   -3.240   10.670
 1t1u A   384 G H  -60.807  -41.657  178.614   22.450   -1.520   11.410
 1t1u A   385 H H  -60.835  -41.496  175.836   20.800   -4.940   11.300
 1t1u A   386 L H  -60.643  -44.475  179.600   23.280   -6.200   13.890
 1t1u A   387 A H  -61.362  -41.596  179.634   22.520   -3.210   16.110
 1t1u A   388 S H  -68.921  -43.391 -178.939   18.790   -3.860   15.840

 3c64 A   127 A H  -55.625  -34.269 -179.160   37.980   40.630   18.250
 3c64 A   128 A H  -71.789  -15.000 -177.788   37.850   37.790   15.720
 3c64 A   129 L H  -96.269   11.933 -176.652   39.750   35.630   18.200
 3c64 A   130 A H  -55.058  -35.782 -175.522   37.030   35.960   20.830
 3c64 A   131 G H  -60.291  -32.512 -176.005   36.130   32.290   20.400
 3c64 A   132 L H  -64.504  -35.137 -179.999   39.550   31.230   21.670
 3c64 A   133 Y H  -73.998  -49.443 -172.975   38.910   32.810   25.070
 3c64 A   134 T H  -66.005  -19.056  179.315   35.340   31.610   25.610
 3c64 A   135 K H  -97.053  -20.669 -168.278   36.460   28.050   24.880

 3cih A   359 S H  -63.812  -26.918  179.875   32.570   33.290   26.620
 3cih A   360 E H  -66.303  -43.323  179.590   33.660   35.590   23.800
 3cih A   361 S H  -68.255  -34.744  177.236   36.550   33.320   22.810
 3cih A   362 V H  -63.342  -46.681  178.542   34.270   30.290   22.980
 3cih A   363 K H  -61.317  -44.336 -179.286   31.780   31.870   20.580
 3cih A   364 R H  -59.727  -44.906 -178.774   34.550   32.910   18.200
 3cih A   365 T H  -67.372  -37.809  178.415   36.000   29.390   18.080
 3cih A   366 I H  -63.226  -46.921  178.073   32.560   27.860   17.590
 3cih A   367 W H  -58.371  -46.783 -178.615   31.790   30.130   14.640

 2f31 A    68 S H  -66.299  -31.547  177.778   15.990   63.440   31.260
 2f31 A    69 R H  -68.091  -47.368  177.809   18.300   66.400   30.700
 2f31 A    70 N H  -62.759  -45.706  177.838   21.440   64.350   31.310
 2f31 A    71 Q H  -53.343  -53.173 -177.052   20.110   61.490   29.190
 2f31 A    72 H H  -64.511  -41.830 -178.341   19.410   63.760   26.220
 2f31 A    73 E H  -62.435  -34.741  172.956   22.660   65.680   26.600
 2f31 A    74 I H  -66.422  -43.931  174.266   24.530   62.380   26.380
 2f31 A    75 I H  -57.600  -36.613  175.289   22.540   61.520   23.260
 2f31 A    76 R H  -64.633  -45.438  179.647   23.680   64.890   21.930

 1v96 A    39 I H  -52.293  -27.455  177.105   29.560   35.430   44.840
 1v96 A    40 V H  -70.066  -38.973  175.045   27.620   38.070   46.780
 1v96 A    41 T H  -65.297  -41.073  177.801   27.470   40.280   43.690
 1v96 A    42 V H  -61.702  -44.658  179.136   26.320   37.300   41.630
 1v96 A    43 Y H  -61.226  -50.032  178.215   23.570   36.520   44.130
 1v96 A    44 R H  -57.803  -39.848  177.695   22.350   40.120   44.230
 1v96 A    45 Y H  -60.456  -47.883 -177.216   22.380   40.150   40.430
 1v96 A    46 L H  -65.122  -33.765 -179.329   20.250   37.000   40.200
 1v96 A    47 T H  -78.450  -57.832  178.550   17.790   38.370   42.750

 3cm3 A   140 M H  -61.035  -45.413 -176.436   24.980    4.000    3.620
 3cm3 A   141 L H  -76.117  -37.458 -178.668   24.550    0.600    5.250
 3cm3 A   142 Y H  -71.396  -35.415  174.081   23.980    1.940    8.760
 3cm3 A   143 F H  -55.309  -52.804 -179.944   21.340    4.370    7.490
 3cm3 A   144 L H  -64.885  -39.562  178.226   19.300    1.500    6.050
 3cm3 A   145 Y H  -56.115  -57.424 -175.382   19.970   -0.640    9.120
 3cm3 A   146 V H  -64.704  -42.970 -178.605   18.660    1.900   11.630
 3cm3 A   147 Y H  -57.027  -54.395 -172.190   15.760    3.030    9.440
 3cm3 A   148 H H  -74.771  -35.637  177.293   14.320   -0.420    8.790

 2osx A   193 P L  -70.697  -16.628 -168.881   28.390   23.150    6.490
 2osx A   194 E H  -81.760  -26.049 -171.101   25.220   23.210    8.570
 2osx A   195 L H  -59.785  -43.361  179.230   24.560   19.480    8.700
 2osx A   196 V H  -63.642  -39.392  177.351   27.330   18.790   11.210
 2osx A   197 E H  -63.725  -40.820  176.720   26.080   21.620   13.410
 2osx A   198 H H  -62.187  -41.645 -178.460   22.570   20.160   13.300
 2osx A   199 Y H  -62.618  -44.817  179.432   23.910   16.740   14.280
 2osx A   200 A H  -63.327  -43.951 -179.595   25.740   18.100   17.320
 2osx A   201 K H  -66.391  -33.939  175.370   22.710   20.110   18.440

 2isn A   136 V L -116.050  117.709 -179.379    9.510   11.050   31.770
 2isn A   137 P L  -55.042  136.742  179.198   10.510   11.500   28.130
 2isn A   138 L H  -59.706  -37.544  179.307    9.020   14.620   26.540
 2isn A   139 E H  -59.509  -37.094  176.329    8.030   12.540   23.510
 2isn A   140 K H  -65.932  -47.031  179.900    5.900   10.390   25.810
 2isn A   141 L H  -59.474  -40.947  179.756    4.220   13.410   27.390
 2isn A   142 I H  -68.161  -43.445  179.244    3.440   14.830   23.960
 2isn A   143 Q H  -61.171  -35.099  176.822    2.110   11.520   22.650
 2isn A   144 E H  -60.149  -48.277  177.132   -0.210   11.370   25.660

 2qgm A   253 Y H  -59.856  -39.413 -175.181   33.460   48.210   53.060
 2qgm A   254 I H  -52.844  -53.342 -177.711   30.720   47.030   50.690
 2qgm A   255 W H  -77.002  -25.818  174.241   28.230   46.230   53.450
 2qgm A   256 A H  -60.154  -51.104  178.984   29.520   49.120   55.550
 2qgm A   257 K H  -67.588  -42.832  178.265   28.480   51.650   52.900
 2qgm A   258 A H  -57.627  -44.229 -179.913   25.300   49.740   52.090
 2qgm A   259 T H  -66.385  -42.128  176.417   24.300   49.770   55.760
 2qgm A   260 A H  -57.602  -41.724  179.749   25.100   53.470   56.080
 2qgm A   261 S H  -71.917  -31.163  174.540   22.840   54.160   53.100

 1t1u A   466 P H  -66.733  -26.067  174.066  -14.020  -31.890   32.260
 1t1u A   467 E H  -72.778  -37.110  173.356  -13.070  -34.760   34.560
 1t1u A   468 A H  -64.990  -38.499  175.195   -9.920  -32.880   35.530
 1t1u A   469 L H  -57.812  -51.456 -179.843  -12.100  -29.840   36.190
 1t1u A   470 A H  -53.448  -42.249 -178.307  -14.330  -31.810   38.560
 1t1u A   471 F H  -62.987  -55.557 -169.969  -11.260  -32.970   40.490
 1t1u A   472 V H  -68.018  -25.610  176.812   -9.520  -29.630   40.950
 1t1u A   473 Q H  -60.359  -30.303 -175.238  -12.760  -27.940   41.990
 1t1u A   474 A L  -78.559  -10.323 -166.429  -12.730  -30.100   45.120

 2r7g A   204 S L -131.414  110.675  171.365   -4.050  -13.970    9.280
 2r7g A   205 T H  -69.954  -33.824  179.397   -6.980  -11.560    9.410
 2r7g A   206 S H  -64.651  -40.014  177.598   -4.580   -8.780    8.420
 2r7g A   207 L H  -66.193  -40.725  175.676   -3.610  -10.650    5.260
 2r7g A   208 S H  -59.932  -45.303  179.316   -7.280  -11.200    4.430
 2r7g A   209 L H  -65.031  -40.234  176.633   -7.960   -7.490    4.870
 2r7g A   210 F H  -58.478  -51.795 -179.496   -4.930   -6.620    2.760
 2r7g A   211 Y H  -61.696  -37.045  178.249   -6.070   -8.860   -0.100
 2r7g A   212 K H  -56.314  -47.093 -176.814   -9.580   -7.450    0.200

 1nst A   188 R H  -65.019  -38.157  176.727  -55.400  -14.170   44.530
 1nst A   189 A H  -60.481  -45.495  177.799  -52.090  -15.260   43.010
 1nst A   190 L H  -61.050  -42.666  176.544  -50.280  -12.450   44.810
 1nst A   191 Q H  -53.811  -49.012  179.540  -51.990  -13.440   48.060
 1nst A   192 N H  -61.704  -38.934 -177.635  -50.640  -16.980   47.710
 1nst A   193 R H  -65.967  -23.086 -178.815  -47.170  -15.660   46.880
 1nst A   194 C H  -90.960  -41.934 -165.977  -47.170  -13.770   50.180
 1nst A   195 L H  -94.123  -42.442 -169.020  -48.840  -16.210   52.550
 1nst A   196 V H  -61.509  -43.070  176.314  -48.100  -19.710   51.300

 1t1u A    68 E H  -67.045  -32.287  177.237  -18.200  -34.280    5.170
 1t1u A    69 T H  -69.353  -44.934  178.895  -16.780  -32.820    1.960
 1t1u A    70 L H  -63.363  -39.965  177.302  -13.500  -31.850    3.600
 1t1u A    71 Q H  -56.151  -50.953  177.820  -13.230  -35.300    5.170
 1t1u A    72 E H  -52.064  -44.811 -178.692  -13.480  -36.960    1.760
 1t1u A    73 K H  -69.248  -25.069  175.889  -10.680  -34.720    0.490
 1t1u A    74 L H  -74.980  -37.160  176.116   -8.640  -35.670    3.550
 1t1u A    75 L H  -65.760  -35.983  170.997   -9.080  -39.370    2.790
 1t1u A    76 E H  -58.625  -52.776  176.785   -7.790  -38.630   -0.700

 2uy1 A   281 F L   91.121   25.007  171.274   -6.040  -15.370   50.500
 2uy1 A   282 S H  -54.073  -49.147 -176.425   -2.960  -15.850   48.330
 2uy1 A   283 K H  -66.255  -37.145  176.966   -3.990  -12.860   46.230
 2uy1 A   284 E H  -67.525  -39.400  179.856   -4.670  -10.760   49.320
 2uy1 A   285 L H  -70.426  -34.765 -179.386   -1.300  -11.730   50.810
 2uy1 A   286 D H  -71.426  -40.529  173.656    0.500  -10.980   47.550
 2uy1 A   287 L H  -65.534  -36.997  173.301   -1.090   -7.540   47.290
 2uy1 A   288 L H  -61.149  -45.204 -179.162   -0.140   -7.030   50.940
 2uy1 A   289 R H  -62.178  -41.648 -178.357    3.440   -8.020   50.160

 2uvk A   129 Q H  -62.944  -42.157 -175.154   29.670    8.150   23.180
 2uvk A   130 N H  -69.301  -42.107  179.651   29.430    4.980   21.100
 2uvk A   131 I H  -69.413  -47.442  178.637   30.360    2.640   23.940
 2uvk A   132 F H  -58.634  -50.076 -177.229   28.180    4.390   26.510
 2uvk A   133 N H  -64.026  -43.345 -178.317   25.170    4.560   24.190
 2uvk A   134 G H  -60.484  -36.190  177.863   25.570    0.970   22.990
 2uvk A   135 Y H  -55.142  -49.116 -177.068   25.480   -0.230   26.600
 2uvk A   136 F H  -76.606  -30.044  173.892   22.000    1.200   27.130
 2uvk A   137 E H  -61.721  -44.176 -178.402   20.910    0.180   23.640

 3h2s A    80 Y H  -64.990  -19.110  178.736   31.850   49.670   34.110
 3h2s A    81 L H  -62.013  -30.145  175.613   29.920   46.700   35.490
 3h2s A    82 H H  -56.648  -39.948 -179.429   27.440   49.200   36.900
 3h2s A    83 L H  -79.839  -42.752 -176.017   26.520   50.150   33.340
 3h2s A    84 D H  -64.818  -40.002  176.939   26.770   46.680   31.810
 3h2s A    85 F H  -56.507  -50.487 -176.948   24.480   45.180   34.440
 3h2s A    86 A H  -67.022  -42.745  179.949   21.730   47.720   33.740
 3h2s A    87 T H  -59.288  -43.341  179.762   22.150   47.550   29.970
 3h2s A    88 H H  -64.389  -48.312 -178.431   21.780   43.760   30.020

 3al5 A   106 D H  -44.620  -46.365 -178.627  -66.330  -89.290  -38.720
 3al5 A   107 Q H  -68.340  -42.593  176.427  -69.870  -88.070  -39.340
 3al5 A   108 L H  -48.703  -54.098 -176.093  -69.110  -84.580  -38.020
 3al5 A   109 V H  -60.191  -48.052 -179.708  -66.350  -84.070  -40.590
 3al5 A   110 Q H  -61.626  -35.833  176.867  -68.420  -85.390  -43.500
 3al5 A   111 R H  -67.108  -49.223 -174.715  -71.280  -83.140  -42.420
 3al5 A   112 A H  -64.987  -25.370  170.668  -69.160  -80.010  -42.040
 3al5 A   113 A H  -67.794  -37.995  175.357  -67.890  -80.610  -45.570
 3al5 A   114 E L  -91.547  172.804   40.581  -71.520  -80.570  -46.700

 3a68 A   130 L H  -62.050  -44.679 -177.776  147.170   48.840  -79.920
 3a68 A   131 H H  -59.654  -46.929 -177.267  144.730   46.060  -80.810
 3a68 A   132 A H  -67.453  -36.338 -179.919  144.680   44.620  -77.290
 3a68 A   133 M H  -70.369  -34.974  174.979  144.320   48.060  -75.720
 3a68 A   134 E H  -69.847  -36.052  172.990  141.380   48.850  -78.000
 3a68 A   135 L H  -62.910  -44.473  177.675  139.850   45.520  -77.020
 3a68 A   136 A H  -60.184  -41.866  177.208  140.320   46.420  -73.360
 3a68 A   137 L H  -60.194  -46.108  178.769  138.620   49.760  -73.990
 3a68 A   138 S H  -63.220  -38.910 -179.827  135.660   48.020  -75.640

 1q2l A   631 F H  -62.315  -33.460  177.925   80.810   70.150   19.080
 1q2l A   632 E H  -70.038  -38.122  175.134   77.440   70.330   20.820
 1q2l A   633 Q H  -66.557  -34.038 -176.864   78.200   73.840   22.040
 1q2l A   634 A H  -69.262  -43.256 -172.976   79.290   74.810   18.530
 1q2l A   635 I H  -78.548  -29.294 -166.041   76.130   73.660   16.750
 1q2l A   636 M H  -57.548  -47.373  178.456   73.630   74.790   19.360
 1q2l A   637 P H  -48.849  -47.158 -175.595   73.740   78.480   18.460
 1q2l A   638 A H  -67.394  -31.345  178.568   72.880   77.670   14.850
 1q2l A   639 Q H  -73.842  -41.261 -175.063   69.970   75.470   15.940

 2pv7 A   238 L H  -56.793  -45.645 -176.487   32.780   38.140   50.570
 2pv7 A   239 A H  -58.699  -40.883 -172.770   34.010   38.120   46.980
 2pv7 A   240 V H  -73.386  -38.099  179.179   31.750   40.990   45.940
 2pv7 A   241 I H  -77.915  -20.659  170.489   32.640   43.250   48.870
 2pv7 A   242 E H  -75.401  -37.251  172.325   36.300   42.450   48.230
 2pv7 A   243 T H  -64.786  -36.215  173.764   35.800   43.550   44.630
 2pv7 A   244 L H  -54.833  -42.869  178.201   34.220   46.700   46.050
 2pv7 A   245 K H  -61.888  -38.660  177.000   37.530   47.390   47.780
 2pv7 A   246 Q H  -65.492  -38.339  178.522   39.300   47.010   44.430

 2r0y A   120 M H  -55.137  -51.388 -176.478   19.040   20.620   17.560
 2r0y A   121 L H  -64.363  -38.179  177.117   20.370   24.170   17.860
 2r0y A   122 I H  -63.316  -46.786 -178.692   17.940   24.960   20.680
 2r0y A   123 E H  -64.983  -34.913  175.483   18.920   21.850   22.630
 2r0y A   124 F H  -58.736  -46.408  179.592   22.590   22.700   22.150
 2r0y A   125 E H  -63.160  -38.846  177.328   22.050   26.080   23.800
 2r0y A   126 V H  -65.717  -42.312  178.181   20.210   24.400   26.670
 2r0y A   127 L H  -57.280  -45.092  178.658   23.010   21.870   27.100
 2r0y A   128 K H  -61.096  -52.411 -176.426   25.540   24.680   27.440

 2scp A    50 M H  -64.332  -47.233 -176.509   47.540   17.300   21.020
 2scp A    51 D H  -62.008  -47.121 -174.701   44.730   19.390   22.500
 2scp A    52 S H  -67.704  -46.672 -173.852   42.760   19.720   19.270
 2scp A    53 L H  -69.891  -38.687  176.282   43.080   16.130   18.090
 2scp A    54 T H  -78.455  -21.203  174.235   42.250   14.650   21.490
 2scp A    55 G H  -67.366  -29.739  174.621   39.520   17.270   21.840
 2scp A    56 V H  -56.662  -43.052  175.538   37.800   15.530   18.920
 2scp A    57 W H  -72.174  -54.754 -169.830   37.380   12.510   21.180
 2scp A    58 D H  -56.861  -41.894 -167.892   36.800   14.280   24.490

 3p5p A   712 M H  -74.429  -33.032  178.396   19.430   12.280   -7.860
 3p5p A   713 G H  -60.783  -47.103  176.994   17.190    9.250   -8.360
 3p5p A   714 C H  -63.516  -39.415  175.267   19.140    8.200  -11.450
 3p5p A   715 K H  -59.329  -41.872 -179.168   22.370    8.850   -9.560
 3p5p A   716 S H  -60.393  -42.928  179.345   21.160    6.570   -6.760
 3p5p A   717 F H  -56.853  -57.213 -178.769   20.590    3.710   -9.200
 3p5p A   718 I H  -61.040  -44.661 -175.327   24.080    3.830  -10.690
 3p5p A   719 F H  -59.395  -46.926 -172.020   25.760    4.540   -7.350
 3p5p A   720 N H  -80.386   -3.234  171.789   24.210    1.610   -5.490

 2p67 A   134 S H  -70.495  -41.024  172.930   21.880   38.380   33.210
 2p67 A   135 Q H  -62.254  -41.888  177.684   23.610   36.900   36.240
 2p67 A   136 R H  -60.006  -45.749  177.697   21.470   33.780   35.820
 2p67 A   137 A H  -57.408  -44.980  179.997   22.520   33.490   32.180
 2p67 A   138 R H  -59.979  -46.581 -177.446   26.180   33.760   33.180
 2p67 A   139 E H  -65.688  -37.434  179.580   25.880   31.060   35.840
 2p67 A   140 L H  -68.344  -35.945  174.638   24.030   28.730   33.460
 2p67 A   141 M H  -62.862  -41.995  177.929   26.780   29.180   30.870
 2p67 A   142 L H  -58.930  -40.620  177.401   29.350   28.210   33.490

 1va6 A   374 R H  -71.103  -16.387 -178.873   12.580  -12.260   -1.590
 1va6 A   375 V H  -59.956  -54.879  179.620    8.810  -12.790   -1.620
 1va6 A   376 N H  -66.103  -36.880  176.489    8.200  -11.160    1.760
 1va6 A   377 W H  -57.851  -47.872 -179.667   10.860   -8.560    1.000
 1va6 A   378 N H  -66.121  -37.822  176.614    9.050   -7.510   -2.170
 1va6 A   379 R H  -56.835  -48.689 -177.821    5.720   -7.500   -0.340
 1va6 A   380 V H  -70.928  -43.700 -177.358    7.030   -5.030    2.250
 1va6 A   381 I H  -58.081  -45.636 -170.159    9.050   -2.940   -0.200
 1va6 A   382 L H  -88.615  -41.898 -173.398    6.170   -2.340   -2.600

 3nxq A    55 E H  -63.893  -39.062  176.830  -20.520   -9.710  -28.960
 3nxq A    56 E H  -66.650  -39.803  176.657  -23.610  -11.620  -30.060
 3nxq A    57 A H  -64.767  -37.621  176.789  -21.960  -14.900  -29.090
 3nxq A    58 A H  -64.617  -42.415  176.337  -21.110  -13.400  -25.700
 3nxq A    59 L H  -60.164  -41.316  179.612  -24.740  -12.380  -25.220
 3nxq A    60 L H  -63.780  -41.018  179.723  -25.830  -15.920  -26.070
 3nxq A    61 S H  -68.088  -31.107  176.508  -23.420  -17.390  -23.520
 3nxq A    62 Q H  -72.173  -36.588  175.359  -24.770  -14.970  -20.910
 3nxq A    63 E H  -63.646  -41.619  175.801  -28.320  -16.070  -21.710

 3bix A   362 D H  -60.611  -41.301 -179.329   -7.860   45.660   28.460
 3bix A   363 F H  -65.040  -45.880 -177.995   -4.800   45.460   30.700
 3bix A   364 A H  -64.450  -43.441  179.987   -6.610   46.770   33.780
 3bix A   365 V H  -66.263  -46.263 -178.852   -9.590   44.460   33.290
 3bix A   366 S H  -59.526  -49.073 -179.069   -7.450   41.400   32.570
 3bix A   367 N H  -65.086  -41.848  177.370   -5.240   41.920   35.620
 3bix A   368 F H  -56.478  -49.585 -176.688   -8.240   42.710   37.830
 3bix A   369 V H  -63.861  -44.627 -175.581  -10.020   39.500   36.840
 3bix A   370 D H  -64.902  -34.065 -174.217   -6.960   37.280   37.200

 3m1i C   369 H H  -61.205  -47.475  178.176   -8.170  -80.130  -46.490
 3m1i C   370 N H  -58.272  -40.881 -178.318  -11.510  -80.570  -48.250
 3m1i C   371 L H  -67.471  -59.322 -170.803   -9.770  -82.250  -51.180
 3m1i C   372 V H  -66.933  -29.188  172.611   -7.410  -84.640  -49.410
 3m1i C   373 A H  -62.518  -49.818  178.128  -10.140  -85.600  -46.940
 3m1i C   374 D H  -59.892  -40.675 -178.189  -12.460  -86.580  -49.790
 3m1i C   375 L H  -65.192  -28.038 -179.964   -9.630  -88.470  -51.490
 3m1i C   376 F H  -73.714  -33.670 -170.482   -9.110  -90.500  -48.310
 3m1i C   377 Y H -103.888  -29.512 -165.303  -12.740  -91.570  -48.050

 3rjt A    40 V H  -63.705  -49.189  176.453   15.970   22.660   24.530
 3rjt A    41 A H  -65.083  -33.591 -179.535   17.880   25.050   26.790
 3rjt A    42 L H  -66.777  -42.339  176.934   18.860   22.090   28.970
 3rjt A    43 V H  -62.450  -44.837  175.316   20.420   20.240   26.040
 3rjt A    44 D H  -58.471  -45.705 -178.887   22.340   23.380   25.070
 3rjt A    45 A H  -58.194  -46.397 -178.659   23.490   23.820   28.660
 3rjt A    46 H H  -66.429  -39.006  177.611   24.830   20.270   28.860
 3rjt A    47 L H  -61.689  -43.585 -176.027   26.540   20.590   25.480
 3rjt A    48 Q H  -74.008  -37.295 -178.105   28.280   23.810   26.510

 3ia2 A   176 Q H  -63.398  -39.716 -179.909  -55.790  116.930   14.490
 3ia2 A   177 T H  -66.452  -43.691 -179.355  -57.220  120.170   13.090
 3ia2 A   178 Q H  -65.015  -38.491  177.578  -55.780  119.560    9.620
 3ia2 A   179 T H  -62.234  -44.691  176.041  -57.150  116.010    9.590
 3ia2 A   180 L H  -59.562  -50.717 -176.519  -60.630  117.310   10.430
 3ia2 A   181 Q H  -58.991  -42.635  178.407  -60.460  120.050    7.790
 3ia2 A   182 I H  -62.236  -48.039 -176.157  -59.370  117.580    5.120
 3ia2 A   183 A H  -64.208  -32.846 -177.923  -62.070  115.050    5.970
 3ia2 A   184 L H  -69.208  -20.521  178.580  -64.760  117.750    5.930

 2uuu A   353 P H  -58.177  -34.843 -173.766   16.780  -28.910    2.070
 2uuu A   354 E H  -73.664  -48.694  177.171   19.700  -30.530    3.890
 2uuu A   355 E H  -69.965  -30.197  175.082   20.640  -27.600    6.120
 2uuu A   356 T H  -61.851  -49.741  179.551   16.930  -26.890    6.570
 2uuu A   357 Q H  -62.269  -39.225  176.288   16.300  -30.370    7.960
 2uuu A   358 L H  -60.382  -44.455 -179.408   19.350  -30.020   10.200
 2uuu A   359 S H  -57.143  -46.881 -176.822   18.040  -26.720   11.560
 2uuu A   360 F H  -74.965  -15.480  176.595   14.690  -28.240   12.550
 2uuu A   361 A H  -83.954   -6.014 -179.027   16.530  -31.200   14.060

 3ia7 A    75 A H  -54.984  -36.483 -177.511   13.130   18.060   73.450
 3ia7 A    76 E H  -64.468  -46.938  176.430   13.450   20.240   70.350
 3ia7 A    77 T H  -60.274  -40.194  178.333   12.360   23.400   72.170
 3ia7 A    78 Q H  -60.503  -40.965  177.441   14.750   22.520   74.990
 3ia7 A    79 L H  -59.986  -46.129  178.386   17.600   22.330   72.490
 3ia7 A    80 H H  -62.363  -41.366 -176.518   16.770   25.790   71.160
 3ia7 A    81 L H  -67.431  -36.123  176.910   16.460   27.200   74.680
 3ia7 A    82 V H  -68.602  -37.766  172.184   19.870   25.830   75.660
 3ia7 A    83 Y H  -54.543  -50.160  177.586   21.340   27.430   72.550

 3qel B    76 E L  -65.074  -19.162  177.733   85.060    8.600  -23.540
 3qel B    77 A H  -56.883  -28.151  179.479   84.580    5.840  -26.120
 3qel B    78 I H  -60.131  -40.696  178.888   81.800    4.570  -23.860
 3qel B    79 A H  -62.737  -39.356  178.873   79.720    7.660  -24.640
 3qel B    80 Q H  -69.071  -38.968  176.150   80.140    7.030  -28.360
 3qel B    81 I H  -62.125  -44.965 -179.520   79.180    3.370  -27.930
 3qel B    82 L H  -65.089  -41.595  178.359   76.050    4.330  -25.990
 3qel B    83 D H  -60.038  -44.728  175.115   75.090    6.960  -28.570
 3qel B    84 F H  -56.202  -51.845 -179.042   75.360    4.350  -31.320

 1q52 A   137 L H  -71.112  -35.514  175.814  -11.380  -10.920  137.500
 1q52 A   138 E H  -69.230  -32.810  174.529  -13.830   -8.620  135.730
 1q52 A   139 V H  -65.173  -41.937  175.804  -15.040   -7.480  139.150
 1q52 A   140 Q H  -58.491  -46.755  178.264  -11.460   -6.620  140.080
 1q52 A   141 R H  -61.418  -42.442  177.197  -11.110   -4.560  136.900
 1q52 A   142 L H  -57.296  -45.124  176.642  -14.420   -2.840  137.640
 1q52 A   143 I H  -63.233  -39.536 -173.301  -13.110   -1.860  141.070
 1q52 A   144 R H  -75.635  -31.880 -166.090   -9.780   -0.760  139.610
 1q52 A   145 F H  -94.844  -33.399 -174.342  -11.140    1.190  136.660

 3hl1 A   112 L H  -60.062  -40.065 -179.490   13.270    9.280  107.450
 3hl1 A   113 T H  -60.306  -45.012 -175.786   15.360   11.510  109.700
 3hl1 A   114 R H  -73.756  -42.396 -178.920   18.460    9.340  109.350
 3hl1 A   115 V H  -68.107  -37.733  173.716   18.070    8.620  105.640
 3hl1 A   116 N H  -59.847  -41.762  177.716   17.490   12.310  104.930
 3hl1 A   117 T H  -63.499  -42.759 -178.570   20.730   13.060  106.760
 3hl1 A   118 M H  -63.715  -36.549  174.635   22.610   10.420  104.760
 3hl1 A   119 C H  -68.033  -39.990  175.637   21.380   12.020  101.540
 3hl1 A   120 L H  -59.756  -44.759 -178.726   22.450   15.420  102.860

 3b96 A   406 L H  -69.590  -39.575  179.177   36.160   10.550   60.660
 3b96 A   407 Q H  -64.980  -41.488  178.325   32.760   11.450   62.100
 3b96 A   408 G H  -65.021  -37.881 -176.992   31.090    8.600   60.220
 3b96 A   409 C H  -77.376  -14.620 -172.657   33.750    6.140   61.380
 3b96 A   410 M H  -57.413  -53.501 -174.765   33.420    7.340   64.970
 3b96 A   411 D H  -69.952  -34.816  174.977   30.440    5.200   65.960
 3b96 A   412 K H  -64.985  -40.238  177.226   31.760    2.200   64.040
 3b96 A   413 G H  -68.587  -33.294  174.942   35.080    2.550   65.850
 3b96 A   414 K H  -62.892  -46.728  173.662   33.180    2.800   69.130

 1lrz A   222 D H  -66.729  -45.801 -178.159   42.000   58.050   77.750
 1lrz A   223 K H  -76.353  -12.048  177.257   38.440   58.200   76.420
 1lrz A   224 F H  -54.592  -62.157 -174.289   37.170   57.660   79.970
 1lrz A   225 Y H  -66.912  -34.747  179.017   37.570   61.260   81.140
 1lrz A   226 Y H  -62.656  -47.579  178.704   36.610   62.660   77.730
 1lrz A   227 N H  -64.010  -37.231  178.813   33.300   60.780   77.690
 1lrz A   228 R H  -61.758  -45.745  177.681   32.660   61.820   81.290
 1lrz A   229 L H  -63.601  -41.362 -177.491   33.070   65.500   80.410
 1lrz A   230 K H  -60.928  -50.805 -165.426   30.910   65.110   77.300

 2scp A    46 A H  -56.005  -41.681  178.451   52.890   20.980   19.320
 2scp A    47 K H  -72.282  -36.730  176.851   50.540   21.540   22.250
 2scp A    48 V H  -62.038  -39.338  178.137   47.770   22.730   19.930
 2scp A    49 L H  -57.491  -51.605 -176.676   48.080   19.490   17.970
 2scp A    50 M H  -64.332  -47.233 -176.509   47.540   17.300   21.020
 2scp A    51 D H  -62.008  -47.121 -174.701   44.730   19.390   22.500
 2scp A    52 S H  -67.704  -46.672 -173.852   42.760   19.720   19.270
 2scp A    53 L H  -69.891  -38.687  176.282   43.080   16.130   18.090
 2scp A    54 T H  -78.455  -21.203  174.235   42.250   14.650   21.490

 3fnb A   297 A H  -58.710  -44.259 -178.276   13.010    8.070   82.940
 3fnb A   298 E H  -54.320  -49.468 -179.575   16.450    6.780   81.980
 3fnb A   299 V H  -64.991  -40.683 -179.968   16.930    9.490   79.360
 3fnb A   300 N H  -62.800  -37.814 -179.747   15.530   12.170   81.670
 3fnb A   301 L H  -72.773  -33.205  173.244   17.980   11.170   84.400
 3fnb A   302 N H  -64.042  -39.042  174.663   20.850   11.290   81.920
 3fnb A   303 K H  -61.300  -44.158  176.679   19.780   14.840   81.090
 3fnb A   304 Y H  -56.698  -49.231  179.376   19.870   15.680   84.800
 3fnb A   305 A H  -55.495  -42.586  177.033   23.400   14.300   85.100

 2pz9 A   140 Q H  -53.901  -36.812  179.461   27.690   14.250    5.590
 2pz9 A   141 A H  -61.830  -48.840  177.964   26.200   15.400    2.290
 2pz9 A   142 T H  -60.202  -39.965  178.276   24.310   12.130    1.790
 2pz9 A   143 I H  -61.637  -47.523  178.573   23.120   12.310    5.390
 2pz9 A   144 A H  -60.207  -36.394  175.898   21.790   15.840    4.930
 2pz9 A   145 G H  -64.604  -46.306 -178.567   20.000   14.630    1.810
 2pz9 A   146 K H  -63.387  -35.684  177.094   18.430   11.700    3.650
 2pz9 A   147 L H  -65.017  -38.655  174.937   17.250   14.050    6.390
 2pz9 A   148 D H  -68.511  -35.424  177.233   15.540   16.180    3.750

 2wbq A   237 R L  149.146  160.441 -168.907   26.210    9.220    7.380
 2wbq A   238 V L  -58.170  -14.973 -176.503   24.960   11.900    5.000
 2wbq A   239 E H  -68.224  -29.927 -176.757   21.420   11.110    6.130
 2wbq A   240 F H  -66.337  -18.078  175.934   21.950   12.870    9.460
 2wbq A   241 E H  -66.324  -40.241  178.472   22.140   16.130    7.520
 2wbq A   242 G H  -65.648  -36.308  175.605   18.470   15.830    6.600
 2wbq A   243 I H  -63.502  -45.031  177.322   17.630   15.280   10.260
 2wbq A   244 A H  -59.874  -41.104  178.968   19.540   18.430   11.210
 2wbq A   245 Q H  -64.769  -42.272  179.978   17.650   20.350    8.530

 2yr5 A   564 D H  -68.147  -51.915 -179.577   99.510   30.920   82.630
 2yr5 A   565 G H  -57.594  -44.344  175.666   95.850   30.000   83.140
 2yr5 A   566 M H  -56.305  -54.964 -174.778   95.240   33.330   84.850
 2yr5 A   567 Y H  -59.349  -33.290  179.923   96.920   35.360   82.110
 2yr5 A   568 R H  -58.917  -33.958 -179.165   94.890   33.520   79.470
 2yr5 A   569 T H  -73.255  -23.575  174.915   91.730   35.030   80.940
 2yr5 A   570 M H  -80.142  -40.637  172.181   93.240   38.490   80.490
 2yr5 A   571 V H  -59.109  -43.004 -178.462   94.200   37.750   76.890
 2yr5 A   572 N H  -63.993  -35.987  178.008   90.670   36.470   76.290

 2hxo A   158 L H  -62.046  -46.097 -177.095   -5.580  -28.430   34.340
 2hxo A   159 G H  -66.135  -47.008 -174.132   -4.470  -31.980   35.130
 2hxo A   160 A H  -73.355  -50.533  178.609   -7.950  -33.500   35.330
 2hxo A   161 A H  -66.823  -33.733  177.930   -9.570  -31.620   32.460
 2hxo A   162 G H  -62.141  -47.057  177.433   -6.370  -32.000   30.430
 2hxo A   163 Q H  -65.010  -36.122  177.179   -6.500  -35.780   30.740
 2hxo A   164 N H  -62.600  -37.638  177.225  -10.210  -35.670   29.940
 2hxo A   165 A H  -65.001  -35.010  177.303   -9.390  -33.840   26.710
 2hxo A   166 A H  -66.850  -46.500  177.000   -6.970  -36.640   25.820

 3mfi A   170 R H  -69.635  -39.576 -177.578  -25.750   48.720   23.830
 3mfi A   171 I H  -68.007  -44.954  179.394  -22.210   49.460   22.650
 3mfi A   172 C H  -67.628  -39.950  176.750  -23.070   52.880   21.230
 3mfi A   173 F H  -61.165  -47.017 -178.829  -25.140   53.740   24.300
 3mfi A   174 N H  -63.904  -37.863  176.355  -22.330   52.750   26.650
 3mfi A   175 M H  -64.995  -44.984 -179.580  -19.860   54.810   24.610
 3mfi A   176 L H  -56.776  -40.375 -165.340  -22.160   57.840   24.630
 3mfi A   177 M H  -96.400  -42.603 -158.938  -22.600   57.770   28.400
 3mfi A   178 F H -113.861  -17.000 -175.117  -19.630   56.120   30.040

 3nnr A   184 K H  -66.948  -13.518 -175.727   14.350   -5.830    4.920
 3nnr A   185 Q H  -67.657   -7.835  175.424   15.780   -4.220    1.790
 3nnr A   186 G H  -64.368  -24.845  176.207   12.940   -1.700    2.060
 3nnr A   187 I H  -56.059  -34.365  175.302   15.180    0.100    4.550
 3nnr A   188 Y H  -55.067  -42.163 -177.434   17.200    1.180    1.520
 3nnr A   189 Q H  -75.450  -35.057 -179.840   14.170    3.080    0.240
 3nnr A   190 V H  -65.012  -45.792 -178.795   13.290    4.530    3.640
 3nnr A   191 L H  -69.081  -26.033  175.992   16.750    6.010    4.180
 3nnr A   192 T H  -53.480  -33.519 -175.303   16.620    7.430    0.660

 1u2z A   286 Y H  -64.998  -40.129  177.840   37.980    6.430    1.450
 1u2z A   287 E H  -60.017  -50.993  178.895   39.990    3.280    2.120
 1u2z A   288 E H  -62.377  -38.499  178.244   43.240    4.880    0.960
 1u2z A   289 L H  -55.895  -49.374 -177.756   42.360    8.030    2.900
 1u2z A   290 K H  -59.975  -41.590  179.620   42.120    6.130    6.190
 1u2z A   291 K H  -64.950  -43.399 -178.945   45.480    4.460    5.590
 1u2z A   292 R H  -65.175  -37.860  178.256   47.190    7.750    4.730
 1u2z A   293 C H  -62.848  -43.083  177.383   45.770    9.400    7.850
 1u2z A   294 K H  -59.669  -39.390 -179.606   47.200    6.630   10.030

 3psf A   237 L H  -67.835  -45.163 -178.873    5.210   31.510  -30.210
 3psf A   238 Q H  -60.917  -39.559  178.530    3.700   32.770  -33.470
 3psf A   239 D H  -63.334  -44.841  177.954    6.960   34.540  -34.350
 3psf A   240 I H  -56.739  -48.228  179.180    8.970   31.370  -33.750
 3psf A   241 Y H  -60.029  -46.052 -179.075    6.690   29.380  -36.050
 3psf A   242 D H  -63.768  -34.827  178.563    6.830   32.060  -38.750
 3psf A   243 Y H  -63.931  -40.081  177.866   10.620   32.140  -38.480
 3psf A   244 L H  -68.851  -39.430 -179.954   10.780   28.410  -39.210
 3psf A   245 E H  -68.200  -38.536  179.526    8.330   28.730  -42.100

 1f5n A   220 N H  -79.207  -28.752 -168.721   56.420    5.600   41.540
 1f5n A   221 L H  -51.805  -58.377 -174.916   58.100    7.120   38.490
 1f5n A   222 P H  -66.859  -31.215  177.567   59.810    4.010   37.120
 1f5n A   223 R H  -68.367  -40.479  179.316   56.820    1.850   38.070
 1f5n A   224 L H  -68.103  -41.525 -177.449   54.430    4.120   36.170
 1f5n A   225 C H  -60.768  -45.998  177.724   56.660    4.280   33.100
 1f5n A   226 I H  -62.689  -44.866 -175.515   56.800    0.500   32.770
 1f5n A   227 R H  -68.118  -29.863 -170.558   53.070    0.110   33.380
 1f5n A   228 K H  -96.436  -36.920 -170.950   52.140    2.850   30.930

 3l7i A   336 K H  -54.988  -33.200  177.613 -117.860   71.480   12.350
 3l7i A   337 E H  -70.631  -29.049  178.550 -118.470   74.610   14.420
 3l7i A   338 R H  -73.530  -41.792 -178.160 -121.150   72.740   16.360
 3l7i A   339 S H  -70.096  -33.598  171.015 -118.920   69.760   17.150
 3l7i A   340 L H  -64.058  -47.644  174.994 -116.190   72.130   18.330
 3l7i A   341 Y H  -49.536  -54.270 -175.314 -118.750   73.900   20.520
 3l7i A   342 D H  -62.699  -26.177 -174.684 -119.830   70.630   22.130
 3l7i A   343 L H  -79.192  -41.373 -168.725 -116.200   69.660   22.690
 3l7i A   344 T H -107.893    6.884 -179.454 -114.910   72.790   24.410

 1v9l A   266 P H  -56.876  -34.781 -175.493   27.660  128.750   74.400
 1v9l A   267 A H  -76.071  -26.521  175.377   25.180  128.790   71.520
 1v9l A   268 L H  -68.792  -38.451  176.435   22.950  126.230   73.230
 1v9l A   269 V H  -60.114  -44.761  176.886   22.650  128.530   76.250
 1v9l A   270 E H  -71.689  -30.221  177.111   21.470  131.340   73.970
 1v9l A   271 L H  -59.625  -39.060  178.731   19.320  128.840   72.090
 1v9l A   272 F H  -68.384  -12.795  179.366   17.300  128.280   75.260
 1v9l A   273 T H  -92.852  -32.584 -179.328   16.700  132.030   75.240
 1v9l A   274 T H  -81.052  -60.016 -174.556   15.490  132.290   71.640

 2ch5 A   284 E H  -57.268  -50.013 -176.486   56.670  103.150  102.480
 2ch5 A   285 G H  -65.265  -41.841 -177.490   54.780  103.510   99.200
 2ch5 A   286 F H  -62.899  -46.344 -178.142   51.880  101.320  100.310
 2ch5 A   287 L H  -66.042  -38.131  176.702   51.300  103.210  103.560
 2ch5 A   288 L H  -61.043  -43.797 -177.998   51.490  106.550  101.760
 2ch5 A   289 A H  -64.940  -46.154 -173.804   48.850  105.440   99.250
 2ch5 A   290 L H  -76.465  -36.109  177.151   46.420  104.060  101.830
 2ch5 A   291 T H  -66.719  -45.292  176.256   46.940  106.870  104.340
 2ch5 A   292 Q H  -76.983  -23.312 -177.026   46.400  109.520  101.670

 2d4y A   389 N L -119.338   15.857 -169.767   -2.150   -7.230  -43.230
 2d4y A   390 R H  -63.989  -44.263  177.716   -5.140   -8.500  -41.280
 2d4y A   391 N H  -69.479  -34.015  173.692   -3.170   -9.560  -38.210
 2d4y A   392 G H  -58.823  -41.349  177.871   -1.180   -6.330  -38.450
 2d4y A   393 Q H  -66.731  -39.827  177.005   -4.470   -4.450  -38.170
 2d4y A   394 A H  -62.097  -35.571  175.322   -5.490   -6.570  -35.180
 2d4y A   395 L H  -67.666  -43.337  178.484   -2.200   -5.580  -33.550
 2d4y A   396 L H  -65.007  -34.103 -176.915   -2.830   -1.910  -34.300
 2d4y A   397 D H  -66.399  -20.442  179.830   -6.360   -2.210  -32.950

 1h3f A   336 R H  -62.450  -42.283  178.744    3.910   51.370   53.090
 1h3f A   337 R H  -65.432  -36.870  177.789    4.820   55.060   52.960
 1h3f A   338 A H  -63.502  -44.311  179.193    2.820   55.440   49.750
 1h3f A   339 E H  -67.192  -37.770  176.200   -0.270   53.920   51.360
 1h3f A   340 A H  -62.208  -41.646  179.420    0.220   56.090   54.440
 1h3f A   341 R H  -63.068  -39.419  176.610    0.370   59.190   52.250
 1h3f A   342 Y H  -61.145  -49.780 -176.011   -2.910   58.200   50.600
 1h3f A   343 D H  -61.092  -26.140 -179.551   -4.690   57.680   53.920
 1h3f A   344 E H  -69.983  -30.011 -170.414   -3.590   61.170   54.970

 1f5n A   166 E L -113.183  -31.490 -177.975   52.340   14.080   26.200
 1f5n A   167 D H  -62.091  -34.633 -178.094   54.430   12.410   23.500
 1f5n A   168 S H  -64.944  -17.762 -179.266   55.170    9.480   25.800
 1f5n A   169 A H  -65.572  -18.079 -178.511   51.450    8.740   25.790
 1f5n A   170 D H  -87.357  -13.935 -171.719   51.930    7.240   22.330
 1f5n A   171 F H  -52.564  -48.899 -173.069   54.590    4.800   23.510
 1f5n A   172 V H  -58.347  -19.927 -174.401   52.200    1.980   24.370
 1f5n A   173 S H  -72.833  -30.339 -170.826   50.970    2.050   20.780
 1f5n A   174 F H -130.572   -4.416  179.629   54.240    0.880   19.260

 3rf3 A   105 R H  -57.729  -34.919  179.053    0.210  -13.520  124.430
 3rf3 A   106 D H  -69.445  -39.965  175.716   -2.800  -13.410  122.110
 3rf3 A   107 Y H  -65.352  -36.606  177.752   -3.330   -9.720  122.800
 3rf3 A   108 L H  -62.495  -46.458 -178.722    0.360   -9.130  122.140
 3rf3 A   109 I H  -69.211  -44.832 -179.463    0.200  -10.820  118.740
 3rf3 A   110 D H  -63.952  -42.434  177.966   -3.130   -9.270  117.760
 3rf3 A   111 G H  -60.400  -43.332  177.951   -1.970   -5.810  118.820
 3rf3 A   112 S H  -60.686  -40.868  178.662    1.170   -6.190  116.710
 3rf3 A   113 R H  -64.996  -39.321 -179.859   -0.960   -7.170  113.720

 2cfu A   211 A L -107.948   29.152 -172.056   31.960   34.570  156.030
 2cfu A   212 G H  -55.961  -46.316 -175.883   31.700   36.150  159.480
 2cfu A   213 N H  -61.203  -46.902 -178.720   27.900   36.100  159.590
 2cfu A   214 A H  -64.722  -42.351 -178.843   27.610   32.440  158.590
 2cfu A   215 M H  -67.394  -44.244 -178.870   30.350   31.360  161.000
 2cfu A   216 M H  -66.694  -36.466  176.728   28.990   33.370  163.920
 2cfu A   217 R H  -66.872  -46.336  176.563   25.490   32.030  163.280
 2cfu A   218 R H  -65.486  -30.005 -177.803   26.740   28.450  163.120
 2cfu A   219 A H  -64.329  -24.129  179.479   28.870   29.140  166.190

 1pjh A    98 V H  -61.986  -51.545 -177.982   -1.370   34.510  157.740
 1pjh A    99 A H  -59.384  -46.038 -172.354   -4.340   36.470  159.080
 1pjh A   100 R H  -74.222  -35.642 -179.764   -5.740   37.330  155.650
 1pjh A   101 N H  -70.621  -47.572 -178.130   -5.230   33.870  154.160
 1pjh A   102 V H  -66.712  -29.221  177.866   -6.740   31.940  157.070
 1pjh A   103 Y H  -67.687  -59.341 -174.466   -9.690   34.350  157.110
 1pjh A   104 V H  -65.053  -32.666 -179.890  -10.710   34.110  153.460
 1pjh A   105 T H  -68.132  -45.168  175.703  -10.040   30.370  153.380
 1pjh A   106 D H  -60.938  -39.756  179.406  -12.290   29.700  156.360

 3luf A   113 V H  -65.425  -50.974  175.921   45.970   33.970   45.190
 3luf A   114 G H  -64.993  -34.648 -179.156   45.180   32.100   41.980
 3luf A   115 L H  -61.003  -55.012 -175.049   41.530   33.060   42.380
 3luf A   116 V H  -69.366  -27.235  171.857   42.040   36.820   42.470
 3luf A   117 H H  -62.847  -49.509  179.400   44.570   36.520   39.650
 3luf A   118 R H  -65.008  -39.468 -178.896   41.990   34.820   37.430
 3luf A   119 L H  -62.017  -43.912  177.317   39.280   37.260   38.520
 3luf A   120 Y H  -55.890  -50.015 -174.831   41.390   40.250   37.500
 3luf A   121 L H  -72.829  -30.154 -176.830   42.050   38.860   34.020

 2pft A   194 D H  -67.176  -23.878 -176.446   56.530   53.150   35.710
 2pft A   195 V H  -67.204  -48.836 -178.815   55.650   49.590   34.740
 2pft A   196 E H  -58.341  -42.944  179.257   53.990   50.430   31.420
 2pft A   197 T H  -62.455  -48.880 -179.328   56.960   52.580   30.400
 2pft A   198 D H  -63.856  -40.484 -179.468   59.520   49.920   31.300
 2pft A   199 A H  -58.911  -47.476 -179.890   57.470   47.190   29.630
 2pft A   200 Y H  -64.377  -41.481  178.697   57.370   49.040   26.310
 2pft A   201 I H  -55.857  -44.262 -176.939   61.080   49.840   26.520
 2pft A   202 H H  -74.835  -32.336  177.668   61.940   46.160   26.860

 2abs A   270 E H  -62.904  -44.194  176.444    8.090  -21.830 -122.490
 2abs A   271 H H  -60.981  -43.608 -179.574   10.750  -19.230 -121.690
 2abs A   272 A H  -59.855  -42.538  177.346   11.500  -20.940 -118.380
 2abs A   273 V H  -62.040  -42.114  178.879   12.050  -24.250 -120.170
 2abs A   274 E H  -62.635  -40.813 -178.601   14.380  -22.570 -122.650
 2abs A   275 V H  -67.868  -42.629  178.693   16.390  -20.990 -119.830
 2abs A   276 C H  -64.249  -41.735  177.828   16.710  -24.250 -117.910
 2abs A   277 T H  -65.463  -40.131  176.573   17.800  -26.080 -121.060
 2abs A   278 G H  -61.999  -48.143  179.435   20.320  -23.340 -121.810

 3sjn A    49 P H  -58.483  -38.526 -176.534  -28.400  -19.430   19.710
 3sjn A    50 L H  -66.063  -39.315 -178.235  -25.580  -19.820   17.200
 3sjn A    51 V H  -72.553  -42.129  179.428  -27.470  -22.380   15.120
 3sjn A    52 V H  -61.262  -45.369  176.641  -30.750  -20.450   15.140
 3sjn A    53 Q H  -59.598  -44.197  178.456  -28.990  -17.290   13.960
 3sjn A    54 A H  -57.227  -45.578 -176.171  -27.260  -19.270   11.210
 3sjn A    55 C H  -64.999  -29.181 -178.571  -30.560  -20.690    9.970
 3sjn A    56 I H  -83.191  -40.019 -172.403  -32.040  -17.190    9.770
 3sjn A    57 E H  -97.331    5.162 -177.336  -29.070  -15.380    8.230

 3c5v A   186 L H  -57.760  -46.099 -179.026   38.040  -14.530   -6.430
 3c5v A   187 E H  -53.402  -45.717  179.045   36.120  -11.280   -6.000
 3c5v A   188 S H  -66.098  -46.246 -175.757   38.500  -10.200   -3.240
 3c5v A   189 A H  -56.446  -39.917 -173.848   41.630  -11.340   -5.050
 3c5v A   190 R H  -62.116  -23.176 -177.029   40.840   -9.250   -8.120
 3c5v A   191 V H -101.570  -46.001 -165.691   41.060   -6.100   -6.000
 3c5v A   192 S H  -77.831  -27.631 -172.135   43.480   -6.810   -3.170
 3c5v A   193 M H  -61.629  -34.304 -176.227   46.270   -8.390   -5.190
 3c5v A   194 V H  -64.647  -21.366  178.705   47.260   -5.090   -6.790

 3n2z B   235 S H  -59.708  -41.631  179.420   47.470   23.510   56.450
 3n2z B   236 E H  -61.348  -31.481  176.772   46.950   24.010   60.190
 3n2z B   237 T H  -63.400  -47.036  178.533   48.400   20.530   60.700
 3n2z B   238 W H  -58.526  -43.538 -178.090   51.630   21.490   58.950
 3n2z B   239 V H  -64.714  -48.667  178.059   51.940   24.650   61.040
 3n2z B   240 N H  -54.195  -48.093  178.929   51.330   22.870   64.340
 3n2z B   241 L H  -53.816  -46.340 -178.789   53.980   20.290   63.480
 3n2z B   242 A H  -56.605  -34.884 -177.118   56.520   23.040   62.810
 3n2z B   243 M H  -79.227  -33.318 -174.504   55.910   24.410   66.310

 3h2s A   132 Y H  -64.896  -47.173 -176.473   35.310   57.750   41.140
 3h2s A   133 D H  -51.960  -49.804  178.597   35.230   54.940   38.590
 3h2s A   134 G H  -62.315  -47.517 -178.151   32.050   53.480   40.070
 3h2s A   135 A H  -58.685  -38.315 -177.558   30.430   56.890   40.520
 3h2s A   136 L H  -65.177  -46.428 -175.324   31.130   57.780   36.900
 3h2s A   137 Y H  -78.625  -21.625  169.786   29.540   54.660   35.420
 3h2s A   138 Q H  -69.321  -37.387  171.467   26.630   54.960   37.840
 3h2s A   139 Y H  -64.724  -41.975  174.866   26.050   58.400   36.340
 3h2s A   140 Y H  -61.764  -39.681  175.595   26.300   56.800   32.910

 3pvl A   252 W H  -54.920  -33.371  176.657  -29.650   84.240  130.520
 3pvl A   253 L H  -59.520  -43.499 -170.941  -29.840   87.660  128.860
 3pvl A   254 E H  -76.194  -29.731  170.370  -27.550   86.600  126.030
 3pvl A   255 L H  -64.942  -48.727  179.223  -29.500   83.420  125.360
 3pvl A   256 Q H  -63.328  -34.978  178.634  -32.750   85.400  125.190
 3pvl A   257 A H  -66.820  -46.341 -175.535  -31.030   87.960  122.960
 3pvl A   258 T H  -65.895  -36.731  179.185  -29.670   85.390  120.510
 3pvl A   259 K H  -57.394  -42.117 -176.019  -33.050   83.680  120.170
 3pvl A   260 S H -101.048   -4.709 -175.828  -34.660   86.890  118.930

 1olm A   165 K H  -58.485  -44.290  178.347  -18.190   26.860   34.570
 1olm A   166 P H  -54.207  -40.537  179.122  -20.510   27.770   31.700
 1olm A   167 A H  -68.632  -40.269  178.176  -17.580   27.350   29.320
 1olm A   168 V H  -64.277  -39.902 -179.768  -16.620   24.010   30.870
 1olm A   169 E H  -64.579  -46.221  177.357  -20.200   22.770   30.560
 1olm A   170 A H  -61.835  -40.400  175.989  -20.420   23.710   26.890
 1olm A   171 Y H  -61.031  -41.684 -179.734  -17.050   22.040   26.320
 1olm A   172 G H  -64.725  -34.901  176.189  -18.320   18.890   28.020
 1olm A   173 E H  -61.587  -44.892  174.868  -21.320   18.880   25.690

 3hhs B   157 S L  -56.740  -27.996 -178.958  -33.180   63.120   11.160
 3hhs B   158 K H  -61.896  -26.336  178.200  -33.390   59.410   11.960
 3hhs B   159 V H  -57.966  -36.401 -170.274  -37.080   59.940   12.680
 3hhs B   160 F H  -87.544  -22.923  164.380  -37.760   60.630    9.010
 3hhs B   161 L H  -57.774  -47.024  176.233  -35.850   57.570    7.840
 3hhs B   162 R H  -68.694  -41.666 -177.245  -38.400   55.590    9.840
 3hhs B   163 A H  -63.137  -40.602  178.153  -41.260   57.860    8.790
 3hhs B   164 R H  -64.964  -38.675  175.845  -40.450   57.400    5.110
 3hhs B   165 E H  -61.553  -45.781 -178.772  -40.400   53.630    5.610

 2xwu B   159 G H  -57.776  -43.180 -177.253   -1.200   18.930  -46.910
 2xwu B   160 Q H  -64.575  -42.203 -179.817   -1.510   15.160  -47.270
 2xwu B   161 G H  -64.539  -38.619 -178.427    2.210   14.580  -46.790
 2xwu B   162 R H  -71.547  -41.770 -179.151    2.280   16.760  -43.680
 2xwu B   163 C H  -65.651  -42.412  178.401   -0.810   15.170  -42.120
 2xwu B   164 L H  -65.091  -38.066  177.630    0.510   11.650  -42.700
 2xwu B   165 A H  -67.588  -38.780  177.409    3.860   12.640  -41.200
 2xwu B   166 L H  -65.019  -42.313  178.244    2.110   14.150  -38.180
 2xwu B   167 L H  -65.005  -43.032  176.108    0.070   10.990  -37.680

 3hno A    90 R H  -64.997  -41.211  179.513   57.330   66.700   22.190
 3hno A    91 R H  -62.496  -35.559  177.938   54.060   64.830   21.620
 3hno A    92 E H  -64.267  -50.465 -176.141   52.340   67.180   24.060
 3hno A    93 Y H  -67.573  -35.438  175.295   53.540   70.370   22.360
 3hno A    94 E H  -65.839  -37.462  176.050   52.730   68.960   18.930
 3hno A    95 R H  -64.151  -41.271  179.832   49.230   68.150   20.180
 3hno A    96 L H  -58.966  -48.441 -179.026   48.810   71.710   21.440
 3hno A    97 I H  -65.951  -37.610  176.714   49.660   73.210   18.050
 3hno A    98 E H  -58.116  -48.314 -178.527   47.420   70.700   16.300

 3hj4 A    82 E H  -44.199  -51.491 -174.205   85.330   17.710   -9.130
 3hj4 A    83 R H  -64.531  -35.038 -179.962   85.450   20.240  -11.960
 3hj4 A    84 V H  -74.431  -41.542  178.362   81.660   20.490  -12.110
 3hj4 A    85 D H  -62.613  -34.775  176.687   81.240   20.800   -8.340
 3hj4 A    86 E H  -62.225  -45.422  177.722   83.760   23.650   -8.400
 3hj4 A    87 Q H  -64.585  -37.300  175.404   81.650   25.540  -10.930
 3hj4 A    88 N H  -63.995  -36.771  175.727   78.570   24.820   -8.820
 3hj4 A    89 N H  -65.506  -37.787  175.820   80.430   26.300   -5.850
 3hj4 A    90 K H  -63.925  -41.770  179.985   81.140   29.400   -7.940

 2ddh A   283 S H  -61.175  -41.746  175.235   37.480   10.700   60.540
 2ddh A   284 F H  -61.058  -42.625 -178.689   34.020   11.240   62.000
 2ddh A   285 L H  -62.752  -37.550  177.378   34.590    8.400   64.460
 2ddh A   286 V H  -64.669  -42.554  174.976   37.810   10.030   65.640
 2ddh A   287 G H  -63.998  -38.572  179.140   35.950   13.290   66.240
 2ddh A   288 N H  -64.102  -38.231  176.317   33.220   11.350   68.020
 2ddh A   289 A H  -63.314  -45.128  178.689   35.820    9.820   70.330
 2ddh A   290 A H  -61.689  -44.769 -176.360   37.230   13.250   71.150
 2ddh A   291 Q H  -68.171  -45.014 -179.658   33.780   14.730   71.780

 3qhb A   113 S H  -60.920  -21.338  178.562   11.750   21.450   -9.200
 3qhb A   114 R H  -70.875  -21.868 -176.627   11.300   19.830   -5.790
 3qhb A   115 G H  -62.375  -54.212 -179.605   13.710   22.390   -4.330
 3qhb A   116 L H  -73.769  -36.960  176.119   11.400   25.390   -4.640
 3qhb A   117 R H  -54.985  -53.280 -178.244    8.290   23.270   -4.150
 3qhb A   118 R H  -65.585  -34.228  176.702    9.500   21.980   -0.780
 3qhb A   119 A H  -59.787  -46.961  178.635   10.660   25.480    0.160
 3qhb A   120 L H  -67.776  -40.770  179.103    7.150   26.850   -0.340
 3qhb A   121 E H  -65.040  -35.424  177.946    5.580   23.840    1.360

 3p8c A   563 R H  -60.472  -43.339 -178.741   39.800   42.660  252.750
 3p8c A   564 T H  -67.845  -41.751 -178.848   37.770   44.950  255.010
 3p8c A   565 M H  -67.672  -41.364  174.933   40.370   44.920  257.790
 3p8c A   566 L H  -64.844  -38.612  178.784   43.190   45.650  255.350
 3p8c A   567 E H  -58.879  -43.977 -174.876   41.070   48.390  253.790
 3p8c A   568 S H  -67.500  -23.116 -179.197   40.630   50.160  257.130
 3p8c A   569 L H  -72.556  -38.167 -177.212   44.400   50.210  257.620
 3p8c A   570 I H  -97.086   -1.755 -173.434   45.070   52.200  254.450
 3p8c A   571 A L  -78.357  -47.046   38.515   41.820   54.160  254.660

 3o2t A   241 S H  -65.000  -32.695  173.666    5.540   17.960  -26.300
 3o2t A   242 I H  -68.104  -42.374  174.601    6.460   19.130  -22.800
 3o2t A   243 N H  -57.032  -46.363 -177.474    6.950   15.510  -21.750
 3o2t A   244 L H  -64.966  -47.339  179.939    9.210   14.910  -24.750
 3o2t A   245 T H  -62.566  -40.612  178.778   11.280   18.050  -24.230
 3o2t A   246 T H  -64.055  -42.246  177.973   11.620   17.300  -20.520
 3o2t A   247 A H  -64.990  -38.237  177.327   12.780   13.750  -21.260
 3o2t A   248 L H  -61.907  -45.186  178.505   15.280   15.100  -23.790
 3o2t A   249 G H  -64.948  -39.909  177.951   16.730   17.480  -21.200

 2wtm A   135 A L  -78.913   -8.851 -170.928  -27.620    1.310  103.700
 2wtm A   136 M L  -94.733   -1.338 -171.878  -29.500    1.660  106.980
 2wtm A   137 I H  -58.444  -46.212 -178.677  -28.140    5.090  107.850
 2wtm A   138 P H  -58.730  -50.768 -177.887  -31.160    7.000  106.540
 2wtm A   139 E H  -66.764  -43.779  179.886  -33.690    4.840  108.390
 2wtm A   140 I H  -66.636  -33.377  172.601  -31.610    4.640  111.560
 2wtm A   141 A H  -65.441  -34.157  175.105  -31.170    8.410  111.420
 2wtm A   142 R H  -64.980  -32.912  179.622  -34.960    8.620  111.250
 2wtm A   143 T H  -83.276  -14.895  169.895  -35.090    6.590  114.460

 1zoi A   178 E H  -65.046  -32.690  177.239   77.540    7.220   57.820
 1zoi A   179 G H  -66.327  -48.613  179.924   74.380    6.260   59.700
 1zoi A   180 I H  -64.935  -42.432  179.192   73.280    9.870   60.180
 1zoi A   181 I H  -64.844  -42.827  179.335   74.210   10.790   56.610
 1zoi A   182 G H  -65.152  -37.826  178.258   72.400    7.760   55.210
 1zoi A   183 N H  -65.355  -42.027  173.379   69.320    8.590   57.280
 1zoi A   184 W H  -58.950  -49.350  178.503   69.330   12.120   55.900
 1zoi A   185 W H  -60.612  -42.853 -177.945   69.680   10.760   52.370
 1zoi A   186 R H  -57.621  -53.120 -175.839   66.980    8.160   52.990

 3l6x A   206 E H  -60.119  -35.528  178.594  -50.900   19.050   25.740
 3l6x A   207 S H  -62.926  -43.495  178.986  -47.390   18.700   27.170
 3l6x A   208 V H  -69.067  -40.158  176.255  -47.710   14.910   27.290
 3l6x A   209 L H  -62.830  -38.538  177.720  -49.260   14.820   23.820
 3l6x A   210 T H  -62.238  -44.613  177.913  -46.370   16.940   22.550
 3l6x A   211 N H  -58.601  -48.533 -173.319  -43.840   14.480   23.980
 3l6x A   212 T H  -70.242  -40.395  178.149  -45.560   11.450   22.450
 3l6x A   213 A H  -63.921  -40.127  177.505  -46.130   13.060   19.050
 3l6x A   214 G H  -65.001  -41.260  178.448  -42.480   14.090   18.910

 1ya0 A   250 I H  -58.553  -44.977  179.219   30.500   58.900  103.080
 1ya0 A   251 K H  -60.000  -52.867 -179.737   33.720   57.970  104.880
 1ya0 A   252 A H  -65.006  -34.311  177.615   31.930   56.500  107.900
 1ya0 A   253 F H  -62.296  -48.037  178.715   29.400   54.850  105.590
 1ya0 A   254 I H  -65.005  -38.299  176.384   32.120   53.050  103.640
 1ya0 A   255 K H  -59.922  -42.305  177.762   33.840   52.120  106.890
 1ya0 A   256 F H  -55.012  -47.646 -178.407   30.610   50.520  108.100
 1ya0 A   257 H H  -75.056  -25.008  171.477   30.480   48.280  105.030
 1ya0 A   258 G H  -63.736  -46.889  178.680   34.210   47.660  105.380

 1xkz A   158 V H  -76.246  -45.178 -177.051   -4.360    1.190  -50.120
 1xkz A   159 I H  -63.312  -49.736 -176.095   -3.410    4.860  -49.820
 1xkz A   160 V H  -66.437  -43.277  179.267   -5.040    5.440  -46.440
 1xkz A   161 F H  -62.716  -49.772  178.690   -3.780    2.170  -44.950
 1xkz A   162 K H  -58.028  -45.261 -179.348   -0.220    2.710  -46.170
 1xkz A   163 N H  -66.699  -42.907 -179.048   -0.240    6.300  -44.910
 1xkz A   164 M H  -56.196  -41.097 -175.599   -1.810    5.370  -41.580
 1xkz A   165 M H  -90.004  -34.771 -171.972    0.980    2.900  -40.840
 1xkz A   166 E H -102.206  -20.305  179.007    3.840    4.520  -42.750

 2q12 A    83 S H  -58.156  -41.411  177.299   44.680  -20.010    3.550
 2q12 A    84 S H  -61.147  -47.030  178.582   44.530  -18.900   -0.080
 2q12 A    85 T H  -57.649  -45.357 -174.835   40.730  -18.850   -0.020
 2q12 A    86 L H  -72.171  -30.975  173.538   40.650  -16.840    3.210
 2q12 A    87 Q H  -64.992  -39.101  176.438   43.220  -14.390    1.860
 2q12 A    88 Q H  -64.922  -40.012  176.208   40.950  -13.800   -1.130
 2q12 A    89 F H  -64.568  -44.275 -176.000   38.040  -13.180    1.240
 2q12 A    90 S H  -66.690  -31.673  176.516   40.090  -10.830    3.420
 2q12 A    91 K H  -64.479  -50.148  178.899   41.110   -8.810    0.360

 1pcx A   425 S H  -60.940  -45.956 -177.336  -19.390   70.710   93.960
 1pcx A   426 T H  -62.506  -48.027 -177.644  -16.040   69.460   95.240
 1pcx A   427 E H  -67.873  -42.870  177.781  -15.770   66.590   92.750
 1pcx A   428 F H  -60.498  -46.248 -179.337  -17.010   68.690   89.840
 1pcx A   429 A H  -61.420  -46.980 -179.765  -14.550   71.480   90.640
 1pcx A   430 K H  -65.447  -32.097  179.967  -11.610   69.090   90.950
 1pcx A   431 H H  -65.021  -48.252 -175.328  -12.660   67.380   87.720
 1pcx A   432 I H  -76.341  -11.212  174.148  -12.610   70.540   85.600
 1pcx A   433 S H  -92.222  -13.731 -178.959   -9.270   71.460   87.150

 2xwu B   447 Y H  -57.034  -47.234  179.236  -34.850  -37.670  -26.120
 2xwu B   448 D H  -63.046  -42.989 -177.965  -37.670  -35.980  -28.020
 2xwu B   449 K H  -61.847  -50.128 -177.467  -35.350  -34.870  -30.820
 2xwu B   450 L H  -69.337  -47.770  178.705  -33.810  -38.300  -31.390
 2xwu B   451 G H  -55.170  -44.250  178.644  -37.030  -40.250  -30.870
 2xwu B   452 R H  -59.653  -49.248 -179.179  -38.790  -38.000  -33.390
 2xwu B   453 L H  -60.288  -39.580 -172.769  -36.060  -38.460  -36.000
 2xwu B   454 L H  -69.989  -36.140 -170.106  -35.990  -42.230  -35.500
 2xwu B   455 T H -106.295  -32.867 -171.450  -39.720  -42.810  -35.870

 2uy1 A   284 E H  -67.525  -39.400  179.856   -4.670  -10.760   49.320
 2uy1 A   285 L H  -70.426  -34.765 -179.386   -1.300  -11.730   50.810
 2uy1 A   286 D H  -71.426  -40.529  173.656    0.500  -10.980   47.550
 2uy1 A   287 L H  -65.534  -36.997  173.301   -1.090   -7.540   47.290
 2uy1 A   288 L H  -61.149  -45.204 -179.162   -0.140   -7.030   50.940
 2uy1 A   289 R H  -62.178  -41.648 -178.357    3.440   -8.020   50.160
 2uy1 A   290 I H  -60.920  -46.667 -172.898    3.630   -5.610   47.220
 2uy1 A   291 N H  -80.006  -23.110  169.000    2.450   -2.580   49.190
 2uy1 A   292 H H  -70.100  -43.911  172.593    4.640   -3.500   52.150

 1wa5 C   857 S H  -61.160  -57.423 -176.243    2.460   48.210   24.750
 1wa5 C   858 S H  -65.026  -29.536  178.397    5.980   46.880   25.290
 1wa5 C   859 T H  -68.627  -45.365 -179.198    4.560   43.860   27.120
 1wa5 C   860 M H  -65.414  -35.027  175.998    2.260   42.880   24.250
 1wa5 C   861 N H  -59.668  -42.247  178.669    5.150   43.220   21.820
 1wa5 C   862 S H  -69.604  -42.244  179.817    7.100   40.650   23.830
 1wa5 C   863 I H  -60.791  -46.919 -176.964    4.090   38.350   24.200
 1wa5 C   864 I H  -65.372  -46.995  178.509    3.320   38.370   20.470
 1wa5 C   865 E H  -58.712  -41.192 -178.572    6.930   37.810   19.420

 1ya0 A   340 G H  -58.513  -41.136  179.317   12.050   55.170  107.080
 1ya0 A   341 I H  -62.359  -42.993 -179.313   14.130   58.360  107.030
 1ya0 A   342 L H  -65.022  -33.882 -179.217   13.890   58.610  103.240
 1ya0 A   343 C H  -75.475  -14.310 -176.273   10.120   58.170  103.410
 1ya0 A   344 K H  -92.703  -38.147 -170.314    9.920   61.030  105.910
 1ya0 A   345 C H  -55.424  -41.143 -179.916   12.020   63.710  104.210
 1ya0 A   346 P H  -53.067  -52.072 -170.335    9.440   64.260  101.470
 1ya0 A   347 L H  -74.509  -10.246 -178.131    6.590   65.090  103.840
 1ya0 A   348 Q L  -84.272  112.974  148.540    8.810   67.440  105.840

 2iya A    84 E H  -54.210  -51.401 -179.360   47.750   55.060   20.470
 2iya A    85 S H  -67.924  -39.974 -178.882   46.330   52.730   17.820
 2iya A    86 A H  -60.690  -43.051 -179.230   44.370   50.700   20.380
 2iya A    87 M H  -64.682  -39.470  176.450   42.600   53.790   21.700
 2iya A    88 G H  -60.521  -41.221  179.397   41.640   54.830   18.170
 2iya A    89 L H  -64.817  -40.987 -178.907   40.110   51.400   17.600
 2iya A    90 F H  -70.718  -29.727  173.896   38.120   51.590   20.830
 2iya A    91 L H  -64.332  -53.698  179.924   36.880   55.050   19.830
 2iya A    92 D H  -61.996  -37.461  175.122   35.570   53.870   16.470

 1e4f T   310 K H  -61.754  -33.338  174.404   16.880  -17.420   16.600
 1e4f T   311 K H  -57.883  -49.429  172.984   17.180  -17.260   12.810
 1e4f T   312 F H  -54.926  -48.580 -177.931   18.540  -13.730   13.150
 1e4f T   313 F H  -56.399  -47.037 -175.998   20.850  -14.880   15.940
 1e4f T   314 R H  -67.386  -35.039  177.341   22.290  -17.730   13.880
 1e4f T   315 E H  -66.091  -34.054  174.422   22.840  -15.460   10.880
 1e4f T   316 V H  -72.798  -40.003  174.457   24.850  -13.160   13.140
 1e4f T   317 E H  -53.914  -39.809  177.784   26.730  -16.140   14.550
 1e4f T   318 A H  -65.024  -30.464 -178.160   27.800  -16.870   10.970

 3ec2 A   152 V H  -73.047  -23.755  174.385    9.600   28.240   16.740
 3ec2 A   153 R H  -78.268  -35.926  173.039   10.080   24.740   15.340
 3ec2 A   154 I H  -59.314  -38.829  175.764   12.270   23.830   18.310
 3ec2 A   155 S H  -62.155  -49.894 -177.038    9.330   24.850   20.500
 3ec2 A   156 A H  -65.087  -39.373 -177.355    6.860   22.710   18.570
 3ec2 A   157 D H  -69.782  -39.512  174.927    9.210   19.730   18.420
 3ec2 A   158 L H  -68.371  -37.880 -176.989    9.910   19.870   22.160
 3ec2 A   159 A H  -66.582  -27.668 -176.781    6.210   20.400   22.890
 3ec2 A   160 S H  -67.876  -18.800 -173.937    5.330   17.210   21.030

 1rkt A   107 A H  -46.658  -54.326 -179.002   45.660   39.050   14.780
 1rkt A   108 P H  -56.380  -36.841 -178.281   46.840   35.490   14.160
 1rkt A   109 V H  -74.263  -39.808  178.302   49.530   36.820   11.820
 1rkt A   110 Q H  -65.031  -39.204  178.739   50.690   39.520   14.220
 1rkt A   111 F H  -58.954  -49.337  178.828   50.960   36.980   17.030
 1rkt A   112 E H  -60.001  -42.640  177.494   53.270   34.750   15.000
 1rkt A   113 Y H  -59.237  -39.854 -175.528   55.360   37.780   14.030
 1rkt A   114 L H  -71.279  -38.961 -173.853   55.680   38.770   17.680
 1rkt A   115 V H  -60.118  -35.303 -172.143   56.670   35.340   18.960

 2afb A   230 R H  -64.591  -38.241 -177.434   79.420   21.960  -20.900
 2afb A   231 E H  -63.634  -43.422 -177.546   82.340   21.360  -23.270
 2afb A   232 A H  -70.038  -36.871  175.456   84.650   23.770  -21.450
 2afb A   233 Y H  -64.711  -42.137  173.739   83.710   22.320  -18.060
 2afb A   234 A H  -65.019  -35.324 -178.806   84.470   18.850  -19.400
 2afb A   235 K H  -63.836  -49.485 -177.901   87.680   20.220  -20.890
 2afb A   236 I H  -69.013  -31.287  176.103   89.040   21.600  -17.620
 2afb A   237 A H  -65.001  -41.982  177.385   87.960   18.430  -15.810
 2afb A   238 E H  -64.125  -44.756 -178.737   90.000   16.330  -18.230

 3h04 A   173 F H  -60.141  -20.871 -177.674   45.550    3.970    2.770
 3h04 A   174 L H  -62.651  -23.025  174.202   49.020    4.660    1.390
 3h04 A   175 I H  -61.828  -42.265  178.406   48.480    8.280    2.430
 3h04 A   176 Y H  -70.000  -41.670  176.238   48.440    7.170    6.070
 3h04 A   177 V H  -57.558  -44.968  175.964   51.450    4.900    5.550
 3h04 A   178 Y H  -60.093  -51.536 -178.323   53.350    7.860    4.110
 3h04 A   179 A H  -52.050  -51.637 -178.600   52.290   10.170    6.930
 3h04 A   180 R H  -66.805  -38.894 -172.859   53.480    7.760    9.620
 3h04 A   181 G H  -77.772   -9.690  179.329   56.590    6.720    7.710

 1rm6 A   321 I H  -59.636  -44.139 -179.849   -1.980   56.530  160.830
 1rm6 A   322 I H  -72.792  -41.900 -176.952    1.580   56.580  162.160
 1rm6 A   323 T H  -58.629  -44.550 -175.066    2.590   59.760  160.340
 1rm6 A   324 I H  -73.034  -23.763  173.913   -0.240   61.810  161.820
 1rm6 A   325 L H  -74.641  -36.284 -179.120    0.610   60.530  165.290
 1rm6 A   326 Y H  -62.144  -26.871 -174.543    4.250   61.560  164.880
 1rm6 A   327 T H  -59.647  -28.960  178.392    3.130   65.150  164.370
 1rm6 A   328 G H -114.645  -18.233 -173.129    2.500   65.420  168.110
 1rm6 A   329 A H  -61.828  -34.118 -178.639    4.410   62.370  169.310

 3apz A    83 S H  -81.630  -20.826  172.317   24.830  -17.500   60.740
 3apz A    84 E H  -69.998  -28.675  173.638   28.010  -17.410   58.680
 3apz A    85 L H  -79.388  -35.693  175.926   25.770  -16.540   55.740
 3apz A    86 R H  -59.765  -40.143  173.985   23.880  -14.000   57.840
 3apz A    87 V H  -61.465  -46.952 -178.229   27.200  -12.260   58.440
 3apz A    88 R H  -61.629  -39.597 -179.085   28.000  -12.310   54.720
 3apz A    89 Q H  -69.868  -34.971  172.747   24.590  -10.860   53.850
 3apz A    90 R H  -65.102  -34.217  179.103   25.100   -8.100   56.400
 3apz A    91 G H  -54.998  -44.577 -179.261   28.450   -7.400   54.750

 2ppq A    59 K L -133.014    8.573 -176.150    3.520   31.120   29.060
 2ppq A    60 N L -104.713   13.647 -173.838    2.990   28.690   26.180
 2ppq A    61 D H  -82.012  -46.791 -175.502    6.580   28.840   24.950
 2ppq A    62 L H  -65.085  -44.352  171.884    8.240   26.170   27.080
 2ppq A    63 P H  -47.285  -45.527  177.906    5.510   23.640   26.310
 2ppq A    64 F H  -64.291  -50.352 -173.817    6.380   24.210   22.650
 2ppq A    65 F H  -64.558  -55.047 -177.040   10.150   24.050   23.140
 2ppq A    66 L H  -68.251  -38.057  176.420   10.330   21.040   25.460
 2ppq A    67 G H  -63.121  -38.870  176.695    7.490   19.280   23.650

 1vr5 A   433 W H  -55.035  -36.842 -178.391   97.160   26.430  145.310
 1vr5 A   434 S H  -60.896  -37.373 -178.662   94.170   25.990  147.610
 1vr5 A   435 Y H  -67.628  -53.049 -178.142   95.600   28.520  150.060
 1vr5 A   436 F H  -63.676  -33.559  174.808   96.360   31.260  147.550
 1vr5 A   437 N H  -65.661  -41.954  179.209   92.970   30.660  145.950
 1vr5 A   438 G H  -65.165  -29.288  179.017   91.270   31.030  149.330
 1vr5 A   439 V H  -79.243  -48.479 -161.917   93.110   34.320  149.800
 1vr5 A   440 F H -106.325  -10.491 -177.118   92.840   35.890  146.370
 1vr5 A   441 Y L  -16.197   91.348 -168.972   89.770   34.190  144.910

 2xsa A   306 S H  -62.549  -26.172  177.511   -4.780   10.550    2.850
 2xsa A   307 D H  -63.766  -37.047 -178.720   -5.730   14.180    2.230
 2xsa A   308 L H  -82.752  -29.032  171.849   -7.700   14.230    5.480
 2xsa A   309 V H  -67.669  -39.755  173.436   -4.980   12.330    7.330
 2xsa A   310 A H  -65.925  -38.533  173.800   -2.530   14.970    6.130
 2xsa A   311 L H  -58.137  -43.583  176.862   -5.030   17.590    7.270
 2xsa A   312 L H  -51.031  -48.485 -179.155   -4.990   15.970   10.700
 2xsa A   313 C H  -66.018  -41.627 -179.542   -1.240   16.550   10.940
 2xsa A   314 D H  -62.262  -42.571  179.114   -1.510   20.100    9.600

 3dwb A   121 Q H  -69.836  -28.645  175.276   89.260   -4.040   50.000
 3dwb A   122 D H  -64.550  -50.409  176.749   87.620   -4.110   53.430
 3dwb A   123 T H  -64.537  -37.382  176.525   89.630   -1.110   54.610
 3dwb A   124 L H  -58.976  -47.111  177.485   89.100    0.510   51.220
 3dwb A   125 Q H  -59.826  -45.909 -174.145   85.330    0.190   51.620
 3dwb A   126 V H  -64.862  -48.043 -173.670   85.410    1.510   55.180
 3dwb A   127 V H  -69.282  -26.921 -178.177   87.600    4.560   54.560
 3dwb A   128 T H  -88.618  -31.573 -175.710   85.580    5.560   51.490
 3dwb A   129 A H  -94.322  -31.798 -172.416   82.140    4.870   52.930

 3c3r A    83 E H  -65.996  -24.219  177.270   12.870   20.950   10.890
 3c3r A    84 G H  -63.548  -48.805  177.728    9.370   19.450   10.990
 3c3r A    85 A H  -63.787  -37.605  179.440    9.440   19.120   14.780
 3c3r A    86 L H  -65.001  -45.512  178.923   10.970   22.600   15.050
 3c3r A    87 E H  -58.429  -40.002  176.871    8.250   24.170   12.910
 3c3r A    88 T H  -62.300  -46.437  174.084    5.640   22.590   15.170
 3c3r A    89 L H  -56.479  -44.755 -178.466    7.380   24.050   18.220
 3c3r A    90 L H  -65.431  -39.442  176.949    7.510   27.430   16.480
 3c3r A    91 R H  -61.637  -45.831 -177.051    3.820   27.240   15.590

 1ydx A   173 A H  -59.479  -43.047 -179.332   22.500   54.830   -6.650
 1ydx A   174 N H  -67.420  -42.671  178.982   24.410   51.550   -6.620
 1ydx A   175 T H  -53.256  -46.110 -173.418   26.750   52.700   -3.860
 1ydx A   176 L H  -86.299  -24.642  179.718   23.860   53.450   -1.520
 1ydx A   177 S H  -66.487  -40.071  178.993   21.650   50.590   -2.710
 1ydx A   178 V H  -56.951  -44.398  179.286   24.140   47.990   -1.500
 1ydx A   179 F H  -66.704  -46.440  177.886   23.960   49.400    2.030
 1ydx A   180 D H  -54.536  -47.019 -176.267   20.170   49.670    1.960
 1ydx A   181 E H  -67.554  -39.771  179.082   19.830   46.050    0.840

 1ihu A   452 G H  -62.349  -38.526  179.720    1.030   25.220   78.580
 1ihu A   453 H H  -69.840  -40.014  174.509    1.200   24.460   74.860
 1ihu A   454 T H  -63.095  -42.175  179.677   -0.600   21.150   75.350
 1ihu A   455 L H  -64.967  -40.687  176.719   -3.240   22.900   77.460
 1ihu A   456 L H  -60.933  -42.237  177.614   -3.700   25.560   74.780
 1ihu A   457 L H  -65.001  -38.817  176.660   -4.210   22.840   72.180
 1ihu A   458 L H  -67.228  -37.048  179.668   -6.720   21.140   74.480
 1ihu A   459 D H  -69.783  -30.629  176.611   -8.500   24.450   75.030
 1ihu A   460 A H  -61.988  -32.407 -175.252   -8.730   24.930   71.270

 3hsi A   105 A L  -37.205  -55.243 -175.619   27.910   39.410   41.830
 3hsi A   106 T L -110.193  169.813  176.041   27.120   43.000   40.890
 3hsi A   107 N H  -62.036  -36.589  176.560   29.100   46.230   40.550
 3hsi A   108 A H  -55.007  -44.989  177.401   27.430   47.430   43.740
 3hsi A   109 D H  -60.665  -36.071 -177.099   29.030   44.520   45.590
 3hsi A   110 W H  -69.770  -37.987  174.292   32.400   45.460   44.100
 3hsi A   111 Y H  -58.149  -46.641 -179.198   32.130   49.020   45.400
 3hsi A   112 C H  -64.901  -42.309  178.715   31.510   47.700   48.910
 3hsi A   113 E H  -59.830  -45.705  179.932   34.370   45.210   48.660

position:  4  neighbors: 200

 2z07 A   168 P H  -53.923  -24.872 -178.266   22.750    7.910  146.950
 2z07 A   169 A H  -63.921  -32.280 -173.976   23.990   10.570  144.530
 2z07 A   170 W H  -84.848   -0.040 -172.696   22.850    8.510  141.540
 2z07 A   171 D H  -57.667  -59.989 -177.064   19.340    8.150  142.960
 2z07 A   172 K H  -65.377  -48.198  178.322   17.620   10.990  141.110
 2z07 A   173 P H  -49.595  -47.566 -175.573   19.730   10.650  137.970
 2z07 A   174 L H  -66.627  -38.404  179.408   18.810    6.970  137.680
 2z07 A   175 S H  -48.917  -33.418 -172.957   15.100    7.630  138.190
 2z07 A   176 R L  -74.917  -14.669 -175.856   15.120    9.420  134.850

 3o2t A   130 V H  -69.813  -38.997  177.205   19.100   11.090    1.230
 3o2t A   131 A H  -62.577  -44.381  176.809   17.380    7.890    2.350
 3o2t A   132 L H  -58.621  -51.142  178.276   19.810    5.820    0.300
 3o2t A   133 Q H  -54.869  -44.357  178.914   22.800    7.660    1.750
 3o2t A   134 W H  -56.667  -49.100 -176.459   21.420    7.110    5.250
 3o2t A   135 M H  -66.000  -31.055  178.564   21.060    3.360    4.730
 3o2t A   136 V H  -74.961  -39.790 -174.082   24.580    3.170    3.310
 3o2t A   137 K H  -82.819  -19.387 -178.354   26.180    5.240    6.070
 3o2t A   138 S L -130.718  113.451  156.274   24.270    3.500    8.850

 2w53 A   108 K H  -63.748  -35.545  177.526   21.300   23.880   30.950
 2w53 A   109 T H  -71.303  -40.042  171.198   20.540   20.510   32.560
 2w53 A   110 M H  -57.683  -39.968 -179.681   17.320   20.270   30.570
 2w53 A   111 E H  -61.920  -46.090  176.925   19.400   21.000   27.470
 2w53 A   112 I H  -56.150  -46.225 -178.319   21.740   18.090   28.190
 2w53 A   113 M H  -62.430  -53.135 -172.359   18.780   15.740   28.620
 2w53 A   114 L H  -71.043  -34.398 -175.399   16.830   16.800   25.540
 2w53 A   115 R L -101.574   23.382  173.686   19.870   17.170   23.290
 2w53 A   116 S L  -87.472 -114.383  174.199   21.480   13.910   24.370

 2hpi A   349 A H  -53.290  -32.545  179.859  -71.830  -40.680    6.650
 2hpi A   350 L H  -73.542  -42.893  179.885  -71.680  -42.070   10.190
 2hpi A   351 A H  -63.684  -41.610  178.131  -69.460  -39.280   11.520
 2hpi A   352 E H  -57.886  -40.660  178.320  -71.720  -36.620   10.020
 2hpi A   353 A H  -70.040  -43.294 -176.732  -74.650  -38.130   11.910
 2hpi A   354 L H  -61.356  -33.629  179.396  -72.720  -38.560   15.150
 2hpi A   355 A H  -63.461  -27.461 -176.295  -71.840  -34.870   15.140
 2hpi A   356 R H  -74.658  -33.454 -174.885  -75.560  -34.070   15.250
 2hpi A   357 V L  -54.724  125.636 -171.016  -76.230  -36.040   18.430

 2qik A   115 W H  -64.673  -40.166 -176.999   -6.290   39.930   -1.260
 2qik A   116 K H  -72.821  -37.020  173.732   -6.990   41.250    2.230
 2qik A   117 E H  -65.260  -39.332  175.374   -3.340   42.110    2.820
 2qik A   118 H H  -58.272  -48.243 -179.534   -3.330   43.900   -0.540
 2qik A   119 Q H  -59.663  -48.923 -175.640   -6.340   45.990    0.490
 2qik A   120 M H  -58.294  -44.859 -177.949   -4.910   46.910    3.880
 2qik A   121 I H  -74.982  -50.081 -171.680   -1.610   48.120    2.430
 2qik A   122 S H  -69.565  -24.954  179.276   -2.810   49.630   -0.840
 2qik A   123 K L  -98.458    3.216 -178.965   -5.620   51.510    0.900

 1mpx A   196 V H  -62.772  -19.839 -172.975   35.700   77.610    8.880
 1mpx A   197 N H  -82.457   -4.232 -177.151   37.150   79.180    5.740
 1mpx A   198 F H  -56.413  -44.200 -178.372   33.790   79.060    3.980
 1mpx A   199 D H  -68.494  -34.509  176.419   32.900   82.590    5.100
 1mpx A   200 Y H  -60.330  -39.601  178.981   36.320   83.860    4.030
 1mpx A   201 F H  -52.431  -53.001 -176.902   35.600   82.640    0.500
 1mpx A   202 T H  -77.543  -18.335  179.942   32.570   84.890    0.120
 1mpx A   203 G H  -72.565  -41.073 -169.107   34.260   87.640    2.130
 1mpx A   204 Q H -109.319  -20.049 -172.048   37.220   88.140   -0.200

 3eo5 A    92 S L  131.823  -42.994 -177.366   10.050   18.920   65.740
 3eo5 A    93 I H  -65.042  -26.068  179.488   12.300   19.610   68.730
 3eo5 A    94 W H  -76.491  -26.975  172.148    9.990   17.500   70.890
 3eo5 A    95 D H  -70.554  -37.771  173.565   10.540   14.560   68.560
 3eo5 A    96 A H  -65.035  -45.591  178.237   14.280   15.030   69.040
 3eo5 A    97 I H  -65.032  -39.987  178.099   13.810   15.260   72.800
 3eo5 A    98 A H  -65.009  -33.846  174.054   11.480   12.250   72.750
 3eo5 A    99 G H  -63.232  -46.853  177.948   14.190   10.350   70.870
 3eo5 A   100 C H  -65.314  -41.594 -169.827   16.720   11.200   73.570

 1t1u A   384 G H  -60.807  -41.657  178.614   22.450   -1.520   11.410
 1t1u A   385 H H  -60.835  -41.496  175.836   20.800   -4.940   11.300
 1t1u A   386 L H  -60.643  -44.475  179.600   23.280   -6.200   13.890
 1t1u A   387 A H  -61.362  -41.596  179.634   22.520   -3.210   16.110
 1t1u A   388 S H  -68.921  -43.391 -178.939   18.790   -3.860   15.840
 1t1u A   389 S H  -64.461  -33.223  175.153   19.130   -7.610   16.410
 1t1u A   390 A H  -56.744  -53.660  178.999   21.170   -6.890   19.540
 1t1u A   391 E H  -55.204  -46.377 -178.038   18.300   -4.940   21.110
 1t1u A   392 K H  -58.744  -44.381  179.735   15.820   -7.670   20.180

 1xkz A   159 I H  -63.312  -49.736 -176.095   -3.410    4.860  -49.820
 1xkz A   160 V H  -66.437  -43.277  179.267   -5.040    5.440  -46.440
 1xkz A   161 F H  -62.716  -49.772  178.690   -3.780    2.170  -44.950
 1xkz A   162 K H  -58.028  -45.261 -179.348   -0.220    2.710  -46.170
 1xkz A   163 N H  -66.699  -42.907 -179.048   -0.240    6.300  -44.910
 1xkz A   164 M H  -56.196  -41.097 -175.599   -1.810    5.370  -41.580
 1xkz A   165 M H  -90.004  -34.771 -171.972    0.980    2.900  -40.840
 1xkz A   166 E H -102.206  -20.305  179.007    3.840    4.520  -42.750
 1xkz A   167 Q L -143.497  109.894 -158.984    2.830    8.170  -42.380

 3q98 A   135 A L  131.955  -38.712  178.268   17.990   65.840   39.930
 3q98 A   136 Y H  -56.985  -51.327 -176.049   14.580   64.160   40.050
 3q98 A   137 M H  -68.594  -26.671  175.254   15.100   62.810   43.570
 3q98 A   138 R H  -68.609  -37.990  175.800   16.450   66.190   44.650
 3q98 A   139 E H  -67.954  -37.254  175.141   13.200   67.810   43.540
 3q98 A   140 V H  -59.264  -49.650 -179.187   11.290   65.150   45.460
 3q98 A   141 G H  -59.883  -44.209  178.727   13.200   65.910   48.650
 3q98 A   142 A H  -64.160  -38.965  178.772   12.630   69.650   48.230
 3q98 A   143 A H  -65.009  -41.166  178.424    8.940   69.050   47.560

 2ch5 A   285 G H  -65.265  -41.841 -177.490   54.780  103.510   99.200
 2ch5 A   286 F H  -62.899  -46.344 -178.142   51.880  101.320  100.310
 2ch5 A   287 L H  -66.042  -38.131  176.702   51.300  103.210  103.560
 2ch5 A   288 L H  -61.043  -43.797 -177.998   51.490  106.550  101.760
 2ch5 A   289 A H  -64.940  -46.154 -173.804   48.850  105.440   99.250
 2ch5 A   290 L H  -76.465  -36.109  177.151   46.420  104.060  101.830
 2ch5 A   291 T H  -66.719  -45.292  176.256   46.940  106.870  104.340
 2ch5 A   292 Q H  -76.983  -23.312 -177.026   46.400  109.520  101.670
 2ch5 A   293 G H  -75.674  -41.886  174.685   43.800  107.300  100.000

 2dka A   201 K H  -58.854  -49.732 -178.623   20.840    1.950    9.100
 2dka A   202 S H  -63.516  -41.494  178.774   18.040   -0.140    7.610
 2dka A   203 F H  -63.093  -44.080 -178.496   16.330    2.940    6.170
 2dka A   204 Q H  -65.639  -40.610 -176.657   19.560    4.190    4.600
 2dka A   205 E H  -62.976  -40.663  176.638   20.430    0.810    3.100
 2dka A   206 I H  -72.978  -44.858 -179.975   17.090    0.620    1.290
 2dka A   207 Y H  -54.840  -38.779 -173.415   17.070    4.310    0.380
 2dka A   208 T L  -96.942    8.647  175.066   20.460    3.950   -1.290
 2dka A   209 I L  -50.031  -20.441  -25.982   19.580    0.670   -3.000

 1f0l A   177 A H  -64.998  -39.372 -176.632  -24.960   30.220   22.630
 1f0l A   178 M H  -64.955  -46.209 -177.661  -23.360   28.810   25.770
 1f0l A   179 Y H  -75.247  -33.680  170.607  -24.000   31.890   27.910
 1f0l A   180 E H  -58.134  -41.156  177.029  -27.450   32.330   26.410
 1f0l A   181 Y H  -64.179  -50.091 -177.755  -28.150   28.780   27.580
 1f0l A   182 M H  -65.344  -26.712  179.106  -26.790   29.380   31.080
 1f0l A   183 A H  -63.976  -21.600  179.953  -28.790   32.610   31.250
 1f0l A   184 Q H  -65.243  -21.709 -177.737  -31.910   30.440   31.320
 1f0l A   185 A H  -55.013  -44.811 -179.294  -30.990   29.480   34.880

 2z3t A    88 R L   93.459  109.233  178.707  -26.770   15.890   75.100
 2z3t A    89 A H  -64.856  -31.061  175.312  -26.650   17.640   71.720
 2z3t A    90 L H  -56.484  -43.109 -177.854  -26.910   14.220   70.090
 2z3t A    91 R H  -64.996  -37.060 -176.994  -30.350   13.770   71.650
 2z3t A    92 T H  -76.698  -27.962  177.774  -31.560   17.140   70.360
 2z3t A    93 V H  -73.587  -48.751 -173.404  -30.260   16.440   66.860
 2z3t A    94 V H  -79.843  -20.173 -173.980  -31.770   12.970   66.450
 2z3t A    95 E L  -52.483  -36.780 -169.114  -34.970   13.830   68.310
 2z3t A    96 N L -110.725   24.192  176.483  -36.560   15.330   65.220

 1t1u A   485 S H  -64.769  -27.101  172.791  -12.170  -40.460   50.150
 1t1u A   486 E H  -71.470  -40.065  178.250  -14.810  -38.880   47.920
 1t1u A   487 K H  -62.927  -35.137 -179.591  -12.190  -36.620   46.350
 1t1u A   488 L H  -59.831  -31.545  177.080  -10.060  -39.680   45.590
 1t1u A   489 Q H  -64.994  -39.320  176.527  -12.830  -40.860   43.280
 1t1u A   490 L H  -68.841  -35.328  172.756  -12.510  -37.650   41.270
 1t1u A   491 L H  -58.620  -52.250 -179.722   -8.750  -38.190   41.190
 1t1u A   492 Q H  -63.218  -42.836  179.321   -9.200  -41.690   39.760
 1t1u A   493 T H  -62.514  -45.337  177.032  -11.920  -40.520   37.370

 2xgj A   329 G L  151.216 -139.501 -178.712  -32.640  -13.160   24.630
 2xgj A   330 D H  -64.128  -44.638  178.090  -32.910  -16.500   22.830
 2xgj A   331 I H  -61.946  -38.427  174.598  -29.840  -17.910   24.550
 2xgj A   332 Y H  -59.969  -46.285 -179.727  -31.300  -16.790   27.880
 2xgj A   333 K H  -62.121  -44.910 -177.539  -34.550  -18.610   27.100
 2xgj A   334 I H  -61.663  -51.205 -178.908  -32.760  -21.790   26.040
 2xgj A   335 V H  -62.734  -39.442  176.165  -30.530  -22.000   29.110
 2xgj A   336 K H  -58.025  -45.665  178.779  -33.490  -21.190   31.360
 2xgj A   337 M H  -66.566  -34.339  177.366  -35.430  -24.090   29.850

 1e7w A   137 E H  -72.845  -29.928 -176.391   27.290   23.730   23.790
[truncated: 42,704,141 more chars]
