# Supplementary material for: Automated structure refinement of macromolecular assemblies from cryo-EM maps using Rosetta
Source: eLife. 2016 Sep 26;5:e17219. doi: 10.7554/eLife.17219 (PMC5115868; doi:10.7554/eLife.17219)
Supplement: Supplementary file 1. — Structure refinement of TRPV1 using Rosetta involves two steps: (1) refinement of only the transmembrane regions, and (2) refinement of the full system, including the Ankyrin repeat domains. The package includes two folders, one for each of the two steps with the command lines and input files necessary to run TRPV1 structure refinement. DOI: http://dx.doi.org/10.7554/eLife.17219.019 [file elife-17219-supp1.gz › Wang-DiMaio-2016-Suppl-Data-1/Step1/flags]

-database /work/wangyr/rosetta_database 
-parser:protocol refine.xml  
-s ./starting.pdb  
-in:file:centroid_input 
-nstruct 100 
-relax:jump_move true  
-relax:min_type lbfgs_armijo_nonmonotone 
-default_max_cycles 200  
-mapreso 3.4 
-edensity::cryoem_scatterers true  
-crystal_refine  
-ignore_unrecognized_res  
-chemical:exclude_patches LowerDNA  UpperDNA Cterm_amidation SpecialRotamer  VirtualBB ShoveBB VirtualDNAPhosphate VirtualNTerm CTermConnect sc_orbitals pro_hydroxylated_case1 pro_hydroxylated_case2 ser_phosphorylated thr_phosphorylated  tyr_phosphorylated tyr_sulfated lys_dimethylated lys_monomethylated  lys_trimethylated lys_acetylated glu_carboxylated cys_acetylated tyr_diiodinated N_acetylated C_methylamidated MethylatedProteinCterm 
