# Supplementary material for: Automated structure refinement of macromolecular assemblies from cryo-EM maps using Rosetta
Source: eLife. 2016 Sep 26;5:e17219. doi: 10.7554/eLife.17219 (PMC5115868; doi:10.7554/eLife.17219)
Supplement: Supplementary file 1. — Structure refinement of TRPV1 using Rosetta involves two steps: (1) refinement of only the transmembrane regions, and (2) refinement of the full system, including the Ankyrin repeat domains. The package includes two folders, one for each of the two steps with the command lines and input files necessary to run TRPV1 structure refinement. DOI: http://dx.doi.org/10.7554/eLife.17219.019 [file elife-17219-supp1.gz › Wang-DiMaio-2016-Suppl-Data-1/Step1/starting.pdb]

ATOM      1  N   GLY A   1     138.643 130.686 167.184  1.00 33.56           N  
ATOM      2  CA  GLY A   1     139.709 131.676 167.279  1.00 34.45           C  
ATOM      3  C   GLY A   1     139.890 132.155 168.714  1.00 35.18           C  
ATOM      4  O   GLY A   1     140.117 133.339 168.960  1.00 35.31           O  
ATOM      5  H   GLY A   1     137.847 130.862 166.605  1.00 40.27           H  
ATOM      6 1HA  GLY A   1     140.641 131.244 166.915  1.00 41.34           H  
ATOM      7 2HA  GLY A   1     139.476 132.524 166.636  1.00 41.34           H  
ATOM      8  N   LYS A   2     139.788 131.226 169.659  1.00 35.75           N  
ATOM      9  CA  LYS A   2     140.029 131.533 171.064  1.00 36.22           C  
ATOM     10  C   LYS A   2     141.469 131.226 171.455  1.00 36.63           C  
ATOM     11  O   LYS A   2     141.729 130.307 172.231  1.00 36.92           O  
ATOM     12  CB  LYS A   2     139.063 130.752 171.956  1.00 36.19           C  
ATOM     13  CG  LYS A   2     137.595 130.915 171.589  1.00 36.14           C  
ATOM     14  CD  LYS A   2     137.020 132.201 172.166  1.00 36.58           C  
ATOM     15  CE  LYS A   2     135.779 132.644 171.405  1.00 37.13           C  
ATOM     16  NZ  LYS A   2     134.538 132.052 171.973  1.00 37.20           N  
ATOM     17  H   LYS A   2     139.536 130.283 169.397  1.00 42.90           H  
ATOM     18  HA  LYS A   2     139.861 132.599 171.219  1.00 43.46           H  
ATOM     19 1HB  LYS A   2     139.304 129.689 171.909  1.00 43.43           H  
ATOM     20 2HB  LYS A   2     139.187 131.070 172.992  1.00 43.43           H  
ATOM     21 1HG  LYS A   2     137.491 130.936 170.503  1.00 43.37           H  
ATOM     22 2HG  LYS A   2     137.027 130.069 171.973  1.00 43.37           H  
ATOM     23 1HD  LYS A   2     136.758 132.044 173.213  1.00 43.90           H  
ATOM     24 2HD  LYS A   2     137.769 132.990 172.111  1.00 43.90           H  
ATOM     25 1HE  LYS A   2     135.699 133.729 171.441  1.00 44.56           H  
ATOM     26 2HE  LYS A   2     135.865 132.342 170.361  1.00 44.56           H  
ATOM     27 1HZ  LYS A   2     133.739 132.369 171.442  1.00 44.64           H  
ATOM     28 2HZ  LYS A   2     134.593 131.044 171.928  1.00 44.64           H  
ATOM     29 3HZ  LYS A   2     134.437 132.340 172.936  1.00 44.64           H  
ATOM     30  N   ILE A   3     142.402 132.001 170.913  1.00 36.53           N  
ATOM     31  CA  ILE A   3     143.791 131.571 170.812  1.00 36.02           C  
ATOM     32  C   ILE A   3     144.439 131.471 172.187  1.00 36.09           C  
ATOM     33  O   ILE A   3     145.155 130.513 172.478  1.00 36.19           O  
ATOM     34  CB  ILE A   3     144.603 132.538 169.930  1.00 35.75           C  
ATOM     35  CG1 ILE A   3     144.835 133.862 170.664  1.00 35.02           C  
ATOM     36  CG2 ILE A   3     143.891 132.777 168.607  1.00 35.66           C  
ATOM     37  CD1 ILE A   3     143.713 134.860 170.492  1.00 35.16           C  
ATOM     38  H   ILE A   3     142.142 132.912 170.562  1.00 43.84           H  
ATOM     39  HA  ILE A   3     143.815 130.584 170.352  1.00 43.22           H  
ATOM     40  HB  ILE A   3     145.585 132.112 169.732  1.00 42.90           H  
ATOM     41 1HG1 ILE A   3     144.961 133.670 171.729  1.00 42.02           H  
ATOM     42 2HG1 ILE A   3     145.756 134.321 170.304  1.00 42.02           H  
ATOM     43 1HG2 ILE A   3     144.478 133.463 167.997  1.00 42.79           H  
ATOM     44 2HG2 ILE A   3     143.776 131.830 168.081  1.00 42.79           H  
ATOM     45 3HG2 ILE A   3     142.908 133.209 168.796  1.00 42.79           H  
ATOM     46 1HD1 ILE A   3     143.950 135.772 171.040  1.00 42.19           H  
ATOM     47 2HD1 ILE A   3     143.592 135.094 169.434  1.00 42.19           H  
ATOM     48 3HD1 ILE A   3     142.787 134.436 170.878  1.00 42.19           H  
ATOM     49  N   GLY A   4     144.183 132.466 173.029  1.00 35.51           N  
ATOM     50  CA  GLY A   4     144.829 132.551 174.333  1.00 35.19           C  
ATOM     51  C   GLY A   4     144.605 131.280 175.143  1.00 34.92           C  
ATOM     52  O   GLY A   4     145.498 130.822 175.856  1.00 34.78           O  
ATOM     53  H   GLY A   4     143.524 133.182 172.759  1.00 42.61           H  
ATOM     54 1HA  GLY A   4     145.898 132.718 174.200  1.00 42.23           H  
ATOM     55 2HA  GLY A   4     144.436 133.408 174.879  1.00 42.23           H  
ATOM     56  N   VAL A   5     143.409 130.714 175.027  1.00 34.20           N  
ATOM     57  CA  VAL A   5     143.034 129.548 175.818  1.00 33.89           C  
ATOM     58  C   VAL A   5     143.633 128.273 175.238  1.00 34.13           C  
ATOM     59  O   VAL A   5     144.097 127.403 175.975  1.00 34.36           O  
ATOM     60  CB  VAL A   5     141.500 129.411 175.874  1.00 33.36           C  
ATOM     61  CG1 VAL A   5     141.101 128.263 176.788  1.00 33.30           C  
ATOM     62  CG2 VAL A   5     140.881 130.717 176.346  1.00 34.16           C  
ATOM     63  H   VAL A   5     142.742 131.102 174.375  1.00 41.04           H  
ATOM     64  HA  VAL A   5     143.410 129.682 176.832  1.00 40.67           H  
ATOM     65  HB  VAL A   5     141.130 129.172 174.877  1.00 40.03           H  
ATOM     66 1HG1 VAL A   5     140.014 128.180 176.816  1.00 39.96           H  
ATOM     67 2HG1 VAL A   5     141.526 127.333 176.411  1.00 39.96           H  
ATOM     68 3HG1 VAL A   5     141.475 128.452 177.794  1.00 39.96           H  
ATOM     69 1HG2 VAL A   5     139.797 130.614 176.382  1.00 40.99           H  
ATOM     70 2HG2 VAL A   5     141.256 130.959 177.341  1.00 40.99           H  
ATOM     71 3HG2 VAL A   5     141.146 131.517 175.654  1.00 40.99           H  
ATOM     72  N   LEU A   6     143.622 128.169 173.913  1.00 34.10           N  
ATOM     73  CA  LEU A   6     144.290 127.071 173.225  1.00 33.94           C  
ATOM     74  C   LEU A   6     145.781 127.052 173.536  1.00 33.11           C  
ATOM     75  O   LEU A   6     146.374 125.988 173.714  1.00 32.65           O  
ATOM     76  CB  LEU A   6     144.078 127.188 171.710  1.00 34.24           C  
ATOM     77  CG  LEU A   6     145.192 126.597 170.836  1.00 34.70           C  
ATOM     78  CD1 LEU A   6     144.576 125.913 169.623  1.00 35.42           C  
ATOM     79  CD2 LEU A   6     146.147 127.704 170.413  1.00 37.49           C  
ATOM     80  H   LEU A   6     143.137 128.869 173.369  1.00 40.92           H  
ATOM     81  HA  LEU A   6     143.855 126.133 173.568  1.00 40.73           H  
ATOM     82 1HB  LEU A   6     143.149 126.684 171.449  1.00 41.09           H  
ATOM     83 2HB  LEU A   6     143.980 128.243 171.454  1.00 41.09           H  
ATOM     84  HG  LEU A   6     145.738 125.843 171.403  1.00 41.64           H  
ATOM     85 1HD1 LEU A   6     145.367 125.493 169.001  1.00 42.50           H  
ATOM     86 2HD1 LEU A   6     143.912 125.114 169.954  1.00 42.50           H  
ATOM     87 3HD1 LEU A   6     144.008 126.641 169.044  1.00 42.50           H  
ATOM     88 1HD2 LEU A   6     146.939 127.283 169.792  1.00 44.99           H  
ATOM     89 2HD2 LEU A   6     145.602 128.458 169.845  1.00 44.99           H  
ATOM     90 3HD2 LEU A   6     146.586 128.163 171.299  1.00 44.99           H  
ATOM     91  N   ALA A   7     146.382 128.236 173.600  1.00 32.35           N  
ATOM     92  CA  ALA A   7     147.785 128.363 173.975  1.00 31.91           C  
ATOM     93  C   ALA A   7     148.019 127.891 175.404  1.00 31.54           C  
ATOM     94  O   ALA A   7     149.011 127.223 175.693  1.00 31.60           O  
ATOM     95  CB  ALA A   7     148.249 129.803 173.811  1.00 31.68           C  
ATOM     96  H   ALA A   7     145.853 129.068 173.383  1.00 38.82           H  
ATOM     97  HA  ALA A   7     148.372 127.726 173.313  1.00 38.29           H  
ATOM     98 1HB  ALA A   7     149.298 129.882 174.095  1.00 38.02           H  
ATOM     99 2HB  ALA A   7     148.130 130.107 172.771  1.00 38.02           H  
ATOM    100 3HB  ALA A   7     147.651 130.452 174.449  1.00 38.02           H  
ATOM    101  N   TYR A   8     147.098 128.242 176.295  1.00 30.99           N  
ATOM    102  CA  TYR A   8     147.208 127.864 177.699  1.00 30.59           C  
ATOM    103  C   TYR A   8     147.156 126.351 177.869  1.00 31.05           C  
ATOM    104  O   TYR A   8     147.928 125.776 178.636  1.00 31.61           O  
ATOM    105  CB  TYR A   8     146.100 128.528 178.521  1.00 29.56           C  
ATOM    106  CG  TYR A   8     145.828 127.846 179.843  1.00 28.61           C  
ATOM    107  CD1 TYR A   8     146.181 128.470 181.031  1.00 29.08           C  
ATOM    108  CD2 TYR A   8     145.225 126.597 179.868  1.00 26.21           C  
ATOM    109  CE1 TYR A   8     145.933 127.846 182.238  1.00 28.61           C  
ATOM    110  CE2 TYR A   8     144.977 125.974 181.075  1.00 23.37           C  
ATOM    111  CZ  TYR A   8     145.328 126.594 182.257  1.00 27.49           C  
ATOM    112  OH  TYR A   8     145.080 125.974 183.460  1.00 29.18           O  
ATOM    113  H   TYR A   8     146.301 128.784 175.993  1.00 37.19           H  
ATOM    114  HA  TYR A   8     148.173 128.206 178.075  1.00 36.71           H  
ATOM    115 1HB  TYR A   8     146.369 129.566 178.722  1.00 35.47           H  
ATOM    116 2HB  TYR A   8     145.175 128.536 177.945  1.00 35.47           H  
ATOM    117  HD1 TYR A   8     146.655 129.451 181.011  1.00 34.90           H  
ATOM    118  HD2 TYR A   8     144.949 126.107 178.934  1.00 31.45           H  
ATOM    119  HE1 TYR A   8     146.210 128.336 183.172  1.00 34.33           H  
ATOM    120  HE2 TYR A   8     144.504 124.992 181.095  1.00 28.04           H  
ATOM    121  HH  TYR A   8     144.663 125.124 183.300  1.00 35.02           H  
ATOM    122  N   ILE A   9     146.241 125.712 177.149  1.00 30.80           N  
ATOM    123  CA  ILE A   9     146.113 124.260 177.187  1.00 30.99           C  
ATOM    124  C   ILE A   9     147.377 123.582 176.674  1.00 31.33           C  
ATOM    125  O   ILE A   9     147.842 122.598 177.250  1.00 32.20           O  
ATOM    126  CB  ILE A   9     144.905 123.792 176.355  1.00 31.03           C  
ATOM    127  CG1 ILE A   9     143.693 124.688 176.623  1.00 29.77           C  
ATOM    128  CG2 ILE A   9     144.576 122.340 176.664  1.00 30.83           C  
ATOM    129  CD1 ILE A   9     142.378 124.082 176.190  1.00 28.73           C  
ATOM    130  H   ILE A   9     145.618 126.245 176.559  1.00 36.96           H  
ATOM    131  HA  ILE A   9     145.958 123.954 178.221  1.00 37.19           H  
ATOM    132  HB  ILE A   9     145.137 123.885 175.294  1.00 37.24           H  
ATOM    133 1HG1 ILE A   9     143.633 124.909 177.688  1.00 35.72           H  
ATOM    134 2HG1 ILE A   9     143.819 125.637 176.100  1.00 35.72           H  
ATOM    135 1HG2 ILE A   9     143.720 122.026 176.067  1.00 37.00           H  
ATOM    136 2HG2 ILE A   9     145.434 121.714 176.423  1.00 37.00           H  
ATOM    137 3HG2 ILE A   9     144.338 122.238 177.723  1.00 37.00           H  
ATOM    138 1HD1 ILE A   9     141.566 124.776 176.412  1.00 34.48           H  
ATOM    139 2HD1 ILE A   9     142.403 123.885 175.117  1.00 34.48           H  
ATOM    140 3HD1 ILE A   9     142.213 123.149 176.726  1.00 34.48           H  
ATOM    141  N   LEU A  10     147.929 124.114 175.589  1.00 30.90           N  
ATOM    142  CA  LEU A  10     149.153 123.574 175.009  1.00 30.99           C  
ATOM    143  C   LEU A  10     150.319 123.685 175.983  1.00 31.13           C  
ATOM    144  O   LEU A  10     151.171 122.798 176.051  1.00 31.12           O  
ATOM    145  CB  LEU A  10     149.493 124.311 173.708  1.00 30.86           C  
ATOM    146  CG  LEU A  10     148.622 123.957 172.496  1.00 29.88           C  
ATOM    147  CD1 LEU A  10     149.367 124.309 171.215  1.00 29.83           C  
ATOM    148  CD2 LEU A  10     148.273 122.477 172.537  1.00 30.44           C  
ATOM    149  H   LEU A  10     147.489 124.912 175.155  1.00 37.08           H  
ATOM    150  HA  LEU A  10     148.993 122.520 174.784  1.00 37.19           H  
ATOM    151 1HB  LEU A  10     149.400 125.382 173.881  1.00 37.03           H  
ATOM    152 2HB  LEU A  10     150.529 124.095 173.447  1.00 37.03           H  
ATOM    153  HG  LEU A  10     147.706 124.547 172.521  1.00 35.86           H  
ATOM    154 1HD1 LEU A  10     148.748 124.057 170.354  1.00 35.80           H  
ATOM    155 2HD1 LEU A  10     149.587 125.376 171.203  1.00 35.80           H  
ATOM    156 3HD1 LEU A  10     150.298 123.745 171.170  1.00 35.80           H  
ATOM    157 1HD2 LEU A  10     147.653 122.225 171.675  1.00 36.53           H  
ATOM    158 2HD2 LEU A  10     149.189 121.886 172.510  1.00 36.53           H  
ATOM    159 3HD2 LEU A  10     147.726 122.257 173.454  1.00 36.53           H  
ATOM    160  N   GLN A  11     150.353 124.780 176.736  1.00 31.81           N  
ATOM    161  CA  GLN A  11     151.517 125.116 177.547  1.00 32.41           C  
ATOM    162  C   GLN A  11     151.344 124.640 178.983  1.00 33.15           C  
ATOM    163  O   GLN A  11     152.154 124.957 179.854  1.00 33.51           O  
ATOM    164  CB  GLN A  11     151.768 126.626 177.523  1.00 32.04           C  
ATOM    165  CG  GLN A  11     152.966 127.071 178.344  1.00 30.84           C  
ATOM    166  CD  GLN A  11     154.080 126.041 178.346  1.00 31.08           C  
ATOM    167  OE1 GLN A  11     154.582 125.646 177.290  1.00 32.26           O  
ATOM    168  NE2 GLN A  11     154.474 125.600 179.536  1.00 31.66           N  
ATOM    169  H   GLN A  11     149.552 125.394 176.746  1.00 38.17           H  
ATOM    170  HA  GLN A  11     152.388 124.612 177.128  1.00 38.89           H  
ATOM    171 1HB  GLN A  11     151.924 126.953 176.495  1.00 38.45           H  
ATOM    172 2HB  GLN A  11     150.889 127.147 177.902  1.00 38.45           H  
ATOM    173 1HG  GLN A  11     153.358 127.997 177.923  1.00 37.01           H  
ATOM    174 2HG  GLN A  11     152.649 127.234 179.373  1.00 37.01           H  
ATOM    175 1HE2 GLN A  11     155.205 124.920 179.600  1.00 37.99           H  
ATOM    176 2HE2 GLN A  11     154.040 125.948 180.367  1.00 37.99           H  
ATOM    177  N   ARG A  12     150.283 123.877 179.224  1.00 34.49           N  
ATOM    178  CA  ARG A  12     149.910 123.490 180.580  1.00 35.92           C  
ATOM    179  C   ARG A  12     151.023 122.696 181.252  1.00 36.56           C  
ATOM    180  O   ARG A  12     151.556 121.747 180.677  1.00 37.15           O  
ATOM    181  CB  ARG A  12     148.635 122.660 180.568  1.00 36.12           C  
ATOM    182  CG  ARG A  12     147.650 122.985 181.680  1.00 37.70           C  
ATOM    183  CD  ARG A  12     146.801 121.815 182.020  1.00 41.27           C  
ATOM    184  NE  ARG A  12     145.819 121.537 180.984  1.00 44.15           N  
ATOM    185  CZ  ARG A  12     145.615 120.327 180.428  1.00 43.72           C  
ATOM    186  NH1 ARG A  12     146.330 119.295 180.818  1.00 44.30           N  
ATOM    187  NH2 ARG A  12     144.696 120.177 179.491  1.00 41.81           N  
ATOM    188  H   ARG A  12     149.721 123.557 178.449  1.00 41.39           H  
ATOM    189  HA  ARG A  12     149.731 124.395 181.161  1.00 43.10           H  
ATOM    190 1HB  ARG A  12     148.119 122.800 179.619  1.00 43.34           H  
ATOM    191 2HB  ARG A  12     148.888 121.603 180.650  1.00 43.34           H  
ATOM    192 1HG  ARG A  12     148.197 123.284 182.574  1.00 45.24           H  
ATOM    193 2HG  ARG A  12     146.999 123.800 181.362  1.00 45.24           H  
ATOM    194 1HD  ARG A  12     147.429 120.932 182.140  1.00 49.52           H  
ATOM    195 2HD  ARG A  12     146.269 122.010 182.950  1.00 49.52           H  
ATOM    196  HE  ARG A  12     145.250 122.307 180.658  1.00 52.98           H  
ATOM    197 1HH1 ARG A  12     147.033 119.410 181.535  1.00 53.16           H  
ATOM    198 2HH1 ARG A  12     146.177 118.388 180.402  1.00 53.16           H  
ATOM    199 1HH2 ARG A  12     144.146 120.971 179.191  1.00 50.17           H  
ATOM    200 2HH2 ARG A  12     144.543 119.271 179.074  1.00 50.17           H  
ATOM    201  N   GLU A  13     151.370 123.090 182.472  1.00 30.00           N  
ATOM    202  CA  GLU A  13     152.199 122.260 183.339  1.00 30.00           C  
ATOM    203  C   GLU A  13     151.714 122.313 184.781  1.00 30.00           C  
ATOM    204  O   GLU A  13     151.526 123.392 185.344  1.00 30.00           O  
ATOM    205  CB  GLU A  13     153.661 122.706 183.265  1.00 20.00           C  
ATOM    206  CG  GLU A  13     153.941 124.053 183.916  1.00 20.00           C  
ATOM    207  CD  GLU A  13     155.388 124.452 183.835  1.00 20.00           C  
ATOM    208  OE1 GLU A  13     155.778 125.347 184.545  1.00 20.00           O  
ATOM    209  OE2 GLU A  13     156.104 123.861 183.061  1.00 20.00           O  
ATOM    210  H   GLU A  13     151.051 123.987 182.809  1.00 36.00           H  
ATOM    211  HA  GLU A  13     152.131 121.227 182.996  1.00 36.00           H  
ATOM    212 1HB  GLU A  13     154.293 121.962 183.750  1.00 24.00           H  
ATOM    213 2HB  GLU A  13     153.970 122.768 182.221  1.00 24.00           H  
ATOM    214 1HG  GLU A  13     153.337 124.815 183.423  1.00 24.00           H  
ATOM    215 2HG  GLU A  13     153.639 124.009 184.961  1.00 24.00           H  
ATOM    216  N   ILE A  14     151.513 121.143 185.377  1.00 30.00           N  
ATOM    217  CA  ILE A  14     151.146 121.052 186.785  1.00 30.00           C  
ATOM    218  C   ILE A  14     152.074 120.106 187.536  1.00 30.00           C  
ATOM    219  O   ILE A  14     152.369 119.007 187.065  1.00 30.00           O  
ATOM    220  CB  ILE A  14     149.690 120.578 186.944  1.00 20.00           C  
ATOM    221  CG1 ILE A  14     148.729 121.580 186.299  1.00 20.00           C  
ATOM    222  CG2 ILE A  14     149.352 120.382 188.414  1.00 20.00           C  
ATOM    223  CD1 ILE A  14     147.290 121.117 186.275  1.00 20.00           C  
ATOM    224  H   ILE A  14     151.616 120.294 184.840  1.00 36.00           H  
ATOM    225  HA  ILE A  14     151.237 122.042 187.230  1.00 36.00           H  
ATOM    226  HB  ILE A  14     149.556 119.632 186.421  1.00 24.00           H  
ATOM    227 1HG1 ILE A  14     148.774 122.526 186.837  1.00 24.00           H  
ATOM    228 2HG1 ILE A  14     149.040 121.774 185.272  1.00 24.00           H  
ATOM    229 1HG2 ILE A  14     148.319 120.048 188.508  1.00 24.00           H  
ATOM    230 2HG2 ILE A  14     150.016 119.633 188.843  1.00 24.00           H  
ATOM    231 3HG2 ILE A  14     149.478 121.326 188.945  1.00 24.00           H  
ATOM    232 1HD1 ILE A  14     146.670 121.879 185.803  1.00 24.00           H  
ATOM    233 2HD1 ILE A  14     147.216 120.187 185.710  1.00 24.00           H  
ATOM    234 3HD1 ILE A  14     146.945 120.951 187.295  1.00 24.00           H  
ATOM    235  N   HIS A  15     152.531 120.538 188.706  1.00 30.00           N  
ATOM    236  CA  HIS A  15     153.346 119.693 189.570  1.00 30.00           C  
ATOM    237  C   HIS A  15     152.715 119.544 190.949  1.00 30.00           C  
ATOM    238  O   HIS A  15     152.829 120.432 191.794  1.00 30.00           O  
ATOM    239  CB  HIS A  15     154.760 120.264 189.709  1.00 20.00           C  
ATOM    240  CG  HIS A  15     154.809 121.761 189.695  1.00 20.00           C  
ATOM    241  ND1 HIS A  15     155.181 122.483 188.581  1.00 20.00           N  
ATOM    242  CD2 HIS A  15     154.533 122.670 190.659  1.00 20.00           C  
ATOM    243  CE1 HIS A  15     155.131 123.774 188.861  1.00 20.00           C  
ATOM    244  NE2 HIS A  15     154.741 123.914 190.114  1.00 20.00           N  
ATOM    245  H   HIS A  15     152.308 121.477 189.005  1.00 36.00           H  
ATOM    246  HA  HIS A  15     153.425 118.697 189.135  1.00 36.00           H  
ATOM    247 1HB  HIS A  15     155.204 119.917 190.643  1.00 24.00           H  
ATOM    248 2HB  HIS A  15     155.383 119.896 188.894  1.00 24.00           H  
ATOM    249  HD2 HIS A  15     154.207 122.457 191.677  1.00 24.00           H  
ATOM    250  HE1 HIS A  15     155.370 124.585 188.173  1.00 24.00           H  
ATOM    251  HE2 HIS A  15     154.615 124.790 190.600  1.00 24.00           H  
ATOM    252  N   GLU A  16     152.049 118.416 191.171  1.00 30.00           N  
ATOM    253  CA  GLU A  16     151.606 118.038 192.507  1.00 30.00           C  
ATOM    254  C   GLU A  16     151.260 116.556 192.575  1.00 30.00           C  
ATOM    255  O   GLU A  16     151.646 115.779 191.702  1.00 30.00           O  
ATOM    256  CB  GLU A  16     150.393 118.874 192.923  1.00 20.00           C  
ATOM    257  CG  GLU A  16     150.378 119.272 194.392  1.00 20.00           C  
ATOM    258  CD  GLU A  16     149.289 118.588 195.172  1.00 20.00           C  
ATOM    259  OE1 GLU A  16     149.263 118.731 196.371  1.00 20.00           O  
ATOM    260  OE2 GLU A  16     148.482 117.922 194.568  1.00 20.00           O  
ATOM    261  H   GLU A  16     151.845 117.804 190.393  1.00 36.00           H  
ATOM    262  HA  GLU A  16     152.419 118.229 193.209  1.00 36.00           H  
ATOM    263 1HB  GLU A  16     150.360 119.787 192.329  1.00 24.00           H  
ATOM    264 2HB  GLU A  16     149.479 118.317 192.718  1.00 24.00           H  
ATOM    265 1HG  GLU A  16     151.340 119.019 194.837  1.00 24.00           H  
ATOM    266 2HG  GLU A  16     150.247 120.351 194.464  1.00 24.00           H  
ATOM    267  N   PRO A  17     150.530 116.171 193.616  1.00 30.00           N  
ATOM    268  CA  PRO A  17     149.973 114.826 193.705  1.00 30.00           C  
ATOM    269  C   PRO A  17     148.817 114.643 192.729  1.00 30.00           C  
ATOM    270  O   PRO A  17     147.760 115.255 192.882  1.00 30.00           O  
ATOM    271  CB  PRO A  17     149.501 114.745 195.161  1.00 20.00           C  
ATOM    272  CG  PRO A  17     149.096 116.140 195.492  1.00 20.00           C  
ATOM    273  CD  PRO A  17     150.112 117.002 194.791  1.00 20.00           C  
ATOM    274  HA  PRO A  17     150.767 114.092 193.507  1.00 36.00           H  
ATOM    275 1HB  PRO A  17     148.672 114.028 195.248  1.00 24.00           H  
ATOM    276 2HB  PRO A  17     150.316 114.373 195.800  1.00 24.00           H  
ATOM    277 1HG  PRO A  17     148.069 116.330 195.147  1.00 24.00           H  
ATOM    278 2HG  PRO A  17     149.097 116.287 196.583  1.00 24.00           H  
ATOM    279 1HD  PRO A  17     149.636 117.937 194.462  1.00 24.00           H  
ATOM    280 2HD  PRO A  17     150.949 117.212 195.473  1.00 24.00           H  
ATOM    281  N   GLU A  18     149.025 113.797 191.726  1.00 30.00           N  
ATOM    282  CA  GLU A  18     148.056 113.632 190.650  1.00 30.00           C  
ATOM    283  C   GLU A  18     148.288 114.649 189.539  1.00 30.00           C  
ATOM    284  O   GLU A  18     147.496 114.750 188.602  1.00 30.00           O  
ATOM    285  CB  GLU A  18     146.631 113.768 191.190  1.00 20.00           C  
ATOM    286  CG  GLU A  18     146.291 112.803 192.317  1.00 45.00           C  
ATOM    287  CD  GLU A  18     146.270 111.367 191.873  1.00 45.00           C  
ATOM    288  OE1 GLU A  18     145.871 111.115 190.761  1.00 45.00           O  
ATOM    289  OE2 GLU A  18     146.653 110.521 192.646  1.00 45.00           O  
ATOM    290  H   GLU A  18     149.877 113.254 191.709  1.00 36.00           H  
ATOM    291  HA  GLU A  18     148.176 112.634 190.226  1.00 36.00           H  
ATOM    292 1HB  GLU A  18     146.476 114.782 191.559  1.00 24.00           H  
ATOM    293 2HB  GLU A  18     145.918 113.601 190.382  1.00 24.00           H  
ATOM    294 1HG  GLU A  18     147.029 112.915 193.111  1.00 54.00           H  
ATOM    295 2HG  GLU A  18     145.317 113.067 192.725  1.00 54.00           H  
ATOM    296  N   CYS A  19     149.378 115.401 189.651  1.00 30.00           N  
ATOM    297  CA  CYS A  19     149.641 116.509 188.740  1.00 30.00           C  
ATOM    298  C   CYS A  19     149.825 116.015 187.311  1.00 30.00           C  
ATOM    299  O   CYS A  19     149.343 116.634 186.362  1.00 30.00           O  
ATOM    300  CB  CYS A  19     150.889 117.277 189.173  1.00 20.00           C  
ATOM    301  SG  CYS A  19     152.403 116.766 188.325  1.00 20.00           S  
ATOM    302  H   CYS A  19     150.041 115.200 190.385  1.00 36.00           H  
ATOM    303  HA  CYS A  19     148.788 117.188 188.766  1.00 36.00           H  
ATOM    304 1HB  CYS A  19     150.743 118.342 188.991  1.00 24.00           H  
ATOM    305 2HB  CYS A  19     151.042 117.147 190.245  1.00 24.00           H  
ATOM    306  HG  CYS A  19     153.207 117.622 188.949  1.00 24.00           H  
ATOM    307  N   ARG A  20     150.527 114.896 187.163  1.00 30.00           N  
ATOM    308  CA  ARG A  20     151.114 114.524 185.881  1.00 30.00           C  
ATOM    309  C   ARG A  20     150.040 114.328 184.819  1.00 30.00           C  
ATOM    310  O   ARG A  20     150.219 114.715 183.664  1.00 30.00           O  
ATOM    311  CB  ARG A  20     151.928 113.246 186.016  1.00 20.00           C  
ATOM    312  CG  ARG A  20     153.245 113.402 186.761  1.00 45.00           C  
ATOM    313  CD  ARG A  20     153.935 112.098 186.936  1.00 45.00           C  
ATOM    314  NE  ARG A  20     155.209 112.246 187.621  1.00 45.00           N  
ATOM    315  CZ  ARG A  20     155.969 111.221 188.053  1.00 45.00           C  
ATOM    316  NH1 ARG A  20     155.571 109.983 187.864  1.00 45.00           N  
ATOM    317  NH2 ARG A  20     157.115 111.461 188.666  1.00 45.00           N  
ATOM    318  H   ARG A  20     150.656 114.288 187.958  1.00 36.00           H  
ATOM    319  HA  ARG A  20     151.778 115.327 185.559  1.00 36.00           H  
ATOM    320 1HB  ARG A  20     151.340 112.494 186.541  1.00 24.00           H  
ATOM    321 2HB  ARG A  20     152.155 112.852 185.025  1.00 24.00           H  
ATOM    322 1HG  ARG A  20     153.904 114.066 186.200  1.00 54.00           H  
ATOM    323 2HG  ARG A  20     153.057 113.826 187.748  1.00 54.00           H  
ATOM    324 1HD  ARG A  20     153.307 111.431 187.526  1.00 54.00           H  
ATOM    325 2HD  ARG A  20     154.122 111.652 185.961  1.00 54.00           H  
ATOM    326  HE  ARG A  20     155.548 113.185 187.784  1.00 54.00           H  
ATOM    327 1HH1 ARG A  20     154.695 109.800 187.396  1.00 54.00           H  
ATOM    328 2HH1 ARG A  20     156.141 109.215 188.188  1.00 54.00           H  
ATOM    329 1HH2 ARG A  20     157.421 112.414 188.811  1.00 54.00           H  
ATOM    330 2HH2 ARG A  20     157.685 110.694 188.989  1.00 54.00           H  
ATOM    331  N   HIS A  21     148.925 113.726 185.216  1.00 30.00           N  
ATOM    332  CA  HIS A  21     147.851 113.408 184.282  1.00 30.00           C  
ATOM    333  C   HIS A  21     147.325 114.664 183.600  1.00 30.00           C  
ATOM    334  O   HIS A  21     147.054 114.662 182.399  1.00 30.00           O  
ATOM    335  CB  HIS A  21     146.704 112.691 185.001  1.00 20.00           C  
ATOM    336  CG  HIS A  21     147.124 111.988 186.254  1.00 20.00           C  
ATOM    337  ND1 HIS A  21     146.922 110.638 186.452  1.00 20.00           N  
ATOM    338  CD2 HIS A  21     147.734 112.446 187.372  1.00 20.00           C  
ATOM    339  CE1 HIS A  21     147.392 110.296 187.640  1.00 20.00           C  
ATOM    340  NE2 HIS A  21     147.889 111.375 188.217  1.00 20.00           N  
ATOM    341  H   HIS A  21     148.818 113.482 186.190  1.00 36.00           H  
ATOM    342  HA  HIS A  21     148.230 112.744 183.505  1.00 36.00           H  
ATOM    343 1HB  HIS A  21     145.928 113.413 185.258  1.00 24.00           H  
ATOM    344 2HB  HIS A  21     146.257 111.956 184.331  1.00 24.00           H  
ATOM    345  HD2 HIS A  21     148.044 113.473 187.565  1.00 24.00           H  
ATOM    346  HE1 HIS A  21     147.372 109.295 188.070  1.00 24.00           H  
ATOM    347  HE2 HIS A  21     148.315 111.412 189.132  1.00 24.00           H  
ATOM    348  N   LEU A  22     147.181 115.735 184.372  1.00 30.00           N  
ATOM    349  CA  LEU A  22     146.626 116.981 183.858  1.00 30.00           C  
ATOM    350  C   LEU A  22     147.599 117.668 182.909  1.00 30.00           C  
ATOM    351  O   LEU A  22     147.201 118.192 181.869  1.00 30.00           O  
ATOM    352  CB  LEU A  22     146.280 117.925 185.017  1.00 20.00           C  
ATOM    353  CG  LEU A  22     144.829 118.418 185.063  1.00 20.00           C  
ATOM    354  CD1 LEU A  22     144.801 119.932 184.903  1.00 20.00           C  
ATOM    355  CD2 LEU A  22     144.026 117.737 183.965  1.00 20.00           C  
ATOM    356  H   LEU A  22     147.464 115.685 185.341  1.00 36.00           H  
ATOM    357  HA  LEU A  22     145.713 116.752 183.309  1.00 36.00           H  
ATOM    358 1HB  LEU A  22     146.486 117.413 185.956  1.00 24.00           H  
ATOM    359 2HB  LEU A  22     146.926 118.801 184.956  1.00 24.00           H  
ATOM    360  HG  LEU A  22     144.393 118.178 186.033  1.00 24.00           H  
ATOM    361 1HD1 LEU A  22     143.769 120.283 184.936  1.00 24.00           H  
ATOM    362 2HD1 LEU A  22     145.366 120.394 185.712  1.00 24.00           H  
ATOM    363 3HD1 LEU A  22     145.246 120.205 183.947  1.00 24.00           H  
ATOM    364 1HD2 LEU A  22     142.993 118.087 183.998  1.00 24.00           H  
ATOM    365 2HD2 LEU A  22     144.460 117.978 182.994  1.00 24.00           H  
ATOM    366 3HD2 LEU A  22     144.048 116.658 184.114  1.00 24.00           H  
ATOM    367  N   SER A  23     148.877 117.662 183.273  1.00 30.00           N  
ATOM    368  CA  SER A  23     149.843 118.589 182.695  1.00 30.00           C  
ATOM    369  C   SER A  23     149.999 118.358 181.197  1.00 30.00           C  
ATOM    370  O   SER A  23     149.953 117.222 180.726  1.00 30.00           O  
ATOM    371  CB  SER A  23     151.186 118.438 183.382  1.00 20.00           C  
ATOM    372  OG  SER A  23     151.658 119.676 183.839  1.00 20.00           O  
ATOM    373  H   SER A  23     149.187 116.998 183.969  1.00 36.00           H  
ATOM    374  HA  SER A  23     149.481 119.606 182.849  1.00 36.00           H  
ATOM    375 1HB  SER A  23     151.090 117.750 184.221  1.00 24.00           H  
ATOM    376 2HB  SER A  23     151.904 118.007 182.685  1.00 24.00           H  
ATOM    377  HG  SER A  23     150.992 120.321 183.591  1.00 24.00           H  
ATOM    378  N   ARG A  24     150.183 119.443 180.453  1.00 30.00           N  
ATOM    379  CA  ARG A  24     150.519 119.353 179.037  1.00 30.00           C  
ATOM    380  C   ARG A  24     152.027 119.271 178.834  1.00 30.00           C  
ATOM    381  O   ARG A  24     152.514 118.450 178.057  1.00 30.00           O  
ATOM    382  CB  ARG A  24     149.973 120.554 178.279  1.00 20.00           C  
ATOM    383  CG  ARG A  24     149.548 120.267 176.848  1.00 20.00           C  
ATOM    384  CD  ARG A  24     148.154 120.710 176.589  1.00 20.00           C  
ATOM    385  NE  ARG A  24     147.303 119.607 176.172  1.00 20.00           N  
ATOM    386  CZ  ARG A  24     147.655 118.668 175.273  1.00 20.00           C  
ATOM    387  NH1 ARG A  24     148.841 118.710 174.707  1.00 20.00           N  
ATOM    388  NH2 ARG A  24     146.808 117.703 174.959  1.00 20.00           N  
ATOM    389  H   ARG A  24     150.087 120.354 180.879  1.00 36.00           H  
ATOM    390  HA  ARG A  24     150.065 118.449 178.631  1.00 36.00           H  
ATOM    391 1HB  ARG A  24     149.107 120.953 178.806  1.00 24.00           H  
ATOM    392 2HB  ARG A  24     150.728 121.339 178.249  1.00 24.00           H  
ATOM    393 1HG  ARG A  24     150.209 120.795 176.160  1.00 24.00           H  
ATOM    394 2HG  ARG A  24     149.608 119.195 176.658  1.00 24.00           H  
ATOM    395 1HD  ARG A  24     147.734 121.139 177.498  1.00 24.00           H  
ATOM    396 2HD  ARG A  24     148.152 121.460 175.799  1.00 24.00           H  
ATOM    397  HE  ARG A  24     146.383 119.541 176.585  1.00 24.00           H  
ATOM    398 1HH1 ARG A  24     149.489 119.448 174.947  1.00 24.00           H  
ATOM    399 2HH1 ARG A  24     149.105 118.006 174.033  1.00 24.00           H  
ATOM    400 1HH2 ARG A  24     145.896 117.670 175.394  1.00 24.00           H  
ATOM    401 2HH2 ARG A  24     147.071 116.999 174.286  1.00 24.00           H  
ATOM    402  N   LYS A  25     152.761 120.128 179.536  1.00 30.00           N  
ATOM    403  CA  LYS A  25     154.199 120.254 179.329  1.00 30.00           C  
ATOM    404  C   LYS A  25     154.975 119.758 180.542  1.00 30.00           C  
ATOM    405  O   LYS A  25     154.663 120.113 181.679  1.00 30.00           O  
ATOM    406  CB  LYS A  25     154.571 121.706 179.024  1.00 20.00           C  
ATOM    407  CG  LYS A  25     156.047 121.927 178.723  1.00 45.00           C  
ATOM    408  CD  LYS A  25     156.317 123.365 178.306  1.00 45.00           C  
ATOM    409  CE  LYS A  25     156.209 124.315 179.490  1.00 45.00           C  
ATOM    410  NZ  LYS A  25     157.319 124.121 180.462  1.00 45.00           N  
ATOM    411  H   LYS A  25     152.311 120.707 180.231  1.00 36.00           H  
ATOM    412  HA  LYS A  25     154.481 119.635 178.476  1.00 36.00           H  
ATOM    413 1HB  LYS A  25     153.998 122.055 178.164  1.00 24.00           H  
ATOM    414 2HB  LYS A  25     154.304 122.336 179.873  1.00 24.00           H  
ATOM    415 1HG  LYS A  25     156.638 121.698 179.611  1.00 54.00           H  
ATOM    416 2HG  LYS A  25     156.359 121.260 177.920  1.00 54.00           H  
ATOM    417 1HD  LYS A  25     157.319 123.439 177.881  1.00 54.00           H  
ATOM    418 2HD  LYS A  25     155.596 123.665 177.546  1.00 54.00           H  
ATOM    419 1HE  LYS A  25     156.231 125.344 179.134  1.00 54.00           H  
ATOM    420 2HE  LYS A  25     155.262 124.151 180.003  1.00 54.00           H  
ATOM    421 1HZ  LYS A  25     157.211 124.768 181.231  1.00 54.00           H  
ATOM    422 2HZ  LYS A  25     157.298 123.174 180.814  1.00 54.00           H  
ATOM    423 3HZ  LYS A  25     158.203 124.289 180.003  1.00 54.00           H  
ATOM    424  N   PHE A  26     155.989 118.936 180.293  1.00 30.00           N  
ATOM    425  CA  PHE A  26     156.915 118.522 181.341  1.00 30.00           C  
ATOM    426  C   PHE A  26     158.353 118.855 180.967  1.00 30.00           C  
ATOM    427  O   PHE A  26     158.758 118.698 179.815  1.00 30.00           O  
ATOM    428  CB  PHE A  26     156.785 117.021 181.607  1.00 20.00           C  
ATOM    429  CG  PHE A  26     155.394 116.490 181.415  1.00 20.00           C  
ATOM    430  CD1 PHE A  26     154.289 117.295 181.651  1.00 20.00           C  
ATOM    431  CD2 PHE A  26     155.186 115.184 180.999  1.00 20.00           C  
ATOM    432  CE1 PHE A  26     153.008 116.807 181.475  1.00 20.00           C  
ATOM    433  CE2 PHE A  26     153.907 114.693 180.820  1.00 20.00           C  
ATOM    434  CZ  PHE A  26     152.817 115.506 181.059  1.00 20.00           C  
ATOM    435  H   PHE A  26     156.121 118.588 179.354  1.00 36.00           H  
ATOM    436  HA  PHE A  26     156.665 119.062 182.256  1.00 36.00           H  
ATOM    437 1HB  PHE A  26     157.453 116.476 180.942  1.00 24.00           H  
ATOM    438 2HB  PHE A  26     157.094 116.805 182.629  1.00 24.00           H  
ATOM    439  HD1 PHE A  26     154.441 118.324 181.979  1.00 24.00           H  
ATOM    440  HD2 PHE A  26     156.047 114.541 180.810  1.00 24.00           H  
ATOM    441  HE1 PHE A  26     152.150 117.450 181.664  1.00 24.00           H  
ATOM    442  HE2 PHE A  26     153.757 113.665 180.492  1.00 24.00           H  
ATOM    443  HZ  PHE A  26     151.808 115.120 180.921  1.00 24.00           H  
ATOM    444  N   THR A  27     159.123 119.315 181.948  1.00 30.00           N  
ATOM    445  CA  THR A  27     160.522 119.660 181.726  1.00 30.00           C  
ATOM    446  C   THR A  27     161.449 118.695 182.455  1.00 30.00           C  
ATOM    447  O   THR A  27     161.229 118.369 183.621  1.00 30.00           O  
ATOM    448  CB  THR A  27     160.816 121.102 182.179  1.00 20.00           C  
ATOM    449  OG1 THR A  27     160.924 121.144 183.608  1.00 20.00           O  
ATOM    450  CG2 THR A  27     159.705 122.039 181.730  1.00 20.00           C  
ATOM    451  H   THR A  27     158.729 119.429 182.871  1.00 36.00           H  
ATOM    452  HA  THR A  27     160.732 119.586 180.659  1.00 36.00           H  
ATOM    453  HB  THR A  27     161.760 121.433 181.747  1.00 24.00           H  
ATOM    454  HG1 THR A  27     160.789 120.263 183.965  1.00 24.00           H  
ATOM    455 1HG2 THR A  27     159.930 123.053 182.059  1.00 24.00           H  
ATOM    456 2HG2 THR A  27     159.629 122.018 180.644  1.00 24.00           H  
ATOM    457 3HG2 THR A  27     158.761 121.718 182.167  1.00 24.00           H  
ATOM    458  N   GLU A  28     162.487 118.242 181.760  1.00 30.00           N  
ATOM    459  CA  GLU A  28     163.303 117.132 182.239  1.00 30.00           C  
ATOM    460  C   GLU A  28     164.752 117.559 182.435  1.00 30.00           C  
ATOM    461  O   GLU A  28     165.339 117.329 183.493  1.00 30.00           O  
ATOM    462  CB  GLU A  28     163.235 115.959 181.258  1.00 20.00           C  
ATOM    463  CG  GLU A  28     162.951 114.612 181.909  1.00 20.00           C  
ATOM    464  CD  GLU A  28     161.487 114.382 182.161  1.00 20.00           C  
ATOM    465  OE1 GLU A  28     160.910 115.125 182.917  1.00 20.00           O  
ATOM    466  OE2 GLU A  28     160.945 113.460 181.597  1.00 20.00           O  
ATOM    467  H   GLU A  28     162.717 118.677 180.878  1.00 36.00           H  
ATOM    468  HA  GLU A  28     162.912 116.805 183.202  1.00 36.00           H  
ATOM    469 1HB  GLU A  28     162.454 116.145 180.521  1.00 24.00           H  
ATOM    470 2HB  GLU A  28     164.180 115.878 180.721  1.00 24.00           H  
ATOM    471 1HG  GLU A  28     163.325 113.821 181.259  1.00 24.00           H  
ATOM    472 2HG  GLU A  28     163.491 114.555 182.853  1.00 24.00           H  
ATOM    473  N   TRP A  29     165.325 118.181 181.410  1.00 30.00           N  
ATOM    474  CA  TRP A  29     166.716 118.614 181.457  1.00 30.00           C  
ATOM    475  C   TRP A  29     166.820 120.105 181.751  1.00 30.00           C  
ATOM    476  O   TRP A  29     166.331 120.934 180.984  1.00 30.00           O  
ATOM    477  CB  TRP A  29     167.417 118.302 180.134  1.00 20.00           C  
ATOM    478  CG  TRP A  29     167.108 116.935 179.601  1.00 20.00           C  
ATOM    479  CD1 TRP A  29     166.210 116.045 180.111  1.00 20.00           C  
ATOM    480  CD2 TRP A  29     167.697 116.293 178.445  1.00 20.00           C  
ATOM    481  NE1 TRP A  29     166.201 114.898 179.356  1.00 20.00           N  
ATOM    482  CE2 TRP A  29     167.104 115.033 178.332  1.00 20.00           C  
ATOM    483  CE3 TRP A  29     168.665 116.681 177.510  1.00 20.00           C  
ATOM    484  CZ2 TRP A  29     167.446 114.148 177.321  1.00 20.00           C  
ATOM    485  CZ3 TRP A  29     169.008 115.795 176.495  1.00 20.00           C  
ATOM    486  CH2 TRP A  29     168.413 114.562 176.404  1.00 20.00           C  
ATOM    487  H   TRP A  29     164.782 118.359 180.577  1.00 36.00           H  
ATOM    488  HA  TRP A  29     167.221 118.070 182.256  1.00 36.00           H  
ATOM    489 1HB  TRP A  29     167.123 119.036 179.384  1.00 24.00           H  
ATOM    490 2HB  TRP A  29     168.496 118.382 180.265  1.00 24.00           H  
ATOM    491  HD1 TRP A  29     165.591 116.219 180.989  1.00 24.00           H  
ATOM    492  HE1 TRP A  29     165.625 114.086 179.527  1.00 24.00           H  
ATOM    493  HE3 TRP A  29     169.139 117.660 177.577  1.00 24.00           H  
ATOM    494  HZ2 TRP A  29     166.985 113.165 177.231  1.00 24.00           H  
ATOM    495  HZ3 TRP A  29     169.763 116.104 175.773  1.00 24.00           H  
ATOM    496  HH2 TRP A  29     168.704 113.891 175.595  1.00 24.00           H  
ATOM    497  N   ALA A  30     167.459 120.440 182.867  1.00 30.00           N  
ATOM    498  CA  ALA A  30     167.887 121.810 183.122  1.00 30.00           C  
ATOM    499  C   ALA A  30     169.349 121.860 183.549  1.00 30.00           C  
ATOM    500  O   ALA A  30     169.735 121.252 184.548  1.00 30.00           O  
ATOM    501  CB  ALA A  30     167.005 122.452 184.183  1.00 30.00           C  
ATOM    502  H   ALA A  30     167.654 119.727 183.555  1.00 36.00           H  
ATOM    503  HA  ALA A  30     167.791 122.374 182.194  1.00 36.00           H  
ATOM    504 1HB  ALA A  30     167.337 123.474 184.363  1.00 36.00           H  
ATOM    505 2HB  ALA A  30     165.970 122.461 183.838  1.00 36.00           H  
ATOM    506 3HB  ALA A  30     167.073 121.880 185.107  1.00 36.00           H  
ATOM    507  N   TYR A  31     170.158 122.587 182.787  1.00 30.00           N  
ATOM    508  CA  TYR A  31     171.539 122.853 183.171  1.00 30.00           C  
ATOM    509  C   TYR A  31     171.740 124.321 183.526  1.00 30.00           C  
ATOM    510  O   TYR A  31     171.029 125.193 183.026  1.00 30.00           O  
ATOM    511  CB  TYR A  31     172.495 122.443 182.049  1.00 20.00           C  
ATOM    512  CG  TYR A  31     173.887 122.097 182.529  1.00 20.00           C  
ATOM    513  CD1 TYR A  31     174.404 122.712 183.660  1.00 20.00           C  
ATOM    514  CD2 TYR A  31     174.647 121.165 181.838  1.00 20.00           C  
ATOM    515  CE1 TYR A  31     175.676 122.396 184.098  1.00 20.00           C  
ATOM    516  CE2 TYR A  31     175.919 120.849 182.276  1.00 20.00           C  
ATOM    517  CZ  TYR A  31     176.433 121.461 183.401  1.00 20.00           C  
ATOM    518  OH  TYR A  31     177.699 121.146 183.838  1.00 20.00           O  
ATOM    519  H   TYR A  31     169.807 122.966 181.919  1.00 36.00           H  
ATOM    520  HA  TYR A  31     171.771 122.264 184.059  1.00 36.00           H  
ATOM    521 1HB  TYR A  31     172.091 121.577 181.524  1.00 24.00           H  
ATOM    522 2HB  TYR A  31     172.577 123.255 181.326  1.00 24.00           H  
ATOM    523  HD1 TYR A  31     173.807 123.445 184.203  1.00 24.00           H  
ATOM    524  HD2 TYR A  31     174.242 120.682 180.949  1.00 24.00           H  
ATOM    525  HE1 TYR A  31     176.082 122.879 184.986  1.00 24.00           H  
ATOM    526  HE2 TYR A  31     176.516 120.117 181.733  1.00 24.00           H  
ATOM    527  HH  TYR A  31     178.084 120.490 183.252  1.00 24.00           H  
ATOM    528  N   GLY A  32     172.711 124.587 184.393  1.00 30.00           N  
ATOM    529  CA  GLY A  32     172.798 125.872 185.076  1.00 30.00           C  
ATOM    530  C   GLY A  32     172.337 127.009 184.172  1.00 30.00           C  
ATOM    531  O   GLY A  32     171.628 127.915 184.610  1.00 30.00           O  
ATOM    532  H   GLY A  32     173.408 123.881 184.583  1.00 36.00           H  
ATOM    533 1HA  GLY A  32     172.184 125.848 185.977  1.00 36.00           H  
ATOM    534 2HA  GLY A  32     173.825 126.048 185.392  1.00 36.00           H  
ATOM    535  N   PRO A  33     172.743 126.954 182.908  1.00 30.00           N  
ATOM    536  CA  PRO A  33     172.297 127.926 181.917  1.00 30.00           C  
ATOM    537  C   PRO A  33     170.801 127.799 181.656  1.00 30.00           C  
ATOM    538  O   PRO A  33     170.114 128.795 181.429  1.00 30.00           O  
ATOM    539  CB  PRO A  33     173.120 127.559 180.679  1.00 20.00           C  
ATOM    540  CG  PRO A  33     174.261 126.767 181.220  1.00 20.00           C  
ATOM    541  CD  PRO A  33     173.658 125.958 182.337  1.00 20.00           C  
ATOM    542  HA  PRO A  33     172.543 128.939 182.268  1.00 36.00           H  
ATOM    543 1HB  PRO A  33     172.501 126.988 179.971  1.00 24.00           H  
ATOM    544 2HB  PRO A  33     173.444 128.472 180.158  1.00 24.00           H  
ATOM    545 1HG  PRO A  33     174.696 126.139 180.429  1.00 24.00           H  
ATOM    546 2HG  PRO A  33     175.060 127.440 181.567  1.00 24.00           H  
ATOM    547 1HD  PRO A  33     173.118 125.097 181.917  1.00 24.00           H  
ATOM    548 2HD  PRO A  33     174.455 125.621 183.017  1.00 24.00           H  
ATOM    549  N   VAL A  34     170.303 126.568 181.688  1.00 30.00           N  
ATOM    550  CA  VAL A  34     169.635 125.981 180.533  1.00 30.00           C  
ATOM    551  C   VAL A  34     168.297 125.366 180.924  1.00 30.00           C  
ATOM    552  O   VAL A  34     168.036 125.120 182.101  1.00 30.00           O  
ATOM    553  CB  VAL A  34     170.526 124.900 179.893  1.00 20.00           C  
ATOM    554  CG1 VAL A  34     169.759 124.145 178.818  1.00 20.00           C  
ATOM    555  CG2 VAL A  34     171.779 125.539 179.313  1.00 20.00           C  
ATOM    556  H   VAL A  34     170.388 126.025 182.536  1.00 36.00           H  
ATOM    557  HA  VAL A  34     169.457 126.768 179.799  1.00 36.00           H  
ATOM    558  HB  VAL A  34     170.807 124.175 180.656  1.00 24.00           H  
ATOM    559 1HG1 VAL A  34     170.404 123.385 178.376  1.00 24.00           H  
ATOM    560 2HG1 VAL A  34     168.887 123.667 179.262  1.00 24.00           H  
ATOM    561 3HG1 VAL A  34     169.438 124.842 178.043  1.00 24.00           H  
ATOM    562 1HG2 VAL A  34     172.405 124.769 178.863  1.00 24.00           H  
ATOM    563 2HG2 VAL A  34     171.498 126.269 178.554  1.00 24.00           H  
ATOM    564 3HG2 VAL A  34     172.334 126.038 180.108  1.00 24.00           H  
ATOM    565  N   HIS A  35     167.452 125.119 179.929  1.00 30.00           N  
ATOM    566  CA  HIS A  35     166.134 124.544 180.168  1.00 30.00           C  
ATOM    567  C   HIS A  35     165.658 123.739 178.966  1.00 30.00           C  
ATOM    568  O   HIS A  35     166.049 124.010 177.830  1.00 30.00           O  
ATOM    569  CB  HIS A  35     165.115 125.642 180.490  1.00 20.00           C  
ATOM    570  CG  HIS A  35     164.647 125.629 181.912  1.00 20.00           C  
ATOM    571  ND1 HIS A  35     163.361 125.970 182.275  1.00 20.00           N  
ATOM    572  CD2 HIS A  35     165.293 125.318 183.061  1.00 20.00           C  
ATOM    573  CE1 HIS A  35     163.236 125.868 183.587  1.00 20.00           C  
ATOM    574  NE2 HIS A  35     164.393 125.475 184.087  1.00 20.00           N  
ATOM    575  H   HIS A  35     167.730 125.335 178.982  1.00 36.00           H  
ATOM    576  HA  HIS A  35     166.182 123.867 181.020  1.00 36.00           H  
ATOM    577 1HB  HIS A  35     165.555 126.618 180.284  1.00 24.00           H  
ATOM    578 2HB  HIS A  35     164.245 125.532 179.844  1.00 24.00           H  
ATOM    579  HD2 HIS A  35     166.332 125.003 183.154  1.00 24.00           H  
ATOM    580  HE1 HIS A  35     162.331 126.074 184.159  1.00 24.00           H  
ATOM    581  HE2 HIS A  35     164.591 125.314 185.064  1.00 24.00           H  
ATOM    582  N   SER A  36     164.811 122.747 179.222  1.00 30.00           N  
ATOM    583  CA  SER A  36     164.163 121.997 178.152  1.00 30.00           C  
ATOM    584  C   SER A  36     162.672 121.838 178.417  1.00 30.00           C  
ATOM    585  O   SER A  36     162.252 121.629 179.556  1.00 30.00           O  
ATOM    586  CB  SER A  36     164.809 120.633 178.006  1.00 20.00           C  
ATOM    587  OG  SER A  36     163.919 119.716 177.430  1.00 20.00           O  
ATOM    588  H   SER A  36     164.612 122.506 180.182  1.00 36.00           H  
ATOM    589  HA  SER A  36     164.288 122.548 177.219  1.00 36.00           H  
ATOM    590 1HB  SER A  36     165.701 120.718 177.385  1.00 24.00           H  
ATOM    591 2HB  SER A  36     165.124 120.273 178.984  1.00 24.00           H  
ATOM    592  HG  SER A  36     163.106 120.200 177.272  1.00 24.00           H  
ATOM    593  N   SER A  37     161.874 121.936 177.359  1.00 30.00           N  
ATOM    594  CA  SER A  37     160.424 121.840 177.481  1.00 30.00           C  
ATOM    595  C   SER A  37     159.878 120.680 176.658  1.00 30.00           C  
ATOM    596  O   SER A  37     160.296 120.462 175.521  1.00 30.00           O  
ATOM    597  CB  SER A  37     159.776 123.136 177.036  1.00 20.00           C  
ATOM    598  OG  SER A  37     159.165 123.789 178.115  1.00 20.00           O  
ATOM    599  H   SER A  37     162.283 122.082 176.447  1.00 36.00           H  
ATOM    600  HA  SER A  37     160.176 121.664 178.528  1.00 36.00           H  
ATOM    601 1HB  SER A  37     160.530 123.787 176.593  1.00 24.00           H  
ATOM    602 2HB  SER A  37     159.033 122.926 176.267  1.00 24.00           H  
ATOM    603  HG  SER A  37     159.318 123.232 178.882  1.00 24.00           H  
ATOM    604  N   LEU A  38     158.943 119.938 177.240  1.00 30.00           N  
ATOM    605  CA  LEU A  38     158.373 118.768 176.581  1.00 30.00           C  
ATOM    606  C   LEU A  38     156.877 118.938 176.353  1.00 30.00           C  
ATOM    607  O   LEU A  38     156.148 119.368 177.247  1.00 30.00           O  
ATOM    608  CB  LEU A  38     158.629 117.510 177.421  1.00 20.00           C  
ATOM    609  CG  LEU A  38     159.675 116.537 176.860  1.00 20.00           C  
ATOM    610  CD1 LEU A  38     160.844 117.324 176.284  1.00 20.00           C  
ATOM    611  CD2 LEU A  38     160.138 115.598 177.963  1.00 20.00           C  
ATOM    612  H   LEU A  38     158.617 120.190 178.162  1.00 36.00           H  
ATOM    613  HA  LEU A  38     158.857 118.647 175.612  1.00 36.00           H  
ATOM    614 1HB  LEU A  38     158.960 117.815 178.412  1.00 24.00           H  
ATOM    615 2HB  LEU A  38     157.691 116.965 177.525  1.00 24.00           H  
ATOM    616  HG  LEU A  38     159.233 115.956 176.050  1.00 24.00           H  
ATOM    617 1HD1 LEU A  38     161.587 116.633 175.885  1.00 24.00           H  
ATOM    618 2HD1 LEU A  38     160.487 117.973 175.484  1.00 24.00           H  
ATOM    619 3HD1 LEU A  38     161.297 117.929 177.068  1.00 24.00           H  
ATOM    620 1HD2 LEU A  38     160.880 114.906 177.564  1.00 24.00           H  
ATOM    621 2HD2 LEU A  38     160.581 116.178 178.773  1.00 24.00           H  
ATOM    622 3HD2 LEU A  38     159.286 115.036 178.344  1.00 24.00           H  
ATOM    623  N   TYR A  39     156.424 118.598 175.151  1.00 30.00           N  
ATOM    624  CA  TYR A  39     155.026 118.780 174.779  1.00 30.00           C  
ATOM    625  C   TYR A  39     154.394 117.462 174.350  1.00 30.00           C  
ATOM    626  O   TYR A  39     155.090 116.533 173.940  1.00 30.00           O  
ATOM    627  CB  TYR A  39     154.901 119.817 173.661  1.00 20.00           C  
ATOM    628  CG  TYR A  39     155.406 121.191 174.043  1.00 20.00           C  
ATOM    629  CD1 TYR A  39     154.538 122.119 174.600  1.00 20.00           C  
ATOM    630  CD2 TYR A  39     156.736 121.523 173.836  1.00 20.00           C  
ATOM    631  CE1 TYR A  39     154.999 123.373 174.949  1.00 20.00           C  
ATOM    632  CE2 TYR A  39     157.197 122.778 174.185  1.00 20.00           C  
ATOM    633  CZ  TYR A  39     156.334 123.700 174.740  1.00 20.00           C  
ATOM    634  OH  TYR A  39     156.793 124.950 175.087  1.00 20.00           O  
ATOM    635  H   TYR A  39     157.065 118.203 174.478  1.00 36.00           H  
ATOM    636  HA  TYR A  39     154.480 119.140 175.652  1.00 36.00           H  
ATOM    637 1HB  TYR A  39     155.460 119.480 172.787  1.00 24.00           H  
ATOM    638 2HB  TYR A  39     153.856 119.909 173.366  1.00 24.00           H  
ATOM    639  HD1 TYR A  39     153.492 121.858 174.763  1.00 24.00           H  
ATOM    640  HD2 TYR A  39     157.418 120.794 173.398  1.00 24.00           H  
ATOM    641  HE1 TYR A  39     154.317 124.102 175.387  1.00 24.00           H  
ATOM    642  HE2 TYR A  39     158.243 123.039 174.022  1.00 24.00           H  
ATOM    643  HH  TYR A  39     157.729 125.015 174.880  1.00 24.00           H  
ATOM    644  N   ASP A  40     153.071 117.387 174.448  1.00 30.00           N  
ATOM    645  CA  ASP A  40     152.399 116.146 174.815  1.00 30.00           C  
ATOM    646  C   ASP A  40     152.677 115.047 173.797  1.00 30.00           C  
ATOM    647  O   ASP A  40     153.218 113.995 174.138  1.00 30.00           O  
ATOM    648  CB  ASP A  40     150.890 116.369 174.935  1.00 20.00           C  
ATOM    649  CG  ASP A  40     150.250 115.516 176.023  1.00 20.00           C  
ATOM    650  OD1 ASP A  40     149.049 115.384 176.017  1.00 20.00           O  
ATOM    651  OD2 ASP A  40     150.968 115.005 176.848  1.00 20.00           O  
ATOM    652  H   ASP A  40     152.517 118.211 174.263  1.00 36.00           H  
ATOM    653  HA  ASP A  40     152.781 115.819 175.783  1.00 36.00           H  
ATOM    654 1HB  ASP A  40     150.693 117.419 175.155  1.00 24.00           H  
ATOM    655 2HB  ASP A  40     150.411 116.138 173.984  1.00 24.00           H  
ATOM    656  N   LEU A  41     152.304 115.298 172.547  1.00 30.00           N  
ATOM    657  CA  LEU A  41     151.406 116.400 172.222  1.00 30.00           C  
ATOM    658  C   LEU A  41     150.172 115.905 171.479  1.00 30.00           C  
ATOM    659  O   LEU A  41     150.281 115.203 170.473  1.00 30.00           O  
ATOM    660  CB  LEU A  41     152.138 117.445 171.370  1.00 20.00           C  
ATOM    661  CG  LEU A  41     153.452 116.980 170.729  1.00 20.00           C  
ATOM    662  CD1 LEU A  41     153.225 115.660 170.005  1.00 20.00           C  
ATOM    663  CD2 LEU A  41     153.956 118.049 169.772  1.00 20.00           C  
ATOM    664  H   LEU A  41     152.650 114.710 171.803  1.00 36.00           H  
ATOM    665  HA  LEU A  41     151.083 116.868 173.151  1.00 36.00           H  
ATOM    666 1HB  LEU A  41     151.474 117.767 170.569  1.00 24.00           H  
ATOM    667 2HB  LEU A  41     152.362 118.309 171.997  1.00 24.00           H  
ATOM    668  HG  LEU A  41     154.196 116.809 171.508  1.00 24.00           H  
ATOM    669 1HD1 LEU A  41     154.158 115.330 169.550  1.00 24.00           H  
ATOM    670 2HD1 LEU A  41     152.883 114.909 170.717  1.00 24.00           H  
ATOM    671 3HD1 LEU A  41     152.471 115.796 169.230  1.00 24.00           H  
ATOM    672 1HD2 LEU A  41     154.891 117.719 169.317  1.00 24.00           H  
ATOM    673 2HD2 LEU A  41     153.214 118.220 168.993  1.00 24.00           H  
ATOM    674 3HD2 LEU A  41     154.127 118.977 170.319  1.00 24.00           H  
ATOM    675  N   SER A  42     148.998 116.274 171.980  1.00 30.00           N  
ATOM    676  CA  SER A  42     147.743 115.738 171.466  1.00 30.00           C  
ATOM    677  C   SER A  42     147.453 116.262 170.065  1.00 30.00           C  
ATOM    678  O   SER A  42     147.049 115.506 169.181  1.00 30.00           O  
ATOM    679  CB  SER A  42     146.602 116.098 172.397  1.00 20.00           C  
ATOM    680  OG  SER A  42     145.816 114.975 172.685  1.00 20.00           O  
ATOM    681  H   SER A  42     148.975 116.943 172.736  1.00 36.00           H  
ATOM    682  HA  SER A  42     147.826 114.651 171.415  1.00 36.00           H  
ATOM    683 1HB  SER A  42     147.004 116.511 173.322  1.00 24.00           H  
ATOM    684 2HB  SER A  42     145.985 116.868 171.936  1.00 24.00           H  
ATOM    685  HG  SER A  42     146.211 114.244 172.203  1.00 24.00           H  
ATOM    686  N   CYS A  43     147.660 117.559 169.870  1.00 30.00           N  
ATOM    687  CA  CYS A  43     147.141 118.249 168.695  1.00 30.00           C  
ATOM    688  C   CYS A  43     147.702 117.650 167.412  1.00 30.00           C  
ATOM    689  O   CYS A  43     146.985 117.495 166.423  1.00 30.00           O  
ATOM    690  CB  CYS A  43     147.486 119.738 168.749  1.00 20.00           C  
ATOM    691  SG  CYS A  43     149.208 120.081 169.186  1.00 20.00           S  
ATOM    692  H   CYS A  43     148.191 118.081 170.553  1.00 36.00           H  
ATOM    693  HA  CYS A  43     146.056 118.145 168.683  1.00 36.00           H  
ATOM    694 1HB  CYS A  43     147.287 120.193 167.779  1.00 24.00           H  
ATOM    695 2HB  CYS A  43     146.848 120.233 169.480  1.00 24.00           H  
ATOM    696  HG  CYS A  43     149.104 121.405 169.128  1.00 24.00           H  
ATOM    697  N   ILE A  44     148.987 117.314 167.434  1.00 30.00           N  
ATOM    698  CA  ILE A  44     149.663 116.794 166.251  1.00 30.00           C  
ATOM    699  C   ILE A  44     149.139 115.414 165.879  1.00 30.00           C  
ATOM    700  O   ILE A  44     148.915 115.120 164.704  1.00 30.00           O  
ATOM    701  CB  ILE A  44     151.185 116.723 166.476  1.00 20.00           C  
ATOM    702  CG1 ILE A  44     151.912 116.519 165.144  1.00 20.00           C  
ATOM    703  CG2 ILE A  44     151.527 115.606 167.449  1.00 20.00           C  
ATOM    704  CD1 ILE A  44     151.836 115.104 164.617  1.00 20.00           C  
ATOM    705  H   ILE A  44     149.509 117.421 168.292  1.00 36.00           H  
ATOM    706  HA  ILE A  44     149.469 117.469 165.418  1.00 36.00           H  
ATOM    707  HB  ILE A  44     151.537 117.669 166.885  1.00 24.00           H  
ATOM    708 1HG1 ILE A  44     151.489 117.186 164.393  1.00 24.00           H  
ATOM    709 2HG1 ILE A  44     152.963 116.783 165.259  1.00 24.00           H  
ATOM    710 1HG2 ILE A  44     152.606 115.569 167.596  1.00 24.00           H  
ATOM    711 2HG2 ILE A  44     151.037 115.792 168.404  1.00 24.00           H  
ATOM    712 3HG2 ILE A  44     151.183 114.653 167.045  1.00 24.00           H  
ATOM    713 1HD1 ILE A  44     152.375 115.039 163.671  1.00 24.00           H  
ATOM    714 2HD1 ILE A  44     152.287 114.423 165.339  1.00 24.00           H  
ATOM    715 3HD1 ILE A  44     150.794 114.830 164.460  1.00 24.00           H  
ATOM    716  N   ASP A  45     148.945 114.569 166.885  1.00 30.00           N  
ATOM    717  CA  ASP A  45     148.834 113.131 166.669  1.00 30.00           C  
ATOM    718  C   ASP A  45     147.388 112.666 166.786  1.00 30.00           C  
ATOM    719  O   ASP A  45     147.108 111.468 166.769  1.00 30.00           O  
ATOM    720  CB  ASP A  45     149.704 112.369 167.670  1.00 20.00           C  
ATOM    721  CG  ASP A  45     149.279 112.592 169.115  1.00 45.00           C  
ATOM    722  OD1 ASP A  45     148.323 113.299 169.330  1.00 45.00           O  
ATOM    723  OD2 ASP A  45     149.914 112.054 169.990  1.00 45.00           O  
ATOM    724  H   ASP A  45     148.872 114.931 167.825  1.00 36.00           H  
ATOM    725  HA  ASP A  45     149.183 112.905 165.661  1.00 36.00           H  
ATOM    726 1HB  ASP A  45     149.657 111.301 167.454  1.00 24.00           H  
ATOM    727 2HB  ASP A  45     150.743 112.680 167.560  1.00 24.00           H  
ATOM    728  N   THR A  46     146.472 113.622 166.905  1.00 30.00           N  
ATOM    729  CA  THR A  46     145.070 113.313 167.157  1.00 30.00           C  
ATOM    730  C   THR A  46     144.334 112.999 165.861  1.00 30.00           C  
ATOM    731  O   THR A  46     143.473 113.763 165.424  1.00 30.00           O  
ATOM    732  CB  THR A  46     144.367 114.475 167.882  1.00 20.00           C  
ATOM    733  OG1 THR A  46     142.948 114.358 167.715  1.00 20.00           O  
ATOM    734  CG2 THR A  46     144.832 115.811 167.324  1.00 20.00           C  
ATOM    735  H   THR A  46     146.755 114.588 166.820  1.00 36.00           H  
ATOM    736  HA  THR A  46     145.020 112.430 167.795  1.00 36.00           H  
ATOM    737  HB  THR A  46     144.598 114.432 168.947  1.00 24.00           H  
ATOM    738  HG1 THR A  46     142.752 113.580 167.187  1.00 24.00           H  
ATOM    739 1HG2 THR A  46     144.325 116.621 167.848  1.00 24.00           H  
ATOM    740 2HG2 THR A  46     145.909 115.908 167.460  1.00 24.00           H  
ATOM    741 3HG2 THR A  46     144.595 115.863 166.262  1.00 24.00           H  
ATOM    742  N   CYS A  47     144.678 111.870 165.250  1.00 30.00           N  
ATOM    743  CA  CYS A  47     144.033 111.441 164.015  1.00 30.00           C  
ATOM    744  C   CYS A  47     142.575 111.068 164.255  1.00 30.00           C  
ATOM    745  O   CYS A  47     141.707 111.354 163.430  1.00 30.00           O  
ATOM    746  CB  CYS A  47     144.767 110.242 163.413  1.00 20.00           C  
ATOM    747  SG  CYS A  47     146.402 110.636 162.748  1.00 45.00           S  
ATOM    748  H   CYS A  47     145.404 111.295 165.651  1.00 36.00           H  
ATOM    749  HA  CYS A  47     144.069 112.264 163.301  1.00 36.00           H  
ATOM    750 1HB  CYS A  47     144.888 109.470 164.173  1.00 24.00           H  
ATOM    751 2HB  CYS A  47     144.169 109.816 162.607  1.00 24.00           H  
ATOM    752  HG  CYS A  47     146.916 111.073 163.894  1.00 54.00           H  
ATOM    753  N   GLU A  48     142.312 110.429 165.389  1.00 30.00           N  
ATOM    754  CA  GLU A  48     141.073 109.686 165.581  1.00 30.00           C  
ATOM    755  C   GLU A  48     139.858 110.591 165.421  1.00 30.00           C  
ATOM    756  O   GLU A  48     138.862 110.207 164.806  1.00 30.00           O  
ATOM    757  CB  GLU A  48     141.053 109.028 166.962  1.00 20.00           C  
ATOM    758  CG  GLU A  48     139.820 108.177 167.236  1.00 45.00           C  
ATOM    759  CD  GLU A  48     139.869 107.490 168.572  1.00 45.00           C  
ATOM    760  OE1 GLU A  48     140.845 107.648 169.265  1.00 45.00           O  
ATOM    761  OE2 GLU A  48     138.928 106.806 168.900  1.00 45.00           O  
ATOM    762  H   GLU A  48     142.989 110.459 166.139  1.00 36.00           H  
ATOM    763  HA  GLU A  48     141.016 108.905 164.821  1.00 36.00           H  
ATOM    764 1HB  GLU A  48     141.930 108.391 167.074  1.00 24.00           H  
ATOM    765 2HB  GLU A  48     141.106 109.797 167.732  1.00 24.00           H  
ATOM    766 1HG  GLU A  48     138.937 108.814 167.199  1.00 54.00           H  
ATOM    767 2HG  GLU A  48     139.727 107.429 166.450  1.00 54.00           H  
ATOM    768  N   LYS A  49     139.945 111.794 165.979  1.00 30.00           N  
ATOM    769  CA  LYS A  49     138.849 112.752 165.908  1.00 30.00           C  
ATOM    770  C   LYS A  49     139.266 114.013 165.161  1.00 30.00           C  
ATOM    771  O   LYS A  49     138.715 114.333 164.108  1.00 30.00           O  
ATOM    772  CB  LYS A  49     138.359 113.111 167.312  1.00 20.00           C  
ATOM    773  CG  LYS A  49     137.785 111.938 168.097  1.00 45.00           C  
ATOM    774  CD  LYS A  49     136.531 111.390 167.433  1.00 45.00           C  
ATOM    775  CE  LYS A  49     135.913 110.269 168.255  1.00 45.00           C  
ATOM    776  NZ  LYS A  49     134.706 109.697 167.599  1.00 45.00           N  
ATOM    777  H   LYS A  49     140.793 112.051 166.464  1.00 36.00           H  
ATOM    778  HA  LYS A  49     138.025 112.296 165.358  1.00 36.00           H  
ATOM    779 1HB  LYS A  49     139.184 113.528 167.890  1.00 24.00           H  
ATOM    780 2HB  LYS A  49     137.587 113.877 167.243  1.00 24.00           H  
ATOM    781 1HG  LYS A  49     138.530 111.144 168.160  1.00 54.00           H  
ATOM    782 2HG  LYS A  49     137.539 112.263 169.107  1.00 54.00           H  
ATOM    783 1HD  LYS A  49     135.800 112.191 167.318  1.00 54.00           H  
ATOM    784 2HD  LYS A  49     136.781 111.006 166.444  1.00 54.00           H  
ATOM    785 1HE  LYS A  49     136.646 109.476 168.396  1.00 54.00           H  
ATOM    786 2HE  LYS A  49     135.631 110.651 169.236  1.00 54.00           H  
ATOM    787 1HZ  LYS A  49     134.327 108.959 168.175  1.00 54.00           H  
ATOM    788 2HZ  LYS A  49     134.012 110.421 167.480  1.00 54.00           H  
ATOM    789 3HZ  LYS A  49     134.959 109.322 166.696  1.00 54.00           H  
ATOM    790  N   ASN A  50     140.243 114.725 165.713  1.00 30.00           N  
ATOM    791  CA  ASN A  50     140.717 115.967 165.115  1.00 30.00           C  
ATOM    792  C   ASN A  50     142.125 116.304 165.588  1.00 30.00           C  
ATOM    793  O   ASN A  50     142.584 115.799 166.612  1.00 30.00           O  
ATOM    794  CB  ASN A  50     139.763 117.106 165.424  1.00 20.00           C  
ATOM    795  CG  ASN A  50     138.377 116.860 164.895  1.00 20.00           C  
ATOM    796  OD1 ASN A  50     138.172 116.765 163.679  1.00 20.00           O  
ATOM    797  ND2 ASN A  50     137.423 116.754 165.783  1.00 20.00           N  
ATOM    798  H   ASN A  50     140.668 114.397 166.568  1.00 36.00           H  
ATOM    799  HA  ASN A  50     140.762 115.836 164.033  1.00 36.00           H  
ATOM    800 1HB  ASN A  50     139.706 117.251 166.504  1.00 24.00           H  
ATOM    801 2HB  ASN A  50     140.146 118.030 164.990  1.00 24.00           H  
ATOM    802 1HD2 ASN A  50     136.481 116.590 165.489  1.00 24.00           H  
ATOM    803 2HD2 ASN A  50     137.635 116.837 166.757  1.00 24.00           H  
ATOM    804  N   SER A  51     142.807 117.160 164.835  1.00 30.00           N  
ATOM    805  CA  SER A  51     144.100 117.689 165.255  1.00 30.00           C  
ATOM    806  C   SER A  51     144.037 119.196 165.464  1.00 30.00           C  
ATOM    807  O   SER A  51     143.315 119.901 164.758  1.00 30.00           O  
ATOM    808  CB  SER A  51     145.160 117.356 164.223  1.00 20.00           C  
ATOM    809  OG  SER A  51     146.312 116.843 164.835  1.00 20.00           O  
ATOM    810  H   SER A  51     142.421 117.453 163.949  1.00 36.00           H  
ATOM    811  HA  SER A  51     144.373 117.223 166.203  1.00 36.00           H  
ATOM    812 1HB  SER A  51     144.764 116.626 163.518  1.00 24.00           H  
ATOM    813 2HB  SER A  51     145.413 118.252 163.659  1.00 24.00           H  
ATOM    814  HG  SER A  51     146.130 116.834 165.777  1.00 24.00           H  
ATOM    815  N   VAL A  52     144.798 119.686 166.437  1.00 30.00           N  
ATOM    816  CA  VAL A  52     144.898 121.119 166.684  1.00 30.00           C  
ATOM    817  C   VAL A  52     145.457 121.850 165.469  1.00 30.00           C  
ATOM    818  O   VAL A  52     144.980 122.925 165.107  1.00 30.00           O  
ATOM    819  CB  VAL A  52     145.800 121.390 167.902  1.00 20.00           C  
ATOM    820  CG1 VAL A  52     146.065 122.881 168.048  1.00 20.00           C  
ATOM    821  CG2 VAL A  52     145.153 120.832 169.160  1.00 20.00           C  
ATOM    822  H   VAL A  52     145.321 119.048 167.020  1.00 36.00           H  
ATOM    823  HA  VAL A  52     143.900 121.504 166.895  1.00 36.00           H  
ATOM    824  HB  VAL A  52     146.764 120.906 167.743  1.00 24.00           H  
ATOM    825 1HG1 VAL A  52     146.705 123.054 168.914  1.00 24.00           H  
ATOM    826 2HG1 VAL A  52     146.561 123.252 167.151  1.00 24.00           H  
ATOM    827 3HG1 VAL A  52     145.120 123.407 168.185  1.00 24.00           H  
ATOM    828 1HG2 VAL A  52     145.796 121.026 170.018  1.00 24.00           H  
ATOM    829 2HG2 VAL A  52     144.186 121.312 169.315  1.00 24.00           H  
ATOM    830 3HG2 VAL A  52     145.010 119.757 169.050  1.00 24.00           H  
ATOM    831  N   LEU A  53     146.470 121.259 164.844  1.00 30.00           N  
ATOM    832  CA  LEU A  53     147.016 121.789 163.601  1.00 30.00           C  
ATOM    833  C   LEU A  53     145.987 121.734 162.479  1.00 30.00           C  
ATOM    834  O   LEU A  53     145.855 122.676 161.697  1.00 30.00           O  
ATOM    835  CB  LEU A  53     148.268 121.001 163.194  1.00 20.00           C  
ATOM    836  CG  LEU A  53     149.609 121.642 163.572  1.00 20.00           C  
ATOM    837  CD1 LEU A  53     149.611 121.978 165.057  1.00 20.00           C  
ATOM    838  CD2 LEU A  53     150.743 120.689 163.225  1.00 20.00           C  
ATOM    839  H   LEU A  53     146.871 120.422 165.241  1.00 36.00           H  
ATOM    840  HA  LEU A  53     147.294 122.830 163.761  1.00 36.00           H  
ATOM    841 1HB  LEU A  53     148.227 120.019 163.661  1.00 24.00           H  
ATOM    842 2HB  LEU A  53     148.258 120.867 162.112  1.00 24.00           H  
ATOM    843  HG  LEU A  53     149.736 122.573 163.019  1.00 24.00           H  
ATOM    844 1HD1 LEU A  53     150.564 122.434 165.325  1.00 24.00           H  
ATOM    845 2HD1 LEU A  53     148.803 122.677 165.273  1.00 24.00           H  
ATOM    846 3HD1 LEU A  53     149.469 121.067 165.636  1.00 24.00           H  
ATOM    847 1HD2 LEU A  53     151.697 121.145 163.493  1.00 24.00           H  
ATOM    848 2HD2 LEU A  53     150.618 119.758 163.779  1.00 24.00           H  
ATOM    849 3HD2 LEU A  53     150.729 120.480 162.155  1.00 24.00           H  
ATOM    850  N   GLU A  54     145.259 120.625 162.405  1.00 30.00           N  
ATOM    851  CA  GLU A  54     144.288 120.415 161.338  1.00 30.00           C  
ATOM    852  C   GLU A  54     143.140 121.413 161.434  1.00 30.00           C  
ATOM    853  O   GLU A  54     142.709 121.976 160.428  1.00 30.00           O  
ATOM    854  CB  GLU A  54     143.741 118.987 161.387  1.00 20.00           C  
ATOM    855  CG  GLU A  54     142.768 118.647 160.266  1.00 45.00           C  
ATOM    856  CD  GLU A  54     142.313 117.215 160.301  1.00 45.00           C  
ATOM    857  OE1 GLU A  54     142.757 116.491 161.159  1.00 45.00           O  
ATOM    858  OE2 GLU A  54     141.521 116.844 159.467  1.00 45.00           O  
ATOM    859  H   GLU A  54     145.381 119.908 163.106  1.00 36.00           H  
ATOM    860  HA  GLU A  54     144.788 120.565 160.380  1.00 36.00           H  
ATOM    861 1HB  GLU A  54     144.568 118.279 161.338  1.00 24.00           H  
ATOM    862 2HB  GLU A  54     143.228 118.826 162.335  1.00 24.00           H  
ATOM    863 1HG  GLU A  54     141.896 119.296 160.347  1.00 54.00           H  
ATOM    864 2HG  GLU A  54     143.248 118.849 159.309  1.00 54.00           H  
ATOM    865  N   VAL A  55     142.649 121.626 162.649  1.00 30.00           N  
ATOM    866  CA  VAL A  55     141.593 122.603 162.888  1.00 30.00           C  
ATOM    867  C   VAL A  55     142.068 124.016 162.573  1.00 30.00           C  
ATOM    868  O   VAL A  55     141.361 124.788 161.926  1.00 30.00           O  
ATOM    869  CB  VAL A  55     141.125 122.536 164.354  1.00 20.00           C  
ATOM    870  CG1 VAL A  55     140.125 123.645 164.645  1.00 20.00           C  
ATOM    871  CG2 VAL A  55     140.517 121.172 164.643  1.00 20.00           C  
ATOM    872  H   VAL A  55     143.017 121.099 163.428  1.00 36.00           H  
ATOM    873  HA  VAL A  55     140.749 122.365 162.240  1.00 36.00           H  
ATOM    874  HB  VAL A  55     141.983 122.698 165.007  1.00 24.00           H  
ATOM    875 1HG1 VAL A  55     139.806 123.584 165.686  1.00 24.00           H  
ATOM    876 2HG1 VAL A  55     140.593 124.613 164.467  1.00 24.00           H  
ATOM    877 3HG1 VAL A  55     139.259 123.534 163.993  1.00 24.00           H  
ATOM    878 1HG2 VAL A  55     140.190 121.132 165.681  1.00 24.00           H  
ATOM    879 2HG2 VAL A  55     139.663 121.009 163.985  1.00 24.00           H  
ATOM    880 3HG2 VAL A  55     141.263 120.397 164.468  1.00 24.00           H  
ATOM    881  N   ILE A  56     143.268 124.348 163.036  1.00 30.00           N  
ATOM    882  CA  ILE A  56     143.879 125.635 162.726  1.00 30.00           C  
ATOM    883  C   ILE A  56     144.223 125.740 161.246  1.00 30.00           C  
ATOM    884  O   ILE A  56     144.047 126.791 160.631  1.00 30.00           O  
ATOM    885  CB  ILE A  56     145.150 125.856 163.566  1.00 20.00           C  
ATOM    886  CG1 ILE A  56     144.814 125.833 165.060  1.00 20.00           C  
ATOM    887  CG2 ILE A  56     145.817 127.169 163.187  1.00 20.00           C  
ATOM    888  CD1 ILE A  56     145.893 126.425 165.938  1.00 20.00           C  
ATOM    889  H   ILE A  56     143.771 123.692 163.616  1.00 36.00           H  
ATOM    890  HA  ILE A  56     143.166 126.423 162.966  1.00 36.00           H  
ATOM    891  HB  ILE A  56     145.850 125.040 163.389  1.00 24.00           H  
ATOM    892 1HG1 ILE A  56     143.891 126.386 165.233  1.00 24.00           H  
ATOM    893 2HG1 ILE A  56     144.642 124.805 165.379  1.00 24.00           H  
ATOM    894 1HG2 ILE A  56     146.713 127.310 163.791  1.00 24.00           H  
ATOM    895 2HG2 ILE A  56     146.089 127.148 162.133  1.00 24.00           H  
ATOM    896 3HG2 ILE A  56     145.126 127.993 163.367  1.00 24.00           H  
ATOM    897 1HD1 ILE A  56     145.582 126.373 166.981  1.00 24.00           H  
ATOM    898 2HD1 ILE A  56     146.818 125.863 165.806  1.00 24.00           H  
ATOM    899 3HD1 ILE A  56     146.057 127.465 165.660  1.00 24.00           H  
ATOM    900  N   ALA A  57     144.715 124.643 160.679  1.00 30.00           N  
ATOM    901  CA  ALA A  57     145.279 124.663 159.334  1.00 30.00           C  
ATOM    902  C   ALA A  57     144.212 124.984 158.295  1.00 30.00           C  
ATOM    903  O   ALA A  57     144.448 125.761 157.370  1.00 30.00           O  
ATOM    904  CB  ALA A  57     145.941 123.330 159.018  1.00 20.00           C  
ATOM    905  H   ALA A  57     144.699 123.774 161.193  1.00 36.00           H  
ATOM    906  HA  ALA A  57     146.032 125.450 159.294  1.00 36.00           H  
ATOM    907 1HB  ALA A  57     146.357 123.360 158.011  1.00 24.00           H  
ATOM    908 2HB  ALA A  57     146.740 123.142 159.735  1.00 24.00           H  
ATOM    909 3HB  ALA A  57     145.202 122.533 159.081  1.00 24.00           H  
ATOM    910  N   TYR A  58     143.039 124.382 158.453  1.00 30.00           N  
ATOM    911  CA  TYR A  58     141.886 124.721 157.627  1.00 30.00           C  
ATOM    912  C   TYR A  58     140.725 125.218 158.479  1.00 30.00           C  
ATOM    913  O   TYR A  58     139.764 124.488 158.723  1.00 30.00           O  
ATOM    914  CB  TYR A  58     141.453 123.514 156.792  1.00 20.00           C  
ATOM    915  CG  TYR A  58     142.416 122.349 156.857  1.00 20.00           C  
ATOM    916  CD1 TYR A  58     143.767 122.552 156.619  1.00 20.00           C  
ATOM    917  CD2 TYR A  58     141.947 121.078 157.156  1.00 20.00           C  
ATOM    918  CE1 TYR A  58     144.646 121.488 156.678  1.00 20.00           C  
ATOM    919  CE2 TYR A  58     142.827 120.014 157.216  1.00 20.00           C  
ATOM    920  CZ  TYR A  58     144.171 120.216 156.978  1.00 20.00           C  
ATOM    921  OH  TYR A  58     145.047 119.157 157.038  1.00 20.00           O  
ATOM    922  H   TYR A  58     142.942 123.671 159.164  1.00 36.00           H  
ATOM    923  HA  TYR A  58     142.170 125.528 156.952  1.00 36.00           H  
ATOM    924 1HB  TYR A  58     140.476 123.168 157.132  1.00 24.00           H  
ATOM    925 2HB  TYR A  58     141.350 123.812 155.749  1.00 24.00           H  
ATOM    926  HD1 TYR A  58     144.135 123.551 156.384  1.00 24.00           H  
ATOM    927  HD2 TYR A  58     140.885 120.919 157.342  1.00 24.00           H  
ATOM    928  HE1 TYR A  58     145.708 121.647 156.491  1.00 24.00           H  
ATOM    929  HE2 TYR A  58     142.458 119.015 157.449  1.00 24.00           H  
ATOM    930  HH  TYR A  58     144.563 118.354 157.247  1.00 24.00           H  
ATOM    931  N   SER A  59     140.819 126.464 158.929  1.00 30.00           N  
ATOM    932  CA  SER A  59     139.742 127.088 159.688  1.00 30.00           C  
ATOM    933  C   SER A  59     138.638 127.590 158.767  1.00 30.00           C  
ATOM    934  O   SER A  59     138.813 127.657 157.550  1.00 30.00           O  
ATOM    935  CB  SER A  59     140.284 128.237 160.516  1.00 20.00           C  
ATOM    936  OG  SER A  59     140.542 127.831 161.831  1.00 20.00           O  
ATOM    937  H   SER A  59     141.658 126.994 158.740  1.00 36.00           H  
ATOM    938  HA  SER A  59     139.315 126.342 160.360  1.00 36.00           H  
ATOM    939 1HB  SER A  59     141.202 128.611 160.061  1.00 24.00           H  
ATOM    940 2HB  SER A  59     139.564 129.054 160.519  1.00 24.00           H  
ATOM    941  HG  SER A  59     140.302 126.902 161.873  1.00 24.00           H  
ATOM    942  N   SER A  60     137.499 127.944 159.354  1.00 30.00           N  
ATOM    943  CA  SER A  60     136.361 128.433 158.586  1.00 30.00           C  
ATOM    944  C   SER A  60     136.705 129.722 157.851  1.00 30.00           C  
ATOM    945  O   SER A  60     136.299 129.922 156.706  1.00 30.00           O  
ATOM    946  CB  SER A  60     135.174 128.664 159.502  1.00 20.00           C  
ATOM    947  OG  SER A  60     135.365 129.805 160.292  1.00 20.00           O  
ATOM    948  H   SER A  60     137.421 127.871 160.359  1.00 36.00           H  
ATOM    949  HA  SER A  60     136.092 127.678 157.846  1.00 36.00           H  
ATOM    950 1HB  SER A  60     134.271 128.780 158.904  1.00 24.00           H  
ATOM    951 2HB  SER A  60     135.034 127.794 160.142  1.00 24.00           H  
ATOM    952  HG  SER A  60     136.223 130.159 160.045  1.00 24.00           H  
ATOM    953  N   SER A  61     137.456 130.593 158.516  1.00 30.00           N  
ATOM    954  CA  SER A  61     137.714 131.933 158.000  1.00 30.00           C  
ATOM    955  C   SER A  61     136.568 132.880 158.332  1.00 30.00           C  
ATOM    956  O   SER A  61     136.639 134.077 158.053  1.00 30.00           O  
ATOM    957  CB  SER A  61     137.922 131.883 156.499  1.00 20.00           C  
ATOM    958  OG  SER A  61     137.989 133.174 155.958  1.00 20.00           O  
ATOM    959  H   SER A  61     137.859 130.321 159.401  1.00 36.00           H  
ATOM    960  HA  SER A  61     138.621 132.316 158.469  1.00 36.00           H  
ATOM    961 1HB  SER A  61     138.843 131.345 156.277  1.00 24.00           H  
ATOM    962 2HB  SER A  61     137.103 131.334 156.036  1.00 24.00           H  
ATOM    963  HG  SER A  61     137.883 133.777 156.698  1.00 24.00           H  
ATOM    964  N   GLU A  62     135.513 132.338 158.929  1.00 30.00           N  
ATOM    965  CA  GLU A  62     134.577 133.140 159.708  1.00 30.00           C  
ATOM    966  C   GLU A  62     135.191 133.570 161.034  1.00 30.00           C  
ATOM    967  O   GLU A  62     134.950 134.680 161.510  1.00 30.00           O  
ATOM    968  CB  GLU A  62     133.286 132.358 159.962  1.00 20.00           C  
ATOM    969  CG  GLU A  62     132.352 132.999 160.978  1.00 20.00           C  
ATOM    970  CD  GLU A  62     131.549 131.992 161.753  1.00 20.00           C  
ATOM    971  OE1 GLU A  62     130.344 132.066 161.718  1.00 20.00           O  
ATOM    972  OE2 GLU A  62     132.142 131.146 162.380  1.00 20.00           O  
ATOM    973  H   GLU A  62     135.354 131.344 158.842  1.00 36.00           H  
ATOM    974  HA  GLU A  62     134.334 134.038 159.139  1.00 36.00           H  
ATOM    975 1HB  GLU A  62     132.738 132.246 159.027  1.00 24.00           H  
ATOM    976 2HB  GLU A  62     133.532 131.357 160.319  1.00 24.00           H  
ATOM    977 1HG  GLU A  62     132.942 133.591 161.676  1.00 24.00           H  
ATOM    978 2HG  GLU A  62     131.673 133.673 160.456  1.00 24.00           H  
ATOM    979  N   THR A  63     135.985 132.686 161.627  1.00 30.00           N  
ATOM    980  CA  THR A  63     136.460 132.877 162.992  1.00 30.00           C  
ATOM    981  C   THR A  63     137.366 134.098 163.094  1.00 30.00           C  
ATOM    982  O   THR A  63     138.024 134.477 162.125  1.00 30.00           O  
ATOM    983  CB  THR A  63     137.212 131.632 163.497  1.00 20.00           C  
ATOM    984  OG1 THR A  63     138.431 131.474 162.758  1.00 20.00           O  
ATOM    985  CG2 THR A  63     136.356 130.386 163.327  1.00 20.00           C  
ATOM    986  H   THR A  63     136.267 131.860 161.119  1.00 36.00           H  
ATOM    987  HA  THR A  63     135.598 133.043 163.638  1.00 36.00           H  
ATOM    988  HB  THR A  63     137.457 131.757 164.552  1.00 24.00           H  
ATOM    989  HG1 THR A  63     138.506 132.181 162.112  1.00 24.00           H  
ATOM    990 1HG2 THR A  63     136.903 129.516 163.690  1.00 24.00           H  
ATOM    991 2HG2 THR A  63     135.434 130.499 163.897  1.00 24.00           H  
ATOM    992 3HG2 THR A  63     136.116 130.251 162.274  1.00 24.00           H  
ATOM    993  N   PRO A  64     137.395 134.709 164.273  1.00 30.00           N  
ATOM    994  CA  PRO A  64     137.976 136.037 164.434  1.00 30.00           C  
ATOM    995  C   PRO A  64     139.490 135.999 164.275  1.00 30.00           C  
ATOM    996  O   PRO A  64     140.083 136.890 163.667  1.00 30.00           O  
ATOM    997  CB  PRO A  64     137.567 136.423 165.859  1.00 20.00           C  
ATOM    998  CG  PRO A  64     136.301 135.672 166.092  1.00 20.00           C  
ATOM    999  CD  PRO A  64     136.534 134.334 165.441  1.00 20.00           C  
ATOM   1000  HA  PRO A  64     137.527 136.720 163.697  1.00 36.00           H  
ATOM   1001 1HB  PRO A  64     138.363 136.146 166.566  1.00 24.00           H  
ATOM   1002 2HB  PRO A  64     137.437 137.512 165.931  1.00 24.00           H  
ATOM   1003 1HG  PRO A  64     136.101 135.590 167.170  1.00 24.00           H  
ATOM   1004 2HG  PRO A  64     135.451 136.214 165.651  1.00 24.00           H  
ATOM   1005 1HD  PRO A  64     137.061 133.671 166.144  1.00 24.00           H  
ATOM   1006 2HD  PRO A  64     135.569 133.897 165.145  1.00 24.00           H  
ATOM   1007  N   ASN A  65     140.112 134.960 164.824  1.00 30.00           N  
ATOM   1008  CA  ASN A  65     141.528 135.009 165.166  1.00 30.00           C  
ATOM   1009  C   ASN A  65     142.291 133.860 164.518  1.00 30.00           C  
ATOM   1010  O   ASN A  65     143.311 133.408 165.038  1.00 30.00           O  
ATOM   1011  CB  ASN A  65     141.714 134.991 166.672  1.00 20.00           C  
ATOM   1012  CG  ASN A  65     142.967 135.699 167.108  1.00 20.00           C  
ATOM   1013  OD1 ASN A  65     143.686 135.225 167.995  1.00 20.00           O  
ATOM   1014  ND2 ASN A  65     143.241 136.826 166.502  1.00 20.00           N  
ATOM   1015  H   ASN A  65     139.589 134.116 165.009  1.00 36.00           H  
ATOM   1016  HA  ASN A  65     141.948 135.937 164.775  1.00 36.00           H  
ATOM   1017 1HB  ASN A  65     140.857 135.466 167.151  1.00 24.00           H  
ATOM   1018 2HB  ASN A  65     141.754 133.959 167.022  1.00 24.00           H  
ATOM   1019 1HD2 ASN A  65     144.062 137.341 166.751  1.00 24.00           H  
ATOM   1020 2HD2 ASN A  65     142.631 137.172 165.790  1.00 24.00           H  
ATOM   1021  N   ARG A  66     141.790 133.392 163.380  1.00 30.00           N  
ATOM   1022  CA  ARG A  66     142.204 132.106 162.833  1.00 30.00           C  
ATOM   1023  C   ARG A  66     143.702 132.082 162.553  1.00 30.00           C  
ATOM   1024  O   ARG A  66     144.383 131.102 162.855  1.00 30.00           O  
ATOM   1025  CB  ARG A  66     141.447 131.801 161.549  1.00 20.00           C  
ATOM   1026  CG  ARG A  66     141.942 130.581 160.788  1.00 20.00           C  
ATOM   1027  CD  ARG A  66     143.080 130.915 159.894  1.00 20.00           C  
ATOM   1028  NE  ARG A  66     142.883 130.400 158.549  1.00 20.00           N  
ATOM   1029  CZ  ARG A  66     141.870 130.756 157.735  1.00 20.00           C  
ATOM   1030  NH1 ARG A  66     140.973 131.626 158.143  1.00 20.00           N  
ATOM   1031  NH2 ARG A  66     141.778 130.229 156.526  1.00 20.00           N  
ATOM   1032  H   ARG A  66     141.106 133.942 162.881  1.00 36.00           H  
ATOM   1033  HA  ARG A  66     141.976 131.329 163.564  1.00 36.00           H  
ATOM   1034 1HB  ARG A  66     140.394 131.643 161.777  1.00 24.00           H  
ATOM   1035 2HB  ARG A  66     141.511 132.657 160.877  1.00 24.00           H  
ATOM   1036 1HG  ARG A  66     142.273 129.821 161.496  1.00 24.00           H  
ATOM   1037 2HG  ARG A  66     141.132 130.180 160.177  1.00 24.00           H  
ATOM   1038 1HD  ARG A  66     143.188 131.998 159.833  1.00 24.00           H  
ATOM   1039 2HD  ARG A  66     143.996 130.482 160.294  1.00 24.00           H  
ATOM   1040  HE  ARG A  66     143.553 129.728 158.200  1.00 24.00           H  
ATOM   1041 1HH1 ARG A  66     141.043 132.029 159.067  1.00 24.00           H  
ATOM   1042 2HH1 ARG A  66     140.214 131.892 157.532  1.00 24.00           H  
ATOM   1043 1HH2 ARG A  66     142.467 129.560 156.212  1.00 24.00           H  
ATOM   1044 2HH2 ARG A  66     141.019 130.495 155.916  1.00 24.00           H  
ATOM   1045  N   HIS A  67     144.208 133.166 161.975  1.00 30.00           N  
ATOM   1046  CA  HIS A  67     145.539 133.166 161.381  1.00 30.00           C  
ATOM   1047  C   HIS A  67     146.621 133.156 162.454  1.00 30.00           C  
ATOM   1048  O   HIS A  67     147.667 132.528 162.288  1.00 30.00           O  
ATOM   1049  CB  HIS A  67     145.726 134.385 160.471  1.00 20.00           C  
ATOM   1050  CG  HIS A  67     145.311 134.145 159.053  1.00 20.00           C  
ATOM   1051  ND1 HIS A  67     145.639 132.995 158.366  1.00 20.00           N  
ATOM   1052  CD2 HIS A  67     144.597 134.907 158.192  1.00 20.00           C  
ATOM   1053  CE1 HIS A  67     145.142 133.060 157.143  1.00 20.00           C  
ATOM   1054  NE2 HIS A  67     144.507 134.210 157.012  1.00 20.00           N  
ATOM   1055  H   HIS A  67     143.656 134.011 161.947  1.00 36.00           H  
ATOM   1056  HA  HIS A  67     145.667 132.270 160.775  1.00 36.00           H  
ATOM   1057 1HB  HIS A  67     145.144 135.221 160.860  1.00 24.00           H  
ATOM   1058 2HB  HIS A  67     146.773 134.684 160.475  1.00 24.00           H  
ATOM   1059  HD2 HIS A  67     144.173 135.891 158.396  1.00 24.00           H  
ATOM   1060  HE1 HIS A  67     145.241 132.295 156.373  1.00 24.00           H  
ATOM   1061  HE2 HIS A  67     144.029 134.530 156.182  1.00 24.00           H  
ATOM   1062  N   ASP A  68     146.363 133.855 163.554  1.00 30.00           N  
ATOM   1063  CA  ASP A  68     147.383 134.089 164.569  1.00 30.00           C  
ATOM   1064  C   ASP A  68     147.879 132.778 165.164  1.00 30.00           C  
ATOM   1065  O   ASP A  68     149.046 132.655 165.536  1.00 30.00           O  
ATOM   1066  CB  ASP A  68     146.836 134.987 165.682  1.00 20.00           C  
ATOM   1067  CG  ASP A  68     146.446 136.373 165.187  1.00 20.00           C  
ATOM   1068  OD1 ASP A  68     146.408 137.279 165.986  1.00 20.00           O  
ATOM   1069  OD2 ASP A  68     146.190 136.513 164.015  1.00 20.00           O  
ATOM   1070  H   ASP A  68     145.437 134.234 163.690  1.00 36.00           H  
ATOM   1071  HA  ASP A  68     148.229 134.592 164.100  1.00 36.00           H  
ATOM   1072 1HB  ASP A  68     145.960 134.518 166.130  1.00 24.00           H  
ATOM   1073 2HB  ASP A  68     147.587 135.094 166.465  1.00 24.00           H  
ATOM   1074  N   MET A  69     146.985 131.799 165.253  1.00 30.00           N  
ATOM   1075  CA  MET A  69     147.085 130.760 166.271  1.00 30.00           C  
ATOM   1076  C   MET A  69     148.402 130.004 166.160  1.00 30.00           C  
ATOM   1077  O   MET A  69     149.031 129.681 167.167  1.00 30.00           O  
ATOM   1078  CB  MET A  69     145.905 129.795 166.159  1.00 20.00           C  
ATOM   1079  CG  MET A  69     144.747 130.105 167.097  1.00 20.00           C  
ATOM   1080  SD  MET A  69     143.163 130.194 166.239  1.00 20.00           S  
ATOM   1081  CE  MET A  69     143.267 128.751 165.185  1.00 20.00           C  
ATOM   1082  H   MET A  69     146.216 131.773 164.598  1.00 36.00           H  
ATOM   1083  HA  MET A  69     147.058 131.234 167.252  1.00 36.00           H  
ATOM   1084 1HB  MET A  69     145.522 129.808 165.140  1.00 24.00           H  
ATOM   1085 2HB  MET A  69     146.244 128.780 166.369  1.00 24.00           H  
ATOM   1086 1HG  MET A  69     144.682 129.331 167.862  1.00 24.00           H  
ATOM   1087 2HG  MET A  69     144.925 131.059 167.592  1.00 24.00           H  
ATOM   1088 1HE  MET A  69     142.357 128.669 164.589  1.00 24.00           H  
ATOM   1089 2HE  MET A  69     144.128 128.846 164.522  1.00 24.00           H  
ATOM   1090 3HE  MET A  69     143.380 127.858 165.800  1.00 24.00           H  
ATOM   1091  N   LEU A  70     148.815 129.723 164.928  1.00 30.00           N  
ATOM   1092  CA  LEU A  70     150.009 128.922 164.684  1.00 30.00           C  
ATOM   1093  C   LEU A  70     151.159 129.361 165.581  1.00 30.00           C  
ATOM   1094  O   LEU A  70     151.905 128.531 166.100  1.00 30.00           O  
ATOM   1095  CB  LEU A  70     150.429 129.032 163.213  1.00 20.00           C  
ATOM   1096  CG  LEU A  70     149.726 128.069 162.247  1.00 20.00           C  
ATOM   1097  CD1 LEU A  70     150.742 127.086 161.681  1.00 20.00           C  
ATOM   1098  CD2 LEU A  70     148.609 127.341 162.979  1.00 20.00           C  
ATOM   1099  H   LEU A  70     148.288 130.074 164.141  1.00 36.00           H  
ATOM   1100  HA  LEU A  70     149.778 127.881 164.906  1.00 36.00           H  
ATOM   1101 1HB  LEU A  70     150.232 130.047 162.870  1.00 24.00           H  
ATOM   1102 2HB  LEU A  70     151.501 128.848 163.143  1.00 24.00           H  
ATOM   1103  HG  LEU A  70     149.307 128.632 161.413  1.00 24.00           H  
ATOM   1104 1HD1 LEU A  70     150.243 126.402 160.994  1.00 24.00           H  
ATOM   1105 2HD1 LEU A  70     151.519 127.633 161.146  1.00 24.00           H  
ATOM   1106 3HD1 LEU A  70     151.192 126.519 162.495  1.00 24.00           H  
ATOM   1107 1HD2 LEU A  70     148.110 126.657 162.292  1.00 24.00           H  
ATOM   1108 2HD2 LEU A  70     149.028 126.776 163.812  1.00 24.00           H  
ATOM   1109 3HD2 LEU A  70     147.889 128.066 163.357  1.00 24.00           H  
ATOM   1110  N   LEU A  71     151.298 130.670 165.760  1.00 30.00           N  
ATOM   1111  CA  LEU A  71     152.478 131.235 166.403  1.00 30.00           C  
ATOM   1112  C   LEU A  71     152.810 130.494 167.692  1.00 30.00           C  
ATOM   1113  O   LEU A  71     153.979 130.272 168.008  1.00 30.00           O  
ATOM   1114  CB  LEU A  71     152.257 132.723 166.703  1.00 20.00           C  
ATOM   1115  CG  LEU A  71     152.895 133.704 165.712  1.00 20.00           C  
ATOM   1116  CD1 LEU A  71     153.008 133.043 164.344  1.00 20.00           C  
ATOM   1117  CD2 LEU A  71     152.056 134.971 165.639  1.00 20.00           C  
ATOM   1118  H   LEU A  71     150.566 131.290 165.442  1.00 36.00           H  
ATOM   1119  HA  LEU A  71     153.323 131.136 165.723  1.00 36.00           H  
ATOM   1120 1HB  LEU A  71     151.186 132.918 166.720  1.00 24.00           H  
ATOM   1121 2HB  LEU A  71     152.660 132.941 167.692  1.00 24.00           H  
ATOM   1122  HG  LEU A  71     153.902 133.954 166.045  1.00 24.00           H  
ATOM   1123 1HD1 LEU A  71     153.461 133.740 163.640  1.00 24.00           H  
ATOM   1124 2HD1 LEU A  71     153.629 132.150 164.422  1.00 24.00           H  
ATOM   1125 3HD1 LEU A  71     152.015 132.765 163.992  1.00 24.00           H  
ATOM   1126 1HD2 LEU A  71     152.510 135.668 164.935  1.00 24.00           H  
ATOM   1127 2HD2 LEU A  71     151.048 134.721 165.304  1.00 24.00           H  
ATOM   1128 3HD2 LEU A  71     152.007 135.432 166.626  1.00 24.00           H  
ATOM   1129  N   VAL A  72     151.775 130.114 168.434  1.00 30.00           N  
ATOM   1130  CA  VAL A  72     151.956 129.408 169.697  1.00 30.00           C  
ATOM   1131  C   VAL A  72     153.042 128.346 169.584  1.00 30.00           C  
ATOM   1132  O   VAL A  72     153.208 127.724 168.535  1.00 30.00           O  
ATOM   1133  CB  VAL A  72     150.636 128.744 170.131  1.00 20.00           C  
ATOM   1134  CG1 VAL A  72     150.837 127.949 171.413  1.00 20.00           C  
ATOM   1135  CG2 VAL A  72     149.561 129.803 170.317  1.00 20.00           C  
ATOM   1136  H   VAL A  72     150.839 130.319 168.114  1.00 36.00           H  
ATOM   1137  HA  VAL A  72     152.252 130.131 170.458  1.00 36.00           H  
ATOM   1138  HB  VAL A  72     150.324 128.039 169.361  1.00 24.00           H  
ATOM   1139 1HG1 VAL A  72     149.894 127.486 171.705  1.00 24.00           H  
ATOM   1140 2HG1 VAL A  72     151.585 127.173 171.246  1.00 24.00           H  
ATOM   1141 3HG1 VAL A  72     151.175 128.615 172.206  1.00 24.00           H  
ATOM   1142 1HG2 VAL A  72     148.630 129.327 170.624  1.00 24.00           H  
ATOM   1143 2HG2 VAL A  72     149.876 130.512 171.084  1.00 24.00           H  
ATOM   1144 3HG2 VAL A  72     149.404 130.332 169.377  1.00 24.00           H  
ATOM   1145  N   GLU A  73     153.780 128.144 170.670  1.00 30.00           N  
ATOM   1146  CA  GLU A  73     155.085 127.497 170.600  1.00 30.00           C  
ATOM   1147  C   GLU A  73     154.961 126.055 170.126  1.00 30.00           C  
ATOM   1148  O   GLU A  73     155.769 125.583 169.326  1.00 30.00           O  
ATOM   1149  CB  GLU A  73     155.774 127.538 171.966  1.00 20.00           C  
ATOM   1150  CG  GLU A  73     156.173 128.933 172.428  1.00 20.00           C  
ATOM   1151  CD  GLU A  73     157.655 129.078 172.636  1.00 20.00           C  
ATOM   1152  OE1 GLU A  73     158.259 129.860 171.943  1.00 20.00           O  
ATOM   1153  OE2 GLU A  73     158.183 128.407 173.491  1.00 20.00           O  
ATOM   1154  H   GLU A  73     153.428 128.445 171.567  1.00 36.00           H  
ATOM   1155  HA  GLU A  73     155.702 128.039 169.882  1.00 36.00           H  
ATOM   1156 1HB  GLU A  73     155.112 127.112 172.720  1.00 24.00           H  
ATOM   1157 2HB  GLU A  73     156.675 126.925 171.938  1.00 24.00           H  
ATOM   1158 1HG  GLU A  73     155.850 129.657 171.681  1.00 24.00           H  
ATOM   1159 2HG  GLU A  73     155.656 129.157 173.360  1.00 24.00           H  
ATOM   1160  N   PRO A  74     153.945 125.359 170.624  1.00 30.00           N  
ATOM   1161  CA  PRO A  74     153.832 123.919 170.425  1.00 30.00           C  
ATOM   1162  C   PRO A  74     153.634 123.581 168.953  1.00 30.00           C  
ATOM   1163  O   PRO A  74     154.268 122.667 168.426  1.00 30.00           O  
ATOM   1164  CB  PRO A  74     152.601 123.552 171.259  1.00 20.00           C  
ATOM   1165  CG  PRO A  74     152.538 124.612 172.305  1.00 20.00           C  
ATOM   1166  CD  PRO A  74     152.902 125.879 171.577  1.00 20.00           C  
ATOM   1167  HA  PRO A  74     154.734 123.428 170.817  1.00 36.00           H  
ATOM   1168 1HB  PRO A  74     151.706 123.529 170.620  1.00 24.00           H  
ATOM   1169 2HB  PRO A  74     152.720 122.543 171.681  1.00 24.00           H  
ATOM   1170 1HG  PRO A  74     151.531 124.652 172.746  1.00 24.00           H  
ATOM   1171 2HG  PRO A  74     153.234 124.380 173.124  1.00 24.00           H  
ATOM   1172 1HD  PRO A  74     152.015 126.271 171.056  1.00 24.00           H  
ATOM   1173 2HD  PRO A  74     153.289 126.617 172.294  1.00 24.00           H  
ATOM   1174  N   LEU A  75     152.750 124.322 168.294  1.00 30.00           N  
ATOM   1175  CA  LEU A  75     152.371 124.021 166.918  1.00 30.00           C  
ATOM   1176  C   LEU A  75     153.377 124.597 165.931  1.00 30.00           C  
ATOM   1177  O   LEU A  75     153.770 123.933 164.971  1.00 30.00           O  
ATOM   1178  CB  LEU A  75     150.974 124.579 166.619  1.00 20.00           C  
ATOM   1179  CG  LEU A  75     149.848 124.078 167.532  1.00 20.00           C  
ATOM   1180  CD1 LEU A  75     148.688 125.063 167.496  1.00 20.00           C  
ATOM   1181  CD2 LEU A  75     149.405 122.695 167.079  1.00 20.00           C  
ATOM   1182  H   LEU A  75     152.330 125.115 168.757  1.00 36.00           H  
ATOM   1183  HA  LEU A  75     152.350 122.938 166.795  1.00 36.00           H  
ATOM   1184 1HB  LEU A  75     151.009 125.664 166.702  1.00 24.00           H  
ATOM   1185 2HB  LEU A  75     150.709 124.322 165.594  1.00 24.00           H  
ATOM   1186  HG  LEU A  75     150.208 124.025 168.559  1.00 24.00           H  
ATOM   1187 1HD1 LEU A  75     147.887 124.707 168.144  1.00 24.00           H  
ATOM   1188 2HD1 LEU A  75     149.028 126.039 167.843  1.00 24.00           H  
ATOM   1189 3HD1 LEU A  75     148.316 125.150 166.475  1.00 24.00           H  
ATOM   1190 1HD2 LEU A  75     148.604 122.338 167.728  1.00 24.00           H  
ATOM   1191 2HD2 LEU A  75     149.043 122.747 166.052  1.00 24.00           H  
ATOM   1192 3HD2 LEU A  75     150.248 122.007 167.131  1.00 24.00           H  
ATOM   1193  N   ASN A  76     153.792 125.836 166.172  1.00 30.00           N  
ATOM   1194  CA  ASN A  76     154.656 126.550 165.239  1.00 30.00           C  
ATOM   1195  C   ASN A  76     156.010 125.865 165.108  1.00 30.00           C  
ATOM   1196  O   ASN A  76     156.502 125.647 164.000  1.00 30.00           O  
ATOM   1197  CB  ASN A  76     154.828 127.995 165.669  1.00 20.00           C  
ATOM   1198  CG  ASN A  76     155.204 128.897 164.527  1.00 20.00           C  
ATOM   1199  OD1 ASN A  76     156.343 128.871 164.048  1.00 20.00           O  
ATOM   1200  ND2 ASN A  76     154.268 129.695 164.081  1.00 20.00           N  
ATOM   1201  H   ASN A  76     153.502 126.295 167.023  1.00 36.00           H  
ATOM   1202  HA  ASN A  76     154.189 126.534 164.253  1.00 36.00           H  
ATOM   1203 1HB  ASN A  76     153.899 128.356 166.112  1.00 24.00           H  
ATOM   1204 2HB  ASN A  76     155.601 128.057 166.435  1.00 24.00           H  
ATOM   1205 1HD2 ASN A  76     154.461 130.318 163.322  1.00 24.00           H  
ATOM   1206 2HD2 ASN A  76     153.360 129.683 164.498  1.00 24.00           H  
ATOM   1207  N   ARG A  77     156.609 125.526 166.245  1.00 30.00           N  
ATOM   1208  CA  ARG A  77     157.871 124.796 166.258  1.00 30.00           C  
ATOM   1209  C   ARG A  77     157.703 123.396 165.681  1.00 30.00           C  
ATOM   1210  O   ARG A  77     158.577 122.898 164.972  1.00 30.00           O  
ATOM   1211  CB  ARG A  77     158.416 124.696 167.675  1.00 20.00           C  
ATOM   1212  CG  ARG A  77     159.640 125.555 167.952  1.00 20.00           C  
ATOM   1213  CD  ARG A  77     159.309 126.720 168.812  1.00 20.00           C  
ATOM   1214  NE  ARG A  77     160.403 127.061 169.707  1.00 20.00           N  
ATOM   1215  CZ  ARG A  77     160.410 128.123 170.536  1.00 20.00           C  
ATOM   1216  NH1 ARG A  77     159.378 128.936 170.572  1.00 20.00           N  
ATOM   1217  NH2 ARG A  77     161.456 128.348 171.313  1.00 20.00           N  
ATOM   1218  H   ARG A  77     156.179 125.782 167.122  1.00 36.00           H  
ATOM   1219  HA  ARG A  77     158.592 125.339 165.646  1.00 36.00           H  
ATOM   1220 1HB  ARG A  77     157.642 124.986 168.384  1.00 24.00           H  
ATOM   1221 2HB  ARG A  77     158.685 123.661 167.889  1.00 24.00           H  
ATOM   1222 1HG  ARG A  77     160.397 124.958 168.460  1.00 24.00           H  
ATOM   1223 2HG  ARG A  77     160.044 125.928 167.010  1.00 24.00           H  
ATOM   1224 1HD  ARG A  77     159.099 127.587 168.185  1.00 24.00           H  
ATOM   1225 2HD  ARG A  77     158.433 126.489 169.417  1.00 24.00           H  
ATOM   1226  HE  ARG A  77     161.215 126.459 169.707  1.00 24.00           H  
ATOM   1227 1HH1 ARG A  77     158.579 128.764 169.978  1.00 24.00           H  
ATOM   1228 2HH1 ARG A  77     159.383 129.732 171.194  1.00 24.00           H  
ATOM   1229 1HH2 ARG A  77     162.250 127.723 171.285  1.00 24.00           H  
ATOM   1230 2HH2 ARG A  77     161.461 129.143 171.934  1.00 24.00           H  
ATOM   1231  N   LEU A  78     156.575 122.766 165.990  1.00 30.00           N  
ATOM   1232  CA  LEU A  78     156.289 121.423 165.499  1.00 30.00           C  
ATOM   1233  C   LEU A  78     156.254 121.389 163.977  1.00 30.00           C  
ATOM   1234  O   LEU A  78     156.799 120.478 163.354  1.00 30.00           O  
ATOM   1235  CB  LEU A  78     154.949 120.929 166.059  1.00 20.00           C  
ATOM   1236  CG  LEU A  78     154.690 119.422 165.930  1.00 20.00           C  
ATOM   1237  CD1 LEU A  78     153.226 119.131 166.232  1.00 20.00           C  
ATOM   1238  CD2 LEU A  78     155.062 118.960 164.529  1.00 20.00           C  
ATOM   1239  H   LEU A  78     155.899 123.228 166.580  1.00 36.00           H  
ATOM   1240  HA  LEU A  78     157.079 120.755 165.839  1.00 36.00           H  
ATOM   1241 1HB  LEU A  78     154.899 121.184 167.116  1.00 24.00           H  
ATOM   1242 2HB  LEU A  78     154.143 121.449 165.542  1.00 24.00           H  
ATOM   1243  HG  LEU A  78     155.294 118.885 166.662  1.00 24.00           H  
ATOM   1244 1HD1 LEU A  78     153.042 118.060 166.141  1.00 24.00           H  
ATOM   1245 2HD1 LEU A  78     152.992 119.453 167.247  1.00 24.00           H  
ATOM   1246 3HD1 LEU A  78     152.595 119.669 165.525  1.00 24.00           H  
ATOM   1247 1HD2 LEU A  78     154.878 117.889 164.438  1.00 24.00           H  
ATOM   1248 2HD2 LEU A  78     154.457 119.496 163.797  1.00 24.00           H  
ATOM   1249 3HD2 LEU A  78     156.117 119.165 164.347  1.00 24.00           H  
ATOM   1250  N   LEU A  79     155.609 122.388 163.382  1.00 30.00           N  
ATOM   1251  CA  LEU A  79     155.505 122.476 161.931  1.00 30.00           C  
ATOM   1252  C   LEU A  79     156.867 122.726 161.295  1.00 30.00           C  
ATOM   1253  O   LEU A  79     157.202 122.132 160.270  1.00 30.00           O  
ATOM   1254  CB  LEU A  79     154.536 123.598 161.536  1.00 20.00           C  
ATOM   1255  CG  LEU A  79     153.087 123.422 162.009  1.00 20.00           C  
ATOM   1256  CD1 LEU A  79     152.539 124.763 162.477  1.00 20.00           C  
ATOM   1257  CD2 LEU A  79     152.248 122.855 160.873  1.00 20.00           C  
ATOM   1258  H   LEU A  79     155.181 123.104 163.951  1.00 36.00           H  
ATOM   1259  HA  LEU A  79     155.118 121.530 161.554  1.00 36.00           H  
ATOM   1260 1HB  LEU A  79     154.906 124.536 161.946  1.00 24.00           H  
ATOM   1261 2HB  LEU A  79     154.523 123.680 160.450  1.00 24.00           H  
ATOM   1262  HG  LEU A  79     153.061 122.737 162.856  1.00 24.00           H  
ATOM   1263 1HD1 LEU A  79     151.509 124.638 162.813  1.00 24.00           H  
ATOM   1264 2HD1 LEU A  79     153.146 125.136 163.302  1.00 24.00           H  
ATOM   1265 3HD1 LEU A  79     152.568 125.475 161.653  1.00 24.00           H  
ATOM   1266 1HD2 LEU A  79     151.219 122.729 161.209  1.00 24.00           H  
ATOM   1267 2HD2 LEU A  79     152.272 123.540 160.025  1.00 24.00           H  
ATOM   1268 3HD2 LEU A  79     152.652 121.888 160.570  1.00 24.00           H  
ATOM   1269  N   GLN A  80     157.648 123.608 161.909  1.00 30.00           N  
ATOM   1270  CA  GLN A  80     158.994 123.901 161.433  1.00 30.00           C  
ATOM   1271  C   GLN A  80     159.880 122.662 161.486  1.00 30.00           C  
ATOM   1272  O   GLN A  80     160.712 122.444 160.606  1.00 30.00           O  
ATOM   1273  CB  GLN A  80     159.622 125.028 162.258  1.00 20.00           C  
ATOM   1274  CG  GLN A  80     160.373 126.059 161.433  1.00 20.00           C  
ATOM   1275  CD  GLN A  80     161.137 125.434 160.281  1.00 20.00           C  
ATOM   1276  OE1 GLN A  80     161.114 125.940 159.156  1.00 20.00           O  
ATOM   1277  NE2 GLN A  80     161.819 124.328 160.556  1.00 20.00           N  
ATOM   1278  H   GLN A  80     157.300 124.087 162.727  1.00 36.00           H  
ATOM   1279  HA  GLN A  80     158.931 124.224 160.394  1.00 36.00           H  
ATOM   1280 1HB  GLN A  80     158.843 125.546 162.817  1.00 24.00           H  
ATOM   1281 2HB  GLN A  80     160.317 124.604 162.982  1.00 24.00           H  
ATOM   1282 1HG  GLN A  80     159.658 126.772 161.023  1.00 24.00           H  
ATOM   1283 2HG  GLN A  80     161.086 126.574 162.077  1.00 24.00           H  
ATOM   1284 1HE2 GLN A  80     162.343 123.871 159.836  1.00 24.00           H  
ATOM   1285 2HE2 GLN A  80     161.811 123.952 161.482  1.00 24.00           H  
ATOM   1286  N   ASP A  81     159.695 121.854 162.525  1.00 30.00           N  
ATOM   1287  CA  ASP A  81     160.533 120.681 162.741  1.00 30.00           C  
ATOM   1288  C   ASP A  81     160.388 119.681 161.601  1.00 30.00           C  
ATOM   1289  O   ASP A  81     161.369 119.085 161.156  1.00 30.00           O  
ATOM   1290  CB  ASP A  81     160.179 120.005 164.068  1.00 20.00           C  
ATOM   1291  CG  ASP A  81     160.876 118.664 164.255  1.00 20.00           C  
ATOM   1292  OD1 ASP A  81     162.050 118.661 164.537  1.00 20.00           O  
ATOM   1293  OD2 ASP A  81     160.226 117.656 164.114  1.00 20.00           O  
ATOM   1294  H   ASP A  81     158.954 122.057 163.180  1.00 36.00           H  
ATOM   1295  HA  ASP A  81     161.574 121.003 162.782  1.00 36.00           H  
ATOM   1296 1HB  ASP A  81     160.455 120.660 164.895  1.00 24.00           H  
ATOM   1297 2HB  ASP A  81     159.101 119.849 164.120  1.00 24.00           H  
ATOM   1298  N   LYS A  82     159.158 119.502 161.131  1.00  0.00           N  
ATOM   1299  CA  LYS A  82     158.877 118.548 160.065  1.00  0.00           C  
ATOM   1300  C   LYS A  82     159.653 118.890 158.800  1.00  0.00           C  
ATOM   1301  O   LYS A  82     160.260 118.019 158.178  1.00  0.00           O  
ATOM   1302  CB  LYS A  82     157.377 118.505 159.767  1.00 20.00           C  
ATOM   1303  CG  LYS A  82     156.490 118.500 161.005  1.00 20.00           C  
ATOM   1304  CD  LYS A  82     155.028 118.298 160.636  1.00 20.00           C  
ATOM   1305  CE  LYS A  82     154.296 117.488 161.696  1.00 20.00           C  
ATOM   1306  NZ  LYS A  82     152.818 117.623 161.578  1.00 20.00           N  
ATOM   1307  H   LYS A  82     158.399 120.041 161.522  1.00  0.00           H  
ATOM   1308  HA  LYS A  82     159.195 117.558 160.394  1.00  0.00           H  
ATOM   1309 1HB  LYS A  82     157.102 119.368 159.161  1.00 24.00           H  
ATOM   1310 2HB  LYS A  82     157.147 117.611 159.187  1.00 24.00           H  
ATOM   1311 1HG  LYS A  82     156.802 117.697 161.674  1.00 24.00           H  
ATOM   1312 2HG  LYS A  82     156.595 119.449 161.531  1.00 24.00           H  
ATOM   1313 1HD  LYS A  82     154.541 119.268 160.531  1.00 24.00           H  
ATOM   1314 2HD  LYS A  82     154.962 117.774 159.682  1.00 24.00           H  
ATOM   1315 1HE  LYS A  82     154.561 116.436 161.597  1.00 24.00           H  
ATOM   1316 2HE  LYS A  82     154.600 117.825 162.686  1.00 24.00           H  
ATOM   1317 1HZ  LYS A  82     152.371 117.073 162.297  1.00 24.00           H  
ATOM   1318 2HZ  LYS A  82     152.559 118.594 161.687  1.00 24.00           H  
ATOM   1319 3HZ  LYS A  82     152.521 117.296 160.670  1.00 24.00           H  
ATOM   1320  N   TRP A  83     159.628 120.165 158.424  1.00  0.00           N  
ATOM   1321  CA  TRP A  83     160.031 120.575 157.084  1.00  0.00           C  
ATOM   1322  C   TRP A  83     161.469 120.168 156.791  1.00  0.00           C  
ATOM   1323  O   TRP A  83     161.779 119.688 155.701  1.00  0.00           O  
ATOM   1324  CB  TRP A  83     159.883 122.090 156.924  1.00 20.00           C  
ATOM   1325  CG  TRP A  83     159.355 122.501 155.583  1.00 20.00           C  
ATOM   1326  CD1 TRP A  83     158.226 122.040 154.975  1.00 20.00           C  
ATOM   1327  CD2 TRP A  83     159.936 123.466 154.672  1.00 20.00           C  
ATOM   1328  NE1 TRP A  83     158.065 122.646 153.753  1.00 20.00           N  
ATOM   1329  CE2 TRP A  83     159.101 123.523 153.552  1.00 20.00           C  
ATOM   1330  CE3 TRP A  83     161.079 124.273 154.716  1.00 20.00           C  
ATOM   1331  CZ2 TRP A  83     159.371 124.356 152.478  1.00 20.00           C  
ATOM   1332  CZ3 TRP A  83     161.349 125.110 153.640  1.00 20.00           C  
ATOM   1333  CH2 TRP A  83     160.516 125.150 152.550  1.00 20.00           C  
ATOM   1334  H   TRP A  83     159.323 120.866 159.083  1.00  0.00           H  
ATOM   1335  HA  TRP A  83     159.380 120.083 156.361  1.00  0.00           H  
ATOM   1336 1HB  TRP A  83     159.209 122.473 157.690  1.00 24.00           H  
ATOM   1337 2HB  TRP A  83     160.851 122.567 157.072  1.00 24.00           H  
ATOM   1338  HD1 TRP A  83     157.551 121.298 155.396  1.00 24.00           H  
ATOM   1339  HE1 TRP A  83     157.308 122.475 153.107  1.00 24.00           H  
ATOM   1340  HE3 TRP A  83     161.742 124.247 155.580  1.00 24.00           H  
ATOM   1341  HZ2 TRP A  83     158.722 124.402 151.603  1.00 24.00           H  
ATOM   1342  HZ3 TRP A  83     162.241 125.735 153.682  1.00 24.00           H  
ATOM   1343  HH2 TRP A  83     160.757 125.818 151.723  1.00 24.00           H  
ATOM   1344  N   ASP A  84     162.344 120.362 157.772  1.00 30.00           N  
ATOM   1345  CA  ASP A  84     163.751 120.007 157.624  1.00 30.00           C  
ATOM   1346  C   ASP A  84     163.932 118.498 157.532  1.00 30.00           C  
ATOM   1347  O   ASP A  84     164.714 118.005 156.719  1.00 30.00           O  
ATOM   1348  CB  ASP A  84     164.568 120.554 158.797  1.00 20.00           C  
ATOM   1349  CG  ASP A  84     164.564 122.076 158.863  1.00 20.00           C  
ATOM   1350  OD1 ASP A  84     164.782 122.696 157.850  1.00 20.00           O  
ATOM   1351  OD2 ASP A  84     164.343 122.603 159.927  1.00 20.00           O  
ATOM   1352  H   ASP A  84     162.028 120.765 158.642  1.00 36.00           H  
ATOM   1353  HA  ASP A  84     164.125 120.452 156.701  1.00 36.00           H  
ATOM   1354 1HB  ASP A  84     164.169 120.163 159.733  1.00 24.00           H  
ATOM   1355 2HB  ASP A  84     165.600 120.212 158.713  1.00 24.00           H  
ATOM   1356  N   ARG A  85     163.203 117.767 158.369  1.00 30.00           N  
ATOM   1357  CA  ARG A  85     163.433 116.337 158.537  1.00 30.00           C  
ATOM   1358  C   ARG A  85     163.067 115.568 157.275  1.00 30.00           C  
ATOM   1359  O   ARG A  85     163.827 114.719 156.811  1.00 30.00           O  
ATOM   1360  CB  ARG A  85     162.624 115.799 159.708  1.00 20.00           C  
ATOM   1361  CG  ARG A  85     162.599 116.697 160.935  1.00 20.00           C  
ATOM   1362  CD  ARG A  85     163.958 116.888 161.504  1.00 20.00           C  
ATOM   1363  NE  ARG A  85     164.340 115.788 162.375  1.00 20.00           N  
ATOM   1364  CZ  ARG A  85     165.508 115.121 162.298  1.00 20.00           C  
ATOM   1365  NH1 ARG A  85     166.396 115.454 161.387  1.00 20.00           N  
ATOM   1366  NH2 ARG A  85     165.762 114.133 163.138  1.00 20.00           N  
ATOM   1367  H   ARG A  85     162.472 118.214 158.903  1.00 36.00           H  
ATOM   1368  HA  ARG A  85     164.492 116.179 158.745  1.00 36.00           H  
ATOM   1369 1HB  ARG A  85     161.593 115.640 159.395  1.00 24.00           H  
ATOM   1370 2HB  ARG A  85     163.026 114.833 160.015  1.00 24.00           H  
ATOM   1371 1HG  ARG A  85     162.201 117.675 160.662  1.00 24.00           H  
ATOM   1372 2HG  ARG A  85     161.966 116.249 161.701  1.00 24.00           H  
ATOM   1373 1HD  ARG A  85     164.685 116.951 160.696  1.00 24.00           H  
ATOM   1374 2HD  ARG A  85     163.982 117.808 162.087  1.00 24.00           H  
ATOM   1375  HE  ARG A  85     163.682 115.503 163.089  1.00 24.00           H  
ATOM   1376 1HH1 ARG A  85     166.202 116.209 160.744  1.00 24.00           H  
ATOM   1377 2HH1 ARG A  85     167.271 114.954 161.329  1.00 24.00           H  
ATOM   1378 1HH2 ARG A  85     165.079 113.877 163.838  1.00 24.00           H  
ATOM   1379 2HH2 ARG A  85     166.637 113.634 163.080  1.00 24.00           H  
ATOM   1380  N   PHE A  86     161.897 115.871 156.722  1.00 30.00           N  
ATOM   1381  CA  PHE A  86     161.393 115.157 155.555  1.00 30.00           C  
ATOM   1382  C   PHE A  86     160.675 116.100 154.600  1.00 30.00           C  
ATOM   1383  O   PHE A  86     160.968 116.130 153.404  1.00 30.00           O  
ATOM   1384  CB  PHE A  86     160.443 114.036 155.983  1.00 20.00           C  
ATOM   1385  CG  PHE A  86     159.064 114.514 156.339  1.00 20.00           C  
ATOM   1386  CD1 PHE A  86     158.869 115.392 157.395  1.00 20.00           C  
ATOM   1387  CD2 PHE A  86     157.959 114.085 155.620  1.00 20.00           C  
ATOM   1388  CE1 PHE A  86     157.601 115.832 157.723  1.00 20.00           C  
ATOM   1389  CE2 PHE A  86     156.690 114.524 155.945  1.00 20.00           C  
ATOM   1390  CZ  PHE A  86     156.511 115.398 156.998  1.00 20.00           C  
ATOM   1391  H   PHE A  86     161.342 116.615 157.121  1.00 36.00           H  
ATOM   1392  HA  PHE A  86     162.239 114.714 155.028  1.00 36.00           H  
ATOM   1393 1HB  PHE A  86     160.354 113.308 155.178  1.00 24.00           H  
ATOM   1394 2HB  PHE A  86     160.857 113.519 156.848  1.00 24.00           H  
ATOM   1395  HD1 PHE A  86     159.731 115.736 157.967  1.00 24.00           H  
ATOM   1396  HD2 PHE A  86     158.100 113.394 154.788  1.00 24.00           H  
ATOM   1397  HE1 PHE A  86     157.462 116.522 158.555  1.00 24.00           H  
ATOM   1398  HE2 PHE A  86     155.829 114.180 155.371  1.00 24.00           H  
ATOM   1399  HZ  PHE A  86     155.511 115.744 157.257  1.00 24.00           H  
ATOM   1400  N   VAL A  87     159.732 116.871 155.133  1.00 30.00           N  
ATOM   1401  CA  VAL A  87     158.622 117.383 154.340  1.00 30.00           C  
ATOM   1402  C   VAL A  87     159.119 118.255 153.194  1.00 30.00           C  
ATOM   1403  O   VAL A  87     158.620 118.167 152.073  1.00 30.00           O  
ATOM   1404  CB  VAL A  87     157.665 118.202 155.227  1.00 20.00           C  
ATOM   1405  CG1 VAL A  87     158.226 119.595 155.471  1.00 20.00           C  
ATOM   1406  CG2 VAL A  87     156.293 118.280 154.574  1.00 20.00           C  
ATOM   1407  H   VAL A  87     159.787 117.107 156.114  1.00 36.00           H  
ATOM   1408  HA  VAL A  87     158.075 116.536 153.923  1.00 36.00           H  
ATOM   1409  HB  VAL A  87     157.578 117.715 156.198  1.00 24.00           H  
ATOM   1410 1HG1 VAL A  87     157.537 120.159 156.100  1.00 24.00           H  
ATOM   1411 2HG1 VAL A  87     159.191 119.515 155.972  1.00 24.00           H  
ATOM   1412 3HG1 VAL A  87     158.351 120.109 154.519  1.00 24.00           H  
ATOM   1413 1HG2 VAL A  87     155.622 118.860 155.207  1.00 24.00           H  
ATOM   1414 2HG2 VAL A  87     156.381 118.762 153.600  1.00 24.00           H  
ATOM   1415 3HG2 VAL A  87     155.893 117.274 154.447  1.00 24.00           H  
ATOM   1416  N   LYS A  88     160.105 119.097 153.484  1.00  0.00           N  
ATOM   1417  CA  LYS A  88     160.588 120.073 152.514  1.00  0.00           C  
ATOM   1418  C   LYS A  88     161.175 119.386 151.288  1.00  0.00           C  
ATOM   1419  O   LYS A  88     160.964 119.826 150.157  1.00  0.00           O  
ATOM   1420  CB  LYS A  88     161.631 120.991 153.153  1.00 20.00           C  
ATOM   1421  CG  LYS A  88     163.052 120.442 153.129  1.00 20.00           C  
ATOM   1422  CD  LYS A  88     163.972 121.250 154.032  1.00 20.00           C  
ATOM   1423  CE  LYS A  88     163.868 122.740 153.738  1.00 20.00           C  
ATOM   1424  NZ  LYS A  88     163.622 123.007 152.295  1.00 20.00           N  
ATOM   1425  H   LYS A  88     160.531 119.061 154.399  1.00  0.00           H  
ATOM   1426  HA  LYS A  88     159.744 120.680 152.184  1.00  0.00           H  
ATOM   1427 1HB  LYS A  88     161.635 121.952 152.636  1.00 24.00           H  
ATOM   1428 2HB  LYS A  88     161.363 121.180 154.192  1.00 24.00           H  
ATOM   1429 1HG  LYS A  88     163.046 119.405 153.465  1.00 24.00           H  
ATOM   1430 2HG  LYS A  88     163.437 120.473 152.110  1.00 24.00           H  
ATOM   1431 1HD  LYS A  88     163.705 121.075 155.075  1.00 24.00           H  
ATOM   1432 2HD  LYS A  88     165.003 120.931 153.880  1.00 24.00           H  
ATOM   1433 1HE  LYS A  88     163.052 123.169 154.318  1.00 24.00           H  
ATOM   1434 2HE  LYS A  88     164.794 123.234 154.033  1.00 24.00           H  
ATOM   1435 1HZ  LYS A  88     163.561 124.003 152.142  1.00 24.00           H  
ATOM   1436 2HZ  LYS A  88     164.383 122.629 151.748  1.00 24.00           H  
ATOM   1437 3HZ  LYS A  88     162.757 122.569 152.014  1.00 24.00           H  
ATOM   1438  N   ARG A  89     161.914 118.306 151.517  1.00  0.00           N  
ATOM   1439  CA  ARG A  89     162.433 117.487 150.428  1.00  0.00           C  
ATOM   1440  C   ARG A  89     161.305 116.945 149.560  1.00  0.00           C  
ATOM   1441  O   ARG A  89     161.429 116.875 148.338  1.00  0.00           O  
ATOM   1442  CB  ARG A  89     163.252 116.327 150.975  1.00 20.00           C  
ATOM   1443  CG  ARG A  89     164.549 116.725 151.660  1.00 20.00           C  
ATOM   1444  CD  ARG A  89     165.132 117.953 151.061  1.00 20.00           C  
ATOM   1445  NE  ARG A  89     164.918 118.010 149.624  1.00 20.00           N  
ATOM   1446  CZ  ARG A  89     165.866 117.758 148.699  1.00 20.00           C  
ATOM   1447  NH1 ARG A  89     167.083 117.435 149.077  1.00 20.00           N  
ATOM   1448  NH2 ARG A  89     165.571 117.836 147.413  1.00 20.00           N  
ATOM   1449  H   ARG A  89     162.121 118.046 152.471  1.00  0.00           H  
ATOM   1450  HA  ARG A  89     163.081 118.107 149.808  1.00  0.00           H  
ATOM   1451 1HB  ARG A  89     162.656 115.770 151.696  1.00 24.00           H  
ATOM   1452 2HB  ARG A  89     163.504 115.645 150.162  1.00 24.00           H  
ATOM   1453 1HG  ARG A  89     164.359 116.916 152.716  1.00 24.00           H  
ATOM   1454 2HG  ARG A  89     165.276 115.918 151.562  1.00 24.00           H  
ATOM   1455 1HD  ARG A  89     164.668 118.832 151.509  1.00 24.00           H  
ATOM   1456 2HD  ARG A  89     166.205 117.975 151.248  1.00 24.00           H  
ATOM   1457  HE  ARG A  89     163.994 118.255 149.295  1.00 24.00           H  
ATOM   1458 1HH1 ARG A  89     167.308 117.375 150.060  1.00 24.00           H  
ATOM   1459 2HH1 ARG A  89     167.793 117.246 148.384  1.00 24.00           H  
ATOM   1460 1HH2 ARG A  89     164.636 118.084 147.123  1.00 24.00           H  
ATOM   1461 2HH2 ARG A  89     166.281 117.647 146.721  1.00 24.00           H  
ATOM   1462  N   ILE A  90     160.205 116.563 150.200  1.00  0.00           N  
ATOM   1463  CA  ILE A  90     159.014 116.127 149.481  1.00  0.00           C  
ATOM   1464  C   ILE A  90     158.455 117.246 148.612  1.00  0.00           C  
ATOM   1465  O   ILE A  90     158.015 117.009 147.486  1.00  0.00           O  
ATOM   1466  CB  ILE A  90     157.927 115.645 150.460  1.00 20.00           C  
ATOM   1467  CG1 ILE A  90     156.974 114.672 149.763  1.00 20.00           C  
ATOM   1468  CG2 ILE A  90     157.162 116.829 151.030  1.00 20.00           C  
ATOM   1469  CD1 ILE A  90     155.698 114.410 150.531  1.00 20.00           C  
ATOM   1470  H   ILE A  90     160.194 116.574 151.210  1.00  0.00           H  
ATOM   1471  HA  ILE A  90     159.286 115.295 148.833  1.00  0.00           H  
ATOM   1472  HB  ILE A  90     158.393 115.098 151.279  1.00 24.00           H  
ATOM   1473 1HG1 ILE A  90     156.707 115.064 148.782  1.00 24.00           H  
ATOM   1474 2HG1 ILE A  90     157.478 113.717 149.606  1.00 24.00           H  
ATOM   1475 1HG2 ILE A  90     156.397 116.471 151.719  1.00 24.00           H  
ATOM   1476 2HG2 ILE A  90     157.850 117.486 151.561  1.00 24.00           H  
ATOM   1477 3HG2 ILE A  90     156.688 117.381 150.218  1.00 24.00           H  
ATOM   1478 1HD1 ILE A  90     155.075 113.711 149.974  1.00 24.00           H  
ATOM   1479 2HD1 ILE A  90     155.941 113.983 151.505  1.00 24.00           H  
ATOM   1480 3HD1 ILE A  90     155.159 115.346 150.669  1.00 24.00           H  
ATOM   1481  N   PHE A  91     158.474 118.465 149.140  1.00  0.00           N  
ATOM   1482  CA  PHE A  91     157.832 119.596 148.481  1.00  0.00           C  
ATOM   1483  C   PHE A  91     158.554 119.964 147.191  1.00  0.00           C  
ATOM   1484  O   PHE A  91     157.922 120.254 146.176  1.00  0.00           O  
ATOM   1485  CB  PHE A  91     157.795 120.807 149.414  1.00 20.00           C  
ATOM   1486  CG  PHE A  91     157.102 122.003 148.827  1.00 20.00           C  
ATOM   1487  CD1 PHE A  91     157.827 123.116 148.427  1.00 20.00           C  
ATOM   1488  CD2 PHE A  91     155.724 122.019 148.673  1.00 20.00           C  
ATOM   1489  CE1 PHE A  91     157.190 124.218 147.887  1.00 20.00           C  
ATOM   1490  CE2 PHE A  91     155.085 123.117 148.133  1.00 20.00           C  
ATOM   1491  CZ  PHE A  91     155.819 124.218 147.739  1.00 20.00           C  
ATOM   1492  H   PHE A  91     158.946 118.611 150.021  1.00  0.00           H  
ATOM   1493  HA  PHE A  91     156.808 119.315 148.232  1.00  0.00           H  
ATOM   1494 1HB  PHE A  91     157.286 120.539 150.339  1.00 24.00           H  
ATOM   1495 2HB  PHE A  91     158.813 121.097 149.674  1.00 24.00           H  
ATOM   1496  HD1 PHE A  91     158.911 123.116 148.543  1.00 24.00           H  
ATOM   1497  HD2 PHE A  91     155.144 121.149 148.984  1.00 24.00           H  
ATOM   1498  HE1 PHE A  91     157.771 125.086 147.578  1.00 24.00           H  
ATOM   1499  HE2 PHE A  91     154.001 123.116 148.017  1.00 24.00           H  
ATOM   1500  HZ  PHE A  91     155.316 125.086 147.315  1.00 24.00           H  
ATOM   1501  N   TYR A  92     159.882 119.949 147.237  1.00  0.00           N  
ATOM   1502  CA  TYR A  92     160.693 120.357 146.096  1.00  0.00           C  
ATOM   1503  C   TYR A  92     160.482 119.425 144.910  1.00  0.00           C  
ATOM   1504  O   TYR A  92     160.414 119.869 143.763  1.00  0.00           O  
ATOM   1505  CB  TYR A  92     162.173 120.402 146.480  1.00 20.00           C  
ATOM   1506  CG  TYR A  92     162.528 121.537 147.414  1.00 20.00           C  
ATOM   1507  CD1 TYR A  92     163.852 121.918 147.571  1.00 20.00           C  
ATOM   1508  CD2 TYR A  92     161.529 122.197 148.115  1.00 20.00           C  
ATOM   1509  CE1 TYR A  92     164.176 122.955 148.425  1.00 20.00           C  
ATOM   1510  CE2 TYR A  92     161.853 123.233 148.968  1.00 20.00           C  
ATOM   1511  CZ  TYR A  92     163.170 123.613 149.124  1.00 20.00           C  
ATOM   1512  OH  TYR A  92     163.493 124.646 149.974  1.00 20.00           O  
ATOM   1513  H   TYR A  92     160.342 119.648 148.085  1.00  0.00           H  
ATOM   1514  HA  TYR A  92     160.382 121.357 145.790  1.00  0.00           H  
ATOM   1515 1HB  TYR A  92     162.453 119.464 146.962  1.00 24.00           H  
ATOM   1516 2HB  TYR A  92     162.780 120.500 145.580  1.00 24.00           H  
ATOM   1517  HD1 TYR A  92     164.638 121.400 147.021  1.00 24.00           H  
ATOM   1518  HD2 TYR A  92     160.488 121.896 147.992  1.00 24.00           H  
ATOM   1519  HE1 TYR A  92     165.217 123.255 148.548  1.00 24.00           H  
ATOM   1520  HE2 TYR A  92     161.067 123.751 149.519  1.00 24.00           H  
ATOM   1521  HH  TYR A  92     162.692 124.990 150.376  1.00 24.00           H  
ATOM   1522  N   PHE A  93     160.380 118.131 145.191  1.00  0.00           N  
ATOM   1523  CA  PHE A  93     160.119 117.139 144.155  1.00  0.00           C  
ATOM   1524  C   PHE A  93     158.769 117.378 143.492  1.00  0.00           C  
ATOM   1525  O   PHE A  93     158.621 117.202 142.282  1.00  0.00           O  
ATOM   1526  CB  PHE A  93     160.163 115.728 144.742  1.00 20.00           C  
ATOM   1527  CG  PHE A  93     159.769 114.653 143.769  1.00 20.00           C  
ATOM   1528  CD1 PHE A  93     158.470 114.169 143.735  1.00 20.00           C  
ATOM   1529  CD2 PHE A  93     160.698 114.124 142.885  1.00 20.00           C  
ATOM   1530  CE1 PHE A  93     158.107 113.181 142.840  1.00 20.00           C  
ATOM   1531  CE2 PHE A  93     160.338 113.137 141.988  1.00 20.00           C  
ATOM   1532  CZ  PHE A  93     159.041 112.665 141.966  1.00 20.00           C  
ATOM   1533  H   PHE A  93     160.485 117.826 146.148  1.00  0.00           H  
ATOM   1534  HA  PHE A  93     160.895 117.224 143.392  1.00  0.00           H  
ATOM   1535 1HB  PHE A  93     161.169 115.512 145.098  1.00 24.00           H  
ATOM   1536 2HB  PHE A  93     159.494 115.670 145.600  1.00 24.00           H  
ATOM   1537  HD1 PHE A  93     157.732 114.578 144.425  1.00 24.00           H  
ATOM   1538  HD2 PHE A  93     161.722 114.497 142.902  1.00 24.00           H  
ATOM   1539  HE1 PHE A  93     157.083 112.810 142.824  1.00 24.00           H  
ATOM   1540  HE2 PHE A  93     161.077 112.731 141.298  1.00 24.00           H  
ATOM   1541  HZ  PHE A  93     158.756 111.886 141.261  1.00 24.00           H  
ATOM   1542  N   ASN A  94     157.786 117.779 144.290  1.00 30.00           N  
ATOM   1543  CA  ASN A  94     156.485 118.174 143.765  1.00 30.00           C  
ATOM   1544  C   ASN A  94     156.604 119.394 142.860  1.00 30.00           C  
ATOM   1545  O   ASN A  94     155.991 119.450 141.793  1.00 30.00           O  
ATOM   1546  CB  ASN A  94     155.510 118.442 144.897  1.00 20.00           C  
ATOM   1547  CG  ASN A  94     154.441 117.391 145.000  1.00 20.00           C  
ATOM   1548  OD1 ASN A  94     153.944 116.891 143.984  1.00 20.00           O  
ATOM   1549  ND2 ASN A  94     154.076 117.045 146.209  1.00 20.00           N  
ATOM   1550  H   ASN A  94     157.944 117.810 145.287  1.00 36.00           H  
ATOM   1551  HA  ASN A  94     156.094 117.357 143.156  1.00 36.00           H  
ATOM   1552 1HB  ASN A  94     156.053 118.486 145.842  1.00 24.00           H  
ATOM   1553 2HB  ASN A  94     155.036 119.413 144.747  1.00 24.00           H  
ATOM   1554 1HD2 ASN A  94     153.368 116.350 146.338  1.00 24.00           H  
ATOM   1555 2HD2 ASN A  94     154.505 117.476 147.002  1.00 24.00           H  
ATOM   1556  N   PHE A  95     157.396 120.369 143.291  1.00  0.00           N  
ATOM   1557  CA  PHE A  95     157.630 121.572 142.501  1.00  0.00           C  
ATOM   1558  C   PHE A  95     158.348 121.244 141.198  1.00  0.00           C  
ATOM   1559  O   PHE A  95     157.975 121.734 140.132  1.00  0.00           O  
ATOM   1560  CB  PHE A  95     158.451 122.585 143.300  1.00 20.00           C  
ATOM   1561  CG  PHE A  95     158.921 123.759 142.489  1.00 20.00           C  
ATOM   1562  CD1 PHE A  95     158.336 124.055 141.267  1.00 20.00           C  
ATOM   1563  CD2 PHE A  95     159.948 124.570 142.947  1.00 20.00           C  
ATOM   1564  CE1 PHE A  95     158.767 125.135 140.520  1.00 20.00           C  
ATOM   1565  CE2 PHE A  95     160.380 125.651 142.203  1.00 20.00           C  
ATOM   1566  CZ  PHE A  95     159.789 125.933 140.988  1.00 20.00           C  
ATOM   1567  H   PHE A  95     157.848 120.275 144.189  1.00  0.00           H  
ATOM   1568  HA  PHE A  95     156.665 122.019 142.257  1.00  0.00           H  
ATOM   1569 1HB  PHE A  95     157.856 122.962 144.131  1.00 24.00           H  
ATOM   1570 2HB  PHE A  95     159.326 122.092 143.722  1.00 24.00           H  
ATOM   1571  HD1 PHE A  95     157.527 123.424 140.898  1.00 24.00           H  
ATOM   1572  HD2 PHE A  95     160.416 124.347 143.906  1.00 24.00           H  
ATOM   1573  HE1 PHE A  95     158.298 125.355 139.561  1.00 24.00           H  
ATOM   1574  HE2 PHE A  95     161.189 126.281 142.574  1.00 24.00           H  
ATOM   1575  HZ  PHE A  95     160.130 126.784 140.400  1.00 24.00           H  
ATOM   1576  N   PHE A  96     159.379 120.412 141.290  1.00  0.00           N  
ATOM   1577  CA  PHE A  96     160.165 120.034 140.121  1.00  0.00           C  
ATOM   1578  C   PHE A  96     159.326 119.247 139.123  1.00  0.00           C  
ATOM   1579  O   PHE A  96     159.416 119.463 137.915  1.00  0.00           O  
ATOM   1580  CB  PHE A  96     161.380 119.204 140.540  1.00 20.00           C  
ATOM   1581  CG  PHE A  96     162.187 118.685 139.384  1.00 20.00           C  
ATOM   1582  CD1 PHE A  96     163.266 119.406 138.894  1.00 20.00           C  
ATOM   1583  CD2 PHE A  96     161.870 117.476 138.784  1.00 20.00           C  
ATOM   1584  CE1 PHE A  96     164.009 118.930 137.830  1.00 20.00           C  
ATOM   1585  CE2 PHE A  96     162.611 116.997 137.722  1.00 20.00           C  
ATOM   1586  CZ  PHE A  96     163.682 117.726 137.245  1.00 20.00           C  
ATOM   1587  H   PHE A  96     159.625 120.031 142.192  1.00  0.00           H  
ATOM   1588  HA  PHE A  96     160.516 120.944 139.631  1.00  0.00           H  
ATOM   1589 1HB  PHE A  96     162.034 119.808 141.168  1.00 24.00           H  
ATOM   1590 2HB  PHE A  96     161.051 118.353 141.134  1.00 24.00           H  
ATOM   1591  HD1 PHE A  96     163.525 120.358 139.358  1.00 24.00           H  
ATOM   1592  HD2 PHE A  96     161.023 116.901 139.161  1.00 24.00           H  
ATOM   1593  HE1 PHE A  96     164.854 119.507 137.455  1.00 24.00           H  
ATOM   1594  HE2 PHE A  96     162.351 116.045 137.260  1.00 24.00           H  
ATOM   1595  HZ  PHE A  96     164.267 117.350 136.406  1.00 24.00           H  
ATOM   1596  N   VAL A  97     158.509 118.333 139.636  1.00  0.00           N  
ATOM   1597  CA  VAL A  97     157.630 117.532 138.793  1.00  0.00           C  
ATOM   1598  C   VAL A  97     156.622 118.407 138.059  1.00  0.00           C  
ATOM   1599  O   VAL A  97     156.332 118.184 136.883  1.00  0.00           O  
ATOM   1600  CB  VAL A  97     156.878 116.490 139.642  1.00 20.00           C  
ATOM   1601  CG1 VAL A  97     155.872 115.733 138.789  1.00 20.00           C  
ATOM   1602  CG2 VAL A  97     157.871 115.532 140.284  1.00 20.00           C  
ATOM   1603  H   VAL A  97     158.496 118.190 140.636  1.00  0.00           H  
ATOM   1604  HA  VAL A  97     158.241 117.008 138.056  1.00  0.00           H  
ATOM   1605  HB  VAL A  97     156.316 117.007 140.420  1.00 24.00           H  
ATOM   1606 1HG1 VAL A  97     155.350 115.001 139.405  1.00 24.00           H  
ATOM   1607 2HG1 VAL A  97     155.151 116.433 138.369  1.00 24.00           H  
ATOM   1608 3HG1 VAL A  97     156.394 115.219 137.981  1.00 24.00           H  
ATOM   1609 1HG2 VAL A  97     157.332 114.799 140.884  1.00 24.00           H  
ATOM   1610 2HG2 VAL A  97     158.437 115.020 139.506  1.00 24.00           H  
ATOM   1611 3HG2 VAL A  97     158.555 116.091 140.923  1.00 24.00           H  
ATOM   1612  N   TYR A  98     156.091 119.403 138.759  1.00  0.00           N  
ATOM   1613  CA  TYR A  98     155.144 120.338 138.164  1.00  0.00           C  
ATOM   1614  C   TYR A  98     155.789 121.129 137.032  1.00  0.00           C  
ATOM   1615  O   TYR A  98     155.152 121.409 136.017  1.00  0.00           O  
ATOM   1616  CB  TYR A  98     154.590 121.289 139.227  1.00 20.00           C  
ATOM   1617  CG  TYR A  98     153.677 122.361 138.672  1.00 20.00           C  
ATOM   1618  CD1 TYR A  98     154.153 123.651 138.489  1.00 20.00           C  
ATOM   1619  CD2 TYR A  98     152.365 122.053 138.346  1.00 20.00           C  
ATOM   1620  CE1 TYR A  98     153.320 124.629 137.982  1.00 20.00           C  
ATOM   1621  CE2 TYR A  98     151.532 123.031 137.840  1.00 20.00           C  
ATOM   1622  CZ  TYR A  98     152.005 124.315 137.658  1.00 20.00           C  
ATOM   1623  OH  TYR A  98     151.175 125.289 137.153  1.00 20.00           O  
ATOM   1624  H   TYR A  98     156.349 119.515 139.729  1.00  0.00           H  
ATOM   1625  HA  TYR A  98     154.316 119.770 137.739  1.00  0.00           H  
ATOM   1626 1HB  TYR A  98     154.032 120.719 139.971  1.00 24.00           H  
ATOM   1627 2HB  TYR A  98     155.416 121.779 139.742  1.00 24.00           H  
ATOM   1628  HD1 TYR A  98     155.185 123.892 138.745  1.00 24.00           H  
ATOM   1629  HD2 TYR A  98     151.991 121.039 138.491  1.00 24.00           H  
ATOM   1630  HE1 TYR A  98     153.694 125.642 137.839  1.00 24.00           H  
ATOM   1631  HE2 TYR A  98     150.500 122.790 137.584  1.00 24.00           H  
ATOM   1632  HH  TYR A  98     150.308 124.913 136.982  1.00 24.00           H  
ATOM   1633  N   CYS A  99     157.055 121.487 137.214  1.00  0.00           N  
ATOM   1634  CA  CYS A  99     157.753 122.344 136.264  1.00  0.00           C  
ATOM   1635  C   CYS A  99     157.841 121.689 134.892  1.00  0.00           C  
ATOM   1636  O   CYS A  99     157.606 122.332 133.869  1.00  0.00           O  
ATOM   1637  CB  CYS A  99     159.163 122.664 136.762  1.00 20.00           C  
ATOM   1638  SG  CYS A  99     159.675 124.375 136.481  1.00 20.00           S  
ATOM   1639  H   CYS A  99     157.547 121.156 138.032  1.00  0.00           H  
ATOM   1640  HA  CYS A  99     157.199 123.278 136.168  1.00  0.00           H  
ATOM   1641 1HB  CYS A  99     159.225 122.464 137.832  1.00 24.00           H  
ATOM   1642 2HB  CYS A  99     159.881 122.011 136.265  1.00 24.00           H  
ATOM   1643  HG  CYS A  99     160.883 124.249 137.023  1.00 24.00           H  
ATOM   1644  N   LEU A 100     158.181 120.404 134.876  1.00  0.00           N  
ATOM   1645  CA  LEU A 100     158.290 119.655 133.630  1.00  0.00           C  
ATOM   1646  C   LEU A 100     156.955 119.609 132.897  1.00  0.00           C  
ATOM   1647  O   LEU A 100     156.909 119.642 131.668  1.00  0.00           O  
ATOM   1648  CB  LEU A 100     158.776 118.228 133.910  1.00 20.00           C  
ATOM   1649  CG  LEU A 100     160.284 117.995 133.747  1.00 20.00           C  
ATOM   1650  CD1 LEU A 100     161.044 119.214 134.251  1.00 20.00           C  
ATOM   1651  CD2 LEU A 100     160.689 116.744 134.511  1.00 20.00           C  
ATOM   1652  H   LEU A 100     158.370 119.935 135.750  1.00  0.00           H  
ATOM   1653  HA  LEU A 100     159.016 120.154 132.989  1.00  0.00           H  
ATOM   1654 1HB  LEU A 100     158.509 117.964 134.932  1.00 24.00           H  
ATOM   1655 2HB  LEU A 100     158.261 117.546 133.234  1.00 24.00           H  
ATOM   1656  HG  LEU A 100     160.520 117.868 132.691  1.00 24.00           H  
ATOM   1657 1HD1 LEU A 100     162.115 119.049 134.135  1.00 24.00           H  
ATOM   1658 2HD1 LEU A 100     160.748 120.091 133.675  1.00 24.00           H  
ATOM   1659 3HD1 LEU A 100     160.813 119.377 135.303  1.00 24.00           H  
ATOM   1660 1HD2 LEU A 100     161.761 116.578 134.395  1.00 24.00           H  
ATOM   1661 2HD2 LEU A 100     160.454 116.870 135.568  1.00 24.00           H  
ATOM   1662 3HD2 LEU A 100     160.145 115.885 134.119  1.00 24.00           H  
ATOM   1663  N   TYR A 101     155.869 119.533 133.660  1.00  0.00           N  
ATOM   1664  CA  TYR A 101     154.528 119.559 133.089  1.00  0.00           C  
ATOM   1665  C   TYR A 101     154.294 120.837 132.293  1.00  0.00           C  
ATOM   1666  O   TYR A 101     153.685 120.810 131.223  1.00  0.00           O  
ATOM   1667  CB  TYR A 101     153.475 119.420 134.190  1.00 20.00           C  
ATOM   1668  CG  TYR A 101     152.095 119.881 133.776  1.00 20.00           C  
ATOM   1669  CD1 TYR A 101     151.371 120.730 134.601  1.00 20.00           C  
ATOM   1670  CD2 TYR A 101     151.553 119.454 132.573  1.00 20.00           C  
ATOM   1671  CE1 TYR A 101     150.110 121.151 134.223  1.00 20.00           C  
ATOM   1672  CE2 TYR A 101     150.293 119.875 132.195  1.00 20.00           C  
ATOM   1673  CZ  TYR A 101     149.573 120.720 133.015  1.00 20.00           C  
ATOM   1674  OH  TYR A 101     148.317 121.139 132.639  1.00 20.00           O  
ATOM   1675  H   TYR A 101     155.976 119.454 134.661  1.00  0.00           H  
ATOM   1676  HA  TYR A 101     154.428 118.719 132.402  1.00  0.00           H  
ATOM   1677 1HB  TYR A 101     153.407 118.376 134.499  1.00 24.00           H  
ATOM   1678 2HB  TYR A 101     153.780 119.999 135.061  1.00 24.00           H  
ATOM   1679  HD1 TYR A 101     151.797 121.065 135.547  1.00 24.00           H  
ATOM   1680  HD2 TYR A 101     152.121 118.786 131.926  1.00 24.00           H  
ATOM   1681  HE1 TYR A 101     149.542 121.818 134.870  1.00 24.00           H  
ATOM   1682  HE2 TYR A 101     149.866 119.539 131.250  1.00 24.00           H  
ATOM   1683  HH  TYR A 101     148.094 120.754 131.789  1.00 24.00           H  
ATOM   1684  N   MET A 102     154.781 121.955 132.820  1.00  0.00           N  
ATOM   1685  CA  MET A 102     154.588 123.251 132.181  1.00  0.00           C  
ATOM   1686  C   MET A 102     155.331 123.326 130.853  1.00  0.00           C  
ATOM   1687  O   MET A 102     154.786 123.790 129.852  1.00  0.00           O  
ATOM   1688  CB  MET A 102     155.045 124.372 133.112  1.00 20.00           C  
ATOM   1689  CG  MET A 102     153.987 125.430 133.390  1.00 20.00           C  
ATOM   1690  SD  MET A 102     152.310 124.768 133.338  1.00 20.00           S  
ATOM   1691  CE  MET A 102     151.756 125.374 131.748  1.00 20.00           C  
ATOM   1692  H   MET A 102     155.298 121.905 133.686  1.00  0.00           H  
ATOM   1693  HA  MET A 102     153.526 123.379 131.973  1.00  0.00           H  
ATOM   1694 1HB  MET A 102     155.352 123.948 134.068  1.00 24.00           H  
ATOM   1695 2HB  MET A 102     155.913 124.872 132.682  1.00 24.00           H  
ATOM   1696 1HG  MET A 102     154.156 125.864 134.375  1.00 24.00           H  
ATOM   1697 2HG  MET A 102     154.066 126.226 132.650  1.00 24.00           H  
ATOM   1698 1HE  MET A 102     150.731 125.046 131.570  1.00 24.00           H  
ATOM   1699 2HE  MET A 102     151.795 126.464 131.739  1.00 24.00           H  
ATOM   1700 3HE  MET A 102     152.404 124.982 130.963  1.00 24.00           H  
ATOM   1701  N   ILE A 103     156.578 122.868 130.852  1.00  0.00           N  
ATOM   1702  CA  ILE A 103     157.405 122.899 129.652  1.00  0.00           C  
ATOM   1703  C   ILE A 103     156.794 122.055 128.540  1.00  0.00           C  
ATOM   1704  O   ILE A 103     156.794 122.452 127.375  1.00  0.00           O  
ATOM   1705  CB  ILE A 103     158.830 122.399 129.953  1.00 20.00           C  
ATOM   1706  CG1 ILE A 103     159.547 123.368 130.897  1.00 20.00           C  
ATOM   1707  CG2 ILE A 103     159.617 122.228 128.663  1.00 20.00           C  
ATOM   1708  CD1 ILE A 103     161.036 123.128 131.002  1.00 20.00           C  
ATOM   1709  H   ILE A 103     156.963 122.488 131.705  1.00  0.00           H  
ATOM   1710  HA  ILE A 103     157.468 123.929 129.302  1.00  0.00           H  
ATOM   1711  HB  ILE A 103     158.778 121.440 130.466  1.00 24.00           H  
ATOM   1712 1HG1 ILE A 103     159.389 124.391 130.557  1.00 24.00           H  
ATOM   1713 2HG1 ILE A 103     159.118 123.287 131.896  1.00 24.00           H  
ATOM   1714 1HG2 ILE A 103     160.622 121.874 128.894  1.00 24.00           H  
ATOM   1715 2HG2 ILE A 103     159.115 121.501 128.025  1.00 24.00           H  
ATOM   1716 3HG2 ILE A 103     159.679 123.184 128.144  1.00 24.00           H  
ATOM   1717 1HD1 ILE A 103     161.473 123.853 131.689  1.00 24.00           H  
ATOM   1718 2HD1 ILE A 103     161.216 122.119 131.376  1.00 24.00           H  
ATOM   1719 3HD1 ILE A 103     161.492 123.239 130.020  1.00 24.00           H  
ATOM   1720  N   ILE A 104     156.275 120.889 128.907  1.00  0.00           N  
ATOM   1721  CA  ILE A 104     155.614 120.009 127.951  1.00  0.00           C  
ATOM   1722  C   ILE A 104     154.371 120.668 127.365  1.00  0.00           C  
ATOM   1723  O   ILE A 104     154.137 120.611 126.158  1.00  0.00           O  
ATOM   1724  CB  ILE A 104     155.225 118.673 128.610  1.00 20.00           C  
ATOM   1725  CG1 ILE A 104     156.474 117.835 128.893  1.00 20.00           C  
ATOM   1726  CG2 ILE A 104     154.255 117.906 127.725  1.00 20.00           C  
ATOM   1727  CD1 ILE A 104     157.571 118.595 129.604  1.00 20.00           C  
ATOM   1728  H   ILE A 104     156.340 120.604 129.874  1.00  0.00           H  
ATOM   1729  HA  ILE A 104     156.306 119.803 127.135  1.00  0.00           H  
ATOM   1730  HB  ILE A 104     154.751 118.867 129.571  1.00 24.00           H  
ATOM   1731 1HG1 ILE A 104     156.204 116.975 129.505  1.00 24.00           H  
ATOM   1732 2HG1 ILE A 104     156.878 117.454 127.955  1.00 24.00           H  
ATOM   1733 1HG2 ILE A 104     153.991 116.964 128.206  1.00 24.00           H  
ATOM   1734 2HG2 ILE A 104     153.355 118.500 127.573  1.00 24.00           H  
ATOM   1735 3HG2 ILE A 104     154.723 117.703 126.762  1.00 24.00           H  
ATOM   1736 1HD1 ILE A 104     158.423 117.934 129.770  1.00 24.00           H  
ATOM   1737 2HD1 ILE A 104     157.883 119.442 128.992  1.00 24.00           H  
ATOM   1738 3HD1 ILE A 104     157.201 118.955 130.563  1.00 24.00           H  
ATOM   1739  N   PHE A 105     153.576 121.292 128.228  1.00  0.00           N  
ATOM   1740  CA  PHE A 105     152.341 121.939 127.801  1.00  0.00           C  
ATOM   1741  C   PHE A 105     152.626 123.126 126.891  1.00  0.00           C  
ATOM   1742  O   PHE A 105     151.959 123.315 125.874  1.00  0.00           O  
ATOM   1743  CB  PHE A 105     151.535 122.403 129.015  1.00 20.00           C  
ATOM   1744  CG  PHE A 105     150.152 122.884 128.677  1.00 20.00           C  
ATOM   1745  CD1 PHE A 105     149.175 122.977 129.657  1.00 20.00           C  
ATOM   1746  CD2 PHE A 105     149.825 123.243 127.378  1.00 20.00           C  
ATOM   1747  CE1 PHE A 105     147.903 123.419 129.347  1.00 20.00           C  
ATOM   1748  CE2 PHE A 105     148.555 123.687 127.065  1.00 20.00           C  
ATOM   1749  CZ  PHE A 105     147.593 123.774 128.051  1.00 20.00           C  
ATOM   1750  H   PHE A 105     153.835 121.320 129.204  1.00  0.00           H  
ATOM   1751  HA  PHE A 105     151.746 121.214 127.243  1.00  0.00           H  
ATOM   1752 1HB  PHE A 105     151.445 121.584 129.727  1.00 24.00           H  
ATOM   1753 2HB  PHE A 105     152.064 123.214 129.515  1.00 24.00           H  
ATOM   1754  HD1 PHE A 105     149.421 122.697 130.682  1.00 24.00           H  
ATOM   1755  HD2 PHE A 105     150.585 123.174 126.599  1.00 24.00           H  
ATOM   1756  HE1 PHE A 105     147.145 123.487 130.127  1.00 24.00           H  
ATOM   1757  HE2 PHE A 105     148.311 123.967 126.041  1.00 24.00           H  
ATOM   1758  HZ  PHE A 105     146.590 124.121 127.806  1.00 24.00           H  
ATOM   1759  N   THR A 106     153.622 123.924 127.261  1.00 30.00           N  
ATOM   1760  CA  THR A 106     154.088 125.013 126.412  1.00 30.00           C  
ATOM   1761  C   THR A 106     154.684 124.483 125.114  1.00 30.00           C  
ATOM   1762  O   THR A 106     154.442 125.031 124.039  1.00 30.00           O  
ATOM   1763  CB  THR A 106     155.129 125.880 127.143  1.00 20.00           C  
ATOM   1764  OG1 THR A 106     154.536 126.460 128.312  1.00 20.00           O  
ATOM   1765  CG2 THR A 106     155.635 126.989 126.232  1.00 20.00           C  
ATOM   1766  H   THR A 106     154.067 123.772 128.155  1.00 36.00           H  
ATOM   1767  HA  THR A 106     153.235 125.643 126.157  1.00 36.00           H  
ATOM   1768  HB  THR A 106     155.970 125.258 127.450  1.00 24.00           H  
ATOM   1769  HG1 THR A 106     153.620 126.178 128.379  1.00 24.00           H  
ATOM   1770 1HG2 THR A 106     156.370 127.591 126.766  1.00 24.00           H  
ATOM   1771 2HG2 THR A 106     156.097 126.551 125.348  1.00 24.00           H  
ATOM   1772 3HG2 THR A 106     154.800 127.620 125.930  1.00 24.00           H  
ATOM   1773  N   ALA A 107     155.465 123.413 125.221  1.00 30.00           N  
ATOM   1774  CA  ALA A 107     156.253 122.924 124.096  1.00 30.00           C  
ATOM   1775  C   ALA A 107     155.356 122.414 122.976  1.00 30.00           C  
ATOM   1776  O   ALA A 107     155.579 122.716 121.803  1.00 30.00           O  
ATOM   1777  CB  ALA A 107     157.205 121.828 124.553  1.00 30.00           C  
ATOM   1778  H   ALA A 107     155.514 122.927 126.105  1.00 36.00           H  
ATOM   1779  HA  ALA A 107     156.837 123.757 123.704  1.00 36.00           H  
ATOM   1780 1HB  ALA A 107     157.786 121.473 123.702  1.00 36.00           H  
ATOM   1781 2HB  ALA A 107     157.879 122.224 125.313  1.00 36.00           H  
ATOM   1782 3HB  ALA A 107     156.633 121.001 124.971  1.00 36.00           H  
ATOM   1783  N   ALA A 108     154.341 121.639 123.344  1.00 30.00           N  
ATOM   1784  CA  ALA A 108     153.348 121.171 122.384  1.00 30.00           C  
ATOM   1785  C   ALA A 108     152.564 122.334 121.792  1.00 30.00           C  
ATOM   1786  O   ALA A 108     152.355 122.402 120.580  1.00 30.00           O  
ATOM   1787  CB  ALA A 108     152.403 120.177 123.043  1.00 30.00           C  
ATOM   1788  H   ALA A 108     154.256 121.367 124.313  1.00 36.00           H  
ATOM   1789  HA  ALA A 108     153.873 120.672 121.570  1.00 36.00           H  
ATOM   1790 1HB  ALA A 108     151.667 119.836 122.314  1.00 36.00           H  
ATOM   1791 2HB  ALA A 108     152.972 119.322 123.411  1.00 36.00           H  
ATOM   1792 3HB  ALA A 108     151.892 120.658 123.876  1.00 36.00           H  
ATOM   1793  N   ALA A 109     152.131 123.249 122.652  1.00 30.00           N  
ATOM   1794  CA  ALA A 109     151.416 124.440 122.210  1.00 30.00           C  
ATOM   1795  C   ALA A 109     152.304 125.327 121.346  1.00 30.00           C  
ATOM   1796  O   ALA A 109     151.853 125.889 120.348  1.00 30.00           O  
ATOM   1797  CB  ALA A 109     150.894 125.221 123.407  1.00 30.00           C  
ATOM   1798  H   ALA A 109     152.302 123.116 123.639  1.00 36.00           H  
ATOM   1799  HA  ALA A 109     150.570 124.121 121.601  1.00 36.00           H  
ATOM   1800 1HB  ALA A 109     150.363 126.107 123.060  1.00 36.00           H  
ATOM   1801 2HB  ALA A 109     150.215 124.592 123.983  1.00 36.00           H  
ATOM   1802 3HB  ALA A 109     151.730 125.522 124.037  1.00 36.00           H  
ATOM   1803  N   TYR A 110     153.569 125.447 121.736  1.00 30.00           N  
ATOM   1804  CA  TYR A 110     154.531 126.241 120.981  1.00 30.00           C  
ATOM   1805  C   TYR A 110     154.751 125.662 119.589  1.00 30.00           C  
ATOM   1806  O   TYR A 110     154.815 126.397 118.604  1.00 30.00           O  
ATOM   1807  CB  TYR A 110     155.859 126.331 121.734  1.00 20.00           C  
ATOM   1808  CG  TYR A 110     156.984 126.931 120.920  1.00 20.00           C  
ATOM   1809  CD1 TYR A 110     158.302 126.720 121.296  1.00 20.00           C  
ATOM   1810  CD2 TYR A 110     156.697 127.691 119.796  1.00 20.00           C  
ATOM   1811  CE1 TYR A 110     159.329 127.268 120.552  1.00 20.00           C  
ATOM   1812  CE2 TYR A 110     157.724 128.239 119.052  1.00 20.00           C  
ATOM   1813  CZ  TYR A 110     159.035 128.029 119.427  1.00 20.00           C  
ATOM   1814  OH  TYR A 110     160.058 128.575 118.685  1.00 20.00           O  
ATOM   1815  H   TYR A 110     153.871 124.977 122.577  1.00 36.00           H  
ATOM   1816  HA  TYR A 110     154.130 127.248 120.860  1.00 36.00           H  
ATOM   1817 1HB  TYR A 110     155.729 126.937 122.632  1.00 24.00           H  
ATOM   1818 2HB  TYR A 110     156.165 125.335 122.053  1.00 24.00           H  
ATOM   1819  HD1 TYR A 110     158.528 126.123 122.180  1.00 24.00           H  
ATOM   1820  HD2 TYR A 110     155.661 127.857 119.500  1.00 24.00           H  
ATOM   1821  HE1 TYR A 110     160.365 127.103 120.848  1.00 24.00           H  
ATOM   1822  HE2 TYR A 110     157.498 128.837 118.169  1.00 24.00           H  
ATOM   1823  HH  TYR A 110     159.690 129.068 117.948  1.00 24.00           H  
ATOM   1824  N   TYR A 111     154.866 124.341 119.515  1.00 30.00           N  
ATOM   1825  CA  TYR A 111     155.313 123.678 118.296  1.00 30.00           C  
ATOM   1826  C   TYR A 111     154.160 122.964 117.602  1.00 30.00           C  
ATOM   1827  O   TYR A 111     154.369 122.191 116.667  1.00 30.00           O  
ATOM   1828  CB  TYR A 111     156.439 122.689 118.607  1.00 20.00           C  
ATOM   1829  CG  TYR A 111     157.825 123.250 118.379  1.00 20.00           C  
ATOM   1830  CD1 TYR A 111     158.063 124.095 117.306  1.00 20.00           C  
ATOM   1831  CD2 TYR A 111     158.858 122.919 119.243  1.00 20.00           C  
ATOM   1832  CE1 TYR A 111     159.329 124.608 117.097  1.00 20.00           C  
ATOM   1833  CE2 TYR A 111     160.124 123.431 119.035  1.00 20.00           C  
ATOM   1834  CZ  TYR A 111     160.360 124.272 117.967  1.00 20.00           C  
ATOM   1835  OH  TYR A 111     161.621 124.783 117.760  1.00 20.00           O  
ATOM   1836  H   TYR A 111     154.637 123.781 120.324  1.00 36.00           H  
ATOM   1837  HA  TYR A 111     155.694 124.435 117.610  1.00 36.00           H  
ATOM   1838 1HB  TYR A 111     156.367 122.371 119.648  1.00 24.00           H  
ATOM   1839 2HB  TYR A 111     156.325 121.801 117.985  1.00 24.00           H  
ATOM   1840  HD1 TYR A 111     157.251 124.356 116.626  1.00 24.00           H  
ATOM   1841  HD2 TYR A 111     158.671 122.253 120.086  1.00 24.00           H  
ATOM   1842  HE1 TYR A 111     159.516 125.272 116.254  1.00 24.00           H  
ATOM   1843  HE2 TYR A 111     160.936 123.170 119.714  1.00 24.00           H  
ATOM   1844  HH  TYR A 111     162.213 124.457 118.442  1.00 24.00           H  
ATOM   1845  N   ARG A 112     152.943 123.229 118.065  1.00 30.00           N  
ATOM   1846  CA  ARG A 112     151.751 122.642 117.464  1.00 30.00           C  
ATOM   1847  C   ARG A 112     151.622 123.037 115.999  1.00 30.00           C  
ATOM   1848  O   ARG A 112     152.075 124.106 115.591  1.00 30.00           O  
ATOM   1849  CB  ARG A 112     150.502 123.079 118.216  1.00 20.00           C  
ATOM   1850  CG  ARG A 112     149.459 123.788 117.367  1.00 20.00           C  
ATOM   1851  CD  ARG A 112     149.725 125.246 117.274  1.00 20.00           C  
ATOM   1852  NE  ARG A 112     148.561 126.034 117.646  1.00 20.00           N  
ATOM   1853  CZ  ARG A 112     148.169 127.161 117.020  1.00 20.00           C  
ATOM   1854  NH1 ARG A 112     148.856 127.618 115.997  1.00 20.00           N  
ATOM   1855  NH2 ARG A 112     147.093 127.807 117.435  1.00 20.00           N  
ATOM   1856  H   ARG A 112     152.841 123.852 118.853  1.00 36.00           H  
ATOM   1857  HA  ARG A 112     151.831 121.556 117.525  1.00 36.00           H  
ATOM   1858 1HB  ARG A 112     150.026 122.209 118.666  1.00 24.00           H  
ATOM   1859 2HB  ARG A 112     150.782 123.753 119.025  1.00 24.00           H  
ATOM   1860 1HG  ARG A 112     149.468 123.373 116.359  1.00 24.00           H  
ATOM   1861 2HG  ARG A 112     148.473 123.646 117.809  1.00 24.00           H  
ATOM   1862 1HD  ARG A 112     150.543 125.510 117.944  1.00 24.00           H  
ATOM   1863 2HD  ARG A 112     149.997 125.502 116.251  1.00 24.00           H  
ATOM   1864  HE  ARG A 112     148.007 125.714 118.429  1.00 24.00           H  
ATOM   1865 1HH1 ARG A 112     149.678 127.124 115.679  1.00 24.00           H  
ATOM   1866 2HH1 ARG A 112     148.562 128.463 115.528  1.00 24.00           H  
ATOM   1867 1HH2 ARG A 112     146.565 127.456 118.222  1.00 24.00           H  
ATOM   1868 2HH2 ARG A 112     146.799 128.651 116.967  1.00 24.00           H  
ATOM   1869  N   PRO A 113     150.999 122.168 115.210  1.00 30.00           N  
ATOM   1870  CA  PRO A 113     151.044 122.283 113.757  1.00 30.00           C  
ATOM   1871  C   PRO A 113     150.150 123.415 113.267  1.00 30.00           C  
ATOM   1872  O   PRO A 113     149.043 123.607 113.770  1.00 30.00           O  
ATOM   1873  CB  PRO A 113     150.534 120.917 113.287  1.00 20.00           C  
ATOM   1874  CG  PRO A 113     149.649 120.456 114.394  1.00 20.00           C  
ATOM   1875  CD  PRO A 113     150.426 120.763 115.646  1.00 20.00           C  
ATOM   1876  HA  PRO A 113     152.084 122.447 113.439  1.00 36.00           H  
ATOM   1877 1HB  PRO A 113     150.002 121.023 112.330  1.00 24.00           H  
ATOM   1878 2HB  PRO A 113     151.383 120.240 113.108  1.00 24.00           H  
ATOM   1879 1HG  PRO A 113     148.685 120.983 114.353  1.00 24.00           H  
ATOM   1880 2HG  PRO A 113     149.430 119.384 114.283  1.00 24.00           H  
ATOM   1881 1HD  PRO A 113     149.738 120.802 116.504  1.00 24.00           H  
ATOM   1882 2HD  PRO A 113     151.195 119.992 115.800  1.00 24.00           H  
ATOM   1883  N   VAL A 114     150.637 124.163 112.283  1.00 30.00           N  
ATOM   1884  CA  VAL A 114     149.953 125.367 111.825  1.00 30.00           C  
ATOM   1885  C   VAL A 114     148.643 125.024 111.126  1.00 30.00           C  
ATOM   1886  O   VAL A 114     147.627 125.688 111.330  1.00 30.00           O  
ATOM   1887  CB  VAL A 114     150.854 126.159 110.859  1.00 20.00           C  
ATOM   1888  CG1 VAL A 114     151.347 125.262 109.733  1.00 20.00           C  
ATOM   1889  CG2 VAL A 114     150.094 127.354 110.304  1.00 20.00           C  
ATOM   1890  H   VAL A 114     151.503 123.891 111.840  1.00 36.00           H  
ATOM   1891  HA  VAL A 114     149.734 125.991 112.691  1.00 36.00           H  
ATOM   1892  HB  VAL A 114     151.734 126.507 111.401  1.00 24.00           H  
ATOM   1893 1HG1 VAL A 114     151.983 125.838 109.061  1.00 24.00           H  
ATOM   1894 2HG1 VAL A 114     151.919 124.434 110.152  1.00 24.00           H  
ATOM   1895 3HG1 VAL A 114     150.493 124.872 109.179  1.00 24.00           H  
ATOM   1896 1HG2 VAL A 114     150.738 127.910 109.623  1.00 24.00           H  
ATOM   1897 2HG2 VAL A 114     149.212 127.006 109.767  1.00 24.00           H  
ATOM   1898 3HG2 VAL A 114     149.788 128.003 111.124  1.00 24.00           H  
ATOM   1899  N   GLU A 115     148.674 123.983 110.301  1.00 30.00           N  
ATOM   1900  CA  GLU A 115     147.699 123.827 109.228  1.00 30.00           C  
ATOM   1901  C   GLU A 115     146.334 123.433 109.777  1.00 30.00           C  
ATOM   1902  O   GLU A 115     146.238 122.706 110.766  1.00 30.00           O  
ATOM   1903  CB  GLU A 115     148.176 122.778 108.221  1.00 20.00           C  
ATOM   1904  CG  GLU A 115     149.495 123.115 107.540  1.00 20.00           C  
ATOM   1905  CD  GLU A 115     149.599 124.563 107.150  1.00 20.00           C  
ATOM   1906  OE1 GLU A 115     148.581 125.203 107.037  1.00 20.00           O  
ATOM   1907  OE2 GLU A 115     150.698 125.031 106.963  1.00 20.00           O  
ATOM   1908  H   GLU A 115     149.390 123.281 110.420  1.00 36.00           H  
ATOM   1909  HA  GLU A 115     147.595 124.783 108.713  1.00 36.00           H  
ATOM   1910 1HB  GLU A 115     148.295 121.819 108.724  1.00 24.00           H  
ATOM   1911 2HB  GLU A 115     147.422 122.649 107.445  1.00 24.00           H  
ATOM   1912 1HG  GLU A 115     150.314 122.874 108.218  1.00 24.00           H  
ATOM   1913 2HG  GLU A 115     149.602 122.495 106.651  1.00 24.00           H  
ATOM   1914  N   GLY A 116     145.279 123.918 109.130  1.00 30.00           N  
ATOM   1915  CA  GLY A 116     143.962 123.981 109.751  1.00 30.00           C  
ATOM   1916  C   GLY A 116     143.366 122.590 109.923  1.00 30.00           C  
ATOM   1917  O   GLY A 116     143.943 121.598 109.477  1.00 30.00           O  
ATOM   1918  H   GLY A 116     145.393 124.251 108.183  1.00 36.00           H  
ATOM   1919 1HA  GLY A 116     144.040 124.470 110.722  1.00 36.00           H  
ATOM   1920 2HA  GLY A 116     143.299 124.591 109.137  1.00 36.00           H  
ATOM   1921  N   LEU A 117     142.209 122.523 110.573  1.00 30.00           N  
ATOM   1922  CA  LEU A 117     141.486 121.266 110.723  1.00 30.00           C  
ATOM   1923  C   LEU A 117     142.271 120.277 111.574  1.00 30.00           C  
ATOM   1924  O   LEU A 117     142.306 119.081 111.282  1.00 30.00           O  
ATOM   1925  CB  LEU A 117     141.201 120.651 109.346  1.00 20.00           C  
ATOM   1926  CG  LEU A 117     140.389 121.526 108.383  1.00 45.00           C  
ATOM   1927  CD1 LEU A 117     140.240 120.808 107.048  1.00 45.00           C  
ATOM   1928  CD2 LEU A 117     139.030 121.830 108.995  1.00 45.00           C  
ATOM   1929  H   LEU A 117     141.821 123.365 110.973  1.00 36.00           H  
ATOM   1930  HA  LEU A 117     140.538 121.469 111.219  1.00 36.00           H  
ATOM   1931 1HB  LEU A 117     142.150 120.421 108.865  1.00 24.00           H  
ATOM   1932 2HB  LEU A 117     140.654 119.719 109.488  1.00 24.00           H  
ATOM   1933  HG  LEU A 117     140.923 122.459 108.201  1.00 54.00           H  
ATOM   1934 1HD1 LEU A 117     139.663 121.430 106.363  1.00 54.00           H  
ATOM   1935 2HD1 LEU A 117     141.226 120.620 106.623  1.00 54.00           H  
ATOM   1936 3HD1 LEU A 117     139.723 119.861 107.201  1.00 54.00           H  
ATOM   1937 1HD2 LEU A 117     138.454 122.453 108.310  1.00 54.00           H  
ATOM   1938 2HD2 LEU A 117     138.495 120.898 109.176  1.00 54.00           H  
ATOM   1939 3HD2 LEU A 117     139.167 122.359 109.939  1.00 54.00           H  
ATOM   1940  N   PRO A 118     142.900 120.782 112.630  1.00 30.00           N  
ATOM   1941  CA  PRO A 118     143.489 119.926 113.653  1.00 30.00           C  
ATOM   1942  C   PRO A 118     142.451 118.979 114.243  1.00 30.00           C  
ATOM   1943  O   PRO A 118     141.323 119.380 114.531  1.00 30.00           O  
ATOM   1944  CB  PRO A 118     143.993 120.930 114.695  1.00 20.00           C  
ATOM   1945  CG  PRO A 118     144.212 122.183 113.918  1.00 20.00           C  
ATOM   1946  CD  PRO A 118     143.055 122.235 112.956  1.00 20.00           C  
ATOM   1947  HA  PRO A 118     144.324 119.360 113.215  1.00 36.00           H  
ATOM   1948 1HB  PRO A 118     143.247 121.049 115.495  1.00 24.00           H  
ATOM   1949 2HB  PRO A 118     144.913 120.554 115.166  1.00 24.00           H  
ATOM   1950 1HG  PRO A 118     144.238 123.050 114.595  1.00 24.00           H  
ATOM   1951 2HG  PRO A 118     145.186 122.149 113.408  1.00 24.00           H  
ATOM   1952 1HD  PRO A 118     142.171 122.647 113.466  1.00 24.00           H  
ATOM   1953 2HD  PRO A 118     143.326 122.853 112.088  1.00 24.00           H  
ATOM   1954  N   PRO A 119     142.839 117.720 114.419  1.00 30.00           N  
ATOM   1955  CA  PRO A 119     144.249 117.355 114.483  1.00 30.00           C  
ATOM   1956  C   PRO A 119     144.677 116.593 113.235  1.00 30.00           C  
ATOM   1957  O   PRO A 119     144.063 115.592 112.866  1.00 30.00           O  
ATOM   1958  CB  PRO A 119     144.320 116.474 115.734  1.00 20.00           C  
ATOM   1959  CG  PRO A 119     143.050 115.695 115.707  1.00 20.00           C  
ATOM   1960  CD  PRO A 119     142.112 116.538 114.883  1.00 20.00           C  
ATOM   1961  HA  PRO A 119     144.853 118.265 114.606  1.00 36.00           H  
ATOM   1962 1HB  PRO A 119     145.214 115.834 115.693  1.00 24.00           H  
ATOM   1963 2HB  PRO A 119     144.416 117.103 116.632  1.00 24.00           H  
ATOM   1964 1HG  PRO A 119     143.223 114.702 115.268  1.00 24.00           H  
ATOM   1965 2HG  PRO A 119     142.683 115.531 116.731  1.00 24.00           H  
ATOM   1966 1HD  PRO A 119     141.787 115.968 114.000  1.00 24.00           H  
ATOM   1967 2HD  PRO A 119     141.247 116.831 115.497  1.00 24.00           H  
ATOM   1968  N   TYR A 120     145.734 117.073 112.588  1.00 30.00           N  
ATOM   1969  CA  TYR A 120     146.288 116.400 111.420  1.00 30.00           C  
ATOM   1970  C   TYR A 120     146.875 115.045 111.791  1.00 30.00           C  
ATOM   1971  O   TYR A 120     147.431 114.875 112.876  1.00 30.00           O  
ATOM   1972  CB  TYR A 120     147.352 117.274 110.753  1.00 45.00           C  
ATOM   1973  CG  TYR A 120     147.934 116.673 109.492  1.00 45.00           C  
ATOM   1974  CD1 TYR A 120     147.213 116.714 108.308  1.00 45.00           C  
ATOM   1975  CD2 TYR A 120     149.187 116.082 109.521  1.00 45.00           C  
ATOM   1976  CE1 TYR A 120     147.744 116.166 107.157  1.00 45.00           C  
ATOM   1977  CE2 TYR A 120     149.719 115.533 108.370  1.00 45.00           C  
ATOM   1978  CZ  TYR A 120     149.002 115.574 107.192  1.00 45.00           C  
ATOM   1979  OH  TYR A 120     149.531 115.027 106.045  1.00 45.00           O  
ATOM   1980  H   TYR A 120     146.164 117.926 112.915  1.00 36.00           H  
ATOM   1981  HA  TYR A 120     145.482 116.227 110.706  1.00 36.00           H  
ATOM   1982 1HB  TYR A 120     146.921 118.244 110.500  1.00 54.00           H  
ATOM   1983 2HB  TYR A 120     148.168 117.452 111.453  1.00 54.00           H  
ATOM   1984  HD1 TYR A 120     146.227 117.180 108.285  1.00 54.00           H  
ATOM   1985  HD2 TYR A 120     149.753 116.048 110.452  1.00 54.00           H  
ATOM   1986  HE1 TYR A 120     147.178 116.198 106.226  1.00 54.00           H  
ATOM   1987  HE2 TYR A 120     150.704 115.067 108.393  1.00 54.00           H  
ATOM   1988  HH  TYR A 120     148.909 115.139 105.322  1.00 54.00           H  
ATOM   1989  N   LYS A 121     146.747 114.082 110.885  1.00 30.00           N  
ATOM   1990  CA  LYS A 121     147.244 112.732 111.126  1.00 30.00           C  
ATOM   1991  C   LYS A 121     148.737 112.741 111.428  1.00 30.00           C  
ATOM   1992  O   LYS A 121     149.499 113.491 110.818  1.00 30.00           O  
ATOM   1993  CB  LYS A 121     146.956 111.833 109.922  1.00 45.00           C  
ATOM   1994  CG  LYS A 121     145.478 111.554 109.685  1.00 45.00           C  
ATOM   1995  CD  LYS A 121     145.275 110.630 108.493  1.00 45.00           C  
ATOM   1996  CE  LYS A 121     143.798 110.356 108.250  1.00 45.00           C  
ATOM   1997  NZ  LYS A 121     143.582 109.468 107.076  1.00 45.00           N  
ATOM   1998  H   LYS A 121     146.295 114.290 110.006  1.00 36.00           H  
ATOM   1999  HA  LYS A 121     146.730 112.324 111.996  1.00 36.00           H  
ATOM   2000 1HB  LYS A 121     147.359 112.293 109.020  1.00 54.00           H  
ATOM   2001 2HB  LYS A 121     147.460 110.875 110.055  1.00 54.00           H  
ATOM   2002 1HG  LYS A 121     145.048 111.088 110.573  1.00 54.00           H  
ATOM   2003 2HG  LYS A 121     144.956 112.492 109.500  1.00 54.00           H  
ATOM   2004 1HD  LYS A 121     145.703 111.088 107.601  1.00 54.00           H  
ATOM   2005 2HD  LYS A 121     145.784 109.684 108.675  1.00 54.00           H  
ATOM   2006 1HE  LYS A 121     143.366 109.884 109.131  1.00 54.00           H  
ATOM   2007 2HE  LYS A 121     143.277 111.298 108.078  1.00 54.00           H  
ATOM   2008 1HZ  LYS A 121     142.592 109.312 106.948  1.00 54.00           H  
ATOM   2009 2HZ  LYS A 121     143.963 109.905 106.248  1.00 54.00           H  
ATOM   2010 3HZ  LYS A 121     144.045 108.584 107.232  1.00 54.00           H  
ATOM   2011  N   LEU A 122     149.149 111.902 112.372  1.00 30.00           N  
ATOM   2012  CA  LEU A 122     150.519 111.924 112.872  1.00 30.00           C  
ATOM   2013  C   LEU A 122     151.519 111.691 111.747  1.00 30.00           C  
ATOM   2014  O   LEU A 122     151.364 110.768 110.947  1.00 30.00           O  
ATOM   2015  CB  LEU A 122     150.704 110.858 113.959  1.00 45.00           C  
ATOM   2016  CG  LEU A 122     150.297 111.276 115.377  1.00 45.00           C  
ATOM   2017  CD1 LEU A 122     148.795 111.525 115.422  1.00 45.00           C  
ATOM   2018  CD2 LEU A 122     150.700 110.189 116.363  1.00 45.00           C  
ATOM   2019  H   LEU A 122     148.497 111.232 112.754  1.00 36.00           H  
ATOM   2020  HA  LEU A 122     150.713 112.904 113.306  1.00 36.00           H  
ATOM   2021 1HB  LEU A 122     150.115 109.982 113.690  1.00 54.00           H  
ATOM   2022 2HB  LEU A 122     151.754 110.569 113.987  1.00 54.00           H  
ATOM   2023  HG  LEU A 122     150.797 112.208 115.640  1.00 54.00           H  
ATOM   2024 1HD1 LEU A 122     148.506 111.823 116.430  1.00 54.00           H  
ATOM   2025 2HD1 LEU A 122     148.537 112.320 114.722  1.00 54.00           H  
ATOM   2026 3HD1 LEU A 122     148.267 110.613 115.148  1.00 54.00           H  
ATOM   2027 1HD2 LEU A 122     150.411 110.487 117.371  1.00 54.00           H  
ATOM   2028 2HD2 LEU A 122     150.199 109.257 116.102  1.00 54.00           H  
ATOM   2029 3HD2 LEU A 122     151.780 110.044 116.322  1.00 54.00           H  
ATOM   2030  N   LYS A 123     152.547 112.532 111.692  1.00 30.00           N  
ATOM   2031  CA  LYS A 123     153.631 112.355 110.733  1.00 30.00           C  
ATOM   2032  C   LYS A 123     154.544 111.206 111.140  1.00 30.00           C  
ATOM   2033  O   LYS A 123     154.703 110.917 112.326  1.00 30.00           O  
ATOM   2034  CB  LYS A 123     154.439 113.646 110.595  1.00 45.00           C  
ATOM   2035  CG  LYS A 123     155.503 113.608 109.505  1.00 45.00           C  
ATOM   2036  CD  LYS A 123     156.236 114.937 109.403  1.00 45.00           C  
ATOM   2037  CE  LYS A 123     155.328 116.031 108.861  1.00 45.00           C  
ATOM   2038  NZ  LYS A 123     154.978 115.806 107.432  1.00 45.00           N  
ATOM   2039  H   LYS A 123     152.577 113.313 112.330  1.00 36.00           H  
ATOM   2040  HA  LYS A 123     153.198 112.109 109.763  1.00 36.00           H  
ATOM   2041 1HB  LYS A 123     153.766 114.475 110.376  1.00 54.00           H  
ATOM   2042 2HB  LYS A 123     154.936 113.867 111.540  1.00 54.00           H  
ATOM   2043 1HG  LYS A 123     156.224 112.821 109.728  1.00 54.00           H  
ATOM   2044 2HG  LYS A 123     155.035 113.386 108.547  1.00 54.00           H  
ATOM   2045 1HD  LYS A 123     156.597 115.231 110.390  1.00 54.00           H  
ATOM   2046 2HD  LYS A 123     157.094 114.829 108.739  1.00 54.00           H  
ATOM   2047 1HE  LYS A 123     154.410 116.064 109.446  1.00 54.00           H  
ATOM   2048 2HE  LYS A 123     155.826 116.996 108.952  1.00 54.00           H  
ATOM   2049 1HZ  LYS A 123     154.377 116.552 107.111  1.00 54.00           H  
ATOM   2050 2HZ  LYS A 123     155.822 115.792 106.876  1.00 54.00           H  
ATOM   2051 3HZ  LYS A 123     154.498 114.923 107.337  1.00 54.00           H  
ATOM   2052  N   ASN A 124     155.142 110.553 110.149  1.00 30.00           N  
ATOM   2053  CA  ASN A 124     156.175 109.555 110.403  1.00 30.00           C  
ATOM   2054  C   ASN A 124     157.529 110.211 110.638  1.00 30.00           C  
ATOM   2055  O   ASN A 124     158.454 110.049 109.841  1.00 30.00           O  
ATOM   2056  CB  ASN A 124     156.252 108.564 109.256  1.00 45.00           C  
ATOM   2057  CG  ASN A 124     157.124 107.381 109.573  1.00 45.00           C  
ATOM   2058  OD1 ASN A 124     157.311 107.027 110.743  1.00 45.00           O  
ATOM   2059  ND2 ASN A 124     157.662 106.762 108.553  1.00 45.00           N  
ATOM   2060  H   ASN A 124     154.876 110.753 109.196  1.00 36.00           H  
ATOM   2061  HA  ASN A 124     155.916 109.013 111.314  1.00 36.00           H  
ATOM   2062 1HB  ASN A 124     155.250 108.207 109.015  1.00 54.00           H  
ATOM   2063 2HB  ASN A 124     156.645 109.063 108.370  1.00 54.00           H  
ATOM   2064 1HD2 ASN A 124     158.252 105.968 108.704  1.00 54.00           H  
ATOM   2065 2HD2 ASN A 124     157.484 107.083 107.624  1.00 54.00           H  
ATOM   2066  N   THR A 125     157.640 110.951 111.735  1.00 30.00           N  
ATOM   2067  CA  THR A 125     158.853 111.704 112.031  1.00 30.00           C  
ATOM   2068  C   THR A 125     159.118 111.754 113.531  1.00 30.00           C  
ATOM   2069  O   THR A 125     158.212 111.547 114.338  1.00 30.00           O  
ATOM   2070  CB  THR A 125     158.766 113.137 111.474  1.00 45.00           C  
ATOM   2071  OG1 THR A 125     157.718 113.850 112.143  1.00 45.00           O  
ATOM   2072  CG2 THR A 125     158.484 113.112 109.980  1.00 45.00           C  
ATOM   2073  H   THR A 125     156.865 110.994 112.380  1.00 36.00           H  
ATOM   2074  HA  THR A 125     159.697 111.202 111.557  1.00 36.00           H  
ATOM   2075  HB  THR A 125     159.709 113.654 111.651  1.00 54.00           H  
ATOM   2076  HG1 THR A 125     157.857 114.795 112.038  1.00 54.00           H  
ATOM   2077 1HG2 THR A 125     158.426 114.133 109.603  1.00 54.00           H  
ATOM   2078 2HG2 THR A 125     159.285 112.580 109.467  1.00 54.00           H  
ATOM   2079 3HG2 THR A 125     157.538 112.605 109.797  1.00 54.00           H  
ATOM   2080  N   VAL A 126     160.365 112.029 113.897  1.00 30.00           N  
ATOM   2081  CA  VAL A 126     160.735 112.184 115.299  1.00 30.00           C  
ATOM   2082  C   VAL A 126     159.974 113.335 115.945  1.00 30.00           C  
ATOM   2083  O   VAL A 126     159.568 113.249 117.104  1.00 30.00           O  
ATOM   2084  CB  VAL A 126     162.249 112.437 115.427  1.00 45.00           C  
ATOM   2085  CG1 VAL A 126     162.610 112.790 116.862  1.00 45.00           C  
ATOM   2086  CG2 VAL A 126     163.020 111.211 114.963  1.00 45.00           C  
ATOM   2087  H   VAL A 126     161.075 112.133 113.187  1.00 36.00           H  
ATOM   2088  HA  VAL A 126     160.488 111.262 115.826  1.00 36.00           H  
ATOM   2089  HB  VAL A 126     162.519 113.293 114.808  1.00 54.00           H  
ATOM   2090 1HG1 VAL A 126     163.684 112.966 116.935  1.00 54.00           H  
ATOM   2091 2HG1 VAL A 126     162.075 113.691 117.161  1.00 54.00           H  
ATOM   2092 3HG1 VAL A 126     162.333 111.967 117.520  1.00 54.00           H  
ATOM   2093 1HG2 VAL A 126     164.090 111.397 115.056  1.00 54.00           H  
ATOM   2094 2HG2 VAL A 126     162.746 110.354 115.579  1.00 54.00           H  
ATOM   2095 3HG2 VAL A 126     162.778 111.002 113.921  1.00 54.00           H  
ATOM   2096  N   GLY A 127     159.785 114.411 115.189  1.00 30.00           N  
ATOM   2097  CA  GLY A 127     159.064 115.577 115.684  1.00 30.00           C  
ATOM   2098  C   GLY A 127     157.618 115.231 116.017  1.00 30.00           C  
ATOM   2099  O   GLY A 127     157.110 115.598 117.077  1.00 30.00           O  
ATOM   2100  H   GLY A 127     160.150 114.421 114.248  1.00 36.00           H  
ATOM   2101 1HA  GLY A 127     159.563 115.964 116.572  1.00 36.00           H  
ATOM   2102 2HA  GLY A 127     159.089 116.366 114.932  1.00 36.00           H  
ATOM   2103  N   ASP A 128     156.960 114.522 115.106  1.00 30.00           N  
ATOM   2104  CA  ASP A 128     155.570 114.128 115.301  1.00 30.00           C  
ATOM   2105  C   ASP A 128     155.419 113.222 116.516  1.00 30.00           C  
ATOM   2106  O   ASP A 128     154.467 113.354 117.286  1.00 30.00           O  
ATOM   2107  CB  ASP A 128     155.036 113.415 114.056  1.00 20.00           C  
ATOM   2108  CG  ASP A 128     154.059 114.268 113.258  1.00 20.00           C  
ATOM   2109  OD1 ASP A 128     154.079 115.465 113.417  1.00 20.00           O  
ATOM   2110  OD2 ASP A 128     153.301 113.714 112.498  1.00 20.00           O  
ATOM   2111  H   ASP A 128     157.435 114.249 114.258  1.00 36.00           H  
ATOM   2112  HA  ASP A 128     154.976 115.026 115.469  1.00 36.00           H  
ATOM   2113 1HB  ASP A 128     155.869 113.140 113.408  1.00 24.00           H  
ATOM   2114 2HB  ASP A 128     154.533 112.493 114.352  1.00 24.00           H  
ATOM   2115  N   TYR A 129     156.363 112.302 116.683  1.00  0.00           N  
ATOM   2116  CA  TYR A 129     156.351 111.389 117.820  1.00  0.00           C  
ATOM   2117  C   TYR A 129     156.511 112.144 119.133  1.00  0.00           C  
ATOM   2118  O   TYR A 129     155.836 111.845 120.118  1.00  0.00           O  
ATOM   2119  CB  TYR A 129     157.453 110.338 117.675  1.00 20.00           C  
ATOM   2120  CG  TYR A 129     157.392 109.241 118.714  1.00 20.00           C  
ATOM   2121  CD1 TYR A 129     157.415 107.911 118.322  1.00 20.00           C  
ATOM   2122  CD2 TYR A 129     157.313 109.566 120.060  1.00 20.00           C  
ATOM   2123  CE1 TYR A 129     157.359 106.909 119.271  1.00 20.00           C  
ATOM   2124  CE2 TYR A 129     157.256 108.564 121.010  1.00 20.00           C  
ATOM   2125  CZ  TYR A 129     157.279 107.241 120.619  1.00 20.00           C  
ATOM   2126  OH  TYR A 129     157.224 106.243 121.565  1.00 20.00           O  
ATOM   2127  H   TYR A 129     157.108 112.233 116.004  1.00  0.00           H  
ATOM   2128  HA  TYR A 129     155.386 110.882 117.846  1.00  0.00           H  
ATOM   2129 1HB  TYR A 129     157.388 109.876 116.688  1.00 24.00           H  
ATOM   2130 2HB  TYR A 129     158.428 110.821 117.746  1.00 24.00           H  
ATOM   2131  HD1 TYR A 129     157.477 107.656 117.263  1.00 24.00           H  
ATOM   2132  HD2 TYR A 129     157.293 110.611 120.369  1.00 24.00           H  
ATOM   2133  HE1 TYR A 129     157.377 105.864 118.963  1.00 24.00           H  
ATOM   2134  HE2 TYR A 129     157.193 108.819 122.068  1.00 24.00           H  
ATOM   2135  HH  TYR A 129     157.172 106.635 122.440  1.00 24.00           H  
ATOM   2136  N   PHE A 130     157.408 113.124 119.141  1.00  0.00           N  
ATOM   2137  CA  PHE A 130     157.717 113.870 120.356  1.00  0.00           C  
ATOM   2138  C   PHE A 130     156.567 114.788 120.746  1.00  0.00           C  
ATOM   2139  O   PHE A 130     156.168 114.839 121.910  1.00  0.00           O  
ATOM   2140  CB  PHE A 130     158.992 114.693 120.166  1.00 20.00           C  
ATOM   2141  CG  PHE A 130     160.163 114.190 120.962  1.00 20.00           C  
ATOM   2142  CD1 PHE A 130     160.126 112.939 121.561  1.00 20.00           C  
ATOM   2143  CD2 PHE A 130     161.303 114.964 121.113  1.00 20.00           C  
ATOM   2144  CE1 PHE A 130     161.202 112.475 122.294  1.00 20.00           C  
ATOM   2145  CE2 PHE A 130     162.381 114.502 121.843  1.00 20.00           C  
ATOM   2146  CZ  PHE A 130     162.329 113.256 122.434  1.00 20.00           C  
ATOM   2147  H   PHE A 130     157.888 113.359 118.284  1.00  0.00           H  
ATOM   2148  HA  PHE A 130     157.878 113.158 121.167  1.00  0.00           H  
ATOM   2149 1HB  PHE A 130     159.272 114.694 119.114  1.00 24.00           H  
ATOM   2150 2HB  PHE A 130     158.804 115.726 120.456  1.00 24.00           H  
ATOM   2151  HD1 PHE A 130     159.235 112.321 121.449  1.00 24.00           H  
ATOM   2152  HD2 PHE A 130     161.343 115.949 120.646  1.00 24.00           H  
ATOM   2153  HE1 PHE A 130     161.160 111.491 122.760  1.00 24.00           H  
ATOM   2154  HE2 PHE A 130     163.271 115.121 121.954  1.00 24.00           H  
ATOM   2155  HZ  PHE A 130     163.178 112.891 123.012  1.00 24.00           H  
ATOM   2156  N   ARG A 131     156.036 115.513 119.767  1.00 30.00           N  
ATOM   2157  CA  ARG A 131     154.951 116.455 120.013  1.00 30.00           C  
ATOM   2158  C   ARG A 131     153.690 115.734 120.474  1.00 30.00           C  
ATOM   2159  O   ARG A 131     152.977 116.212 121.356  1.00 30.00           O  
ATOM   2160  CB  ARG A 131     154.642 117.256 118.757  1.00 20.00           C  
ATOM   2161  CG  ARG A 131     153.724 118.449 118.968  1.00 20.00           C  
ATOM   2162  CD  ARG A 131     152.344 118.026 119.317  1.00 20.00           C  
ATOM   2163  NE  ARG A 131     151.344 118.744 118.544  1.00 20.00           N  
ATOM   2164  CZ  ARG A 131     150.379 118.158 117.809  1.00 20.00           C  
ATOM   2165  NH1 ARG A 131     150.297 116.847 117.757  1.00 20.00           N  
ATOM   2166  NH2 ARG A 131     149.515 118.902 117.140  1.00 20.00           N  
ATOM   2167  H   ARG A 131     156.395 115.409 118.829  1.00 36.00           H  
ATOM   2168  HA  ARG A 131     155.262 117.145 120.798  1.00 36.00           H  
ATOM   2169 1HB  ARG A 131     155.571 117.627 118.325  1.00 24.00           H  
ATOM   2170 2HB  ARG A 131     154.174 116.607 118.017  1.00 24.00           H  
ATOM   2171 1HG  ARG A 131     154.110 119.065 119.781  1.00 24.00           H  
ATOM   2172 2HG  ARG A 131     153.680 119.042 118.054  1.00 24.00           H  
ATOM   2173 1HD  ARG A 131     152.229 116.961 119.117  1.00 24.00           H  
ATOM   2174 2HD  ARG A 131     152.161 118.218 120.374  1.00 24.00           H  
ATOM   2175  HE  ARG A 131     151.376 119.755 118.559  1.00 24.00           H  
ATOM   2176 1HH1 ARG A 131     150.957 116.279 118.268  1.00 24.00           H  
ATOM   2177 2HH1 ARG A 131     149.574 116.408 117.206  1.00 24.00           H  
ATOM   2178 1HH2 ARG A 131     149.579 119.910 117.179  1.00 24.00           H  
ATOM   2179 2HH2 ARG A 131     148.793 118.463 116.589  1.00 24.00           H  
ATOM   2180  N   VAL A 132     153.421 114.581 119.871  1.00  0.00           N  
ATOM   2181  CA  VAL A 132     152.235 113.800 120.206  1.00  0.00           C  
ATOM   2182  C   VAL A 132     152.292 113.301 121.644  1.00  0.00           C  
ATOM   2183  O   VAL A 132     151.279 113.277 122.343  1.00  0.00           O  
ATOM   2184  CB  VAL A 132     152.101 112.598 119.253  1.00 20.00           C  
ATOM   2185  CG1 VAL A 132     150.701 112.007 119.336  1.00 20.00           C  
ATOM   2186  CG2 VAL A 132     152.422 113.027 117.829  1.00 20.00           C  
ATOM   2187  H   VAL A 132     154.053 114.235 119.164  1.00  0.00           H  
ATOM   2188  HA  VAL A 132     151.358 114.438 120.091  1.00  0.00           H  
ATOM   2189  HB  VAL A 132     152.797 111.819 119.565  1.00 24.00           H  
ATOM   2190 1HG1 VAL A 132     150.624 111.158 118.656  1.00 24.00           H  
ATOM   2191 2HG1 VAL A 132     150.507 111.674 120.355  1.00 24.00           H  
ATOM   2192 3HG1 VAL A 132     149.969 112.764 119.054  1.00 24.00           H  
ATOM   2193 1HG2 VAL A 132     152.325 112.171 117.161  1.00 24.00           H  
ATOM   2194 2HG2 VAL A 132     151.729 113.809 117.520  1.00 24.00           H  
ATOM   2195 3HG2 VAL A 132     153.442 113.408 117.785  1.00 24.00           H  
ATOM   2196  N   THR A 133     153.482 112.903 122.080  1.00  0.00           N  
ATOM   2197  CA  THR A 133     153.693 112.494 123.463  1.00  0.00           C  
ATOM   2198  C   THR A 133     153.424 113.643 124.426  1.00  0.00           C  
ATOM   2199  O   THR A 133     152.784 113.462 125.462  1.00  0.00           O  
ATOM   2200  CB  THR A 133     155.125 111.968 123.673  1.00 20.00           C  
ATOM   2201  OG1 THR A 133     156.034 113.073 123.766  1.00 20.00           O  
ATOM   2202  CG2 THR A 133     155.539 111.072 122.516  1.00 20.00           C  
ATOM   2203  H   THR A 133     154.261 112.884 121.437  1.00  0.00           H  
ATOM   2204  HA  THR A 133     152.995 111.689 123.696  1.00  0.00           H  
ATOM   2205  HB  THR A 133     155.171 111.398 124.601  1.00 24.00           H  
ATOM   2206  HG1 THR A 133     155.547 113.895 123.677  1.00 24.00           H  
ATOM   2207 1HG2 THR A 133     156.554 110.709 122.682  1.00 24.00           H  
ATOM   2208 2HG2 THR A 133     154.857 110.224 122.450  1.00 24.00           H  
ATOM   2209 3HG2 THR A 133     155.505 111.638 121.587  1.00 24.00           H  
ATOM   2210  N   GLY A 134     153.916 114.827 124.077  1.00  0.00           N  
ATOM   2211  CA  GLY A 134     153.711 116.014 124.899  1.00  0.00           C  
ATOM   2212  C   GLY A 134     152.229 116.336 125.041  1.00  0.00           C  
ATOM   2213  O   GLY A 134     151.754 116.654 126.132  1.00  0.00           O  
ATOM   2214  H   GLY A 134     154.446 114.907 123.222  1.00  0.00           H  
ATOM   2215 1HA  GLY A 134     154.148 115.855 125.885  1.00  0.00           H  
ATOM   2216 2HA  GLY A 134     154.229 116.861 124.451  1.00  0.00           H  
ATOM   2217  N   GLU A 135     151.501 116.251 123.933  1.00  0.00           N  
ATOM   2218  CA  GLU A 135     150.081 116.580 123.921  1.00  0.00           C  
ATOM   2219  C   GLU A 135     149.291 115.645 124.828  1.00  0.00           C  
ATOM   2220  O   GLU A 135     148.434 116.085 125.594  1.00  0.00           O  
ATOM   2221  CB  GLU A 135     149.528 116.511 122.496  1.00 20.00           C  
ATOM   2222  CG  GLU A 135     148.837 117.783 122.027  1.00 20.00           C  
ATOM   2223  CD  GLU A 135     149.316 118.246 120.679  1.00 20.00           C  
ATOM   2224  OE1 GLU A 135     148.711 119.134 120.127  1.00 20.00           O  
ATOM   2225  OE2 GLU A 135     150.289 117.711 120.200  1.00 20.00           O  
ATOM   2226  H   GLU A 135     151.943 115.951 123.076  1.00  0.00           H  
ATOM   2227  HA  GLU A 135     149.958 117.598 124.294  1.00  0.00           H  
ATOM   2228 1HB  GLU A 135     150.340 116.295 121.801  1.00 24.00           H  
ATOM   2229 2HB  GLU A 135     148.810 115.694 122.424  1.00 24.00           H  
ATOM   2230 1HG  GLU A 135     147.764 117.604 121.976  1.00 24.00           H  
ATOM   2231 2HG  GLU A 135     149.012 118.570 122.759  1.00 24.00           H  
ATOM   2232  N   ILE A 136     149.585 114.353 124.737  1.00  0.00           N  
ATOM   2233  CA  ILE A 136     148.980 113.365 125.622  1.00  0.00           C  
ATOM   2234  C   ILE A 136     149.416 113.578 127.066  1.00  0.00           C  
ATOM   2235  O   ILE A 136     148.607 113.487 127.989  1.00  0.00           O  
ATOM   2236  CB  ILE A 136     149.345 111.935 125.181  1.00 20.00           C  
ATOM   2237  CG1 ILE A 136     148.752 111.635 123.802  1.00 20.00           C  
ATOM   2238  CG2 ILE A 136     148.858 110.922 126.206  1.00 20.00           C  
ATOM   2239  CD1 ILE A 136     148.719 110.163 123.459  1.00 20.00           C  
ATOM   2240  H   ILE A 136     150.245 114.047 124.036  1.00  0.00           H  
ATOM   2241  HA  ILE A 136     147.897 113.474 125.574  1.00  0.00           H  
ATOM   2242  HB  ILE A 136     150.427 111.850 125.085  1.00 24.00           H  
ATOM   2243 1HG1 ILE A 136     147.734 112.020 123.752  1.00 24.00           H  
ATOM   2244 2HG1 ILE A 136     149.333 112.149 123.036  1.00 24.00           H  
ATOM   2245 1HG2 ILE A 136     149.124 109.917 125.878  1.00 24.00           H  
ATOM   2246 2HG2 ILE A 136     149.326 111.125 127.168  1.00 24.00           H  
ATOM   2247 3HG2 ILE A 136     147.775 110.997 126.306  1.00 24.00           H  
ATOM   2248 1HD1 ILE A 136     148.287 110.029 122.468  1.00 24.00           H  
ATOM   2249 2HD1 ILE A 136     149.734 109.764 123.469  1.00 24.00           H  
ATOM   2250 3HD1 ILE A 136     148.114 109.632 124.193  1.00 24.00           H  
ATOM   2251  N   LEU A 137     150.700 113.863 127.255  1.00  0.00           N  
ATOM   2252  CA  LEU A 137     151.253 114.061 128.590  1.00  0.00           C  
ATOM   2253  C   LEU A 137     150.635 115.278 129.266  1.00  0.00           C  
ATOM   2254  O   LEU A 137     150.306 115.241 130.452  1.00  0.00           O  
ATOM   2255  CB  LEU A 137     152.775 114.229 128.514  1.00 20.00           C  
ATOM   2256  CG  LEU A 137     153.586 112.928 128.462  1.00 20.00           C  
ATOM   2257  CD1 LEU A 137     154.836 113.142 127.618  1.00 20.00           C  
ATOM   2258  CD2 LEU A 137     153.948 112.498 129.875  1.00 20.00           C  
ATOM   2259  H   LEU A 137     151.309 113.944 126.453  1.00  0.00           H  
ATOM   2260  HA  LEU A 137     151.027 113.182 129.192  1.00  0.00           H  
ATOM   2261 1HB  LEU A 137     153.017 114.806 127.622  1.00 24.00           H  
ATOM   2262 2HB  LEU A 137     153.107 114.792 129.386  1.00 24.00           H  
ATOM   2263  HG  LEU A 137     152.992 112.148 127.985  1.00 24.00           H  
ATOM   2264 1HD1 LEU A 137     155.412 112.217 127.581  1.00 24.00           H  
ATOM   2265 2HD1 LEU A 137     154.548 113.429 126.607  1.00 24.00           H  
ATOM   2266 3HD1 LEU A 137     155.444 113.930 128.061  1.00 24.00           H  
ATOM   2267 1HD2 LEU A 137     154.523 111.573 129.839  1.00 24.00           H  
ATOM   2268 2HD2 LEU A 137     154.543 113.277 130.352  1.00 24.00           H  
ATOM   2269 3HD2 LEU A 137     153.036 112.335 130.451  1.00 24.00           H  
ATOM   2270  N   SER A 138     150.479 116.356 128.505  1.00  0.00           N  
ATOM   2271  CA  SER A 138     149.907 117.590 129.032  1.00  0.00           C  
ATOM   2272  C   SER A 138     148.461 117.386 129.466  1.00  0.00           C  
ATOM   2273  O   SER A 138     148.049 117.854 130.527  1.00  0.00           O  
ATOM   2274  CB  SER A 138     149.981 118.687 127.989  1.00 20.00           C  
ATOM   2275  OG  SER A 138     151.283 118.815 127.486  1.00 20.00           O  
ATOM   2276  H   SER A 138     150.764 116.321 127.537  1.00  0.00           H  
ATOM   2277  HA  SER A 138     150.487 117.895 129.905  1.00  0.00           H  
ATOM   2278 1HB  SER A 138     149.295 118.461 127.173  1.00 24.00           H  
ATOM   2279 2HB  SER A 138     149.664 119.631 128.430  1.00 24.00           H  
ATOM   2280  HG  SER A 138     151.810 118.157 127.945  1.00 24.00           H  
ATOM   2281  N   VAL A 139     147.694 116.683 128.639  1.00  0.00           N  
ATOM   2282  CA  VAL A 139     146.311 116.359 128.966  1.00  0.00           C  
ATOM   2283  C   VAL A 139     146.230 115.477 130.205  1.00  0.00           C  
ATOM   2284  O   VAL A 139     145.380 115.684 131.072  1.00  0.00           O  
ATOM   2285  CB  VAL A 139     145.636 115.641 127.783  1.00 20.00           C  
ATOM   2286  CG1 VAL A 139     144.128 115.830 127.835  1.00 20.00           C  
ATOM   2287  CG2 VAL A 139     146.200 116.163 126.470  1.00 20.00           C  
ATOM   2288  H   VAL A 139     148.080 116.365 127.761  1.00  0.00           H  
ATOM   2289  HA  VAL A 139     145.775 117.289 129.163  1.00  0.00           H  
ATOM   2290  HB  VAL A 139     145.829 114.571 127.862  1.00 24.00           H  
ATOM   2291 1HG1 VAL A 139     143.667 115.315 126.991  1.00 24.00           H  
ATOM   2292 2HG1 VAL A 139     143.741 115.416 128.766  1.00 24.00           H  
ATOM   2293 3HG1 VAL A 139     143.892 116.892 127.783  1.00 24.00           H  
ATOM   2294 1HG2 VAL A 139     145.719 115.650 125.638  1.00 24.00           H  
ATOM   2295 2HG2 VAL A 139     146.013 117.234 126.394  1.00 24.00           H  
ATOM   2296 3HG2 VAL A 139     147.275 115.980 126.437  1.00 24.00           H  
ATOM   2297  N   SER A 140     147.118 114.493 130.284  1.00  0.00           N  
ATOM   2298  CA  SER A 140     147.157 113.585 131.424  1.00  0.00           C  
ATOM   2299  C   SER A 140     147.462 114.334 132.715  1.00  0.00           C  
ATOM   2300  O   SER A 140     146.885 114.045 133.763  1.00  0.00           O  
ATOM   2301  CB  SER A 140     148.198 112.506 131.197  1.00 20.00           C  
ATOM   2302  OG  SER A 140     148.638 111.968 132.414  1.00 20.00           O  
ATOM   2303  H   SER A 140     147.784 114.370 129.534  1.00  0.00           H  
ATOM   2304  HA  SER A 140     146.178 113.114 131.525  1.00  0.00           H  
ATOM   2305 1HB  SER A 140     147.772 111.714 130.579  1.00 24.00           H  
ATOM   2306 2HB  SER A 140     149.044 112.925 130.654  1.00 24.00           H  
ATOM   2307  HG  SER A 140     148.154 112.435 133.099  1.00 24.00           H  
ATOM   2308  N   GLY A 141     148.373 115.298 132.632  1.00  0.00           N  
ATOM   2309  CA  GLY A 141     148.666 116.174 133.760  1.00  0.00           C  
ATOM   2310  C   GLY A 141     147.442 116.990 134.156  1.00  0.00           C  
ATOM   2311  O   GLY A 141     147.212 117.249 135.337  1.00  0.00           O  
ATOM   2312  H   GLY A 141     148.876 115.427 131.765  1.00  0.00           H  
ATOM   2313 1HA  GLY A 141     148.999 115.576 134.608  1.00  0.00           H  
ATOM   2314 2HA  GLY A 141     149.484 116.844 133.497  1.00  0.00           H  
ATOM   2315  N   GLY A 142     146.658 117.393 133.161  1.00  0.00           N  
ATOM   2316  CA  GLY A 142     145.456 118.181 133.403  1.00  0.00           C  
ATOM   2317  C   GLY A 142     144.456 117.411 134.256  1.00  0.00           C  
ATOM   2318  O   GLY A 142     143.822 117.976 135.148  1.00  0.00           O  
ATOM   2319  H   GLY A 142     146.902 117.147 132.212  1.00  0.00           H  
ATOM   2320 1HA  GLY A 142     145.725 119.112 133.903  1.00  0.00           H  
ATOM   2321 2HA  GLY A 142     144.998 118.448 132.452  1.00  0.00           H  
ATOM   2322  N   VAL A 143     144.319 116.119 133.978  1.00  0.00           N  
ATOM   2323  CA  VAL A 143     143.382 115.273 134.708  1.00  0.00           C  
ATOM   2324  C   VAL A 143     143.744 115.199 136.186  1.00  0.00           C  
ATOM   2325  O   VAL A 143     142.866 115.129 137.047  1.00  0.00           O  
ATOM   2326  CB  VAL A 143     143.370 113.853 134.113  1.00 20.00           C  
ATOM   2327  CG1 VAL A 143     142.024 113.185 134.355  1.00 20.00           C  
ATOM   2328  CG2 VAL A 143     143.683 113.911 132.626  1.00 20.00           C  
ATOM   2329  H   VAL A 143     144.878 115.713 133.241  1.00  0.00           H  
ATOM   2330  HA  VAL A 143     142.383 115.701 134.613  1.00  0.00           H  
ATOM   2331  HB  VAL A 143     144.123 113.250 134.621  1.00 24.00           H  
ATOM   2332 1HG1 VAL A 143     142.033 112.182 133.928  1.00 24.00           H  
ATOM   2333 2HG1 VAL A 143     141.837 113.122 135.427  1.00 24.00           H  
ATOM   2334 3HG1 VAL A 143     141.237 113.773 133.882  1.00 24.00           H  
ATOM   2335 1HG2 VAL A 143     143.674 112.903 132.212  1.00 24.00           H  
ATOM   2336 2HG2 VAL A 143     142.933 114.519 132.119  1.00 24.00           H  
ATOM   2337 3HG2 VAL A 143     144.669 114.354 132.479  1.00 24.00           H  
ATOM   2338  N   TYR A 144     145.041 115.214 136.474  1.00  0.00           N  
ATOM   2339  CA  TYR A 144     145.523 115.069 137.842  1.00  0.00           C  
ATOM   2340  C   TYR A 144     144.996 116.186 138.733  1.00  0.00           C  
ATOM   2341  O   TYR A 144     144.555 115.942 139.856  1.00  0.00           O  
ATOM   2342  CB  TYR A 144     147.053 115.045 137.870  1.00 20.00           C  
ATOM   2343  CG  TYR A 144     147.634 114.750 139.236  1.00 20.00           C  
ATOM   2344  CD1 TYR A 144     146.942 115.123 140.379  1.00 20.00           C  
ATOM   2345  CD2 TYR A 144     148.858 114.108 139.345  1.00 20.00           C  
ATOM   2346  CE1 TYR A 144     147.472 114.854 141.626  1.00 20.00           C  
ATOM   2347  CE2 TYR A 144     149.388 113.839 140.591  1.00 20.00           C  
ATOM   2348  CZ  TYR A 144     148.700 114.209 141.729  1.00 20.00           C  
ATOM   2349  OH  TYR A 144     149.228 113.942 142.970  1.00 20.00           O  
ATOM   2350  H   TYR A 144     145.709 115.328 135.726  1.00  0.00           H  
ATOM   2351  HA  TYR A 144     145.152 114.125 138.242  1.00  0.00           H  
ATOM   2352 1HB  TYR A 144     147.418 114.288 137.174  1.00 24.00           H  
ATOM   2353 2HB  TYR A 144     147.438 116.008 137.538  1.00 24.00           H  
ATOM   2354  HD1 TYR A 144     145.979 115.628 140.293  1.00 24.00           H  
ATOM   2355  HD2 TYR A 144     149.402 113.816 138.446  1.00 24.00           H  
ATOM   2356  HE1 TYR A 144     146.929 115.146 142.524  1.00 24.00           H  
ATOM   2357  HE2 TYR A 144     150.351 113.335 140.677  1.00 24.00           H  
ATOM   2358  HH  TYR A 144     150.073 113.497 142.869  1.00 24.00           H  
ATOM   2359  N   PHE A 145     145.044 117.413 138.226  1.00  0.00           N  
ATOM   2360  CA  PHE A 145     144.532 118.566 138.957  1.00  0.00           C  
ATOM   2361  C   PHE A 145     143.020 118.483 139.126  1.00  0.00           C  
ATOM   2362  O   PHE A 145     142.488 118.781 140.195  1.00  0.00           O  
ATOM   2363  CB  PHE A 145     144.899 119.864 138.235  1.00 20.00           C  
ATOM   2364  CG  PHE A 145     146.378 120.098 138.124  1.00 20.00           C  
ATOM   2365  CD1 PHE A 145     147.188 120.053 139.249  1.00 20.00           C  
ATOM   2366  CD2 PHE A 145     146.963 120.364 136.896  1.00 20.00           C  
ATOM   2367  CE1 PHE A 145     148.550 120.269 139.149  1.00 20.00           C  
ATOM   2368  CE2 PHE A 145     148.324 120.579 136.792  1.00 20.00           C  
ATOM   2369  CZ  PHE A 145     149.118 120.532 137.920  1.00 20.00           C  
ATOM   2370  H   PHE A 145     145.447 117.552 137.310  1.00  0.00           H  
ATOM   2371  HA  PHE A 145     144.987 118.577 139.948  1.00  0.00           H  
ATOM   2372 1HB  PHE A 145     144.480 119.851 137.229  1.00 24.00           H  
ATOM   2373 2HB  PHE A 145     144.459 120.709 138.762  1.00 24.00           H  
ATOM   2374  HD1 PHE A 145     146.739 119.844 140.221  1.00 24.00           H  
ATOM   2375  HD2 PHE A 145     146.336 120.402 136.004  1.00 24.00           H  
ATOM   2376  HE1 PHE A 145     149.174 120.231 140.041  1.00 24.00           H  
ATOM   2377  HE2 PHE A 145     148.771 120.787 135.820  1.00 24.00           H  
ATOM   2378  HZ  PHE A 145     150.190 120.703 137.840  1.00 24.00           H  
ATOM   2379  N   PHE A 146     142.333 118.076 138.065  1.00  0.00           N  
ATOM   2380  CA  PHE A 146     140.876 118.006 138.076  1.00  0.00           C  
ATOM   2381  C   PHE A 146     140.381 117.006 139.113  1.00  0.00           C  
ATOM   2382  O   PHE A 146     139.438 117.283 139.855  1.00  0.00           O  
ATOM   2383  CB  PHE A 146     140.349 117.616 136.693  1.00 20.00           C  
ATOM   2384  CG  PHE A 146     138.855 117.704 136.567  1.00 20.00           C  
ATOM   2385  CD1 PHE A 146     138.273 118.383 135.507  1.00 20.00           C  
ATOM   2386  CD2 PHE A 146     138.029 117.110 137.509  1.00 20.00           C  
ATOM   2387  CE1 PHE A 146     136.898 118.465 135.391  1.00 20.00           C  
ATOM   2388  CE2 PHE A 146     136.654 117.189 137.394  1.00 20.00           C  
ATOM   2389  CZ  PHE A 146     136.089 117.868 136.333  1.00 20.00           C  
ATOM   2390  H   PHE A 146     142.832 117.808 137.228  1.00  0.00           H  
ATOM   2391  HA  PHE A 146     140.484 118.990 138.334  1.00  0.00           H  
ATOM   2392 1HB  PHE A 146     140.793 118.265 135.939  1.00 24.00           H  
ATOM   2393 2HB  PHE A 146     140.650 116.595 136.464  1.00 24.00           H  
ATOM   2394  HD1 PHE A 146     138.913 118.854 134.761  1.00 24.00           H  
ATOM   2395  HD2 PHE A 146     138.476 116.574 138.347  1.00 24.00           H  
ATOM   2396  HE1 PHE A 146     136.454 119.002 134.553  1.00 24.00           H  
ATOM   2397  HE2 PHE A 146     136.016 116.717 138.141  1.00 24.00           H  
ATOM   2398  HZ  PHE A 146     135.005 117.933 136.243  1.00 24.00           H  
ATOM   2399  N   PHE A 147     141.022 115.843 139.160  1.00  0.00           N  
ATOM   2400  CA  PHE A 147     140.703 114.833 140.162  1.00  0.00           C  
ATOM   2401  C   PHE A 147     141.035 115.324 141.565  1.00  0.00           C  
ATOM   2402  O   PHE A 147     140.256 115.136 142.499  1.00  0.00           O  
ATOM   2403  CB  PHE A 147     141.465 113.537 139.875  1.00 20.00           C  
ATOM   2404  CG  PHE A 147     141.032 112.846 138.614  1.00 20.00           C  
ATOM   2405  CD1 PHE A 147     139.806 113.135 138.033  1.00 20.00           C  
ATOM   2406  CD2 PHE A 147     141.849 111.905 138.006  1.00 20.00           C  
ATOM   2407  CE1 PHE A 147     139.407 112.500 136.872  1.00 20.00           C  
ATOM   2408  CE2 PHE A 147     141.453 111.269 136.846  1.00 20.00           C  
ATOM   2409  CZ  PHE A 147     140.231 111.567 136.278  1.00 20.00           C  
ATOM   2410  H   PHE A 147     141.749 115.654 138.485  1.00  0.00           H  
ATOM   2411  HA  PHE A 147     139.633 114.626 140.116  1.00  0.00           H  
ATOM   2412 1HB  PHE A 147     142.530 113.752 139.798  1.00 24.00           H  
ATOM   2413 2HB  PHE A 147     141.330 112.845 140.706  1.00 24.00           H  
ATOM   2414  HD1 PHE A 147     139.156 113.874 138.502  1.00 24.00           H  
ATOM   2415  HD2 PHE A 147     142.815 111.669 138.455  1.00 24.00           H  
ATOM   2416  HE1 PHE A 147     138.442 112.736 136.426  1.00 24.00           H  
ATOM   2417  HE2 PHE A 147     142.105 110.531 136.378  1.00 24.00           H  
ATOM   2418  HZ  PHE A 147     139.916 111.064 135.365  1.00 24.00           H  
ATOM   2419  N   ARG A 148     142.196 115.954 141.707  1.00  0.00           N  
ATOM   2420  CA  ARG A 148     142.622 116.495 142.991  1.00  0.00           C  
ATOM   2421  C   ARG A 148     141.708 117.628 143.442  1.00  0.00           C  
ATOM   2422  O   ARG A 148     141.368 117.732 144.620  1.00  0.00           O  
ATOM   2423  CB  ARG A 148     144.053 117.005 142.909  1.00 20.00           C  
ATOM   2424  CG  ARG A 148     145.122 115.930 143.022  1.00 20.00           C  
ATOM   2425  CD  ARG A 148     146.304 116.408 143.784  1.00 20.00           C  
ATOM   2426  NE  ARG A 148     145.935 117.370 144.810  1.00 20.00           N  
ATOM   2427  CZ  ARG A 148     146.717 117.716 145.852  1.00 20.00           C  
ATOM   2428  NH1 ARG A 148     147.905 117.172 145.990  1.00 20.00           N  
ATOM   2429  NH2 ARG A 148     146.289 118.602 146.734  1.00 20.00           N  
ATOM   2430  H   ARG A 148     142.799 116.060 140.903  1.00  0.00           H  
ATOM   2431  HA  ARG A 148     142.579 115.698 143.734  1.00  0.00           H  
ATOM   2432 1HB  ARG A 148     144.202 117.520 141.961  1.00 24.00           H  
ATOM   2433 2HB  ARG A 148     144.228 117.729 143.706  1.00 24.00           H  
ATOM   2434 1HG  ARG A 148     144.712 115.060 143.536  1.00 24.00           H  
ATOM   2435 2HG  ARG A 148     145.453 115.639 142.024  1.00 24.00           H  
ATOM   2436 1HD  ARG A 148     146.791 115.562 144.269  1.00 24.00           H  
ATOM   2437 2HD  ARG A 148     147.006 116.889 143.104  1.00 24.00           H  
ATOM   2438  HE  ARG A 148     145.027 117.810 144.738  1.00 24.00           H  
ATOM   2439 1HH1 ARG A 148     148.232 116.494 145.316  1.00 24.00           H  
ATOM   2440 2HH1 ARG A 148     148.491 117.431 146.771  1.00 24.00           H  
ATOM   2441 1HH2 ARG A 148     145.375 119.020 146.627  1.00 24.00           H  
ATOM   2442 2HH2 ARG A 148     146.874 118.861 147.513  1.00 24.00           H  
ATOM   2443  N   GLY A 149     141.313 118.474 142.497  1.00  0.00           N  
ATOM   2444  CA  GLY A 149     140.438 119.601 142.795  1.00  0.00           C  
ATOM   2445  C   GLY A 149     139.107 119.129 143.367  1.00  0.00           C  
ATOM   2446  O   GLY A 149     138.621 119.668 144.361  1.00  0.00           O  
ATOM   2447  H   GLY A 149     141.628 118.333 141.548  1.00  0.00           H  
ATOM   2448 1HA  GLY A 149     140.929 120.265 143.507  1.00  0.00           H  
ATOM   2449 2HA  GLY A 149     140.264 120.177 141.887  1.00  0.00           H  
ATOM   2450  N   ILE A 150     138.522 118.119 142.733  1.00 30.00           N  
ATOM   2451  CA  ILE A 150     137.197 117.642 143.111  1.00 30.00           C  
ATOM   2452  C   ILE A 150     137.183 117.134 144.547  1.00 30.00           C  
ATOM   2453  O   ILE A 150     136.213 117.335 145.277  1.00 30.00           O  
ATOM   2454  CB  ILE A 150     136.727 116.521 142.165  1.00 20.00           C  
ATOM   2455  CG1 ILE A 150     136.444 117.083 140.770  1.00 20.00           C  
ATOM   2456  CG2 ILE A 150     135.490 115.836 142.727  1.00 20.00           C  
ATOM   2457  CD1 ILE A 150     135.935 116.053 139.788  1.00 20.00           C  
ATOM   2458  H   ILE A 150     139.007 117.670 141.969  1.00 36.00           H  
ATOM   2459  HA  ILE A 150     136.496 118.472 143.036  1.00 36.00           H  
ATOM   2460  HB  ILE A 150     137.520 115.783 142.053  1.00 24.00           H  
ATOM   2461 1HG1 ILE A 150     135.705 117.881 140.841  1.00 24.00           H  
ATOM   2462 2HG1 ILE A 150     137.356 117.520 140.362  1.00 24.00           H  
ATOM   2463 1HG2 ILE A 150     135.171 115.047 142.046  1.00 24.00           H  
ATOM   2464 2HG2 ILE A 150     135.724 115.403 143.698  1.00 24.00           H  
ATOM   2465 3HG2 ILE A 150     134.688 116.566 142.838  1.00 24.00           H  
ATOM   2466 1HD1 ILE A 150     135.759 116.527 138.822  1.00 24.00           H  
ATOM   2467 2HD1 ILE A 150     136.677 115.262 139.673  1.00 24.00           H  
ATOM   2468 3HD1 ILE A 150     135.004 115.627 140.157  1.00 24.00           H  
ATOM   2469  N   GLN A 151     138.266 116.475 144.946  1.00 30.00           N  
ATOM   2470  CA  GLN A 151     138.398 115.974 146.309  1.00 30.00           C  
ATOM   2471  C   GLN A 151     138.384 117.114 147.319  1.00 30.00           C  
ATOM   2472  O   GLN A 151     137.807 116.992 148.400  1.00 30.00           O  
ATOM   2473  CB  GLN A 151     139.685 115.159 146.458  1.00 20.00           C  
ATOM   2474  CG  GLN A 151     140.943 115.900 146.037  1.00 20.00           C  
ATOM   2475  CD  GLN A 151     142.054 115.784 147.064  1.00 20.00           C  
ATOM   2476  OE1 GLN A 151     142.288 116.705 147.852  1.00 20.00           O  
ATOM   2477  NE2 GLN A 151     142.746 114.651 147.060  1.00 20.00           N  
ATOM   2478  H   GLN A 151     139.016 116.318 144.289  1.00 36.00           H  
ATOM   2479  HA  GLN A 151     137.548 115.325 146.523  1.00 36.00           H  
ATOM   2480 1HB  GLN A 151     139.806 114.856 147.498  1.00 24.00           H  
ATOM   2481 2HB  GLN A 151     139.613 114.252 145.859  1.00 24.00           H  
ATOM   2482 1HG  GLN A 151     141.301 115.482 145.097  1.00 24.00           H  
ATOM   2483 2HG  GLN A 151     140.705 116.956 145.909  1.00 24.00           H  
ATOM   2484 1HE2 GLN A 151     143.491 114.517 147.715  1.00 24.00           H  
ATOM   2485 2HE2 GLN A 151     142.522 113.930 146.404  1.00 24.00           H  
ATOM   2486  N   TYR A 152     139.022 118.223 146.961  1.00 30.00           N  
ATOM   2487  CA  TYR A 152     139.042 119.405 147.814  1.00 30.00           C  
ATOM   2488  C   TYR A 152     137.642 119.982 147.987  1.00 30.00           C  
ATOM   2489  O   TYR A 152     137.262 120.395 149.083  1.00 30.00           O  
ATOM   2490  CB  TYR A 152     139.985 120.465 147.240  1.00 20.00           C  
ATOM   2491  CG  TYR A 152     139.836 121.827 147.880  1.00 20.00           C  
ATOM   2492  CD1 TYR A 152     140.532 122.126 149.042  1.00 20.00           C  
ATOM   2493  CD2 TYR A 152     139.003 122.776 147.307  1.00 20.00           C  
ATOM   2494  CE1 TYR A 152     140.397 123.370 149.628  1.00 20.00           C  
ATOM   2495  CE2 TYR A 152     138.867 124.020 147.892  1.00 20.00           C  
ATOM   2496  CZ  TYR A 152     139.560 124.318 149.048  1.00 20.00           C  
ATOM   2497  OH  TYR A 152     139.425 125.557 149.631  1.00 20.00           O  
ATOM   2498  H   TYR A 152     139.507 118.247 146.076  1.00 36.00           H  
ATOM   2499  HA  TYR A 152     139.403 119.114 148.801  1.00 36.00           H  
ATOM   2500 1HB  TYR A 152     141.018 120.139 147.367  1.00 24.00           H  
ATOM   2501 2HB  TYR A 152     139.804 120.570 146.170  1.00 24.00           H  
ATOM   2502  HD1 TYR A 152     141.187 121.380 149.493  1.00 24.00           H  
ATOM   2503  HD2 TYR A 152     138.455 122.540 146.395  1.00 24.00           H  
ATOM   2504  HE1 TYR A 152     140.944 123.606 150.540  1.00 24.00           H  
ATOM   2505  HE2 TYR A 152     138.212 124.765 147.442  1.00 24.00           H  
ATOM   2506  HH  TYR A 152     138.817 126.089 149.112  1.00 24.00           H  
ATOM   2507  N   PHE A 153     136.880 120.008 146.900  1.00 30.00           N  
ATOM   2508  CA  PHE A 153     135.490 120.446 146.949  1.00 30.00           C  
ATOM   2509  C   PHE A 153     134.644 119.503 147.794  1.00 30.00           C  
ATOM   2510  O   PHE A 153     133.872 119.941 148.646  1.00 30.00           O  
ATOM   2511  CB  PHE A 153     134.908 120.535 145.537  1.00 20.00           C  
ATOM   2512  CG  PHE A 153     135.369 121.738 144.765  1.00 20.00           C  
ATOM   2513  CD1 PHE A 153     135.223 121.795 143.387  1.00 20.00           C  
ATOM   2514  CD2 PHE A 153     135.950 122.817 145.415  1.00 20.00           C  
ATOM   2515  CE1 PHE A 153     135.647 122.901 142.676  1.00 20.00           C  
ATOM   2516  CE2 PHE A 153     136.373 123.925 144.708  1.00 20.00           C  
ATOM   2517  CZ  PHE A 153     136.222 123.967 143.336  1.00 20.00           C  
ATOM   2518  H   PHE A 153     137.273 119.716 146.016  1.00 36.00           H  
ATOM   2519  HA  PHE A 153     135.455 121.437 147.403  1.00 36.00           H  
ATOM   2520 1HB  PHE A 153     135.183 119.644 144.973  1.00 24.00           H  
ATOM   2521 2HB  PHE A 153     133.820 120.563 145.593  1.00 24.00           H  
ATOM   2522  HD1 PHE A 153     134.767 120.953 142.865  1.00 24.00           H  
ATOM   2523  HD2 PHE A 153     136.070 122.783 146.499  1.00 24.00           H  
ATOM   2524  HE1 PHE A 153     135.526 122.932 141.594  1.00 24.00           H  
ATOM   2525  HE2 PHE A 153     136.828 124.766 145.231  1.00 24.00           H  
ATOM   2526  HZ  PHE A 153     136.557 124.839 142.777  1.00 24.00           H  
ATOM   2527  N   LEU A 154     134.795 118.205 147.553  1.00 30.00           N  
ATOM   2528  CA  LEU A 154     134.048 117.196 148.295  1.00 30.00           C  
ATOM   2529  C   LEU A 154     134.697 116.912 149.643  1.00 30.00           C  
ATOM   2530  O   LEU A 154     134.075 117.089 150.691  1.00 30.00           O  
ATOM   2531  CB  LEU A 154     133.957 115.899 147.481  1.00 20.00           C  
ATOM   2532  CG  LEU A 154     133.448 116.051 146.042  1.00 20.00           C  
ATOM   2533  CD1 LEU A 154     133.369 114.680 145.383  1.00 20.00           C  
ATOM   2534  CD2 LEU A 154     132.087 116.732 146.053  1.00 20.00           C  
ATOM   2535  H   LEU A 154     135.443 117.909 146.837  1.00 36.00           H  
ATOM   2536  HA  LEU A 154     133.041 117.571 148.470  1.00 36.00           H  
ATOM   2537 1HB  LEU A 154     134.946 115.447 147.436  1.00 24.00           H  
ATOM   2538 2HB  LEU A 154     133.288 115.211 147.998  1.00 24.00           H  
ATOM   2539  HG  LEU A 154     134.152 116.656 145.469  1.00 24.00           H  
ATOM   2540 1HD1 LEU A 154     133.007 114.788 144.361  1.00 24.00           H  
ATOM   2541 2HD1 LEU A 154     134.359 114.225 145.371  1.00 24.00           H  
ATOM   2542 3HD1 LEU A 154     132.684 114.046 145.945  1.00 24.00           H  
ATOM   2543 1HD2 LEU A 154     131.726 116.840 145.030  1.00 24.00           H  
ATOM   2544 2HD2 LEU A 154     131.383 116.127 146.625  1.00 24.00           H  
ATOM   2545 3HD2 LEU A 154     132.177 117.716 146.513  1.00 24.00           H  
ATOM   2546  N   GLN A 155     135.949 116.471 149.611  1.00 30.00           N  
ATOM   2547  CA  GLN A 155     136.677 116.137 150.830  1.00 30.00           C  
ATOM   2548  C   GLN A 155     136.839 117.359 151.725  1.00 30.00           C  
ATOM   2549  O   GLN A 155     136.703 117.269 152.945  1.00 30.00           O  
ATOM   2550  CB  GLN A 155     138.050 115.551 150.492  1.00 20.00           C  
ATOM   2551  CG  GLN A 155     138.942 115.318 151.699  1.00 20.00           C  
ATOM   2552  CD  GLN A 155     140.406 115.569 151.394  1.00 20.00           C  
ATOM   2553  OE1 GLN A 155     140.849 116.718 151.313  1.00 20.00           O  
ATOM   2554  NE2 GLN A 155     141.167 114.494 151.223  1.00 20.00           N  
ATOM   2555  H   GLN A 155     136.410 116.363 148.718  1.00 36.00           H  
ATOM   2556  HA  GLN A 155     136.105 115.391 151.380  1.00 36.00           H  
ATOM   2557 1HB  GLN A 155     137.922 114.598 149.979  1.00 24.00           H  
ATOM   2558 2HB  GLN A 155     138.574 116.221 149.811  1.00 24.00           H  
ATOM   2559 1HG  GLN A 155     138.638 115.994 152.498  1.00 24.00           H  
ATOM   2560 2HG  GLN A 155     138.833 114.283 152.024  1.00 24.00           H  
ATOM   2561 1HE2 GLN A 155     142.141 114.597 151.020  1.00 24.00           H  
ATOM   2562 2HE2 GLN A 155     140.767 113.580 151.298  1.00 24.00           H  
ATOM   2563  N   ARG A 156     137.131 118.501 151.112  1.00 30.00           N  
ATOM   2564  CA  ARG A 156     137.407 119.723 151.859  1.00 30.00           C  
ATOM   2565  C   ARG A 156     136.121 120.359 152.369  1.00 30.00           C  
ATOM   2566  O   ARG A 156     136.149 121.402 153.022  1.00 30.00           O  
ATOM   2567  CB  ARG A 156     138.155 120.723 150.990  1.00 20.00           C  
ATOM   2568  CG  ARG A 156     138.570 122.002 151.701  1.00 20.00           C  
ATOM   2569  CD  ARG A 156     139.123 121.726 153.051  1.00 20.00           C  
ATOM   2570  NE  ARG A 156     139.942 120.524 153.066  1.00 20.00           N  
ATOM   2571  CZ  ARG A 156     141.120 120.410 153.709  1.00 20.00           C  
ATOM   2572  NH1 ARG A 156     141.603 121.430 154.383  1.00 20.00           N  
ATOM   2573  NH2 ARG A 156     141.791 119.272 153.662  1.00 20.00           N  
ATOM   2574  H   ARG A 156     137.163 118.524 150.103  1.00 36.00           H  
ATOM   2575  HA  ARG A 156     138.033 119.470 152.716  1.00 36.00           H  
ATOM   2576 1HB  ARG A 156     139.057 120.259 150.594  1.00 24.00           H  
ATOM   2577 2HB  ARG A 156     137.532 121.005 150.141  1.00 24.00           H  
ATOM   2578 1HG  ARG A 156     139.334 122.512 151.115  1.00 24.00           H  
ATOM   2579 2HG  ARG A 156     137.703 122.654 151.812  1.00 24.00           H  
ATOM   2580 1HD  ARG A 156     139.742 122.564 153.369  1.00 24.00           H  
ATOM   2581 2HD  ARG A 156     138.306 121.590 153.758  1.00 24.00           H  
ATOM   2582  HE  ARG A 156     139.603 119.718 152.558  1.00 24.00           H  
ATOM   2583 1HH1 ARG A 156     141.091 122.300 154.419  1.00 24.00           H  
ATOM   2584 2HH1 ARG A 156     142.487 121.344 154.864  1.00 24.00           H  
ATOM   2585 1HH2 ARG A 156     141.419 118.487 153.143  1.00 24.00           H  
ATOM   2586 2HH2 ARG A 156     142.674 119.186 154.143  1.00 24.00           H  
ATOM   2587  N   ARG A 157     134.993 119.725 152.068  1.00 30.00           N  
ATOM   2588  CA  ARG A 157     133.699 120.192 152.550  1.00 30.00           C  
ATOM   2589  C   ARG A 157     133.425 121.621 152.097  1.00 30.00           C  
ATOM   2590  O   ARG A 157     132.827 122.410 152.827  1.00 30.00           O  
ATOM   2591  CB  ARG A 157     133.637 120.124 154.069  1.00 20.00           C  
ATOM   2592  CG  ARG A 157     133.804 118.731 154.654  1.00 45.00           C  
ATOM   2593  CD  ARG A 157     133.656 118.735 156.132  1.00 45.00           C  
ATOM   2594  NE  ARG A 157     133.821 117.405 156.697  1.00 45.00           N  
ATOM   2595  CZ  ARG A 157     133.810 117.128 158.015  1.00 45.00           C  
ATOM   2596  NH1 ARG A 157     133.640 118.095 158.889  1.00 45.00           N  
ATOM   2597  NH2 ARG A 157     133.970 115.883 158.430  1.00 45.00           N  
ATOM   2598  H   ARG A 157     135.033 118.897 151.490  1.00 36.00           H  
ATOM   2599  HA  ARG A 157     132.923 119.544 152.141  1.00 36.00           H  
ATOM   2600 1HB  ARG A 157     134.416 120.756 154.493  1.00 24.00           H  
ATOM   2601 2HB  ARG A 157     132.678 120.513 154.411  1.00 24.00           H  
ATOM   2602 1HG  ARG A 157     133.047 118.067 154.235  1.00 54.00           H  
ATOM   2603 2HG  ARG A 157     134.796 118.350 154.410  1.00 54.00           H  
ATOM   2604 1HD  ARG A 157     134.409 119.388 156.571  1.00 54.00           H  
ATOM   2605 2HD  ARG A 157     132.663 119.096 156.397  1.00 54.00           H  
ATOM   2606  HE  ARG A 157     133.955 116.635 156.055  1.00 54.00           H  
ATOM   2607 1HH1 ARG A 157     133.518 119.046 158.573  1.00 54.00           H  
ATOM   2608 2HH1 ARG A 157     133.632 117.887 159.877  1.00 54.00           H  
ATOM   2609 1HH2 ARG A 157     134.101 115.139 157.758  1.00 54.00           H  
ATOM   2610 2HH2 ARG A 157     133.962 115.675 159.417  1.00 54.00           H  
ATOM   2611  N   PRO A 158     133.868 121.947 150.887  1.00 30.00           N  
ATOM   2612  CA  PRO A 158     133.578 123.245 150.290  1.00 30.00           C  
ATOM   2613  C   PRO A 158     132.078 123.454 150.127  1.00 30.00           C  
ATOM   2614  O   PRO A 158     131.361 122.556 149.685  1.00 30.00           O  
ATOM   2615  CB  PRO A 158     134.288 123.168 148.935  1.00 20.00           C  
ATOM   2616  CG  PRO A 158     134.316 121.711 148.619  1.00 20.00           C  
ATOM   2617  CD  PRO A 158     134.609 121.048 149.939  1.00 20.00           C  
ATOM   2618  HA  PRO A 158     134.013 124.037 150.917  1.00 36.00           H  
ATOM   2619 1HB  PRO A 158     133.737 123.756 148.187  1.00 24.00           H  
ATOM   2620 2HB  PRO A 158     135.294 123.607 149.011  1.00 24.00           H  
ATOM   2621 1HG  PRO A 158     133.352 121.396 148.193  1.00 24.00           H  
ATOM   2622 2HG  PRO A 158     135.083 121.501 147.860  1.00 24.00           H  
ATOM   2623 1HD  PRO A 158     134.212 120.022 149.930  1.00 24.00           H  
ATOM   2624 2HD  PRO A 158     135.695 121.042 150.113  1.00 24.00           H  
ATOM   2625  N   SER A 159     131.609 124.644 150.486  1.00 30.00           N  
ATOM   2626  CA  SER A 159     132.490 125.702 150.965  1.00 30.00           C  
ATOM   2627  C   SER A 159     131.738 127.018 151.117  1.00 30.00           C  
ATOM   2628  O   SER A 159     131.058 127.213 152.086  1.00 30.00           O  
ATOM   2629  CB  SER A 159     133.656 125.882 150.013  1.00 20.00           C  
ATOM   2630  OG  SER A 159     133.214 126.314 148.755  1.00 20.00           O  
ATOM   2631  H   SER A 159     130.616 124.820 150.426  1.00 36.00           H  
ATOM   2632  HA  SER A 159     132.877 125.414 151.944  1.00 36.00           H  
ATOM   2633 1HB  SER A 159     134.354 126.609 150.426  1.00 24.00           H  
ATOM   2634 2HB  SER A 159     134.189 124.938 149.909  1.00 24.00           H  
ATOM   2635  HG  SER A 159     132.259 126.388 148.821  1.00 24.00           H  
ATOM   2636  N   VAL A 160     135.030 131.924 147.984  1.00 30.00           N  
ATOM   2637  CA  VAL A 160     136.146 132.503 147.244  1.00 30.00           C  
ATOM   2638  C   VAL A 160     137.422 132.490 148.074  1.00 30.00           C  
ATOM   2639  O   VAL A 160     138.395 133.170 147.745  1.00 30.00           O  
ATOM   2640  CB  VAL A 160     135.819 133.950 146.831  1.00 20.00           C  
ATOM   2641  CG1 VAL A 160     136.651 134.360 145.624  1.00 20.00           C  
ATOM   2642  CG2 VAL A 160     134.334 134.081 146.532  1.00 20.00           C  
ATOM   2643  H   VAL A 160     134.216 132.474 148.171  1.00 36.00           H  
ATOM   2644  HA  VAL A 160     136.308 131.910 146.343  1.00 36.00           H  
ATOM   2645  HB  VAL A 160     136.087 134.621 147.648  1.00 24.00           H  
ATOM   2646 1HG1 VAL A 160     136.408 135.386 145.346  1.00 24.00           H  
ATOM   2647 2HG1 VAL A 160     137.710 134.293 145.872  1.00 24.00           H  
ATOM   2648 3HG1 VAL A 160     136.430 133.696 144.788  1.00 24.00           H  
ATOM   2649 1HG2 VAL A 160     134.110 135.107 146.241  1.00 24.00           H  
ATOM   2650 2HG2 VAL A 160     134.065 133.406 145.718  1.00 24.00           H  
ATOM   2651 3HG2 VAL A 160     133.759 133.823 147.421  1.00 24.00           H  
ATOM   2652  N   ASP A 161     137.414 131.714 149.153  1.00 30.00           N  
ATOM   2653  CA  ASP A 161     138.592 131.564 149.998  1.00 30.00           C  
ATOM   2654  C   ASP A 161     139.459 130.401 149.533  1.00 30.00           C  
ATOM   2655  O   ASP A 161     138.976 129.478 148.877  1.00 30.00           O  
ATOM   2656  CB  ASP A 161     138.181 131.351 151.457  1.00 20.00           C  
ATOM   2657  CG  ASP A 161     137.215 132.414 151.962  1.00 20.00           C  
ATOM   2658  OD1 ASP A 161     136.980 133.362 151.250  1.00 20.00           O  
ATOM   2659  OD2 ASP A 161     136.722 132.269 153.055  1.00 20.00           O  
ATOM   2660  H   ASP A 161     136.569 131.215 149.393  1.00 36.00           H  
ATOM   2661  HA  ASP A 161     139.184 132.477 149.933  1.00 36.00           H  
ATOM   2662 1HB  ASP A 161     137.711 130.373 151.564  1.00 24.00           H  
ATOM   2663 2HB  ASP A 161     139.069 131.358 152.090  1.00 24.00           H  
ATOM   2664  N   SER A 162     140.741 130.451 149.878  1.00 30.00           N  
ATOM   2665  CA  SER A 162     141.698 129.452 149.416  1.00 30.00           C  
ATOM   2666  C   SER A 162     141.793 129.441 147.896  1.00 30.00           C  
ATOM   2667  O   SER A 162     141.648 128.395 147.263  1.00 30.00           O  
ATOM   2668  CB  SER A 162     141.299 128.077 149.917  1.00 20.00           C  
ATOM   2669  OG  SER A 162     142.031 127.074 149.267  1.00 20.00           O  
ATOM   2670  H   SER A 162     141.061 131.200 150.474  1.00 36.00           H  
ATOM   2671  HA  SER A 162     142.680 129.701 149.820  1.00 36.00           H  
ATOM   2672 1HB  SER A 162     141.469 128.017 150.991  1.00 24.00           H  
ATOM   2673 2HB  SER A 162     140.234 127.922 149.745  1.00 24.00           H  
ATOM   2674  HG  SER A 162     142.615 127.528 148.654  1.00 24.00           H  
ATOM   2675  N   TYR A 163     142.038 130.611 147.316  1.00 30.00           N  
ATOM   2676  CA  TYR A 163     141.879 130.801 145.879  1.00 30.00           C  
ATOM   2677  C   TYR A 163     142.753 129.831 145.094  1.00 30.00           C  
ATOM   2678  O   TYR A 163     142.364 129.352 144.029  1.00 30.00           O  
ATOM   2679  CB  TYR A 163     142.207 132.245 145.491  1.00 20.00           C  
ATOM   2680  CG  TYR A 163     141.404 133.278 146.248  1.00 20.00           C  
ATOM   2681  CD1 TYR A 163     140.207 133.747 145.726  1.00 20.00           C  
ATOM   2682  CD2 TYR A 163     141.864 133.758 147.466  1.00 20.00           C  
ATOM   2683  CE1 TYR A 163     139.474 134.691 146.418  1.00 20.00           C  
ATOM   2684  CE2 TYR A 163     141.130 134.702 148.158  1.00 20.00           C  
ATOM   2685  CZ  TYR A 163     139.940 135.168 147.638  1.00 20.00           C  
ATOM   2686  OH  TYR A 163     139.209 136.108 148.327  1.00 20.00           O  
ATOM   2687  H   TYR A 163     142.342 131.388 147.884  1.00 36.00           H  
ATOM   2688  HA  TYR A 163     140.840 130.597 145.616  1.00 36.00           H  
ATOM   2689 1HB  TYR A 163     143.266 132.438 145.670  1.00 24.00           H  
ATOM   2690 2HB  TYR A 163     142.024 132.385 144.426  1.00 24.00           H  
ATOM   2691  HD1 TYR A 163     139.846 133.370 144.769  1.00 24.00           H  
ATOM   2692  HD2 TYR A 163     142.804 133.391 147.876  1.00 24.00           H  
ATOM   2693  HE1 TYR A 163     138.534 135.059 146.007  1.00 24.00           H  
ATOM   2694  HE2 TYR A 163     141.492 135.080 149.114  1.00 24.00           H  
ATOM   2695  HH  TYR A 163     139.665 136.332 149.142  1.00 24.00           H  
ATOM   2696  N   SER A 164     143.936 129.546 145.627  1.00 30.00           N  
ATOM   2697  CA  SER A 164     144.978 128.871 144.862  1.00 30.00           C  
ATOM   2698  C   SER A 164     144.486 127.533 144.323  1.00 30.00           C  
ATOM   2699  O   SER A 164     144.783 127.165 143.186  1.00 30.00           O  
ATOM   2700  CB  SER A 164     146.205 128.657 145.727  1.00 20.00           C  
ATOM   2701  OG  SER A 164     145.968 129.067 147.045  1.00 20.00           O  
ATOM   2702  H   SER A 164     144.119 129.803 146.587  1.00 36.00           H  
ATOM   2703  HA  SER A 164     145.250 129.502 144.015  1.00 36.00           H  
ATOM   2704 1HB  SER A 164     146.480 127.603 145.714  1.00 24.00           H  
ATOM   2705 2HB  SER A 164     147.042 129.218 145.314  1.00 24.00           H  
ATOM   2706  HG  SER A 164     145.062 129.387 147.064  1.00 24.00           H  
ATOM   2707  N   GLU A 165     143.734 126.810 145.145  1.00 30.00           N  
ATOM   2708  CA  GLU A 165     143.136 125.548 144.726  1.00 30.00           C  
ATOM   2709  C   GLU A 165     142.147 125.758 143.587  1.00 30.00           C  
ATOM   2710  O   GLU A 165     142.102 124.975 142.638  1.00 30.00           O  
ATOM   2711  CB  GLU A 165     142.434 124.873 145.906  1.00 20.00           C  
ATOM   2712  CG  GLU A 165     142.268 123.367 145.761  1.00 20.00           C  
ATOM   2713  CD  GLU A 165     141.926 122.948 144.358  1.00 20.00           C  
ATOM   2714  OE1 GLU A 165     142.759 122.356 143.715  1.00 20.00           O  
ATOM   2715  OE2 GLU A 165     140.830 123.222 143.928  1.00 20.00           O  
ATOM   2716  H   GLU A 165     143.572 127.143 146.085  1.00 36.00           H  
ATOM   2717  HA  GLU A 165     143.930 124.891 144.369  1.00 36.00           H  
ATOM   2718 1HB  GLU A 165     142.997 125.060 146.821  1.00 24.00           H  
ATOM   2719 2HB  GLU A 165     141.443 125.307 146.037  1.00 24.00           H  
ATOM   2720 1HG  GLU A 165     143.197 122.879 146.057  1.00 24.00           H  
ATOM   2721 2HG  GLU A 165     141.482 123.031 146.437  1.00 24.00           H  
ATOM   2722  N   ILE A 166     141.355 126.820 143.687  1.00  0.00           N  
ATOM   2723  CA  ILE A 166     140.389 127.156 142.648  1.00  0.00           C  
ATOM   2724  C   ILE A 166     141.085 127.473 141.330  1.00  0.00           C  
ATOM   2725  O   ILE A 166     140.624 127.072 140.262  1.00  0.00           O  
ATOM   2726  CB  ILE A 166     139.520 128.355 143.071  1.00 20.00           C  
ATOM   2727  CG1 ILE A 166     138.666 127.991 144.289  1.00 20.00           C  
ATOM   2728  CG2 ILE A 166     138.641 128.809 141.917  1.00 20.00           C  
ATOM   2729  CD1 ILE A 166     138.427 129.147 145.233  1.00 20.00           C  
ATOM   2730  H   ILE A 166     141.423 127.410 144.504  1.00  0.00           H  
ATOM   2731  HA  ILE A 166     139.737 126.297 142.491  1.00  0.00           H  
ATOM   2732  HB  ILE A 166     140.163 129.181 143.373  1.00 24.00           H  
ATOM   2733 1HG1 ILE A 166     137.699 127.617 143.956  1.00 24.00           H  
ATOM   2734 2HG1 ILE A 166     139.151 127.191 144.848  1.00 24.00           H  
ATOM   2735 1HG2 ILE A 166     138.033 129.656 142.233  1.00 24.00           H  
ATOM   2736 2HG2 ILE A 166     139.267 129.106 141.077  1.00 24.00           H  
ATOM   2737 3HG2 ILE A 166     137.989 127.989 141.611  1.00 24.00           H  
ATOM   2738 1HD1 ILE A 166     137.815 128.812 146.071  1.00 24.00           H  
ATOM   2739 2HD1 ILE A 166     139.383 129.516 145.607  1.00 24.00           H  
ATOM   2740 3HD1 ILE A 166     137.910 129.947 144.705  1.00 24.00           H  
ATOM   2741  N   LEU A 167     142.197 128.194 141.413  1.00  0.00           N  
ATOM   2742  CA  LEU A 167     142.984 128.529 140.232  1.00  0.00           C  
ATOM   2743  C   LEU A 167     143.535 127.275 139.565  1.00  0.00           C  
ATOM   2744  O   LEU A 167     143.511 127.150 138.340  1.00  0.00           O  
ATOM   2745  CB  LEU A 167     144.139 129.464 140.612  1.00 20.00           C  
ATOM   2746  CG  LEU A 167     143.738 130.893 140.997  1.00 20.00           C  
ATOM   2747  CD1 LEU A 167     144.963 131.797 140.941  1.00 20.00           C  
ATOM   2748  CD2 LEU A 167     142.651 131.388 140.055  1.00 20.00           C  
ATOM   2749  H   LEU A 167     142.506 128.520 142.318  1.00  0.00           H  
ATOM   2750  HA  LEU A 167     142.338 129.041 139.520  1.00  0.00           H  
ATOM   2751 1HB  LEU A 167     144.673 129.031 141.456  1.00 24.00           H  
ATOM   2752 2HB  LEU A 167     144.826 129.528 139.768  1.00 24.00           H  
ATOM   2753  HG  LEU A 167     143.364 130.903 142.021  1.00 24.00           H  
ATOM   2754 1HD1 LEU A 167     144.678 132.813 141.215  1.00 24.00           H  
ATOM   2755 2HD1 LEU A 167     145.717 131.432 141.638  1.00 24.00           H  
ATOM   2756 3HD1 LEU A 167     145.370 131.795 139.931  1.00 24.00           H  
ATOM   2757 1HD2 LEU A 167     142.365 132.404 140.330  1.00 24.00           H  
ATOM   2758 2HD2 LEU A 167     143.025 131.380 139.031  1.00 24.00           H  
ATOM   2759 3HD2 LEU A 167     141.781 130.734 140.129  1.00 24.00           H  
ATOM   2760  N   PHE A 168     144.032 126.349 140.377  1.00  0.00           N  
ATOM   2761  CA  PHE A 168     144.522 125.071 139.873  1.00  0.00           C  
ATOM   2762  C   PHE A 168     143.400 124.267 139.229  1.00  0.00           C  
ATOM   2763  O   PHE A 168     143.588 123.647 138.183  1.00  0.00           O  
ATOM   2764  CB  PHE A 168     145.155 124.258 141.003  1.00 20.00           C  
ATOM   2765  CG  PHE A 168     146.657 124.242 140.970  1.00 20.00           C  
ATOM   2766  CD1 PHE A 168     147.338 124.225 139.762  1.00 20.00           C  
ATOM   2767  CD2 PHE A 168     147.392 124.244 142.146  1.00 20.00           C  
ATOM   2768  CE1 PHE A 168     148.720 124.210 139.731  1.00 20.00           C  
ATOM   2769  CE2 PHE A 168     148.772 124.231 142.118  1.00 20.00           C  
ATOM   2770  CZ  PHE A 168     149.437 124.214 140.908  1.00 20.00           C  
ATOM   2771  H   PHE A 168     144.072 126.534 141.369  1.00  0.00           H  
ATOM   2772  HA  PHE A 168     145.281 125.266 139.115  1.00  0.00           H  
ATOM   2773 1HB  PHE A 168     144.841 124.664 141.964  1.00 24.00           H  
ATOM   2774 2HB  PHE A 168     144.803 123.229 140.952  1.00 24.00           H  
ATOM   2775  HD1 PHE A 168     146.771 124.223 138.831  1.00 24.00           H  
ATOM   2776  HD2 PHE A 168     146.866 124.258 143.102  1.00 24.00           H  
ATOM   2777  HE1 PHE A 168     149.243 124.196 138.775  1.00 24.00           H  
ATOM   2778  HE2 PHE A 168     149.338 124.234 143.050  1.00 24.00           H  
ATOM   2779  HZ  PHE A 168     150.526 124.201 140.884  1.00 24.00           H  
ATOM   2780  N   PHE A 169     142.231 124.280 139.862  1.00  0.00           N  
ATOM   2781  CA  PHE A 169     141.054 123.618 139.311  1.00  0.00           C  
ATOM   2782  C   PHE A 169     140.611 124.275 138.010  1.00  0.00           C  
ATOM   2783  O   PHE A 169     140.245 123.594 137.053  1.00  0.00           O  
ATOM   2784  CB  PHE A 169     139.904 123.647 140.320  1.00 20.00           C  
ATOM   2785  CG  PHE A 169     138.572 123.280 139.730  1.00 20.00           C  
ATOM   2786  CD1 PHE A 169     137.506 124.165 139.787  1.00 20.00           C  
ATOM   2787  CD2 PHE A 169     138.382 122.051 139.118  1.00 20.00           C  
ATOM   2788  CE1 PHE A 169     136.279 123.829 139.245  1.00 20.00           C  
ATOM   2789  CE2 PHE A 169     137.158 121.713 138.574  1.00 20.00           C  
ATOM   2790  CZ  PHE A 169     136.105 122.603 138.639  1.00 20.00           C  
ATOM   2791  H   PHE A 169     142.156 124.760 140.747  1.00  0.00           H  
ATOM   2792  HA  PHE A 169     141.308 122.579 139.100  1.00  0.00           H  
ATOM   2793 1HB  PHE A 169     140.118 122.955 141.134  1.00 24.00           H  
ATOM   2794 2HB  PHE A 169     139.823 124.644 140.750  1.00 24.00           H  
ATOM   2795  HD1 PHE A 169     137.643 125.135 140.265  1.00 24.00           H  
ATOM   2796  HD2 PHE A 169     139.214 121.347 139.068  1.00 24.00           H  
ATOM   2797  HE1 PHE A 169     135.450 124.534 139.297  1.00 24.00           H  
ATOM   2798  HE2 PHE A 169     137.022 120.743 138.096  1.00 24.00           H  
ATOM   2799  HZ  PHE A 169     135.139 122.337 138.212  1.00 24.00           H  
ATOM   2800  N   VAL A 170     140.648 125.603 137.981  1.00  0.00           N  
ATOM   2801  CA  VAL A 170     140.155 126.359 136.836  1.00  0.00           C  
ATOM   2802  C   VAL A 170     141.049 126.160 135.619  1.00  0.00           C  
ATOM   2803  O   VAL A 170     140.562 125.982 134.502  1.00  0.00           O  
ATOM   2804  CB  VAL A 170     140.082 127.859 137.177  1.00 20.00           C  
ATOM   2805  CG1 VAL A 170     139.079 128.562 136.274  1.00 20.00           C  
ATOM   2806  CG2 VAL A 170     139.709 128.040 138.641  1.00 20.00           C  
ATOM   2807  H   VAL A 170     141.027 126.102 138.773  1.00  0.00           H  
ATOM   2808  HA  VAL A 170     139.151 126.005 136.595  1.00  0.00           H  
ATOM   2809  HB  VAL A 170     141.055 128.312 136.990  1.00 24.00           H  
ATOM   2810 1HG1 VAL A 170     139.041 129.622 136.529  1.00 24.00           H  
ATOM   2811 2HG1 VAL A 170     139.385 128.450 135.234  1.00 24.00           H  
ATOM   2812 3HG1 VAL A 170     138.092 128.121 136.413  1.00 24.00           H  
ATOM   2813 1HG2 VAL A 170     139.660 129.103 138.875  1.00 24.00           H  
ATOM   2814 2HG2 VAL A 170     138.738 127.582 138.828  1.00 24.00           H  
ATOM   2815 3HG2 VAL A 170     140.462 127.565 139.269  1.00 24.00           H  
ATOM   2816  N   GLN A 171     142.358 126.193 135.841  1.00  0.00           N  
ATOM   2817  CA  GLN A 171     143.323 126.020 134.762  1.00  0.00           C  
ATOM   2818  C   GLN A 171     143.198 124.641 134.127  1.00  0.00           C  
ATOM   2819  O   GLN A 171     143.250 124.503 132.905  1.00  0.00           O  
ATOM   2820  CB  GLN A 171     144.749 126.230 135.279  1.00 20.00           C  
ATOM   2821  CG  GLN A 171     145.833 125.800 134.306  1.00 20.00           C  
ATOM   2822  CD  GLN A 171     146.941 125.016 134.985  1.00 20.00           C  
ATOM   2823  OE1 GLN A 171     147.159 125.142 136.193  1.00 20.00           O  
ATOM   2824  NE2 GLN A 171     147.648 124.201 134.210  1.00 20.00           N  
ATOM   2825  H   GLN A 171     142.694 126.340 136.782  1.00  0.00           H  
ATOM   2826  HA  GLN A 171     143.118 126.764 133.993  1.00  0.00           H  
ATOM   2827 1HB  GLN A 171     144.901 127.285 135.507  1.00 24.00           H  
ATOM   2828 2HB  GLN A 171     144.886 125.672 136.205  1.00 24.00           H  
ATOM   2829 1HG  GLN A 171     145.388 125.167 133.539  1.00 24.00           H  
ATOM   2830 2HG  GLN A 171     146.272 126.687 133.851  1.00 24.00           H  
ATOM   2831 1HE2 GLN A 171     148.392 123.658 134.602  1.00 24.00           H  
ATOM   2832 2HE2 GLN A 171     147.437 124.129 133.235  1.00 24.00           H  
ATOM   2833  N   SER A 172     143.034 123.622 134.964  1.00  0.00           N  
ATOM   2834  CA  SER A 172     142.827 122.262 134.483  1.00  0.00           C  
ATOM   2835  C   SER A 172     141.518 122.142 133.714  1.00  0.00           C  
ATOM   2836  O   SER A 172     141.452 121.475 132.681  1.00  0.00           O  
ATOM   2837  CB  SER A 172     142.830 121.291 135.648  1.00 20.00           C  
ATOM   2838  OG  SER A 172     141.601 121.311 136.322  1.00 20.00           O  
ATOM   2839  H   SER A 172     143.053 123.795 135.959  1.00  0.00           H  
ATOM   2840  HA  SER A 172     143.645 122.005 133.809  1.00  0.00           H  
ATOM   2841 1HB  SER A 172     143.030 120.284 135.281  1.00 24.00           H  
ATOM   2842 2HB  SER A 172     143.630 121.553 136.338  1.00 24.00           H  
ATOM   2843  HG  SER A 172     141.057 121.953 135.860  1.00 24.00           H  
ATOM   2844  N   LEU A 173     140.477 122.793 134.223  1.00  0.00           N  
ATOM   2845  CA  LEU A 173     139.173 122.783 133.569  1.00  0.00           C  
ATOM   2846  C   LEU A 173     139.249 123.402 132.179  1.00  0.00           C  
ATOM   2847  O   LEU A 173     138.631 122.910 131.235  1.00  0.00           O  
ATOM   2848  CB  LEU A 173     138.149 123.545 134.419  1.00 20.00           C  
ATOM   2849  CG  LEU A 173     136.982 124.176 133.648  1.00 20.00           C  
ATOM   2850  CD1 LEU A 173     135.889 124.584 134.626  1.00 20.00           C  
ATOM   2851  CD2 LEU A 173     137.485 125.375 132.859  1.00 20.00           C  
ATOM   2852  H   LEU A 173     140.591 123.307 135.084  1.00  0.00           H  
ATOM   2853  HA  LEU A 173     138.845 121.749 133.467  1.00  0.00           H  
ATOM   2854 1HB  LEU A 173     137.728 122.859 135.153  1.00 24.00           H  
ATOM   2855 2HB  LEU A 173     138.664 124.343 134.953  1.00 24.00           H  
ATOM   2856  HG  LEU A 173     136.559 123.441 132.963  1.00 24.00           H  
ATOM   2857 1HD1 LEU A 173     135.060 125.032 134.078  1.00 24.00           H  
ATOM   2858 2HD1 LEU A 173     135.534 123.704 135.163  1.00 24.00           H  
ATOM   2859 3HD1 LEU A 173     136.287 125.308 135.336  1.00 24.00           H  
ATOM   2860 1HD2 LEU A 173     136.656 125.823 132.310  1.00 24.00           H  
ATOM   2861 2HD2 LEU A 173     137.907 126.111 133.543  1.00 24.00           H  
ATOM   2862 3HD2 LEU A 173     138.253 125.051 132.155  1.00 24.00           H  
ATOM   2863  N   PHE A 174     140.011 124.484 132.060  1.00  0.00           N  
ATOM   2864  CA  PHE A 174     140.245 125.118 130.768  1.00  0.00           C  
ATOM   2865  C   PHE A 174     140.982 124.180 129.820  1.00  0.00           C  
ATOM   2866  O   PHE A 174     140.680 124.123 128.628  1.00  0.00           O  
ATOM   2867  CB  PHE A 174     141.048 126.408 130.943  1.00 20.00           C  
ATOM   2868  CG  PHE A 174     140.208 127.653 130.910  1.00 20.00           C  
ATOM   2869  CD1 PHE A 174     139.597 128.064 129.734  1.00 20.00           C  
ATOM   2870  CD2 PHE A 174     140.029 128.417 132.053  1.00 20.00           C  
ATOM   2871  CE1 PHE A 174     138.825 129.209 129.702  1.00 20.00           C  
ATOM   2872  CE2 PHE A 174     139.256 129.562 132.024  1.00 20.00           C  
ATOM   2873  CZ  PHE A 174     138.654 129.958 130.847  1.00 20.00           C  
ATOM   2874  H   PHE A 174     140.439 124.879 132.886  1.00  0.00           H  
ATOM   2875  HA  PHE A 174     139.280 125.364 130.323  1.00  0.00           H  
ATOM   2876 1HB  PHE A 174     141.578 126.380 131.894  1.00 24.00           H  
ATOM   2877 2HB  PHE A 174     141.796 126.481 130.154  1.00 24.00           H  
ATOM   2878  HD1 PHE A 174     139.731 127.471 128.829  1.00 24.00           H  
ATOM   2879  HD2 PHE A 174     140.505 128.104 132.983  1.00 24.00           H  
ATOM   2880  HE1 PHE A 174     138.350 129.520 128.772  1.00 24.00           H  
ATOM   2881  HE2 PHE A 174     139.122 130.153 132.930  1.00 24.00           H  
ATOM   2882  HZ  PHE A 174     138.046 130.862 130.823  1.00 24.00           H  
ATOM   2883  N   MET A 175     141.951 123.445 130.357  1.00  0.00           N  
ATOM   2884  CA  MET A 175     142.674 122.446 129.581  1.00  0.00           C  
ATOM   2885  C   MET A 175     141.748 121.325 129.126  1.00  0.00           C  
ATOM   2886  O   MET A 175     141.834 120.858 127.991  1.00  0.00           O  
ATOM   2887  CB  MET A 175     143.833 121.880 130.399  1.00 20.00           C  
ATOM   2888  CG  MET A 175     145.094 121.597 129.593  1.00 20.00           C  
ATOM   2889  SD  MET A 175     144.736 121.059 127.909  1.00 20.00           S  
ATOM   2890  CE  MET A 175     146.314 120.357 127.436  1.00 20.00           C  
ATOM   2891  H   MET A 175     142.192 123.583 131.328  1.00  0.00           H  
ATOM   2892  HA  MET A 175     143.076 122.925 128.688  1.00  0.00           H  
ATOM   2893 1HB  MET A 175     144.094 122.579 131.192  1.00 24.00           H  
ATOM   2894 2HB  MET A 175     143.524 120.948 130.873  1.00 24.00           H  
ATOM   2895 1HG  MET A 175     145.704 122.499 129.545  1.00 24.00           H  
ATOM   2896 2HG  MET A 175     145.675 120.819 130.088  1.00 24.00           H  
ATOM   2897 1HE  MET A 175     146.253 119.979 126.415  1.00 24.00           H  
ATOM   2898 2HE  MET A 175     147.086 121.125 127.495  1.00 24.00           H  
ATOM   2899 3HE  MET A 175     146.565 119.538 128.112  1.00 24.00           H  
ATOM   2900  N   LEU A 176     140.862 120.897 130.020  1.00  0.00           N  
ATOM   2901  CA  LEU A 176     139.902 119.846 129.704  1.00  0.00           C  
ATOM   2902  C   LEU A 176     138.958 120.279 128.590  1.00  0.00           C  
ATOM   2903  O   LEU A 176     138.669 119.509 127.674  1.00  0.00           O  
ATOM   2904  CB  LEU A 176     139.093 119.475 130.953  1.00 20.00           C  
ATOM   2905  CG  LEU A 176     139.817 118.590 131.976  1.00 20.00           C  
ATOM   2906  CD1 LEU A 176     138.819 118.088 133.011  1.00 20.00           C  
ATOM   2907  CD2 LEU A 176     140.489 117.429 131.257  1.00 20.00           C  
ATOM   2908  H   LEU A 176     140.853 121.311 130.941  1.00  0.00           H  
ATOM   2909  HA  LEU A 176     140.450 118.967 129.367  1.00  0.00           H  
ATOM   2910 1HB  LEU A 176     138.797 120.392 131.460  1.00 24.00           H  
ATOM   2911 2HB  LEU A 176     138.191 118.950 130.640  1.00 24.00           H  
ATOM   2912  HG  LEU A 176     140.571 119.179 132.498  1.00 24.00           H  
ATOM   2913 1HD1 LEU A 176     139.333 117.459 133.737  1.00 24.00           H  
ATOM   2914 2HD1 LEU A 176     138.368 118.938 133.523  1.00 24.00           H  
ATOM   2915 3HD1 LEU A 176     138.042 117.508 132.515  1.00 24.00           H  
ATOM   2916 1HD2 LEU A 176     141.004 116.800 131.984  1.00 24.00           H  
ATOM   2917 2HD2 LEU A 176     139.736 116.839 130.735  1.00 24.00           H  
ATOM   2918 3HD2 LEU A 176     141.210 117.816 130.536  1.00 24.00           H  
ATOM   2919  N   VAL A 177     138.479 121.516 128.674  1.00  0.00           N  
ATOM   2920  CA  VAL A 177     137.572 122.056 127.669  1.00  0.00           C  
ATOM   2921  C   VAL A 177     138.234 122.100 126.297  1.00  0.00           C  
ATOM   2922  O   VAL A 177     137.596 121.827 125.281  1.00  0.00           O  
ATOM   2923  CB  VAL A 177     137.121 123.475 128.063  1.00 20.00           C  
ATOM   2924  CG1 VAL A 177     136.361 124.130 126.920  1.00 20.00           C  
ATOM   2925  CG2 VAL A 177     136.262 123.415 129.317  1.00 20.00           C  
ATOM   2926  H   VAL A 177     138.750 122.096 129.455  1.00  0.00           H  
ATOM   2927  HA  VAL A 177     136.694 121.412 127.613  1.00  0.00           H  
ATOM   2928  HB  VAL A 177     138.003 124.087 128.255  1.00 24.00           H  
ATOM   2929 1HG1 VAL A 177     136.050 125.132 127.216  1.00 24.00           H  
ATOM   2930 2HG1 VAL A 177     137.007 124.195 126.044  1.00 24.00           H  
ATOM   2931 3HG1 VAL A 177     135.481 123.534 126.679  1.00 24.00           H  
ATOM   2932 1HG2 VAL A 177     135.947 124.422 129.591  1.00 24.00           H  
ATOM   2933 2HG2 VAL A 177     135.383 122.799 129.127  1.00 24.00           H  
ATOM   2934 3HG2 VAL A 177     136.839 122.981 130.134  1.00 24.00           H  
ATOM   2935  N   SER A 178     139.516 122.446 126.275  1.00  0.00           N  
ATOM   2936  CA  SER A 178     140.274 122.502 125.031  1.00  0.00           C  
ATOM   2937  C   SER A 178     140.335 121.134 124.362  1.00  0.00           C  
ATOM   2938  O   SER A 178     140.204 121.022 123.143  1.00  0.00           O  
ATOM   2939  CB  SER A 178     141.678 123.008 125.296  1.00 20.00           C  
ATOM   2940  OG  SER A 178     142.566 122.570 124.305  1.00 20.00           O  
ATOM   2941  H   SER A 178     139.978 122.677 127.143  1.00  0.00           H  
ATOM   2942  HA  SER A 178     139.773 123.193 124.351  1.00  0.00           H  
ATOM   2943 1HB  SER A 178     141.672 124.097 125.328  1.00 24.00           H  
ATOM   2944 2HB  SER A 178     142.014 122.655 126.271  1.00 24.00           H  
ATOM   2945  HG  SER A 178     142.042 122.046 123.694  1.00 24.00           H  
ATOM   2946  N   VAL A 179     140.536 120.096 125.167  1.00 30.00           N  
ATOM   2947  CA  VAL A 179     140.609 118.733 124.655  1.00 30.00           C  
ATOM   2948  C   VAL A 179     139.293 118.315 124.012  1.00 30.00           C  
ATOM   2949  O   VAL A 179     139.281 117.650 122.976  1.00 30.00           O  
ATOM   2950  CB  VAL A 179     140.955 117.753 125.792  1.00 20.00           C  
ATOM   2951  CG1 VAL A 179     140.937 116.319 125.284  1.00 20.00           C  
ATOM   2952  CG2 VAL A 179     142.315 118.101 126.378  1.00 20.00           C  
ATOM   2953  H   VAL A 179     140.640 120.256 126.159  1.00 36.00           H  
ATOM   2954  HA  VAL A 179     141.396 118.688 123.902  1.00 36.00           H  
ATOM   2955  HB  VAL A 179     140.194 117.829 126.569  1.00 24.00           H  
ATOM   2956 1HG1 VAL A 179     141.184 115.641 126.101  1.00 24.00           H  
ATOM   2957 2HG1 VAL A 179     139.945 116.081 124.903  1.00 24.00           H  
ATOM   2958 3HG1 VAL A 179     141.671 116.207 124.486  1.00 24.00           H  
ATOM   2959 1HG2 VAL A 179     142.554 117.405 127.182  1.00 24.00           H  
ATOM   2960 2HG2 VAL A 179     143.076 118.031 125.600  1.00 24.00           H  
ATOM   2961 3HG2 VAL A 179     142.293 119.117 126.773  1.00 24.00           H  
ATOM   2962  N   VAL A 180     138.186 118.708 124.633  1.00  0.00           N  
ATOM   2963  CA  VAL A 180     136.862 118.435 124.085  1.00  0.00           C  
ATOM   2964  C   VAL A 180     136.668 119.130 122.743  1.00  0.00           C  
ATOM   2965  O   VAL A 180     136.113 118.551 121.809  1.00  0.00           O  
ATOM   2966  CB  VAL A 180     135.771 118.904 125.065  1.00 20.00           C  
ATOM   2967  CG1 VAL A 180     134.410 118.906 124.386  1.00 20.00           C  
ATOM   2968  CG2 VAL A 180     135.759 118.007 126.294  1.00 20.00           C  
ATOM   2969  H   VAL A 180     138.263 119.209 125.506  1.00  0.00           H  
ATOM   2970  HA  VAL A 180     136.763 117.359 123.939  1.00  0.00           H  
ATOM   2971  HB  VAL A 180     135.982 119.931 125.366  1.00 24.00           H  
ATOM   2972 1HG1 VAL A 180     133.650 119.241 125.093  1.00 24.00           H  
ATOM   2973 2HG1 VAL A 180     134.431 119.582 123.531  1.00 24.00           H  
ATOM   2974 3HG1 VAL A 180     134.170 117.899 124.047  1.00 24.00           H  
ATOM   2975 1HG2 VAL A 180     134.985 118.345 126.983  1.00 24.00           H  
ATOM   2976 2HG2 VAL A 180     135.554 116.980 125.993  1.00 24.00           H  
ATOM   2977 3HG2 VAL A 180     136.730 118.054 126.788  1.00 24.00           H  
ATOM   2978  N   LEU A 181     137.127 120.373 122.654  1.00  0.00           N  
ATOM   2979  CA  LEU A 181     137.060 121.128 121.408  1.00  0.00           C  
ATOM   2980  C   LEU A 181     137.940 120.498 120.336  1.00  0.00           C  
ATOM   2981  O   LEU A 181     137.569 120.455 119.162  1.00  0.00           O  
ATOM   2982  CB  LEU A 181     137.492 122.580 121.644  1.00 20.00           C  
ATOM   2983  CG  LEU A 181     136.378 123.630 121.544  1.00 20.00           C  
ATOM   2984  CD1 LEU A 181     135.256 123.098 120.662  1.00 20.00           C  
ATOM   2985  CD2 LEU A 181     135.866 123.963 122.937  1.00 20.00           C  
ATOM   2986  H   LEU A 181     137.533 120.807 123.471  1.00  0.00           H  
ATOM   2987  HA  LEU A 181     136.030 121.121 121.055  1.00  0.00           H  
ATOM   2988 1HB  LEU A 181     137.929 122.656 122.639  1.00 24.00           H  
ATOM   2989 2HB  LEU A 181     138.258 122.839 120.913  1.00 24.00           H  
ATOM   2990  HG  LEU A 181     136.770 124.533 121.076  1.00 24.00           H  
ATOM   2991 1HD1 LEU A 181     134.465 123.844 120.590  1.00 24.00           H  
ATOM   2992 2HD1 LEU A 181     135.646 122.887 119.666  1.00 24.00           H  
ATOM   2993 3HD1 LEU A 181     134.855 122.184 121.096  1.00 24.00           H  
ATOM   2994 1HD2 LEU A 181     135.075 124.710 122.866  1.00 24.00           H  
ATOM   2995 2HD2 LEU A 181     135.473 123.061 123.406  1.00 24.00           H  
ATOM   2996 3HD2 LEU A 181     136.684 124.358 123.540  1.00 24.00           H  
ATOM   2997  N   TYR A 182     139.106 120.011 120.745  1.00  0.00           N  
ATOM   2998  CA  TYR A 182     140.087 119.480 119.805  1.00  0.00           C  
ATOM   2999  C   TYR A 182     139.545 118.258 119.075  1.00  0.00           C  
ATOM   3000  O   TYR A 182     139.674 118.143 117.857  1.00  0.00           O  
ATOM   3001  CB  TYR A 182     141.389 119.131 120.530  1.00 20.00           C  
ATOM   3002  CG  TYR A 182     142.504 118.697 119.606  1.00 20.00           C  
ATOM   3003  CD1 TYR A 182     143.499 117.848 120.070  1.00 20.00           C  
ATOM   3004  CD2 TYR A 182     142.533 119.146 118.294  1.00 20.00           C  
ATOM   3005  CE1 TYR A 182     144.518 117.451 119.226  1.00 20.00           C  
ATOM   3006  CE2 TYR A 182     143.552 118.749 117.450  1.00 20.00           C  
ATOM   3007  CZ  TYR A 182     144.541 117.905 117.912  1.00 20.00           C  
ATOM   3008  OH  TYR A 182     145.556 117.510 117.071  1.00 20.00           O  
ATOM   3009  H   TYR A 182     139.319 120.008 121.732  1.00  0.00           H  
ATOM   3010  HA  TYR A 182     140.298 120.245 119.057  1.00  0.00           H  
ATOM   3011 1HB  TYR A 182     141.734 119.998 121.096  1.00 24.00           H  
ATOM   3012 2HB  TYR A 182     141.204 118.328 121.242  1.00 24.00           H  
ATOM   3013  HD1 TYR A 182     143.476 117.495 121.101  1.00 24.00           H  
ATOM   3014  HD2 TYR A 182     141.752 119.813 117.929  1.00 24.00           H  
ATOM   3015  HE1 TYR A 182     145.299 116.785 119.591  1.00 24.00           H  
ATOM   3016  HE2 TYR A 182     143.575 119.103 116.419  1.00 24.00           H  
ATOM   3017  HH  TYR A 182     145.427 117.907 116.207  1.00 24.00           H  
ATOM   3018  N   PHE A 183     138.938 117.347 119.828  1.00  0.00           N  
ATOM   3019  CA  PHE A 183     138.370 116.133 119.253  1.00  0.00           C  
ATOM   3020  C   PHE A 183     137.107 116.438 118.457  1.00  0.00           C  
ATOM   3021  O   PHE A 183     136.779 115.735 117.502  1.00  0.00           O  
ATOM   3022  CB  PHE A 183     138.053 115.118 120.353  1.00 20.00           C  
ATOM   3023  CG  PHE A 183     139.256 114.371 120.854  1.00 20.00           C  
ATOM   3024  CD1 PHE A 183     140.270 113.999 119.984  1.00 20.00           C  
ATOM   3025  CD2 PHE A 183     139.376 114.038 122.194  1.00 20.00           C  
ATOM   3026  CE1 PHE A 183     141.378 113.311 120.444  1.00 20.00           C  
ATOM   3027  CE2 PHE A 183     140.482 113.352 122.657  1.00 20.00           C  
ATOM   3028  CZ  PHE A 183     141.484 112.988 121.780  1.00 20.00           C  
ATOM   3029  H   PHE A 183     138.867 117.499 120.824  1.00  0.00           H  
ATOM   3030  HA  PHE A 183     139.104 115.695 118.575  1.00  0.00           H  
ATOM   3031 1HB  PHE A 183     137.594 115.630 121.198  1.00 24.00           H  
ATOM   3032 2HB  PHE A 183     137.332 114.392 119.981  1.00 24.00           H  
ATOM   3033  HD1 PHE A 183     140.187 114.256 118.928  1.00 24.00           H  
ATOM   3034  HD2 PHE A 183     138.584 114.325 122.887  1.00 24.00           H  
ATOM   3035  HE1 PHE A 183     142.167 113.025 119.749  1.00 24.00           H  
ATOM   3036  HE2 PHE A 183     140.564 113.096 123.713  1.00 24.00           H  
ATOM   3037  HZ  PHE A 183     142.355 112.445 122.142  1.00 24.00           H  
ATOM   3038  N   SER A 184     136.402 117.491 118.858  1.00 30.00           N  
ATOM   3039  CA  SER A 184     135.351 118.069 118.029  1.00 30.00           C  
ATOM   3040  C   SER A 184     135.910 118.578 116.706  1.00 30.00           C  
ATOM   3041  O   SER A 184     135.236 118.530 115.677  1.00 30.00           O  
ATOM   3042  CB  SER A 184     134.666 119.201 118.769  1.00 20.00           C  
ATOM   3043  OG  SER A 184     133.961 120.026 117.882  1.00 20.00           O  
ATOM   3044  H   SER A 184     136.600 117.902 119.759  1.00 36.00           H  
ATOM   3045  HA  SER A 184     134.615 117.293 117.813  1.00 36.00           H  
ATOM   3046 1HB  SER A 184     133.982 118.790 119.510  1.00 24.00           H  
ATOM   3047 2HB  SER A 184     135.411 119.790 119.303  1.00 24.00           H  
ATOM   3048  HG  SER A 184     134.094 119.651 117.009  1.00 24.00           H  
ATOM   3049  N   GLN A 185     137.145 119.067 116.741  1.00 30.00           N  
ATOM   3050  CA  GLN A 185     137.855 119.440 115.523  1.00 30.00           C  
ATOM   3051  C   GLN A 185     137.596 120.897 115.159  1.00 30.00           C  
ATOM   3052  O   GLN A 185     137.888 121.329 114.045  1.00 30.00           O  
ATOM   3053  CB  GLN A 185     137.444 118.530 114.362  1.00 20.00           C  
ATOM   3054  CG  GLN A 185     137.744 117.058 114.589  1.00 45.00           C  
ATOM   3055  CD  GLN A 185     137.403 116.206 113.382  1.00 45.00           C  
ATOM   3056  OE1 GLN A 185     137.543 116.643 112.236  1.00 45.00           O  
ATOM   3057  NE2 GLN A 185     136.953 114.981 113.632  1.00 45.00           N  
ATOM   3058  H   GLN A 185     137.604 119.182 117.633  1.00 36.00           H  
ATOM   3059  HA  GLN A 185     138.925 119.323 115.697  1.00 36.00           H  
ATOM   3060 1HB  GLN A 185     136.374 118.632 114.181  1.00 24.00           H  
ATOM   3061 2HB  GLN A 185     137.961 118.843 113.455  1.00 24.00           H  
ATOM   3062 1HG  GLN A 185     138.807 116.943 114.801  1.00 54.00           H  
ATOM   3063 2HG  GLN A 185     137.155 116.704 115.435  1.00 54.00           H  
ATOM   3064 1HE2 GLN A 185     136.712 114.372 112.875  1.00 54.00           H  
ATOM   3065 2HE2 GLN A 185     136.855 114.667 114.576  1.00 54.00           H  
ATOM   3066  N   ARG A 186     137.045 121.649 116.106  1.00 30.00           N  
ATOM   3067  CA  ARG A 186     136.979 123.101 115.990  1.00 30.00           C  
ATOM   3068  C   ARG A 186     138.372 123.716 115.980  1.00 30.00           C  
ATOM   3069  O   ARG A 186     139.247 123.309 116.745  1.00 30.00           O  
ATOM   3070  CB  ARG A 186     136.174 123.694 117.136  1.00 20.00           C  
ATOM   3071  CG  ARG A 186     134.882 124.380 116.722  1.00 20.00           C  
ATOM   3072  CD  ARG A 186     133.801 124.163 117.718  1.00 20.00           C  
ATOM   3073  NE  ARG A 186     132.503 123.999 117.083  1.00 20.00           N  
ATOM   3074  CZ  ARG A 186     131.371 124.604 117.491  1.00 20.00           C  
ATOM   3075  NH1 ARG A 186     131.392 125.407 118.531  1.00 20.00           N  
ATOM   3076  NH2 ARG A 186     130.238 124.390 116.845  1.00 20.00           N  
ATOM   3077  H   ARG A 186     136.662 121.203 116.928  1.00 36.00           H  
ATOM   3078  HA  ARG A 186     136.483 123.350 115.051  1.00 36.00           H  
ATOM   3079 1HB  ARG A 186     135.917 122.908 117.845  1.00 24.00           H  
ATOM   3080 2HB  ARG A 186     136.781 124.427 117.666  1.00 24.00           H  
ATOM   3081 1HG  ARG A 186     135.053 125.453 116.630  1.00 24.00           H  
ATOM   3082 2HG  ARG A 186     134.549 123.982 115.763  1.00 24.00           H  
ATOM   3083 1HD  ARG A 186     134.014 123.263 118.295  1.00 24.00           H  
ATOM   3084 2HD  ARG A 186     133.747 125.020 118.389  1.00 24.00           H  
ATOM   3085  HE  ARG A 186     132.447 123.389 116.279  1.00 24.00           H  
ATOM   3086 1HH1 ARG A 186     132.258 125.571 119.025  1.00 24.00           H  
ATOM   3087 2HH1 ARG A 186     130.543 125.861 118.837  1.00 24.00           H  
ATOM   3088 1HH2 ARG A 186     130.221 123.773 116.045  1.00 24.00           H  
ATOM   3089 2HH2 ARG A 186     129.389 124.843 117.150  1.00 24.00           H  
ATOM   3090  N   LYS A 187     138.573 124.700 115.110  1.00 30.00           N  
ATOM   3091  CA  LYS A 187     139.853 125.392 115.017  1.00 30.00           C  
ATOM   3092  C   LYS A 187     140.202 126.082 116.329  1.00 30.00           C  
ATOM   3093  O   LYS A 187     141.360 126.089 116.749  1.00 30.00           O  
ATOM   3094  CB  LYS A 187     139.830 126.411 113.877  1.00 20.00           C  
ATOM   3095  CG  LYS A 187     141.206 126.797 113.351  1.00 20.00           C  
ATOM   3096  CD  LYS A 187     141.140 128.061 112.506  1.00 20.00           C  
ATOM   3097  CE  LYS A 187     140.893 129.291 113.367  1.00 20.00           C  
ATOM   3098  NZ  LYS A 187     139.624 129.978 113.005  1.00 20.00           N  
ATOM   3099  H   LYS A 187     137.820 124.976 114.496  1.00 36.00           H  
ATOM   3100  HA  LYS A 187     140.631 124.655 114.811  1.00 36.00           H  
ATOM   3101 1HB  LYS A 187     139.253 126.010 113.043  1.00 24.00           H  
ATOM   3102 2HB  LYS A 187     139.333 127.321 114.212  1.00 24.00           H  
ATOM   3103 1HG  LYS A 187     141.883 126.966 114.189  1.00 24.00           H  
ATOM   3104 2HG  LYS A 187     141.605 125.985 112.743  1.00 24.00           H  
ATOM   3105 1HD  LYS A 187     142.080 128.188 111.966  1.00 24.00           H  
ATOM   3106 2HD  LYS A 187     140.333 127.970 111.779  1.00 24.00           H  
ATOM   3107 1HE  LYS A 187     140.847 128.998 114.415  1.00 24.00           H  
ATOM   3108 2HE  LYS A 187     141.718 129.992 113.245  1.00 24.00           H  
ATOM   3109 1HZ  LYS A 187     139.497 130.786 113.597  1.00 24.00           H  
ATOM   3110 2HZ  LYS A 187     139.663 130.271 112.039  1.00 24.00           H  
ATOM   3111 3HZ  LYS A 187     138.849 129.343 113.133  1.00 24.00           H  
ATOM   3112  N   GLU A 188     139.195 126.662 116.973  1.00 30.00           N  
ATOM   3113  CA  GLU A 188     139.423 127.601 118.066  1.00 30.00           C  
ATOM   3114  C   GLU A 188     139.806 126.872 119.347  1.00 30.00           C  
ATOM   3115  O   GLU A 188     139.999 127.494 120.392  1.00 30.00           O  
ATOM   3116  CB  GLU A 188     138.175 128.453 118.305  1.00 20.00           C  
ATOM   3117  CG  GLU A 188     137.163 127.832 119.258  1.00 20.00           C  
ATOM   3118  CD  GLU A 188     135.763 127.841 118.711  1.00 20.00           C  
ATOM   3119  OE1 GLU A 188     134.867 128.218 119.428  1.00 20.00           O  
ATOM   3120  OE2 GLU A 188     135.588 127.470 117.574  1.00 20.00           O  
ATOM   3121  H   GLU A 188     138.247 126.447 116.699  1.00 36.00           H  
ATOM   3122  HA  GLU A 188     140.248 128.259 117.790  1.00 36.00           H  
ATOM   3123 1HB  GLU A 188     138.468 129.421 118.713  1.00 24.00           H  
ATOM   3124 2HB  GLU A 188     137.672 128.637 117.356  1.00 24.00           H  
ATOM   3125 1HG  GLU A 188     137.455 126.802 119.461  1.00 24.00           H  
ATOM   3126 2HG  GLU A 188     137.184 128.379 120.200  1.00 24.00           H  
ATOM   3127  N   TYR A 189     139.915 125.551 119.261  1.00 30.00           N  
ATOM   3128  CA  TYR A 189     140.228 124.730 120.425  1.00 30.00           C  
ATOM   3129  C   TYR A 189     141.383 125.323 121.222  1.00 30.00           C  
ATOM   3130  O   TYR A 189     141.411 125.236 122.449  1.00 30.00           O  
ATOM   3131  CB  TYR A 189     140.558 123.298 119.997  1.00 20.00           C  
ATOM   3132  CG  TYR A 189     141.970 123.126 119.481  1.00 20.00           C  
ATOM   3133  CD1 TYR A 189     142.301 123.563 118.207  1.00 20.00           C  
ATOM   3134  CD2 TYR A 189     142.933 122.530 120.282  1.00 20.00           C  
ATOM   3135  CE1 TYR A 189     143.591 123.405 117.736  1.00 20.00           C  
ATOM   3136  CE2 TYR A 189     144.222 122.372 119.812  1.00 20.00           C  
ATOM   3137  CZ  TYR A 189     144.552 122.807 118.544  1.00 20.00           C  
ATOM   3138  OH  TYR A 189     145.836 122.650 118.076  1.00 20.00           O  
ATOM   3139  H   TYR A 189     139.777 125.103 118.366  1.00 36.00           H  
ATOM   3140  HA  TYR A 189     139.354 124.706 121.076  1.00 36.00           H  
ATOM   3141 1HB  TYR A 189     140.420 122.624 120.843  1.00 24.00           H  
ATOM   3142 2HB  TYR A 189     139.869 122.985 119.213  1.00 24.00           H  
ATOM   3143  HD1 TYR A 189     141.545 124.031 117.577  1.00 24.00           H  
ATOM   3144  HD2 TYR A 189     142.672 122.185 121.283  1.00 24.00           H  
ATOM   3145  HE1 TYR A 189     143.851 123.748 116.736  1.00 24.00           H  
ATOM   3146  HE2 TYR A 189     144.978 121.903 120.441  1.00 24.00           H  
ATOM   3147  HH  TYR A 189     146.372 122.225 118.750  1.00 24.00           H  
ATOM   3148  N   VAL A 190     142.334 125.925 120.517  1.00 30.00           N  
ATOM   3149  CA  VAL A 190     143.577 126.373 121.133  1.00 30.00           C  
ATOM   3150  C   VAL A 190     143.333 127.544 122.076  1.00 30.00           C  
ATOM   3151  O   VAL A 190     143.943 127.633 123.142  1.00 30.00           O  
ATOM   3152  CB  VAL A 190     144.590 126.793 120.051  1.00 20.00           C  
ATOM   3153  CG1 VAL A 190     144.216 128.148 119.469  1.00 20.00           C  
ATOM   3154  CG2 VAL A 190     145.992 126.826 120.639  1.00 20.00           C  
ATOM   3155  H   VAL A 190     142.193 126.076 119.528  1.00 36.00           H  
ATOM   3156  HA  VAL A 190     143.998 125.546 121.705  1.00 36.00           H  
ATOM   3157  HB  VAL A 190     144.554 126.071 119.234  1.00 24.00           H  
ATOM   3158 1HG1 VAL A 190     144.943 128.428 118.705  1.00 24.00           H  
ATOM   3159 2HG1 VAL A 190     143.224 128.091 119.021  1.00 24.00           H  
ATOM   3160 3HG1 VAL A 190     144.217 128.896 120.261  1.00 24.00           H  
ATOM   3161 1HG2 VAL A 190     146.703 127.122 119.868  1.00 24.00           H  
ATOM   3162 2HG2 VAL A 190     146.026 127.543 121.459  1.00 24.00           H  
ATOM   3163 3HG2 VAL A 190     146.254 125.835 121.012  1.00 24.00           H  
ATOM   3164  N   ALA A 191     142.437 128.441 121.679  1.00  0.00           N  
ATOM   3165  CA  ALA A 191     142.117 129.614 122.483  1.00  0.00           C  
ATOM   3166  C   ALA A 191     141.763 129.223 123.912  1.00  0.00           C  
ATOM   3167  O   ALA A 191     142.105 129.927 124.862  1.00  0.00           O  
ATOM   3168  CB  ALA A 191     140.975 130.396 121.850  1.00  0.00           C  
ATOM   3169  H   ALA A 191     141.964 128.307 120.796  1.00  0.00           H  
ATOM   3170  HA  ALA A 191     143.002 130.250 122.521  1.00  0.00           H  
ATOM   3171 1HB  ALA A 191     140.749 131.269 122.463  1.00  0.00           H  
ATOM   3172 2HB  ALA A 191     141.266 130.720 120.851  1.00  0.00           H  
ATOM   3173 3HB  ALA A 191     140.093 129.761 121.783  1.00  0.00           H  
ATOM   3174  N   SER A 192     141.075 128.095 124.057  1.00  0.00           N  
ATOM   3175  CA  SER A 192     141.035 127.380 125.327  1.00  0.00           C  
ATOM   3176  C   SER A 192     142.434 126.981 125.779  1.00  0.00           C  
ATOM   3177  O   SER A 192     142.767 127.079 126.960  1.00  0.00           O  
ATOM   3178  CB  SER A 192     140.163 126.146 125.205  1.00 20.00           C  
ATOM   3179  OG  SER A 192     138.882 126.384 125.720  1.00 20.00           O  
ATOM   3180  H   SER A 192     140.566 127.724 123.268  1.00  0.00           H  
ATOM   3181  HA  SER A 192     140.607 128.040 126.083  1.00  0.00           H  
ATOM   3182 1HB  SER A 192     140.089 125.856 124.157  1.00 24.00           H  
ATOM   3183 2HB  SER A 192     140.625 125.319 125.742  1.00 24.00           H  
ATOM   3184  HG  SER A 192     138.884 127.294 126.027  1.00 24.00           H  
ATOM   3185  N   MET A 193     143.250 126.532 124.832  1.00  0.00           N  
ATOM   3186  CA  MET A 193     144.594 126.057 125.140  1.00  0.00           C  
ATOM   3187  C   MET A 193     145.501 127.206 125.560  1.00  0.00           C  
ATOM   3188  O   MET A 193     146.291 127.077 126.496  1.00  0.00           O  
ATOM   3189  CB  MET A 193     145.184 125.325 123.937  1.00 20.00           C  
ATOM   3190  CG  MET A 193     146.580 124.761 124.165  1.00 20.00           C  
ATOM   3191  SD  MET A 193     147.525 124.605 122.636  1.00 20.00           S  
ATOM   3192  CE  MET A 193     146.460 123.521 121.689  1.00 20.00           C  
ATOM   3193  H   MET A 193     142.932 126.518 123.873  1.00  0.00           H  
ATOM   3194  HA  MET A 193     144.532 125.362 125.977  1.00  0.00           H  
ATOM   3195 1HB  MET A 193     144.532 124.498 123.658  1.00 24.00           H  
ATOM   3196 2HB  MET A 193     145.233 126.004 123.085  1.00 24.00           H  
ATOM   3197 1HG  MET A 193     147.128 125.412 124.844  1.00 24.00           H  
ATOM   3198 2HG  MET A 193     146.504 123.776 124.624  1.00 24.00           H  
ATOM   3199 1HE  MET A 193     146.910 123.331 120.714  1.00 24.00           H  
ATOM   3200 2HE  MET A 193     146.334 122.578 122.222  1.00 24.00           H  
ATOM   3201 3HE  MET A 193     145.487 123.995 121.553  1.00 24.00           H  
ATOM   3202  N   VAL A 194     145.384 128.331 124.863  1.00  0.00           N  
ATOM   3203  CA  VAL A 194     146.171 129.516 125.183  1.00  0.00           C  
ATOM   3204  C   VAL A 194     145.879 130.007 126.595  1.00  0.00           C  
ATOM   3205  O   VAL A 194     146.790 130.382 127.332  1.00  0.00           O  
ATOM   3206  CB  VAL A 194     145.870 130.644 124.178  1.00 20.00           C  
ATOM   3207  CG1 VAL A 194     146.418 131.970 124.686  1.00 20.00           C  
ATOM   3208  CG2 VAL A 194     146.463 130.300 122.820  1.00 20.00           C  
ATOM   3209  H   VAL A 194     144.733 128.366 124.092  1.00  0.00           H  
ATOM   3210  HA  VAL A 194     147.228 129.258 125.113  1.00  0.00           H  
ATOM   3211  HB  VAL A 194     144.790 130.758 124.085  1.00 24.00           H  
ATOM   3212 1HG1 VAL A 194     146.196 132.756 123.963  1.00 24.00           H  
ATOM   3213 2HG1 VAL A 194     145.953 132.214 125.641  1.00 24.00           H  
ATOM   3214 3HG1 VAL A 194     147.497 131.891 124.815  1.00 24.00           H  
ATOM   3215 1HG2 VAL A 194     146.246 131.102 122.115  1.00 24.00           H  
ATOM   3216 2HG2 VAL A 194     147.543 130.181 122.914  1.00 24.00           H  
ATOM   3217 3HG2 VAL A 194     146.026 129.370 122.457  1.00 24.00           H  
ATOM   3218  N   PHE A 195     144.603 130.001 126.966  1.00  0.00           N  
ATOM   3219  CA  PHE A 195     144.197 130.371 128.316  1.00  0.00           C  
ATOM   3220  C   PHE A 195     144.739 129.385 129.344  1.00  0.00           C  
ATOM   3221  O   PHE A 195     145.181 129.779 130.423  1.00  0.00           O  
ATOM   3222  CB  PHE A 195     142.671 130.433 128.417  1.00 20.00           C  
ATOM   3223  CG  PHE A 195     142.071 131.649 127.773  1.00 20.00           C  
ATOM   3224  CD1 PHE A 195     142.715 132.876 127.838  1.00 20.00           C  
ATOM   3225  CD2 PHE A 195     140.860 131.571 127.101  1.00 20.00           C  
ATOM   3226  CE1 PHE A 195     142.163 133.996 127.246  1.00 20.00           C  
ATOM   3227  CE2 PHE A 195     140.307 132.688 126.507  1.00 20.00           C  
ATOM   3228  CZ  PHE A 195     140.959 133.902 126.580  1.00 20.00           C  
ATOM   3229  H   PHE A 195     143.897 129.735 126.295  1.00  0.00           H  
ATOM   3230  HA  PHE A 195     144.602 131.358 128.542  1.00  0.00           H  
ATOM   3231 1HB  PHE A 195     142.240 129.550 127.946  1.00 24.00           H  
ATOM   3232 2HB  PHE A 195     142.376 130.422 129.465  1.00 24.00           H  
ATOM   3233  HD1 PHE A 195     143.667 132.950 128.364  1.00 24.00           H  
ATOM   3234  HD2 PHE A 195     140.345 130.611 127.043  1.00 24.00           H  
ATOM   3235  HE1 PHE A 195     142.679 134.954 127.305  1.00 24.00           H  
ATOM   3236  HE2 PHE A 195     139.355 132.612 125.981  1.00 24.00           H  
ATOM   3237  HZ  PHE A 195     140.523 134.785 126.114  1.00 24.00           H  
ATOM   3238  N   SER A 196     144.702 128.102 129.002  1.00  0.00           N  
ATOM   3239  CA  SER A 196     145.181 127.056 129.898  1.00  0.00           C  
ATOM   3240  C   SER A 196     146.679 127.187 130.145  1.00  0.00           C  
ATOM   3241  O   SER A 196     147.153 126.986 131.263  1.00  0.00           O  
ATOM   3242  CB  SER A 196     144.873 125.690 129.318  1.00 20.00           C  
ATOM   3243  OG  SER A 196     145.277 124.671 130.190  1.00 20.00           O  
ATOM   3244  H   SER A 196     144.332 127.844 128.098  1.00  0.00           H  
ATOM   3245  HA  SER A 196     144.666 127.157 130.854  1.00  0.00           H  
ATOM   3246 1HB  SER A 196     143.802 125.608 129.129  1.00 24.00           H  
ATOM   3247 2HB  SER A 196     145.382 125.577 128.362  1.00 24.00           H  
ATOM   3248  HG  SER A 196     145.657 125.112 130.954  1.00 24.00           H  
ATOM   3249  N   LEU A 197     147.419 127.524 129.095  1.00  0.00           N  
ATOM   3250  CA  LEU A 197     148.860 127.716 129.203  1.00  0.00           C  
ATOM   3251  C   LEU A 197     149.192 128.904 130.097  1.00  0.00           C  
ATOM   3252  O   LEU A 197     150.069 128.821 130.956  1.00  0.00           O  
ATOM   3253  CB  LEU A 197     149.474 127.927 127.813  1.00 20.00           C  
ATOM   3254  CG  LEU A 197     150.941 127.505 127.662  1.00 20.00           C  
ATOM   3255  CD1 LEU A 197     151.472 127.985 126.318  1.00 20.00           C  
ATOM   3256  CD2 LEU A 197     151.756 128.082 128.810  1.00 20.00           C  
ATOM   3257  H   LEU A 197     146.972 127.651 128.198  1.00  0.00           H  
ATOM   3258  HA  LEU A 197     149.296 126.821 129.647  1.00  0.00           H  
ATOM   3259 1HB  LEU A 197     148.890 127.363 127.087  1.00 24.00           H  
ATOM   3260 2HB  LEU A 197     149.405 128.985 127.560  1.00 24.00           H  
ATOM   3261  HG  LEU A 197     151.010 126.417 127.679  1.00 24.00           H  
ATOM   3262 1HD1 LEU A 197     152.514 127.685 126.211  1.00 24.00           H  
ATOM   3263 2HD1 LEU A 197     150.883 127.542 125.515  1.00 24.00           H  
ATOM   3264 3HD1 LEU A 197     151.400 129.071 126.266  1.00 24.00           H  
ATOM   3265 1HD2 LEU A 197     152.798 127.781 128.703  1.00 24.00           H  
ATOM   3266 2HD2 LEU A 197     151.688 129.170 128.794  1.00 24.00           H  
ATOM   3267 3HD2 LEU A 197     151.366 127.708 129.757  1.00 24.00           H  
ATOM   3268  N   ALA A 198     148.485 130.010 129.888  1.00  0.00           N  
ATOM   3269  CA  ALA A 198     148.757 131.242 130.619  1.00  0.00           C  
ATOM   3270  C   ALA A 198     148.491 131.070 132.109  1.00  0.00           C  
ATOM   3271  O   ALA A 198     149.259 131.545 132.945  1.00  0.00           O  
ATOM   3272  CB  ALA A 198     147.920 132.384 130.061  1.00 20.00           C  
ATOM   3273  H   ALA A 198     147.740 129.997 129.206  1.00  0.00           H  
ATOM   3274  HA  ALA A 198     149.813 131.484 130.494  1.00  0.00           H  
ATOM   3275 1HB  ALA A 198     148.135 133.298 130.617  1.00 24.00           H  
ATOM   3276 2HB  ALA A 198     148.164 132.534 129.009  1.00 24.00           H  
ATOM   3277 3HB  ALA A 198     146.864 132.141 130.157  1.00 24.00           H  
ATOM   3278  N   MET A 199     147.399 130.387 132.434  1.00  0.00           N  
ATOM   3279  CA  MET A 199     147.009 130.183 133.824  1.00  0.00           C  
ATOM   3280  C   MET A 199     148.047 129.356 134.572  1.00  0.00           C  
ATOM   3281  O   MET A 199     148.329 129.607 135.744  1.00  0.00           O  
ATOM   3282  CB  MET A 199     145.640 129.510 133.895  1.00 20.00           C  
ATOM   3283  CG  MET A 199     144.465 130.477 133.937  1.00 20.00           C  
ATOM   3284  SD  MET A 199     143.579 130.427 135.507  1.00 20.00           S  
ATOM   3285  CE  MET A 199     142.284 131.626 135.203  1.00 20.00           C  
ATOM   3286  H   MET A 199     146.824 129.999 131.700  1.00  0.00           H  
ATOM   3287  HA  MET A 199     146.948 131.155 134.313  1.00  0.00           H  
ATOM   3288 1HB  MET A 199     145.508 128.862 133.030  1.00 24.00           H  
ATOM   3289 2HB  MET A 199     145.588 128.882 134.786  1.00 24.00           H  
ATOM   3290 1HG  MET A 199     144.823 131.492 133.775  1.00 24.00           H  
ATOM   3291 2HG  MET A 199     143.764 130.232 133.139  1.00 24.00           H  
ATOM   3292 1HE  MET A 199     141.650 131.708 136.086  1.00 24.00           H  
ATOM   3293 2HE  MET A 199     142.730 132.597 134.984  1.00 24.00           H  
ATOM   3294 3HE  MET A 199     141.682 131.303 134.353  1.00 24.00           H  
ATOM   3295  N   GLY A 200     148.614 128.368 133.888  1.00  0.00           N  
ATOM   3296  CA  GLY A 200     149.532 127.427 134.518  1.00  0.00           C  
ATOM   3297  C   GLY A 200     150.791 128.130 135.009  1.00  0.00           C  
ATOM   3298  O   GLY A 200     151.206 127.953 136.154  1.00  0.00           O  
ATOM   3299  H   GLY A 200     148.403 128.266 132.905  1.00  0.00           H  
ATOM   3300 1HA  GLY A 200     149.033 126.939 135.356  1.00  0.00           H  
ATOM   3301 2HA  GLY A 200     149.800 126.648 133.806  1.00  0.00           H  
ATOM   3302  N   TRP A 201     151.394 128.929 134.135  1.00  0.00           N  
ATOM   3303  CA  TRP A 201     152.664 129.577 134.440  1.00  0.00           C  
ATOM   3304  C   TRP A 201     152.523 130.546 135.607  1.00  0.00           C  
ATOM   3305  O   TRP A 201     153.394 130.621 136.474  1.00  0.00           O  
ATOM   3306  CB  TRP A 201     153.190 130.324 133.213  1.00 20.00           C  
ATOM   3307  CG  TRP A 201     153.935 129.447 132.252  1.00 20.00           C  
ATOM   3308  CD1 TRP A 201     153.507 129.034 131.026  1.00 20.00           C  
ATOM   3309  CD2 TRP A 201     155.250 128.868 132.434  1.00 20.00           C  
ATOM   3310  NE1 TRP A 201     154.459 128.241 130.435  1.00 20.00           N  
ATOM   3311  CE2 TRP A 201     155.533 128.130 131.282  1.00 20.00           C  
ATOM   3312  CE3 TRP A 201     156.195 128.918 133.467  1.00 20.00           C  
ATOM   3313  CZ2 TRP A 201     156.725 127.439 131.128  1.00 20.00           C  
ATOM   3314  CZ3 TRP A 201     157.390 128.226 133.311  1.00 20.00           C  
ATOM   3315  CH2 TRP A 201     157.648 127.507 132.172  1.00 20.00           C  
ATOM   3316  H   TRP A 201     150.962 129.092 133.237  1.00  0.00           H  
ATOM   3317  HA  TRP A 201     153.387 128.809 134.717  1.00  0.00           H  
ATOM   3318 1HB  TRP A 201     152.356 130.783 132.682  1.00 24.00           H  
ATOM   3319 2HB  TRP A 201     153.856 131.125 133.533  1.00 24.00           H  
ATOM   3320  HD1 TRP A 201     152.549 129.295 130.580  1.00 24.00           H  
ATOM   3321  HE1 TRP A 201     154.383 127.808 129.526  1.00 24.00           H  
ATOM   3322  HE3 TRP A 201     155.996 129.489 134.372  1.00 24.00           H  
ATOM   3323  HZ2 TRP A 201     156.948 126.862 130.231  1.00 24.00           H  
ATOM   3324  HZ3 TRP A 201     158.120 128.269 134.120  1.00 24.00           H  
ATOM   3325  HH2 TRP A 201     158.596 126.976 132.083  1.00 24.00           H  
ATOM   3326  N   THR A 202     151.420 131.287 135.623  1.00  0.00           N  
ATOM   3327  CA  THR A 202     151.111 132.177 136.736  1.00  0.00           C  
ATOM   3328  C   THR A 202     150.908 131.395 138.027  1.00  0.00           C  
ATOM   3329  O   THR A 202     151.278 131.854 139.107  1.00  0.00           O  
ATOM   3330  CB  THR A 202     149.858 133.021 136.439  1.00 20.00           C  
ATOM   3331  OG1 THR A 202     148.684 132.279 136.795  1.00 20.00           O  
ATOM   3332  CG2 THR A 202     149.796 133.384 134.964  1.00 20.00           C  
ATOM   3333  H   THR A 202     150.779 131.232 134.845  1.00  0.00           H  
ATOM   3334  HA  THR A 202     151.954 132.853 136.882  1.00  0.00           H  
ATOM   3335  HB  THR A 202     149.887 133.935 137.032  1.00 24.00           H  
ATOM   3336  HG1 THR A 202     148.941 131.420 137.139  1.00 24.00           H  
ATOM   3337 1HG2 THR A 202     148.904 133.981 134.773  1.00 24.00           H  
ATOM   3338 2HG2 THR A 202     150.682 133.958 134.693  1.00 24.00           H  
ATOM   3339 3HG2 THR A 202     149.758 132.474 134.367  1.00 24.00           H  
ATOM   3340  N   ASN A 203     150.318 130.210 137.908  1.00  0.00           N  
ATOM   3341  CA  ASN A 203     150.132 129.329 139.055  1.00  0.00           C  
ATOM   3342  C   ASN A 203     151.469 128.838 139.595  1.00  0.00           C  
ATOM   3343  O   ASN A 203     151.544 128.304 140.701  1.00  0.00           O  
ATOM   3344  CB  ASN A 203     149.241 128.156 138.688  1.00 20.00           C  
ATOM   3345  CG  ASN A 203     147.786 128.529 138.639  1.00 20.00           C  
ATOM   3346  OD1 ASN A 203     147.131 128.661 139.680  1.00 20.00           O  
ATOM   3347  ND2 ASN A 203     147.266 128.700 137.451  1.00 20.00           N  
ATOM   3348  H   ASN A 203     149.989 129.913 137.001  1.00  0.00           H  
ATOM   3349  HA  ASN A 203     149.649 129.895 139.853  1.00  0.00           H  
ATOM   3350 1HB  ASN A 203     149.537 127.765 137.713  1.00 24.00           H  
ATOM   3351 2HB  ASN A 203     149.376 127.355 139.415  1.00 24.00           H  
ATOM   3352 1HD2 ASN A 203     146.301 128.949 137.358  1.00 24.00           H  
ATOM   3353 2HD2 ASN A 203     147.833 128.583 136.636  1.00 24.00           H  
ATOM   3354  N   MET A 204     152.523 129.023 138.807  1.00 30.00           N  
ATOM   3355  CA  MET A 204     153.883 128.802 139.284  1.00 30.00           C  
ATOM   3356  C   MET A 204     154.210 129.713 140.460  1.00 30.00           C  
ATOM   3357  O   MET A 204     155.042 129.379 141.304  1.00 30.00           O  
ATOM   3358  CB  MET A 204     154.882 129.018 138.148  1.00 20.00           C  
ATOM   3359  CG  MET A 204     156.256 128.412 138.394  1.00 20.00           C  
ATOM   3360  SD  MET A 204     157.092 127.941 136.866  1.00 20.00           S  
ATOM   3361  CE  MET A 204     158.745 128.551 137.183  1.00 20.00           C  
ATOM   3362  H   MET A 204     152.378 129.325 137.854  1.00 36.00           H  
ATOM   3363  HA  MET A 204     153.965 127.772 139.631  1.00 36.00           H  
ATOM   3364 1HB  MET A 204     154.486 128.587 137.229  1.00 24.00           H  
ATOM   3365 2HB  MET A 204     155.013 130.088 137.978  1.00 24.00           H  
ATOM   3366 1HG  MET A 204     156.882 129.132 138.921  1.00 24.00           H  
ATOM   3367 2HG  MET A 204     156.156 127.525 139.019  1.00 24.00           H  
ATOM   3368 1HE  MET A 204     159.383 128.335 136.326  1.00 24.00           H  
ATOM   3369 2HE  MET A 204     158.710 129.629 137.347  1.00 24.00           H  
ATOM   3370 3HE  MET A 204     159.150 128.063 138.069  1.00 24.00           H  
ATOM   3371  N   LEU A 205     153.551 130.866 140.510  1.00 30.00           N  
ATOM   3372  CA  LEU A 205     153.683 131.775 141.642  1.00 30.00           C  
ATOM   3373  C   LEU A 205     153.280 131.095 142.944  1.00 30.00           C  
ATOM   3374  O   LEU A 205     153.799 131.420 144.012  1.00 30.00           O  
ATOM   3375  CB  LEU A 205     152.819 133.024 141.422  1.00 20.00           C  
ATOM   3376  CG  LEU A 205     153.533 134.221 140.782  1.00 20.00           C  
ATOM   3377  CD1 LEU A 205     153.898 135.231 141.861  1.00 20.00           C  
ATOM   3378  CD2 LEU A 205     154.772 133.738 140.043  1.00 20.00           C  
ATOM   3379  H   LEU A 205     152.944 131.119 139.743  1.00 36.00           H  
ATOM   3380  HA  LEU A 205     154.726 132.079 141.722  1.00 36.00           H  
ATOM   3381 1HB  LEU A 205     151.980 132.757 140.781  1.00 24.00           H  
ATOM   3382 2HB  LEU A 205     152.426 133.348 142.385  1.00 24.00           H  
ATOM   3383  HG  LEU A 205     152.860 134.713 140.079  1.00 24.00           H  
ATOM   3384 1HD1 LEU A 205     154.405 136.083 141.406  1.00 24.00           H  
ATOM   3385 2HD1 LEU A 205     152.992 135.574 142.360  1.00 24.00           H  
ATOM   3386 3HD1 LEU A 205     154.559 134.763 142.589  1.00 24.00           H  
ATOM   3387 1HD2 LEU A 205     155.279 134.590 139.588  1.00 24.00           H  
ATOM   3388 2HD2 LEU A 205     155.447 133.248 140.745  1.00 24.00           H  
ATOM   3389 3HD2 LEU A 205     154.481 133.032 139.266  1.00 24.00           H  
ATOM   3390  N   TYR A 206     152.351 130.149 142.849  1.00 30.00           N  
ATOM   3391  CA  TYR A 206     151.894 129.405 144.016  1.00 30.00           C  
ATOM   3392  C   TYR A 206     153.045 128.663 144.683  1.00 30.00           C  
ATOM   3393  O   TYR A 206     153.170 128.662 145.908  1.00 30.00           O  
ATOM   3394  CB  TYR A 206     150.787 128.423 143.625  1.00 20.00           C  
ATOM   3395  CG  TYR A 206     150.701 127.209 144.524  1.00 20.00           C  
ATOM   3396  CD1 TYR A 206     150.970 127.330 145.879  1.00 20.00           C  
ATOM   3397  CD2 TYR A 206     150.355 125.976 143.992  1.00 20.00           C  
ATOM   3398  CE1 TYR A 206     150.892 126.221 146.700  1.00 20.00           C  
ATOM   3399  CE2 TYR A 206     150.277 124.868 144.813  1.00 20.00           C  
ATOM   3400  CZ  TYR A 206     150.544 124.987 146.161  1.00 20.00           C  
ATOM   3401  OH  TYR A 206     150.466 123.883 146.979  1.00 20.00           O  
ATOM   3402  H   TYR A 206     151.952 129.941 141.945  1.00 36.00           H  
ATOM   3403  HA  TYR A 206     151.492 130.112 144.742  1.00 36.00           H  
ATOM   3404 1HB  TYR A 206     149.823 128.933 143.650  1.00 24.00           H  
ATOM   3405 2HB  TYR A 206     150.949 128.080 142.604  1.00 24.00           H  
ATOM   3406  HD1 TYR A 206     151.243 128.299 146.297  1.00 24.00           H  
ATOM   3407  HD2 TYR A 206     150.144 125.881 142.927  1.00 24.00           H  
ATOM   3408  HE1 TYR A 206     151.103 126.316 147.765  1.00 24.00           H  
ATOM   3409  HE2 TYR A 206     150.005 123.898 144.395  1.00 24.00           H  
ATOM   3410  HH  TYR A 206     150.216 123.117 146.457  1.00 24.00           H  
ATOM   3411  N   TYR A 207     153.886 128.033 143.870  1.00 30.00           N  
ATOM   3412  CA  TYR A 207     154.873 127.085 144.373  1.00 30.00           C  
ATOM   3413  C   TYR A 207     156.018 127.803 145.076  1.00 30.00           C  
ATOM   3414  O   TYR A 207     156.909 127.167 145.639  1.00 30.00           O  
ATOM   3415  CB  TYR A 207     155.411 126.217 143.233  1.00 20.00           C  
ATOM   3416  CG  TYR A 207     154.722 124.876 143.110  1.00 20.00           C  
ATOM   3417  CD1 TYR A 207     153.819 124.652 142.081  1.00 20.00           C  
ATOM   3418  CD2 TYR A 207     154.994 123.870 144.025  1.00 20.00           C  
ATOM   3419  CE1 TYR A 207     153.190 123.427 141.968  1.00 20.00           C  
ATOM   3420  CE2 TYR A 207     154.365 122.645 143.912  1.00 20.00           C  
ATOM   3421  CZ  TYR A 207     153.466 122.423 142.889  1.00 20.00           C  
ATOM   3422  OH  TYR A 207     152.840 121.203 142.776  1.00 20.00           O  
ATOM   3423  H   TYR A 207     153.841 128.215 142.877  1.00 36.00           H  
ATOM   3424  HA  TYR A 207     154.390 126.438 145.105  1.00 36.00           H  
ATOM   3425 1HB  TYR A 207     155.297 126.747 142.286  1.00 24.00           H  
ATOM   3426 2HB  TYR A 207     156.476 126.040 143.382  1.00 24.00           H  
ATOM   3427  HD1 TYR A 207     153.606 125.443 141.361  1.00 24.00           H  
ATOM   3428  HD2 TYR A 207     155.703 124.046 144.834  1.00 24.00           H  
ATOM   3429  HE1 TYR A 207     152.481 123.252 141.160  1.00 24.00           H  
ATOM   3430  HE2 TYR A 207     154.578 121.855 144.632  1.00 24.00           H  
ATOM   3431  HH  TYR A 207     153.133 120.627 143.487  1.00 24.00           H  
ATOM   3432  N   THR A 208     155.989 129.131 145.039  1.00 30.00           N  
ATOM   3433  CA  THR A 208     156.984 129.939 145.733  1.00 30.00           C  
ATOM   3434  C   THR A 208     156.975 129.658 147.230  1.00 30.00           C  
ATOM   3435  O   THR A 208     158.009 129.735 147.893  1.00 30.00           O  
ATOM   3436  CB  THR A 208     156.749 131.441 145.487  1.00 20.00           C  
ATOM   3437  OG1 THR A 208     155.383 131.767 145.777  1.00 20.00           O  
ATOM   3438  CG2 THR A 208     157.056 131.799 144.041  1.00 20.00           C  
ATOM   3439  H   THR A 208     155.258 129.592 144.516  1.00 36.00           H  
ATOM   3440  HA  THR A 208     157.970 129.679 145.348  1.00 36.00           H  
ATOM   3441  HB  THR A 208     157.394 132.022 146.145  1.00 24.00           H  
ATOM   3442  HG1 THR A 208     154.919 130.975 146.060  1.00 24.00           H  
ATOM   3443 1HG2 THR A 208     156.884 132.864 143.886  1.00 24.00           H  
ATOM   3444 2HG2 THR A 208     158.096 131.563 143.821  1.00 24.00           H  
ATOM   3445 3HG2 THR A 208     156.406 131.227 143.379  1.00 24.00           H  
ATOM   3446  N   ARG A 209     155.800 129.332 147.758  1.00 30.00           N  
ATOM   3447  CA  ARG A 209     155.642 129.097 149.189  1.00 30.00           C  
ATOM   3448  C   ARG A 209     156.489 127.917 149.650  1.00 30.00           C  
ATOM   3449  O   ARG A 209     156.665 126.943 148.919  1.00 30.00           O  
ATOM   3450  CB  ARG A 209     154.183 128.833 149.530  1.00 20.00           C  
ATOM   3451  CG  ARG A 209     153.710 127.413 149.265  1.00 20.00           C  
ATOM   3452  CD  ARG A 209     152.246 127.273 149.475  1.00 20.00           C  
ATOM   3453  NE  ARG A 209     151.488 128.188 148.636  1.00 20.00           N  
ATOM   3454  CZ  ARG A 209     150.143 128.238 148.580  1.00 20.00           C  
ATOM   3455  NH1 ARG A 209     149.423 127.421 149.317  1.00 20.00           N  
ATOM   3456  NH2 ARG A 209     149.546 129.108 147.784  1.00 20.00           N  
ATOM   3457  H   ARG A 209     154.996 129.244 147.154  1.00 36.00           H  
ATOM   3458  HA  ARG A 209     155.969 129.989 149.724  1.00 36.00           H  
ATOM   3459 1HB  ARG A 209     154.012 129.046 150.584  1.00 24.00           H  
ATOM   3460 2HB  ARG A 209     153.547 129.506 148.953  1.00 24.00           H  
ATOM   3461 1HG  ARG A 209     153.936 127.141 148.234  1.00 24.00           H  
ATOM   3462 2HG  ARG A 209     154.221 126.727 149.942  1.00 24.00           H  
ATOM   3463 1HD  ARG A 209     151.940 126.256 149.233  1.00 24.00           H  
ATOM   3464 2HD  ARG A 209     152.006 127.486 150.516  1.00 24.00           H  
ATOM   3465  HE  ARG A 209     152.007 128.832 148.054  1.00 24.00           H  
ATOM   3466 1HH1 ARG A 209     149.879 126.756 149.926  1.00 24.00           H  
ATOM   3467 2HH1 ARG A 209     148.415 127.458 149.275  1.00 24.00           H  
ATOM   3468 1HH2 ARG A 209     150.100 129.736 147.217  1.00 24.00           H  
ATOM   3469 2HH2 ARG A 209     148.539 129.145 147.742  1.00 24.00           H  
ATOM   3470  N   GLY A 210     157.011 128.012 150.868  1.00 30.00           N  
ATOM   3471  CA  GLY A 210     158.094 127.139 151.307  1.00 30.00           C  
ATOM   3472  C   GLY A 210     159.454 127.754 151.003  1.00 30.00           C  
ATOM   3473  O   GLY A 210     160.488 127.238 151.429  1.00 30.00           O  
ATOM   3474  H   GLY A 210     156.650 128.706 151.506  1.00 36.00           H  
ATOM   3475 1HA  GLY A 210     158.003 126.957 152.378  1.00 36.00           H  
ATOM   3476 2HA  GLY A 210     158.008 126.174 150.809  1.00 36.00           H  
ATOM   3477  N   PHE A 211     159.447 128.858 150.265  1.00 30.00           N  
ATOM   3478  CA  PHE A 211     160.562 129.798 150.282  1.00 30.00           C  
ATOM   3479  C   PHE A 211     160.195 131.075 151.027  1.00 30.00           C  
ATOM   3480  O   PHE A 211     159.278 131.794 150.630  1.00 30.00           O  
ATOM   3481  CB  PHE A 211     160.994 130.140 148.855  1.00 20.00           C  
ATOM   3482  CG  PHE A 211     161.355 128.940 148.027  1.00 20.00           C  
ATOM   3483  CD1 PHE A 211     162.601 128.344 148.149  1.00 20.00           C  
ATOM   3484  CD2 PHE A 211     160.449 128.404 147.124  1.00 20.00           C  
ATOM   3485  CE1 PHE A 211     162.934 127.240 147.388  1.00 20.00           C  
ATOM   3486  CE2 PHE A 211     160.779 127.300 146.362  1.00 20.00           C  
ATOM   3487  CZ  PHE A 211     162.023 126.717 146.494  1.00 20.00           C  
ATOM   3488  H   PHE A 211     158.649 129.052 149.677  1.00 36.00           H  
ATOM   3489  HA  PHE A 211     161.402 129.330 150.798  1.00 36.00           H  
ATOM   3490 1HB  PHE A 211     160.190 130.673 148.349  1.00 24.00           H  
ATOM   3491 2HB  PHE A 211     161.857 130.804 148.886  1.00 24.00           H  
ATOM   3492  HD1 PHE A 211     163.322 128.756 148.856  1.00 24.00           H  
ATOM   3493  HD2 PHE A 211     159.466 128.865 147.019  1.00 24.00           H  
ATOM   3494  HE1 PHE A 211     163.917 126.782 147.494  1.00 24.00           H  
ATOM   3495  HE2 PHE A 211     160.058 126.889 145.656  1.00 24.00           H  
ATOM   3496  HZ  PHE A 211     162.285 125.848 145.893  1.00 24.00           H  
ATOM   3497  N   GLN A 212     160.916 131.352 152.108  1.00 30.00           N  
ATOM   3498  CA  GLN A 212     160.447 132.288 153.122  1.00 30.00           C  
ATOM   3499  C   GLN A 212     160.359 133.704 152.567  1.00 30.00           C  
ATOM   3500  O   GLN A 212     159.377 134.410 152.796  1.00 30.00           O  
ATOM   3501  CB  GLN A 212     161.371 132.262 154.343  1.00 20.00           C  
ATOM   3502  CG  GLN A 212     161.422 133.571 155.113  1.00 20.00           C  
ATOM   3503  CD  GLN A 212     160.636 133.511 156.409  1.00 20.00           C  
ATOM   3504  OE1 GLN A 212     160.247 132.433 156.866  1.00 20.00           O  
ATOM   3505  NE2 GLN A 212     160.398 134.672 157.009  1.00 20.00           N  
ATOM   3506  H   GLN A 212     161.812 130.903 152.229  1.00 36.00           H  
ATOM   3507  HA  GLN A 212     159.448 131.986 153.435  1.00 36.00           H  
ATOM   3508 1HB  GLN A 212     161.044 131.481 155.030  1.00 24.00           H  
ATOM   3509 2HB  GLN A 212     162.385 132.017 154.027  1.00 24.00           H  
ATOM   3510 1HG  GLN A 212     162.461 133.798 155.353  1.00 24.00           H  
ATOM   3511 2HG  GLN A 212     161.000 134.362 154.493  1.00 24.00           H  
ATOM   3512 1HE2 GLN A 212     159.884 134.696 157.867  1.00 24.00           H  
ATOM   3513 2HE2 GLN A 212     160.732 135.523 156.603  1.00 24.00           H  
ATOM   3514  N   GLN A 213     161.390 134.113 151.837  1.00 30.00           N  
ATOM   3515  CA  GLN A 213     161.428 135.444 151.242  1.00 30.00           C  
ATOM   3516  C   GLN A 213     160.459 135.552 150.072  1.00 30.00           C  
ATOM   3517  O   GLN A 213     159.635 136.465 150.019  1.00 30.00           O  
ATOM   3518  CB  GLN A 213     162.848 135.783 150.779  1.00 20.00           C  
ATOM   3519  CG  GLN A 213     163.478 136.955 151.511  1.00 20.00           C  
ATOM   3520  CD  GLN A 213     163.364 136.825 153.018  1.00 20.00           C  
ATOM   3521  OE1 GLN A 213     163.983 135.948 153.628  1.00 20.00           O  
ATOM   3522  NE2 GLN A 213     162.572 137.698 153.629  1.00 20.00           N  
ATOM   3523  H   GLN A 213     162.168 133.486 151.689  1.00 36.00           H  
ATOM   3524  HA  GLN A 213     161.126 136.169 151.998  1.00 36.00           H  
ATOM   3525 1HB  GLN A 213     163.492 134.915 150.916  1.00 24.00           H  
ATOM   3526 2HB  GLN A 213     162.836 136.018 149.715  1.00 24.00           H  
ATOM   3527 1HG  GLN A 213     164.535 137.007 151.251  1.00 24.00           H  
ATOM   3528 2HG  GLN A 213     162.973 137.873 151.209  1.00 24.00           H  
ATOM   3529 1HE2 GLN A 213     162.457 137.661 154.623  1.00 24.00           H  
ATOM   3530 2HE2 GLN A 213     162.089 138.394 153.096  1.00 24.00           H  
ATOM   3531  N   MET A 214     160.564 134.615 149.135  1.00 30.00           N  
ATOM   3532  CA  MET A 214     159.683 134.592 147.974  1.00 30.00           C  
ATOM   3533  C   MET A 214     158.245 134.294 148.378  1.00 30.00           C  
ATOM   3534  O   MET A 214     157.303 134.852 147.815  1.00 30.00           O  
ATOM   3535  CB  MET A 214     160.176 133.564 146.958  1.00 20.00           C  
ATOM   3536  CG  MET A 214     159.951 133.956 145.504  1.00 20.00           C  
ATOM   3537  SD  MET A 214     161.339 134.876 144.810  1.00 20.00           S  
ATOM   3538  CE  MET A 214     160.643 135.410 143.249  1.00 20.00           C  
ATOM   3539  H   MET A 214     161.271 133.901 149.231  1.00 36.00           H  
ATOM   3540  HA  MET A 214     159.697 135.578 147.509  1.00 36.00           H  
ATOM   3541 1HB  MET A 214     161.243 133.397 147.098  1.00 24.00           H  
ATOM   3542 2HB  MET A 214     159.671 132.612 147.129  1.00 24.00           H  
ATOM   3543 1HG  MET A 214     159.798 133.059 144.905  1.00 24.00           H  
ATOM   3544 2HG  MET A 214     159.056 134.573 145.428  1.00 24.00           H  
ATOM   3545 1HE  MET A 214     161.383 135.994 142.702  1.00 24.00           H  
ATOM   3546 2HE  MET A 214     160.359 134.538 142.660  1.00 24.00           H  
ATOM   3547 3HE  MET A 214     159.761 136.025 143.435  1.00 24.00           H  
ATOM   3548  N   GLY A 215     158.083 133.410 149.357  1.00 30.00           N  
ATOM   3549  CA  GLY A 215     156.759 132.958 149.769  1.00 30.00           C  
ATOM   3550  C   GLY A 215     155.960 134.092 150.397  1.00 30.00           C  
ATOM   3551  O   GLY A 215     154.776 134.264 150.109  1.00 30.00           O  
ATOM   3552  H   GLY A 215     158.897 133.042 149.828  1.00 36.00           H  
ATOM   3553 1HA  GLY A 215     156.223 132.566 148.904  1.00 36.00           H  
ATOM   3554 2HA  GLY A 215     156.860 132.140 150.481  1.00 36.00           H  
ATOM   3555  N   ILE A 216     156.615 134.864 151.258  1.00 30.00           N  
ATOM   3556  CA  ILE A 216     155.988 136.027 151.875  1.00 30.00           C  
ATOM   3557  C   ILE A 216     155.650 137.087 150.835  1.00 30.00           C  
ATOM   3558  O   ILE A 216     154.622 137.757 150.930  1.00 30.00           O  
ATOM   3559  CB  ILE A 216     156.903 136.637 152.953  1.00 20.00           C  
ATOM   3560  CG1 ILE A 216     157.047 135.677 154.137  1.00 20.00           C  
ATOM   3561  CG2 ILE A 216     156.359 137.980 153.414  1.00 20.00           C  
ATOM   3562  CD1 ILE A 216     158.247 135.961 155.011  1.00 20.00           C  
ATOM   3563  H   ILE A 216     157.572 134.640 151.490  1.00 36.00           H  
ATOM   3564  HA  ILE A 216     155.061 135.708 152.350  1.00 36.00           H  
ATOM   3565  HB  ILE A 216     157.902 136.782 152.542  1.00 24.00           H  
ATOM   3566 1HG1 ILE A 216     156.153 135.729 154.757  1.00 24.00           H  
ATOM   3567 2HG1 ILE A 216     157.129 134.654 153.769  1.00 24.00           H  
ATOM   3568 1HG2 ILE A 216     157.017 138.396 154.176  1.00 24.00           H  
ATOM   3569 2HG2 ILE A 216     156.307 138.662 152.567  1.00 24.00           H  
ATOM   3570 3HG2 ILE A 216     155.361 137.844 153.832  1.00 24.00           H  
ATOM   3571 1HD1 ILE A 216     158.281 135.240 155.828  1.00 24.00           H  
ATOM   3572 2HD1 ILE A 216     159.158 135.880 154.417  1.00 24.00           H  
ATOM   3573 3HD1 ILE A 216     158.169 136.968 155.420  1.00 24.00           H  
ATOM   3574  N   TYR A 217     156.521 137.235 149.843  1.00 30.00           N  
ATOM   3575  CA  TYR A 217     156.284 138.167 148.748  1.00 30.00           C  
ATOM   3576  C   TYR A 217     155.024 137.800 147.974  1.00 30.00           C  
ATOM   3577  O   TYR A 217     154.249 138.672 147.580  1.00 30.00           O  
ATOM   3578  CB  TYR A 217     157.491 138.207 147.808  1.00 20.00           C  
ATOM   3579  CG  TYR A 217     157.282 139.071 146.583  1.00 20.00           C  
ATOM   3580  CD1 TYR A 217     157.691 138.618 145.337  1.00 20.00           C  
ATOM   3581  CD2 TYR A 217     156.684 140.316 146.707  1.00 20.00           C  
ATOM   3582  CE1 TYR A 217     157.500 139.407 144.219  1.00 20.00           C  
ATOM   3583  CE2 TYR A 217     156.494 141.105 145.589  1.00 20.00           C  
ATOM   3584  CZ  TYR A 217     156.900 140.654 144.349  1.00 20.00           C  
ATOM   3585  OH  TYR A 217     156.710 141.439 143.235  1.00 20.00           O  
ATOM   3586  H   TYR A 217     157.369 136.687 149.847  1.00 36.00           H  
ATOM   3587  HA  TYR A 217     156.135 139.163 149.167  1.00 36.00           H  
ATOM   3588 1HB  TYR A 217     158.360 138.586 148.347  1.00 24.00           H  
ATOM   3589 2HB  TYR A 217     157.726 137.197 147.475  1.00 24.00           H  
ATOM   3590  HD1 TYR A 217     158.161 137.639 145.241  1.00 24.00           H  
ATOM   3591  HD2 TYR A 217     156.364 140.672 147.686  1.00 24.00           H  
ATOM   3592  HE1 TYR A 217     157.821 139.051 143.241  1.00 24.00           H  
ATOM   3593  HE2 TYR A 217     156.024 142.084 145.686  1.00 24.00           H  
ATOM   3594  HH  TYR A 217     156.286 142.261 143.493  1.00 24.00           H  
ATOM   3595  N   ALA A 218     154.824 136.504 147.760  1.00 30.00           N  
ATOM   3596  CA  ALA A 218     153.669 136.020 147.013  1.00 30.00           C  
ATOM   3597  C   ALA A 218     152.368 136.375 147.721  1.00 30.00           C  
ATOM   3598  O   ALA A 218     151.351 136.635 147.077  1.00 30.00           O  
ATOM   3599  CB  ALA A 218     153.765 134.515 146.806  1.00 20.00           C  
ATOM   3600  H   ALA A 218     155.490 135.837 148.123  1.00 36.00           H  
ATOM   3601  HA  ALA A 218     153.665 136.511 146.040  1.00 36.00           H  
ATOM   3602 1HB  ALA A 218     152.896 134.169 146.247  1.00 24.00           H  
ATOM   3603 2HB  ALA A 218     154.672 134.282 146.248  1.00 24.00           H  
ATOM   3604 3HB  ALA A 218     153.797 134.016 147.773  1.00 24.00           H  
ATOM   3605  N   VAL A 219     152.406 136.384 149.049  1.00 30.00           N  
ATOM   3606  CA  VAL A 219     151.243 136.757 149.846  1.00 30.00           C  
ATOM   3607  C   VAL A 219     150.852 138.209 149.603  1.00 30.00           C  
ATOM   3608  O   VAL A 219     149.669 138.538 149.516  1.00 30.00           O  
ATOM   3609  CB  VAL A 219     151.534 136.551 151.344  1.00 20.00           C  
ATOM   3610  CG1 VAL A 219     150.267 136.740 152.164  1.00 20.00           C  
ATOM   3611  CG2 VAL A 219     152.123 135.167 151.572  1.00 20.00           C  
ATOM   3612  H   VAL A 219     153.262 136.125 149.518  1.00 36.00           H  
ATOM   3613  HA  VAL A 219     150.408 136.118 149.560  1.00 36.00           H  
ATOM   3614  HB  VAL A 219     152.246 137.308 151.674  1.00 24.00           H  
ATOM   3615 1HG1 VAL A 219     150.491 136.591 153.220  1.00 24.00           H  
ATOM   3616 2HG1 VAL A 219     149.883 137.749 152.014  1.00 24.00           H  
ATOM   3617 3HG1 VAL A 219     149.517 136.015 151.847  1.00 24.00           H  
ATOM   3618 1HG2 VAL A 219     152.327 135.028 152.633  1.00 24.00           H  
ATOM   3619 2HG2 VAL A 219     151.413 134.410 151.236  1.00 24.00           H  
ATOM   3620 3HG2 VAL A 219     153.051 135.069 151.008  1.00 24.00           H  
ATOM   3621  N   MET A 220     151.854 139.076 149.494  1.00 30.00           N  
ATOM   3622  CA  MET A 220     151.617 140.490 149.230  1.00 30.00           C  
ATOM   3623  C   MET A 220     150.959 140.695 147.871  1.00 30.00           C  
ATOM   3624  O   MET A 220     150.079 141.541 147.718  1.00 30.00           O  
ATOM   3625  CB  MET A 220     152.929 141.269 149.309  1.00 20.00           C  
ATOM   3626  CG  MET A 220     152.984 142.298 150.429  1.00 20.00           C  
ATOM   3627  SD  MET A 220     154.078 141.802 151.775  1.00 20.00           S  
ATOM   3628  CE  MET A 220     155.565 142.705 151.354  1.00 20.00           C  
ATOM   3629  H   MET A 220     152.803 138.747 149.596  1.00 36.00           H  
ATOM   3630  HA  MET A 220     150.935 140.875 149.988  1.00 36.00           H  
ATOM   3631 1HB  MET A 220     153.756 140.574 149.453  1.00 24.00           H  
ATOM   3632 2HB  MET A 220     153.100 141.791 148.367  1.00 24.00           H  
ATOM   3633 1HG  MET A 220     153.336 143.249 150.032  1.00 24.00           H  
ATOM   3634 2HG  MET A 220     151.984 142.447 150.835  1.00 24.00           H  
ATOM   3635 1HE  MET A 220     156.337 142.501 152.096  1.00 24.00           H  
ATOM   3636 2HE  MET A 220     155.914 142.392 150.369  1.00 24.00           H  
ATOM   3637 3HE  MET A 220     155.349 143.774 151.338  1.00 24.00           H  
ATOM   3638  N   ILE A 221     151.392 139.914 146.886  1.00 30.00           N  
ATOM   3639  CA  ILE A 221     150.814 139.976 145.549  1.00 30.00           C  
ATOM   3640  C   ILE A 221     149.342 139.583 145.566  1.00 30.00           C  
ATOM   3641  O   ILE A 221     148.507 140.239 144.943  1.00 30.00           O  
ATOM   3642  CB  ILE A 221     151.579 139.060 144.577  1.00 20.00           C  
ATOM   3643  CG1 ILE A 221     153.021 139.547 144.408  1.00 20.00           C  
ATOM   3644  CG2 ILE A 221     150.872 139.004 143.232  1.00 20.00           C  
ATOM   3645  CD1 ILE A 221     153.795 138.805 143.342  1.00 20.00           C  
ATOM   3646  H   ILE A 221     152.140 139.261 147.069  1.00 36.00           H  
ATOM   3647  HA  ILE A 221     150.888 141.001 145.188  1.00 36.00           H  
ATOM   3648  HB  ILE A 221     151.632 138.054 144.991  1.00 24.00           H  
ATOM   3649 1HG1 ILE A 221     153.020 140.606 144.155  1.00 24.00           H  
ATOM   3650 2HG1 ILE A 221     153.554 139.438 145.353  1.00 24.00           H  
ATOM   3651 1HG2 ILE A 221     151.427 138.353 142.556  1.00 24.00           H  
ATOM   3652 2HG2 ILE A 221     149.864 138.613 143.366  1.00 24.00           H  
ATOM   3653 3HG2 ILE A 221     150.818 140.006 142.806  1.00 24.00           H  
ATOM   3654 1HD1 ILE A 221     154.807 139.206 143.282  1.00 24.00           H  
ATOM   3655 2HD1 ILE A 221     153.838 137.745 143.595  1.00 24.00           H  
ATOM   3656 3HD1 ILE A 221     153.299 138.929 142.381  1.00 24.00           H  
ATOM   3657  N   GLU A 222     149.030 138.510 146.284  1.00  0.00           N  
ATOM   3658  CA  GLU A 222     147.648 138.079 146.458  1.00  0.00           C  
ATOM   3659  C   GLU A 222     146.854 139.091 147.274  1.00  0.00           C  
ATOM   3660  O   GLU A 222     145.705 139.398 146.953  1.00  0.00           O  
ATOM   3661  CB  GLU A 222     147.597 136.709 147.137  1.00 20.00           C  
ATOM   3662  CG  GLU A 222     146.309 135.935 146.895  1.00 20.00           C  
ATOM   3663  CD  GLU A 222     146.393 135.017 145.707  1.00 20.00           C  
ATOM   3664  OE1 GLU A 222     147.263 134.181 145.687  1.00 20.00           O  
ATOM   3665  OE2 GLU A 222     145.584 135.153 144.819  1.00 20.00           O  
ATOM   3666  H   GLU A 222     149.769 137.978 146.721  1.00  0.00           H  
ATOM   3667  HA  GLU A 222     147.185 137.999 145.474  1.00  0.00           H  
ATOM   3668 1HB  GLU A 222     148.427 136.097 146.784  1.00 24.00           H  
ATOM   3669 2HB  GLU A 222     147.716 136.833 148.214  1.00 24.00           H  
ATOM   3670 1HG  GLU A 222     146.081 135.343 147.782  1.00 24.00           H  
ATOM   3671 2HG  GLU A 222     145.495 136.642 146.745  1.00 24.00           H  
ATOM   3672  N   LYS A 223     147.473 139.608 148.330  1.00  0.00           N  
ATOM   3673  CA  LYS A 223     146.848 140.633 149.158  1.00  0.00           C  
ATOM   3674  C   LYS A 223     146.663 141.931 148.382  1.00  0.00           C  
ATOM   3675  O   LYS A 223     145.619 142.577 148.474  1.00  0.00           O  
ATOM   3676  CB  LYS A 223     147.681 140.886 150.416  1.00 20.00           C  
ATOM   3677  CG  LYS A 223     147.655 139.748 151.427  1.00 20.00           C  
ATOM   3678  CD  LYS A 223     146.231 139.293 151.710  1.00 20.00           C  
ATOM   3679  CE  LYS A 223     145.948 139.257 153.205  1.00 20.00           C  
ATOM   3680  NZ  LYS A 223     146.496 140.450 153.905  1.00 20.00           N  
ATOM   3681  H   LYS A 223     148.399 139.283 148.565  1.00  0.00           H  
ATOM   3682  HA  LYS A 223     145.861 140.281 149.459  1.00  0.00           H  
ATOM   3683 1HB  LYS A 223     148.720 141.060 150.135  1.00 24.00           H  
ATOM   3684 2HB  LYS A 223     147.321 141.786 150.915  1.00 24.00           H  
ATOM   3685 1HG  LYS A 223     148.226 138.904 151.040  1.00 24.00           H  
ATOM   3686 2HG  LYS A 223     148.114 140.078 152.358  1.00 24.00           H  
ATOM   3687 1HD  LYS A 223     145.528 139.977 151.232  1.00 24.00           H  
ATOM   3688 2HD  LYS A 223     146.078 138.296 151.297  1.00 24.00           H  
ATOM   3689 1HE  LYS A 223     144.872 139.216 153.370  1.00 24.00           H  
ATOM   3690 2HE  LYS A 223     146.394 138.361 153.638  1.00 24.00           H  
ATOM   3691 1HZ  LYS A 223     146.288 140.388 154.891  1.00 24.00           H  
ATOM   3692 2HZ  LYS A 223     147.497 140.488 153.774  1.00 24.00           H  
ATOM   3693 3HZ  LYS A 223     146.075 141.286 153.525  1.00 24.00           H  
ATOM   3694  N   MET A 224     147.683 142.308 147.619  1.00  0.00           N  
ATOM   3695  CA  MET A 224     147.634 143.529 146.823  1.00  0.00           C  
ATOM   3696  C   MET A 224     146.547 143.450 145.759  1.00  0.00           C  
ATOM   3697  O   MET A 224     145.817 144.415 145.530  1.00  0.00           O  
ATOM   3698  CB  MET A 224     148.993 143.794 146.178  1.00 20.00           C  
ATOM   3699  CG  MET A 224     149.547 145.190 146.427  1.00 20.00           C  
ATOM   3700  SD  MET A 224     149.918 145.490 148.167  1.00 20.00           S  
ATOM   3701  CE  MET A 224     151.592 146.114 148.052  1.00 20.00           C  
ATOM   3702  H   MET A 224     148.514 141.735 147.588  1.00  0.00           H  
ATOM   3703  HA  MET A 224     147.391 144.362 147.483  1.00  0.00           H  
ATOM   3704 1HB  MET A 224     149.719 143.075 146.553  1.00 24.00           H  
ATOM   3705 2HB  MET A 224     148.918 143.652 145.099  1.00 24.00           H  
ATOM   3706 1HG  MET A 224     150.462 145.326 145.851  1.00 24.00           H  
ATOM   3707 2HG  MET A 224     148.822 145.933 146.096  1.00 24.00           H  
ATOM   3708 1HE  MET A 224     151.963 146.347 149.051  1.00 24.00           H  
ATOM   3709 2HE  MET A 224     152.232 145.359 147.593  1.00 24.00           H  
ATOM   3710 3HE  MET A 224     151.603 147.018 147.442  1.00 24.00           H  
ATOM   3711  N   ILE A 225     146.443 142.295 145.111  1.00  0.00           N  
ATOM   3712  CA  ILE A 225     145.667 142.172 143.883  1.00  0.00           C  
ATOM   3713  C   ILE A 225     144.198 142.497 144.125  1.00  0.00           C  
ATOM   3714  O   ILE A 225     143.664 143.454 143.564  1.00  0.00           O  
ATOM   3715  CB  ILE A 225     145.789 140.754 143.295  1.00 20.00           C  
ATOM   3716  CG1 ILE A 225     147.246 140.448 142.939  1.00 20.00           C  
ATOM   3717  CG2 ILE A 225     144.896 140.606 142.073  1.00 20.00           C  
ATOM   3718  CD1 ILE A 225     147.426 139.175 142.144  1.00 20.00           C  
ATOM   3719  H   ILE A 225     146.914 141.481 145.479  1.00  0.00           H  
ATOM   3720  HA  ILE A 225     146.057 142.882 143.155  1.00  0.00           H  
ATOM   3721  HB  ILE A 225     145.488 140.023 144.044  1.00 24.00           H  
ATOM   3722 1HG1 ILE A 225     147.660 141.273 142.359  1.00 24.00           H  
ATOM   3723 2HG1 ILE A 225     147.835 140.364 143.852  1.00 24.00           H  
ATOM   3724 1HG2 ILE A 225     144.995 139.599 141.670  1.00 24.00           H  
ATOM   3725 2HG2 ILE A 225     143.859 140.783 142.357  1.00 24.00           H  
ATOM   3726 3HG2 ILE A 225     145.193 141.331 141.315  1.00 24.00           H  
ATOM   3727 1HD1 ILE A 225     148.484 139.026 141.930  1.00 24.00           H  
ATOM   3728 2HD1 ILE A 225     147.050 138.330 142.721  1.00 24.00           H  
ATOM   3729 3HD1 ILE A 225     146.874 139.250 141.208  1.00 24.00           H  
ATOM   3730  N   LEU A 226     143.550 141.695 144.963  1.00  0.00           N  
ATOM   3731  CA  LEU A 226     142.097 141.721 145.079  1.00  0.00           C  
ATOM   3732  C   LEU A 226     141.609 143.071 145.587  1.00  0.00           C  
ATOM   3733  O   LEU A 226     140.800 143.735 144.938  1.00  0.00           O  
ATOM   3734  CB  LEU A 226     141.621 140.610 146.022  1.00 20.00           C  
ATOM   3735  CG  LEU A 226     142.662 139.536 146.365  1.00 20.00           C  
ATOM   3736  CD1 LEU A 226     142.731 139.360 147.876  1.00 20.00           C  
ATOM   3737  CD2 LEU A 226     142.290 138.231 145.678  1.00 20.00           C  
ATOM   3738  H   LEU A 226     144.078 141.051 145.535  1.00  0.00           H  
ATOM   3739  HA  LEU A 226     141.669 141.551 144.092  1.00  0.00           H  
ATOM   3740 1HB  LEU A 226     141.293 141.063 146.956  1.00 24.00           H  
ATOM   3741 2HB  LEU A 226     140.766 140.109 145.566  1.00 24.00           H  
ATOM   3742  HG  LEU A 226     143.645 139.860 146.022  1.00 24.00           H  
ATOM   3743 1HD1 LEU A 226     143.471 138.597 148.119  1.00 24.00           H  
ATOM   3744 2HD1 LEU A 226     143.018 140.303 148.340  1.00 24.00           H  
ATOM   3745 3HD1 LEU A 226     141.756 139.051 148.251  1.00 24.00           H  
ATOM   3746 1HD2 LEU A 226     143.030 137.468 145.921  1.00 24.00           H  
ATOM   3747 2HD2 LEU A 226     141.308 137.905 146.022  1.00 24.00           H  
ATOM   3748 3HD2 LEU A 226     142.265 138.381 144.599  1.00 24.00           H  
ATOM   3749  N   ARG A 227     142.105 143.474 146.753  1.00  0.00           N  
ATOM   3750  CA  ARG A 227     141.588 144.651 147.440  1.00  0.00           C  
ATOM   3751  C   ARG A 227     142.024 145.932 146.741  1.00  0.00           C  
ATOM   3752  O   ARG A 227     141.191 146.738 146.326  1.00  0.00           O  
ATOM   3753  CB  ARG A 227     142.063 144.678 148.885  1.00 20.00           C  
ATOM   3754  CG  ARG A 227     143.460 145.244 149.089  1.00 20.00           C  
ATOM   3755  CD  ARG A 227     143.974 144.958 150.453  1.00 20.00           C  
ATOM   3756  NE  ARG A 227     143.530 143.662 150.940  1.00 20.00           N  
ATOM   3757  CZ  ARG A 227     143.768 143.188 152.178  1.00 20.00           C  
ATOM   3758  NH1 ARG A 227     144.445 143.913 153.041  1.00 20.00           N  
ATOM   3759  NH2 ARG A 227     143.321 141.994 152.525  1.00 20.00           N  
ATOM   3760  H   ARG A 227     142.860 142.950 147.173  1.00  0.00           H  
ATOM   3761  HA  ARG A 227     140.499 144.605 147.433  1.00  0.00           H  
ATOM   3762 1HB  ARG A 227     141.376 145.276 149.482  1.00 24.00           H  
ATOM   3763 2HB  ARG A 227     142.055 143.667 149.290  1.00 24.00           H  
ATOM   3764 1HG  ARG A 227     144.142 144.798 148.365  1.00 24.00           H  
ATOM   3765 2HG  ARG A 227     143.439 146.325 148.950  1.00 24.00           H  
ATOM   3766 1HD  ARG A 227     145.064 144.962 150.438  1.00 24.00           H  
ATOM   3767 2HD  ARG A 227     143.618 145.722 151.143  1.00 24.00           H  
ATOM   3768  HE  ARG A 227     143.006 143.076 150.304  1.00 24.00           H  
ATOM   3769 1HH1 ARG A 227     144.787 144.825 152.775  1.00 24.00           H  
ATOM   3770 2HH1 ARG A 227     144.624 143.557 153.969  1.00 24.00           H  
ATOM   3771 1HH2 ARG A 227     142.800 141.436 151.862  1.00 24.00           H  
ATOM   3772 2HH2 ARG A 227     143.499 141.638 153.453  1.00 24.00           H  
ATOM   3773  N   ASP A 228     143.333 146.115 146.613  1.00 30.00           N  
ATOM   3774  CA  ASP A 228     143.884 147.334 146.032  1.00 30.00           C  
ATOM   3775  C   ASP A 228     143.678 147.367 144.524  1.00 30.00           C  
ATOM   3776  O   ASP A 228     143.165 148.344 143.979  1.00 30.00           O  
ATOM   3777  CB  ASP A 228     145.376 147.454 146.353  1.00 20.00           C  
ATOM   3778  CG  ASP A 228     145.649 148.280 147.602  1.00 20.00           C  
ATOM   3779  OD1 ASP A 228     144.709 148.758 148.192  1.00 20.00           O  
ATOM   3780  OD2 ASP A 228     146.795 148.426 147.954  1.00 20.00           O  
ATOM   3781  H   ASP A 228     143.964 145.391 146.926  1.00 36.00           H  
ATOM   3782  HA  ASP A 228     143.365 148.189 146.466  1.00 36.00           H  
ATOM   3783 1HB  ASP A 228     145.799 146.459 146.493  1.00 24.00           H  
ATOM   3784 2HB  ASP A 228     145.893 147.914 145.510  1.00 24.00           H  
ATOM   3785  N   LEU A 229     144.081 146.293 143.853  1.00  0.00           N  
ATOM   3786  CA  LEU A 229     143.926 146.190 142.407  1.00  0.00           C  
ATOM   3787  C   LEU A 229     142.456 146.188 142.009  1.00  0.00           C  
ATOM   3788  O   LEU A 229     142.074 146.785 141.002  1.00  0.00           O  
ATOM   3789  CB  LEU A 229     144.605 144.915 141.890  1.00 20.00           C  
ATOM   3790  CG  LEU A 229     145.584 145.108 140.726  1.00 20.00           C  
ATOM   3791  CD1 LEU A 229     145.454 143.943 139.754  1.00 20.00           C  
ATOM   3792  CD2 LEU A 229     145.297 146.432 140.034  1.00 20.00           C  
ATOM   3793  H   LEU A 229     144.505 145.528 144.358  1.00  0.00           H  
ATOM   3794  HA  LEU A 229     144.405 147.054 141.946  1.00  0.00           H  
ATOM   3795 1HB  LEU A 229     145.153 144.456 142.712  1.00 24.00           H  
ATOM   3796 2HB  LEU A 229     143.833 144.219 141.562  1.00 24.00           H  
ATOM   3797  HG  LEU A 229     146.606 145.111 141.106  1.00 24.00           H  
ATOM   3798 1HD1 LEU A 229     146.150 144.080 138.926  1.00 24.00           H  
ATOM   3799 2HD1 LEU A 229     145.683 143.011 140.270  1.00 24.00           H  
ATOM   3800 3HD1 LEU A 229     144.436 143.904 139.368  1.00 24.00           H  
ATOM   3801 1HD2 LEU A 229     145.994 146.569 139.207  1.00 24.00           H  
ATOM   3802 2HD2 LEU A 229     144.276 146.429 139.652  1.00 24.00           H  
ATOM   3803 3HD2 LEU A 229     145.415 147.248 140.747  1.00 24.00           H  
ATOM   3804  N   CYS A 230     141.634 145.512 142.804  1.00  0.00           N  
ATOM   3805  CA  CYS A 230     140.205 145.422 142.531  1.00  0.00           C  
ATOM   3806  C   CYS A 230     139.539 146.789 142.623  1.00  0.00           C  
ATOM   3807  O   CYS A 230     138.758 147.169 141.751  1.00  0.00           O  
ATOM   3808  CB  CYS A 230     139.529 144.465 143.513  1.00 20.00           C  
ATOM   3809  SG  CYS A 230     139.257 142.802 142.855  1.00 20.00           S  
ATOM   3810  H   CYS A 230     142.009 145.048 143.620  1.00  0.00           H  
ATOM   3811  HA  CYS A 230     140.069 145.036 141.521  1.00  0.00           H  
ATOM   3812 1HB  CYS A 230     140.138 144.376 144.413  1.00 24.00           H  
ATOM   3813 2HB  CYS A 230     138.562 144.872 143.811  1.00 24.00           H  
ATOM   3814  HG  CYS A 230     138.684 142.311 143.950  1.00 24.00           H  
ATOM   3815  N   ARG A 231     139.854 147.525 143.684  1.00  0.00           N  
ATOM   3816  CA  ARG A 231     139.261 148.837 143.909  1.00  0.00           C  
ATOM   3817  C   ARG A 231     139.620 149.803 142.787  1.00  0.00           C  
ATOM   3818  O   ARG A 231     138.774 150.565 142.317  1.00  0.00           O  
ATOM   3819  CB  ARG A 231     139.726 149.414 145.238  1.00 20.00           C  
ATOM   3820  CG  ARG A 231     138.638 149.548 146.292  1.00 20.00           C  
ATOM   3821  CD  ARG A 231     138.976 148.799 147.529  1.00 20.00           C  
ATOM   3822  NE  ARG A 231     140.290 149.158 148.039  1.00 20.00           N  
ATOM   3823  CZ  ARG A 231     140.765 150.417 148.109  1.00 20.00           C  
ATOM   3824  NH1 ARG A 231     140.024 151.423 147.700  1.00 20.00           N  
ATOM   3825  NH2 ARG A 231     141.976 150.640 148.589  1.00 20.00           N  
ATOM   3826  H   ARG A 231     140.521 147.165 144.351  1.00  0.00           H  
ATOM   3827  HA  ARG A 231     138.177 148.727 143.938  1.00  0.00           H  
ATOM   3828 1HB  ARG A 231     140.510 148.783 145.654  1.00 24.00           H  
ATOM   3829 2HB  ARG A 231     140.152 150.404 145.077  1.00 24.00           H  
ATOM   3830 1HG  ARG A 231     138.510 150.599 146.552  1.00 24.00           H  
ATOM   3831 2HG  ARG A 231     137.700 149.155 145.899  1.00 24.00           H  
ATOM   3832 1HD  ARG A 231     138.239 149.020 148.301  1.00 24.00           H  
ATOM   3833 2HD  ARG A 231     138.973 147.730 147.320  1.00 24.00           H  
ATOM   3834  HE  ARG A 231     140.889 148.411 148.363  1.00 24.00           H  
ATOM   3835 1HH1 ARG A 231     139.099 151.253 147.333  1.00 24.00           H  
ATOM   3836 2HH1 ARG A 231     140.381 152.367 147.753  1.00 24.00           H  
ATOM   3837 1HH2 ARG A 231     142.546 149.867 148.904  1.00 24.00           H  
ATOM   3838 2HH2 ARG A 231     142.332 151.583 148.642  1.00 24.00           H  
ATOM   3839  N   PHE A 232     140.878 149.768 142.362  1.00  0.00           N  
ATOM   3840  CA  PHE A 232     141.353 150.647 141.300  1.00  0.00           C  
ATOM   3841  C   PHE A 232     140.721 150.286 139.962  1.00  0.00           C  
ATOM   3842  O   PHE A 232     140.472 151.157 139.128  1.00  0.00           O  
ATOM   3843  CB  PHE A 232     142.877 150.573 141.187  1.00 20.00           C  
ATOM   3844  CG  PHE A 232     143.420 151.170 139.920  1.00 20.00           C  
ATOM   3845  CD1 PHE A 232     143.691 150.370 138.820  1.00 20.00           C  
ATOM   3846  CD2 PHE A 232     143.662 152.532 139.826  1.00 20.00           C  
ATOM   3847  CE1 PHE A 232     144.191 150.918 137.654  1.00 20.00           C  
ATOM   3848  CE2 PHE A 232     144.161 153.083 138.662  1.00 20.00           C  
ATOM   3849  CZ  PHE A 232     144.426 152.275 137.575  1.00 20.00           C  
ATOM   3850  H   PHE A 232     141.522 149.114 142.785  1.00  0.00           H  
ATOM   3851  HA  PHE A 232     141.071 151.671 141.547  1.00  0.00           H  
ATOM   3852 1HB  PHE A 232     143.330 151.093 142.030  1.00 24.00           H  
ATOM   3853 2HB  PHE A 232     143.195 149.532 141.236  1.00 24.00           H  
ATOM   3854  HD1 PHE A 232     143.505 149.298 138.883  1.00 24.00           H  
ATOM   3855  HD2 PHE A 232     143.453 153.170 140.685  1.00 24.00           H  
ATOM   3856  HE1 PHE A 232     144.400 150.278 136.797  1.00 24.00           H  
ATOM   3857  HE2 PHE A 232     144.346 154.155 138.601  1.00 24.00           H  
ATOM   3858  HZ  PHE A 232     144.821 152.707 136.657  1.00 24.00           H  
ATOM   3859  N   MET A 233     140.464 148.998 139.763  1.00  0.00           N  
ATOM   3860  CA  MET A 233     139.872 148.518 138.520  1.00  0.00           C  
ATOM   3861  C   MET A 233     138.492 149.123 138.298  1.00  0.00           C  
ATOM   3862  O   MET A 233     138.151 149.524 137.185  1.00  0.00           O  
ATOM   3863  CB  MET A 233     139.791 146.993 138.529  1.00 20.00           C  
ATOM   3864  CG  MET A 233     140.943 146.297 137.819  1.00 20.00           C  
ATOM   3865  SD  MET A 233     141.624 147.281 136.469  1.00 20.00           S  
ATOM   3866  CE  MET A 233     140.857 146.494 135.056  1.00 20.00           C  
ATOM   3867  H   MET A 233     140.684 148.334 140.491  1.00  0.00           H  
ATOM   3868  HA  MET A 233     140.507 148.831 137.691  1.00  0.00           H  
ATOM   3869 1HB  MET A 233     139.768 146.636 139.557  1.00 24.00           H  
ATOM   3870 2HB  MET A 233     138.863 146.675 138.051  1.00 24.00           H  
ATOM   3871 1HG  MET A 233     141.740 146.093 138.533  1.00 24.00           H  
ATOM   3872 2HG  MET A 233     140.599 145.346 137.412  1.00 24.00           H  
ATOM   3873 1HE  MET A 233     141.181 146.992 134.141  1.00 24.00           H  
ATOM   3874 2HE  MET A 233     141.149 145.443 135.021  1.00 24.00           H  
ATOM   3875 3HE  MET A 233     139.772 146.566 135.143  1.00 24.00           H  
ATOM   3876  N   PHE A 234     137.700 149.186 139.364  1.00  0.00           N  
ATOM   3877  CA  PHE A 234     136.313 149.622 139.263  1.00  0.00           C  
ATOM   3878  C   PHE A 234     136.221 151.055 138.754  1.00  0.00           C  
ATOM   3879  O   PHE A 234     135.533 151.332 137.772  1.00  0.00           O  
ATOM   3880  CB  PHE A 234     135.618 149.512 140.621  1.00 20.00           C  
ATOM   3881  CG  PHE A 234     134.182 149.079 140.535  1.00 20.00           C  
ATOM   3882  CD1 PHE A 234     133.161 150.017 140.499  1.00 20.00           C  
ATOM   3883  CD2 PHE A 234     133.850 147.734 140.489  1.00 20.00           C  
ATOM   3884  CE1 PHE A 234     131.840 149.619 140.420  1.00 20.00           C  
ATOM   3885  CE2 PHE A 234     132.530 147.333 140.408  1.00 20.00           C  
ATOM   3886  CZ  PHE A 234     131.524 148.278 140.374  1.00 20.00           C  
ATOM   3887  H   PHE A 234     138.070 148.924 140.267  1.00  0.00           H  
ATOM   3888  HA  PHE A 234     135.797 148.973 138.554  1.00  0.00           H  
ATOM   3889 1HB  PHE A 234     136.152 148.797 141.246  1.00 24.00           H  
ATOM   3890 2HB  PHE A 234     135.652 150.477 141.126  1.00 24.00           H  
ATOM   3891  HD1 PHE A 234     133.411 151.077 140.534  1.00 24.00           H  
ATOM   3892  HD2 PHE A 234     134.645 146.987 140.517  1.00 24.00           H  
ATOM   3893  HE1 PHE A 234     131.047 150.367 140.393  1.00 24.00           H  
ATOM   3894  HE2 PHE A 234     132.282 146.273 140.372  1.00 24.00           H  
ATOM   3895  HZ  PHE A 234     130.483 147.964 140.312  1.00 24.00           H  
ATOM   3896  N   VAL A 235     136.919 151.962 139.428  1.00  0.00           N  
ATOM   3897  CA  VAL A 235     136.941 153.364 139.029  1.00  0.00           C  
ATOM   3898  C   VAL A 235     137.527 153.530 137.632  1.00  0.00           C  
ATOM   3899  O   VAL A 235     137.054 154.347 136.843  1.00  0.00           O  
ATOM   3900  CB  VAL A 235     137.767 154.193 140.031  1.00 20.00           C  
ATOM   3901  CG1 VAL A 235     137.825 155.650 139.596  1.00 20.00           C  
ATOM   3902  CG2 VAL A 235     137.168 154.068 141.423  1.00 20.00           C  
ATOM   3903  H   VAL A 235     137.448 151.673 140.239  1.00  0.00           H  
ATOM   3904  HA  VAL A 235     135.917 153.739 139.025  1.00  0.00           H  
ATOM   3905  HB  VAL A 235     138.791 153.819 140.040  1.00 24.00           H  
ATOM   3906 1HG1 VAL A 235     138.413 156.221 140.316  1.00 24.00           H  
ATOM   3907 2HG1 VAL A 235     138.290 155.718 138.613  1.00 24.00           H  
ATOM   3908 3HG1 VAL A 235     136.815 156.056 139.550  1.00 24.00           H  
ATOM   3909 1HG2 VAL A 235     137.757 154.656 142.126  1.00 24.00           H  
ATOM   3910 2HG2 VAL A 235     136.142 154.437 141.412  1.00 24.00           H  
ATOM   3911 3HG2 VAL A 235     137.174 153.022 141.730  1.00 24.00           H  
ATOM   3912  N   TYR A 236     138.560 152.749 137.334  1.00  0.00           N  
ATOM   3913  CA  TYR A 236     139.209 152.803 136.029  1.00  0.00           C  
ATOM   3914  C   TYR A 236     138.245 152.407 134.918  1.00  0.00           C  
ATOM   3915  O   TYR A 236     138.164 153.074 133.886  1.00  0.00           O  
ATOM   3916  CB  TYR A 236     140.444 151.900 136.007  1.00 20.00           C  
ATOM   3917  CG  TYR A 236     141.324 152.098 134.793  1.00 20.00           C  
ATOM   3918  CD1 TYR A 236     141.385 153.338 134.175  1.00 20.00           C  
ATOM   3919  CD2 TYR A 236     142.069 151.038 134.297  1.00 20.00           C  
ATOM   3920  CE1 TYR A 236     142.189 153.519 133.066  1.00 20.00           C  
ATOM   3921  CE2 TYR A 236     142.873 151.219 133.188  1.00 20.00           C  
ATOM   3922  CZ  TYR A 236     142.934 152.453 132.574  1.00 20.00           C  
ATOM   3923  OH  TYR A 236     143.734 152.633 131.469  1.00 20.00           O  
ATOM   3924  H   TYR A 236     138.904 152.102 138.028  1.00  0.00           H  
ATOM   3925  HA  TYR A 236     139.525 153.830 135.842  1.00  0.00           H  
ATOM   3926 1HB  TYR A 236     141.046 152.085 136.898  1.00 24.00           H  
ATOM   3927 2HB  TYR A 236     140.131 150.856 136.035  1.00 24.00           H  
ATOM   3928  HD1 TYR A 236     140.799 154.171 134.565  1.00 24.00           H  
ATOM   3929  HD2 TYR A 236     142.020 150.063 134.782  1.00 24.00           H  
ATOM   3930  HE1 TYR A 236     142.237 154.493 132.581  1.00 24.00           H  
ATOM   3931  HE2 TYR A 236     143.458 150.386 132.798  1.00 24.00           H  
ATOM   3932  HH  TYR A 236     144.178 151.808 131.259  1.00 24.00           H  
ATOM   3933  N   LEU A 237     137.516 151.318 135.134  1.00  0.00           N  
ATOM   3934  CA  LEU A 237     136.485 150.888 134.198  1.00  0.00           C  
ATOM   3935  C   LEU A 237     135.378 151.929 134.080  1.00  0.00           C  
ATOM   3936  O   LEU A 237     134.891 152.210 132.985  1.00  0.00           O  
ATOM   3937  CB  LEU A 237     135.888 149.547 134.644  1.00 20.00           C  
ATOM   3938  CG  LEU A 237     136.898 148.417 134.881  1.00 20.00           C  
ATOM   3939  CD1 LEU A 237     136.154 147.098 135.046  1.00 20.00           C  
ATOM   3940  CD2 LEU A 237     137.872 148.353 133.715  1.00 20.00           C  
ATOM   3941  H   LEU A 237     137.680 150.774 135.969  1.00  0.00           H  
ATOM   3942  HA  LEU A 237     136.940 150.760 133.216  1.00  0.00           H  
ATOM   3943 1HB  LEU A 237     135.341 149.703 135.573  1.00 24.00           H  
ATOM   3944 2HB  LEU A 237     135.184 149.209 133.884  1.00 24.00           H  
ATOM   3945  HG  LEU A 237     137.448 148.607 135.804  1.00 24.00           H  
ATOM   3946 1HD1 LEU A 237     136.872 146.295 135.215  1.00 24.00           H  
ATOM   3947 2HD1 LEU A 237     135.479 147.165 135.899  1.00 24.00           H  
ATOM   3948 3HD1 LEU A 237     135.581 146.889 134.144  1.00 24.00           H  
ATOM   3949 1HD2 LEU A 237     138.590 147.550 133.884  1.00 24.00           H  
ATOM   3950 2HD2 LEU A 237     137.323 148.161 132.792  1.00 24.00           H  
ATOM   3951 3HD2 LEU A 237     138.402 149.302 133.631  1.00 24.00           H  
ATOM   3952  N   VAL A 238     134.986 152.498 135.215  1.00  0.00           N  
ATOM   3953  CA  VAL A 238     133.930 153.503 135.243  1.00  0.00           C  
ATOM   3954  C   VAL A 238     134.344 154.757 134.483  1.00  0.00           C  
ATOM   3955  O   VAL A 238     133.587 155.275 133.662  1.00  0.00           O  
ATOM   3956  CB  VAL A 238     133.586 153.877 136.697  1.00 20.00           C  
ATOM   3957  CG1 VAL A 238     132.615 155.048 136.730  1.00 20.00           C  
ATOM   3958  CG2 VAL A 238     133.003 152.671 137.417  1.00 20.00           C  
ATOM   3959  H   VAL A 238     135.430 152.227 136.081  1.00  0.00           H  
ATOM   3960  HA  VAL A 238     133.041 153.085 134.769  1.00  0.00           H  
ATOM   3961  HB  VAL A 238     134.496 154.200 137.204  1.00 24.00           H  
ATOM   3962 1HG1 VAL A 238     132.383 155.299 137.765  1.00 24.00           H  
ATOM   3963 2HG1 VAL A 238     133.067 155.910 136.241  1.00 24.00           H  
ATOM   3964 3HG1 VAL A 238     131.697 154.774 136.210  1.00 24.00           H  
ATOM   3965 1HG2 VAL A 238     132.763 152.943 138.445  1.00 24.00           H  
ATOM   3966 2HG2 VAL A 238     132.097 152.346 136.906  1.00 24.00           H  
ATOM   3967 3HG2 VAL A 238     133.731 151.860 137.417  1.00 24.00           H  
ATOM   3968  N   PHE A 239     135.549 155.241 134.763  1.00  0.00           N  
ATOM   3969  CA  PHE A 239     136.068 156.434 134.103  1.00  0.00           C  
ATOM   3970  C   PHE A 239     136.301 156.185 132.619  1.00  0.00           C  
ATOM   3971  O   PHE A 239     135.866 156.965 131.772  1.00  0.00           O  
ATOM   3972  CB  PHE A 239     137.374 156.883 134.761  1.00 20.00           C  
ATOM   3973  CG  PHE A 239     137.175 157.739 135.980  1.00 20.00           C  
ATOM   3974  CD1 PHE A 239     136.739 159.050 135.861  1.00 20.00           C  
ATOM   3975  CD2 PHE A 239     137.423 157.234 137.248  1.00 20.00           C  
ATOM   3976  CE1 PHE A 239     136.556 159.838 136.982  1.00 20.00           C  
ATOM   3977  CE2 PHE A 239     137.240 158.019 138.370  1.00 20.00           C  
ATOM   3978  CZ  PHE A 239     136.806 159.323 138.236  1.00 20.00           C  
ATOM   3979  H   PHE A 239     136.121 154.771 135.450  1.00  0.00           H  
ATOM   3980  HA  PHE A 239     135.333 157.233 134.205  1.00  0.00           H  
ATOM   3981 1HB  PHE A 239     137.955 156.009 135.051  1.00 24.00           H  
ATOM   3982 2HB  PHE A 239     137.967 157.447 134.043  1.00 24.00           H  
ATOM   3983  HD1 PHE A 239     136.540 159.457 134.869  1.00 24.00           H  
ATOM   3984  HD2 PHE A 239     137.766 156.205 137.353  1.00 24.00           H  
ATOM   3985  HE1 PHE A 239     136.214 160.867 136.874  1.00 24.00           H  
ATOM   3986  HE2 PHE A 239     137.438 157.610 139.360  1.00 24.00           H  
ATOM   3987  HZ  PHE A 239     136.663 159.943 139.119  1.00 24.00           H  
ATOM   3988  N   LEU A 240     136.991 155.092 132.309  1.00  0.00           N  
ATOM   3989  CA  LEU A 240     137.355 154.781 130.931  1.00  0.00           C  
ATOM   3990  C   LEU A 240     136.117 154.561 130.071  1.00  0.00           C  
ATOM   3991  O   LEU A 240     136.069 154.986 128.916  1.00  0.00           O  
ATOM   3992  CB  LEU A 240     138.244 153.532 130.887  1.00 20.00           C  
ATOM   3993  CG  LEU A 240     138.275 152.784 129.548  1.00 20.00           C  
ATOM   3994  CD1 LEU A 240     139.062 153.598 128.530  1.00 20.00           C  
ATOM   3995  CD2 LEU A 240     138.897 151.410 129.748  1.00 20.00           C  
ATOM   3996  H   LEU A 240     137.270 154.461 133.046  1.00  0.00           H  
ATOM   3997  HA  LEU A 240     137.912 155.623 130.522  1.00  0.00           H  
ATOM   3998 1HB  LEU A 240     139.265 153.824 131.127  1.00 24.00           H  
ATOM   3999 2HB  LEU A 240     137.900 152.833 131.650  1.00 24.00           H  
ATOM   4000  HG  LEU A 240     137.259 152.671 129.171  1.00 24.00           H  
ATOM   4001 1HD1 LEU A 240     139.084 153.066 127.578  1.00 24.00           H  
ATOM   4002 2HD1 LEU A 240     138.585 154.568 128.392  1.00 24.00           H  
ATOM   4003 3HD1 LEU A 240     140.081 153.741 128.888  1.00 24.00           H  
ATOM   4004 1HD2 LEU A 240     138.918 150.878 128.797  1.00 24.00           H  
ATOM   4005 2HD2 LEU A 240     139.914 151.522 130.125  1.00 24.00           H  
ATOM   4006 3HD2 LEU A 240     138.304 150.844 130.467  1.00 24.00           H  
ATOM   4007  N   PHE A 241     135.118 153.895 130.640  1.00  0.00           N  
ATOM   4008  CA  PHE A 241     133.868 153.640 129.934  1.00  0.00           C  
ATOM   4009  C   PHE A 241     133.151 154.941 129.596  1.00  0.00           C  
ATOM   4010  O   PHE A 241     132.674 155.125 128.476  1.00  0.00           O  
ATOM   4011  CB  PHE A 241     132.951 152.751 130.777  1.00 20.00           C  
ATOM   4012  CG  PHE A 241     131.775 152.203 130.019  1.00 20.00           C  
ATOM   4013  CD1 PHE A 241     131.208 150.988 130.374  1.00 20.00           C  
ATOM   4014  CD2 PHE A 241     131.234 152.901 128.950  1.00 20.00           C  
ATOM   4015  CE1 PHE A 241     130.127 150.483 129.677  1.00 20.00           C  
ATOM   4016  CE2 PHE A 241     130.152 152.399 128.252  1.00 20.00           C  
ATOM   4017  CZ  PHE A 241     129.598 151.188 128.617  1.00 20.00           C  
ATOM   4018  H   PHE A 241     135.228 153.557 131.585  1.00  0.00           H  
ATOM   4019  HA  PHE A 241     134.096 153.122 129.002  1.00  0.00           H  
ATOM   4020 1HB  PHE A 241     133.521 151.912 131.172  1.00 24.00           H  
ATOM   4021 2HB  PHE A 241     132.573 153.319 131.626  1.00 24.00           H  
ATOM   4022  HD1 PHE A 241     131.625 150.431 131.213  1.00 24.00           H  
ATOM   4023  HD2 PHE A 241     131.672 153.857 128.661  1.00 24.00           H  
ATOM   4024  HE1 PHE A 241     129.691 149.527 129.967  1.00 24.00           H  
ATOM   4025  HE2 PHE A 241     129.736 152.958 127.414  1.00 24.00           H  
ATOM   4026  HZ  PHE A 241     128.747 150.790 128.067  1.00 24.00           H  
ATOM   4027  N   GLY A 242     133.079 155.842 130.570  1.00  0.00           N  
ATOM   4028  CA  GLY A 242     132.342 157.089 130.408  1.00  0.00           C  
ATOM   4029  C   GLY A 242     132.974 157.967 129.336  1.00  0.00           C  
ATOM   4030  O   GLY A 242     132.303 158.399 128.398  1.00  0.00           O  
ATOM   4031  H   GLY A 242     133.547 155.657 131.446  1.00  0.00           H  
ATOM   4032 1HA  GLY A 242     131.308 156.868 130.140  1.00  0.00           H  
ATOM   4033 2HA  GLY A 242     132.320 157.625 131.356  1.00  0.00           H  
ATOM   4034  N   PHE A 243     134.269 158.229 129.480  1.00  0.00           N  
ATOM   4035  CA  PHE A 243     134.987 159.085 128.544  1.00  0.00           C  
ATOM   4036  C   PHE A 243     135.023 158.469 127.151  1.00  0.00           C  
ATOM   4037  O   PHE A 243     134.891 159.170 126.148  1.00  0.00           O  
ATOM   4038  CB  PHE A 243     136.414 159.334 129.034  1.00 20.00           C  
ATOM   4039  CG  PHE A 243     136.501 160.304 130.178  1.00 20.00           C  
ATOM   4040  CD1 PHE A 243     136.478 159.854 131.490  1.00 20.00           C  
ATOM   4041  CD2 PHE A 243     136.606 161.666 129.945  1.00 20.00           C  
ATOM   4042  CE1 PHE A 243     136.558 160.745 132.544  1.00 20.00           C  
ATOM   4043  CE2 PHE A 243     136.688 162.559 130.996  1.00 20.00           C  
ATOM   4044  CZ  PHE A 243     136.663 162.097 132.297  1.00 20.00           C  
ATOM   4045  H   PHE A 243     134.768 157.824 130.259  1.00  0.00           H  
ATOM   4046  HA  PHE A 243     134.467 160.042 128.481  1.00  0.00           H  
ATOM   4047 1HB  PHE A 243     136.859 158.392 129.352  1.00 24.00           H  
ATOM   4048 2HB  PHE A 243     137.018 159.721 128.214  1.00 24.00           H  
ATOM   4049  HD1 PHE A 243     136.396 158.784 131.685  1.00 24.00           H  
ATOM   4050  HD2 PHE A 243     136.625 162.031 128.918  1.00 24.00           H  
ATOM   4051  HE1 PHE A 243     136.538 160.378 133.570  1.00 24.00           H  
ATOM   4052  HE2 PHE A 243     136.770 163.628 130.800  1.00 24.00           H  
ATOM   4053  HZ  PHE A 243     136.725 162.800 133.127  1.00 24.00           H  
ATOM   4054  N   SER A 244     135.203 157.154 127.096  1.00  0.00           N  
ATOM   4055  CA  SER A 244     135.224 156.436 125.827  1.00  0.00           C  
ATOM   4056  C   SER A 244     133.895 156.573 125.094  1.00  0.00           C  
ATOM   4057  O   SER A 244     133.862 156.740 123.875  1.00  0.00           O  
ATOM   4058  CB  SER A 244     135.534 154.970 126.061  1.00 20.00           C  
ATOM   4059  OG  SER A 244     134.358 154.211 126.118  1.00 20.00           O  
ATOM   4060  H   SER A 244     135.328 156.638 127.955  1.00  0.00           H  
ATOM   4061  HA  SER A 244     136.007 156.865 125.199  1.00  0.00           H  
ATOM   4062 1HB  SER A 244     136.171 154.600 125.258  1.00 24.00           H  
ATOM   4063 2HB  SER A 244     136.087 154.860 126.993  1.00 24.00           H  
ATOM   4064  HG  SER A 244     133.636 154.831 125.990  1.00 24.00           H  
ATOM   4065  N   THR A 245     132.802 156.500 125.845  1.00 30.00           N  
ATOM   4066  CA  THR A 245     131.470 156.682 125.279  1.00 30.00           C  
ATOM   4067  C   THR A 245     131.287 158.097 124.746  1.00 30.00           C  
ATOM   4068  O   THR A 245     130.700 158.299 123.683  1.00 30.00           O  
ATOM   4069  CB  THR A 245     130.378 156.377 126.321  1.00 20.00           C  
ATOM   4070  OG1 THR A 245     130.472 157.312 127.403  1.00 20.00           O  
ATOM   4071  CG2 THR A 245     130.537 154.964 126.862  1.00 20.00           C  
ATOM   4072  H   THR A 245     132.895 156.313 126.833  1.00 36.00           H  
ATOM   4073  HA  THR A 245     131.352 155.990 124.445  1.00 36.00           H  
ATOM   4074  HB  THR A 245     129.396 156.474 125.858  1.00 24.00           H  
ATOM   4075  HG1 THR A 245     131.196 157.921 127.237  1.00 24.00           H  
ATOM   4076 1HG2 THR A 245     129.757 154.766 127.596  1.00 24.00           H  
ATOM   4077 2HG2 THR A 245     130.455 154.250 126.043  1.00 24.00           H  
ATOM   4078 3HG2 THR A 245     131.513 154.863 127.334  1.00 24.00           H  
ATOM   4079  N   ALA A 246     131.794 159.074 125.490  1.00 30.00           N  
ATOM   4080  CA  ALA A 246     131.694 160.473 125.089  1.00 30.00           C  
ATOM   4081  C   ALA A 246     132.426 160.723 123.777  1.00 30.00           C  
ATOM   4082  O   ALA A 246     131.945 161.462 122.918  1.00 30.00           O  
ATOM   4083  CB  ALA A 246     132.243 161.377 126.182  1.00 30.00           C  
ATOM   4084  H   ALA A 246     132.260 158.843 126.355  1.00 36.00           H  
ATOM   4085  HA  ALA A 246     130.641 160.706 124.933  1.00 36.00           H  
ATOM   4086 1HB  ALA A 246     132.161 162.418 125.868  1.00 36.00           H  
ATOM   4087 2HB  ALA A 246     131.671 161.229 127.098  1.00 36.00           H  
ATOM   4088 3HB  ALA A 246     133.289 161.135 126.364  1.00 36.00           H  
ATOM   4089  N   VAL A 247     133.593 160.105 123.629  1.00 30.00           N  
ATOM   4090  CA  VAL A 247     134.382 160.239 122.410  1.00 30.00           C  
ATOM   4091  C   VAL A 247     133.661 159.624 121.217  1.00 30.00           C  
ATOM   4092  O   VAL A 247     133.641 160.198 120.128  1.00 30.00           O  
ATOM   4093  CB  VAL A 247     135.753 159.559 122.583  1.00 20.00           C  
ATOM   4094  CG1 VAL A 247     136.547 159.623 121.287  1.00 20.00           C  
ATOM   4095  CG2 VAL A 247     136.519 160.221 123.719  1.00 20.00           C  
ATOM   4096  H   VAL A 247     133.942 159.526 124.380  1.00 36.00           H  
ATOM   4097  HA  VAL A 247     134.539 161.300 122.214  1.00 36.00           H  
ATOM   4098  HB  VAL A 247     135.599 158.505 122.814  1.00 24.00           H  
ATOM   4099 1HG1 VAL A 247     137.513 159.138 121.428  1.00 24.00           H  
ATOM   4100 2HG1 VAL A 247     135.997 159.112 120.498  1.00 24.00           H  
ATOM   4101 3HG1 VAL A 247     136.703 160.665 121.007  1.00 24.00           H  
ATOM   4102 1HG2 VAL A 247     137.487 159.735 123.836  1.00 24.00           H  
ATOM   4103 2HG2 VAL A 247     136.668 161.277 123.490  1.00 24.00           H  
ATOM   4104 3HG2 VAL A 247     135.951 160.126 124.644  1.00 24.00           H  
ATOM   4105  N   VAL A 248     133.070 158.453 121.428  1.00 30.00           N  
ATOM   4106  CA  VAL A 248     132.431 157.711 120.348  1.00 30.00           C  
ATOM   4107  C   VAL A 248     131.300 158.515 119.721  1.00 30.00           C  
ATOM   4108  O   VAL A 248     131.169 158.572 118.498  1.00 30.00           O  
ATOM   4109  CB  VAL A 248     131.878 156.373 120.873  1.00 20.00           C  
ATOM   4110  CG1 VAL A 248     131.143 155.630 119.767  1.00 20.00           C  
ATOM   4111  CG2 VAL A 248     133.012 155.526 121.430  1.00 20.00           C  
ATOM   4112  H   VAL A 248     133.062 158.067 122.362  1.00 36.00           H  
ATOM   4113  HA  VAL A 248     133.179 157.504 119.581  1.00 36.00           H  
ATOM   4114  HB  VAL A 248     131.152 156.575 121.661  1.00 24.00           H  
ATOM   4115 1HG1 VAL A 248     130.758 154.687 120.156  1.00 24.00           H  
ATOM   4116 2HG1 VAL A 248     130.314 156.240 119.408  1.00 24.00           H  
ATOM   4117 3HG1 VAL A 248     131.830 155.429 118.945  1.00 24.00           H  
ATOM   4118 1HG2 VAL A 248     132.613 154.582 121.800  1.00 24.00           H  
ATOM   4119 2HG2 VAL A 248     133.740 155.329 120.643  1.00 24.00           H  
ATOM   4120 3HG2 VAL A 248     133.497 156.060 122.248  1.00 24.00           H  
ATOM   4121  N   THR A 249     130.483 159.135 120.566  1.00 30.00           N  
ATOM   4122  CA  THR A 249     129.522 160.133 120.110  1.00 30.00           C  
ATOM   4123  C   THR A 249     130.204 161.216 119.284  1.00 30.00           C  
ATOM   4124  O   THR A 249     129.661 161.678 118.280  1.00 30.00           O  
ATOM   4125  CB  THR A 249     128.784 160.776 121.299  1.00 20.00           C  
ATOM   4126  OG1 THR A 249     129.723 161.477 122.125  1.00 20.00           O  
ATOM   4127  CG2 THR A 249     128.080 159.712 122.128  1.00 20.00           C  
ATOM   4128  H   THR A 249     130.528 158.909 121.549  1.00 36.00           H  
ATOM   4129  HA  THR A 249     128.786 159.639 119.475  1.00 36.00           H  
ATOM   4130  HB  THR A 249     128.046 161.486 120.927  1.00 24.00           H  
ATOM   4131  HG1 THR A 249     130.604 161.387 121.754  1.00 24.00           H  
ATOM   4132 1HG2 THR A 249     127.564 160.185 122.963  1.00 24.00           H  
ATOM   4133 2HG2 THR A 249     127.357 159.185 121.505  1.00 24.00           H  
ATOM   4134 3HG2 THR A 249     128.814 159.004 122.510  1.00 24.00           H  
ATOM   4135  N   LEU A 250     131.396 161.617 119.712  1.00 30.00           N  
ATOM   4136  CA  LEU A 250     132.063 162.781 119.141  1.00 30.00           C  
ATOM   4137  C   LEU A 250     132.417 162.550 117.677  1.00 30.00           C  
ATOM   4138  O   LEU A 250     132.309 163.456 116.852  1.00 30.00           O  
ATOM   4139  CB  LEU A 250     133.334 163.106 119.935  1.00 20.00           C  
ATOM   4140  CG  LEU A 250     133.814 164.561 119.857  1.00 20.00           C  
ATOM   4141  CD1 LEU A 250     132.613 165.484 119.697  1.00 20.00           C  
ATOM   4142  CD2 LEU A 250     134.603 164.904 121.112  1.00 20.00           C  
ATOM   4143  H   LEU A 250     131.851 161.103 120.453  1.00 36.00           H  
ATOM   4144  HA  LEU A 250     131.386 163.632 119.200  1.00 36.00           H  
ATOM   4145 1HB  LEU A 250     133.158 162.871 120.984  1.00 24.00           H  
ATOM   4146 2HB  LEU A 250     134.143 162.471 119.573  1.00 24.00           H  
ATOM   4147  HG  LEU A 250     134.451 164.688 118.981  1.00 24.00           H  
ATOM   4148 1HD1 LEU A 250     132.954 166.518 119.641  1.00 24.00           H  
ATOM   4149 2HD1 LEU A 250     132.078 165.229 118.782  1.00 24.00           H  
ATOM   4150 3HD1 LEU A 250     131.948 165.367 120.551  1.00 24.00           H  
ATOM   4151 1HD2 LEU A 250     134.945 165.938 121.056  1.00 24.00           H  
ATOM   4152 2HD2 LEU A 250     133.967 164.779 121.988  1.00 24.00           H  
ATOM   4153 3HD2 LEU A 250     135.465 164.241 121.192  1.00 24.00           H  
ATOM   4154  N   ILE A 251     132.840 161.330 117.362  1.00 30.00           N  
ATOM   4155  CA  ILE A 251     133.446 161.040 116.067  1.00 30.00           C  
ATOM   4156  C   ILE A 251     132.467 160.316 115.152  1.00 30.00           C  
ATOM   4157  O   ILE A 251     131.973 159.239 115.483  1.00 30.00           O  
ATOM   4158  CB  ILE A 251     134.719 160.191 116.234  1.00 20.00           C  
ATOM   4159  CG1 ILE A 251     134.355 158.716 116.428  1.00 20.00           C  
ATOM   4160  CG2 ILE A 251     135.546 160.697 117.406  1.00 20.00           C  
ATOM   4161  CD1 ILE A 251     134.472 157.888 115.169  1.00 20.00           C  
ATOM   4162  H   ILE A 251     132.740 160.585 118.036  1.00 36.00           H  
ATOM   4163  HA  ILE A 251     133.720 161.983 115.595  1.00 36.00           H  
ATOM   4164  HB  ILE A 251     135.318 160.251 115.326  1.00 24.00           H  
ATOM   4165 1HG1 ILE A 251     135.003 158.279 117.187  1.00 24.00           H  
ATOM   4166 2HG1 ILE A 251     133.330 158.639 116.791  1.00 24.00           H  
ATOM   4167 1HG2 ILE A 251     136.442 160.085 117.510  1.00 24.00           H  
ATOM   4168 2HG2 ILE A 251     135.833 161.732 117.228  1.00 24.00           H  
ATOM   4169 3HG2 ILE A 251     134.956 160.636 118.321  1.00 24.00           H  
ATOM   4170 1HD1 ILE A 251     134.198 156.855 115.386  1.00 24.00           H  
ATOM   4171 2HD1 ILE A 251     133.804 158.288 114.406  1.00 24.00           H  
ATOM   4172 3HD1 ILE A 251     135.499 157.921 114.807  1.00 24.00           H  
ATOM   4173  N   GLU A 252     132.192 160.914 113.997  1.00 30.00           N  
ATOM   4174  CA  GLU A 252     131.241 160.348 113.049  1.00 30.00           C  
ATOM   4175  C   GLU A 252     131.763 159.045 112.457  1.00 30.00           C  
ATOM   4176  O   GLU A 252     131.031 158.059 112.359  1.00 30.00           O  
ATOM   4177  CB  GLU A 252     130.946 161.347 111.927  1.00 20.00           C  
ATOM   4178  CG  GLU A 252     132.065 162.345 111.665  1.00 20.00           C  
ATOM   4179  CD  GLU A 252     131.753 163.722 112.183  1.00 20.00           C  
ATOM   4180  OE1 GLU A 252     132.663 164.405 112.586  1.00 20.00           O  
ATOM   4181  OE2 GLU A 252     130.602 164.091 112.174  1.00 20.00           O  
ATOM   4182  H   GLU A 252     132.654 161.784 113.771  1.00 36.00           H  
ATOM   4183  HA  GLU A 252     130.312 160.132 113.577  1.00 36.00           H  
ATOM   4184 1HB  GLU A 252     130.756 160.807 111.000  1.00 24.00           H  
ATOM   4185 2HB  GLU A 252     130.045 161.910 112.169  1.00 24.00           H  
ATOM   4186 1HG  GLU A 252     132.976 161.988 112.144  1.00 24.00           H  
ATOM   4187 2HG  GLU A 252     132.247 162.398 110.593  1.00 24.00           H  
ATOM   4188  N   ASP A 253     133.032 159.046 112.063  1.00 30.00           N  
ATOM   4189  CA  ASP A 253     133.557 158.023 111.166  1.00 30.00           C  
ATOM   4190  C   ASP A 253     135.049 157.813 111.385  1.00 30.00           C  
ATOM   4191  O   ASP A 253     135.684 158.544 112.145  1.00 30.00           O  
ATOM   4192  CB  ASP A 253     133.297 158.405 109.707  1.00 45.00           C  
ATOM   4193  CG  ASP A 253     133.273 157.201 108.775  1.00 45.00           C  
ATOM   4194  OD1 ASP A 253     133.570 156.120 109.225  1.00 45.00           O  
ATOM   4195  OD2 ASP A 253     132.956 157.374 107.622  1.00 45.00           O  
ATOM   4196  H   ASP A 253     133.648 159.774 112.393  1.00 36.00           H  
ATOM   4197  HA  ASP A 253     133.045 157.083 111.377  1.00 36.00           H  
ATOM   4198 1HB  ASP A 253     132.341 158.924 109.631  1.00 54.00           H  
ATOM   4199 2HB  ASP A 253     134.072 159.093 109.367  1.00 54.00           H  
ATOM   4200  N   GLY A 254     135.605 156.809 110.713  1.00 30.00           N  
ATOM   4201  CA  GLY A 254     137.045 156.582 110.728  1.00 30.00           C  
ATOM   4202  C   GLY A 254     137.407 155.399 111.616  1.00 30.00           C  
ATOM   4203  O   GLY A 254     138.582 155.152 111.888  1.00 30.00           O  
ATOM   4204  H   GLY A 254     135.014 156.188 110.180  1.00 36.00           H  
ATOM   4205 1HA  GLY A 254     137.394 156.400 109.711  1.00 36.00           H  
ATOM   4206 2HA  GLY A 254     137.551 157.478 111.086  1.00 36.00           H  
ATOM   4207  N   LYS A 255     136.391 154.669 112.064  1.00 30.00           N  
ATOM   4208  CA  LYS A 255     136.604 153.419 112.783  1.00 30.00           C  
ATOM   4209  C   LYS A 255     137.033 153.676 114.222  1.00 30.00           C  
ATOM   4210  O   LYS A 255     137.280 152.741 114.983  1.00 30.00           O  
ATOM   4211  CB  LYS A 255     137.650 152.562 112.068  1.00 20.00           C  
ATOM   4212  CG  LYS A 255     139.041 152.623 112.684  1.00 20.00           C  
ATOM   4213  CD  LYS A 255     140.098 152.929 111.634  1.00 20.00           C  
ATOM   4214  CE  LYS A 255     141.411 152.227 111.948  1.00 20.00           C  
ATOM   4215  NZ  LYS A 255     142.570 152.899 111.299  1.00 20.00           N  
ATOM   4216  H   LYS A 255     135.447 154.989 111.903  1.00 36.00           H  
ATOM   4217  HA  LYS A 255     135.662 152.870 112.809  1.00 36.00           H  
ATOM   4218 1HB  LYS A 255     137.329 151.520 112.069  1.00 24.00           H  
ATOM   4219 2HB  LYS A 255     137.731 152.878 111.028  1.00 24.00           H  
ATOM   4220 1HG  LYS A 255     139.066 153.398 113.450  1.00 24.00           H  
ATOM   4221 2HG  LYS A 255     139.273 151.667 113.153  1.00 24.00           H  
ATOM   4222 1HD  LYS A 255     139.745 152.601 110.655  1.00 24.00           H  
ATOM   4223 2HD  LYS A 255     140.272 154.005 111.596  1.00 24.00           H  
ATOM   4224 1HE  LYS A 255     141.570 152.217 113.025  1.00 24.00           H  
ATOM   4225 2HE  LYS A 255     141.365 151.196 111.599  1.00 24.00           H  
ATOM   4226 1HZ  LYS A 255     143.420 152.404 111.530  1.00 24.00           H  
ATOM   4227 2HZ  LYS A 255     142.443 152.898 110.296  1.00 24.00           H  
ATOM   4228 3HZ  LYS A 255     142.635 153.851 111.629  1.00 24.00           H  
ATOM   4229  N   TYR A 256     137.119 154.950 114.589  1.00 30.00           N  
ATOM   4230  CA  TYR A 256     137.188 155.340 115.992  1.00 30.00           C  
ATOM   4231  C   TYR A 256     135.805 155.669 116.541  1.00 30.00           C  
ATOM   4232  O   TYR A 256     135.666 156.076 117.695  1.00 30.00           O  
ATOM   4233  CB  TYR A 256     138.127 156.535 116.170  1.00 20.00           C  
ATOM   4234  CG  TYR A 256     139.591 156.192 115.999  1.00 20.00           C  
ATOM   4235  CD1 TYR A 256     140.037 154.905 116.265  1.00 20.00           C  
ATOM   4236  CD2 TYR A 256     140.486 157.163 115.576  1.00 20.00           C  
ATOM   4237  CE1 TYR A 256     141.373 154.592 116.109  1.00 20.00           C  
ATOM   4238  CE2 TYR A 256     141.822 156.849 115.419  1.00 20.00           C  
ATOM   4239  CZ  TYR A 256     142.266 155.570 115.684  1.00 20.00           C  
ATOM   4240  OH  TYR A 256     143.597 155.257 115.528  1.00 20.00           O  
ATOM   4241  H   TYR A 256     137.136 155.667 113.878  1.00 36.00           H  
ATOM   4242  HA  TYR A 256     137.580 154.500 116.566  1.00 36.00           H  
ATOM   4243 1HB  TYR A 256     137.872 157.310 115.446  1.00 24.00           H  
ATOM   4244 2HB  TYR A 256     137.992 156.959 117.165  1.00 24.00           H  
ATOM   4245  HD1 TYR A 256     139.333 154.142 116.598  1.00 24.00           H  
ATOM   4246  HD2 TYR A 256     140.135 158.174 115.368  1.00 24.00           H  
ATOM   4247  HE1 TYR A 256     141.724 153.582 116.318  1.00 24.00           H  
ATOM   4248  HE2 TYR A 256     142.526 157.613 115.088  1.00 24.00           H  
ATOM   4249  HH  TYR A 256     144.073 156.034 115.225  1.00 24.00           H  
ATOM   4250  N   ASN A 257     134.786 155.490 115.709  1.00 30.00           N  
ATOM   4251  CA  ASN A 257     133.402 155.597 116.157  1.00 30.00           C  
ATOM   4252  C   ASN A 257     133.015 154.412 117.033  1.00 30.00           C  
ATOM   4253  O   ASN A 257     132.299 154.568 118.023  1.00 30.00           O  
ATOM   4254  CB  ASN A 257     132.464 155.713 114.970  1.00 20.00           C  
ATOM   4255  CG  ASN A 257     131.097 156.203 115.361  1.00 20.00           C  
ATOM   4256  OD1 ASN A 257     130.963 157.114 116.186  1.00 20.00           O  
ATOM   4257  ND2 ASN A 257     130.079 155.617 114.784  1.00 20.00           N  
ATOM   4258  H   ASN A 257     134.973 155.275 114.740  1.00 36.00           H  
ATOM   4259  HA  ASN A 257     133.305 156.496 116.767  1.00 36.00           H  
ATOM   4260 1HB  ASN A 257     132.888 156.399 114.237  1.00 24.00           H  
ATOM   4261 2HB  ASN A 257     132.364 154.740 114.489  1.00 24.00           H  
ATOM   4262 1HD2 ASN A 257     129.146 155.902 115.005  1.00 24.00           H  
ATOM   4263 2HD2 ASN A 257     130.234 154.884 114.122  1.00 24.00           H  
ATOM   4264  N   SER A 258     133.493 153.229 116.665  1.00 30.00           N  
ATOM   4265  CA  SER A 258     133.185 152.013 117.408  1.00 30.00           C  
ATOM   4266  C   SER A 258     133.618 152.133 118.864  1.00 30.00           C  
ATOM   4267  O   SER A 258     134.760 152.491 119.154  1.00 30.00           O  
ATOM   4268  CB  SER A 258     133.867 150.821 116.765  1.00 20.00           C  
ATOM   4269  OG  SER A 258     133.588 149.642 117.470  1.00 20.00           O  
ATOM   4270  H   SER A 258     134.084 153.169 115.848  1.00 36.00           H  
ATOM   4271  HA  SER A 258     132.106 151.856 117.384  1.00 36.00           H  
ATOM   4272 1HB  SER A 258     133.528 150.720 115.735  1.00 24.00           H  
ATOM   4273 2HB  SER A 258     134.943 150.987 116.741  1.00 24.00           H  
ATOM   4274  HG  SER A 258     133.018 149.899 118.199  1.00 24.00           H  
ATOM   4275  N   LEU A 259     132.700 151.832 119.776  1.00 30.00           N  
ATOM   4276  CA  LEU A 259     132.929 152.061 121.197  1.00 30.00           C  
ATOM   4277  C   LEU A 259     134.152 151.298 121.688  1.00 30.00           C  
ATOM   4278  O   LEU A 259     134.959 151.826 122.454  1.00 30.00           O  
ATOM   4279  CB  LEU A 259     131.696 151.638 122.007  1.00 20.00           C  
ATOM   4280  CG  LEU A 259     131.740 151.965 123.505  1.00 20.00           C  
ATOM   4281  CD1 LEU A 259     130.344 152.336 123.986  1.00 20.00           C  
ATOM   4282  CD2 LEU A 259     132.282 150.767 124.271  1.00 20.00           C  
ATOM   4283  H   LEU A 259     131.821 151.434 119.476  1.00 36.00           H  
ATOM   4284  HA  LEU A 259     133.102 153.125 121.353  1.00 36.00           H  
ATOM   4285 1HB  LEU A 259     130.820 152.129 121.587  1.00 24.00           H  
ATOM   4286 2HB  LEU A 259     131.567 150.561 121.907  1.00 24.00           H  
ATOM   4287  HG  LEU A 259     132.389 152.826 123.671  1.00 24.00           H  
ATOM   4288 1HD1 LEU A 259     130.375 152.568 125.051  1.00 24.00           H  
ATOM   4289 2HD1 LEU A 259     129.989 153.207 123.436  1.00 24.00           H  
ATOM   4290 3HD1 LEU A 259     129.667 151.499 123.818  1.00 24.00           H  
ATOM   4291 1HD2 LEU A 259     132.314 151.000 125.336  1.00 24.00           H  
ATOM   4292 2HD2 LEU A 259     131.633 149.907 124.107  1.00 24.00           H  
ATOM   4293 3HD2 LEU A 259     133.288 150.535 123.919  1.00 24.00           H  
ATOM   4294  N   TYR A 260     134.285 150.053 121.244  1.00 30.00           N  
ATOM   4295  CA  TYR A 260     135.434 149.230 121.602  1.00 30.00           C  
ATOM   4296  C   TYR A 260     136.728 149.831 121.070  1.00 30.00           C  
ATOM   4297  O   TYR A 260     137.743 149.857 121.766  1.00 30.00           O  
ATOM   4298  CB  TYR A 260     135.255 147.804 121.075  1.00 20.00           C  
ATOM   4299  CG  TYR A 260     136.553 147.043 120.923  1.00 20.00           C  
ATOM   4300  CD1 TYR A 260     136.844 145.988 121.776  1.00 20.00           C  
ATOM   4301  CD2 TYR A 260     137.453 147.399 119.929  1.00 20.00           C  
ATOM   4302  CE1 TYR A 260     138.029 145.293 121.636  1.00 20.00           C  
ATOM   4303  CE2 TYR A 260     138.639 146.704 119.790  1.00 20.00           C  
ATOM   4304  CZ  TYR A 260     138.928 145.655 120.639  1.00 20.00           C  
ATOM   4305  OH  TYR A 260     140.109 144.962 120.500  1.00 20.00           O  
ATOM   4306  H   TYR A 260     133.571 149.667 120.643  1.00 36.00           H  
ATOM   4307  HA  TYR A 260     135.508 149.193 122.689  1.00 36.00           H  
ATOM   4308 1HB  TYR A 260     134.610 147.243 121.753  1.00 24.00           H  
ATOM   4309 2HB  TYR A 260     134.762 147.834 120.104  1.00 24.00           H  
ATOM   4310  HD1 TYR A 260     136.136 145.708 122.557  1.00 24.00           H  
ATOM   4311  HD2 TYR A 260     137.226 148.228 119.260  1.00 24.00           H  
ATOM   4312  HE1 TYR A 260     138.257 144.464 122.306  1.00 24.00           H  
ATOM   4313  HE2 TYR A 260     139.347 146.985 119.010  1.00 24.00           H  
ATOM   4314  HH  TYR A 260     140.612 145.333 119.771  1.00 24.00           H  
ATOM   4315  N   SER A 261     136.687 150.312 119.832  1.00 30.00           N  
ATOM   4316  CA  SER A 261     137.863 150.896 119.198  1.00 30.00           C  
ATOM   4317  C   SER A 261     138.303 152.165 119.916  1.00 30.00           C  
ATOM   4318  O   SER A 261     139.492 152.371 120.159  1.00 30.00           O  
ATOM   4319  CB  SER A 261     137.571 151.204 117.742  1.00 20.00           C  
ATOM   4320  OG  SER A 261     138.171 150.259 116.899  1.00 20.00           O  
ATOM   4321  H   SER A 261     135.819 150.272 119.318  1.00 36.00           H  
ATOM   4322  HA  SER A 261     138.678 150.173 119.248  1.00 36.00           H  
ATOM   4323 1HB  SER A 261     136.494 151.209 117.580  1.00 24.00           H  
ATOM   4324 2HB  SER A 261     137.943 152.199 117.499  1.00 24.00           H  
ATOM   4325  HG  SER A 261     138.626 149.640 117.476  1.00 24.00           H  
ATOM   4326  N   THR A 262     137.338 153.013 120.255  1.00 30.00           N  
ATOM   4327  CA  THR A 262     137.617 154.234 121.001  1.00 30.00           C  
ATOM   4328  C   THR A 262     138.094 153.919 122.413  1.00 30.00           C  
ATOM   4329  O   THR A 262     139.015 154.557 122.924  1.00 30.00           O  
ATOM   4330  CB  THR A 262     136.375 155.141 121.064  1.00 20.00           C  
ATOM   4331  OG1 THR A 262     136.562 156.142 122.073  1.00 20.00           O  
ATOM   4332  CG2 THR A 262     135.134 154.325 121.389  1.00 20.00           C  
ATOM   4333  H   THR A 262     136.386 152.806 119.988  1.00 36.00           H  
ATOM   4334  HA  THR A 262     138.413 154.777 120.490  1.00 36.00           H  
ATOM   4335  HB  THR A 262     136.236 155.636 120.103  1.00 24.00           H  
ATOM   4336  HG1 THR A 262     137.421 156.024 122.485  1.00 24.00           H  
ATOM   4337 1HG2 THR A 262     134.266 154.982 121.430  1.00 24.00           H  
ATOM   4338 2HG2 THR A 262     134.982 153.570 120.618  1.00 24.00           H  
ATOM   4339 3HG2 THR A 262     135.263 153.836 122.354  1.00 24.00           H  
ATOM   4340  N   CYS A 263     137.461 152.933 123.040  1.00 30.00           N  
ATOM   4341  CA  CYS A 263     137.813 152.539 124.399  1.00 30.00           C  
ATOM   4342  C   CYS A 263     139.238 152.006 124.467  1.00 30.00           C  
ATOM   4343  O   CYS A 263     139.966 152.272 125.423  1.00 30.00           O  
ATOM   4344  CB  CYS A 263     136.849 151.471 124.915  1.00 20.00           C  
ATOM   4345  SG  CYS A 263     137.385 150.671 126.447  1.00 20.00           S  
ATOM   4346  H   CYS A 263     136.718 152.444 122.562  1.00 36.00           H  
ATOM   4347  HA  CYS A 263     137.738 153.416 125.043  1.00 36.00           H  
ATOM   4348 1HB  CYS A 263     135.871 151.918 125.093  1.00 24.00           H  
ATOM   4349 2HB  CYS A 263     136.723 150.698 124.157  1.00 24.00           H  
ATOM   4350  HG  CYS A 263     136.338 149.859 126.553  1.00 24.00           H  
ATOM   4351  N   LEU A 264     139.631 151.252 123.446  1.00 30.00           N  
ATOM   4352  CA  LEU A 264     140.979 150.700 123.376  1.00 30.00           C  
ATOM   4353  C   LEU A 264     142.018 151.803 123.213  1.00 30.00           C  
ATOM   4354  O   LEU A 264     143.075 151.770 123.841  1.00 30.00           O  
ATOM   4355  CB  LEU A 264     141.087 149.711 122.208  1.00 20.00           C  
ATOM   4356  CG  LEU A 264     141.750 148.367 122.534  1.00 20.00           C  
ATOM   4357  CD1 LEU A 264     143.246 148.460 122.267  1.00 20.00           C  
ATOM   4358  CD2 LEU A 264     141.475 148.004 123.986  1.00 20.00           C  
ATOM   4359  H   LEU A 264     138.980 151.055 122.700  1.00 36.00           H  
ATOM   4360  HA  LEU A 264     141.185 150.170 124.305  1.00 36.00           H  
ATOM   4361 1HB  LEU A 264     140.085 149.505 121.835  1.00 24.00           H  
ATOM   4362 2HB  LEU A 264     141.661 150.179 121.409  1.00 24.00           H  
ATOM   4363  HG  LEU A 264     141.343 147.593 121.883  1.00 24.00           H  
ATOM   4364 1HD1 LEU A 264     143.717 147.504 122.499  1.00 24.00           H  
ATOM   4365 2HD1 LEU A 264     143.414 148.701 121.218  1.00 24.00           H  
ATOM   4366 3HD1 LEU A 264     143.679 149.239 122.894  1.00 24.00           H  
ATOM   4367 1HD2 LEU A 264     141.945 147.048 124.217  1.00 24.00           H  
ATOM   4368 2HD2 LEU A 264     141.883 148.776 124.638  1.00 24.00           H  
ATOM   4369 3HD2 LEU A 264     140.399 147.927 124.144  1.00 24.00           H  
ATOM   4370  N   GLU A 265     141.709 152.778 122.365  1.00 30.00           N  
ATOM   4371  CA  GLU A 265     142.579 153.934 122.178  1.00 30.00           C  
ATOM   4372  C   GLU A 265     142.694 154.750 123.459  1.00 30.00           C  
ATOM   4373  O   GLU A 265     143.764 155.264 123.785  1.00 30.00           O  
ATOM   4374  CB  GLU A 265     142.054 154.818 121.044  1.00 20.00           C  
ATOM   4375  CG  GLU A 265     143.138 155.398 120.147  1.00 20.00           C  
ATOM   4376  CD  GLU A 265     143.863 154.349 119.350  1.00 20.00           C  
ATOM   4377  OE1 GLU A 265     143.408 153.231 119.324  1.00 20.00           O  
ATOM   4378  OE2 GLU A 265     144.873 154.666 118.767  1.00 20.00           O  
ATOM   4379  H   GLU A 265     140.850 152.718 121.837  1.00 36.00           H  
ATOM   4380  HA  GLU A 265     143.574 153.578 121.912  1.00 36.00           H  
ATOM   4381 1HB  GLU A 265     141.375 154.240 120.417  1.00 24.00           H  
ATOM   4382 2HB  GLU A 265     141.487 155.648 121.463  1.00 24.00           H  
ATOM   4383 1HG  GLU A 265     142.683 156.110 119.459  1.00 24.00           H  
ATOM   4384 2HG  GLU A 265     143.855 155.938 120.764  1.00 24.00           H  
ATOM   4385  N   LEU A 266     141.585 154.865 124.183  1.00 30.00           N  
ATOM   4386  CA  LEU A 266     141.577 155.557 125.466  1.00 30.00           C  
ATOM   4387  C   LEU A 266     142.450 154.837 126.485  1.00 30.00           C  
ATOM   4388  O   LEU A 266     143.156 155.471 127.270  1.00 30.00           O  
ATOM   4389  CB  LEU A 266     140.143 155.667 125.999  1.00 20.00           C  
ATOM   4390  CG  LEU A 266     139.382 156.939 125.604  1.00 20.00           C  
ATOM   4391  CD1 LEU A 266     138.066 157.002 126.368  1.00 20.00           C  
ATOM   4392  CD2 LEU A 266     140.243 158.158 125.896  1.00 20.00           C  
ATOM   4393  H   LEU A 266     140.726 154.464 123.834  1.00 36.00           H  
ATOM   4394  HA  LEU A 266     141.975 156.561 125.321  1.00 36.00           H  
ATOM   4395 1HB  LEU A 266     139.571 154.813 125.638  1.00 24.00           H  
ATOM   4396 2HB  LEU A 266     140.172 155.624 127.088  1.00 24.00           H  
ATOM   4397  HG  LEU A 266     139.148 156.907 124.539  1.00 24.00           H  
ATOM   4398 1HD1 LEU A 266     137.525 157.906 126.087  1.00 24.00           H  
ATOM   4399 2HD1 LEU A 266     137.462 156.128 126.125  1.00 24.00           H  
ATOM   4400 3HD1 LEU A 266     138.268 157.019 127.438  1.00 24.00           H  
ATOM   4401 1HD2 LEU A 266     139.703 159.062 125.614  1.00 24.00           H  
ATOM   4402 2HD2 LEU A 266     140.477 158.192 126.961  1.00 24.00           H  
ATOM   4403 3HD2 LEU A 266     141.169 158.095 125.324  1.00 24.00           H  
ATOM   4404  N   PHE A 267     142.398 153.509 126.469  1.00 30.00           N  
ATOM   4405  CA  PHE A 267     143.159 152.701 127.415  1.00 30.00           C  
ATOM   4406  C   PHE A 267     144.648 153.011 127.331  1.00 30.00           C  
ATOM   4407  O   PHE A 267     145.338 153.069 128.348  1.00 30.00           O  
ATOM   4408  CB  PHE A 267     142.927 151.212 127.152  1.00 20.00           C  
ATOM   4409  CG  PHE A 267     143.733 150.307 128.040  1.00 20.00           C  
ATOM   4410  CD1 PHE A 267     144.644 149.412 127.498  1.00 20.00           C  
ATOM   4411  CD2 PHE A 267     143.583 150.349 129.418  1.00 20.00           C  
ATOM   4412  CE1 PHE A 267     145.386 148.579 128.314  1.00 20.00           C  
ATOM   4413  CE2 PHE A 267     144.324 149.519 130.236  1.00 20.00           C  
ATOM   4414  CZ  PHE A 267     145.227 148.633 129.682  1.00 20.00           C  
ATOM   4415  H   PHE A 267     141.816 153.048 125.785  1.00 36.00           H  
ATOM   4416  HA  PHE A 267     142.817 152.935 128.424  1.00 36.00           H  
ATOM   4417 1HB  PHE A 267     141.873 150.977 127.295  1.00 24.00           H  
ATOM   4418 2HB  PHE A 267     143.176 150.982 126.117  1.00 24.00           H  
ATOM   4419  HD1 PHE A 267     144.771 149.371 126.416  1.00 24.00           H  
ATOM   4420  HD2 PHE A 267     142.870 151.049 129.854  1.00 24.00           H  
ATOM   4421  HE1 PHE A 267     146.098 147.880 127.875  1.00 24.00           H  
ATOM   4422  HE2 PHE A 267     144.197 149.562 131.317  1.00 24.00           H  
ATOM   4423  HZ  PHE A 267     145.811 147.976 130.326  1.00 24.00           H  
ATOM   4424  N   LYS A 268     145.138 153.210 126.112  1.00 30.00           N  
ATOM   4425  CA  LYS A 268     146.570 153.348 125.875  1.00 30.00           C  
ATOM   4426  C   LYS A 268     147.163 154.466 126.723  1.00 30.00           C  
ATOM   4427  O   LYS A 268     148.354 154.455 127.035  1.00 30.00           O  
ATOM   4428  CB  LYS A 268     146.845 153.609 124.393  1.00 20.00           C  
ATOM   4429  CG  LYS A 268     145.981 152.794 123.440  1.00 20.00           C  
ATOM   4430  CD  LYS A 268     146.636 151.462 123.103  1.00 20.00           C  
ATOM   4431  CE  LYS A 268     146.846 151.311 121.604  1.00 20.00           C  
ATOM   4432  NZ  LYS A 268     148.087 151.991 121.144  1.00 20.00           N  
ATOM   4433  H   LYS A 268     144.502 153.268 125.329  1.00 36.00           H  
ATOM   4434  HA  LYS A 268     147.059 152.417 126.161  1.00 36.00           H  
ATOM   4435 1HB  LYS A 268     146.681 154.665 124.173  1.00 24.00           H  
ATOM   4436 2HB  LYS A 268     147.889 153.387 124.172  1.00 24.00           H  
ATOM   4437 1HG  LYS A 268     145.010 152.606 123.899  1.00 24.00           H  
ATOM   4438 2HG  LYS A 268     145.826 153.355 122.519  1.00 24.00           H  
ATOM   4439 1HD  LYS A 268     147.601 151.394 123.606  1.00 24.00           H  
ATOM   4440 2HD  LYS A 268     146.004 150.647 123.456  1.00 24.00           H  
ATOM   4441 1HE  LYS A 268     146.911 150.254 121.351  1.00 24.00           H  
ATOM   4442 2HE  LYS A 268     145.995 151.738 121.072  1.00 24.00           H  
ATOM   4443 1HZ  LYS A 268     148.190 151.868 120.147  1.00 24.00           H  
ATOM   4444 2HZ  LYS A 268     148.030 152.977 121.357  1.00 24.00           H  
ATOM   4445 3HZ  LYS A 268     148.885 151.591 121.616  1.00 24.00           H  
ATOM   4446  N   PHE A 269     146.327 155.430 127.092  1.00 30.00           N  
ATOM   4447  CA  PHE A 269     146.756 156.532 127.944  1.00 30.00           C  
ATOM   4448  C   PHE A 269     147.204 156.030 129.310  1.00 30.00           C  
ATOM   4449  O   PHE A 269     148.218 156.479 129.845  1.00 30.00           O  
ATOM   4450  CB  PHE A 269     145.625 157.548 128.114  1.00 20.00           C  
ATOM   4451  CG  PHE A 269     145.513 158.526 126.980  1.00 20.00           C  
ATOM   4452  CD1 PHE A 269     146.005 159.817 127.107  1.00 20.00           C  
ATOM   4453  CD2 PHE A 269     144.916 158.159 125.783  1.00 20.00           C  
ATOM   4454  CE1 PHE A 269     145.902 160.718 126.065  1.00 20.00           C  
ATOM   4455  CE2 PHE A 269     144.813 159.057 124.739  1.00 20.00           C  
ATOM   4456  CZ  PHE A 269     145.307 160.339 124.880  1.00 20.00           C  
ATOM   4457  H   PHE A 269     145.368 155.398 126.774  1.00 36.00           H  
ATOM   4458  HA  PHE A 269     147.602 157.029 127.467  1.00 36.00           H  
ATOM   4459 1HB  PHE A 269     144.675 157.022 128.204  1.00 24.00           H  
ATOM   4460 2HB  PHE A 269     145.776 158.110 129.034  1.00 24.00           H  
ATOM   4461  HD1 PHE A 269     146.476 160.117 128.044  1.00 24.00           H  
ATOM   4462  HD2 PHE A 269     144.526 157.147 125.672  1.00 24.00           H  
ATOM   4463  HE1 PHE A 269     146.292 161.729 126.179  1.00 24.00           H  
ATOM   4464  HE2 PHE A 269     144.342 158.756 123.804  1.00 24.00           H  
ATOM   4465  HZ  PHE A 269     145.225 161.048 124.058  1.00 24.00           H  
ATOM   4466  N   THR A 270     146.443 155.096 129.871  1.00 30.00           N  
ATOM   4467  CA  THR A 270     146.804 154.473 131.139  1.00 30.00           C  
ATOM   4468  C   THR A 270     148.074 153.644 131.003  1.00 30.00           C  
ATOM   4469  O   THR A 270     148.961 153.706 131.854  1.00 30.00           O  
ATOM   4470  CB  THR A 270     145.660 153.586 131.666  1.00 20.00           C  
ATOM   4471  OG1 THR A 270     144.475 154.376 131.827  1.00 20.00           O  
ATOM   4472  CG2 THR A 270     146.038 152.967 133.002  1.00 20.00           C  
ATOM   4473  H   THR A 270     145.592 154.811 129.407  1.00 36.00           H  
ATOM   4474  HA  THR A 270     146.992 155.260 131.870  1.00 36.00           H  
ATOM   4475  HB  THR A 270     145.456 152.792 130.948  1.00 24.00           H  
ATOM   4476  HG1 THR A 270     144.658 155.283 131.571  1.00 24.00           H  
ATOM   4477 1HG2 THR A 270     145.219 152.343 133.359  1.00 24.00           H  
ATOM   4478 2HG2 THR A 270     146.933 152.356 132.880  1.00 24.00           H  
ATOM   4479 3HG2 THR A 270     146.234 153.757 133.726  1.00 24.00           H  
ATOM   4480  N   ILE A 271     148.155 152.866 129.928  1.00 30.00           N  
ATOM   4481  CA  ILE A 271     149.281 151.965 129.718  1.00 30.00           C  
ATOM   4482  C   ILE A 271     150.603 152.722 129.733  1.00 30.00           C  
ATOM   4483  O   ILE A 271     151.599 152.242 130.274  1.00 30.00           O  
ATOM   4484  CB  ILE A 271     149.137 151.208 128.385  1.00 20.00           C  
ATOM   4485  CG1 ILE A 271     147.846 150.386 128.375  1.00 20.00           C  
ATOM   4486  CG2 ILE A 271     150.344 150.312 128.149  1.00 20.00           C  
ATOM   4487  CD1 ILE A 271     147.611 149.633 127.085  1.00 20.00           C  
ATOM   4488  H   ILE A 271     147.417 152.901 129.239  1.00 36.00           H  
ATOM   4489  HA  ILE A 271     149.297 151.237 130.528  1.00 36.00           H  
ATOM   4490  HB  ILE A 271     149.062 151.923 127.567  1.00 24.00           H  
ATOM   4491 1HG1 ILE A 271     147.867 149.665 129.192  1.00 24.00           H  
ATOM   4492 2HG1 ILE A 271     146.994 151.045 128.544  1.00 24.00           H  
ATOM   4493 1HG2 ILE A 271     150.225 149.784 127.204  1.00 24.00           H  
ATOM   4494 2HG2 ILE A 271     151.247 150.920 128.115  1.00 24.00           H  
ATOM   4495 3HG2 ILE A 271     150.424 149.589 128.961  1.00 24.00           H  
ATOM   4496 1HD1 ILE A 271     146.677 149.075 127.154  1.00 24.00           H  
ATOM   4497 2HD1 ILE A 271     147.551 150.340 126.257  1.00 24.00           H  
ATOM   4498 3HD1 ILE A 271     148.434 148.941 126.913  1.00 24.00           H  
ATOM   4499  N   GLY A 272     150.606 153.909 129.134  1.00 30.00           N  
ATOM   4500  CA  GLY A 272     151.844 154.635 128.880  1.00 30.00           C  
ATOM   4501  C   GLY A 272     152.090 154.797 127.385  1.00 30.00           C  
ATOM   4502  O   GLY A 272     153.159 155.244 126.967  1.00 30.00           O  
ATOM   4503  H   GLY A 272     149.728 154.318 128.849  1.00 36.00           H  
ATOM   4504 1HA  GLY A 272     151.794 155.616 129.352  1.00 36.00           H  
ATOM   4505 2HA  GLY A 272     152.678 154.102 129.334  1.00 36.00           H  
ATOM   4506  N   MET A 273     151.096 154.431 126.584  1.00 30.00           N  
ATOM   4507  CA  MET A 273     151.228 154.469 125.132  1.00 30.00           C  
ATOM   4508  C   MET A 273     150.273 155.486 124.519  1.00 30.00           C  
ATOM   4509  O   MET A 273     150.038 155.480 123.311  1.00 30.00           O  
ATOM   4510  CB  MET A 273     150.980 153.082 124.543  1.00 20.00           C  
ATOM   4511  CG  MET A 273     152.225 152.400 123.992  1.00 20.00           C  
ATOM   4512  SD  MET A 273     153.329 153.548 123.145  1.00 20.00           S  
ATOM   4513  CE  MET A 273     153.645 152.655 121.626  1.00 20.00           C  
ATOM   4514  H   MET A 273     150.226 154.118 126.991  1.00 36.00           H  
ATOM   4515  HA  MET A 273     152.243 154.779 124.885  1.00 36.00           H  
ATOM   4516 1HB  MET A 273     150.555 152.433 125.307  1.00 24.00           H  
ATOM   4517 2HB  MET A 273     150.253 153.155 123.733  1.00 24.00           H  
ATOM   4518 1HG  MET A 273     152.774 151.932 124.808  1.00 24.00           H  
ATOM   4519 2HG  MET A 273     151.932 151.622 123.288  1.00 24.00           H  
ATOM   4520 1HE  MET A 273     154.314 153.238 120.994  1.00 24.00           H  
ATOM   4521 2HE  MET A 273     154.107 151.694 121.858  1.00 24.00           H  
ATOM   4522 3HE  MET A 273     152.704 152.487 121.100  1.00 24.00           H  
ATOM   4523  N   GLY A 274     149.726 156.357 125.359  1.00 30.00           N  
ATOM   4524  CA  GLY A 274     148.628 157.227 124.953  1.00 30.00           C  
ATOM   4525  C   GLY A 274     149.016 158.079 123.751  1.00 30.00           C  
ATOM   4526  O   GLY A 274     150.107 158.648 123.708  1.00 30.00           O  
ATOM   4527  H   GLY A 274     150.079 156.420 126.303  1.00 36.00           H  
ATOM   4528 1HA  GLY A 274     147.756 156.621 124.708  1.00 36.00           H  
ATOM   4529 2HA  GLY A 274     148.348 157.871 125.785  1.00 36.00           H  
ATOM   4530  N   ASP A 275     148.116 158.164 122.777  1.00 30.00           N  
ATOM   4531  CA  ASP A 275     148.419 158.815 121.509  1.00 30.00           C  
ATOM   4532  C   ASP A 275     148.087 160.301 121.560  1.00 30.00           C  
ATOM   4533  O   ASP A 275     148.466 161.062 120.669  1.00 30.00           O  
ATOM   4534  CB  ASP A 275     147.645 158.152 120.367  1.00 20.00           C  
ATOM   4535  CG  ASP A 275     148.289 158.379 119.005  1.00 20.00           C  
ATOM   4536  OD1 ASP A 275     149.250 159.107 118.938  1.00 20.00           O  
ATOM   4537  OD2 ASP A 275     147.813 157.821 118.046  1.00 20.00           O  
ATOM   4538  H   ASP A 275     147.198 157.766 122.920  1.00 36.00           H  
ATOM   4539  HA  ASP A 275     149.487 158.711 121.313  1.00 36.00           H  
ATOM   4540 1HB  ASP A 275     147.579 157.079 120.547  1.00 24.00           H  
ATOM   4541 2HB  ASP A 275     146.628 158.544 120.341  1.00 24.00           H  
ATOM   4542  N   LEU A 276     147.379 160.709 122.607  1.00 30.00           N  
ATOM   4543  CA  LEU A 276     146.743 162.020 122.639  1.00 30.00           C  
ATOM   4544  C   LEU A 276     145.712 162.160 121.526  1.00 30.00           C  
ATOM   4545  O   LEU A 276     144.717 161.437 121.495  1.00 30.00           O  
ATOM   4546  CB  LEU A 276     147.800 163.124 122.507  1.00 20.00           C  
ATOM   4547  CG  LEU A 276     147.812 164.171 123.628  1.00 20.00           C  
ATOM   4548  CD1 LEU A 276     147.278 165.494 123.094  1.00 20.00           C  
ATOM   4549  CD2 LEU A 276     146.972 163.675 124.796  1.00 20.00           C  
ATOM   4550  H   LEU A 276     147.277 160.094 123.402  1.00 36.00           H  
ATOM   4551  HA  LEU A 276     146.234 162.135 123.595  1.00 36.00           H  
ATOM   4552 1HB  LEU A 276     148.785 162.661 122.476  1.00 24.00           H  
ATOM   4553 2HB  LEU A 276     147.639 163.649 121.565  1.00 24.00           H  
ATOM   4554  HG  LEU A 276     148.836 164.336 123.961  1.00 24.00           H  
ATOM   4555 1HD1 LEU A 276     147.286 166.238 123.891  1.00 24.00           H  
ATOM   4556 2HD1 LEU A 276     147.908 165.836 122.273  1.00 24.00           H  
ATOM   4557 3HD1 LEU A 276     146.258 165.356 122.737  1.00 24.00           H  
ATOM   4558 1HD2 LEU A 276     146.981 164.418 125.593  1.00 24.00           H  
ATOM   4559 2HD2 LEU A 276     145.947 163.511 124.464  1.00 24.00           H  
ATOM   4560 3HD2 LEU A 276     147.387 162.738 125.169  1.00 24.00           H  
ATOM   4561  N   GLU A 277     145.957 163.095 120.614  1.00 30.00           N  
ATOM   4562  CA  GLU A 277     145.041 163.343 119.507  1.00 30.00           C  
ATOM   4563  C   GLU A 277     145.225 162.316 118.398  1.00 30.00           C  
ATOM   4564  O   GLU A 277     145.842 162.601 117.371  1.00 30.00           O  
ATOM   4565  CB  GLU A 277     145.248 164.753 118.950  1.00 20.00           C  
ATOM   4566  CG  GLU A 277     146.555 164.945 118.194  1.00 20.00           C  
ATOM   4567  CD  GLU A 277     146.556 166.174 117.328  1.00 20.00           C  
ATOM   4568  OE1 GLU A 277     147.045 166.101 116.227  1.00 20.00           O  
ATOM   4569  OE2 GLU A 277     146.066 167.187 117.769  1.00 20.00           O  
ATOM   4570  H   GLU A 277     146.799 163.647 120.689  1.00 36.00           H  
ATOM   4571  HA  GLU A 277     144.019 163.261 119.879  1.00 36.00           H  
ATOM   4572 1HB  GLU A 277     144.430 165.000 118.272  1.00 24.00           H  
ATOM   4573 2HB  GLU A 277     145.225 165.475 119.767  1.00 24.00           H  
ATOM   4574 1HG  GLU A 277     147.370 165.021 118.913  1.00 24.00           H  
ATOM   4575 2HG  GLU A 277     146.736 164.069 117.574  1.00 24.00           H  
ATOM   4576  N   PHE A 278     144.687 161.120 118.610  1.00 30.00           N  
ATOM   4577  CA  PHE A 278     144.842 160.030 117.655  1.00 30.00           C  
ATOM   4578  C   PHE A 278     144.057 160.301 116.378  1.00 30.00           C  
ATOM   4579  O   PHE A 278     144.537 160.039 115.275  1.00 30.00           O  
ATOM   4580  CB  PHE A 278     144.380 158.708 118.272  1.00 20.00           C  
ATOM   4581  CG  PHE A 278     143.127 158.828 119.092  1.00 20.00           C  
ATOM   4582  CD1 PHE A 278     142.011 158.060 118.795  1.00 20.00           C  
ATOM   4583  CD2 PHE A 278     143.060 159.708 120.161  1.00 20.00           C  
ATOM   4584  CE1 PHE A 278     140.857 158.169 119.548  1.00 20.00           C  
ATOM   4585  CE2 PHE A 278     141.909 159.819 120.916  1.00 20.00           C  
ATOM   4586  CZ  PHE A 278     140.806 159.048 120.609  1.00 20.00           C  
ATOM   4587  H   PHE A 278     144.157 160.962 119.455  1.00 36.00           H  
ATOM   4588  HA  PHE A 278     145.898 159.944 117.396  1.00 36.00           H  
ATOM   4589 1HB  PHE A 278     144.202 157.980 117.482  1.00 24.00           H  
ATOM   4590 2HB  PHE A 278     145.167 158.311 118.911  1.00 24.00           H  
ATOM   4591  HD1 PHE A 278     142.051 157.363 117.956  1.00 24.00           H  
ATOM   4592  HD2 PHE A 278     143.932 160.318 120.404  1.00 24.00           H  
ATOM   4593  HE1 PHE A 278     139.987 157.559 119.303  1.00 24.00           H  
ATOM   4594  HE2 PHE A 278     141.870 160.514 121.754  1.00 24.00           H  
ATOM   4595  HZ  PHE A 278     139.897 159.135 121.202  1.00 24.00           H  
ATOM   4596  N   THR A 279     142.846 160.826 116.533  1.00 30.00           N  
ATOM   4597  CA  THR A 279     141.878 160.855 115.444  1.00 30.00           C  
ATOM   4598  C   THR A 279     141.585 162.284 115.005  1.00 30.00           C  
ATOM   4599  O   THR A 279     141.225 163.133 115.821  1.00 30.00           O  
ATOM   4600  CB  THR A 279     140.565 160.159 115.851  1.00 20.00           C  
ATOM   4601  OG1 THR A 279     139.564 160.402 114.854  1.00 20.00           O  
ATOM   4602  CG2 THR A 279     140.077 160.684 117.192  1.00 20.00           C  
ATOM   4603  H   THR A 279     142.591 161.216 117.430  1.00 36.00           H  
ATOM   4604  HA  THR A 279     142.299 160.321 114.592  1.00 36.00           H  
ATOM   4605  HB  THR A 279     140.731 159.085 115.926  1.00 24.00           H  
ATOM   4606  HG1 THR A 279     139.935 160.945 114.154  1.00 24.00           H  
ATOM   4607 1HG2 THR A 279     139.149 160.181 117.464  1.00 24.00           H  
ATOM   4608 2HG2 THR A 279     140.831 160.491 117.955  1.00 24.00           H  
ATOM   4609 3HG2 THR A 279     139.900 161.757 117.121  1.00 24.00           H  
ATOM   4610  N   GLU A 280     141.740 162.544 113.711  1.00 30.00           N  
ATOM   4611  CA  GLU A 280     141.382 163.837 113.141  1.00 30.00           C  
ATOM   4612  C   GLU A 280     139.874 163.967 112.975  1.00 30.00           C  
ATOM   4613  O   GLU A 280     139.301 165.028 113.225  1.00 30.00           O  
ATOM   4614  CB  GLU A 280     142.073 164.034 111.790  1.00 20.00           C  
ATOM   4615  CG  GLU A 280     143.327 163.193 111.597  1.00 20.00           C  
ATOM   4616  CD  GLU A 280     143.032 161.817 111.068  1.00 20.00           C  
ATOM   4617  OE1 GLU A 280     142.176 161.162 111.613  1.00 20.00           O  
ATOM   4618  OE2 GLU A 280     143.665 161.419 110.118  1.00 20.00           O  
ATOM   4619  H   GLU A 280     142.116 161.827 113.107  1.00 36.00           H  
ATOM   4620  HA  GLU A 280     141.717 164.620 113.822  1.00 36.00           H  
ATOM   4621 1HB  GLU A 280     141.378 163.788 110.987  1.00 24.00           H  
ATOM   4622 2HB  GLU A 280     142.352 165.081 111.673  1.00 24.00           H  
ATOM   4623 1HG  GLU A 280     143.990 163.703 110.899  1.00 24.00           H  
ATOM   4624 2HG  GLU A 280     143.845 163.107 112.551  1.00 24.00           H  
ATOM   4625  N   ASN A 281     139.235 162.882 112.551  1.00 30.00           N  
ATOM   4626  CA  ASN A 281     137.916 162.961 111.934  1.00 30.00           C  
ATOM   4627  C   ASN A 281     136.844 163.288 112.965  1.00 30.00           C  
ATOM   4628  O   ASN A 281     135.919 162.505 113.182  1.00 30.00           O  
ATOM   4629  CB  ASN A 281     137.586 161.668 111.211  1.00 20.00           C  
ATOM   4630  CG  ASN A 281     137.186 160.566 112.152  1.00 20.00           C  
ATOM   4631  OD1 ASN A 281     138.003 160.081 112.943  1.00 20.00           O  
ATOM   4632  ND2 ASN A 281     135.943 160.162 112.083  1.00 20.00           N  
ATOM   4633  H   ASN A 281     139.674 161.979 112.659  1.00 36.00           H  
ATOM   4634  HA  ASN A 281     137.923 163.774 111.206  1.00 36.00           H  
ATOM   4635 1HB  ASN A 281     136.772 161.842 110.507  1.00 24.00           H  
ATOM   4636 2HB  ASN A 281     138.452 161.342 110.636  1.00 24.00           H  
ATOM   4637 1HD2 ASN A 281     135.620 159.431 112.685  1.00 24.00           H  
ATOM   4638 2HD2 ASN A 281     135.316 160.583 111.428  1.00 24.00           H  
ATOM   4639  N   TYR A 282     136.974 164.448 113.600  1.00 30.00           N  
ATOM   4640  CA  TYR A 282     136.015 164.881 114.608  1.00 30.00           C  
ATOM   4641  C   TYR A 282     135.617 166.337 114.401  1.00 30.00           C  
ATOM   4642  O   TYR A 282     136.353 167.111 113.789  1.00 30.00           O  
ATOM   4643  CB  TYR A 282     136.589 164.683 116.013  1.00 20.00           C  
ATOM   4644  CG  TYR A 282     137.823 165.512 116.290  1.00 20.00           C  
ATOM   4645  CD1 TYR A 282     137.721 166.891 116.407  1.00 20.00           C  
ATOM   4646  CD2 TYR A 282     139.057 164.894 116.428  1.00 20.00           C  
ATOM   4647  CE1 TYR A 282     138.849 167.648 116.660  1.00 20.00           C  
ATOM   4648  CE2 TYR A 282     140.184 165.651 116.681  1.00 20.00           C  
ATOM   4649  CZ  TYR A 282     140.083 167.023 116.797  1.00 20.00           C  
ATOM   4650  OH  TYR A 282     141.206 167.777 117.049  1.00 20.00           O  
ATOM   4651  H   TYR A 282     137.757 165.045 113.377  1.00 36.00           H  
ATOM   4652  HA  TYR A 282     135.113 164.275 114.512  1.00 36.00           H  
ATOM   4653 1HB  TYR A 282     135.832 164.941 116.755  1.00 24.00           H  
ATOM   4654 2HB  TYR A 282     136.845 163.634 116.157  1.00 24.00           H  
ATOM   4655  HD1 TYR A 282     136.751 167.377 116.298  1.00 24.00           H  
ATOM   4656  HD2 TYR A 282     139.137 163.811 116.336  1.00 24.00           H  
ATOM   4657  HE1 TYR A 282     138.769 168.731 116.751  1.00 24.00           H  
ATOM   4658  HE2 TYR A 282     141.155 165.166 116.789  1.00 24.00           H  
ATOM   4659  HH  TYR A 282     141.971 167.200 117.107  1.00 24.00           H  
ATOM   4660  N   ASP A 283     134.448 166.704 114.914  1.00 30.00           N  
ATOM   4661  CA  ASP A 283     133.965 168.077 114.817  1.00 30.00           C  
ATOM   4662  C   ASP A 283     134.145 168.819 116.135  1.00 30.00           C  
ATOM   4663  O   ASP A 283     134.183 168.207 117.202  1.00 30.00           O  
ATOM   4664  CB  ASP A 283     132.491 168.100 114.408  1.00 20.00           C  
ATOM   4665  CG  ASP A 283     132.242 167.457 113.050  1.00 20.00           C  
ATOM   4666  OD1 ASP A 283     131.265 167.795 112.425  1.00 20.00           O  
ATOM   4667  OD2 ASP A 283     133.032 166.635 112.651  1.00 20.00           O  
ATOM   4668  H   ASP A 283     133.878 166.015 115.384  1.00 36.00           H  
ATOM   4669  HA  ASP A 283     134.547 168.594 114.053  1.00 36.00           H  
ATOM   4670 1HB  ASP A 283     131.897 167.574 115.156  1.00 24.00           H  
ATOM   4671 2HB  ASP A 283     132.138 169.131 114.376  1.00 24.00           H  
ATOM   4672  N   PHE A 284     134.254 170.140 116.054  1.00 30.00           N  
ATOM   4673  CA  PHE A 284     134.440 170.968 117.240  1.00 30.00           C  
ATOM   4674  C   PHE A 284     135.681 170.548 118.016  1.00 30.00           C  
ATOM   4675  O   PHE A 284     135.593 170.138 119.173  1.00 30.00           O  
ATOM   4676  CB  PHE A 284     133.212 170.882 118.149  1.00 20.00           C  
ATOM   4677  CG  PHE A 284     133.019 172.089 119.023  1.00 20.00           C  
ATOM   4678  CD1 PHE A 284     131.747 172.508 119.380  1.00 20.00           C  
ATOM   4679  CD2 PHE A 284     134.110 172.807 119.489  1.00 20.00           C  
ATOM   4680  CE1 PHE A 284     131.568 173.618 120.184  1.00 20.00           C  
ATOM   4681  CE2 PHE A 284     133.935 173.915 120.294  1.00 20.00           C  
ATOM   4682  CZ  PHE A 284     132.662 174.322 120.641  1.00 20.00           C  
ATOM   4683  H   PHE A 284     134.208 170.583 115.148  1.00 36.00           H  
ATOM   4684  HA  PHE A 284     134.568 172.004 116.923  1.00 36.00           H  
ATOM   4685 1HB  PHE A 284     132.317 170.758 117.540  1.00 24.00           H  
ATOM   4686 2HB  PHE A 284     133.295 170.007 118.791  1.00 24.00           H  
ATOM   4687  HD1 PHE A 284     130.881 171.952 119.019  1.00 24.00           H  
ATOM   4688  HD2 PHE A 284     135.116 172.486 119.215  1.00 24.00           H  
ATOM   4689  HE1 PHE A 284     130.563 173.937 120.457  1.00 24.00           H  
ATOM   4690  HE2 PHE A 284     134.801 174.471 120.655  1.00 24.00           H  
ATOM   4691  HZ  PHE A 284     132.523 175.197 121.274  1.00 24.00           H  
ATOM   4692  N   LYS A 285     136.839 170.653 117.372  1.00 30.00           N  
ATOM   4693  CA  LYS A 285     138.013 169.890 117.777  1.00 30.00           C  
ATOM   4694  C   LYS A 285     138.425 170.228 119.204  1.00 30.00           C  
ATOM   4695  O   LYS A 285     138.901 169.367 119.943  1.00 30.00           O  
ATOM   4696  CB  LYS A 285     139.176 170.147 116.818  1.00 20.00           C  
ATOM   4697  CG  LYS A 285     140.444 169.368 117.143  1.00 20.00           C  
ATOM   4698  CD  LYS A 285     141.186 169.985 118.319  1.00 20.00           C  
ATOM   4699  CE  LYS A 285     142.180 171.039 117.856  1.00 20.00           C  
ATOM   4700  NZ  LYS A 285     142.616 171.921 118.973  1.00 20.00           N  
ATOM   4701  H   LYS A 285     136.907 171.279 116.582  1.00 36.00           H  
ATOM   4702  HA  LYS A 285     137.764 168.828 117.745  1.00 36.00           H  
ATOM   4703 1HB  LYS A 285     138.875 169.889 115.803  1.00 24.00           H  
ATOM   4704 2HB  LYS A 285     139.426 171.209 116.825  1.00 24.00           H  
ATOM   4705 1HG  LYS A 285     140.185 168.337 117.388  1.00 24.00           H  
ATOM   4706 2HG  LYS A 285     141.100 169.362 116.273  1.00 24.00           H  
ATOM   4707 1HD  LYS A 285     140.469 170.446 119.000  1.00 24.00           H  
ATOM   4708 2HD  LYS A 285     141.723 169.205 118.859  1.00 24.00           H  
ATOM   4709 1HE  LYS A 285     143.056 170.552 117.431  1.00 24.00           H  
ATOM   4710 2HE  LYS A 285     141.723 171.655 117.081  1.00 24.00           H  
ATOM   4711 1HZ  LYS A 285     143.273 172.605 118.625  1.00 24.00           H  
ATOM   4712 2HZ  LYS A 285     141.813 172.394 119.363  1.00 24.00           H  
ATOM   4713 3HZ  LYS A 285     143.059 171.364 119.689  1.00 24.00           H  
ATOM   4714  N   ALA A 286     138.240 171.487 119.585  1.00 30.00           N  
ATOM   4715  CA  ALA A 286     138.714 171.975 120.875  1.00 30.00           C  
ATOM   4716  C   ALA A 286     138.117 171.169 122.021  1.00 30.00           C  
ATOM   4717  O   ALA A 286     138.795 170.876 123.006  1.00 30.00           O  
ATOM   4718  CB  ALA A 286     138.382 173.451 121.038  1.00 30.00           C  
ATOM   4719  H   ALA A 286     137.758 172.123 118.965  1.00 36.00           H  
ATOM   4720  HA  ALA A 286     139.796 171.851 120.907  1.00 36.00           H  
ATOM   4721 1HB  ALA A 286     138.742 173.800 122.005  1.00 36.00           H  
ATOM   4722 2HB  ALA A 286     138.864 174.022 120.244  1.00 36.00           H  
ATOM   4723 3HB  ALA A 286     137.303 173.589 120.980  1.00 36.00           H  
ATOM   4724  N   VAL A 287     136.844 170.811 121.887  1.00 30.00           N  
ATOM   4725  CA  VAL A 287     136.157 170.026 122.906  1.00 30.00           C  
ATOM   4726  C   VAL A 287     136.789 168.649 123.059  1.00 30.00           C  
ATOM   4727  O   VAL A 287     136.930 168.140 124.171  1.00 30.00           O  
ATOM   4728  CB  VAL A 287     134.668 169.869 122.545  1.00 20.00           C  
ATOM   4729  CG1 VAL A 287     133.974 168.950 123.540  1.00 20.00           C  
ATOM   4730  CG2 VAL A 287     133.996 171.233 122.511  1.00 20.00           C  
ATOM   4731  H   VAL A 287     136.340 171.090 121.058  1.00 36.00           H  
ATOM   4732  HA  VAL A 287     136.233 170.553 123.858  1.00 36.00           H  
ATOM   4733  HB  VAL A 287     134.589 169.399 121.565  1.00 24.00           H  
ATOM   4734 1HG1 VAL A 287     132.922 168.849 123.269  1.00 24.00           H  
ATOM   4735 2HG1 VAL A 287     134.448 167.969 123.521  1.00 24.00           H  
ATOM   4736 3HG1 VAL A 287     134.051 169.373 124.541  1.00 24.00           H  
ATOM   4737 1HG2 VAL A 287     132.944 171.113 122.254  1.00 24.00           H  
ATOM   4738 2HG2 VAL A 287     134.080 171.705 123.490  1.00 24.00           H  
ATOM   4739 3HG2 VAL A 287     134.483 171.859 121.763  1.00 24.00           H  
ATOM   4740  N   PHE A 288     137.167 168.049 121.935  1.00 30.00           N  
ATOM   4741  CA  PHE A 288     137.749 166.712 121.939  1.00 30.00           C  
ATOM   4742  C   PHE A 288     139.053 166.681 122.726  1.00 30.00           C  
ATOM   4743  O   PHE A 288     139.321 165.733 123.464  1.00 30.00           O  
ATOM   4744  CB  PHE A 288     138.000 166.235 120.507  1.00 20.00           C  
ATOM   4745  CG  PHE A 288     138.870 165.013 120.419  1.00 20.00           C  
ATOM   4746  CD1 PHE A 288     140.252 165.128 120.403  1.00 20.00           C  
ATOM   4747  CD2 PHE A 288     138.308 163.747 120.352  1.00 20.00           C  
ATOM   4748  CE1 PHE A 288     141.053 164.005 120.322  1.00 20.00           C  
ATOM   4749  CE2 PHE A 288     139.107 162.623 120.272  1.00 20.00           C  
ATOM   4750  CZ  PHE A 288     140.481 162.752 120.257  1.00 20.00           C  
ATOM   4751  H   PHE A 288     137.049 168.532 121.056  1.00 36.00           H  
ATOM   4752  HA  PHE A 288     137.044 166.029 122.416  1.00 36.00           H  
ATOM   4753 1HB  PHE A 288     137.048 166.010 120.027  1.00 24.00           H  
ATOM   4754 2HB  PHE A 288     138.474 167.032 119.936  1.00 24.00           H  
ATOM   4755  HD1 PHE A 288     140.704 166.119 120.456  1.00 24.00           H  
ATOM   4756  HD2 PHE A 288     137.223 163.645 120.363  1.00 24.00           H  
ATOM   4757  HE1 PHE A 288     142.138 164.110 120.311  1.00 24.00           H  
ATOM   4758  HE2 PHE A 288     138.653 161.633 120.220  1.00 24.00           H  
ATOM   4759  HZ  PHE A 288     141.112 161.867 120.192  1.00 24.00           H  
ATOM   4760  N   ILE A 289     139.861 167.722 122.563  1.00 30.00           N  
ATOM   4761  CA  ILE A 289     141.115 167.841 123.297  1.00 30.00           C  
ATOM   4762  C   ILE A 289     140.865 168.057 124.784  1.00 30.00           C  
ATOM   4763  O   ILE A 289     141.557 167.490 125.629  1.00 30.00           O  
ATOM   4764  CB  ILE A 289     141.968 168.998 122.746  1.00 20.00           C  
ATOM   4765  CG1 ILE A 289     143.436 168.813 123.136  1.00 20.00           C  
ATOM   4766  CG2 ILE A 289     141.443 170.333 123.252  1.00 20.00           C  
ATOM   4767  CD1 ILE A 289     144.412 169.331 122.104  1.00 20.00           C  
ATOM   4768  H   ILE A 289     139.600 168.451 121.915  1.00 36.00           H  
ATOM   4769  HA  ILE A 289     141.675 166.914 123.178  1.00 36.00           H  
ATOM   4770  HB  ILE A 289     141.928 168.993 121.657  1.00 24.00           H  
ATOM   4771 1HG1 ILE A 289     143.630 169.327 124.077  1.00 24.00           H  
ATOM   4772 2HG1 ILE A 289     143.640 167.754 123.294  1.00 24.00           H  
ATOM   4773 1HG2 ILE A 289     142.057 171.140 122.853  1.00 24.00           H  
ATOM   4774 2HG2 ILE A 289     140.413 170.466 122.926  1.00 24.00           H  
ATOM   4775 3HG2 ILE A 289     141.484 170.350 124.342  1.00 24.00           H  
ATOM   4776 1HD1 ILE A 289     145.432 169.164 122.451  1.00 24.00           H  
ATOM   4777 2HD1 ILE A 289     144.259 168.804 121.161  1.00 24.00           H  
ATOM   4778 3HD1 ILE A 289     144.251 170.397 121.954  1.00 24.00           H  
ATOM   4779  N   ILE A 290     139.871 168.881 125.098  1.00 30.00           N  
ATOM   4780  CA  ILE A 290     139.465 169.100 126.481  1.00 30.00           C  
ATOM   4781  C   ILE A 290     138.980 167.807 127.123  1.00 30.00           C  
ATOM   4782  O   ILE A 290     139.259 167.541 128.292  1.00 30.00           O  
ATOM   4783  CB  ILE A 290     138.356 170.164 126.566  1.00 20.00           C  
ATOM   4784  CG1 ILE A 290     138.888 171.527 126.115  1.00 20.00           C  
ATOM   4785  CG2 ILE A 290     137.804 170.246 127.981  1.00 20.00           C  
ATOM   4786  CD1 ILE A 290     137.973 172.682 126.454  1.00 20.00           C  
ATOM   4787  H   ILE A 290     139.385 169.369 124.359  1.00 36.00           H  
ATOM   4788  HA  ILE A 290     140.328 169.456 127.042  1.00 36.00           H  
ATOM   4789  HB  ILE A 290     137.546 169.901 125.885  1.00 24.00           H  
ATOM   4790 1HG1 ILE A 290     139.856 171.711 126.579  1.00 24.00           H  
ATOM   4791 2HG1 ILE A 290     139.040 171.520 125.035  1.00 24.00           H  
ATOM   4792 1HG2 ILE A 290     137.021 171.003 128.023  1.00 24.00           H  
ATOM   4793 2HG2 ILE A 290     137.389 169.280 128.266  1.00 24.00           H  
ATOM   4794 3HG2 ILE A 290     138.606 170.514 128.669  1.00 24.00           H  
ATOM   4795 1HD1 ILE A 290     138.417 173.614 126.102  1.00 24.00           H  
ATOM   4796 2HD1 ILE A 290     137.007 172.536 125.969  1.00 24.00           H  
ATOM   4797 3HD1 ILE A 290     137.834 172.732 127.533  1.00 24.00           H  
ATOM   4798  N   LEU A 291     138.251 167.007 126.353  1.00 30.00           N  
ATOM   4799  CA  LEU A 291     137.778 165.711 126.825  1.00 30.00           C  
ATOM   4800  C   LEU A 291     138.942 164.782 127.143  1.00 30.00           C  
ATOM   4801  O   LEU A 291     138.892 164.013 128.103  1.00 30.00           O  
ATOM   4802  CB  LEU A 291     136.870 165.062 125.773  1.00 20.00           C  
ATOM   4803  CG  LEU A 291     135.363 165.174 126.035  1.00 20.00           C  
ATOM   4804  CD1 LEU A 291     134.945 164.125 127.056  1.00 20.00           C  
ATOM   4805  CD2 LEU A 291     135.035 166.576 126.526  1.00 20.00           C  
ATOM   4806  H   LEU A 291     138.019 167.303 125.416  1.00 36.00           H  
ATOM   4807  HA  LEU A 291     137.203 165.865 127.738  1.00 36.00           H  
ATOM   4808 1HB  LEU A 291     137.073 165.523 124.807  1.00 24.00           H  
ATOM   4809 2HB  LEU A 291     137.117 164.003 125.706  1.00 24.00           H  
ATOM   4810  HG  LEU A 291     134.817 164.976 125.112  1.00 24.00           H  
ATOM   4811 1HD1 LEU A 291     133.874 164.204 127.242  1.00 24.00           H  
ATOM   4812 2HD1 LEU A 291     135.173 163.131 126.671  1.00 24.00           H  
ATOM   4813 3HD1 LEU A 291     135.488 164.287 127.987  1.00 24.00           H  
ATOM   4814 1HD2 LEU A 291     133.963 166.656 126.711  1.00 24.00           H  
ATOM   4815 2HD2 LEU A 291     135.579 166.775 127.450  1.00 24.00           H  
ATOM   4816 3HD2 LEU A 291     135.328 167.305 125.769  1.00 24.00           H  
ATOM   4817  N   LEU A 292     139.991 164.857 126.330  1.00 30.00           N  
ATOM   4818  CA  LEU A 292     141.119 163.940 126.448  1.00 30.00           C  
ATOM   4819  C   LEU A 292     142.076 164.382 127.547  1.00 30.00           C  
ATOM   4820  O   LEU A 292     142.618 163.555 128.281  1.00 30.00           O  
ATOM   4821  CB  LEU A 292     141.870 163.849 125.114  1.00 20.00           C  
ATOM   4822  CG  LEU A 292     141.319 162.830 124.108  1.00 20.00           C  
ATOM   4823  CD1 LEU A 292     142.471 162.219 123.321  1.00 20.00           C  
ATOM   4824  CD2 LEU A 292     140.534 161.758 124.850  1.00 20.00           C  
ATOM   4825  H   LEU A 292     140.008 165.568 125.613  1.00 36.00           H  
ATOM   4826  HA  LEU A 292     140.736 162.952 126.703  1.00 36.00           H  
ATOM   4827 1HB  LEU A 292     141.850 164.828 124.637  1.00 24.00           H  
ATOM   4828 2HB  LEU A 292     142.908 163.588 125.316  1.00 24.00           H  
ATOM   4829  HG  LEU A 292     140.662 163.335 123.400  1.00 24.00           H  
ATOM   4830 1HD1 LEU A 292     142.080 161.495 122.607  1.00 24.00           H  
ATOM   4831 2HD1 LEU A 292     143.003 163.005 122.785  1.00 24.00           H  
ATOM   4832 3HD1 LEU A 292     143.155 161.719 124.007  1.00 24.00           H  
ATOM   4833 1HD2 LEU A 292     140.142 161.034 124.135  1.00 24.00           H  
ATOM   4834 2HD2 LEU A 292     141.191 161.251 125.558  1.00 24.00           H  
ATOM   4835 3HD2 LEU A 292     139.707 162.220 125.389  1.00 24.00           H  
ATOM   4836  N   LEU A 293     142.280 165.690 127.657  1.00 30.00           N  
ATOM   4837  CA  LEU A 293     143.130 166.248 128.701  1.00 30.00           C  
ATOM   4838  C   LEU A 293     142.552 165.981 130.085  1.00 30.00           C  
ATOM   4839  O   LEU A 293     143.277 165.624 131.013  1.00 30.00           O  
ATOM   4840  CB  LEU A 293     143.300 167.759 128.495  1.00 20.00           C  
ATOM   4841  CG  LEU A 293     144.601 168.194 127.807  1.00 20.00           C  
ATOM   4842  CD1 LEU A 293     145.020 167.136 126.796  1.00 20.00           C  
ATOM   4843  CD2 LEU A 293     144.392 169.542 127.134  1.00 20.00           C  
ATOM   4844  H   LEU A 293     141.834 166.314 127.000  1.00 36.00           H  
ATOM   4845  HA  LEU A 293     144.109 165.774 128.640  1.00 36.00           H  
ATOM   4846 1HB  LEU A 293     142.470 168.123 127.893  1.00 24.00           H  
ATOM   4847 2HB  LEU A 293     143.260 168.249 129.468  1.00 24.00           H  
ATOM   4848  HG  LEU A 293     145.395 168.278 128.550  1.00 24.00           H  
ATOM   4849 1HD1 LEU A 293     145.944 167.445 126.307  1.00 24.00           H  
ATOM   4850 2HD1 LEU A 293     145.181 166.187 127.308  1.00 24.00           H  
ATOM   4851 3HD1 LEU A 293     144.236 167.017 126.048  1.00 24.00           H  
ATOM   4852 1HD2 LEU A 293     145.317 169.852 126.645  1.00 24.00           H  
ATOM   4853 2HD2 LEU A 293     143.600 169.459 126.390  1.00 24.00           H  
ATOM   4854 3HD2 LEU A 293     144.111 170.283 127.882  1.00 24.00           H  
ATOM   4855  N   ALA A 294     141.241 166.154 130.216  1.00 30.00           N  
ATOM   4856  CA  ALA A 294     140.558 165.904 131.480  1.00 30.00           C  
ATOM   4857  C   ALA A 294     140.679 164.442 131.891  1.00 30.00           C  
ATOM   4858  O   ALA A 294     140.908 164.134 133.061  1.00 30.00           O  
ATOM   4859  CB  ALA A 294     139.094 166.306 131.379  1.00 20.00           C  
ATOM   4860  H   ALA A 294     140.704 166.467 129.420  1.00 36.00           H  
ATOM   4861  HA  ALA A 294     141.038 166.508 132.249  1.00 36.00           H  
ATOM   4862 1HB  ALA A 294     138.597 166.114 132.330  1.00 24.00           H  
ATOM   4863 2HB  ALA A 294     139.023 167.368 131.141  1.00 24.00           H  
ATOM   4864 3HB  ALA A 294     138.611 165.726 130.594  1.00 24.00           H  
ATOM   4865  N   TYR A 295     140.523 163.546 130.923  1.00 30.00           N  
ATOM   4866  CA  TYR A 295     140.595 162.113 131.187  1.00 30.00           C  
ATOM   4867  C   TYR A 295     141.967 161.719 131.717  1.00 30.00           C  
ATOM   4868  O   TYR A 295     142.078 160.937 132.661  1.00 30.00           O  
ATOM   4869  CB  TYR A 295     140.267 161.319 129.921  1.00 20.00           C  
ATOM   4870  CG  TYR A 295     140.701 159.871 129.979  1.00 20.00           C  
ATOM   4871  CD1 TYR A 295     139.921 158.939 130.648  1.00 20.00           C  
ATOM   4872  CD2 TYR A 295     141.880 159.475 129.364  1.00 20.00           C  
ATOM   4873  CE1 TYR A 295     140.318 157.617 130.701  1.00 20.00           C  
ATOM   4874  CE2 TYR A 295     142.276 158.153 129.417  1.00 20.00           C  
ATOM   4875  CZ  TYR A 295     141.500 157.226 130.082  1.00 20.00           C  
ATOM   4876  OH  TYR A 295     141.895 155.909 130.135  1.00 20.00           O  
ATOM   4877  H   TYR A 295     140.350 163.864 129.981  1.00 36.00           H  
ATOM   4878  HA  TYR A 295     139.861 161.865 131.954  1.00 36.00           H  
ATOM   4879 1HB  TYR A 295     139.191 161.345 129.743  1.00 24.00           H  
ATOM   4880 2HB  TYR A 295     140.752 161.785 129.063  1.00 24.00           H  
ATOM   4881  HD1 TYR A 295     138.995 159.251 131.132  1.00 24.00           H  
ATOM   4882  HD2 TYR A 295     142.493 160.208 128.839  1.00 24.00           H  
ATOM   4883  HE1 TYR A 295     139.705 156.885 131.227  1.00 24.00           H  
ATOM   4884  HE2 TYR A 295     143.203 157.842 128.934  1.00 24.00           H  
ATOM   4885  HH  TYR A 295     142.725 155.806 129.663  1.00 24.00           H  
ATOM   4886  N   VAL A 296     143.012 162.266 131.104  1.00 30.00           N  
ATOM   4887  CA  VAL A 296     144.381 161.948 131.493  1.00 30.00           C  
ATOM   4888  C   VAL A 296     144.686 162.453 132.897  1.00 30.00           C  
ATOM   4889  O   VAL A 296     145.262 161.734 133.714  1.00 30.00           O  
ATOM   4890  CB  VAL A 296     145.377 162.572 130.498  1.00 20.00           C  
ATOM   4891  CG1 VAL A 296     146.806 162.379 130.984  1.00 20.00           C  
ATOM   4892  CG2 VAL A 296     145.188 161.956 129.120  1.00 20.00           C  
ATOM   4893  H   VAL A 296     142.854 162.919 130.350  1.00 36.00           H  
ATOM   4894  HA  VAL A 296     144.502 160.864 131.477  1.00 36.00           H  
ATOM   4895  HB  VAL A 296     145.199 163.646 130.444  1.00 24.00           H  
ATOM   4896 1HG1 VAL A 296     147.497 162.826 130.269  1.00 24.00           H  
ATOM   4897 2HG1 VAL A 296     146.929 162.859 131.954  1.00 24.00           H  
ATOM   4898 3HG1 VAL A 296     147.019 161.314 131.074  1.00 24.00           H  
ATOM   4899 1HG2 VAL A 296     145.895 162.403 128.422  1.00 24.00           H  
ATOM   4900 2HG2 VAL A 296     145.361 160.881 129.175  1.00 24.00           H  
ATOM   4901 3HG2 VAL A 296     144.171 162.143 128.775  1.00 24.00           H  
ATOM   4902  N   ILE A 297     144.298 163.693 133.172  1.00  0.00           N  
ATOM   4903  CA  ILE A 297     144.634 164.339 134.435  1.00  0.00           C  
ATOM   4904  C   ILE A 297     144.007 163.606 135.614  1.00  0.00           C  
ATOM   4905  O   ILE A 297     144.687 163.278 136.586  1.00  0.00           O  
ATOM   4906  CB  ILE A 297     144.174 165.809 134.440  1.00 20.00           C  
ATOM   4907  CG1 ILE A 297     144.931 166.609 133.377  1.00 20.00           C  
ATOM   4908  CG2 ILE A 297     144.374 166.424 135.817  1.00 20.00           C  
ATOM   4909  CD1 ILE A 297     144.041 167.198 132.307  1.00 20.00           C  
ATOM   4910  H   ILE A 297     143.755 164.201 132.489  1.00  0.00           H  
ATOM   4911  HA  ILE A 297     145.717 164.317 134.557  1.00  0.00           H  
ATOM   4912  HB  ILE A 297     143.118 165.860 134.179  1.00 24.00           H  
ATOM   4913 1HG1 ILE A 297     145.476 167.423 133.854  1.00 24.00           H  
ATOM   4914 2HG1 ILE A 297     145.666 165.966 132.892  1.00 24.00           H  
ATOM   4915 1HG2 ILE A 297     144.044 167.462 135.802  1.00 24.00           H  
ATOM   4916 2HG2 ILE A 297     143.791 165.869 136.551  1.00 24.00           H  
ATOM   4917 3HG2 ILE A 297     145.430 166.382 136.084  1.00 24.00           H  
ATOM   4918 1HD1 ILE A 297     144.650 167.750 131.590  1.00 24.00           H  
ATOM   4919 2HD1 ILE A 297     143.512 166.396 131.792  1.00 24.00           H  
ATOM   4920 3HD1 ILE A 297     143.320 167.874 132.765  1.00 24.00           H  
ATOM   4921  N   LEU A 298     142.707 163.351 135.521  1.00  0.00           N  
ATOM   4922  CA  LEU A 298     141.983 162.665 136.585  1.00  0.00           C  
ATOM   4923  C   LEU A 298     142.356 161.190 136.643  1.00  0.00           C  
ATOM   4924  O   LEU A 298     142.451 160.606 137.723  1.00  0.00           O  
ATOM   4925  CB  LEU A 298     140.470 162.808 136.374  1.00 20.00           C  
ATOM   4926  CG  LEU A 298     139.890 162.040 135.179  1.00 20.00           C  
ATOM   4927  CD1 LEU A 298     140.124 160.548 135.372  1.00 20.00           C  
ATOM   4928  CD2 LEU A 298     138.405 162.349 135.050  1.00 20.00           C  
ATOM   4929  H   LEU A 298     142.207 163.640 134.692  1.00  0.00           H  
ATOM   4930  HA  LEU A 298     142.249 163.125 137.536  1.00  0.00           H  
ATOM   4931 1HB  LEU A 298     139.960 162.460 137.271  1.00 24.00           H  
ATOM   4932 2HB  LEU A 298     140.237 163.864 136.235  1.00 24.00           H  
ATOM   4933  HG  LEU A 298     140.404 162.344 134.267  1.00 24.00           H  
ATOM   4934 1HD1 LEU A 298     139.711 160.003 134.523  1.00 24.00           H  
ATOM   4935 2HD1 LEU A 298     141.194 160.354 135.442  1.00 24.00           H  
ATOM   4936 3HD1 LEU A 298     139.634 160.218 136.287  1.00 24.00           H  
ATOM   4937 1HD2 LEU A 298     137.993 161.804 134.200  1.00 24.00           H  
ATOM   4938 2HD2 LEU A 298     137.890 162.045 135.961  1.00 24.00           H
[truncated: 75,475 more chars]
