# Supplementary material for: Automated structure refinement of macromolecular assemblies from cryo-EM maps using Rosetta
Source: eLife. 2016 Sep 26;5:e17219. doi: 10.7554/eLife.17219 (PMC5115868; doi:10.7554/eLife.17219)
Supplement: Supplementary file 2. — Structure refinement of Frh using Rosetta involves three steps: (1) refinement of the asymmetric unit without ligands present, (2) local refinement of the asymmetric unit with the ligands present, and (3) local refinement the full symmetric complex with ligands present. The package includes three folders, one for each of the three steps with the command lines and input files necessary to run Frh structure refinement. DOI: http://dx.doi.org/10.7554/eLife.17219.020 [file elife-17219-supp2.gz › Wang-DiMaio-2016-Suppl-Data-2/Step3-refine_full_symm_complex/897_SF4.params]

NAME SF4
IO_STRING SF4 Z
TYPE LIGAND
AA UNK
ATOM FE1  Fe3p  X   1.58
ATOM  S3  S     X   -1.58
ATOM FE4  Fe3p  X   1.58
ATOM FE2  Fe3p  X   1.58
ATOM  S1  S     X   -1.58
ATOM FE3  Fe3p  X   1.58
ATOM  S2  S     X   -1.58
ATOM  S4  S     X   -1.58
BOND_TYPE  S3  FE4  1   
BOND_TYPE  S3  FE2  1   
BOND_TYPE  S3  FE1  1   
BOND_TYPE FE4  FE2  1   
BOND_TYPE FE4   S1  1   
BOND_TYPE FE4  FE1  1   
BOND_TYPE FE4   S2  1   
BOND_TYPE FE4  FE3  1   
BOND_TYPE FE2   S1  1   
BOND_TYPE FE2  FE1  1   
BOND_TYPE FE2  FE3  1   
BOND_TYPE FE2   S4  1   
BOND_TYPE  S1  FE3  1   
BOND_TYPE FE1   S2  1   
BOND_TYPE FE1  FE3  1   
BOND_TYPE FE1   S4  1   
BOND_TYPE  S2  FE3  1   
BOND_TYPE FE3   S4  1   
NBR_ATOM FE1 
NBR_RADIUS 3.897568
ICOOR_INTERNAL   FE1     0.000000    0.000000    0.000000  FE1    S3   FE4 
ICOOR_INTERNAL    S3     0.000000  180.000000    2.301862  FE1    S3   FE4 
ICOOR_INTERNAL   FE4     0.000000  107.706170    2.300494   S3   FE1   FE4 
ICOOR_INTERNAL   FE2    76.559191  126.195531    2.717588  FE4    S3   FE1 
ICOOR_INTERNAL    S1   159.530307  126.227362    2.301341  FE2   FE4    S3 
ICOOR_INTERNAL   FE3    76.623321  107.623961    2.299588   S1   FE2   FE4 
ICOOR_INTERNAL    S2   -93.810611   74.938252    2.300677  FE3    S1   FE2 
ICOOR_INTERNAL    S4   110.834665   74.801951    2.300959  FE3    S1    S2 
