# Supplementary material for: Automated structure refinement of macromolecular assemblies from cryo-EM maps using Rosetta
Source: eLife. 2016 Sep 26;5:e17219. doi: 10.7554/eLife.17219 (PMC5115868; doi:10.7554/eLife.17219)
Supplement: Supplementary file 2. — Structure refinement of Frh using Rosetta involves three steps: (1) refinement of the asymmetric unit without ligands present, (2) local refinement of the asymmetric unit with the ligands present, and (3) local refinement the full symmetric complex with ligands present. The package includes three folders, one for each of the three steps with the command lines and input files necessary to run Frh structure refinement. DOI: http://dx.doi.org/10.7554/eLife.17219.020 [file elife-17219-supp2.gz › Wang-DiMaio-2016-Suppl-Data-2/Step3-refine_full_symm_complex/902_FAD.params]

NAME FAD
IO_STRING FAD Z
TYPE LIGAND
AA UNK
ATOM  P   Phos  X   0.22
ATOM  O5' OH    X   -0.31
ATOM  C5' CH1   X   0.18
ATOM  C4' CH1   X   0.21
ATOM  O4' OOC   X   -0.22
ATOM  C3' CH1   X   0.22
ATOM  C2' CH1   X   0.23
ATOM  C1' CH1   X   0.24
ATOM  N10 Nhis  X   -0.18
ATOM  C10 aroC  X   0.34
ATOM  N1  Nhis  X   0.05
ATOM  C2  CNH2  X   0.46
ATOM  O2  ONH2  X   -0.22
ATOM  N3  Nhis  X   -0.10
ATOM  C4  CNH2  X   0.30
ATOM  C4X aroC  X   0.22
ATOM  N5  Nhis  X   -0.23
ATOM  C5X aroC  X   0.10
ATOM  C9A CH1   X   0.22
ATOM  C9  aroC  X   0.02
ATOM  C8  aroC  X   -0.04
ATOM  C8M CH1   X   0.03
ATOM  C7  CH1   X   0.04
ATOM  C6  aroC  X   -0.00
ATOM  C7M CH1   X   0.01
ATOM  O4  ONH2  X   -0.27
ATOM  O2' OOC   X   -0.22
ATOM  O3' OOC   X   -0.22
ATOM  O1P OOC   X   -0.52
ATOM  O2P OOC   X   -0.44
ATOM  O3P OH    X   -0.27
ATOM  PA  Phos  X   0.22
ATOM  O5B OH    X   -0.31
ATOM  C5B CH1   X   0.18
ATOM  C4B CH1   X   0.18
ATOM  O4B OH    X   -0.33
ATOM  C1B CH1   X   0.24
ATOM  C2B CH1   X   0.23
ATOM  O2B OOC   X   -0.22
ATOM  C3B CH1   X   0.22
ATOM  O3B OOC   X   -0.22
ATOM  N9A Npro  X   -0.27
ATOM  C4A aroC  X   0.17
ATOM  N3A Nhis  X   -0.20
ATOM  C2A aroC  X   0.20
ATOM  N1A Nhis  X   -0.20
ATOM  C6A aroC  X   0.19
ATOM  C5A aroC  X   0.15
ATOM  N7A Nhis  X   -0.22
ATOM  C8A aroC  X   0.18
ATOM  N6A Nhis  X   -0.11
ATOM  O1A OOC   X   -0.52
ATOM  O2A OOC   X   -0.44
BOND_TYPE  C2A  N3A 4   
BOND_TYPE  C2A  N1A 4   
BOND_TYPE  N3A  C4A 4   
BOND_TYPE  O4'  C4' 1   
BOND_TYPE  N1A  C6A 4   
BOND_TYPE  O3B  C3B 1   
BOND_TYPE  O2B  C2B 1   
BOND_TYPE  O5'  C5' 1   
BOND_TYPE  O5'  P   1   
BOND_TYPE  O1P  P   2   
BOND_TYPE  C1B  O4B 1   
BOND_TYPE  C1B  C2B 1   
BOND_TYPE  C1B  N9A 1   
BOND_TYPE  C4A  N9A 4   
BOND_TYPE  C4A  C5A 4   
BOND_TYPE  O4B  C4B 1   
BOND_TYPE  C4B  C3B 1   
BOND_TYPE  C4B  C5B 1   
BOND_TYPE  C4'  C5' 1   
BOND_TYPE  C4'  C3' 1   
BOND_TYPE  C1'  N10 1   
BOND_TYPE  C1'  C2' 1   
BOND_TYPE  O5B  C5B 1   
BOND_TYPE  O5B  PA  1   
BOND_TYPE  C2B  C3B 1   
BOND_TYPE  N9A  C8A 4   
BOND_TYPE  C6A  C5A 4   
BOND_TYPE  C6A  N6A 1   
BOND_TYPE  P    O2P 1   
BOND_TYPE  P    O3P 1   
BOND_TYPE  O2   C2  2   
BOND_TYPE  N1   C2  1   
BOND_TYPE  N1   C10 2   
BOND_TYPE  N10  C10 1   
BOND_TYPE  N10  C9A 1   
BOND_TYPE  C2   N3  4   
BOND_TYPE  C9   C9A 1   
BOND_TYPE  C9   C8  2   
BOND_TYPE  C10  C4X 1   
BOND_TYPE  C5A  N7A 4   
BOND_TYPE  C8M  C8  1   
BOND_TYPE  C9A  C5X 1   
BOND_TYPE  O1A  PA  2   
BOND_TYPE  C8   C7  1   
BOND_TYPE  N3   C4  4   
BOND_TYPE  C4X  C4  1   
BOND_TYPE  C4X  N5  2   
BOND_TYPE  C2'  C3' 1   
BOND_TYPE  C2'  O2' 1   
BOND_TYPE  C5X  N5  1   
BOND_TYPE  C5X  C6  2   
BOND_TYPE  C4   O4  2   
BOND_TYPE  C3'  O3' 1   
BOND_TYPE  C7   C6  1   
BOND_TYPE  C7   C7M 1   
BOND_TYPE  PA   O3P 1   
BOND_TYPE  PA   O2A 1   
BOND_TYPE  C8A  N7A 4   
CHI 1  P    O5'  C5'  C4'
CHI 2  O1P  P    O5'  C5'
CHI 3  O4B  C1B  N9A  C4A
CHI 4  O5B  C5B  C4B  O4B
CHI 5  O5'  C5'  C4'  O4'
CHI 6  C5'  C4'  C3'  C2'
CHI 7  C2'  C1'  N10  C10
CHI 8  C3'  C2'  C1'  N10
CHI 9  PA   O5B  C5B  C4B
CHI 10  O3P  PA   O5B  C5B
CHI 11  O5'  P    O3P  PA 
CHI 12  C4'  C3'  C2'  C1'
CHI 13  P    O3P  PA   O5B
NBR_ATOM  P  
NBR_RADIUS 16.170323
ICOOR_INTERNAL    P      0.000000    0.000000    0.000000   P     O5'   C5'
ICOOR_INTERNAL    O5'    0.000000  180.000000    1.589419   P     O5'   C5'
ICOOR_INTERNAL    C5'    0.000000   63.012263    1.412443   O5'   P     C5'
ICOOR_INTERNAL    C4'  135.485026   70.927976    1.513139   C5'   O5'   P  
ICOOR_INTERNAL    O4'  110.152937   73.489455    1.419222   C4'   C5'   O5'
ICOOR_INTERNAL    C3'  122.372791   68.620830    1.521531   C4'   C5'   O4'
ICOOR_INTERNAL    C2' -124.018783   64.769229    1.504865   C3'   C4'   C5'
ICOOR_INTERNAL    C1'  -58.245773   71.688486    1.505251   C2'   C3'   C4'
ICOOR_INTERNAL    N10 -154.210600   71.093816    1.452075   C1'   C2'   C3'
ICOOR_INTERNAL    C10  -52.468389   60.144745    1.380413   N10   C1'   C2'
ICOOR_INTERNAL    N1    -0.007101   58.774603    1.333717   C10   N10   C1'
ICOOR_INTERNAL    C2  -179.947168   58.371564    1.341346   N1    C10   N10
ICOOR_INTERNAL    O2  -179.689130   62.587921    1.245552   C2    N1    C10
ICOOR_INTERNAL    N3   179.831904   57.464881    1.334792   C2    N1    O2 
ICOOR_INTERNAL    C4     0.082794   58.365175    1.328571   N3    C2    N1 
ICOOR_INTERNAL    C4X   -0.094202   60.918110    1.467148   C4    N3    C2 
ICOOR_INTERNAL    N5   179.781719   57.828554    1.333243   C4X   C4    N3 
ICOOR_INTERNAL    C5X  179.921064   59.665510    1.338275   N5    C4X   C4 
ICOOR_INTERNAL    C9A    0.115340   59.650303    1.477444   C5X   N5    C4X
ICOOR_INTERNAL    C9   179.824299   59.704585    1.381616   C9A   C5X   N5 
ICOOR_INTERNAL    C8     0.160740   60.578954    1.369465   C9    C9A   C5X
ICOOR_INTERNAL    C8M  179.929772   59.974772    1.484590   C8    C9    C9A
ICOOR_INTERNAL    C7   179.831873   59.533219    1.462888   C8    C9    C8M
ICOOR_INTERNAL    C6     0.214140   59.244843    1.381488   C7    C8    C9 
ICOOR_INTERNAL    C7M  179.694096   61.823127    1.491412   C7    C8    C6 
ICOOR_INTERNAL    O4   179.964261   58.872133    1.236702   C4    N3    C4X
ICOOR_INTERNAL    O2' -117.925351   71.573735    1.419923   C2'   C3'   C1'
ICOOR_INTERNAL    O3' -115.546788   72.748879    1.416138   C3'   C4'   C2'
ICOOR_INTERNAL    O1P  153.094544   68.746070    1.492680   P     O5'   C5'
ICOOR_INTERNAL    O2P -131.675904   73.684200    1.498921   P     O5'   O1P
ICOOR_INTERNAL    O3P -112.126016   77.412701    1.592403   P     O5'   O2P
ICOOR_INTERNAL    PA  -101.505908   55.074229    1.589488   O3P   P     O5'
ICOOR_INTERNAL    O5B   78.814516   77.042689    1.582172   PA    O3P   P  
ICOOR_INTERNAL    C5B   95.996907   61.921267    1.416434   O5B   PA    O3P
ICOOR_INTERNAL    C4B  146.928437   70.241198    1.514401   C5B   O5B   PA 
ICOOR_INTERNAL    O4B  145.905628   71.286920    1.412537   C4B   C5B   O5B
ICOOR_INTERNAL    C1B  146.533732   69.817388    1.413760   O4B   C4B   C5B
ICOOR_INTERNAL    C2B  -30.871218   75.083259    1.494625   C1B   O4B   C4B
ICOOR_INTERNAL    O2B  135.352649   72.310902    1.413715   C2B   C1B   O4B
ICOOR_INTERNAL    C3B -113.505615   74.872075    1.497306   C2B   C1B   O2B
ICOOR_INTERNAL    O3B  110.450789   73.011432    1.419320   C3B   C2B   C1B
ICOOR_INTERNAL    N9A -117.842282   70.683394    1.466409   C1B   O4B   C2B
ICOOR_INTERNAL    C4A -113.374676   54.621594    1.320136   N9A   C1B   O4B
ICOOR_INTERNAL    N3A   -0.776677   45.493287    1.337899   C4A   N9A   C1B
ICOOR_INTERNAL    C2A -179.290702   59.346571    1.331702   N3A   C4A   N9A
ICOOR_INTERNAL    N1A   -0.759405   56.308447    1.334284   C2A   N3A   C4A
ICOOR_INTERNAL    C6A    0.833559   58.144285    1.336352   N1A   C2A   N3A
ICOOR_INTERNAL    C5A   -0.214580   62.540581    1.468634   C6A   N1A   C2A
ICOOR_INTERNAL    N7A -179.586164   43.620911    1.329530   C5A   C6A   N1A
ICOOR_INTERNAL    C8A  179.562317   72.106631    1.349359   N7A   C5A   C6A
ICOOR_INTERNAL    N6A  179.724604   59.436662    1.346761   C6A   N1A   C5A
ICOOR_INTERNAL    O1A -118.824591   70.090283    1.484169   PA    O3P   O5B
ICOOR_INTERNAL    O2A -129.197936   73.222694    1.489791   PA    O3P   O1A
