# Supplementary material for: Automated structure refinement of macromolecular assemblies from cryo-EM maps using Rosetta
Source: eLife. 2016 Sep 26;5:e17219. doi: 10.7554/eLife.17219 (PMC5115868; doi:10.7554/eLife.17219)
Supplement: Supplementary file 2. — Structure refinement of Frh using Rosetta involves three steps: (1) refinement of the asymmetric unit without ligands present, (2) local refinement of the asymmetric unit with the ligands present, and (3) local refinement the full symmetric complex with ligands present. The package includes three folders, one for each of the three steps with the command lines and input files necessary to run Frh structure refinement. DOI: http://dx.doi.org/10.7554/eLife.17219.020 [file elife-17219-supp2.gz › Wang-DiMaio-2016-Suppl-Data-2/Step3-refine_full_symm_complex/902_FAD.tors]

902_FAD  N1A  C2A  N3A  C4A  0  80  2
902_FAD  N3A  C2A  N1A  C6A  0  80  2
902_FAD  C2A  N3A  C4A  N9A  0  80  2
902_FAD  C2A  N3A  C4A  C5A  0  80  2
902_FAD  N9A  N3A  C4A  C5A  0  80  2
902_FAD  C2A  N1A  C6A  C5A  0  80  2
902_FAD  C2A  N1A  C6A  N6A  0  80  2
902_FAD  C5A  N1A  C6A  N6A  0  80  2
902_FAD  N3A  C4A  N9A  C1B  0  80  2
902_FAD  N3A  C4A  N9A  C5A  0  80  2
902_FAD  N3A  C4A  N9A  C8A  0  80  2
902_FAD  C1B  C4A  N9A  C5A  0  80  2
902_FAD  C1B  C4A  N9A  C8A  0  80  2
902_FAD  C5A  C4A  N9A  C8A  0  80  2
902_FAD  N3A  C4A  C5A  N9A  0  80  2
902_FAD  N3A  C4A  C5A  C6A  0  80  2
902_FAD  N3A  C4A  C5A  N7A  0  80  2
902_FAD  N9A  C4A  C5A  C6A  0  80  2
902_FAD  N9A  C4A  C5A  N7A  0  80  2
902_FAD  C6A  C4A  C5A  N7A  0  80  2
902_FAD  C1B  N9A  C8A  C4A  0  80  2
902_FAD  C1B  N9A  C8A  N7A  0  80  2
902_FAD  C4A  N9A  C8A  N7A  0  80  2
902_FAD  N1A  C6A  C5A  C4A  0  80  2
902_FAD  N1A  C6A  C5A  N6A  0  80  2
902_FAD  N1A  C6A  C5A  N7A  0  80  2
902_FAD  C4A  C6A  C5A  N6A  0  80  2
902_FAD  C4A  C6A  C5A  N7A  0  80  2
902_FAD  N6A  C6A  C5A  N7A  0  80  2
902_FAD  O2   C2   N3   N1   0  80  2
902_FAD  O2   C2   N3   C4   0  80  2
902_FAD  N1   C2   N3   C4   0  80  2
902_FAD  C9A  C9   C8   C8M  0  80  2
902_FAD  C9A  C9   C8   C7   0  80  2
902_FAD  C8M  C9   C8   C7   0  80  2
902_FAD  C4A  C5A  N7A  C6A  0  80  2
902_FAD  C4A  C5A  N7A  C8A  0  80  2
902_FAD  C6A  C5A  N7A  C8A  0  80  2
902_FAD  C2   N3   C4   C4X  0  80  2
902_FAD  C2   N3   C4   O4   0  80  2
902_FAD  C4X  N3   C4   O4   0  80  2
902_FAD  C10  C4X  N5   C4   0  80  2
902_FAD  C10  C4X  N5   C5X  0  80  2
902_FAD  C4   C4X  N5   C5X  0  80  2
902_FAD  C9A  C5X  C6   N5   0  80  2
902_FAD  C9A  C5X  C6   C7   0  80  2
902_FAD  N5   C5X  C6   C7   0  80  2
902_FAD  N3   C4   O4   C4X  0  80  2
902_FAD  N9A  C8A  N7A  C5A  0  80  2
