# Supplementary material for: Automated structure refinement of macromolecular assemblies from cryo-EM maps using Rosetta
Source: eLife. 2016 Sep 26;5:e17219. doi: 10.7554/eLife.17219 (PMC5115868; doi:10.7554/eLife.17219)
Supplement: Supplementary file 2. — Structure refinement of Frh using Rosetta involves three steps: (1) refinement of the asymmetric unit without ligands present, (2) local refinement of the asymmetric unit with the ligands present, and (3) local refinement the full symmetric complex with ligands present. The package includes three folders, one for each of the three steps with the command lines and input files necessary to run Frh structure refinement. DOI: http://dx.doi.org/10.7554/eLife.17219.020 [file elife-17219-supp2.gz › Wang-DiMaio-2016-Suppl-Data-2/Step3-refine_full_symm_complex/csts.txt]

#center: 894 FE
AtomPair   FE  894   SG   65  SCALARWEIGHTEDFUNC 10.0  HARMONIC  2.1570  0.05; # FE and CYS
AtomPair   FE  894   NI  895  SCALARWEIGHTEDFUNC 10.0  HARMONIC  2.4795  0.05; # FE and NI
#center: 894/FE (angular cosntraints within hetatm)
Angle   SG   65   FE  894   NI  895 SCALARWEIGHTEDFUNC 10.0  CIRCULARHARMONIC  0.9145  0.05; # 52.40 degree CYS, FE and NI
Angle   CB   65   SG   65   FE  894 SCALARWEIGHTEDFUNC 10.0  CIRCULARHARMONIC  1.8128  0.05; # 103.86 degree CYS, CYS and FE
#center: 895 NI
AtomPair   NI  895   SG   62  SCALARWEIGHTEDFUNC 10.0  HARMONIC  2.1478  0.05; # NI and CYS
AtomPair   NI  895   SG   65  SCALARWEIGHTEDFUNC 10.0  HARMONIC  2.0673  0.05; # NI and CYS
AtomPair   NI  895   SG  379  SCALARWEIGHTEDFUNC 10.0  HARMONIC  2.3553  0.05; # NI and CYS
AtomPair   NI  895   SG  382  SCALARWEIGHTEDFUNC 10.0  HARMONIC  2.2397  0.05; # NI and CYS
AtomPair   NI  895   FE  894  SCALARWEIGHTEDFUNC 10.0  HARMONIC  2.4795  0.05; # NI and FE
#center: 895/NI (angular cosntraints within hetatm)
Angle   SG   62   NI  895   SG   65 SCALARWEIGHTEDFUNC 10.0  CIRCULARHARMONIC  1.7049  0.05; # 97.68 degree CYS, NI and CYS
Angle   CB   62   SG   62   NI  895 SCALARWEIGHTEDFUNC 10.0  CIRCULARHARMONIC  1.9067  0.05; # 109.25 degree CYS, CYS and NI
Angle   CB   65   SG   65   NI  895 SCALARWEIGHTEDFUNC 10.0  CIRCULARHARMONIC  2.0199  0.05; # 115.73 degree CYS, CYS and NI
Angle   SG   62   NI  895   SG  379 SCALARWEIGHTEDFUNC 10.0  CIRCULARHARMONIC  1.4301  0.05; # 81.94 degree CYS, NI and CYS
Angle   CB   62   SG   62   NI  895 SCALARWEIGHTEDFUNC 10.0  CIRCULARHARMONIC  1.9067  0.05; # 109.25 degree CYS, CYS and NI
Angle   CB  379   SG  379   NI  895 SCALARWEIGHTEDFUNC 10.0  CIRCULARHARMONIC  2.5239  0.05; # 144.61 degree CYS, CYS and NI
Angle   SG   62   NI  895   SG  382 SCALARWEIGHTEDFUNC 10.0  CIRCULARHARMONIC  1.7798  0.05; # 101.97 degree CYS, NI and CYS
Angle   CB   62   SG   62   NI  895 SCALARWEIGHTEDFUNC 10.0  CIRCULARHARMONIC  1.9067  0.05; # 109.25 degree CYS, CYS and NI
Angle   CB  382   SG  382   NI  895 SCALARWEIGHTEDFUNC 10.0  CIRCULARHARMONIC  1.6471  0.05; # 94.37 degree CYS, CYS and NI
Angle   SG   62   NI  895   FE  894 SCALARWEIGHTEDFUNC 10.0  CIRCULARHARMONIC  2.6066  0.05; # 149.35 degree CYS, NI and FE
Angle   CB   62   SG   62   NI  895 SCALARWEIGHTEDFUNC 10.0  CIRCULARHARMONIC  1.9067  0.05; # 109.25 degree CYS, CYS and NI
Angle   SG   65   NI  895   SG  379 SCALARWEIGHTEDFUNC 10.0  CIRCULARHARMONIC  3.0437  0.05; # 174.39 degree CYS, NI and CYS
Angle   CB   65   SG   65   NI  895 SCALARWEIGHTEDFUNC 10.0  CIRCULARHARMONIC  2.0199  0.05; # 115.73 degree CYS, CYS and NI
Angle   CB  379   SG  379   NI  895 SCALARWEIGHTEDFUNC 10.0  CIRCULARHARMONIC  2.5239  0.05; # 144.61 degree CYS, CYS and NI
Angle   SG   65   NI  895   SG  382 SCALARWEIGHTEDFUNC 10.0  CIRCULARHARMONIC  1.3669  0.05; # 78.32 degree CYS, NI and CYS
Angle   CB   65   SG   65   NI  895 SCALARWEIGHTEDFUNC 10.0  CIRCULARHARMONIC  2.0199  0.05; # 115.73 degree CYS, CYS and NI
Angle   CB  382   SG  382   NI  895 SCALARWEIGHTEDFUNC 10.0  CIRCULARHARMONIC  1.6471  0.05; # 94.37 degree CYS, CYS and NI
Angle   SG   65   NI  895   FE  894 SCALARWEIGHTEDFUNC 10.0  CIRCULARHARMONIC  0.9731  0.05; # 55.75 degree CYS, NI and FE
Angle   CB   65   SG   65   NI  895 SCALARWEIGHTEDFUNC 10.0  CIRCULARHARMONIC  2.0199  0.05; # 115.73 degree CYS, CYS and NI
Angle   SG  379   NI  895   SG  382 SCALARWEIGHTEDFUNC 10.0  CIRCULARHARMONIC  1.8719  0.05; # 107.25 degree CYS, NI and CYS
Angle   CB  379   SG  379   NI  895 SCALARWEIGHTEDFUNC 10.0  CIRCULARHARMONIC  2.5239  0.05; # 144.61 degree CYS, CYS and NI
Angle   CB  382   SG  382   NI  895 SCALARWEIGHTEDFUNC 10.0  CIRCULARHARMONIC  1.6471  0.05; # 94.37 degree CYS, CYS and NI
Angle   SG  379   NI  895   FE  894 SCALARWEIGHTEDFUNC 10.0  CIRCULARHARMONIC  2.2005  0.05; # 126.08 degree CYS, NI and FE
Angle   CB  379   SG  379   NI  895 SCALARWEIGHTEDFUNC 10.0  CIRCULARHARMONIC  2.5239  0.05; # 144.61 degree CYS, CYS and NI
Angle   SG  382   NI  895   FE  894 SCALARWEIGHTEDFUNC 10.0  CIRCULARHARMONIC  1.0640  0.05; # 60.96 degree CYS, NI and FE
Angle   CB  382   SG  382   NI  895 SCALARWEIGHTEDFUNC 10.0  CIRCULARHARMONIC  1.6471  0.05; # 94.37 degree CYS, CYS and NI
#center: 896 FE2
AtomPair   FE  896  OE2   43  SCALARWEIGHTEDFUNC  10  HARMONIC  2.3056  0.05; # FE2 and GLU
AtomPair   FE  896   CD   43  SCALARWEIGHTEDFUNC  10  HARMONIC  2.6490  0.05; # FE2 and GLU
AtomPair   FE  896  OE1   43  SCALARWEIGHTEDFUNC  10  HARMONIC  2.6226  0.05; # FE2 and GLU
AtomPair   FE  896    O  346  SCALARWEIGHTEDFUNC  10  HARMONIC  2.1804  0.05; # FE2 and ALA
AtomPair   FE  896  CE1  385  SCALARWEIGHTEDFUNC  10  HARMONIC  2.9102  0.05; # FE2 and HIS
AtomPair   FE  896  NE2  385  SCALARWEIGHTEDFUNC  10  HARMONIC  2.1843  0.05; # FE2 and HIS
#center: 897 SF4
AtomPair  FE1  897   SG  397  SCALARWEIGHTEDFUNC  10  HARMONIC  2.0706  0.05; # SF4 and CYS
AtomPair  FE4  897  OD1  400  SCALARWEIGHTEDFUNC  10  HARMONIC  1.9923  0.05; # SF4 and ASP
AtomPair  FE2  897   SG  472  SCALARWEIGHTEDFUNC  10  HARMONIC  2.0999  0.05; # SF4 and CYS
AtomPair  FE3  897   SG  511  SCALARWEIGHTEDFUNC  10  HARMONIC  2.1676  0.05; # SF4 and CYS
#center: 897/SF4 (distance cosntraints within hetatm)
AtomPair  FE4  897   S3  897  SCALARWEIGHTEDFUNC  10  HARMONIC  2.3005  0.05; # SF4 and SF4
AtomPair  FE4  897   S2  897  SCALARWEIGHTEDFUNC  10  HARMONIC  2.3009  0.05; # SF4 and SF4
AtomPair  FE4  897   S1  897  SCALARWEIGHTEDFUNC  10  HARMONIC  2.2998  0.05; # SF4 and SF4
AtomPair  FE2  897   S3  897  SCALARWEIGHTEDFUNC  10  HARMONIC  2.3008  0.05; # SF4 and SF4
AtomPair  FE2  897   S1  897  SCALARWEIGHTEDFUNC  10  HARMONIC  2.3013  0.05; # SF4 and SF4
AtomPair  FE2  897   S4  897  SCALARWEIGHTEDFUNC  10  HARMONIC  2.3009  0.05; # SF4 and SF4
AtomPair  FE3  897   S2  897  SCALARWEIGHTEDFUNC  10  HARMONIC  2.3007  0.05; # SF4 and SF4
AtomPair  FE3  897   S1  897  SCALARWEIGHTEDFUNC  10  HARMONIC  2.2996  0.05; # SF4 and SF4
AtomPair  FE3  897   S4  897  SCALARWEIGHTEDFUNC  10  HARMONIC  2.3010  0.05; # SF4 and SF4
AtomPair  FE1  897   S3  897  SCALARWEIGHTEDFUNC  10  HARMONIC  2.3019  0.05; # SF4 and SF4
AtomPair  FE1  897   S2  897  SCALARWEIGHTEDFUNC  10  HARMONIC  2.3002  0.05; # SF4 and SF4
AtomPair  FE1  897   S4  897  SCALARWEIGHTEDFUNC  10  HARMONIC  2.2995  0.05; # SF4 and SF4
#center: 897/SF4 (angular cosntraints within hetatm)
Angle  OD1  400  FE4  897   S3  897 SCALARWEIGHTEDFUNC  10  CIRCULARHARMONIC  1.4442  0.05; # 82.75 degree ASP, SF4 and SF4
Angle  OD1  400  FE4  897   S2  897 SCALARWEIGHTEDFUNC  10  CIRCULARHARMONIC  1.8984  0.05; # 108.77 degree ASP, SF4 and SF4
Angle  OD1  400  FE4  897   S1  897 SCALARWEIGHTEDFUNC  10  CIRCULARHARMONIC  2.4743  0.05; # 141.77 degree ASP, SF4 and SF4
Angle   S3  897  FE4  897   S2  897 SCALARWEIGHTEDFUNC  10  CIRCULARHARMONIC  1.8366  0.05; # 105.23 degree SF4, SF4 and SF4
Angle   S3  897  FE4  897   S1  897 SCALARWEIGHTEDFUNC  10  CIRCULARHARMONIC  1.8356  0.05; # 105.17 degree SF4, SF4 and SF4
Angle   S2  897  FE4  897   S1  897 SCALARWEIGHTEDFUNC  10  CIRCULARHARMONIC  1.8334  0.05; # 105.05 degree SF4, SF4 and SF4
Angle   SG  472  FE2  897   S3  897 SCALARWEIGHTEDFUNC  10  CIRCULARHARMONIC  2.1861  0.05; # 125.25 degree CYS, SF4 and SF4
Angle   CB  472   SG  472  FE2  897 SCALARWEIGHTEDFUNC  10  CIRCULARHARMONIC  1.3620  0.05; # 78.03 degree CYS, CYS and SF4
Angle   SG  472  FE2  897   S1  897 SCALARWEIGHTEDFUNC  10  CIRCULARHARMONIC  2.1221  0.05; # 121.59 degree CYS, SF4 and SF4
Angle   CB  472   SG  472  FE2  897 SCALARWEIGHTEDFUNC  10  CIRCULARHARMONIC  1.3620  0.05; # 78.03 degree CYS, CYS and SF4
Angle   SG  472  FE2  897   S4  897 SCALARWEIGHTEDFUNC  10  CIRCULARHARMONIC  1.5646  0.05; # 89.64 degree CYS, SF4 and SF4
Angle   CB  472   SG  472  FE2  897 SCALARWEIGHTEDFUNC  10  CIRCULARHARMONIC  1.3620  0.05; # 78.03 degree CYS, CYS and SF4
Angle   S3  897  FE2  897   S1  897 SCALARWEIGHTEDFUNC  10  CIRCULARHARMONIC  1.8346  0.05; # 105.11 degree SF4, SF4 and SF4
Angle   S3  897  FE2  897   S4  897 SCALARWEIGHTEDFUNC  10  CIRCULARHARMONIC  1.8342  0.05; # 105.09 degree SF4, SF4 and SF4
Angle   S1  897  FE2  897   S4  897 SCALARWEIGHTEDFUNC  10  CIRCULARHARMONIC  1.8351  0.05; # 105.14 degree SF4, SF4 and SF4
Angle   SG  511  FE3  897   S2  897 SCALARWEIGHTEDFUNC  10  CIRCULARHARMONIC  1.9828  0.05; # 113.61 degree CYS, SF4 and SF4
Angle   CB  511   SG  511  FE3  897 SCALARWEIGHTEDFUNC  10  CIRCULARHARMONIC  1.7733  0.05; # 101.60 degree CYS, CYS and SF4
Angle   SG  511  FE3  897   S1  897 SCALARWEIGHTEDFUNC  10  CIRCULARHARMONIC  2.3531  0.05; # 134.82 degree CYS, SF4 and SF4
Angle   CB  511   SG  511  FE3  897 SCALARWEIGHTEDFUNC  10  CIRCULARHARMONIC  1.7733  0.05; # 101.60 degree CYS, CYS and SF4
Angle   SG  511  FE3  897   S4  897 SCALARWEIGHTEDFUNC  10  CIRCULARHARMONIC  1.5134  0.05; # 86.71 degree CYS, SF4 and SF4
Angle   CB  511   SG  511  FE3  897 SCALARWEIGHTEDFUNC  10  CIRCULARHARMONIC  1.7733  0.05; # 101.60 degree CYS, CYS and SF4
Angle   S2  897  FE3  897   S1  897 SCALARWEIGHTEDFUNC  10  CIRCULARHARMONIC  1.8337  0.05; # 105.06 degree SF4, SF4 and SF4
Angle   S2  897  FE3  897   S4  897 SCALARWEIGHTEDFUNC  10  CIRCULARHARMONIC  1.8373  0.05; # 105.27 degree SF4, SF4 and SF4
Angle   S1  897  FE3  897   S4  897 SCALARWEIGHTEDFUNC  10  CIRCULARHARMONIC  1.8361  0.05; # 105.20 degree SF4, SF4 and SF4
Angle   SG  397  FE1  897   S3  897 SCALARWEIGHTEDFUNC  10  CIRCULARHARMONIC  2.0334  0.05; # 116.50 degree CYS, SF4 and SF4
Angle   CB  397   SG  397  FE1  897 SCALARWEIGHTEDFUNC  10  CIRCULARHARMONIC  1.3464  0.05; # 77.14 degree CYS, CYS and SF4
Angle   SG  397  FE1  897   S2  897 SCALARWEIGHTEDFUNC  10  CIRCULARHARMONIC  1.3525  0.05; # 77.49 degree CYS, SF4 and SF4
Angle   CB  397   SG  397  FE1  897 SCALARWEIGHTEDFUNC  10  CIRCULARHARMONIC  1.3464  0.05; # 77.14 degree CYS, CYS and SF4
Angle   SG  397  FE1  897   S4  897 SCALARWEIGHTEDFUNC  10  CIRCULARHARMONIC  2.3760  0.05; # 136.13 degree CYS, SF4 and SF4
Angle   CB  397   SG  397  FE1  897 SCALARWEIGHTEDFUNC  10  CIRCULARHARMONIC  1.3464  0.05; # 77.14 degree CYS, CYS and SF4
Angle   S3  897  FE1  897   S2  897 SCALARWEIGHTEDFUNC  10  CIRCULARHARMONIC  1.8362  0.05; # 105.20 degree SF4, SF4 and SF4
Angle   S3  897  FE1  897   S4  897 SCALARWEIGHTEDFUNC  10  CIRCULARHARMONIC  1.8344  0.05; # 105.10 degree SF4, SF4 and SF4
Angle   S2  897  FE1  897   S4  897 SCALARWEIGHTEDFUNC  10  CIRCULARHARMONIC  1.8384  0.05; # 105.33 degree SF4, SF4 and SF4
#center: 898 SF4
AtomPair  FE3  898   SG  570  SCALARWEIGHTEDFUNC 10.0  HARMONIC  2.2092  0.05; # SF4 and CYS
AtomPair   S2  898  CD1  575  SCALARWEIGHTEDFUNC 10.0  HARMONIC  2.8155  0.05; # SF4 and LEU
AtomPair  FE1  898   SG  589  SCALARWEIGHTEDFUNC 10.0  HARMONIC  2.1948  0.05; # SF4 and CYS
AtomPair  FE2  898   SG  592  SCALARWEIGHTEDFUNC 10.0  HARMONIC  2.1715  0.05; # SF4 and CYS
AtomPair  FE4  898   SG  595  SCALARWEIGHTEDFUNC 10.0  HARMONIC  2.2354  0.05; # SF4 and CYS
#center: 898/SF4 (distance cosntraints within hetatm)
AtomPair   S2  898  FE4  898  SCALARWEIGHTEDFUNC 10.0  HARMONIC  2.2704  0.05; # SF4 and SF4
AtomPair   S2  898  FE3  898  SCALARWEIGHTEDFUNC 10.0  HARMONIC  2.2419  0.05; # SF4 and SF4
AtomPair   S2  898  FE1  898  SCALARWEIGHTEDFUNC 10.0  HARMONIC  2.2300  0.05; # SF4 and SF4
AtomPair  FE4  898   S3  898  SCALARWEIGHTEDFUNC 10.0  HARMONIC  2.1338  0.05; # SF4 and SF4
AtomPair  FE4  898   S2  898  SCALARWEIGHTEDFUNC 10.0  HARMONIC  2.2704  0.05; # SF4 and SF4
AtomPair  FE4  898   S1  898  SCALARWEIGHTEDFUNC 10.0  HARMONIC  2.1644  0.05; # SF4 and SF4
AtomPair  FE2  898   S3  898  SCALARWEIGHTEDFUNC 10.0  HARMONIC  2.2425  0.05; # SF4 and SF4
AtomPair  FE2  898   S1  898  SCALARWEIGHTEDFUNC 10.0  HARMONIC  2.1202  0.05; # SF4 and SF4
AtomPair  FE2  898   S4  898  SCALARWEIGHTEDFUNC 10.0  HARMONIC  2.1868  0.05; # SF4 and SF4
AtomPair  FE3  898   S2  898  SCALARWEIGHTEDFUNC 10.0  HARMONIC  2.2419  0.05; # SF4 and SF4
AtomPair  FE3  898   S1  898  SCALARWEIGHTEDFUNC 10.0  HARMONIC  2.2839  0.05; # SF4 and SF4
AtomPair  FE3  898   S4  898  SCALARWEIGHTEDFUNC 10.0  HARMONIC  2.2717  0.05; # SF4 and SF4
AtomPair  FE1  898   S3  898  SCALARWEIGHTEDFUNC 10.0  HARMONIC  2.3064  0.05; # SF4 and SF4
AtomPair  FE1  898   S2  898  SCALARWEIGHTEDFUNC 10.0  HARMONIC  2.2300  0.05; # SF4 and SF4
AtomPair  FE1  898   S4  898  SCALARWEIGHTEDFUNC 10.0  HARMONIC  2.1895  0.05; # SF4 and SF4
#center: 898/SF4 (angular cosntraints within hetatm)
Angle  CD1  575   S2  898  FE4  898 SCALARWEIGHTEDFUNC  10  CIRCULARHARMONIC  1.8481  0.05; # 105.89 degree LEU, SF4 and SF4
Angle  CD1  575   S2  898  FE3  898 SCALARWEIGHTEDFUNC  10  CIRCULARHARMONIC  2.2488  0.05; # 128.85 degree LEU, SF4 and SF4
Angle  CD1  575   S2  898  FE1  898 SCALARWEIGHTEDFUNC  10  CIRCULARHARMONIC  2.7304  0.05; # 156.44 degree LEU, SF4 and SF4
Angle  FE4  898   S2  898  FE3  898 SCALARWEIGHTEDFUNC  10  CIRCULARHARMONIC  1.3011  0.05; # 74.55 degree SF4, SF4 and SF4
Angle  FE4  898   S2  898  FE1  898 SCALARWEIGHTEDFUNC  10  CIRCULARHARMONIC  1.2833  0.05; # 73.53 degree SF4, SF4 and SF4
Angle  FE3  898   S2  898  FE1  898 SCALARWEIGHTEDFUNC  10  CIRCULARHARMONIC  1.2968  0.05; # 74.30 degree SF4, SF4 and SF4
Angle   SG  595  FE4  898   S3  898 SCALARWEIGHTEDFUNC  10  CIRCULARHARMONIC  1.8573  0.05; # 106.42 degree CYS, SF4 and SF4
Angle   CB  595   SG  595  FE4  898 SCALARWEIGHTEDFUNC  10  CIRCULARHARMONIC  1.8636  0.05; # 106.78 degree CYS, CYS and SF4
Angle   SG  595  FE4  898   S2  898 SCALARWEIGHTEDFUNC  10  CIRCULARHARMONIC  2.1540  0.05; # 123.41 degree CYS, SF4 and SF4
Angle   CB  595   SG  595  FE4  898 SCALARWEIGHTEDFUNC  10  CIRCULARHARMONIC  1.8636  0.05; # 106.78 degree CYS, CYS and SF4
Angle   SG  595  FE4  898   S1  898 SCALARWEIGHTEDFUNC  10  CIRCULARHARMONIC  1.9481  0.05; # 111.62 degree CYS, SF4 and SF4
Angle   CB  595   SG  595  FE4  898 SCALARWEIGHTEDFUNC  10  CIRCULARHARMONIC  1.8636  0.05; # 106.78 degree CYS, CYS and SF4
Angle   S3  898  FE4  898   S2  898 SCALARWEIGHTEDFUNC  10  CIRCULARHARMONIC  1.8570  0.05; # 106.40 degree SF4, SF4 and SF4
Angle   S3  898  FE4  898   S1  898 SCALARWEIGHTEDFUNC  10  CIRCULARHARMONIC  1.7932  0.05; # 102.74 degree SF4, SF4 and SF4
Angle   S2  898  FE4  898   S1  898 SCALARWEIGHTEDFUNC  10  CIRCULARHARMONIC  1.8210  0.05; # 104.33 degree SF4, SF4 and SF4
Angle   SG  592  FE2  898   S3  898 SCALARWEIGHTEDFUNC  10  CIRCULARHARMONIC  1.9174  0.05; # 109.86 degree CYS, SF4 and SF4
Angle   CB  592   SG  592  FE2  898 SCALARWEIGHTEDFUNC  10  CIRCULARHARMONIC  2.2935  0.05; # 131.41 degree CYS, CYS and SF4
Angle   SG  592  FE2  898   S1  898 SCALARWEIGHTEDFUNC  10  CIRCULARHARMONIC  1.8324  0.05; # 104.99 degree CYS, SF4 and SF4
Angle   CB  592   SG  592  FE2  898 SCALARWEIGHTEDFUNC  10  CIRCULARHARMONIC  2.2935  0.05; # 131.41 degree CYS, CYS and SF4
Angle   SG  592  FE2  898   S4  898 SCALARWEIGHTEDFUNC  10  CIRCULARHARMONIC  2.1708  0.05; # 124.38 degree CYS, SF4 and SF4
Angle   CB  592   SG  592  FE2  898 SCALARWEIGHTEDFUNC  10  CIRCULARHARMONIC  2.2935  0.05; # 131.41 degree CYS, CYS and SF4
Angle   S3  898  FE2  898   S1  898 SCALARWEIGHTEDFUNC  10  CIRCULARHARMONIC  1.7561  0.05; # 100.62 degree SF4, SF4 and SF4
Angle   S3  898  FE2  898   S4  898 SCALARWEIGHTEDFUNC  10  CIRCULARHARMONIC  1.8152  0.05; # 104.00 degree SF4, SF4 and SF4
Angle   S1  898  FE2  898   S4  898 SCALARWEIGHTEDFUNC  10  CIRCULARHARMONIC  1.9297  0.05; # 110.57 degree SF4, SF4 and SF4
Angle   SG  570  FE3  898   S2  898 SCALARWEIGHTEDFUNC  10  CIRCULARHARMONIC  2.1867  0.05; # 125.29 degree CYS, SF4 and SF4
Angle   CB  570   SG  570  FE3  898 SCALARWEIGHTEDFUNC  10  CIRCULARHARMONIC  1.9664  0.05; # 112.67 degree CYS, CYS and SF4
Angle   SG  570  FE3  898   S1  898 SCALARWEIGHTEDFUNC  10  CIRCULARHARMONIC  1.9346  0.05; # 110.85 degree CYS, SF4 and SF4
Angle   CB  570   SG  570  FE3  898 SCALARWEIGHTEDFUNC  10  CIRCULARHARMONIC  1.9664  0.05; # 112.67 degree CYS, CYS and SF4
Angle   SG  570  FE3  898   S4  898 SCALARWEIGHTEDFUNC  10  CIRCULARHARMONIC  1.9565  0.05; # 112.10 degree CYS, SF4 and SF4
Angle   CB  570   SG  570  FE3  898 SCALARWEIGHTEDFUNC  10  CIRCULARHARMONIC  1.9664  0.05; # 112.67 degree CYS, CYS and SF4
Angle   S2  898  FE3  898   S1  898 SCALARWEIGHTEDFUNC  10  CIRCULARHARMONIC  1.7704  0.05; # 101.44 degree SF4, SF4 and SF4
Angle   S2  898  FE3  898   S4  898 SCALARWEIGHTEDFUNC  10  CIRCULARHARMONIC  1.7866  0.05; # 102.36 degree SF4, SF4 and SF4
Angle   S1  898  FE3  898   S4  898 SCALARWEIGHTEDFUNC  10  CIRCULARHARMONIC  1.7803  0.05; # 102.00 degree SF4, SF4 and SF4
Angle   SG  589  FE1  898   S3  898 SCALARWEIGHTEDFUNC  10  CIRCULARHARMONIC  1.7679  0.05; # 101.29 degree CYS, SF4 and SF4
Angle   CB  589   SG  589  FE1  898 SCALARWEIGHTEDFUNC  10  CIRCULARHARMONIC  1.8281  0.05; # 104.74 degree CYS, CYS and SF4
Angle   SG  589  FE1  898   S2  898 SCALARWEIGHTEDFUNC  10  CIRCULARHARMONIC  2.1581  0.05; # 123.65 degree CYS, SF4 and SF4
Angle   CB  589   SG  589  FE1  898 SCALARWEIGHTEDFUNC  10  CIRCULARHARMONIC  1.8281  0.05; # 104.74 degree CYS, CYS and SF4
Angle   SG  589  FE1  898   S4  898 SCALARWEIGHTEDFUNC  10  CIRCULARHARMONIC  2.0711  0.05; # 118.67 degree CYS, SF4 and SF4
Angle   CB  589   SG  589  FE1  898 SCALARWEIGHTEDFUNC  10  CIRCULARHARMONIC  1.8281  0.05; # 104.74 degree CYS, CYS and SF4
Angle   S3  898  FE1  898   S2  898 SCALARWEIGHTEDFUNC  10  CIRCULARHARMONIC  1.7814  0.05; # 102.07 degree SF4, SF4 and SF4
Angle   S3  898  FE1  898   S4  898 SCALARWEIGHTEDFUNC  10  CIRCULARHARMONIC  1.7773  0.05; # 101.83 degree SF4, SF4 and SF4
Angle   S2  898  FE1  898   S4  898 SCALARWEIGHTEDFUNC  10  CIRCULARHARMONIC  1.8404  0.05; # 105.44 degree SF4, SF4 and SF4
#center: 899 SF4
AtomPair  FE1  899   SG  560  SCALARWEIGHTEDFUNC  10  HARMONIC  2.2173  0.05; # SF4 and CYS
AtomPair  FE2  899   SG  563  SCALARWEIGHTEDFUNC  10  HARMONIC  2.2722  0.05; # SF4 and CYS
AtomPair   S3  899    N  564  SCALARWEIGHTEDFUNC  10  HARMONIC  2.5488  0.05; # SF4 and GLY
AtomPair   S1  899  CG2  565  SCALARWEIGHTEDFUNC  10  HARMONIC  2.6544  0.05; # SF4 and THR
AtomPair  FE4  899   SG  566  SCALARWEIGHTEDFUNC  10  HARMONIC  2.0060  0.05; # SF4 and CYS
AtomPair  FE3  899   SG  599  SCALARWEIGHTEDFUNC  10  HARMONIC  1.9693  0.05; # SF4 and CYS
#center: 899/SF4 (distance cosntraints within hetatm)
AtomPair   S3  899  FE4  899  SCALARWEIGHTEDFUNC  10  HARMONIC  2.1900  0.05; # SF4 and SF4
AtomPair   S3  899  FE2  899  SCALARWEIGHTEDFUNC  10  HARMONIC  2.2227  0.05; # SF4 and SF4
AtomPair   S3  899  FE1  899  SCALARWEIGHTEDFUNC  10  HARMONIC  2.2392  0.05; # SF4 and SF4
AtomPair   S1  899  FE4  899  SCALARWEIGHTEDFUNC  10  HARMONIC  2.1927  0.05; # SF4 and SF4
AtomPair   S1  899  FE2  899  SCALARWEIGHTEDFUNC  10  HARMONIC  2.2186  0.05; # SF4 and SF4
AtomPair   S1  899  FE3  899  SCALARWEIGHTEDFUNC  10  HARMONIC  2.1926  0.05; # SF4 and SF4
AtomPair  FE4  899   S3  899  SCALARWEIGHTEDFUNC  10  HARMONIC  2.1900  0.05; # SF4 and SF4
AtomPair  FE4  899   S2  899  SCALARWEIGHTEDFUNC  10  HARMONIC  2.2232  0.05; # SF4 and SF4
AtomPair  FE4  899   S1  899  SCALARWEIGHTEDFUNC  10  HARMONIC  2.1927  0.05; # SF4 and SF4
AtomPair  FE2  899   S3  899  SCALARWEIGHTEDFUNC  10  HARMONIC  2.2227  0.05; # SF4 and SF4
AtomPair  FE2  899   S1  899  SCALARWEIGHTEDFUNC  10  HARMONIC  2.2186  0.05; # SF4 and SF4
AtomPair  FE2  899   S4  899  SCALARWEIGHTEDFUNC  10  HARMONIC  2.1776  0.05; # SF4 and SF4
AtomPair  FE3  899   S2  899  SCALARWEIGHTEDFUNC  10  HARMONIC  2.2547  0.05; # SF4 and SF4
AtomPair  FE3  899   S1  899  SCALARWEIGHTEDFUNC  10  HARMONIC  2.1926  0.05; # SF4 and SF4
AtomPair  FE3  899   S4  899  SCALARWEIGHTEDFUNC  10  HARMONIC  2.2325  0.05; # SF4 and SF4
AtomPair  FE1  899   S3  899  SCALARWEIGHTEDFUNC  10  HARMONIC  2.2392  0.05; # SF4 and SF4
AtomPair  FE1  899   S2  899  SCALARWEIGHTEDFUNC  10  HARMONIC  2.2238  0.05; # SF4 and SF4
AtomPair  FE1  899   S4  899  SCALARWEIGHTEDFUNC  10  HARMONIC  2.2274  0.05; # SF4 and SF4
#center: 899/SF4 (angular cosntraints within hetatm)
Angle    N  564   S3  899  FE4  899 SCALARWEIGHTEDFUNC  10  CIRCULARHARMONIC  1.9500  0.05; # 111.73 degree GLY, SF4 and SF4
Angle    N  564   S3  899  FE2  899 SCALARWEIGHTEDFUNC  10  CIRCULARHARMONIC  1.5370  0.05; # 88.07 degree GLY, SF4 and SF4
Angle    N  564   S3  899  FE1  899 SCALARWEIGHTEDFUNC  10  CIRCULARHARMONIC  2.7955  0.05; # 160.17 degree GLY, SF4 and SF4
Angle  FE4  899   S3  899  FE2  899 SCALARWEIGHTEDFUNC  10  CIRCULARHARMONIC  1.3206  0.05; # 75.67 degree SF4, SF4 and SF4
Angle  FE4  899   S3  899  FE1  899 SCALARWEIGHTEDFUNC  10  CIRCULARHARMONIC  1.2849  0.05; # 73.62 degree SF4, SF4 and SF4
Angle  FE2  899   S3  899  FE1  899 SCALARWEIGHTEDFUNC  10  CIRCULARHARMONIC  1.3011  0.05; # 74.55 degree SF4, SF4 and SF4
Angle  CG2  565   S1  899  FE4  899 SCALARWEIGHTEDFUNC  10  CIRCULARHARMONIC  2.3151  0.05; # 132.64 degree THR, SF4 and SF4
Angle  CG2  565   S1  899  FE2  899 SCALARWEIGHTEDFUNC  10  CIRCULARHARMONIC  2.1066  0.05; # 120.70 degree THR, SF4 and SF4
Angle  CG2  565   S1  899  FE3  899 SCALARWEIGHTEDFUNC  10  CIRCULARHARMONIC  2.6081  0.05; # 149.43 degree THR, SF4 and SF4
Angle  FE4  899   S1  899  FE2  899 SCALARWEIGHTEDFUNC  10  CIRCULARHARMONIC  1.3211  0.05; # 75.70 degree SF4, SF4 and SF4
Angle  FE4  899   S1  899  FE3  899 SCALARWEIGHTEDFUNC  10  CIRCULARHARMONIC  1.3284  0.05; # 76.11 degree SF4, SF4 and SF4
Angle  FE2  899   S1  899  FE3  899 SCALARWEIGHTEDFUNC  10  CIRCULARHARMONIC  1.2338  0.05; # 70.69 degree SF4, SF4 and SF4
Angle   SG  566  FE4  899   S3  899 SCALARWEIGHTEDFUNC  10  CIRCULARHARMONIC  2.5748  0.05; # 147.52 degree CYS, SF4 and SF4
Angle   CB  566   SG  566  FE4  899 SCALARWEIGHTEDFUNC  10  CIRCULARHARMONIC  2.1196  0.05; # 121.44 degree CYS, CYS and SF4
Angle   SG  566  FE4  899   S2  899 SCALARWEIGHTEDFUNC  10  CIRCULARHARMONIC  1.4521  0.05; # 83.20 degree CYS, SF4 and SF4
Angle   CB  566   SG  566  FE4  899 SCALARWEIGHTEDFUNC  10  CIRCULARHARMONIC  2.1196  0.05; # 121.44 degree CYS, CYS and SF4
Angle   SG  566  FE4  899   S1  899 SCALARWEIGHTEDFUNC  10  CIRCULARHARMONIC  1.8462  0.05; # 105.78 degree CYS, SF4 and SF4
Angle   CB  566   SG  566  FE4  899 SCALARWEIGHTEDFUNC  10  CIRCULARHARMONIC  2.1196  0.05; # 121.44 degree CYS, CYS and SF4
Angle   S3  899  FE4  899   S2  899 SCALARWEIGHTEDFUNC  10  CIRCULARHARMONIC  1.8578  0.05; # 106.44 degree SF4, SF4 and SF4
Angle   S3  899  FE4  899   S1  899 SCALARWEIGHTEDFUNC  10  CIRCULARHARMONIC  1.7846  0.05; # 102.25 degree SF4, SF4 and SF4
Angle   S2  899  FE4  899   S1  899 SCALARWEIGHTEDFUNC  10  CIRCULARHARMONIC  1.7901  0.05; # 102.56 degree SF4, SF4 and SF4
Angle   SG  563  FE2  899   S3  899 SCALARWEIGHTEDFUNC  10  CIRCULARHARMONIC  2.0534  0.05; # 117.65 degree CYS, SF4 and SF4
Angle   CB  563   SG  563  FE2  899 SCALARWEIGHTEDFUNC  10  CIRCULARHARMONIC  1.9773  0.05; # 113.29 degree CYS, CYS and SF4
Angle   SG  563  FE2  899   S1  899 SCALARWEIGHTEDFUNC  10  CIRCULARHARMONIC  1.5207  0.05; # 87.13 degree CYS, SF4 and SF4
Angle   CB  563   SG  563  FE2  899 SCALARWEIGHTEDFUNC  10  CIRCULARHARMONIC  1.9773  0.05; # 113.29 degree CYS, CYS and SF4
Angle   SG  563  FE2  899   S4  899 SCALARWEIGHTEDFUNC  10  CIRCULARHARMONIC  2.3116  0.05; # 132.45 degree CYS, SF4 and SF4
Angle   CB  563   SG  563  FE2  899 SCALARWEIGHTEDFUNC  10  CIRCULARHARMONIC  1.9773  0.05; # 113.29 degree CYS, CYS and SF4
Angle   S3  899  FE2  899   S1  899 SCALARWEIGHTEDFUNC  10  CIRCULARHARMONIC  1.7522  0.05; # 100.39 degree SF4, SF4 and SF4
Angle   S3  899  FE2  899   S4  899 SCALARWEIGHTEDFUNC  10  CIRCULARHARMONIC  1.8038  0.05; # 103.35 degree SF4, SF4 and SF4
Angle   S1  899  FE2  899   S4  899 SCALARWEIGHTEDFUNC  10  CIRCULARHARMONIC  1.9034  0.05; # 109.06 degree SF4, SF4 and SF4
Angle   SG  599  FE3  899   S2  899 SCALARWEIGHTEDFUNC  10  CIRCULARHARMONIC  1.8528  0.05; # 106.16 degree CYS, SF4 and SF4
Angle   CB  599   SG  599  FE3  899 SCALARWEIGHTEDFUNC  10  CIRCULARHARMONIC  2.6522  0.05; # 151.96 degree CYS, CYS and SF4
Angle   SG  599  FE3  899   S1  899 SCALARWEIGHTEDFUNC  10  CIRCULARHARMONIC  1.6533  0.05; # 94.73 degree CYS, SF4 and SF4
Angle   CB  599   SG  599  FE3  899 SCALARWEIGHTEDFUNC  10  CIRCULARHARMONIC  2.6522  0.05; # 151.96 degree CYS, CYS and SF4
Angle   SG  599  FE3  899   S4  899 SCALARWEIGHTEDFUNC  10  CIRCULARHARMONIC  2.4303  0.05; # 139.25 degree CYS, SF4 and SF4
Angle   CB  599   SG  599  FE3  899 SCALARWEIGHTEDFUNC  10  CIRCULARHARMONIC  2.6522  0.05; # 151.96 degree CYS, CYS and SF4
Angle   S2  899  FE3  899   S1  899 SCALARWEIGHTEDFUNC  10  CIRCULARHARMONIC  1.7724  0.05; # 101.55 degree SF4, SF4 and SF4
Angle   S2  899  FE3  899   S4  899 SCALARWEIGHTEDFUNC  10  CIRCULARHARMONIC  1.7784  0.05; # 101.89 degree SF4, SF4 and SF4
Angle   S1  899  FE3  899   S4  899 SCALARWEIGHTEDFUNC  10  CIRCULARHARMONIC  1.8852  0.05; # 108.02 degree SF4, SF4 and SF4
Angle   SG  560  FE1  899   S3  899 SCALARWEIGHTEDFUNC  10  CIRCULARHARMONIC  2.5474  0.05; # 145.96 degree CYS, SF4 and SF4
Angle   CB  560   SG  560  FE1  899 SCALARWEIGHTEDFUNC  10  CIRCULARHARMONIC  2.6974  0.05; # 154.55 degree CYS, CYS and SF4
Angle   SG  560  FE1  899   S2  899 SCALARWEIGHTEDFUNC  10  CIRCULARHARMONIC  1.9072  0.05; # 109.27 degree CYS, SF4 and SF4
Angle   CB  560   SG  560  FE1  899 SCALARWEIGHTEDFUNC  10  CIRCULARHARMONIC  2.6974  0.05; # 154.55 degree CYS, CYS and SF4
Angle   SG  560  FE1  899   S4  899 SCALARWEIGHTEDFUNC  10  CIRCULARHARMONIC  1.2637  0.05; # 72.40 degree CYS, SF4 and SF4
Angle   CB  560   SG  560  FE1  899 SCALARWEIGHTEDFUNC  10  CIRCULARHARMONIC  2.6974  0.05; # 154.55 degree CYS, CYS and SF4
Angle   S3  899  FE1  899   S2  899 SCALARWEIGHTEDFUNC  10  CIRCULARHARMONIC  1.8282  0.05; # 104.75 degree SF4, SF4 and SF4
Angle   S3  899  FE1  899   S4  899 SCALARWEIGHTEDFUNC  10  CIRCULARHARMONIC  1.7668  0.05; # 101.23 degree SF4, SF4 and SF4
Angle   S2  899  FE1  899   S4  899 SCALARWEIGHTEDFUNC  10  CIRCULARHARMONIC  1.7984  0.05; # 103.04 degree SF4, SF4 and SF4
#center: 900 ZN
AtomPair   ZN  900   SG  546  SCALARWEIGHTEDFUNC  10  HARMONIC  2.5117  0.05; # ZN and CYS
AtomPair   ZN  900   SG  548  SCALARWEIGHTEDFUNC  10  HARMONIC  2.2396  0.05; # ZN and CYS
#center: 900/ZN (angular cosntraints within hetatm)
Angle   SG  546   ZN  900   SG  548 SCALARWEIGHTEDFUNC  10  CIRCULARHARMONIC  1.7046  0.05; # 97.67 degree CYS, ZN and CYS
Angle   CB  546   SG  546   ZN  900 SCALARWEIGHTEDFUNC  10  CIRCULARHARMONIC  1.8481  0.05; # 105.89 degree CYS, CYS and ZN
Angle   CB  548   SG  548   ZN  900 SCALARWEIGHTEDFUNC  10  CIRCULARHARMONIC  1.8993  0.05; # 108.82 degree CYS, CYS and ZN
#center: 901 SF4
AtomPair   S3  901   CG  715  SCALARWEIGHTEDFUNC  10  HARMONIC  2.8129  0.05; # SF4 and PRO
AtomPair  FE1  901   SG  716  SCALARWEIGHTEDFUNC  10  HARMONIC  1.5840  0.05; # SF4 and CYS
AtomPair  FE4  901   SG  746  SCALARWEIGHTEDFUNC  10  HARMONIC  1.8263  0.05; # SF4 and CYS
AtomPair  FE3  901   SG  804  SCALARWEIGHTEDFUNC  10  HARMONIC  1.9140  0.05; # SF4 and CYS
AtomPair  FE2  901   SG  807  SCALARWEIGHTEDFUNC  10  HARMONIC  2.1001  0.05; # SF4 and CYS
#center: 901/SF4 (distance cosntraints within hetatm)
AtomPair   S3  901  FE4  901  SCALARWEIGHTEDFUNC  10  HARMONIC  2.2840  0.05; # SF4 and SF4
AtomPair   S3  901  FE2  901  SCALARWEIGHTEDFUNC  10  HARMONIC  2.2906  0.05; # SF4 and SF4
AtomPair   S3  901  FE1  901  SCALARWEIGHTEDFUNC  10  HARMONIC  2.2749  0.05; # SF4 and SF4
AtomPair  FE4  901   S3  901  SCALARWEIGHTEDFUNC  10  HARMONIC  2.2840  0.05; # SF4 and SF4
AtomPair  FE4  901   S2  901  SCALARWEIGHTEDFUNC  10  HARMONIC  2.2895  0.05; # SF4 and SF4
AtomPair  FE4  901   S1  901  SCALARWEIGHTEDFUNC  10  HARMONIC  2.2978  0.05; # SF4 and SF4
AtomPair  FE2  901   S3  901  SCALARWEIGHTEDFUNC  10  HARMONIC  2.2906  0.05; # SF4 and SF4
AtomPair  FE2  901   S1  901  SCALARWEIGHTEDFUNC  10  HARMONIC  2.3151  0.05; # SF4 and SF4
AtomPair  FE2  901   S4  901  SCALARWEIGHTEDFUNC  10  HARMONIC  2.2618  0.05; # SF4 and SF4
AtomPair  FE3  901   S2  901  SCALARWEIGHTEDFUNC  10  HARMONIC  2.2876  0.05; # SF4 and SF4
AtomPair  FE3  901   S1  901  SCALARWEIGHTEDFUNC  10  HARMONIC  2.2556  0.05; # SF4 and SF4
AtomPair  FE3  901   S4  901  SCALARWEIGHTEDFUNC  10  HARMONIC  2.3306  0.05; # SF4 and SF4
AtomPair  FE1  901   S3  901  SCALARWEIGHTEDFUNC  10  HARMONIC  2.2749  0.05; # SF4 and SF4
AtomPair  FE1  901   S2  901  SCALARWEIGHTEDFUNC  10  HARMONIC  2.3163  0.05; # SF4 and SF4
AtomPair  FE1  901   S4  901  SCALARWEIGHTEDFUNC  10  HARMONIC  2.2536  0.05; # SF4 and SF4
#center: 901/SF4 (angular cosntraints within hetatm)
Angle   CG  715   S3  901  FE4  901 SCALARWEIGHTEDFUNC  10  CIRCULARHARMONIC  1.9053  0.05; # 109.16 degree PRO, SF4 and SF4
Angle   CG  715   S3  901  FE2  901 SCALARWEIGHTEDFUNC  10  CIRCULARHARMONIC  2.4111  0.05; # 138.15 degree PRO, SF4 and SF4
Angle   CG  715   S3  901  FE1  901 SCALARWEIGHTEDFUNC  10  CIRCULARHARMONIC  2.5738  0.05; # 147.47 degree PRO, SF4 and SF4
Angle  FE4  901   S3  901  FE2  901 SCALARWEIGHTEDFUNC  10  CIRCULARHARMONIC  1.2944  0.05; # 74.17 degree SF4, SF4 and SF4
Angle  FE4  901   S3  901  FE1  901 SCALARWEIGHTEDFUNC  10  CIRCULARHARMONIC  1.3534  0.05; # 77.54 degree SF4, SF4 and SF4
Angle  FE2  901   S3  901  FE1  901 SCALARWEIGHTEDFUNC  10  CIRCULARHARMONIC  1.2972  0.05; # 74.33 degree SF4, SF4 and SF4
Angle   SG  746  FE4  901   S3  901 SCALARWEIGHTEDFUNC  10  CIRCULARHARMONIC  2.3596  0.05; # 135.20 degree CYS, SF4 and SF4
Angle   CB  746   SG  746  FE4  901 SCALARWEIGHTEDFUNC  10  CIRCULARHARMONIC  2.0040  0.05; # 114.82 degree CYS, CYS and SF4
Angle   SG  746  FE4  901   S2  901 SCALARWEIGHTEDFUNC  10  CIRCULARHARMONIC  1.8125  0.05; # 103.85 degree CYS, SF4 and SF4
Angle   CB  746   SG  746  FE4  901 SCALARWEIGHTEDFUNC  10  CIRCULARHARMONIC  2.0040  0.05; # 114.82 degree CYS, CYS and SF4
Angle   SG  746  FE4  901   S1  901 SCALARWEIGHTEDFUNC  10  CIRCULARHARMONIC  1.8276  0.05; # 104.71 degree CYS, SF4 and SF4
Angle   CB  746   SG  746  FE4  901 SCALARWEIGHTEDFUNC  10  CIRCULARHARMONIC  2.0040  0.05; # 114.82 degree CYS, CYS and SF4
Angle   S3  901  FE4  901   S2  901 SCALARWEIGHTEDFUNC  10  CIRCULARHARMONIC  1.7625  0.05; # 100.99 degree SF4, SF4 and SF4
Angle   S3  901  FE4  901   S1  901 SCALARWEIGHTEDFUNC  10  CIRCULARHARMONIC  1.8305  0.05; # 104.88 degree SF4, SF4 and SF4
Angle   S2  901  FE4  901   S1  901 SCALARWEIGHTEDFUNC  10  CIRCULARHARMONIC  1.8076  0.05; # 103.57 degree SF4, SF4 and SF4
Angle   SG  807  FE2  901   S3  901 SCALARWEIGHTEDFUNC  10  CIRCULARHARMONIC  1.7399  0.05; # 99.69 degree CYS, SF4 and SF4
Angle   CB  807   SG  807  FE2  901 SCALARWEIGHTEDFUNC  10  CIRCULARHARMONIC  1.3552  0.05; # 77.65 degree CYS, CYS and SF4
Angle   SG  807  FE2  901   S1  901 SCALARWEIGHTEDFUNC  10  CIRCULARHARMONIC  1.7829  0.05; # 102.15 degree CYS, SF4 and SF4
Angle   CB  807   SG  807  FE2  901 SCALARWEIGHTEDFUNC  10  CIRCULARHARMONIC  1.3552  0.05; # 77.65 degree CYS, CYS and SF4
Angle   SG  807  FE2  901   S4  901 SCALARWEIGHTEDFUNC  10  CIRCULARHARMONIC  2.4045  0.05; # 137.77 degree CYS, SF4 and SF4
Angle   CB  807   SG  807  FE2  901 SCALARWEIGHTEDFUNC  10  CIRCULARHARMONIC  1.3552  0.05; # 77.65 degree CYS, CYS and SF4
Angle   S3  901  FE2  901   S1  901 SCALARWEIGHTEDFUNC  10  CIRCULARHARMONIC  1.8170  0.05; # 104.11 degree SF4, SF4 and SF4
Angle   S3  901  FE2  901   S4  901 SCALARWEIGHTEDFUNC  10  CIRCULARHARMONIC  1.7929  0.05; # 102.72 degree SF4, SF4 and SF4
Angle   S1  901  FE2  901   S4  901 SCALARWEIGHTEDFUNC  10  CIRCULARHARMONIC  1.8566  0.05; # 106.38 degree SF4, SF4 and SF4
Angle   SG  804  FE3  901   S2  901 SCALARWEIGHTEDFUNC  10  CIRCULARHARMONIC  2.1924  0.05; # 125.62 degree CYS, SF4 and SF4
Angle   CB  804   SG  804  FE3  901 SCALARWEIGHTEDFUNC  10  CIRCULARHARMONIC  1.8787  0.05; # 107.64 degree CYS, CYS and SF4
Angle   SG  804  FE3  901   S1  901 SCALARWEIGHTEDFUNC  10  CIRCULARHARMONIC  2.0429  0.05; # 117.05 degree CYS, SF4 and SF4
Angle   CB  804   SG  804  FE3  901 SCALARWEIGHTEDFUNC  10  CIRCULARHARMONIC  1.8787  0.05; # 107.64 degree CYS, CYS and SF4
Angle   SG  804  FE3  901   S4  901 SCALARWEIGHTEDFUNC  10  CIRCULARHARMONIC  1.6875  0.05; # 96.68 degree CYS, SF4 and SF4
Angle   CB  804   SG  804  FE3  901 SCALARWEIGHTEDFUNC  10  CIRCULARHARMONIC  1.8787  0.05; # 107.64 degree CYS, CYS and SF4
Angle   S2  901  FE3  901   S1  901 SCALARWEIGHTEDFUNC  10  CIRCULARHARMONIC  1.8324  0.05; # 104.99 degree SF4, SF4 and SF4
Angle   S2  901  FE3  901   S4  901 SCALARWEIGHTEDFUNC  10  CIRCULARHARMONIC  1.8052  0.05; # 103.43 degree SF4, SF4 and SF4
Angle   S1  901  FE3  901   S4  901 SCALARWEIGHTEDFUNC  10  CIRCULARHARMONIC  1.8511  0.05; # 106.06 degree SF4, SF4 and SF4
Angle   SG  716  FE1  901   S3  901 SCALARWEIGHTEDFUNC  10  CIRCULARHARMONIC  1.9181  0.05; # 109.90 degree CYS, SF4 and SF4
Angle   CB  716   SG  716  FE1  901 SCALARWEIGHTEDFUNC  10  CIRCULARHARMONIC  1.4167  0.05; # 81.17 degree CYS, CYS and SF4
Angle   SG  716  FE1  901   S2  901 SCALARWEIGHTEDFUNC  10  CIRCULARHARMONIC  2.6088  0.05; # 149.47 degree CYS, SF4 and SF4
Angle   CB  716   SG  716  FE1  901 SCALARWEIGHTEDFUNC  10  CIRCULARHARMONIC  1.4167  0.05; # 81.17 degree CYS, CYS and SF4
Angle   SG  716  FE1  901   S4  901 SCALARWEIGHTEDFUNC  10  CIRCULARHARMONIC  1.2501  0.05; # 71.62 degree CYS, SF4 and SF4
Angle   CB  716   SG  716  FE1  901 SCALARWEIGHTEDFUNC  10  CIRCULARHARMONIC  1.4167  0.05; # 81.17 degree CYS, CYS and SF4
Angle   S3  901  FE1  901   S2  901 SCALARWEIGHTEDFUNC  10  CIRCULARHARMONIC  1.7532  0.05; # 100.45 degree SF4, SF4 and SF4
Angle   S3  901  FE1  901   S4  901 SCALARWEIGHTEDFUNC  10  CIRCULARHARMONIC  1.8061  0.05; # 103.48 degree SF4, SF4 and SF4
Angle   S2  901  FE1  901   S4  901 SCALARWEIGHTEDFUNC  10  CIRCULARHARMONIC  1.8322  0.05; # 104.97 degree SF4, SF4 and SF4
#center: 902 FAD
AtomPair  O1P  902  O5B  902  SCALARWEIGHTEDFUNC 10  HARMONIC  3.5325  0.025; # FAD and FAD
AtomPair  O1P  902  C5'  902  SCALARWEIGHTEDFUNC 10  HARMONIC  3.7846  0.025; # FAD and FAD
AtomPair  O1P  902  O1A  902  SCALARWEIGHTEDFUNC 10  HARMONIC  2.6348  0.025; # FAD and FAD
AtomPair  O1P  902  O3P  902  SCALARWEIGHTEDFUNC 10  HARMONIC  2.5094  0.025; # FAD and FAD
AtomPair  O1P  902  O2P  902  SCALARWEIGHTEDFUNC 10  HARMONIC  2.5847  0.025; # FAD and FAD
AtomPair  O1P  902    P  902  SCALARWEIGHTEDFUNC 10  HARMONIC  1.4927  0.025; # FAD and FAD
AtomPair  O1P  902  C4'  902  SCALARWEIGHTEDFUNC 10  HARMONIC  4.9036  0.025; # FAD and FAD
AtomPair  O1P  902  O2A  902  SCALARWEIGHTEDFUNC 10  HARMONIC  4.4095  0.025; # FAD and FAD
AtomPair  O1P  902   PA  902  SCALARWEIGHTEDFUNC 10  HARMONIC  3.0110  0.025; # FAD and FAD
AtomPair  O1P  902  O5'  902  SCALARWEIGHTEDFUNC 10  HARMONIC  2.5445  0.025; # FAD and FAD
AtomPair  O1P  902  C5B  902  SCALARWEIGHTEDFUNC 10  HARMONIC  4.8619  0.025; # FAD and FAD
AtomPair  O5B  902  C5'  902  SCALARWEIGHTEDFUNC 10  HARMONIC  4.5479  0.025; # FAD and FAD
AtomPair  O5B  902  O1A  902  SCALARWEIGHTEDFUNC 10  HARMONIC  2.5342  0.025; # FAD and FAD
AtomPair  O5B  902  O3B  902  SCALARWEIGHTEDFUNC 10  HARMONIC  3.7464  0.025; # FAD and FAD
AtomPair  O5B  902  C2B  902  SCALARWEIGHTEDFUNC 10  HARMONIC  4.6141  0.025; # FAD and FAD
AtomPair  O5B  902  C4B  902  SCALARWEIGHTEDFUNC 10  HARMONIC  2.3979  0.025; # FAD and FAD
AtomPair  O5B  902  O3P  902  SCALARWEIGHTEDFUNC 10  HARMONIC  2.4814  0.025; # FAD and FAD
AtomPair  O5B  902  O4B  902  SCALARWEIGHTEDFUNC 10  HARMONIC  3.5363  0.025; # FAD and FAD
AtomPair  O5B  902  O2P  902  SCALARWEIGHTEDFUNC 10  HARMONIC  4.7397  0.025; # FAD and FAD
AtomPair  O5B  902    P  902  SCALARWEIGHTEDFUNC 10  HARMONIC  3.3849  0.025; # FAD and FAD
AtomPair  O5B  902  C4'  902  SCALARWEIGHTEDFUNC 10  HARMONIC  4.6193  0.025; # FAD and FAD
AtomPair  O5B  902  O2A  902  SCALARWEIGHTEDFUNC 10  HARMONIC  2.4625  0.025; # FAD and FAD
AtomPair  O5B  902   PA  902  SCALARWEIGHTEDFUNC 10  HARMONIC  1.5822  0.025; # FAD and FAD
AtomPair  O5B  902  C1B  902  SCALARWEIGHTEDFUNC 10  HARMONIC  4.6920  0.025; # FAD and FAD
AtomPair  O5B  902  O5'  902  SCALARWEIGHTEDFUNC 10  HARMONIC  3.4903  0.025; # FAD and FAD
AtomPair  O5B  902  C3B  902  SCALARWEIGHTEDFUNC 10  HARMONIC  3.2924  0.025; # FAD and FAD
AtomPair  O5B  902  C5B  902  SCALARWEIGHTEDFUNC 10  HARMONIC  1.4164  0.025; # FAD and FAD
AtomPair  O5B  902  O3'  902  SCALARWEIGHTEDFUNC 10  HARMONIC  4.7468  0.025; # FAD and FAD
AtomPair  C3'  902  C1'  902  SCALARWEIGHTEDFUNC 10  HARMONIC  2.4400  0.025; # FAD and FAD
AtomPair  C3'  902  C5'  902  SCALARWEIGHTEDFUNC 10  HARMONIC  2.5066  0.025; # FAD and FAD
AtomPair  C3'  902  C10  902  SCALARWEIGHTEDFUNC 10  HARMONIC  4.3556  0.025; # FAD and FAD
AtomPair  C3'  902  O4'  902  SCALARWEIGHTEDFUNC 10  HARMONIC  2.4385  0.025; # FAD and FAD
AtomPair  C3'  902   C9  902  SCALARWEIGHTEDFUNC 10  HARMONIC  4.6602  0.025; # FAD and FAD
AtomPair  C3'  902  O3P  902  SCALARWEIGHTEDFUNC 10  HARMONIC  4.3711  0.025; # FAD and FAD
AtomPair  C3'  902  O2P  902  SCALARWEIGHTEDFUNC 10  HARMONIC  4.5808  0.025; # FAD and FAD
AtomPair  C3'  902    P  902  SCALARWEIGHTEDFUNC 10  HARMONIC  4.5108  0.025; # FAD and FAD
AtomPair  C3'  902  C9A  902  SCALARWEIGHTEDFUNC 10  HARMONIC  4.6060  0.025; # FAD and FAD
AtomPair  C3'  902  C4'  902  SCALARWEIGHTEDFUNC 10  HARMONIC  1.5215  0.025; # FAD and FAD
AtomPair  C3'  902  C2'  902  SCALARWEIGHTEDFUNC 10  HARMONIC  1.5049  0.025; # FAD and FAD
AtomPair  C3'  902  O2'  902  SCALARWEIGHTEDFUNC 10  HARMONIC  2.3731  0.025; # FAD and FAD
AtomPair  C3'  902   N1  902  SCALARWEIGHTEDFUNC 10  HARMONIC  4.1799  0.025; # FAD and FAD
AtomPair  C3'  902  N10  902  SCALARWEIGHTEDFUNC 10  HARMONIC  3.6685  0.025; # FAD and FAD
AtomPair  C3'  902  O5'  902  SCALARWEIGHTEDFUNC 10  HARMONIC  3.5339  0.025; # FAD and FAD
AtomPair  C3'  902  O3'  902  SCALARWEIGHTEDFUNC 10  HARMONIC  1.4161  0.025; # FAD and FAD
AtomPair  C1'  902  C5'  902  SCALARWEIGHTEDFUNC 10  HARMONIC  4.3676  0.025; # FAD and FAD
AtomPair  C1'  902  C10  902  SCALARWEIGHTEDFUNC 10  HARMONIC  2.4515  0.025; # FAD and FAD
AtomPair  C1'  902   O2  902  SCALARWEIGHTEDFUNC 10  HARMONIC  4.8069  0.025; # FAD and FAD
AtomPair  C1'  902  O4'  902  SCALARWEIGHTEDFUNC 10  HARMONIC  2.7031  0.025; # FAD and FAD
AtomPair  C1'  902   C8  902  SCALARWEIGHTEDFUNC 10  HARMONIC  4.2219  0.025; # FAD and FAD
AtomPair  C1'  902  C4X  902  SCALARWEIGHTEDFUNC 10  HARMONIC  3.7893  0.025; # FAD and FAD
AtomPair  C1'  902   C9  902  SCALARWEIGHTEDFUNC 10  HARMONIC  2.8524  0.025; # FAD and FAD
AtomPair  C1'  902   C2  902  SCALARWEIGHTEDFUNC 10  HARMONIC  4.1374  0.025; # FAD and FAD
AtomPair  C1'  902   C6  902  SCALARWEIGHTEDFUNC 10  HARMONIC  4.9612  0.025; # FAD and FAD
AtomPair  C1'  902  C5X  902  SCALARWEIGHTEDFUNC 10  HARMONIC  3.8331  0.025; # FAD and FAD
AtomPair  C1'  902   C4  902  SCALARWEIGHTEDFUNC 10  HARMONIC  4.9313  0.025; # FAD and FAD
AtomPair  C1'  902  C9A  902  SCALARWEIGHTEDFUNC 10  HARMONIC  2.4873  0.025; # FAD and FAD
AtomPair  C1'  902  C4'  902  SCALARWEIGHTEDFUNC 10  HARMONIC  2.9604  0.025; # FAD and FAD
AtomPair  C1'  902  C2'  902  SCALARWEIGHTEDFUNC 10  HARMONIC  1.5053  0.025; # FAD and FAD
AtomPair  C1'  902  O2'  902  SCALARWEIGHTEDFUNC 10  HARMONIC  2.3792  0.025; # FAD and FAD
AtomPair  C1'  902   N1  902  SCALARWEIGHTEDFUNC 10  HARMONIC  2.7972  0.025; # FAD and FAD
AtomPair  C1'  902   N5  902  SCALARWEIGHTEDFUNC 10  HARMONIC  4.2952  0.025; # FAD and FAD
AtomPair  C1'  902  N10  902  SCALARWEIGHTEDFUNC 10  HARMONIC  1.4521  0.025; # FAD and FAD
AtomPair  C1'  902  O3'  902  SCALARWEIGHTEDFUNC 10  HARMONIC  2.7052  0.025; # FAD and FAD
AtomPair  C5'  902  O4'  902  SCALARWEIGHTEDFUNC 10  HARMONIC  2.3504  0.025; # FAD and FAD
AtomPair  C5'  902  O3P  902  SCALARWEIGHTEDFUNC 10  HARMONIC  3.2697  0.025; # FAD and FAD
AtomPair  C5'  902  O2P  902  SCALARWEIGHTEDFUNC 10  HARMONIC  2.7042  0.025; # FAD and FAD
AtomPair  C5'  902    P  902  SCALARWEIGHTEDFUNC 10  HARMONIC  2.5610  0.025; # FAD and FAD
AtomPair  C5'  902  C4'  902  SCALARWEIGHTEDFUNC 10  HARMONIC  1.5131  0.025; # FAD and FAD
AtomPair  C5'  902  C2'  902  SCALARWEIGHTEDFUNC 10  HARMONIC  3.6543  0.025; # FAD and FAD
AtomPair  C5'  902  O2'  902  SCALARWEIGHTEDFUNC 10  HARMONIC  4.7437  0.025; # FAD and FAD
AtomPair  C5'  902   PA  902  SCALARWEIGHTEDFUNC 10  HARMONIC  4.6230  0.025; # FAD and FAD
AtomPair  C5'  902  O5'  902  SCALARWEIGHTEDFUNC 10  HARMONIC  1.4124  0.025; # FAD and FAD
AtomPair  C5'  902  O3'  902  SCALARWEIGHTEDFUNC 10  HARMONIC  3.4584  0.025; # FAD and FAD
AtomPair  C8A  902  N1A  902  SCALARWEIGHTEDFUNC 10  HARMONIC  4.4778  0.025; # FAD and FAD
AtomPair  C8A  902  N7A  902  SCALARWEIGHTEDFUNC 10  HARMONIC  1.3494  0.025; # FAD and FAD
AtomPair  C8A  902  C8M  902  SCALARWEIGHTEDFUNC 10  HARMONIC  4.1766  0.025; # FAD and FAD
AtomPair  C8A  902  C2B  902  SCALARWEIGHTEDFUNC 10  HARMONIC  2.9535  0.025; # FAD and FAD
AtomPair  C8A  902  C2A  902  SCALARWEIGHTEDFUNC 10  HARMONIC  4.4063  0.025; # FAD and FAD
AtomPair  C8A  902  C4A  902  SCALARWEIGHTEDFUNC 10  HARMONIC  2.1534  0.025; # FAD and FAD
AtomPair  C8A  902  C4B  902  SCALARWEIGHTEDFUNC 10  HARMONIC  4.0705  0.025; # FAD and FAD
AtomPair  C8A  902  N3A  902  SCALARWEIGHTEDFUNC 10  HARMONIC  3.4792  0.025; # FAD and FAD
AtomPair  C8A  902  C6A  902  SCALARWEIGHTEDFUNC 10  HARMONIC  3.6274  0.025; # FAD and FAD
AtomPair  C8A  902  O4B  902  SCALARWEIGHTEDFUNC 10  HARMONIC  3.0171  0.025; # FAD and FAD
AtomPair  C8A  902  N6A  902  SCALARWEIGHTEDFUNC 10  HARMONIC  4.4166  0.025; # FAD and FAD
AtomPair  C8A  902  O2B  902  SCALARWEIGHTEDFUNC 10  HARMONIC  4.0071  0.025; # FAD and FAD
AtomPair  C8A  902  C1B  902  SCALARWEIGHTEDFUNC 10  HARMONIC  2.4882  0.025; # FAD and FAD
AtomPair  C8A  902  C3B  902  SCALARWEIGHTEDFUNC 10  HARMONIC  3.9782  0.025; # FAD and FAD
AtomPair  C8A  902  C5B  902  SCALARWEIGHTEDFUNC 10  HARMONIC  4.6536  0.025; # FAD and FAD
AtomPair  C8A  902  C5A  902  SCALARWEIGHTEDFUNC 10  HARMONIC  2.1658  0.025; # FAD and FAD
AtomPair  C8A  902  N9A  902  SCALARWEIGHTEDFUNC 10  HARMONIC  1.3278  0.025; # FAD and FAD
AtomPair  N1A  902  N7A  902  SCALARWEIGHTEDFUNC 10  HARMONIC  3.7025  0.025; # FAD and FAD
AtomPair  N1A  902  C8M  902  SCALARWEIGHTEDFUNC 10  HARMONIC  4.0465  0.025; # FAD and FAD
AtomPair  N1A  902  C2A  902  SCALARWEIGHTEDFUNC 10  HARMONIC  1.3343  0.025; # FAD and FAD
AtomPair  N1A  902  C4A  902  SCALARWEIGHTEDFUNC 10  HARMONIC  2.7543  0.025; # FAD and FAD
AtomPair  N1A  902  N3A  902  SCALARWEIGHTEDFUNC 10  HARMONIC  2.3505  0.025; # FAD and FAD
AtomPair  N1A  902  C6A  902  SCALARWEIGHTEDFUNC 10  HARMONIC  1.3364  0.025; # FAD and FAD
AtomPair  N1A  902  N6A  902  SCALARWEIGHTEDFUNC 10  HARMONIC  2.3302  0.025; # FAD and FAD
AtomPair  N1A  902  C5A  902  SCALARWEIGHTEDFUNC 10  HARMONIC  2.3985  0.025; # FAD and FAD
AtomPair  N1A  902  N9A  902  SCALARWEIGHTEDFUNC 10  HARMONIC  4.0515  0.025; # FAD and FAD
AtomPair  N7A  902   C8  902  SCALARWEIGHTEDFUNC 10  HARMONIC  4.9823  0.025; # FAD and FAD
AtomPair  N7A  902  C8M  902  SCALARWEIGHTEDFUNC 10  HARMONIC  3.6120  0.025; # FAD and FAD
AtomPair  N7A  902  C2B  902  SCALARWEIGHTEDFUNC 10  HARMONIC  4.1972  0.025; # FAD and FAD
AtomPair  N7A  902  C2A  902  SCALARWEIGHTEDFUNC 10  HARMONIC  4.0206  0.025; # FAD and FAD
AtomPair  N7A  902  C4A  902  SCALARWEIGHTEDFUNC 10  HARMONIC  2.2265  0.025; # FAD and FAD
AtomPair  N7A  902  N3A  902  SCALARWEIGHTEDFUNC 10  HARMONIC  3.4784  0.025; # FAD and FAD
AtomPair  N7A  902  C6A  902  SCALARWEIGHTEDFUNC 10  HARMONIC  2.5984  0.025; # FAD and FAD
AtomPair  N7A  902  O4B  902  SCALARWEIGHTEDFUNC 10  HARMONIC  4.1934  0.025; # FAD and FAD
AtomPair  N7A  902  N6A  902  SCALARWEIGHTEDFUNC 10  HARMONIC  3.1524  0.025; # FAD and FAD
AtomPair  N7A  902  C1B  902  SCALARWEIGHTEDFUNC 10  HARMONIC  3.6172  0.025; # FAD and FAD
AtomPair  N7A  902  C5A  902  SCALARWEIGHTEDFUNC 10  HARMONIC  1.3295  0.025; # FAD and FAD
AtomPair  N7A  902  N9A  902  SCALARWEIGHTEDFUNC 10  HARMONIC  2.1998  0.025; # FAD and FAD
AtomPair  O1A  902  C4B  902  SCALARWEIGHTEDFUNC 10  HARMONIC  4.6829  0.025; # FAD and FAD
AtomPair  O1A  902  O3P  902  SCALARWEIGHTEDFUNC 10  HARMONIC  2.5171  0.025; # FAD and FAD
AtomPair  O1A  902  O2P  902  SCALARWEIGHTEDFUNC 10  HARMONIC  4.2434  0.025; # FAD and FAD
AtomPair  O1A  902    P  902  SCALARWEIGHTEDFUNC 10  HARMONIC  3.1465  0.025; # FAD and FAD
AtomPair  O1A  902  O2A  902  SCALARWEIGHTEDFUNC 10  HARMONIC  2.5502  0.025; # FAD and FAD
AtomPair  O1A  902   PA  902  SCALARWEIGHTEDFUNC 10  HARMONIC  1.4842  0.025; # FAD and FAD
AtomPair  O1A  902  O5'  902  SCALARWEIGHTEDFUNC 10  HARMONIC  4.2335  0.025; # FAD and FAD
AtomPair  O1A  902  C5B  902  SCALARWEIGHTEDFUNC 10  HARMONIC  3.7593  0.025; # FAD and FAD
AtomPair  O3B  902  C2B  902  SCALARWEIGHTEDFUNC 10  HARMONIC  2.3448  0.025; # FAD and FAD
AtomPair  O3B  902  C4B  902  SCALARWEIGHTEDFUNC 10  HARMONIC  2.3879  0.025; # FAD and FAD
AtomPair  O3B  902  O4B  902  SCALARWEIGHTEDFUNC 10  HARMONIC  3.3618  0.025; # FAD and FAD
AtomPair  O3B  902  O2B  902  SCALARWEIGHTEDFUNC 10  HARMONIC  2.3202  0.025; # FAD and FAD
AtomPair  O3B  902  O2A  902  SCALARWEIGHTEDFUNC 10  HARMONIC  4.9105  0.025; # FAD and FAD
AtomPair  O3B  902   PA  902  SCALARWEIGHTEDFUNC 10  HARMONIC  4.7880  0.025; # FAD and FAD
AtomPair  O3B  902  C1B  902  SCALARWEIGHTEDFUNC 10  HARMONIC  3.2546  0.025; # FAD and FAD
AtomPair  O3B  902  C3B  902  SCALARWEIGHTEDFUNC 10  HARMONIC  1.4193  0.025; # FAD and FAD
AtomPair  O3B  902  C5B  902  SCALARWEIGHTEDFUNC 10  HARMONIC  3.4463  0.025; # FAD and FAD
AtomPair  O3B  902  N9A  902  SCALARWEIGHTEDFUNC 10  HARMONIC  4.5912  0.025; # FAD and FAD
AtomPair  C10  902   O2  902  SCALARWEIGHTEDFUNC 10  HARMONIC  3.4435  0.025; # FAD and FAD
AtomPair  C10  902  O4'  902  SCALARWEIGHTEDFUNC 10  HARMONIC  4.6069  0.025; # FAD and FAD
AtomPair  C10  902   O4  902  SCALARWEIGHTEDFUNC 10  HARMONIC  3.6172  0.025; # FAD and FAD
AtomPair  C10  902   C8  902  SCALARWEIGHTEDFUNC 10  HARMONIC  4.7532  0.025; # FAD and FAD
AtomPair  C10  902  C4X  902  SCALARWEIGHTEDFUNC 10  HARMONIC  1.4564  0.025; # FAD and FAD
AtomPair  C10  902   C9  902  SCALARWEIGHTEDFUNC 10  HARMONIC  3.6468  0.025; # FAD and FAD
AtomPair  C10  902   C2  902  SCALARWEIGHTEDFUNC 10  HARMONIC  2.3354  0.025; # FAD and FAD
AtomPair  C10  902   C7  902  SCALARWEIGHTEDFUNC 10  HARMONIC  4.9624  0.025; # FAD and FAD
AtomPair  C10  902   C6  902  SCALARWEIGHTEDFUNC 10  HARMONIC  4.1549  0.025; # FAD and FAD
AtomPair  C10  902  C5X  902  SCALARWEIGHTEDFUNC 10  HARMONIC  2.7752  0.025; # FAD and FAD
AtomPair  C10  902   C4  902  SCALARWEIGHTEDFUNC 10  HARMONIC  2.4813  0.025; # FAD and FAD
AtomPair  C10  902  C9A  902  SCALARWEIGHTEDFUNC 10  HARMONIC  2.3778  0.025; # FAD and FAD
AtomPair  C10  902  C2'  902  SCALARWEIGHTEDFUNC 10  HARMONIC  2.8784  0.025; # FAD and FAD
AtomPair  C10  902  O2'  902  SCALARWEIGHTEDFUNC 10  HARMONIC  2.8845  0.025; # FAD and FAD
AtomPair  C10  902   N1  902  SCALARWEIGHTEDFUNC 10  HARMONIC  1.3337  0.025; # FAD and FAD
AtomPair  C10  902   N3  902  SCALARWEIGHTEDFUNC 10  HARMONIC  2.7587  0.025; # FAD and FAD
AtomPair  C10  902   N5  902  SCALARWEIGHTEDFUNC 10  HARMONIC  2.4368  0.025; # FAD and FAD
AtomPair  C10  902  N10  902  SCALARWEIGHTEDFUNC 10  HARMONIC  1.3804  0.025; # FAD and FAD
AtomPair  C10  902  O3'  902  SCALARWEIGHTEDFUNC 10  HARMONIC  4.7683  0.025; # FAD and FAD
AtomPair   O2  902   O4  902  SCALARWEIGHTEDFUNC 10  HARMONIC  4.4700  0.025; # FAD and FAD
AtomPair   O2  902  C4X  902  SCALARWEIGHTEDFUNC 10  HARMONIC  3.9909  0.025; # FAD and FAD
AtomPair   O2  902   C2  902  SCALARWEIGHTEDFUNC 10  HARMONIC  1.2456  0.025; # FAD and FAD
AtomPair   O2  902   C4  902  SCALARWEIGHTEDFUNC 10  HARMONIC  3.4543  0.025; # FAD and FAD
AtomPair   O2  902  C2'  902  SCALARWEIGHTEDFUNC 10  HARMONIC  4.3427  0.025; # FAD and FAD
AtomPair   O2  902  O2'  902  SCALARWEIGHTEDFUNC 10  HARMONIC  4.5946  0.025; # FAD and FAD
AtomPair   O2  902   N1  902  SCALARWEIGHTEDFUNC 10  HARMONIC  2.2111  0.025; # FAD and FAD
AtomPair   O2  902   N3  902  SCALARWEIGHTEDFUNC 10  HARMONIC  2.2357  0.025; # FAD and FAD
AtomPair   O2  902  N10  902  SCALARWEIGHTEDFUNC 10  HARMONIC  4.5757  0.025; # FAD and FAD
AtomPair  O4'  902    P  902  SCALARWEIGHTEDFUNC 10  HARMONIC  4.7468  0.025; # FAD and FAD
AtomPair  O4'  902  C4'  902  SCALARWEIGHTEDFUNC 10  HARMONIC  1.4192  0.025; # FAD and FAD
AtomPair  O4'  902  C2'  902  SCALARWEIGHTEDFUNC 10  HARMONIC  2.6972  0.025; # FAD and FAD
AtomPair  O4'  902  O2'  902  SCALARWEIGHTEDFUNC 10  HARMONIC  4.1082  0.025; # FAD and FAD
AtomPair  O4'  902   N1  902  SCALARWEIGHTEDFUNC 10  HARMONIC  4.2016  0.025; # FAD and FAD
AtomPair  O4'  902  N10  902  SCALARWEIGHTEDFUNC 10  HARMONIC  4.0469  0.025; # FAD and FAD
AtomPair  O4'  902  O5'  902  SCALARWEIGHTEDFUNC 10  HARMONIC  3.2465  0.025; # FAD and FAD
AtomPair  O4'  902  O3'  902  SCALARWEIGHTEDFUNC 10  HARMONIC  3.3879  0.025; # FAD and FAD
AtomPair   O4  902  C4X  902  SCALARWEIGHTEDFUNC 10  HARMONIC  2.3420  0.025; # FAD and FAD
AtomPair   O4  902   C2  902  SCALARWEIGHTEDFUNC 10  HARMONIC  3.4549  0.025; # FAD and FAD
AtomPair   O4  902   C6  902  SCALARWEIGHTEDFUNC 10  HARMONIC  4.9938  0.025; # FAD and FAD
AtomPair   O4  902  C5X  902  SCALARWEIGHTEDFUNC 10  HARMONIC  4.1291  0.025; # FAD and FAD
AtomPair   O4  902   C4  902  SCALARWEIGHTEDFUNC 10  HARMONIC  1.2367  0.025; # FAD and FAD
AtomPair   O4  902   N1  902  SCALARWEIGHTEDFUNC 10  HARMONIC  3.9897  0.025; # FAD and FAD
AtomPair   O4  902   N3  902  SCALARWEIGHTEDFUNC 10  HARMONIC  2.2346  0.025; # FAD and FAD
AtomPair   O4  902   N5  902  SCALARWEIGHTEDFUNC 10  HARMONIC  2.7920  0.025; # FAD and FAD
AtomPair   O4  902  N10  902  SCALARWEIGHTEDFUNC 10  HARMONIC  4.7867  0.025; # FAD and FAD
AtomPair   C8  902  C4X  902  SCALARWEIGHTEDFUNC 10  HARMONIC  4.9290  0.025; # FAD and FAD
AtomPair   C8  902  C8M  902  SCALARWEIGHTEDFUNC 10  HARMONIC  1.4846  0.025; # FAD and FAD
AtomPair   C8  902   C9  902  SCALARWEIGHTEDFUNC 10  HARMONIC  1.3695  0.025; # FAD and FAD
AtomPair   C8  902   C7  902  SCALARWEIGHTEDFUNC 10  HARMONIC  1.4629  0.025; # FAD and FAD
AtomPair   C8  902   C6  902  SCALARWEIGHTEDFUNC 10  HARMONIC  2.4729  0.025; # FAD and FAD
AtomPair   C8  902  C6A  902  SCALARWEIGHTEDFUNC 10  HARMONIC  4.9220  0.025; # FAD and FAD
AtomPair   C8  902  C5X  902  SCALARWEIGHTEDFUNC 10  HARMONIC  2.8009  0.025; # FAD and FAD
AtomPair   C8  902  C9A  902  SCALARWEIGHTEDFUNC 10  HARMONIC  2.3755  0.025; # FAD and FAD
AtomPair   C8  902   N5  902  SCALARWEIGHTEDFUNC 10  HARMONIC  4.1388  0.025; # FAD and FAD
AtomPair   C8  902  N10  902  SCALARWEIGHTEDFUNC 10  HARMONIC  3.6489  0.025; # FAD and FAD
AtomPair   C8  902  C7M  902  SCALARWEIGHTEDFUNC 10  HARMONIC  2.5347  0.025; # FAD and FAD
AtomPair   C8  902  C5A  902  SCALARWEIGHTEDFUNC 10  HARMONIC  4.8441  0.025; # FAD and FAD
AtomPair  C4X  902   C9  902  SCALARWEIGHTEDFUNC 10  HARMONIC  4.1416  0.025; # FAD and FAD
AtomPair  C4X  902   C2  902  SCALARWEIGHTEDFUNC 10  HARMONIC  2.7457  0.025; # FAD and FAD
AtomPair  C4X  902   C7  902  SCALARWEIGHTEDFUNC 10  HARMONIC  4.6978  0.025; # FAD and FAD
AtomPair  C4X  902   C6  902  SCALARWEIGHTEDFUNC 10  HARMONIC  3.5752  0.025; # FAD and FAD
AtomPair  C4X  902  C5X  902  SCALARWEIGHTEDFUNC 10  HARMONIC  2.3175  0.025; # FAD and FAD
AtomPair  C4X  902   C4  902  SCALARWEIGHTEDFUNC 10  HARMONIC  1.4671  0.025; # FAD and FAD
AtomPair  C4X  902  C9A  902  SCALARWEIGHTEDFUNC 10  HARMONIC  2.7609  0.025; # FAD and FAD
AtomPair  C4X  902  C2'  902  SCALARWEIGHTEDFUNC 10  HARMONIC  4.2515  0.025; # FAD and FAD
AtomPair  C4X  902  O2'  902  SCALARWEIGHTEDFUNC 10  HARMONIC  3.9478  0.025; # FAD and FAD
AtomPair  C4X  902   N1  902  SCALARWEIGHTEDFUNC 10  HARMONIC  2.4044  0.025; # FAD and FAD
AtomPair  C4X  902   N3  902  SCALARWEIGHTEDFUNC 10  HARMONIC  2.4109  0.025; # FAD and FAD
AtomPair  C4X  902   N5  902  SCALARWEIGHTEDFUNC 10  HARMONIC  1.3332  0.025; # FAD and FAD
AtomPair  C4X  902  N10  902  SCALARWEIGHTEDFUNC 10  HARMONIC  2.4546  0.025; # FAD and FAD
AtomPair  C8M  902   C9  902  SCALARWEIGHTEDFUNC 10  HARMONIC  2.4727  0.025; # FAD and FAD
AtomPair  C8M  902  C2A  902  SCALARWEIGHTEDFUNC 10  HARMONIC  4.4260  0.025; # FAD and FAD
AtomPair  C8M  902  C4A  902  SCALARWEIGHTEDFUNC 10  HARMONIC  3.8726  0.025; # FAD and FAD
AtomPair  C8M  902  N3A  902  SCALARWEIGHTEDFUNC 10  HARMONIC  4.3611  0.025; # FAD and FAD
AtomPair  C8M  902   C7  902  SCALARWEIGHTEDFUNC 10  HARMONIC  2.5463  0.025; # FAD and FAD
AtomPair  C8M  902   C6  902  SCALARWEIGHTEDFUNC 10  HARMONIC  3.8157  0.025; # FAD and FAD
AtomPair  C8M  902  C6A  902  SCALARWEIGHTEDFUNC 10  HARMONIC  3.5039  0.025; # FAD and FAD
AtomPair  C8M  902  C5X  902  SCALARWEIGHTEDFUNC 10  HARMONIC  4.2847  0.025; # FAD and FAD
AtomPair  C8M  902  C9A  902  SCALARWEIGHTEDFUNC 10  HARMONIC  3.7395  0.025; # FAD and FAD
AtomPair  C8M  902  N6A  902  SCALARWEIGHTEDFUNC 10  HARMONIC  3.8310  0.025; # FAD and FAD
AtomPair  C8M  902  N10  902  SCALARWEIGHTEDFUNC 10  HARMONIC  4.8744  0.025; # FAD and FAD
AtomPair  C8M  902  C7M  902  SCALARWEIGHTEDFUNC 10  HARMONIC  2.8984  0.025; # FAD and FAD
AtomPair  C8M  902  C5A  902  SCALARWEIGHTEDFUNC 10  HARMONIC  3.3638  0.025; # FAD and FAD
AtomPair  C8M  902  N9A  902  SCALARWEIGHTEDFUNC 10  HARMONIC  4.3228  0.025; # FAD and FAD
AtomPair  C2B  902  C4A  902  SCALARWEIGHTEDFUNC 10  HARMONIC  3.5586  0.025; # FAD and FAD
AtomPair  C2B  902  C4B  902  SCALARWEIGHTEDFUNC 10  HARMONIC  2.4045  0.025; # FAD and FAD
AtomPair  C2B  902  N3A  902  SCALARWEIGHTEDFUNC 10  HARMONIC  4.2953  0.025; # FAD and FAD
AtomPair  C2B  902  O4B  902  SCALARWEIGHTEDFUNC 10  HARMONIC  2.3066  0.025; # FAD and FAD
AtomPair  C2B  902  O2B  902  SCALARWEIGHTEDFUNC 10  HARMONIC  1.4137  0.025; # FAD and FAD
AtomPair  C2B  902  C1B  902  SCALARWEIGHTEDFUNC 10  HARMONIC  1.4946  0.025; # FAD and FAD
AtomPair  C2B  902  C3B  902  SCALARWEIGHTEDFUNC 10  HARMONIC  1.4973  0.025; # FAD and FAD
AtomPair  C2B  902  C5B  902  SCALARWEIGHTEDFUNC 10  HARMONIC  3.5792  0.025; # FAD and FAD
AtomPair  C2B  902  C5A  902  SCALARWEIGHTEDFUNC 10  HARMONIC  4.5190  0.025; # FAD and FAD
AtomPair  C2B  902  N9A  902  SCALARWEIGHTEDFUNC 10  HARMONIC  2.4244  0.025; # FAD and FAD
AtomPair   C9  902   C7  902  SCALARWEIGHTEDFUNC 10  HARMONIC  2.4591  0.025; # FAD and FAD
AtomPair   C9  902   C6  902  SCALARWEIGHTEDFUNC 10  HARMONIC  2.8637  0.025; # FAD and FAD
AtomPair   C9  902  C5X  902  SCALARWEIGHTEDFUNC 10  HARMONIC  2.4802  0.025; # FAD and FAD
AtomPair   C9  902  C9A  902  SCALARWEIGHTEDFUNC 10  HARMONIC  1.3816  0.025; # FAD and FAD
AtomPair   C9  902  C2'  902  SCALARWEIGHTEDFUNC 10  HARMONIC  4.0099  0.025; # FAD and FAD
AtomPair   C9  902  O2'  902  SCALARWEIGHTEDFUNC 10  HARMONIC  4.0045  0.025; # FAD and FAD
AtomPair   C9  902   N1  902  SCALARWEIGHTEDFUNC 10  HARMONIC  4.7650  0.025; # FAD and FAD
AtomPair   C9  902   N5  902  SCALARWEIGHTEDFUNC 10  HARMONIC  3.6930  0.025; # FAD and FAD
AtomPair   C9  902  N10  902  SCALARWEIGHTEDFUNC 10  HARMONIC  2.4018  0.025; # FAD and FAD
AtomPair   C9  902  C7M  902  SCALARWEIGHTEDFUNC 10  HARMONIC  3.7965  0.025; # FAD and FAD
AtomPair   C9  902  O3'  902  SCALARWEIGHTEDFUNC 10  HARMONIC  3.9992  0.025; # FAD and FAD
AtomPair  C2A  902  C4A  902  SCALARWEIGHTEDFUNC 10  HARMONIC  2.3195  0.025; # FAD and FAD
AtomPair  C2A  902  N3A  902  SCALARWEIGHTEDFUNC 10  HARMONIC  1.3317  0.025; # FAD and FAD
AtomPair  C2A  902  C6A  902  SCALARWEIGHTEDFUNC 10  HARMONIC  2.3342  0.025; # FAD and FAD
AtomPair  C2A  902  N6A  902  SCALARWEIGHTEDFUNC 10  HARMONIC  3.5616  0.025; # FAD and FAD
AtomPair  C2A  902  C1B  902  SCALARWEIGHTEDFUNC 10  HARMONIC  4.4355  0.025; # FAD and FAD
AtomPair  C2A  902  C5A  902  SCALARWEIGHTEDFUNC 10  HARMONIC  2.7231  0.025; # FAD and FAD
AtomPair  C2A  902  N9A  902  SCALARWEIGHTEDFUNC 10  HARMONIC  3.6073  0.025; # FAD and FAD
AtomPair  C4A  902  C4B  902  SCALARWEIGHTEDFUNC 10  HARMONIC  4.6535  0.025; # FAD and FAD
AtomPair  C4A  902  N3A  902  SCALARWEIGHTEDFUNC 10  HARMONIC  1.3379  0.025; # FAD and FAD
AtomPair  C4A  902  C6A  902  SCALARWEIGHTEDFUNC 10  HARMONIC  2.4953  0.025; # FAD and FAD
AtomPair  C4A  902  O4B  902  SCALARWEIGHTEDFUNC 10  HARMONIC  3.3704  0.025; # FAD and FAD
AtomPair  C4A  902  N6A  902  SCALARWEIGHTEDFUNC 10  HARMONIC  3.7462  0.025; # FAD and FAD
AtomPair  C4A  902  O2B  902  SCALARWEIGHTEDFUNC 10  HARMONIC  4.0741  0.025; # FAD and FAD
AtomPair  C4A  902  C1B  902  SCALARWEIGHTEDFUNC 10  HARMONIC  2.4768  0.025; # FAD and FAD
AtomPair  C4A  902  C3B  902  SCALARWEIGHTEDFUNC 10  HARMONIC  4.7711  0.025; # FAD and FAD
AtomPair  C4A  902  C5A  902  SCALARWEIGHTEDFUNC 10  HARMONIC  1.4522  0.025; # FAD and FAD
AtomPair  C4A  902  N9A  902  SCALARWEIGHTEDFUNC 10  HARMONIC  1.3201  0.025; # FAD and FAD
AtomPair  C4B  902  O3P  902  SCALARWEIGHTEDFUNC 10  HARMONIC  4.7199  0.025; # FAD and FAD
AtomPair  C4B  902  O4B  902  SCALARWEIGHTEDFUNC 10  HARMONIC  1.4125  0.025; # FAD and FAD
AtomPair  C4B  902  O2B  902  SCALARWEIGHTEDFUNC 10  HARMONIC  3.3666  0.025; # FAD and FAD
AtomPair  C4B  902  O2A  902  SCALARWEIGHTEDFUNC 10  HARMONIC  3.9923  0.025; # FAD and FAD
AtomPair  C4B  902   PA  902  SCALARWEIGHTEDFUNC 10  HARMONIC  3.8026  0.025; # FAD and FAD
AtomPair  C4B  902  C1B  902  SCALARWEIGHTEDFUNC 10  HARMONIC  2.3177  0.025; # FAD and FAD
AtomPair  C4B  902  C3B  902  SCALARWEIGHTEDFUNC 10  HARMONIC  1.5059  0.025; # FAD and FAD
AtomPair  C4B  902  C5B  902  SCALARWEIGHTEDFUNC 10  HARMONIC  1.5144  0.025; # FAD and FAD
AtomPair  C4B  902  N9A  902  SCALARWEIGHTEDFUNC 10  HARMONIC  3.5359  0.025; # FAD and FAD
AtomPair  N3A  902  C6A  902  SCALARWEIGHTEDFUNC 10  HARMONIC  2.7785  0.025; # FAD and FAD
AtomPair  N3A  902  O4B  902  SCALARWEIGHTEDFUNC 10  HARMONIC  4.0178  0.025; # FAD and FAD
AtomPair  N3A  902  N6A  902  SCALARWEIGHTEDFUNC 10  HARMONIC  4.1248  0.025; # FAD and FAD
AtomPair  N3A  902  O2B  902  SCALARWEIGHTEDFUNC 10  HARMONIC  4.4794  0.025; # FAD and FAD
AtomPair  N3A  902  C1B  902  SCALARWEIGHTEDFUNC 10  HARMONIC  3.1164  0.025; # FAD and FAD
AtomPair  N3A  902  C5A  902  SCALARWEIGHTEDFUNC 10  HARMONIC  2.4043  0.025; # FAD and FAD
AtomPair  N3A  902  N9A  902  SCALARWEIGHTEDFUNC 10  HARMONIC  2.4513  0.025; # FAD and FAD
AtomPair   C2  902  C5X  902  SCALARWEIGHTEDFUNC 10  HARMONIC  4.8926  0.025; # FAD and FAD
AtomPair   C2  902   C4  902  SCALARWEIGHTEDFUNC 10  HARMONIC  2.3253  0.025; # FAD and FAD
AtomPair   C2  902  C9A  902  SCALARWEIGHTEDFUNC 10  HARMONIC  4.7128  0.025; # FAD and FAD
AtomPair   C2  902  C2'  902  SCALARWEIGHTEDFUNC 10  HARMONIC  3.9190  0.025; # FAD and FAD
AtomPair   C2  902  O2'  902  SCALARWEIGHTEDFUNC 10  HARMONIC  4.0132  0.025; # FAD and FAD
AtomPair   C2  902   N1  902  SCALARWEIGHTEDFUNC 10  HARMONIC  1.3413  0.025; # FAD and FAD
AtomPair   C2  902   N3  902  SCALARWEIGHTEDFUNC 10  HARMONIC  1.3348  0.025; # FAD and FAD
AtomPair   C2  902   N5  902  SCALARWEIGHTEDFUNC 10  HARMONIC  4.0789  0.025; # FAD and FAD
AtomPair   C2  902  N10  902  SCALARWEIGHTEDFUNC 10  HARMONIC  3.6016  0.025; # FAD and FAD
AtomPair   C7  902   C6  902  SCALARWEIGHTEDFUNC 10  HARMONIC  1.3815  0.025; # FAD and FAD
AtomPair   C7  902  C5X  902  SCALARWEIGHTEDFUNC 10  HARMONIC  2.3803  0.025; # FAD and FAD
AtomPair   C7  902  C9A  902  SCALARWEIGHTEDFUNC 10  HARMONIC  2.7905  0.025; # FAD and FAD
AtomPair   C7  902   N5  902  SCALARWEIGHTEDFUNC 10  HARMONIC  3.6032  0.025; # FAD and FAD
AtomPair   C7  902  N10  902  SCALARWEIGHTEDFUNC 10  HARMONIC  4.1816  0.025; # FAD and FAD
AtomPair   C7  902  C7M  902  SCALARWEIGHTEDFUNC 10  HARMONIC  1.4914  0.025; # FAD and FAD
AtomPair   C6  902  C5X  902  SCALARWEIGHTEDFUNC 10  HARMONIC  1.3798  0.025; # FAD and FAD
AtomPair   C6  902   C4  902  SCALARWEIGHTEDFUNC 10  HARMONIC  4.8020  0.025; # FAD and FAD
AtomPair   C6  902  C9A  902  SCALARWEIGHTEDFUNC 10  HARMONIC  2.4746  0.025; # FAD and FAD
AtomPair   C6  902   N5  902  SCALARWEIGHTEDFUNC 10  HARMONIC  2.3502  0.025; # FAD and FAD
AtomPair   C6  902  N10  902  SCALARWEIGHTEDFUNC 10  HARMONIC  3.7332  0.025; # FAD and FAD
AtomPair   C6  902  C7M  902  SCALARWEIGHTEDFUNC 10  HARMONIC  2.5019  0.025; # FAD and FAD
AtomPair  C6A  902  N6A  902  SCALARWEIGHTEDFUNC 10  HARMONIC  1.3468  0.025; # FAD and FAD
AtomPair  C6A  902  C1B  902  SCALARWEIGHTEDFUNC 10  HARMONIC  4.9396  0.025; # FAD and FAD
AtomPair  C6A  902  C7M  902  SCALARWEIGHTEDFUNC 10  HARMONIC  4.9128  0.025; # FAD and FAD
AtomPair  C6A  902  C5A  902  SCALARWEIGHTEDFUNC 10  HARMONIC  1.4686  0.025; # FAD and FAD
AtomPair  C6A  902  N9A  902  SCALARWEIGHTEDFUNC 10  HARMONIC  3.5872  0.025; # FAD and FAD
AtomPair  O3P  902  O2P  902  SCALARWEIGHTEDFUNC 10  HARMONIC  2.4848  0.025; # FAD and FAD
AtomPair  O3P  902    P  902  SCALARWEIGHTEDFUNC 10  HARMONIC  1.5924  0.025; # FAD and FAD
AtomPair  O3P  902  C4'  902  SCALARWEIGHTEDFUNC 10  HARMONIC  3.9558  0.025; # FAD and FAD
AtomPair  O3P  902  O2A  902  SCALARWEIGHTEDFUNC 10  HARMONIC  2.4725  0.025; # FAD and FAD
AtomPair  O3P  902   PA  902  SCALARWEIGHTEDFUNC 10  HARMONIC  1.5895  0.025; # FAD and FAD
AtomPair  O3P  902  O5'  902  SCALARWEIGHTEDFUNC 10  HARMONIC  2.4830  0.025; # FAD and FAD
AtomPair  O3P  902  C5B  902  SCALARWEIGHTEDFUNC 10  HARMONIC  3.3396  0.025; # FAD and FAD
AtomPair  O3P  902  O3'  902  SCALARWEIGHTEDFUNC 10  HARMONIC  4.3348  0.025; # FAD and FAD
AtomPair  C5X  902   C4  902  SCALARWEIGHTEDFUNC 10  HARMONIC  3.6785  0.025; # FAD and FAD
AtomPair  C5X  902  C9A  902  SCALARWEIGHTEDFUNC 10  HARMONIC  1.4774  0.025; # FAD and FAD
AtomPair  C5X  902  C2'  902  SCALARWEIGHTEDFUNC 10  HARMONIC  4.7445  0.025; # FAD and FAD
AtomPair  C5X  902  O2'  902  SCALARWEIGHTEDFUNC 10  HARMONIC  4.3796  0.025; # FAD and FAD
AtomPair  C5X  902   N1  902  SCALARWEIGHTEDFUNC 10  HARMONIC  4.1062  0.025; # FAD and FAD
AtomPair  C5X  902   N3  902  SCALARWEIGHTEDFUNC 10  HARMONIC  4.7283  0.025; # FAD and FAD
AtomPair  C5X  902   N5  902  SCALARWEIGHTEDFUNC 10  HARMONIC  1.3383  0.025; # FAD and FAD
AtomPair  C5X  902  N10  902  SCALARWEIGHTEDFUNC 10  HARMONIC  2.4811  0.025; # FAD and FAD
AtomPair  C5X  902  C7M  902  SCALARWEIGHTEDFUNC 10  HARMONIC  3.7590  0.025; # FAD and FAD
AtomPair   C4  902  C9A  902  SCALARWEIGHTEDFUNC 10  HARMONIC  4.2252  0.025; # FAD and FAD
AtomPair   C4  902  O2'  902  SCALARWEIGHTEDFUNC 10  HARMONIC  4.8146  0.025; # FAD and FAD
AtomPair   C4  902   N1  902  SCALARWEIGHTEDFUNC 10  HARMONIC  2.7530  0.025; # FAD and FAD
AtomPair   C4  902   N3  902  SCALARWEIGHTEDFUNC 10  HARMONIC  1.3286  0.025; # FAD and FAD
AtomPair   C4  902   N5  902  SCALARWEIGHTEDFUNC 10  HARMONIC  2.4522  0.025; # FAD and FAD
AtomPair   C4  902  N10  902  SCALARWEIGHTEDFUNC 10  HARMONIC  3.7554  0.025; # FAD and FAD
AtomPair  O4B  902  O2B  902  SCALARWEIGHTEDFUNC 10  HARMONIC  3.3962  0.025; # FAD and FAD
AtomPair  O4B  902  O2A  902  SCALARWEIGHTEDFUNC 10  HARMONIC  4.9722  0.025; # FAD and FAD
AtomPair  O4B  902   PA  902  SCALARWEIGHTEDFUNC 10  HARMONIC  4.9255  0.025; # FAD and FAD
AtomPair  O4B  902  C1B  902  SCALARWEIGHTEDFUNC 10  HARMONIC  1.4138  0.025; # FAD and FAD
AtomPair  O4B  902  C3B  902  SCALARWEIGHTEDFUNC 10  HARMONIC  2.3129  0.025; # FAD and FAD
AtomPair  O4B  902  C5B  902  SCALARWEIGHTEDFUNC 10  HARMONIC  2.3793  0.025; # FAD and FAD
AtomPair  O4B  902  C5A  902  SCALARWEIGHTEDFUNC 10  HARMONIC  4.4006  0.025; # FAD and FAD
AtomPair  O4B  902  N9A  902  SCALARWEIGHTEDFUNC 10  HARMONIC  2.3496  0.025; # FAD and FAD
AtomPair  O4B  902  O3'  902  SCALARWEIGHTEDFUNC 10  HARMONIC  4.9136  0.025; # FAD and FAD
AtomPair  O2P  902    P  902  SCALARWEIGHTEDFUNC 10  HARMONIC  1.4989  0.025; # FAD and FAD
AtomPair  O2P  902  C4'  902  SCALARWEIGHTEDFUNC 10  HARMONIC  4.0826  0.025; # FAD and FAD
AtomPair  O2P  902  O2A  902  SCALARWEIGHTEDFUNC 10  HARMONIC  4.8243  0.025; # FAD and FAD
AtomPair  O2P  902   PA  902  SCALARWEIGHTEDFUNC 10  HARMONIC  3.9399  0.025; # FAD and FAD
AtomPair  O2P  902  O5'  902  SCALARWEIGHTEDFUNC 10  HARMONIC  2.4722  0.025; # FAD and FAD
AtomPair    P  902  C4'  902  SCALARWEIGHTEDFUNC 10  HARMONIC  3.7211  0.025; # FAD and FAD
AtomPair    P  902  O2A  902  SCALARWEIGHTEDFUNC 10  HARMONIC  3.9987  0.025; # FAD and FAD
AtomPair    P  902   PA  902  SCALARWEIGHTEDFUNC 10  HARMONIC  2.8214  0.025; # FAD and FAD
AtomPair    P  902  O5'  902  SCALARWEIGHTEDFUNC 10  HARMONIC  1.5894  0.025; # FAD and FAD
AtomPair    P  902  C5B  902  SCALARWEIGHTEDFUNC 10  HARMONIC  4.4528  0.025; # FAD and FAD
AtomPair    P  902  O3'  902  SCALARWEIGHTEDFUNC 10  HARMONIC  4.9168  0.025; # FAD and FAD
AtomPair  C9A  902  C2'  902  SCALARWEIGHTEDFUNC 10  HARMONIC  3.5558  0.025; # FAD and FAD
AtomPair  C9A  902  O2'  902  SCALARWEIGHTEDFUNC 10  HARMONIC  3.4425  0.025; # FAD and FAD
AtomPair  C9A  902   N1  902  SCALARWEIGHTEDFUNC 10  HARMONIC  3.6122  0.025; # FAD and FAD
AtomPair  C9A  902   N3  902  SCALARWEIGHTEDFUNC 10  HARMONIC  4.9572  0.025; # FAD and FAD
AtomPair  C9A  902   N5  902  SCALARWEIGHTEDFUNC 10  HARMONIC  2.4437  0.025; # FAD and FAD
AtomPair  C9A  902  N10  902  SCALARWEIGHTEDFUNC 10  HARMONIC  1.3915  0.025; # FAD and FAD
AtomPair  C9A  902  C7M  902  SCALARWEIGHTEDFUNC 10  HARMONIC  4.2801  0.025; # FAD and FAD
AtomPair  C9A  902  O3'  902  SCALARWEIGHTEDFUNC 10  HARMONIC  4.3055  0.025; # FAD and FAD
AtomPair  C4'  902  C2'  902  SCALARWEIGHTEDFUNC 10  HARMONIC  2.5557  0.025; # FAD and FAD
AtomPair  C4'  902  O2'  902  SCALARWEIGHTEDFUNC 10  HARMONIC  3.7658  0.025; # FAD and FAD
AtomPair  C4'  902   N1  902  SCALARWEIGHTEDFUNC 10  HARMONIC  4.8298  0.025; # FAD and FAD
AtomPair  C4'  902  N10  902  SCALARWEIGHTEDFUNC 10  HARMONIC  4.3930  0.025; # FAD and FAD
AtomPair  C4'  902  O5'  902  SCALARWEIGHTEDFUNC 10  HARMONIC  2.3835  0.025; # FAD and FAD
AtomPair  C4'  902  C5B  902  SCALARWEIGHTEDFUNC 10  HARMONIC  4.7193  0.025; # FAD and FAD
AtomPair  C4'  902  O3'  902  SCALARWEIGHTEDFUNC 10  HARMONIC  2.3661  0.025; # FAD and FAD
AtomPair  C2'  902  O2'  902  SCALARWEIGHTEDFUNC 10  HARMONIC  1.4199  0.025; # FAD and FAD
AtomPair  C2'  902   N1  902  SCALARWEIGHTEDFUNC 10  HARMONIC  2.7286  0.025; # FAD and FAD
AtomPair  C2'  902   N3  902  SCALARWEIGHTEDFUNC 10  HARMONIC  4.9571  0.025; # FAD and FAD
AtomPair  C2'  902   N5  902  SCALARWEIGHTEDFUNC 10  HARMONIC  4.9837  0.025; # FAD and FAD
AtomPair  C2'  902  N10  902  SCALARWEIGHTEDFUNC 10  HARMONIC  2.4064  0.025; # FAD and FAD
AtomPair  C2'  902  O5'  902  SCALARWEIGHTEDFUNC 10  HARMONIC  4.8311  0.025; # FAD and FAD
AtomPair  C2'  902  O3'  902  SCALARWEIGHTEDFUNC 10  HARMONIC  2.3063  0.025; # FAD and FAD
AtomPair  N6A  902  C7M  902  SCALARWEIGHTEDFUNC 10  HARMONIC  4.4681  0.025; # FAD and FAD
AtomPair  N6A  902  C5A  902  SCALARWEIGHTEDFUNC 10  HARMONIC  2.4628  0.025; # FAD and FAD
AtomPair  N6A  902  N9A  902  SCALARWEIGHTEDFUNC 10  HARMONIC  4.6859  0.025; # FAD and FAD
AtomPair  O2'  902   N1  902  SCALARWEIGHTEDFUNC 10  HARMONIC  2.9958  0.025; # FAD and FAD
AtomPair  O2'  902   N3  902  SCALARWEIGHTEDFUNC 10  HARMONIC  4.7983  0.025; # FAD and FAD
AtomPair  O2'  902   N5  902  SCALARWEIGHTEDFUNC 10  HARMONIC  4.5593  0.025; # FAD and FAD
AtomPair  O2'  902  N10  902  SCALARWEIGHTEDFUNC 10  HARMONIC  2.5786  0.025; # FAD and FAD
AtomPair  O2'  902  O3'  902  SCALARWEIGHTEDFUNC 10  HARMONIC  2.6627  0.025; # FAD and FAD
AtomPair   N1  902   N3  902  SCALARWEIGHTEDFUNC 10  HARMONIC  2.3466  0.025; # FAD and FAD
AtomPair   N1  902   N5  902  SCALARWEIGHTEDFUNC 10  HARMONIC  3.6263  0.025; # FAD and FAD
AtomPair   N1  902  N10  902  SCALARWEIGHTEDFUNC 10  HARMONIC  2.3650  0.025; # FAD and FAD
AtomPair   N1  902  O3'  902  SCALARWEIGHTEDFUNC 10  HARMONIC  4.9644  0.025; # FAD and FAD
AtomPair   N3  902   N5  902  SCALARWEIGHTEDFUNC 10  HARMONIC  3.6346  0.025; # FAD and FAD
AtomPair   N3  902  N10  902  SCALARWEIGHTEDFUNC 10  HARMONIC  4.1390  0.025; # FAD and FAD
AtomPair  O2B  902  C1B  902  SCALARWEIGHTEDFUNC 10  HARMONIC  2.3487  0.025; # FAD and FAD
AtomPair  O2B  902  C3B  902  SCALARWEIGHTEDFUNC 10  HARMONIC  2.3362  0.025; # FAD and FAD
AtomPair  O2B  902  C5B  902  SCALARWEIGHTEDFUNC 10  HARMONIC  4.7046  0.025; # FAD and FAD
AtomPair  O2B  902  N9A  902  SCALARWEIGHTEDFUNC 10  HARMONIC  3.2694  0.025; # FAD and FAD
AtomPair   N5  902  N10  902  SCALARWEIGHTEDFUNC 10  HARMONIC  2.8433  0.025; # FAD and FAD
AtomPair   N5  902  C7M  902  SCALARWEIGHTEDFUNC 10  HARMONIC  4.8520  0.025; # FAD and FAD
AtomPair  O2A  902   PA  902  SCALARWEIGHTEDFUNC 10  HARMONIC  1.4898  0.025; # FAD and FAD
AtomPair  O2A  902  O5'  902  SCALARWEIGHTEDFUNC 10  HARMONIC  4.7493  0.025; # FAD and FAD
AtomPair  O2A  902  C3B  902  SCALARWEIGHTEDFUNC 10  HARMONIC  4.2347  0.025; # FAD and FAD
AtomPair  O2A  902  C5B  902  SCALARWEIGHTEDFUNC 10  HARMONIC  2.7048  0.025; # FAD and FAD
AtomPair  N10  902  O3'  902  SCALARWEIGHTEDFUNC 10  HARMONIC  3.7756  0.025; # FAD and FAD
AtomPair   PA  902  O5'  902  SCALARWEIGHTEDFUNC 10  HARMONIC  3.6093  0.025; # FAD and FAD
AtomPair   PA  902  C3B  902  SCALARWEIGHTEDFUNC 10  HARMONIC  4.3714  0.025; # FAD and FAD
AtomPair   PA  902  C5B  902  SCALARWEIGHTEDFUNC 10  HARMONIC  2.5728  0.025; # FAD and FAD
AtomPair  C1B  902  C3B  902  SCALARWEIGHTEDFUNC 10  HARMONIC  2.3757  0.025; # FAD and FAD
AtomPair  C1B  902  C5B  902  SCALARWEIGHTEDFUNC 10  HARMONIC  3.5619  0.025; # FAD and FAD
AtomPair  C1B  902  C5A  902  SCALARWEIGHTEDFUNC 10  HARMONIC  3.6557  0.025; # FAD and FAD
AtomPair  C1B  902  N9A  902  SCALARWEIGHTEDFUNC 10  HARMONIC  1.4664  0.025; # FAD and FAD
AtomPair  O5'  902  C5B  902  SCALARWEIGHTEDFUNC 10  HARMONIC  4.2957  0.025; # FAD and FAD
AtomPair  O5'  902  O3'  902  SCALARWEIGHTEDFUNC 10  HARMONIC  4.0810  0.025; # FAD and FAD
AtomPair  C3B  902  C5B  902  SCALARWEIGHTEDFUNC 10  HARMONIC  2.5052  0.025; # FAD and FAD
AtomPair  C3B  902  N9A  902  SCALARWEIGHTEDFUNC 10  HARMONIC  3.5635  0.025; # FAD and FAD
AtomPair  C5B  902  N9A  902  SCALARWEIGHTEDFUNC 10  HARMONIC  4.4761  0.025; # FAD and FAD
AtomPair  C5B  902  O3'  902  SCALARWEIGHTEDFUNC 10  HARMONIC  4.2254  0.025; # FAD and FAD
AtomPair  C5A  902  N9A  902  SCALARWEIGHTEDFUNC 10  HARMONIC  2.2231  0.025; # FAD and FAD
