# Supplementary material for: Automated structure refinement of macromolecular assemblies from cryo-EM maps using Rosetta
Source: eLife. 2016 Sep 26;5:e17219. doi: 10.7554/eLife.17219 (PMC5115868; doi:10.7554/eLife.17219)
Supplement: Supplementary file 2. — Structure refinement of Frh using Rosetta involves three steps: (1) refinement of the asymmetric unit without ligands present, (2) local refinement of the asymmetric unit with the ligands present, and (3) local refinement the full symmetric complex with ligands present. The package includes three folders, one for each of the three steps with the command lines and input files necessary to run Frh structure refinement. DOI: http://dx.doi.org/10.7554/eLife.17219.020 [file elife-17219-supp2.gz › Wang-DiMaio-2016-Suppl-Data-2/Step3-refine_full_symm_complex/CYX.params]

#rosetta residue topology file
# icoor for connect-bond is from 1FXT, which contains a CYX - Glycine bond
# Updated 11 April 2014 by Vikram K. Mulligan, Baker laboratory.
NAME CYX
VARIANT SIDECHAIN_CONJUGATION
IO_STRING CYX C
TYPE POLYMER #residue type
AA CYS
ATOM  N   Nbb  NH1  -0.47  -0.350
ATOM  CA  CAbb CT1   0.07   0.100
ATOM  C   CObb C     0.51   0.550
ATOM  O   OCbb O    -0.51  -0.550
ATOM  CB  CH2  CT2  -0.11   0.000
ATOM  SG  S    S    -0.23   0.000
ATOM  V1  VIRT VIRT  0.00   0.000
ATOM  H   HNbb H     0.31   0.250
ATOM  HA  Hapo HB    0.09   0.000
ATOM 1HB  Hapo HA    0.09   0.000
ATOM 2HB  Hapo HA    0.09   0.000
LOWER_CONNECT N
UPPER_CONNECT C
BOND  N    CA 
BOND  N    H  
BOND  CA   C  
BOND  CA   CB 
BOND  CA   HA 
BOND_TYPE  C    O  2
BOND  CB   SG 
BOND  CB  1HB 
BOND  CB  2HB 
BOND  V1  SG
CHI 1  N    CA   CB   SG 
CHI 2  CA   CB   SG   V1
CONNECT SG
PROPERTIES PROTEIN ALPHA_AA L_AA METALBINDING
METAL_BINDING_ATOMS O
NBR_ATOM CB
# APL O to CB distance -- max O-CB observed in ubiquitin
NBR_RADIUS 3.4473
FIRST_SIDECHAIN_ATOM CB
ACT_COORD_ATOMS SG END
ICOOR_INTERNAL    N      0.000000    0.000000    0.000000   N     CA    C  
ICOOR_INTERNAL    CA     0.000000  180.000000    1.458001   N     CA    C  
ICOOR_INTERNAL    C      0.000000   68.800003    1.523258   CA    N     C  
ICOOR_INTERNAL  UPPER  150.000000   63.800018    1.328685   C     CA    N  
ICOOR_INTERNAL    O    180.000000   59.200008    1.231015   C     CA  UPPER
ICOOR_INTERNAL    CB  -121.600000   69.400000    1.528861   CA    N     C  
ICOOR_INTERNAL    SG     0.000000   65.900000    1.808803   CB    CA    N 
ICOOR_INTERNAL  CONN3  180.000000   75.000000    1.793000   SG    CB    CA 
ICOOR_INTERNAL    V1     0.000000   75.000000    1.793000   SG    CB   CONN3 #Same as CONN3
ICOOR_INTERNAL   1HB   121.200000   70.500000    1.090249   CB    CA    SG 
ICOOR_INTERNAL   2HB   117.600000   70.500000    1.089821   CB    CA   1HB 
ICOOR_INTERNAL    HA  -119.000000   71.500000    1.090059   CA    N     CB 
ICOOR_INTERNAL  LOWER -150.000000   58.299995    1.328685   N     CA    C  
ICOOR_INTERNAL    H    180.000000   60.849998    1.010000   N     CA  LOWER
