# Supplementary material for: Automated structure refinement of macromolecular assemblies from cryo-EM maps using Rosetta
Source: eLife. 2016 Sep 26;5:e17219. doi: 10.7554/eLife.17219 (PMC5115868; doi:10.7554/eLife.17219)
Supplement: Supplementary file 2. — Structure refinement of Frh using Rosetta involves three steps: (1) refinement of the asymmetric unit without ligands present, (2) local refinement of the asymmetric unit with the ligands present, and (3) local refinement the full symmetric complex with ligands present. The package includes three folders, one for each of the three steps with the command lines and input files necessary to run Frh structure refinement. DOI: http://dx.doi.org/10.7554/eLife.17219.020 [file elife-17219-supp2.gz › Wang-DiMaio-2016-Suppl-Data-2/Step3-refine_full_symm_complex/NI.params]

# I think right now that Mini has to have at least three atoms per residue,
# hence the virtual atoms.
NAME NI
IO_STRING  NI X
TYPE LIGAND
PROPERTIES METAL
AA UNK
ATOM NI   Ni2p  Co2p 2.00
ATOM  V1  VIRT  VIRT 0.00
ATOM  V2  VIRT  VIRT 0.00
ATOM  V3  VIRT  VIRT 0.00
ATOM  V4  VIRT  VIRT 0.00
BOND NI    V1
BOND NI    V2
BOND NI    V3
BOND NI    V4
NBR_ATOM NI
NBR_RADIUS 5.0
# tetrahedral geometry with 2.2 distance from center to vertex
# chirality is defined so that viewing from V1 to NI, V2-V3-V4 are in clockwise direction.
ICOOR_INTERNAL   NI      0.000000    0.000000    0.000000  NI     V1    V2
ICOOR_INTERNAL    V1     0.000000    0.000000    2.200000  NI     V1    V2
ICOOR_INTERNAL    V2     0.000000   70.500000    2.200000  NI     V1    V2
ICOOR_INTERNAL    V3   120.000000   70.500000    2.200000  NI     V1    V2
ICOOR_INTERNAL    V4  -120.000000   70.500000    2.200000  NI     V1    V2
