# Supplementary material for: Automated structure refinement of macromolecular assemblies from cryo-EM maps using Rosetta
Source: eLife. 2016 Sep 26;5:e17219. doi: 10.7554/eLife.17219 (PMC5115868; doi:10.7554/eLife.17219)
Supplement: Supplementary file 2. — Structure refinement of Frh using Rosetta involves three steps: (1) refinement of the asymmetric unit without ligands present, (2) local refinement of the asymmetric unit with the ligands present, and (3) local refinement the full symmetric complex with ligands present. The package includes three folders, one for each of the three steps with the command lines and input files necessary to run Frh structure refinement. DOI: http://dx.doi.org/10.7554/eLife.17219.020 [file elife-17219-supp2.gz › Wang-DiMaio-2016-Suppl-Data-2/Step3-refine_full_symm_complex/refine.xml]

<dock_design>
    <TASKOPERATIONS>
    </TASKOPERATIONS>
    <SCOREFXNS>
        <dens weights=talaris2013 symmetric=1>
			<Reweight scoretype=atom_pair_constraint weight=5.0/>
			<Reweight scoretype=angle_constraint weight=10.0/>
            <Reweight scoretype=dslf_fa13 weight=0/>
            <Reweight scoretype=cart_bonded_length weight=0.5/>
            <Reweight scoretype=cart_bonded_torsion weight=0.5/>
            <Reweight scoretype=cart_bonded_angle weight=1.0/>
            <Reweight scoretype=pro_close weight=0.0/>
            <Reweight scoretype=elec_dens_fast weight=40/>
            <Reweight scoretype=rama weight=0.0/>
            <Reweight scoretype=rama_prepro weight=0.25/>
            <Set scale_sc_dens_byres="R:0.66,K:0.66,E:0.66,D:0.66,M:0.66,C:0.71,Q:0.71,H:0.71,N:0.71,T:0.71,S:0.71,Y:0.78,W:0.78,A:0.78,F:0.78,P:0.78,I:0.78,L:0.78,V:0.78"/>
        </dens>
    </SCOREFXNS>
    <MOVERS>
        <SetupForSymmetry name=setupsymm definition="./symm_def.txt"/>
        <LoadDensityMap name=loaddens mapfile="./map.mrc"/>
        <SetupForDensityScoring name=setupdens/>
        <ConstraintSetMover name=addcsts cst_fa_file="./csts.txt"/>
        <LocalRelax name=local_rlx scorefxn=dens max_iter=50 ncyc=1 ramp_cart=0 K=16 nexp=2/>
		<FastRelax name=relaxcart scorefxn=dens repeats=3 cartesian=1/>

    </MOVERS>
    <PROTOCOLS>
        <Add mover=setupsymm/>
        <Add mover=loaddens/>
        <Add mover=setupdens/>
        <Add mover=addcsts/>
        <Add mover=local_rlx/>
        <Add mover=local_rlx/>

    </PROTOCOLS>
    <OUTPUT scorefxn=dens/>
</dock_design>
