# Supplementary material for: Automated structure refinement of macromolecular assemblies from cryo-EM maps using Rosetta
Source: eLife. 2016 Sep 26;5:e17219. doi: 10.7554/eLife.17219 (PMC5115868; doi:10.7554/eLife.17219)
Supplement: Supplementary file 2. — Structure refinement of Frh using Rosetta involves three steps: (1) refinement of the asymmetric unit without ligands present, (2) local refinement of the asymmetric unit with the ligands present, and (3) local refinement the full symmetric complex with ligands present. The package includes three folders, one for each of the three steps with the command lines and input files necessary to run Frh structure refinement. DOI: http://dx.doi.org/10.7554/eLife.17219.020 [file elife-17219-supp2.gz › Wang-DiMaio-2016-Suppl-Data-2/Step3-refine_full_symm_complex/starting_0011_10181_wlig_0_0003.pdb]

ATOM      1  N   SER A   1     128.568 123.956  67.519  1.00  0.00           N  
ATOM      2  CA  SER A   1     129.822 124.081  68.253  1.00  0.00           C  
ATOM      3  C   SER A   1     130.313 122.732  68.751  1.00  0.00           C  
ATOM      4  O   SER A   1     129.627 122.051  69.510  1.00  0.00           O  
ATOM      5  CB  SER A   1     129.653 125.018  69.420  1.00  0.00           C  
ATOM      6  OG  SER A   1     130.803 125.029  70.210  1.00  0.00           O  
ATOM      7 1H   SER A   1     127.863 124.532  67.957  1.00  0.00           H  
ATOM      8 2H   SER A   1     128.705 124.259  66.566  1.00  0.00           H  
ATOM      9 3H   SER A   1     128.267 122.993  67.527  1.00  0.00           H  
ATOM     10  HA  SER A   1     130.573 124.492  67.579  1.00  0.00           H  
ATOM     11 1HB  SER A   1     129.451 126.024  69.050  1.00  0.00           H  
ATOM     12 2HB  SER A   1     128.796 124.711  70.019  1.00  0.00           H  
ATOM     13  HG  SER A   1     131.543 125.074  69.595  1.00  0.00           H  
ATOM     14  N   GLU A   2     131.500 122.343  68.304  1.00  0.00           N  
ATOM     15  CA  GLU A   2     132.071 121.064  68.688  1.00  0.00           C  
ATOM     16  C   GLU A   2     132.651 121.108  70.089  1.00  0.00           C  
ATOM     17  O   GLU A   2     133.334 122.056  70.465  1.00  0.00           O  
ATOM     18  CB  GLU A   2     133.152 120.643  67.702  1.00  0.00           C  
ATOM     19  CG  GLU A   2     133.732 119.263  67.960  1.00  0.00           C  
ATOM     20  CD  GLU A   2     134.724 118.843  66.915  1.00  0.00           C  
ATOM     21  OE1 GLU A   2     134.980 119.615  66.025  1.00  0.00           O  
ATOM     22  OE2 GLU A   2     135.221 117.745  67.004  1.00  0.00           O  
ATOM     23  H   GLU A   2     132.019 122.949  67.683  1.00  0.00           H  
ATOM     24  HA  GLU A   2     131.280 120.316  68.675  1.00  0.00           H  
ATOM     25 1HB  GLU A   2     132.743 120.651  66.689  1.00  0.00           H  
ATOM     26 2HB  GLU A   2     133.970 121.361  67.728  1.00  0.00           H  
ATOM     27 1HG  GLU A   2     134.224 119.263  68.933  1.00  0.00           H  
ATOM     28 2HG  GLU A   2     132.918 118.539  67.997  1.00  0.00           H  
ATOM     29  N   ARG A   3     132.381 120.066  70.862  1.00  0.00           N  
ATOM     30  CA  ARG A   3     132.931 119.976  72.200  1.00  0.00           C  
ATOM     31  C   ARG A   3     134.283 119.297  72.172  1.00  0.00           C  
ATOM     32  O   ARG A   3     134.380 118.087  71.992  1.00  0.00           O  
ATOM     33  CB  ARG A   3     131.992 119.211  73.120  1.00  0.00           C  
ATOM     34  CG  ARG A   3     132.539 118.983  74.515  1.00  0.00           C  
ATOM     35  CD  ARG A   3     131.510 118.463  75.457  1.00  0.00           C  
ATOM     36  NE  ARG A   3     130.543 119.485  75.811  1.00  0.00           N  
ATOM     37  CZ  ARG A   3     129.578 119.358  76.743  1.00  0.00           C  
ATOM     38  NH1 ARG A   3     129.431 118.244  77.421  1.00  0.00           N  
ATOM     39  NH2 ARG A   3     128.775 120.374  76.981  1.00  0.00           N  
ATOM     40  H   ARG A   3     131.797 119.321  70.510  1.00  0.00           H  
ATOM     41  HA  ARG A   3     133.052 120.984  72.594  1.00  0.00           H  
ATOM     42 1HB  ARG A   3     131.055 119.757  73.219  1.00  0.00           H  
ATOM     43 2HB  ARG A   3     131.763 118.238  72.687  1.00  0.00           H  
ATOM     44 1HG  ARG A   3     133.345 118.262  74.463  1.00  0.00           H  
ATOM     45 2HG  ARG A   3     132.919 119.926  74.910  1.00  0.00           H  
ATOM     46 1HD  ARG A   3     130.975 117.635  74.992  1.00  0.00           H  
ATOM     47 2HD  ARG A   3     131.991 118.118  76.371  1.00  0.00           H  
ATOM     48  HE  ARG A   3     130.600 120.374  75.326  1.00  0.00           H  
ATOM     49 1HH1 ARG A   3     130.042 117.460  77.248  1.00  0.00           H  
ATOM     50 2HH1 ARG A   3     128.699 118.183  78.122  1.00  0.00           H  
ATOM     51 1HH2 ARG A   3     128.899 121.237  76.460  1.00  0.00           H  
ATOM     52 2HH2 ARG A   3     128.052 120.289  77.688  1.00  0.00           H  
ATOM     53  N   ILE A   4     135.328 120.091  72.359  1.00  0.00           N  
ATOM     54  CA  ILE A   4     136.681 119.579  72.353  1.00  0.00           C  
ATOM     55  C   ILE A   4     137.076 119.165  73.743  1.00  0.00           C  
ATOM     56  O   ILE A   4     137.040 119.963  74.674  1.00  0.00           O  
ATOM     57  CB  ILE A   4     137.662 120.641  71.842  1.00  0.00           C  
ATOM     58  CG1 ILE A   4     137.238 121.133  70.464  1.00  0.00           C  
ATOM     59  CG2 ILE A   4     139.070 120.075  71.796  1.00  0.00           C  
ATOM     60  CD1 ILE A   4     137.164 120.047  69.428  1.00  0.00           C  
ATOM     61  H   ILE A   4     135.184 121.076  72.506  1.00  0.00           H  
ATOM     62  HA  ILE A   4     136.727 118.708  71.703  1.00  0.00           H  
ATOM     63  HB  ILE A   4     137.643 121.498  72.505  1.00  0.00           H  
ATOM     64 1HG1 ILE A   4     136.257 121.603  70.539  1.00  0.00           H  
ATOM     65 2HG1 ILE A   4     137.946 121.887  70.119  1.00  0.00           H  
ATOM     66 1HG2 ILE A   4     139.758 120.843  71.442  1.00  0.00           H  
ATOM     67 2HG2 ILE A   4     139.365 119.756  72.794  1.00  0.00           H  
ATOM     68 3HG2 ILE A   4     139.098 119.223  71.118  1.00  0.00           H  
ATOM     69 1HD1 ILE A   4     136.855 120.475  68.474  1.00  0.00           H  
ATOM     70 2HD1 ILE A   4     138.144 119.583  69.317  1.00  0.00           H  
ATOM     71 3HD1 ILE A   4     136.439 119.296  69.739  1.00  0.00           H  
ATOM     72  N   VAL A   5     137.434 117.906  73.901  1.00  0.00           N  
ATOM     73  CA  VAL A   5     137.792 117.418  75.214  1.00  0.00           C  
ATOM     74  C   VAL A   5     139.189 116.876  75.275  1.00  0.00           C  
ATOM     75  O   VAL A   5     139.534 115.929  74.566  1.00  0.00           O  
ATOM     76  CB  VAL A   5     136.823 116.327  75.665  1.00  0.00           C  
ATOM     77  CG1 VAL A   5     137.246 115.794  77.018  1.00  0.00           C  
ATOM     78  CG2 VAL A   5     135.423 116.893  75.735  1.00  0.00           C  
ATOM     79  H   VAL A   5     137.453 117.283  73.108  1.00  0.00           H  
ATOM     80  HA  VAL A   5     137.715 118.245  75.915  1.00  0.00           H  
ATOM     81  HB  VAL A   5     136.854 115.499  74.958  1.00  0.00           H  
ATOM     82 1HG1 VAL A   5     136.556 115.009  77.333  1.00  0.00           H  
ATOM     83 2HG1 VAL A   5     138.253 115.383  76.950  1.00  0.00           H  
ATOM     84 3HG1 VAL A   5     137.231 116.602  77.746  1.00  0.00           H  
ATOM     85 1HG2 VAL A   5     134.731 116.114  76.054  1.00  0.00           H  
ATOM     86 2HG2 VAL A   5     135.398 117.717  76.449  1.00  0.00           H  
ATOM     87 3HG2 VAL A   5     135.133 117.255  74.751  1.00  0.00           H  
ATOM     88  N   ILE A   6     139.987 117.446  76.161  1.00  0.00           N  
ATOM     89  CA  ILE A   6     141.309 116.935  76.423  1.00  0.00           C  
ATOM     90  C   ILE A   6     141.329 116.336  77.803  1.00  0.00           C  
ATOM     91  O   ILE A   6     141.172 117.038  78.801  1.00  0.00           O  
ATOM     92  CB  ILE A   6     142.367 118.024  76.300  1.00  0.00           C  
ATOM     93  CG1 ILE A   6     142.355 118.597  74.884  1.00  0.00           C  
ATOM     94  CG2 ILE A   6     143.735 117.467  76.652  1.00  0.00           C  
ATOM     95  CD1 ILE A   6     143.234 119.808  74.710  1.00  0.00           C  
ATOM     96  H   ILE A   6     139.651 118.245  76.689  1.00  0.00           H  
ATOM     97  HA  ILE A   6     141.533 116.151  75.701  1.00  0.00           H  
ATOM     98  HB  ILE A   6     142.129 118.840  76.978  1.00  0.00           H  
ATOM     99 1HG1 ILE A   6     142.686 117.830  74.185  1.00  0.00           H  
ATOM    100 2HG1 ILE A   6     141.335 118.876  74.617  1.00  0.00           H  
ATOM    101 1HG2 ILE A   6     144.482 118.256  76.569  1.00  0.00           H  
ATOM    102 2HG2 ILE A   6     143.722 117.086  77.672  1.00  0.00           H  
ATOM    103 3HG2 ILE A   6     143.985 116.657  75.965  1.00  0.00           H  
ATOM    104 1HD1 ILE A   6     143.175 120.156  73.678  1.00  0.00           H  
ATOM    105 2HD1 ILE A   6     142.900 120.599  75.376  1.00  0.00           H  
ATOM    106 3HD1 ILE A   6     144.265 119.546  74.944  1.00  0.00           H  
ATOM    107  N   SER A   7     141.506 115.034  77.874  1.00  0.00           N  
ATOM    108  CA  SER A   7     141.404 114.354  79.141  1.00  0.00           C  
ATOM    109  C   SER A   7     142.070 112.996  79.117  1.00  0.00           C  
ATOM    110  O   SER A   7     141.758 112.162  78.269  1.00  0.00           O  
ATOM    111  CB  SER A   7     139.956 114.192  79.516  1.00  0.00           C  
ATOM    112  OG  SER A   7     139.821 113.486  80.717  1.00  0.00           O  
ATOM    113  H   SER A   7     141.681 114.503  77.029  1.00  0.00           H  
ATOM    114  HA  SER A   7     141.881 114.974  79.889  1.00  0.00           H  
ATOM    115 1HB  SER A   7     139.499 115.170  79.615  1.00  0.00           H  
ATOM    116 2HB  SER A   7     139.432 113.664  78.720  1.00  0.00           H  
ATOM    117  HG  SER A   7     138.881 113.472  80.911  1.00  0.00           H  
ATOM    118  N   PRO A   8     142.975 112.764  80.056  1.00  0.00           N  
ATOM    119  CA  PRO A   8     143.486 113.695  81.046  1.00  0.00           C  
ATOM    120  C   PRO A   8     144.402 114.719  80.419  1.00  0.00           C  
ATOM    121  O   PRO A   8     145.061 114.440  79.425  1.00  0.00           O  
ATOM    122  CB  PRO A   8     144.220 112.810  82.034  1.00  0.00           C  
ATOM    123  CG  PRO A   8     143.557 111.481  81.927  1.00  0.00           C  
ATOM    124  CD  PRO A   8     143.111 111.375  80.505  1.00  0.00           C  
ATOM    125  HA  PRO A   8     142.641 114.185  81.547  1.00  0.00           H  
ATOM    126 1HB  PRO A   8     145.286 112.777  81.781  1.00  0.00           H  
ATOM    127 2HB  PRO A   8     144.147 113.240  83.042  1.00  0.00           H  
ATOM    128 1HG  PRO A   8     144.265 110.686  82.205  1.00  0.00           H  
ATOM    129 2HG  PRO A   8     142.719 111.418  82.636  1.00  0.00           H  
ATOM    130 1HD  PRO A   8     143.871 110.861  79.899  1.00  0.00           H  
ATOM    131 2HD  PRO A   8     142.137 110.868  80.444  1.00  0.00           H  
ATOM    132  N   THR A   9     144.457 115.893  81.012  1.00  0.00           N  
ATOM    133  CA  THR A   9     145.436 116.897  80.631  1.00  0.00           C  
ATOM    134  C   THR A   9     146.825 116.278  80.543  1.00  0.00           C  
ATOM    135  O   THR A   9     147.082 115.240  81.152  1.00  0.00           O  
ATOM    136  CB  THR A   9     145.453 118.021  81.635  1.00  0.00           C  
ATOM    137  OG1 THR A   9     146.412 119.009  81.232  1.00  0.00           O  
ATOM    138  CG2 THR A   9     145.814 117.467  83.005  1.00  0.00           C  
ATOM    139  H   THR A   9     143.824 116.086  81.775  1.00  0.00           H  
ATOM    140  HA  THR A   9     145.172 117.295  79.650  1.00  0.00           H  
ATOM    141  HB  THR A   9     144.468 118.484  81.683  1.00  0.00           H  
ATOM    142  HG1 THR A   9     146.619 119.577  81.981  1.00  0.00           H  
ATOM    143 1HG2 THR A   9     145.816 118.268  83.737  1.00  0.00           H  
ATOM    144 2HG2 THR A   9     145.080 116.718  83.296  1.00  0.00           H  
ATOM    145 3HG2 THR A   9     146.800 117.007  82.964  1.00  0.00           H  
ATOM    146  N   SER A  10     147.723 116.908  79.805  1.00  0.00           N  
ATOM    147  CA  SER A  10     149.067 116.352  79.664  1.00  0.00           C  
ATOM    148  C   SER A  10     150.144 117.277  80.183  1.00  0.00           C  
ATOM    149  O   SER A  10     149.995 118.502  80.166  1.00  0.00           O  
ATOM    150  CB  SER A  10     149.345 116.024  78.225  1.00  0.00           C  
ATOM    151  OG  SER A  10     149.331 117.183  77.441  1.00  0.00           O  
ATOM    152  H   SER A  10     147.478 117.769  79.335  1.00  0.00           H  
ATOM    153  HA  SER A  10     149.111 115.429  80.240  1.00  0.00           H  
ATOM    154 1HB  SER A  10     150.318 115.541  78.146  1.00  0.00           H  
ATOM    155 2HB  SER A  10     148.600 115.321  77.859  1.00  0.00           H  
ATOM    156  HG  SER A  10     149.859 116.981  76.659  1.00  0.00           H  
ATOM    157  N   ARG A  11     151.260 116.671  80.605  1.00  0.00           N  
ATOM    158  CA  ARG A  11     152.404 117.395  81.171  1.00  0.00           C  
ATOM    159  C   ARG A  11     151.950 118.232  82.339  1.00  0.00           C  
ATOM    160  O   ARG A  11     152.382 119.370  82.516  1.00  0.00           O  
ATOM    161  CB  ARG A  11     153.074 118.265  80.137  1.00  0.00           C  
ATOM    162  CG  ARG A  11     153.599 117.510  78.934  1.00  0.00           C  
ATOM    163  CD  ARG A  11     154.412 118.371  78.051  1.00  0.00           C  
ATOM    164  NE  ARG A  11     154.648 117.738  76.770  1.00  0.00           N  
ATOM    165  CZ  ARG A  11     155.583 116.805  76.519  1.00  0.00           C  
ATOM    166  NH1 ARG A  11     156.394 116.404  77.465  1.00  0.00           N  
ATOM    167  NH2 ARG A  11     155.670 116.295  75.304  1.00  0.00           N  
ATOM    168  H   ARG A  11     151.289 115.655  80.580  1.00  0.00           H  
ATOM    169  HA  ARG A  11     153.131 116.673  81.523  1.00  0.00           H  
ATOM    170 1HB  ARG A  11     152.377 119.016  79.781  1.00  0.00           H  
ATOM    171 2HB  ARG A  11     153.916 118.788  80.591  1.00  0.00           H  
ATOM    172 1HG  ARG A  11     154.222 116.681  79.271  1.00  0.00           H  
ATOM    173 2HG  ARG A  11     152.761 117.121  78.355  1.00  0.00           H  
ATOM    174 1HD  ARG A  11     153.896 119.312  77.878  1.00  0.00           H  
ATOM    175 2HD  ARG A  11     155.375 118.566  78.519  1.00  0.00           H  
ATOM    176  HE  ARG A  11     154.045 118.003  76.000  1.00  0.00           H  
ATOM    177 1HH1 ARG A  11     156.317 116.789  78.395  1.00  0.00           H  
ATOM    178 2HH1 ARG A  11     157.089 115.698  77.269  1.00  0.00           H  
ATOM    179 1HH2 ARG A  11     155.023 116.606  74.587  1.00  0.00           H  
ATOM    180 2HH2 ARG A  11     156.366 115.594  75.097  1.00  0.00           H  
ATOM    181  N   GLN A  12     151.049 117.668  83.118  1.00  0.00           N  
ATOM    182  CA  GLN A  12     150.460 118.335  84.242  1.00  0.00           C  
ATOM    183  C   GLN A  12     150.126 117.332  85.322  1.00  0.00           C  
ATOM    184  O   GLN A  12     149.477 116.327  85.053  1.00  0.00           O  
ATOM    185  CB  GLN A  12     149.207 119.053  83.812  1.00  0.00           C  
ATOM    186  CG  GLN A  12     148.578 119.825  84.907  1.00  0.00           C  
ATOM    187  CD  GLN A  12     147.263 120.439  84.527  1.00  0.00           C  
ATOM    188  OE1 GLN A  12     146.798 120.458  83.382  1.00  0.00           O  
ATOM    189  NE2 GLN A  12     146.608 120.947  85.534  1.00  0.00           N  
ATOM    190  H   GLN A  12     150.757 116.723  82.915  1.00  0.00           H  
ATOM    191  HA  GLN A  12     151.174 119.056  84.646  1.00  0.00           H  
ATOM    192 1HB  GLN A  12     149.439 119.741  82.998  1.00  0.00           H  
ATOM    193 2HB  GLN A  12     148.483 118.333  83.439  1.00  0.00           H  
ATOM    194 1HG  GLN A  12     148.412 119.164  85.757  1.00  0.00           H  
ATOM    195 2HG  GLN A  12     149.255 120.627  85.185  1.00  0.00           H  
ATOM    196 1HE2 GLN A  12     145.708 121.363  85.382  1.00  0.00           H  
ATOM    197 2HE2 GLN A  12     146.998 120.923  86.453  1.00  0.00           H  
ATOM    198  N   GLU A  13     150.563 117.598  86.541  1.00  0.00           N  
ATOM    199  CA  GLU A  13     150.362 116.656  87.636  1.00  0.00           C  
ATOM    200  C   GLU A  13     148.893 116.379  87.886  1.00  0.00           C  
ATOM    201  O   GLU A  13     148.063 117.286  87.832  1.00  0.00           O  
ATOM    202  CB  GLU A  13     150.985 117.192  88.892  1.00  0.00           C  
ATOM    203  CG  GLU A  13     152.452 117.447  88.791  1.00  0.00           C  
ATOM    204  CD  GLU A  13     152.710 118.806  88.248  1.00  0.00           C  
ATOM    205  OE1 GLU A  13     151.761 119.453  87.865  1.00  0.00           O  
ATOM    206  OE2 GLU A  13     153.842 119.221  88.235  1.00  0.00           O  
ATOM    207  H   GLU A  13     151.073 118.453  86.709  1.00  0.00           H  
ATOM    208  HA  GLU A  13     150.847 115.714  87.375  1.00  0.00           H  
ATOM    209 1HB  GLU A  13     150.533 118.135  89.119  1.00  0.00           H  
ATOM    210 2HB  GLU A  13     150.796 116.527  89.727  1.00  0.00           H  
ATOM    211 1HG  GLU A  13     152.903 117.363  89.778  1.00  0.00           H  
ATOM    212 2HG  GLU A  13     152.906 116.700  88.141  1.00  0.00           H  
ATOM    213  N   GLY A  14     148.584 115.127  88.198  1.00  0.00           N  
ATOM    214  CA  GLY A  14     147.213 114.707  88.445  1.00  0.00           C  
ATOM    215  C   GLY A  14     146.457 114.574  87.133  1.00  0.00           C  
ATOM    216  O   GLY A  14     147.065 114.500  86.067  1.00  0.00           O  
ATOM    217  H   GLY A  14     149.321 114.437  88.241  1.00  0.00           H  
ATOM    218 1HA  GLY A  14     147.215 113.750  88.968  1.00  0.00           H  
ATOM    219 2HA  GLY A  14     146.721 115.423  89.092  1.00  0.00           H  
ATOM    220  N   HIS A  15     145.133 114.550  87.206  1.00  0.00           N  
ATOM    221  CA  HIS A  15     144.326 114.424  86.007  1.00  0.00           C  
ATOM    222  C   HIS A  15     143.202 115.430  85.975  1.00  0.00           C  
ATOM    223  O   HIS A  15     142.556 115.701  86.994  1.00  0.00           O  
ATOM    224  CB  HIS A  15     143.727 113.039  85.909  1.00  0.00           C  
ATOM    225  CG  HIS A  15     144.720 111.952  85.896  1.00  0.00           C  
ATOM    226  ND1 HIS A  15     145.539 111.700  84.819  1.00  0.00           N  
ATOM    227  CD2 HIS A  15     145.014 111.018  86.819  1.00  0.00           C  
ATOM    228  CE1 HIS A  15     146.301 110.661  85.087  1.00  0.00           C  
ATOM    229  NE2 HIS A  15     145.996 110.229  86.293  1.00  0.00           N  
ATOM    230  H   HIS A  15     144.680 114.601  88.102  1.00  0.00           H  
ATOM    231  HA  HIS A  15     144.947 114.591  85.128  1.00  0.00           H  
ATOM    232 1HB  HIS A  15     143.053 112.874  86.749  1.00  0.00           H  
ATOM    233 2HB  HIS A  15     143.141 112.966  84.999  1.00  0.00           H  
ATOM    234  HD2 HIS A  15     144.551 110.908  87.800  1.00  0.00           H  
ATOM    235  HE1 HIS A  15     147.049 110.230  84.423  1.00  0.00           H  
ATOM    236  HE2 HIS A  15     146.414 109.444  86.769  1.00  0.00           H  
ATOM    237  N   ALA A  16     142.912 115.926  84.784  1.00  0.00           N  
ATOM    238  CA  ALA A  16     141.870 116.907  84.619  1.00  0.00           C  
ATOM    239  C   ALA A  16     141.318 116.904  83.215  1.00  0.00           C  
ATOM    240  O   ALA A  16     141.973 116.465  82.273  1.00  0.00           O  
ATOM    241  CB  ALA A  16     142.387 118.262  84.960  1.00  0.00           C  
ATOM    242  H   ALA A  16     143.452 115.635  83.984  1.00  0.00           H  
ATOM    243  HA  ALA A  16     141.056 116.659  85.297  1.00  0.00           H  
ATOM    244 1HB  ALA A  16     141.589 118.994  84.856  1.00  0.00           H  
ATOM    245 2HB  ALA A  16     142.748 118.268  85.983  1.00  0.00           H  
ATOM    246 3HB  ALA A  16     143.202 118.514  84.286  1.00  0.00           H  
ATOM    247  N   GLU A  17     140.107 117.405  83.082  1.00  0.00           N  
ATOM    248  CA  GLU A  17     139.419 117.441  81.818  1.00  0.00           C  
ATOM    249  C   GLU A  17     139.191 118.861  81.338  1.00  0.00           C  
ATOM    250  O   GLU A  17     138.547 119.662  82.008  1.00  0.00           O  
ATOM    251  CB  GLU A  17     138.091 116.704  81.948  1.00  0.00           C  
ATOM    252  CG  GLU A  17     137.238 116.689  80.700  1.00  0.00           C  
ATOM    253  CD  GLU A  17     136.026 115.806  80.843  1.00  0.00           C  
ATOM    254  OE1 GLU A  17     135.961 115.072  81.801  1.00  0.00           O  
ATOM    255  OE2 GLU A  17     135.169 115.860  79.994  1.00  0.00           O  
ATOM    256  H   GLU A  17     139.643 117.772  83.894  1.00  0.00           H  
ATOM    257  HA  GLU A  17     140.030 116.927  81.078  1.00  0.00           H  
ATOM    258 1HB  GLU A  17     138.280 115.669  82.232  1.00  0.00           H  
ATOM    259 2HB  GLU A  17     137.503 117.156  82.744  1.00  0.00           H  
ATOM    260 1HG  GLU A  17     136.911 117.704  80.485  1.00  0.00           H  
ATOM    261 2HG  GLU A  17     137.838 116.347  79.862  1.00  0.00           H  
ATOM    262  N   LEU A  18     139.722 119.171  80.170  1.00  0.00           N  
ATOM    263  CA  LEU A  18     139.531 120.478  79.571  1.00  0.00           C  
ATOM    264  C   LEU A  18     138.448 120.426  78.517  1.00  0.00           C  
ATOM    265  O   LEU A  18     138.578 119.722  77.515  1.00  0.00           O  
ATOM    266  CB  LEU A  18     140.846 120.980  78.972  1.00  0.00           C  
ATOM    267  CG  LEU A  18     140.776 122.301  78.200  1.00  0.00           C  
ATOM    268  CD1 LEU A  18     140.337 123.422  79.123  1.00  0.00           C  
ATOM    269  CD2 LEU A  18     142.145 122.603  77.612  1.00  0.00           C  
ATOM    270  H   LEU A  18     140.260 118.476  79.668  1.00  0.00           H  
ATOM    271  HA  LEU A  18     139.216 121.173  80.352  1.00  0.00           H  
ATOM    272 1HB  LEU A  18     141.566 121.108  79.779  1.00  0.00           H  
ATOM    273 2HB  LEU A  18     141.226 120.220  78.294  1.00  0.00           H  
ATOM    274  HG  LEU A  18     140.043 122.215  77.400  1.00  0.00           H  
ATOM    275 1HD1 LEU A  18     140.282 124.354  78.560  1.00  0.00           H  
ATOM    276 2HD1 LEU A  18     139.357 123.191  79.537  1.00  0.00           H  
ATOM    277 3HD1 LEU A  18     141.057 123.531  79.929  1.00  0.00           H  
ATOM    278 1HD2 LEU A  18     142.104 123.538  77.053  1.00  0.00           H  
ATOM    279 2HD2 LEU A  18     142.874 122.692  78.416  1.00  0.00           H  
ATOM    280 3HD2 LEU A  18     142.439 121.796  76.947  1.00  0.00           H  
ATOM    281  N   VAL A  19     137.366 121.155  78.751  1.00  0.00           N  
ATOM    282  CA  VAL A  19     136.242 121.172  77.827  1.00  0.00           C  
ATOM    283  C   VAL A  19     136.151 122.491  77.102  1.00  0.00           C  
ATOM    284  O   VAL A  19     135.986 123.543  77.717  1.00  0.00           O  
ATOM    285  CB  VAL A  19     134.936 120.913  78.569  1.00  0.00           C  
ATOM    286  CG1 VAL A  19     133.774 120.978  77.601  1.00  0.00           C  
ATOM    287  CG2 VAL A  19     134.994 119.555  79.243  1.00  0.00           C  
ATOM    288  H   VAL A  19     137.323 121.724  79.582  1.00  0.00           H  
ATOM    289  HA  VAL A  19     136.386 120.380  77.093  1.00  0.00           H  
ATOM    290  HB  VAL A  19     134.785 121.690  79.318  1.00  0.00           H  
ATOM    291 1HG1 VAL A  19     132.842 120.805  78.138  1.00  0.00           H  
ATOM    292 2HG1 VAL A  19     133.745 121.962  77.131  1.00  0.00           H  
ATOM    293 3HG1 VAL A  19     133.899 120.214  76.836  1.00  0.00           H  
ATOM    294 1HG2 VAL A  19     134.063 119.374  79.779  1.00  0.00           H  
ATOM    295 2HG2 VAL A  19     135.137 118.780  78.490  1.00  0.00           H  
ATOM    296 3HG2 VAL A  19     135.826 119.535  79.947  1.00  0.00           H  
ATOM    297  N   MET A  20     136.271 122.443  75.790  1.00  0.00           N  
ATOM    298  CA  MET A  20     136.251 123.643  74.990  1.00  0.00           C  
ATOM    299  C   MET A  20     135.209 123.589  73.897  1.00  0.00           C  
ATOM    300  O   MET A  20     135.370 122.875  72.911  1.00  0.00           O  
ATOM    301  CB  MET A  20     137.621 123.881  74.390  1.00  0.00           C  
ATOM    302  CG  MET A  20     138.713 124.154  75.405  1.00  0.00           C  
ATOM    303  SD  MET A  20     140.335 124.290  74.648  1.00  0.00           S  
ATOM    304  CE  MET A  20     140.655 122.577  74.254  1.00  0.00           C  
ATOM    305  H   MET A  20     136.406 121.552  75.336  1.00  0.00           H  
ATOM    306  HA  MET A  20     136.004 124.484  75.636  1.00  0.00           H  
ATOM    307 1HB  MET A  20     137.921 123.013  73.813  1.00  0.00           H  
ATOM    308 2HB  MET A  20     137.574 124.727  73.709  1.00  0.00           H  
ATOM    309 1HG  MET A  20     138.498 125.083  75.932  1.00  0.00           H  
ATOM    310 2HG  MET A  20     138.740 123.348  76.133  1.00  0.00           H  
ATOM    311 1HE  MET A  20     141.631 122.489  73.776  1.00  0.00           H  
ATOM    312 2HE  MET A  20     140.643 121.983  75.168  1.00  0.00           H  
ATOM    313 3HE  MET A  20     139.885 122.212  73.576  1.00  0.00           H  
ATOM    314  N   GLU A  21     134.141 124.345  74.061  1.00  0.00           N  
ATOM    315  CA  GLU A  21     133.160 124.457  73.011  1.00  0.00           C  
ATOM    316  C   GLU A  21     133.717 125.415  71.996  1.00  0.00           C  
ATOM    317  O   GLU A  21     133.948 126.581  72.316  1.00  0.00           O  
ATOM    318  CB  GLU A  21     131.840 124.994  73.541  1.00  0.00           C  
ATOM    319  CG  GLU A  21     131.214 124.180  74.664  1.00  0.00           C  
ATOM    320  CD  GLU A  21     130.732 122.832  74.235  1.00  0.00           C  
ATOM    321  OE1 GLU A  21     130.768 122.545  73.065  1.00  0.00           O  
ATOM    322  OE2 GLU A  21     130.295 122.092  75.087  1.00  0.00           O  
ATOM    323  H   GLU A  21     134.038 124.896  74.899  1.00  0.00           H  
ATOM    324  HA  GLU A  21     133.010 123.485  72.542  1.00  0.00           H  
ATOM    325 1HB  GLU A  21     131.984 126.008  73.895  1.00  0.00           H  
ATOM    326 2HB  GLU A  21     131.116 125.036  72.727  1.00  0.00           H  
ATOM    327 1HG  GLU A  21     131.950 124.054  75.457  1.00  0.00           H  
ATOM    328 2HG  GLU A  21     130.376 124.743  75.074  1.00  0.00           H  
ATOM    329  N   VAL A  22     133.959 124.944  70.783  1.00  0.00           N  
ATOM    330  CA  VAL A  22     134.599 125.792  69.792  1.00  0.00           C  
ATOM    331  C   VAL A  22     133.696 126.100  68.631  1.00  0.00           C  
ATOM    332  O   VAL A  22     132.730 125.381  68.370  1.00  0.00           O  
ATOM    333  CB  VAL A  22     135.875 125.127  69.250  1.00  0.00           C  
ATOM    334  CG1 VAL A  22     136.858 124.872  70.369  1.00  0.00           C  
ATOM    335  CG2 VAL A  22     135.522 123.836  68.539  1.00  0.00           C  
ATOM    336  H   VAL A  22     133.731 123.983  70.559  1.00  0.00           H  
ATOM    337  HA  VAL A  22     134.876 126.728  70.271  1.00  0.00           H  
ATOM    338  HB  VAL A  22     136.354 125.806  68.545  1.00  0.00           H  
ATOM    339 1HG1 VAL A  22     137.759 124.419  69.958  1.00  0.00           H  
ATOM    340 2HG1 VAL A  22     137.115 125.813  70.850  1.00  0.00           H  
ATOM    341 3HG1 VAL A  22     136.414 124.198  71.098  1.00  0.00           H  
ATOM    342 1HG2 VAL A  22     136.429 123.383  68.139  1.00  0.00           H  
ATOM    343 2HG2 VAL A  22     135.054 123.153  69.240  1.00  0.00           H  
ATOM    344 3HG2 VAL A  22     134.833 124.049  67.721  1.00  0.00           H  
ATOM    345  N   ASP A  23     134.013 127.175  67.932  1.00  0.00           N  
ATOM    346  CA  ASP A  23     133.278 127.579  66.751  1.00  0.00           C  
ATOM    347  C   ASP A  23     133.876 126.941  65.505  1.00  0.00           C  
ATOM    348  O   ASP A  23     134.776 126.111  65.597  1.00  0.00           O  
ATOM    349  CB  ASP A  23     133.267 129.098  66.625  1.00  0.00           C  
ATOM    350  CG  ASP A  23     134.641 129.671  66.370  1.00  0.00           C  
ATOM    351  OD1 ASP A  23     135.516 128.916  66.016  1.00  0.00           O  
ATOM    352  OD2 ASP A  23     134.805 130.858  66.510  1.00  0.00           O  
ATOM    353  H   ASP A  23     134.803 127.733  68.234  1.00  0.00           H  
ATOM    354  HA  ASP A  23     132.251 127.232  66.848  1.00  0.00           H  
ATOM    355 1HB  ASP A  23     132.606 129.396  65.812  1.00  0.00           H  
ATOM    356 2HB  ASP A  23     132.873 129.536  67.541  1.00  0.00           H  
ATOM    357  N   ASP A  24     133.391 127.353  64.338  1.00  0.00           N  
ATOM    358  CA  ASP A  24     133.841 126.790  63.065  1.00  0.00           C  
ATOM    359  C   ASP A  24     135.302 127.127  62.732  1.00  0.00           C  
ATOM    360  O   ASP A  24     135.894 126.516  61.842  1.00  0.00           O  
ATOM    361  CB  ASP A  24     132.941 127.274  61.937  1.00  0.00           C  
ATOM    362  CG  ASP A  24     131.550 126.665  62.008  1.00  0.00           C  
ATOM    363  OD1 ASP A  24     131.380 125.709  62.728  1.00  0.00           O  
ATOM    364  OD2 ASP A  24     130.670 127.159  61.345  1.00  0.00           O  
ATOM    365  H   ASP A  24     132.669 128.056  64.330  1.00  0.00           H  
ATOM    366  HA  ASP A  24     133.756 125.706  63.129  1.00  0.00           H  
ATOM    367 1HB  ASP A  24     132.848 128.360  61.980  1.00  0.00           H  
ATOM    368 2HB  ASP A  24     133.387 127.020  60.975  1.00  0.00           H  
ATOM    369  N   GLU A  25     135.877 128.091  63.445  1.00  0.00           N  
ATOM    370  CA  GLU A  25     137.253 128.480  63.237  1.00  0.00           C  
ATOM    371  C   GLU A  25     138.181 127.766  64.204  1.00  0.00           C  
ATOM    372  O   GLU A  25     139.397 127.955  64.161  1.00  0.00           O  
ATOM    373  CB  GLU A  25     137.401 129.986  63.402  1.00  0.00           C  
ATOM    374  CG  GLU A  25     136.608 130.796  62.400  1.00  0.00           C  
ATOM    375  CD  GLU A  25     137.056 130.560  60.991  1.00  0.00           C  
ATOM    376  OE1 GLU A  25     138.232 130.383  60.785  1.00  0.00           O  
ATOM    377  OE2 GLU A  25     136.222 130.558  60.116  1.00  0.00           O  
ATOM    378  H   GLU A  25     135.354 128.555  64.173  1.00  0.00           H  
ATOM    379  HA  GLU A  25     137.542 128.207  62.221  1.00  0.00           H  
ATOM    380 1HB  GLU A  25     137.076 130.277  64.403  1.00  0.00           H  
ATOM    381 2HB  GLU A  25     138.450 130.264  63.304  1.00  0.00           H  
ATOM    382 1HG  GLU A  25     135.553 130.532  62.485  1.00  0.00           H  
ATOM    383 2HG  GLU A  25     136.710 131.853  62.639  1.00  0.00           H  
ATOM    384  N   GLY A  26     137.606 126.947  65.086  1.00  0.00           N  
ATOM    385  CA  GLY A  26     138.383 126.246  66.085  1.00  0.00           C  
ATOM    386  C   GLY A  26     138.651 127.128  67.295  1.00  0.00           C  
ATOM    387  O   GLY A  26     139.468 126.785  68.145  1.00  0.00           O  
ATOM    388  H   GLY A  26     136.605 126.810  65.076  1.00  0.00           H  
ATOM    389 1HA  GLY A  26     137.849 125.348  66.394  1.00  0.00           H  
ATOM    390 2HA  GLY A  26     139.327 125.923  65.649  1.00  0.00           H  
ATOM    391  N   ILE A  27     137.969 128.270  67.367  1.00  0.00           N  
ATOM    392  CA  ILE A  27     138.163 129.205  68.457  1.00  0.00           C  
ATOM    393  C   ILE A  27     137.244 128.903  69.609  1.00  0.00           C  
ATOM    394  O   ILE A  27     136.053 128.662  69.423  1.00  0.00           O  
ATOM    395  CB  ILE A  27     137.965 130.630  67.981  1.00  0.00           C  
ATOM    396  CG1 ILE A  27     139.012 130.962  66.926  1.00  0.00           C  
ATOM    397  CG2 ILE A  27     138.042 131.595  69.143  1.00  0.00           C  
ATOM    398  CD1 ILE A  27     138.749 132.255  66.202  1.00  0.00           C  
ATOM    399  H   ILE A  27     137.286 128.498  66.651  1.00  0.00           H  
ATOM    400  HA  ILE A  27     139.178 129.112  68.814  1.00  0.00           H  
ATOM    401  HB  ILE A  27     136.994 130.722  67.507  1.00  0.00           H  
ATOM    402 1HG1 ILE A  27     139.991 131.026  67.399  1.00  0.00           H  
ATOM    403 2HG1 ILE A  27     139.046 130.160  66.189  1.00  0.00           H  
ATOM    404 1HG2 ILE A  27     137.892 132.612  68.783  1.00  0.00           H  
ATOM    405 2HG2 ILE A  27     137.271 131.351  69.871  1.00  0.00           H  
ATOM    406 3HG2 ILE A  27     139.021 131.518  69.612  1.00  0.00           H  
ATOM    407 1HD1 ILE A  27     139.535 132.426  65.466  1.00  0.00           H  
ATOM    408 2HD1 ILE A  27     137.784 132.199  65.698  1.00  0.00           H  
ATOM    409 3HD1 ILE A  27     138.738 133.076  66.918  1.00  0.00           H  
ATOM    410  N   VAL A  28     137.803 128.877  70.809  1.00  0.00           N  
ATOM    411  CA  VAL A  28     137.040 128.512  71.980  1.00  0.00           C  
ATOM    412  C   VAL A  28     136.021 129.564  72.333  1.00  0.00           C  
ATOM    413  O   VAL A  28     136.357 130.721  72.586  1.00  0.00           O  
ATOM    414  CB  VAL A  28     137.964 128.292  73.168  1.00  0.00           C  
ATOM    415  CG1 VAL A  28     137.151 127.969  74.412  1.00  0.00           C  
ATOM    416  CG2 VAL A  28     138.942 127.185  72.850  1.00  0.00           C  
ATOM    417  H   VAL A  28     138.787 129.100  70.909  1.00  0.00           H  
ATOM    418  HA  VAL A  28     136.513 127.580  71.772  1.00  0.00           H  
ATOM    419  HB  VAL A  28     138.511 129.213  73.367  1.00  0.00           H  
ATOM    420 1HG1 VAL A  28     137.823 127.832  75.261  1.00  0.00           H  
ATOM    421 2HG1 VAL A  28     136.465 128.788  74.622  1.00  0.00           H  
ATOM    422 3HG1 VAL A  28     136.584 127.052  74.248  1.00  0.00           H  
ATOM    423 1HG2 VAL A  28     139.613 127.038  73.696  1.00  0.00           H  
ATOM    424 2HG2 VAL A  28     138.398 126.267  72.652  1.00  0.00           H  
ATOM    425 3HG2 VAL A  28     139.523 127.458  71.970  1.00  0.00           H  
ATOM    426  N   THR A  29     134.768 129.160  72.372  1.00  0.00           N  
ATOM    427  CA  THR A  29     133.689 130.050  72.732  1.00  0.00           C  
ATOM    428  C   THR A  29     133.271 129.829  74.171  1.00  0.00           C  
ATOM    429  O   THR A  29     132.786 130.746  74.831  1.00  0.00           O  
ATOM    430  CB  THR A  29     132.485 129.838  71.822  1.00  0.00           C  
ATOM    431  OG1 THR A  29     131.987 128.508  72.002  1.00  0.00           O  
ATOM    432  CG2 THR A  29     132.891 130.027  70.375  1.00  0.00           C  
ATOM    433  H   THR A  29     134.555 128.206  72.140  1.00  0.00           H  
ATOM    434  HA  THR A  29     134.032 131.080  72.629  1.00  0.00           H  
ATOM    435  HB  THR A  29     131.701 130.550  72.077  1.00  0.00           H  
ATOM    436  HG1 THR A  29     132.709 127.879  71.911  1.00  0.00           H  
ATOM    437 1HG2 THR A  29     132.027 129.868  69.729  1.00  0.00           H  
ATOM    438 2HG2 THR A  29     133.269 131.039  70.232  1.00  0.00           H  
ATOM    439 3HG2 THR A  29     133.669 129.310  70.119  1.00  0.00           H  
ATOM    440  N   LYS A  30     133.495 128.615  74.673  1.00  0.00           N  
ATOM    441  CA  LYS A  30     133.181 128.315  76.060  1.00  0.00           C  
ATOM    442  C   LYS A  30     134.168 127.322  76.642  1.00  0.00           C  
ATOM    443  O   LYS A  30     134.266 126.184  76.191  1.00  0.00           O  
ATOM    444  CB  LYS A  30     131.772 127.783  76.185  1.00  0.00           C  
ATOM    445  CG  LYS A  30     131.316 127.571  77.606  1.00  0.00           C  
ATOM    446  CD  LYS A  30     129.864 127.139  77.648  1.00  0.00           C  
ATOM    447  CE  LYS A  30     129.366 127.065  79.069  1.00  0.00           C  
ATOM    448  NZ  LYS A  30     127.928 126.716  79.145  1.00  0.00           N  
ATOM    449  H   LYS A  30     133.859 127.886  74.071  1.00  0.00           H  
ATOM    450  HA  LYS A  30     133.253 129.234  76.634  1.00  0.00           H  
ATOM    451 1HB  LYS A  30     131.077 128.471  75.703  1.00  0.00           H  
ATOM    452 2HB  LYS A  30     131.696 126.830  75.679  1.00  0.00           H  
ATOM    453 1HG  LYS A  30     131.931 126.804  78.076  1.00  0.00           H  
ATOM    454 2HG  LYS A  30     131.428 128.499  78.168  1.00  0.00           H  
ATOM    455 1HD  LYS A  30     129.253 127.851  77.092  1.00  0.00           H  
ATOM    456 2HD  LYS A  30     129.761 126.158  77.185  1.00  0.00           H  
ATOM    457 1HE  LYS A  30     129.941 126.325  79.623  1.00  0.00           H  
ATOM    458 2HE  LYS A  30     129.508 128.036  79.537  1.00  0.00           H  
ATOM    459 1HZ  LYS A  30     127.656 126.710  80.120  1.00  0.00           H  
ATOM    460 2HZ  LYS A  30     127.385 127.407  78.649  1.00  0.00           H  
ATOM    461 3HZ  LYS A  30     127.773 125.805  78.739  1.00  0.00           H  
ATOM    462  N   GLY A  31     134.910 127.759  77.645  1.00  0.00           N  
ATOM    463  CA  GLY A  31     135.937 126.922  78.237  1.00  0.00           C  
ATOM    464  C   GLY A  31     135.628 126.563  79.674  1.00  0.00           C  
ATOM    465  O   GLY A  31     135.277 127.422  80.481  1.00  0.00           O  
ATOM    466  H   GLY A  31     134.763 128.699  77.996  1.00  0.00           H  
ATOM    467 1HA  GLY A  31     136.045 126.013  77.649  1.00  0.00           H  
ATOM    468 2HA  GLY A  31     136.892 127.444  78.191  1.00  0.00           H  
ATOM    469  N   ARG A  32     135.794 125.292  79.999  1.00  0.00           N  
ATOM    470  CA  ARG A  32     135.600 124.806  81.345  1.00  0.00           C  
ATOM    471  C   ARG A  32     136.686 123.812  81.685  1.00  0.00           C  
ATOM    472  O   ARG A  32     137.222 123.146  80.804  1.00  0.00           O  
ATOM    473  CB  ARG A  32     134.234 124.171  81.505  1.00  0.00           C  
ATOM    474  CG  ARG A  32     133.057 125.121  81.335  1.00  0.00           C  
ATOM    475  CD  ARG A  32     132.971 126.081  82.466  1.00  0.00           C  
ATOM    476  NE  ARG A  32     131.795 126.932  82.379  1.00  0.00           N  
ATOM    477  CZ  ARG A  32     131.738 128.113  81.728  1.00  0.00           C  
ATOM    478  NH1 ARG A  32     132.798 128.585  81.103  1.00  0.00           N  
ATOM    479  NH2 ARG A  32     130.607 128.803  81.719  1.00  0.00           N  
ATOM    480  H   ARG A  32     136.048 124.631  79.274  1.00  0.00           H  
ATOM    481  HA  ARG A  32     135.674 125.649  82.035  1.00  0.00           H  
ATOM    482 1HB  ARG A  32     134.117 123.370  80.778  1.00  0.00           H  
ATOM    483 2HB  ARG A  32     134.154 123.729  82.498  1.00  0.00           H  
ATOM    484 1HG  ARG A  32     133.161 125.684  80.410  1.00  0.00           H  
ATOM    485 2HG  ARG A  32     132.130 124.547  81.305  1.00  0.00           H  
ATOM    486 1HD  ARG A  32     132.922 125.530  83.404  1.00  0.00           H  
ATOM    487 2HD  ARG A  32     133.853 126.720  82.469  1.00  0.00           H  
ATOM    488  HE  ARG A  32     130.954 126.618  82.844  1.00  0.00           H  
ATOM    489 1HH1 ARG A  32     133.664 128.061  81.091  1.00  0.00           H  
ATOM    490 2HH1 ARG A  32     132.746 129.471  80.617  1.00  0.00           H  
ATOM    491 1HH2 ARG A  32     129.776 128.434  82.175  1.00  0.00           H  
ATOM    492 2HH2 ARG A  32     130.562 129.687  81.236  1.00  0.00           H  
ATOM    493  N   TYR A  33     137.024 123.716  82.952  1.00  0.00           N  
ATOM    494  CA  TYR A  33     138.112 122.852  83.357  1.00  0.00           C  
ATOM    495  C   TYR A  33     137.728 122.097  84.600  1.00  0.00           C  
ATOM    496  O   TYR A  33     137.331 122.698  85.596  1.00  0.00           O  
ATOM    497  CB  TYR A  33     139.360 123.676  83.588  1.00  0.00           C  
ATOM    498  CG  TYR A  33     140.607 122.874  83.794  1.00  0.00           C  
ATOM    499  CD1 TYR A  33     141.276 122.369  82.699  1.00  0.00           C  
ATOM    500  CD2 TYR A  33     141.095 122.661  85.061  1.00  0.00           C  
ATOM    501  CE1 TYR A  33     142.446 121.669  82.862  1.00  0.00           C  
ATOM    502  CE2 TYR A  33     142.260 121.954  85.230  1.00  0.00           C  
ATOM    503  CZ  TYR A  33     142.942 121.468  84.133  1.00  0.00           C  
ATOM    504  OH  TYR A  33     144.118 120.770  84.313  1.00  0.00           O  
ATOM    505  H   TYR A  33     136.541 124.269  83.645  1.00  0.00           H  
ATOM    506  HA  TYR A  33     138.301 122.126  82.567  1.00  0.00           H  
ATOM    507 1HB  TYR A  33     139.520 124.334  82.733  1.00  0.00           H  
ATOM    508 2HB  TYR A  33     139.217 124.311  84.462  1.00  0.00           H  
ATOM    509  HD1 TYR A  33     140.881 122.537  81.703  1.00  0.00           H  
ATOM    510  HD2 TYR A  33     140.567 123.059  85.926  1.00  0.00           H  
ATOM    511  HE1 TYR A  33     142.978 121.281  81.994  1.00  0.00           H  
ATOM    512  HE2 TYR A  33     142.656 121.788  86.232  1.00  0.00           H  
ATOM    513  HH  TYR A  33     144.734 120.948  83.590  1.00  0.00           H  
ATOM    514  N   PHE A  34     137.812 120.777  84.531  1.00  0.00           N  
ATOM    515  CA  PHE A  34     137.344 119.930  85.606  1.00  0.00           C  
ATOM    516  C   PHE A  34     138.432 119.079  86.163  1.00  0.00           C  
ATOM    517  O   PHE A  34     139.252 118.546  85.435  1.00  0.00           O  
ATOM    518  CB  PHE A  34     136.285 118.999  85.064  1.00  0.00           C  
ATOM    519  CG  PHE A  34     135.148 119.721  84.483  1.00  0.00           C  
ATOM    520  CD1 PHE A  34     135.212 120.171  83.177  1.00  0.00           C  
ATOM    521  CD2 PHE A  34     134.016 119.964  85.220  1.00  0.00           C  
ATOM    522  CE1 PHE A  34     134.168 120.870  82.628  1.00  0.00           C  
ATOM    523  CE2 PHE A  34     132.964 120.651  84.671  1.00  0.00           C  
ATOM    524  CZ  PHE A  34     133.045 121.118  83.375  1.00  0.00           C  
ATOM    525  H   PHE A  34     138.168 120.349  83.689  1.00  0.00           H  
ATOM    526  HA  PHE A  34     136.931 120.551  86.400  1.00  0.00           H  
ATOM    527 1HB  PHE A  34     136.712 118.357  84.299  1.00  0.00           H  
ATOM    528 2HB  PHE A  34     135.912 118.360  85.864  1.00  0.00           H  
ATOM    529  HD1 PHE A  34     136.109 119.976  82.589  1.00  0.00           H  
ATOM    530  HD2 PHE A  34     133.961 119.607  86.246  1.00  0.00           H  
ATOM    531  HE1 PHE A  34     134.232 121.228  81.601  1.00  0.00           H  
ATOM    532  HE2 PHE A  34     132.069 120.835  85.260  1.00  0.00           H  
ATOM    533  HZ  PHE A  34     132.214 121.671  82.942  1.00  0.00           H  
ATOM    534  N   SER A  35     138.397 118.873  87.454  1.00  0.00           N  
ATOM    535  CA  SER A  35     139.301 117.929  88.053  1.00  0.00           C  
ATOM    536  C   SER A  35     138.687 116.557  87.977  1.00  0.00           C  
ATOM    537  O   SER A  35     137.507 116.393  88.278  1.00  0.00           O  
ATOM    538  CB  SER A  35     139.563 118.284  89.475  1.00  0.00           C  
ATOM    539  OG  SER A  35     140.349 117.305  90.076  1.00  0.00           O  
ATOM    540  H   SER A  35     137.721 119.358  88.026  1.00  0.00           H  
ATOM    541  HA  SER A  35     140.240 117.928  87.499  1.00  0.00           H  
ATOM    542 1HB  SER A  35     140.069 119.247  89.526  1.00  0.00           H  
ATOM    543 2HB  SER A  35     138.619 118.379  90.010  1.00  0.00           H  
ATOM    544  HG  SER A  35     139.883 116.475  89.951  1.00  0.00           H  
ATOM    545  N   ILE A  36     139.462 115.559  87.571  1.00  0.00           N  
ATOM    546  CA  ILE A  36     138.902 114.213  87.510  1.00  0.00           C  
ATOM    547  C   ILE A  36     139.632 113.277  88.458  1.00  0.00           C  
ATOM    548  O   ILE A  36     139.115 112.216  88.801  1.00  0.00           O  
ATOM    549  CB  ILE A  36     138.896 113.652  86.080  1.00  0.00           C  
ATOM    550  CG1 ILE A  36     140.296 113.511  85.539  1.00  0.00           C  
ATOM    551  CG2 ILE A  36     138.075 114.554  85.174  1.00  0.00           C  
ATOM    552  CD1 ILE A  36     140.365 112.753  84.233  1.00  0.00           C  
ATOM    553  H   ILE A  36     140.433 115.722  87.332  1.00  0.00           H  
ATOM    554  HA  ILE A  36     137.864 114.265  87.832  1.00  0.00           H  
ATOM    555  HB  ILE A  36     138.452 112.657  86.085  1.00  0.00           H  
ATOM    556 1HG1 ILE A  36     140.714 114.497  85.383  1.00  0.00           H  
ATOM    557 2HG1 ILE A  36     140.913 112.992  86.270  1.00  0.00           H  
ATOM    558 1HG2 ILE A  36     138.059 114.138  84.166  1.00  0.00           H  
ATOM    559 2HG2 ILE A  36     137.058 114.623  85.554  1.00  0.00           H  
ATOM    560 3HG2 ILE A  36     138.522 115.548  85.148  1.00  0.00           H  
ATOM    561 1HD1 ILE A  36     141.398 112.692  83.897  1.00  0.00           H  
ATOM    562 2HD1 ILE A  36     139.971 111.746  84.375  1.00  0.00           H  
ATOM    563 3HD1 ILE A  36     139.772 113.272  83.481  1.00  0.00           H  
ATOM    564  N   THR A  37     140.828 113.677  88.909  1.00  0.00           N  
ATOM    565  CA  THR A  37     141.508 112.959  89.989  1.00  0.00           C  
ATOM    566  C   THR A  37     140.556 112.653  91.143  1.00  0.00           C  
ATOM    567  O   THR A  37     139.889 113.558  91.641  1.00  0.00           O  
ATOM    568  CB  THR A  37     142.707 113.766  90.522  1.00  0.00           C  
ATOM    569  OG1 THR A  37     143.646 113.980  89.468  1.00  0.00           O  
ATOM    570  CG2 THR A  37     143.382 113.023  91.658  1.00  0.00           C  
ATOM    571  H   THR A  37     141.259 114.509  88.521  1.00  0.00           H  
ATOM    572  HA  THR A  37     141.881 112.026  89.587  1.00  0.00           H  
ATOM    573  HB  THR A  37     142.356 114.728  90.886  1.00  0.00           H  
ATOM    574  HG1 THR A  37     144.008 113.136  89.190  1.00  0.00           H  
ATOM    575 1HG2 THR A  37     144.222 113.612  92.027  1.00  0.00           H  
ATOM    576 2HG2 THR A  37     142.671 112.863  92.463  1.00  0.00           H  
ATOM    577 3HG2 THR A  37     143.749 112.059  91.300  1.00  0.00           H  
ATOM    578  N   PRO A  38     140.487 111.393  91.586  1.00  0.00           N  
ATOM    579  CA  PRO A  38     139.668 110.890  92.659  1.00  0.00           C  
ATOM    580  C   PRO A  38     139.946 111.624  93.930  1.00  0.00           C  
ATOM    581  O   PRO A  38     141.077 112.062  94.167  1.00  0.00           O  
ATOM    582  CB  PRO A  38     140.047 109.422  92.741  1.00  0.00           C  
ATOM    583  CG  PRO A  38     140.413 109.062  91.344  1.00  0.00           C  
ATOM    584  CD  PRO A  38     141.034 110.300  90.767  1.00  0.00           C  
ATOM    585  HA  PRO A  38     138.603 111.013  92.377  1.00  0.00           H  
ATOM    586 1HB  PRO A  38     140.874 109.284  93.452  1.00  0.00           H  
ATOM    587 2HB  PRO A  38     139.195 108.835  93.120  1.00  0.00           H  
ATOM    588 1HG  PRO A  38     141.106 108.206  91.347  1.00  0.00           H  
ATOM    589 2HG  PRO A  38     139.521 108.743  90.790  1.00  0.00           H  
ATOM    590 1HD  PRO A  38     142.127 110.268  90.858  1.00  0.00           H  
ATOM    591 2HD  PRO A  38     140.712 110.417  89.720  1.00  0.00           H  
ATOM    592  N   VAL A  39     138.935 111.776  94.753  1.00  0.00           N  
ATOM    593  CA  VAL A  39     139.078 112.507  95.992  1.00  0.00           C  
ATOM    594  C   VAL A  39     139.454 111.598  97.123  1.00  0.00           C  
ATOM    595  O   VAL A  39     138.659 110.764  97.547  1.00  0.00           O  
ATOM    596  CB  VAL A  39     137.780 113.234  96.317  1.00  0.00           C  
ATOM    597  CG1 VAL A  39     137.895 113.960  97.637  1.00  0.00           C  
ATOM    598  CG2 VAL A  39     137.473 114.209  95.203  1.00  0.00           C  
ATOM    599  H   VAL A  39     138.034 111.368  94.513  1.00  0.00           H  
ATOM    600  HA  VAL A  39     139.870 113.248  95.863  1.00  0.00           H  
ATOM    601  HB  VAL A  39     136.971 112.509  96.408  1.00  0.00           H  
ATOM    602 1HG1 VAL A  39     136.956 114.470  97.854  1.00  0.00           H  
ATOM    603 2HG1 VAL A  39     138.108 113.244  98.427  1.00  0.00           H  
ATOM    604 3HG1 VAL A  39     138.701 114.693  97.580  1.00  0.00           H  
ATOM    605 1HG2 VAL A  39     136.540 114.728  95.421  1.00  0.00           H  
ATOM    606 2HG2 VAL A  39     138.281 114.936  95.121  1.00  0.00           H  
ATOM    607 3HG2 VAL A  39     137.375 113.667  94.263  1.00  0.00           H  
ATOM    608  N   ARG A  40     140.667 111.772  97.638  1.00  0.00           N  
ATOM    609  CA  ARG A  40     141.143 110.938  98.728  1.00  0.00           C  
ATOM    610  C   ARG A  40     140.492 111.337 100.040  1.00  0.00           C  
ATOM    611  O   ARG A  40     140.312 110.506 100.927  1.00  0.00           O  
ATOM    612  CB  ARG A  40     142.646 111.008  98.822  1.00  0.00           C  
ATOM    613  CG  ARG A  40     143.360 110.354  97.645  1.00  0.00           C  
ATOM    614  CD  ARG A  40     144.818 110.581  97.686  1.00  0.00           C  
ATOM    615  NE  ARG A  40     145.135 111.976  97.485  1.00  0.00           N  
ATOM    616  CZ  ARG A  40     146.329 112.533  97.738  1.00  0.00           C  
ATOM    617  NH1 ARG A  40     147.330 111.806  98.166  1.00  0.00           N  
ATOM    618  NH2 ARG A  40     146.504 113.820  97.570  1.00  0.00           N  
ATOM    619  H   ARG A  40     141.276 112.482  97.252  1.00  0.00           H  
ATOM    620  HA  ARG A  40     140.869 109.909  98.515  1.00  0.00           H  
ATOM    621 1HB  ARG A  40     142.966 112.047  98.876  1.00  0.00           H  
ATOM    622 2HB  ARG A  40     142.980 110.510  99.732  1.00  0.00           H  
ATOM    623 1HG  ARG A  40     143.182 109.279  97.665  1.00  0.00           H  
ATOM    624 2HG  ARG A  40     142.975 110.768  96.713  1.00  0.00           H  
ATOM    625 1HD  ARG A  40     145.209 110.278  98.656  1.00  0.00           H  
ATOM    626 2HD  ARG A  40     145.301 110.003  96.900  1.00  0.00           H  
ATOM    627  HE  ARG A  40     144.395 112.584  97.158  1.00  0.00           H  
ATOM    628 1HH1 ARG A  40     147.216 110.811  98.296  1.00  0.00           H  
ATOM    629 2HH1 ARG A  40     148.210 112.255  98.389  1.00  0.00           H  
ATOM    630 1HH2 ARG A  40     145.745 114.400  97.242  1.00  0.00           H  
ATOM    631 2HH2 ARG A  40     147.401 114.228  97.791  1.00  0.00           H  
ATOM    632  N   GLY A  41     140.039 112.582 100.117  1.00  0.00           N  
ATOM    633  CA  GLY A  41     139.225 113.022 101.228  1.00  0.00           C  
ATOM    634  C   GLY A  41     140.038 113.389 102.429  1.00  0.00           C  
ATOM    635  O   GLY A  41     139.615 113.154 103.559  1.00  0.00           O  
ATOM    636  H   GLY A  41     140.283 113.249  99.398  1.00  0.00           H  
ATOM    637 1HA  GLY A  41     138.631 113.871 100.917  1.00  0.00           H  
ATOM    638 2HA  GLY A  41     138.525 112.232 101.494  1.00  0.00           H  
ATOM    639  N   LEU A  42     141.181 114.014 102.197  1.00  0.00           N  
ATOM    640  CA  LEU A  42     142.077 114.377 103.279  1.00  0.00           C  
ATOM    641  C   LEU A  42     141.452 115.306 104.296  1.00  0.00           C  
ATOM    642  O   LEU A  42     141.807 115.258 105.472  1.00  0.00           O  
ATOM    643  CB  LEU A  42     143.335 115.003 102.725  1.00  0.00           C  
ATOM    644  CG  LEU A  42     144.276 114.030 102.047  1.00  0.00           C  
ATOM    645  CD1 LEU A  42     145.384 114.787 101.362  1.00  0.00           C  
ATOM    646  CD2 LEU A  42     144.843 113.100 103.097  1.00  0.00           C  
ATOM    647  H   LEU A  42     141.449 114.215 101.241  1.00  0.00           H  
ATOM    648  HA  LEU A  42     142.362 113.463 103.794  1.00  0.00           H  
ATOM    649 1HB  LEU A  42     143.060 115.764 101.999  1.00  0.00           H  
ATOM    650 2HB  LEU A  42     143.878 115.481 103.540  1.00  0.00           H  
ATOM    651  HG  LEU A  42     143.737 113.454 101.294  1.00  0.00           H  
ATOM    652 1HD1 LEU A  42     146.059 114.083 100.878  1.00  0.00           H  
ATOM    653 2HD1 LEU A  42     144.958 115.456 100.614  1.00  0.00           H  
ATOM    654 3HD1 LEU A  42     145.933 115.368 102.101  1.00  0.00           H  
ATOM    655 1HD2 LEU A  42     145.526 112.403 102.625  1.00  0.00           H  
ATOM    656 2HD2 LEU A  42     145.382 113.681 103.845  1.00  0.00           H  
ATOM    657 3HD2 LEU A  42     144.034 112.551 103.577  1.00  0.00           H  
ATOM    658  N   GLU A  43     140.502 116.133 103.878  1.00  0.00           N  
ATOM    659  CA  GLU A  43     139.865 117.001 104.841  1.00  0.00           C  
ATOM    660  C   GLU A  43     139.168 116.176 105.903  1.00  0.00           C  
ATOM    661  O   GLU A  43     139.179 116.532 107.078  1.00  0.00           O  
ATOM    662  CB  GLU A  43     138.865 117.959 104.184  1.00  0.00           C  
ATOM    663  CG  GLU A  43     139.501 119.067 103.355  1.00  0.00           C  
ATOM    664  CD  GLU A  43     138.496 120.002 102.719  1.00  0.00           C  
ATOM    665  OE1 GLU A  43     137.924 119.625 101.730  1.00  0.00           O  
ATOM    666  OE2 GLU A  43     138.590 121.179 102.980  1.00  0.00           O  
ATOM    667  H   GLU A  43     140.205 116.149 102.901  1.00  0.00           H  
ATOM    668  HA  GLU A  43     140.639 117.588 105.328  1.00  0.00           H  
ATOM    669 1HB  GLU A  43     138.195 117.396 103.532  1.00  0.00           H  
ATOM    670 2HB  GLU A  43     138.253 118.427 104.955  1.00  0.00           H  
ATOM    671 1HG  GLU A  43     140.163 119.648 103.996  1.00  0.00           H  
ATOM    672 2HG  GLU A  43     140.105 118.612 102.576  1.00  0.00           H  
ATOM    673  N   LYS A  44     138.584 115.057 105.498  1.00  0.00           N  
ATOM    674  CA  LYS A  44     137.834 114.234 106.409  1.00  0.00           C  
ATOM    675  C   LYS A  44     138.731 113.285 107.146  1.00  0.00           C  
ATOM    676  O   LYS A  44     138.550 113.055 108.340  1.00  0.00           O  
ATOM    677  CB  LYS A  44     136.777 113.455 105.654  1.00  0.00           C  
ATOM    678  CG  LYS A  44     135.732 114.321 104.983  1.00  0.00           C  
ATOM    679  CD  LYS A  44     134.960 115.139 105.999  1.00  0.00           C  
ATOM    680  CE  LYS A  44     133.855 115.947 105.334  1.00  0.00           C  
ATOM    681  NZ  LYS A  44     133.101 116.770 106.318  1.00  0.00           N  
ATOM    682  H   LYS A  44     138.659 114.770 104.531  1.00  0.00           H  
ATOM    683  HA  LYS A  44     137.344 114.875 107.144  1.00  0.00           H  
ATOM    684 1HB  LYS A  44     137.252 112.846 104.886  1.00  0.00           H  
ATOM    685 2HB  LYS A  44     136.264 112.781 106.339  1.00  0.00           H  
ATOM    686 1HG  LYS A  44     136.212 114.992 104.270  1.00  0.00           H  
ATOM    687 2HG  LYS A  44     135.036 113.684 104.446  1.00  0.00           H  
ATOM    688 1HD  LYS A  44     134.518 114.473 106.741  1.00  0.00           H  
ATOM    689 2HD  LYS A  44     135.639 115.823 106.510  1.00  0.00           H  
ATOM    690 1HE  LYS A  44     134.292 116.605 104.584  1.00  0.00           H  
ATOM    691 2HE  LYS A  44     133.162 115.269 104.838  1.00  0.00           H  
ATOM    692 1HZ  LYS A  44     132.377 117.291 105.840  1.00  0.00           H  
ATOM    693 2HZ  LYS A  44     132.678 116.166 107.009  1.00  0.00           H  
ATOM    694 3HZ  LYS A  44     133.731 117.413 106.774  1.00  0.00           H  
ATOM    695  N   MET A  45     139.749 112.794 106.459  1.00  0.00           N  
ATOM    696  CA  MET A  45     140.701 111.874 107.048  1.00  0.00           C  
ATOM    697  C   MET A  45     141.369 112.484 108.265  1.00  0.00           C  
ATOM    698  O   MET A  45     141.556 111.815 109.278  1.00  0.00           O  
ATOM    699  CB  MET A  45     141.713 111.477 105.995  1.00  0.00           C  
ATOM    700  CG  MET A  45     141.107 110.616 104.899  1.00  0.00           C  
ATOM    701  SD  MET A  45     142.180 110.403 103.475  1.00  0.00           S  
ATOM    702  CE  MET A  45     143.414 109.314 104.130  1.00  0.00           C  
ATOM    703  H   MET A  45     139.849 113.038 105.482  1.00  0.00           H  
ATOM    704  HA  MET A  45     140.166 110.983 107.374  1.00  0.00           H  
ATOM    705 1HB  MET A  45     142.138 112.365 105.538  1.00  0.00           H  
ATOM    706 2HB  MET A  45     142.527 110.917 106.456  1.00  0.00           H  
ATOM    707 1HG  MET A  45     140.882 109.632 105.307  1.00  0.00           H  
ATOM    708 2HG  MET A  45     140.173 111.061 104.563  1.00  0.00           H  
ATOM    709 1HE  MET A  45     144.136 109.082 103.354  1.00  0.00           H  
ATOM    710 2HE  MET A  45     143.914 109.795 104.966  1.00  0.00           H  
ATOM    711 3HE  MET A  45     142.948 108.398 104.467  1.00  0.00           H  
ATOM    712  N   VAL A  46     141.685 113.771 108.181  1.00  0.00           N  
ATOM    713  CA  VAL A  46     142.263 114.489 109.302  1.00  0.00           C  
ATOM    714  C   VAL A  46     141.301 114.627 110.480  1.00  0.00           C  
ATOM    715  O   VAL A  46     141.705 114.450 111.632  1.00  0.00           O  
ATOM    716  CB  VAL A  46     142.730 115.879 108.867  1.00  0.00           C  
ATOM    717  CG1 VAL A  46     143.126 116.691 110.077  1.00  0.00           C  
ATOM    718  CG2 VAL A  46     143.912 115.747 107.922  1.00  0.00           C  
ATOM    719  H   VAL A  46     141.536 114.264 107.308  1.00  0.00           H  
ATOM    720  HA  VAL A  46     143.138 113.931 109.642  1.00  0.00           H  
ATOM    721  HB  VAL A  46     141.910 116.395 108.368  1.00  0.00           H  
ATOM    722 1HG1 VAL A  46     143.446 117.684 109.762  1.00  0.00           H  
ATOM    723 2HG1 VAL A  46     142.273 116.780 110.746  1.00  0.00           H  
ATOM    724 3HG1 VAL A  46     143.944 116.193 110.597  1.00  0.00           H  
ATOM    725 1HG2 VAL A  46     144.239 116.738 107.607  1.00  0.00           H  
ATOM    726 2HG2 VAL A  46     144.731 115.241 108.434  1.00  0.00           H  
ATOM    727 3HG2 VAL A  46     143.620 115.167 107.049  1.00  0.00           H  
ATOM    728  N   THR A  47     140.027 114.952 110.204  1.00  0.00           N  
ATOM    729  CA  THR A  47     139.096 115.192 111.304  1.00  0.00           C  
ATOM    730  C   THR A  47     138.919 113.976 112.169  1.00  0.00           C  
ATOM    731  O   THR A  47     138.941 112.845 111.692  1.00  0.00           O  
ATOM    732  CB  THR A  47     137.713 115.639 110.810  1.00  0.00           C  
ATOM    733  OG1 THR A  47     137.142 114.630 109.960  1.00  0.00           O  
ATOM    734  CG2 THR A  47     137.816 116.947 110.059  1.00  0.00           C  
ATOM    735  H   THR A  47     139.727 115.099 109.240  1.00  0.00           H  
ATOM    736  HA  THR A  47     139.499 115.984 111.926  1.00  0.00           H  
ATOM    737  HB  THR A  47     137.054 115.781 111.666  1.00  0.00           H  
ATOM    738  HG1 THR A  47     137.823 114.242 109.400  1.00  0.00           H  
ATOM    739 1HG2 THR A  47     136.826 117.253 109.722  1.00  0.00           H  
ATOM    740 2HG2 THR A  47     138.229 117.712 110.716  1.00  0.00           H  
ATOM    741 3HG2 THR A  47     138.466 116.821 109.204  1.00  0.00           H  
ATOM    742  N   GLY A  48     138.729 114.214 113.454  1.00  0.00           N  
ATOM    743  CA  GLY A  48     138.531 113.148 114.417  1.00  0.00           C  
ATOM    744  C   GLY A  48     139.853 112.627 114.996  1.00  0.00           C  
ATOM    745  O   GLY A  48     139.847 111.835 115.938  1.00  0.00           O  
ATOM    746  H   GLY A  48     138.711 115.173 113.772  1.00  0.00           H  
ATOM    747 1HA  GLY A  48     137.897 113.509 115.227  1.00  0.00           H  
ATOM    748 2HA  GLY A  48     137.997 112.327 113.942  1.00  0.00           H  
ATOM    749  N   LYS A  49     140.981 113.065 114.437  1.00  0.00           N  
ATOM    750  CA  LYS A  49     142.271 112.601 114.914  1.00  0.00           C  
ATOM    751  C   LYS A  49     142.958 113.660 115.735  1.00  0.00           C  
ATOM    752  O   LYS A  49     142.574 114.823 115.707  1.00  0.00           O  
ATOM    753  CB  LYS A  49     143.144 112.184 113.744  1.00  0.00           C  
ATOM    754  CG  LYS A  49     142.595 111.003 112.965  1.00  0.00           C  
ATOM    755  CD  LYS A  49     143.547 110.556 111.877  1.00  0.00           C  
ATOM    756  CE  LYS A  49     142.972 109.389 111.095  1.00  0.00           C  
ATOM    757  NZ  LYS A  49     142.763 108.198 111.961  1.00  0.00           N  
ATOM    758  H   LYS A  49     140.957 113.703 113.651  1.00  0.00           H  
ATOM    759  HA  LYS A  49     142.113 111.732 115.555  1.00  0.00           H  
ATOM    760 1HB  LYS A  49     143.258 113.021 113.057  1.00  0.00           H  
ATOM    761 2HB  LYS A  49     144.138 111.918 114.108  1.00  0.00           H  
ATOM    762 1HG  LYS A  49     142.419 110.173 113.647  1.00  0.00           H  
ATOM    763 2HG  LYS A  49     141.643 111.282 112.509  1.00  0.00           H  
ATOM    764 1HD  LYS A  49     143.740 111.386 111.195  1.00  0.00           H  
ATOM    765 2HD  LYS A  49     144.489 110.249 112.326  1.00  0.00           H  
ATOM    766 1HE  LYS A  49     142.019 109.680 110.660  1.00  0.00           H  
ATOM    767 2HE  LYS A  49     143.657 109.123 110.290  1.00  0.00           H  
ATOM    768 1HZ  LYS A  49     142.382 107.443 111.409  1.00  0.00           H  
ATOM    769 2HZ  LYS A  49     143.646 107.911 112.360  1.00  0.00           H  
ATOM    770 3HZ  LYS A  49     142.119 108.430 112.703  1.00  0.00           H  
ATOM    771  N   ALA A  50     143.957 113.259 116.496  1.00  0.00           N  
ATOM    772  CA  ALA A  50     144.681 114.204 117.324  1.00  0.00           C  
ATOM    773  C   ALA A  50     145.639 115.027 116.476  1.00  0.00           C  
ATOM    774  O   ALA A  50     146.397 114.467 115.694  1.00  0.00           O  
ATOM    775  CB  ALA A  50     145.435 113.473 118.414  1.00  0.00           C  
ATOM    776  H   ALA A  50     144.229 112.287 116.493  1.00  0.00           H  
ATOM    777  HA  ALA A  50     143.956 114.868 117.774  1.00  0.00           H  
ATOM    778 1HB  ALA A  50     145.954 114.191 119.048  1.00  0.00           H  
ATOM    779 2HB  ALA A  50     144.732 112.901 119.020  1.00  0.00           H  
ATOM    780 3HB  ALA A  50     146.160 112.797 117.964  1.00  0.00           H  
ATOM    781  N   PRO A  51     145.586 116.364 116.620  1.00  0.00           N  
ATOM    782  CA  PRO A  51     146.433 117.349 115.905  1.00  0.00           C  
ATOM    783  C   PRO A  51     147.708 116.770 115.322  1.00  0.00           C  
ATOM    784  O   PRO A  51     147.961 116.923 114.136  1.00  0.00           O  
ATOM    785  CB  PRO A  51     146.778 118.383 116.977  1.00  0.00           C  
ATOM    786  CG  PRO A  51     145.684 118.291 117.938  1.00  0.00           C  
ATOM    787  CD  PRO A  51     145.391 116.836 118.005  1.00  0.00           C  
ATOM    788  HA  PRO A  51     145.833 117.814 115.113  1.00  0.00           H  
ATOM    789 1HB  PRO A  51     147.754 118.151 117.426  1.00  0.00           H  
ATOM    790 2HB  PRO A  51     146.863 119.382 116.522  1.00  0.00           H  
ATOM    791 1HG  PRO A  51     145.989 118.712 118.908  1.00  0.00           H  
ATOM    792 2HG  PRO A  51     144.822 118.883 117.592  1.00  0.00           H  
ATOM    793 1HD  PRO A  51     146.095 116.330 118.684  1.00  0.00           H  
ATOM    794 2HD  PRO A  51     144.354 116.691 118.310  1.00  0.00           H  
ATOM    795  N   GLU A  52     148.520 116.117 116.156  1.00  0.00           N  
ATOM    796  CA  GLU A  52     149.820 115.574 115.730  1.00  0.00           C  
ATOM    797  C   GLU A  52     149.798 114.850 114.386  1.00  0.00           C  
ATOM    798  O   GLU A  52     150.778 114.880 113.644  1.00  0.00           O  
ATOM    799  CB  GLU A  52     150.365 114.619 116.783  1.00  0.00           C  
ATOM    800  CG  GLU A  52     151.708 114.016 116.412  1.00  0.00           C  
ATOM    801  CD  GLU A  52     152.798 115.047 116.332  1.00  0.00           C  
ATOM    802  OE1 GLU A  52     152.678 116.057 116.983  1.00  0.00           O  
ATOM    803  OE2 GLU A  52     153.746 114.834 115.609  1.00  0.00           O  
ATOM    804  H   GLU A  52     148.236 116.000 117.118  1.00  0.00           H  
ATOM    805  HA  GLU A  52     150.515 116.407 115.646  1.00  0.00           H  
ATOM    806 1HB  GLU A  52     150.481 115.143 117.732  1.00  0.00           H  
ATOM    807 2HB  GLU A  52     149.660 113.802 116.942  1.00  0.00           H  
ATOM    808 1HG  GLU A  52     151.981 113.269 117.157  1.00  0.00           H  
ATOM    809 2HG  GLU A  52     151.614 113.514 115.451  1.00  0.00           H  
ATOM    810  N   THR A  53     148.708 114.160 114.103  1.00  0.00           N  
ATOM    811  CA  THR A  53     148.544 113.426 112.863  1.00  0.00           C  
ATOM    812  C   THR A  53     148.342 114.333 111.667  1.00  0.00           C  
ATOM    813  O   THR A  53     148.839 114.043 110.579  1.00  0.00           O  
ATOM    814  CB  THR A  53     147.370 112.454 112.969  1.00  0.00           C  
ATOM    815  OG1 THR A  53     147.641 111.494 113.989  1.00  0.00           O  
ATOM    816  CG2 THR A  53     147.162 111.750 111.662  1.00  0.00           C  
ATOM    817  H   THR A  53     147.945 114.172 114.760  1.00  0.00           H  
ATOM    818  HA  THR A  53     149.448 112.844 112.690  1.00  0.00           H  
ATOM    819  HB  THR A  53     146.464 112.999 113.234  1.00  0.00           H  
ATOM    820  HG1 THR A  53     148.475 111.059 113.790  1.00  0.00           H  
ATOM    821 1HG2 THR A  53     146.330 111.057 111.750  1.00  0.00           H  
ATOM    822 2HG2 THR A  53     146.942 112.488 110.899  1.00  0.00           H  
ATOM    823 3HG2 THR A  53     148.064 111.201 111.398  1.00  0.00           H  
ATOM    824  N   ALA A  54     147.592 115.412 111.861  1.00  0.00           N  
ATOM    825  CA  ALA A  54     147.228 116.312 110.771  1.00  0.00           C  
ATOM    826  C   ALA A  54     148.420 116.718 109.876  1.00  0.00           C  
ATOM    827  O   ALA A  54     148.429 116.346 108.706  1.00  0.00           O  
ATOM    828  CB  ALA A  54     146.539 117.551 111.320  1.00  0.00           C  
ATOM    829  H   ALA A  54     147.267 115.623 112.792  1.00  0.00           H  
ATOM    830  HA  ALA A  54     146.510 115.783 110.133  1.00  0.00           H  
ATOM    831 1HB  ALA A  54     146.217 118.184 110.493  1.00  0.00           H  
ATOM    832 2HB  ALA A  54     145.668 117.251 111.903  1.00  0.00           H  
ATOM    833 3HB  ALA A  54     147.213 118.108 111.954  1.00  0.00           H  
ATOM    834  N   PRO A  55     149.433 117.478 110.398  1.00  0.00           N  
ATOM    835  CA  PRO A  55     150.588 117.977 109.653  1.00  0.00           C  
ATOM    836  C   PRO A  55     151.391 116.865 108.945  1.00  0.00           C  
ATOM    837  O   PRO A  55     152.274 117.166 108.157  1.00  0.00           O  
ATOM    838  CB  PRO A  55     151.448 118.609 110.722  1.00  0.00           C  
ATOM    839  CG  PRO A  55     151.192 117.814 111.926  1.00  0.00           C  
ATOM    840  CD  PRO A  55     149.762 117.399 111.829  1.00  0.00           C  
ATOM    841  HA  PRO A  55     150.253 118.731 108.930  1.00  0.00           H  
ATOM    842 1HB  PRO A  55     152.505 118.582 110.416  1.00  0.00           H  
ATOM    843 2HB  PRO A  55     151.177 119.666 110.846  1.00  0.00           H  
ATOM    844 1HG  PRO A  55     151.866 116.946 111.947  1.00  0.00           H  
ATOM    845 2HG  PRO A  55     151.408 118.406 112.824  1.00  0.00           H  
ATOM    846 1HD  PRO A  55     149.695 116.389 112.181  1.00  0.00           H  
ATOM    847 2HD  PRO A  55     149.133 118.084 112.414  1.00  0.00           H  
ATOM    848  N   VAL A  56     151.089 115.596 109.235  1.00  0.00           N  
ATOM    849  CA  VAL A  56     151.714 114.498 108.522  1.00  0.00           C  
ATOM    850  C   VAL A  56     150.846 114.094 107.353  1.00  0.00           C  
ATOM    851  O   VAL A  56     151.321 113.968 106.230  1.00  0.00           O  
ATOM    852  CB  VAL A  56     151.906 113.286 109.436  1.00  0.00           C  
ATOM    853  CG1 VAL A  56     152.456 112.113 108.637  1.00  0.00           C  
ATOM    854  CG2 VAL A  56     152.845 113.648 110.568  1.00  0.00           C  
ATOM    855  H   VAL A  56     150.393 115.374 109.929  1.00  0.00           H  
ATOM    856  HA  VAL A  56     152.682 114.822 108.146  1.00  0.00           H  
ATOM    857  HB  VAL A  56     150.946 112.980 109.842  1.00  0.00           H  
ATOM    858 1HG1 VAL A  56     152.581 111.249 109.295  1.00  0.00           H  
ATOM    859 2HG1 VAL A  56     151.767 111.862 107.836  1.00  0.00           H  
ATOM    860 3HG1 VAL A  56     153.425 112.385 108.216  1.00  0.00           H  
ATOM    861 1HG2 VAL A  56     152.973 112.781 111.218  1.00  0.00           H  
ATOM    862 2HG2 VAL A  56     153.810 113.939 110.158  1.00  0.00           H  
ATOM    863 3HG2 VAL A  56     152.423 114.471 111.140  1.00  0.00           H  
ATOM    864  N   MET A  57     149.568 113.921 107.622  1.00  0.00           N  
ATOM    865  CA  MET A  57     148.621 113.493 106.606  1.00  0.00           C  
ATOM    866  C   MET A  57     148.511 114.493 105.477  1.00  0.00           C  
ATOM    867  O   MET A  57     148.409 114.112 104.308  1.00  0.00           O  
ATOM    868  CB  MET A  57     147.270 113.296 107.252  1.00  0.00           C  
ATOM    869  CG  MET A  57     147.233 112.158 108.241  1.00  0.00           C  
ATOM    870  SD  MET A  57     147.562 110.565 107.505  1.00  0.00           S  
ATOM    871  CE  MET A  57     146.014 110.303 106.664  1.00  0.00           C  
ATOM    872  H   MET A  57     149.240 114.063 108.568  1.00  0.00           H  
ATOM    873  HA  MET A  57     148.957 112.552 106.191  1.00  0.00           H  
ATOM    874 1HB  MET A  57     146.981 114.203 107.776  1.00  0.00           H  
ATOM    875 2HB  MET A  57     146.517 113.102 106.485  1.00  0.00           H  
ATOM    876 1HG  MET A  57     147.978 112.335 109.015  1.00  0.00           H  
ATOM    877 2HG  MET A  57     146.252 112.122 108.715  1.00  0.00           H  
ATOM    878 1HE  MET A  57     146.035 109.339 106.160  1.00  0.00           H  
ATOM    879 2HE  MET A  57     145.201 110.314 107.391  1.00  0.00           H  
ATOM    880 3HE  MET A  57     145.857 111.095 105.931  1.00  0.00           H  
ATOM    881  N   VAL A  58     148.579 115.774 105.803  1.00  0.00           N  
ATOM    882  CA  VAL A  58     148.425 116.810 104.805  1.00  0.00           C  
ATOM    883  C   VAL A  58     149.640 116.942 103.917  1.00  0.00           C  
ATOM    884  O   VAL A  58     149.592 117.608 102.888  1.00  0.00           O  
ATOM    885  CB  VAL A  58     148.155 118.135 105.461  1.00  0.00           C  
ATOM    886  CG1 VAL A  58     146.895 118.045 106.298  1.00  0.00           C  
ATOM    887  CG2 VAL A  58     149.353 118.523 106.286  1.00  0.00           C  
ATOM    888  H   VAL A  58     148.696 116.041 106.772  1.00  0.00           H  
ATOM    889  HA  VAL A  58     147.569 116.551 104.180  1.00  0.00           H  
ATOM    890  HB  VAL A  58     147.981 118.890 104.696  1.00  0.00           H  
ATOM    891 1HG1 VAL A  58     146.695 119.006 106.764  1.00  0.00           H  
ATOM    892 2HG1 VAL A  58     146.056 117.772 105.659  1.00  0.00           H  
ATOM    893 3HG1 VAL A  58     147.020 117.290 107.070  1.00  0.00           H  
ATOM    894 1HG2 VAL A  58     149.177 119.483 106.757  1.00  0.00           H  
ATOM    895 2HG2 VAL A  58     149.524 117.769 107.048  1.00  0.00           H  
ATOM    896 3HG2 VAL A  58     150.230 118.592 105.642  1.00  0.00           H  
ATOM    897  N   GLN A  59     150.722 116.263 104.263  1.00  0.00           N  
ATOM    898  CA  GLN A  59     151.891 116.294 103.439  1.00  0.00           C  
ATOM    899  C   GLN A  59     151.715 115.451 102.227  1.00  0.00           C  
ATOM    900  O   GLN A  59     152.569 115.442 101.356  1.00  0.00           O  
ATOM    901  CB  GLN A  59     153.060 115.813 104.184  1.00  0.00           C  
ATOM    902  CG  GLN A  59     153.461 116.691 105.254  1.00  0.00           C  
ATOM    903  CD  GLN A  59     154.551 116.107 106.050  1.00  0.00           C  
ATOM    904  OE1 GLN A  59     154.807 114.893 106.014  1.00  0.00           O  
ATOM    905  NE2 GLN A  59     155.241 116.973 106.768  1.00  0.00           N  
ATOM    906  H   GLN A  59     150.747 115.713 105.113  1.00  0.00           H  
ATOM    907  HA  GLN A  59     152.065 117.322 103.115  1.00  0.00           H  
ATOM    908 1HB  GLN A  59     152.828 114.856 104.631  1.00  0.00           H  
ATOM    909 2HB  GLN A  59     153.905 115.675 103.509  1.00  0.00           H  
ATOM    910 1HG  GLN A  59     153.811 117.611 104.810  1.00  0.00           H  
ATOM    911 2HG  GLN A  59     152.614 116.881 105.901  1.00  0.00           H  
ATOM    912 1HE2 GLN A  59     156.023 116.662 107.308  1.00  0.00           H  
ATOM    913 2HE2 GLN A  59     155.012 117.946 106.709  1.00  0.00           H  
ATOM    914  N   ARG A  60     150.608 114.748 102.159  1.00  0.00           N  
ATOM    915  CA  ARG A  60     150.358 113.877 101.078  1.00  0.00           C  
ATOM    916  C   ARG A  60     149.348 114.500 100.118  1.00  0.00           C  
ATOM    917  O   ARG A  60     148.916 113.861  99.156  1.00  0.00           O  
ATOM    918  CB  ARG A  60     149.838 112.566 101.611  1.00  0.00           C  
ATOM    919  CG  ARG A  60     150.787 111.871 102.591  1.00  0.00           C  
ATOM    920  CD  ARG A  60     152.099 111.584 101.982  1.00  0.00           C  
ATOM    921  NE  ARG A  60     153.002 110.894 102.896  1.00  0.00           N  
ATOM    922  CZ  ARG A  60     153.818 111.514 103.766  1.00  0.00           C  
ATOM    923  NH1 ARG A  60     153.763 112.807 103.870  1.00  0.00           N  
ATOM    924  NH2 ARG A  60     154.666 110.835 104.507  1.00  0.00           N  
ATOM    925  H   ARG A  60     149.938 114.772 102.913  1.00  0.00           H  
ATOM    926  HA  ARG A  60     151.291 113.697 100.545  1.00  0.00           H  
ATOM    927 1HB  ARG A  60     148.889 112.725 102.120  1.00  0.00           H  
ATOM    928 2HB  ARG A  60     149.661 111.884 100.782  1.00  0.00           H  
ATOM    929 1HG  ARG A  60     150.947 112.514 103.458  1.00  0.00           H  
ATOM    930 2HG  ARG A  60     150.348 110.931 102.918  1.00  0.00           H  
ATOM    931 1HD  ARG A  60     151.962 110.960 101.105  1.00  0.00           H  
ATOM    932 2HD  ARG A  60     152.569 112.518 101.688  1.00  0.00           H  
ATOM    933  HE  ARG A  60     153.050 109.888 102.840  1.00  0.00           H  
ATOM    934 1HH1 ARG A  60     153.120 113.323 103.291  1.00  0.00           H  
ATOM    935 2HH1 ARG A  60     154.342 113.302 104.545  1.00  0.00           H  
ATOM    936 1HH2 ARG A  60     154.729 109.834 104.415  1.00  0.00           H  
ATOM    937 2HH2 ARG A  60     155.274 111.322 105.147  1.00  0.00           H  
ATOM    938  N   ILE A  61     148.988 115.769 100.367  1.00  0.00           N  
ATOM    939  CA  ILE A  61     148.061 116.474  99.500  1.00  0.00           C  
ATOM    940  C   ILE A  61     148.536 116.456  98.059  1.00  0.00           C  
ATOM    941  O   ILE A  61     147.772 116.102  97.161  1.00  0.00           O  
ATOM    942  CB  ILE A  61     147.810 117.891 100.002  1.00  0.00           C  
ATOM    943  CG1 ILE A  61     146.979 117.848 101.280  1.00  0.00           C  
ATOM    944  CG2 ILE A  61     147.125 118.690  98.963  1.00  0.00           C  
ATOM    945  CD1 ILE A  61     146.895 119.163 102.003  1.00  0.00           C  
ATOM    946  H   ILE A  61     149.357 116.255 101.176  1.00  0.00           H  
ATOM    947  HA  ILE A  61     147.108 115.955  99.533  1.00  0.00           H  
ATOM    948  HB  ILE A  61     148.759 118.365 100.250  1.00  0.00           H  
ATOM    949 1HG1 ILE A  61     145.966 117.538 101.031  1.00  0.00           H  
ATOM    950 2HG1 ILE A  61     147.398 117.107 101.958  1.00  0.00           H  
ATOM    951 1HG2 ILE A  61     146.956 119.703  99.326  1.00  0.00           H  
ATOM    952 2HG2 ILE A  61     147.755 118.719  98.085  1.00  0.00           H  
ATOM    953 3HG2 ILE A  61     146.178 118.227  98.713  1.00  0.00           H  
ATOM    954 1HD1 ILE A  61     146.279 119.049 102.896  1.00  0.00           H  
ATOM    955 2HD1 ILE A  61     147.892 119.480 102.291  1.00  0.00           H  
ATOM    956 3HD1 ILE A  61     146.449 119.911 101.349  1.00  0.00           H  
ATOM    957  N   CYS A  62     149.797 116.759  97.837  1.00  0.00           N  
ATOM    958  CA  CYS A  62     150.380 116.485  96.543  1.00  0.00           C  
ATOM    959  C   CYS A  62     151.879 116.430  96.840  1.00  0.00           C  
ATOM    960  O   CYS A  62     152.321 117.054  97.797  1.00  0.00           O  
ATOM    961  CB  CYS A  62     150.144 117.552  95.476  1.00  0.00           C  
ATOM    962  SG  CYS A  62     151.490 118.685  95.385  1.00  0.00           S  
ATOM    963  H   CYS A  62     150.372 117.120  98.586  1.00  0.00           H  
ATOM    964  HA  CYS A  62     150.039 115.518  96.180  1.00  0.00           H  
ATOM    965 1HB  CYS A  62     150.030 117.089  94.504  1.00  0.00           H  
ATOM    966 2HB  CYS A  62     149.240 118.103  95.698  1.00  0.00           H  
ATOM    967  N   GLY A  63     152.669 115.701  96.078  1.00  0.00           N  
ATOM    968  CA  GLY A  63     154.092 115.564  96.414  1.00  0.00           C  
ATOM    969  C   GLY A  63     154.965 116.727  95.927  1.00  0.00           C  
ATOM    970  O   GLY A  63     156.155 116.788  96.240  1.00  0.00           O  
ATOM    971  H   GLY A  63     152.290 115.224  95.267  1.00  0.00           H  
ATOM    972 1HA  GLY A  63     154.191 115.478  97.492  1.00  0.00           H  
ATOM    973 2HA  GLY A  63     154.464 114.639  96.004  1.00  0.00           H  
ATOM    974  N   VAL A  64     154.376 117.640  95.187  1.00  0.00           N  
ATOM    975  CA  VAL A  64     155.077 118.790  94.653  1.00  0.00           C  
ATOM    976  C   VAL A  64     155.214 119.955  95.655  1.00  0.00           C  
ATOM    977  O   VAL A  64     156.233 120.645  95.663  1.00  0.00           O  
ATOM    978  CB  VAL A  64     154.382 119.278  93.398  1.00  0.00           C  
ATOM    979  CG1 VAL A  64     155.020 120.555  92.920  1.00  0.00           C  
ATOM    980  CG2 VAL A  64     154.467 118.205  92.331  1.00  0.00           C  
ATOM    981  H   VAL A  64     153.406 117.517  94.954  1.00  0.00           H  
ATOM    982  HA  VAL A  64     156.081 118.466  94.373  1.00  0.00           H  
ATOM    983  HB  VAL A  64     153.340 119.494  93.621  1.00  0.00           H  
ATOM    984 1HG1 VAL A  64     154.506 120.895  92.024  1.00  0.00           H  
ATOM    985 2HG1 VAL A  64     154.941 121.314  93.697  1.00  0.00           H  
ATOM    986 3HG1 VAL A  64     156.070 120.374  92.691  1.00  0.00           H  
ATOM    987 1HG2 VAL A  64     153.961 118.549  91.429  1.00  0.00           H  
ATOM    988 2HG2 VAL A  64     155.512 117.997  92.105  1.00  0.00           H  
ATOM    989 3HG2 VAL A  64     153.986 117.296  92.692  1.00  0.00           H  
ATOM    990  N   CYS A  65     154.176 120.178  96.478  1.00  0.00           N  
ATOM    991  CA  CYS A  65     154.145 121.296  97.447  1.00  0.00           C  
ATOM    992  C   CYS A  65     153.846 120.846  98.878  1.00  0.00           C  
ATOM    993  O   CYS A  65     153.161 121.587  99.594  1.00  0.00           O  
ATOM    994  CB  CYS A  65     152.996 122.258  97.097  1.00  0.00           C  
ATOM    995  SG  CYS A  65     151.506 121.301  97.182  1.00  0.00           S  
ATOM    996  H   CYS A  65     153.393 119.551  96.440  1.00  0.00           H  
ATOM    997  HA  CYS A  65     155.071 121.819  97.423  1.00  0.00           H  
ATOM    998 1HB  CYS A  65     152.941 123.081  97.806  1.00  0.00           H  
ATOM    999 2HB  CYS A  65     153.113 122.660  96.090  1.00  0.00           H  
ATOM   1000  N   PRO A  66     154.303 119.669  99.323  1.00  0.00           N  
ATOM   1001  CA  PRO A  66     154.056 119.135 100.653  1.00  0.00           C  
ATOM   1002  C   PRO A  66     154.506 120.086 101.761  1.00  0.00           C  
ATOM   1003  O   PRO A  66     153.942 120.079 102.853  1.00  0.00           O  
ATOM   1004  CB  PRO A  66     154.913 117.892 100.689  1.00  0.00           C  
ATOM   1005  CG  PRO A  66     156.097 118.239  99.856  1.00  0.00           C  
ATOM   1006  CD  PRO A  66     155.592 119.181  98.809  1.00  0.00           C  
ATOM   1007  HA  PRO A  66     152.988 118.889 100.757  1.00  0.00           H  
ATOM   1008 1HB  PRO A  66     155.173 117.646 101.726  1.00  0.00           H  
ATOM   1009 2HB  PRO A  66     154.348 117.038 100.287  1.00  0.00           H  
ATOM   1010 1HG  PRO A  66     156.883 118.686 100.481  1.00  0.00           H  
ATOM   1011 2HG  PRO A  66     156.526 117.327  99.417  1.00  0.00           H  
ATOM   1012 1HD  PRO A  66     156.286 120.021  98.663  1.00  0.00           H  
ATOM   1013 2HD  PRO A  66     155.437 118.618  97.889  1.00  0.00           H  
ATOM   1014  N   ILE A  67     155.564 120.848 101.506  1.00  0.00           N  
ATOM   1015  CA  ILE A  67     156.092 121.774 102.484  1.00  0.00           C  
ATOM   1016  C   ILE A  67     155.126 122.911 102.821  1.00  0.00           C  
ATOM   1017  O   ILE A  67     154.971 123.252 103.993  1.00  0.00           O  
ATOM   1018  CB  ILE A  67     157.453 122.310 102.042  1.00  0.00           C  
ATOM   1019  CG1 ILE A  67     158.475 121.187 102.115  1.00  0.00           C  
ATOM   1020  CG2 ILE A  67     157.858 123.492 102.900  1.00  0.00           C  
ATOM   1021  CD1 ILE A  67     159.770 121.482 101.440  1.00  0.00           C  
ATOM   1022  H   ILE A  67     156.004 120.807 100.604  1.00  0.00           H  
ATOM   1023  HA  ILE A  67     156.256 121.218 103.396  1.00  0.00           H  
ATOM   1024  HB  ILE A  67     157.413 122.613 101.003  1.00  0.00           H  
ATOM   1025 1HG1 ILE A  67     158.689 120.975 103.159  1.00  0.00           H  
ATOM   1026 2HG1 ILE A  67     158.053 120.287 101.667  1.00  0.00           H  
ATOM   1027 1HG2 ILE A  67     158.819 123.867 102.560  1.00  0.00           H  
ATOM   1028 2HG2 ILE A  67     157.113 124.281 102.810  1.00  0.00           H  
ATOM   1029 3HG2 ILE A  67     157.932 123.180 103.942  1.00  0.00           H  
ATOM   1030 1HD1 ILE A  67     160.429 120.628 101.549  1.00  0.00           H  
ATOM   1031 2HD1 ILE A  67     159.597 121.667 100.386  1.00  0.00           H  
ATOM   1032 3HD1 ILE A  67     160.229 122.357 101.893  1.00  0.00           H  
ATOM   1033  N   PRO A  68     154.462 123.496 101.814  1.00  0.00           N  
ATOM   1034  CA  PRO A  68     153.488 124.531 102.027  1.00  0.00           C  
ATOM   1035  C   PRO A  68     152.313 124.034 102.802  1.00  0.00           C  
ATOM   1036  O   PRO A  68     151.775 124.747 103.644  1.00  0.00           O  
ATOM   1037  CB  PRO A  68     153.122 124.940 100.635  1.00  0.00           C  
ATOM   1038  CG  PRO A  68     154.400 124.850  99.889  1.00  0.00           C  
ATOM   1039  CD  PRO A  68     155.211 123.799 100.590  1.00  0.00           C  
ATOM   1040  HA  PRO A  68     153.967 125.365 102.556  1.00  0.00           H  
ATOM   1041 1HB  PRO A  68     152.344 124.273 100.239  1.00  0.00           H  
ATOM   1042 2HB  PRO A  68     152.704 125.956 100.645  1.00  0.00           H  
ATOM   1043 1HG  PRO A  68     154.201 124.587  98.841  1.00  0.00           H  
ATOM   1044 2HG  PRO A  68     154.899 125.827  99.876  1.00  0.00           H  
ATOM   1045 1HD  PRO A  68     155.310 122.904  99.965  1.00  0.00           H  
ATOM   1046 2HD  PRO A  68     156.187 124.225 100.842  1.00  0.00           H  
ATOM   1047  N   HIS A  69     151.937 122.787 102.565  1.00  0.00           N  
ATOM   1048  CA  HIS A  69     150.807 122.221 103.265  1.00  0.00           C  
ATOM   1049  C   HIS A  69     151.147 121.865 104.665  1.00  0.00           C  
ATOM   1050  O   HIS A  69     150.328 122.026 105.569  1.00  0.00           O  
ATOM   1051  CB  HIS A  69     150.279 121.032 102.539  1.00  0.00           C  
ATOM   1052  CG  HIS A  69     149.678 121.433 101.274  1.00  0.00           C  
ATOM   1053  ND1 HIS A  69     148.628 122.317 101.208  1.00  0.00           N  
ATOM   1054  CD2 HIS A  69     150.003 121.139 100.015  1.00  0.00           C  
ATOM   1055  CE1 HIS A  69     148.319 122.518  99.947  1.00  0.00           C  
ATOM   1056  NE2 HIS A  69     149.156 121.850  99.206  1.00  0.00           N  
ATOM   1057  H   HIS A  69     152.410 122.247 101.841  1.00  0.00           H  
ATOM   1058  HA  HIS A  69     150.009 122.962 103.305  1.00  0.00           H  
ATOM   1059 1HB  HIS A  69     151.084 120.323 102.338  1.00  0.00           H  
ATOM   1060 2HB  HIS A  69     149.529 120.528 103.146  1.00  0.00           H  
ATOM   1061  HD1 HIS A  69     148.519 123.065 101.866  1.00  0.00           H  
ATOM   1062  HD2 HIS A  69     150.778 120.507  99.585  1.00  0.00           H  
ATOM   1063  HE1 HIS A  69     147.505 123.193  99.679  1.00  0.00           H  
ATOM   1064  N   THR A  70     152.374 121.432 104.877  1.00  0.00           N  
ATOM   1065  CA  THR A  70     152.821 121.173 106.206  1.00  0.00           C  
ATOM   1066  C   THR A  70     152.655 122.404 107.019  1.00  0.00           C  
ATOM   1067  O   THR A  70     151.978 122.400 108.042  1.00  0.00           O  
ATOM   1068  CB  THR A  70     154.286 120.773 106.252  1.00  0.00           C  
ATOM   1069  OG1 THR A  70     154.496 119.595 105.491  1.00  0.00           O  
ATOM   1070  CG2 THR A  70     154.683 120.510 107.676  1.00  0.00           C  
ATOM   1071  H   THR A  70     153.003 121.272 104.101  1.00  0.00           H  
ATOM   1072  HA  THR A  70     152.215 120.380 106.643  1.00  0.00           H  
ATOM   1073  HB  THR A  70     154.902 121.573 105.846  1.00  0.00           H  
ATOM   1074  HG1 THR A  70     154.242 119.757 104.575  1.00  0.00           H  
ATOM   1075 1HG2 THR A  70     155.732 120.222 107.708  1.00  0.00           H  
ATOM   1076 2HG2 THR A  70     154.531 121.410 108.266  1.00  0.00           H  
ATOM   1077 3HG2 THR A  70     154.073 119.703 108.081  1.00  0.00           H  
ATOM   1078  N   LEU A  71     153.259 123.481 106.547  1.00  0.00           N  
ATOM   1079  CA  LEU A  71     153.261 124.720 107.269  1.00  0.00           C  
ATOM   1080  C   LEU A  71     151.881 125.272 107.462  1.00  0.00           C  
ATOM   1081  O   LEU A  71     151.563 125.766 108.533  1.00  0.00           O  
ATOM   1082  CB  LEU A  71     154.099 125.732 106.528  1.00  0.00           C  
ATOM   1083  CG  LEU A  71     155.581 125.423 106.477  1.00  0.00           C  
ATOM   1084  CD1 LEU A  71     156.273 126.440 105.593  1.00  0.00           C  
ATOM   1085  CD2 LEU A  71     156.134 125.433 107.880  1.00  0.00           C  
ATOM   1086  H   LEU A  71     153.774 123.420 105.675  1.00  0.00           H  
ATOM   1087  HA  LEU A  71     153.701 124.546 108.249  1.00  0.00           H  
ATOM   1088 1HB  LEU A  71     153.738 125.802 105.503  1.00  0.00           H  
ATOM   1089 2HB  LEU A  71     153.977 126.705 107.005  1.00  0.00           H  
ATOM   1090  HG  LEU A  71     155.734 124.438 106.038  1.00  0.00           H  
ATOM   1091 1HD1 LEU A  71     157.339 126.216 105.546  1.00  0.00           H  
ATOM   1092 2HD1 LEU A  71     155.849 126.398 104.590  1.00  0.00           H  
ATOM   1093 3HD1 LEU A  71     156.131 127.437 106.007  1.00  0.00           H  
ATOM   1094 1HD2 LEU A  71     157.201 125.207 107.853  1.00  0.00           H  
ATOM   1095 2HD2 LEU A  71     155.982 126.417 108.321  1.00  0.00           H  
ATOM   1096 3HD2 LEU A  71     155.619 124.683 108.480  1.00  0.00           H  
ATOM   1097  N   ALA A  72     151.045 125.180 106.443  1.00  0.00           N  
ATOM   1098  CA  ALA A  72     149.713 125.727 106.538  1.00  0.00           C  
ATOM   1099  C   ALA A  72     148.909 125.037 107.615  1.00  0.00           C  
ATOM   1100  O   ALA A  72     148.291 125.700 108.445  1.00  0.00           O  
ATOM   1101  CB  ALA A  72     149.016 125.630 105.208  1.00  0.00           C  
ATOM   1102  H   ALA A  72     151.346 124.763 105.572  1.00  0.00           H  
ATOM   1103  HA  ALA A  72     149.798 126.775 106.813  1.00  0.00           H  
ATOM   1104 1HB  ALA A  72     148.022 126.072 105.283  1.00  0.00           H  
ATOM   1105 2HB  ALA A  72     149.594 126.166 104.454  1.00  0.00           H  
ATOM   1106 3HB  ALA A  72     148.930 124.588 104.920  1.00  0.00           H  
ATOM   1107  N   SER A  73     148.929 123.709 107.629  1.00  0.00           N  
ATOM   1108  CA  SER A  73     148.200 122.971 108.650  1.00  0.00           C  
ATOM   1109  C   SER A  73     148.755 123.228 110.016  1.00  0.00           C  
ATOM   1110  O   SER A  73     148.002 123.403 110.971  1.00  0.00           O  
ATOM   1111  CB  SER A  73     148.229 121.503 108.372  1.00  0.00           C  
ATOM   1112  OG  SER A  73     147.488 121.197 107.230  1.00  0.00           O  
ATOM   1113  H   SER A  73     149.443 123.202 106.921  1.00  0.00           H  
ATOM   1114  HA  SER A  73     147.162 123.306 108.638  1.00  0.00           H  
ATOM   1115 1HB  SER A  73     149.262 121.186 108.232  1.00  0.00           H  
ATOM   1116 2HB  SER A  73     147.832 120.957 109.226  1.00  0.00           H  
ATOM   1117  HG  SER A  73     147.511 121.978 106.672  1.00  0.00           H  
ATOM   1118  N   VAL A  74     150.074 123.269 110.120  1.00  0.00           N  
ATOM   1119  CA  VAL A  74     150.702 123.538 111.387  1.00  0.00           C  
ATOM   1120  C   VAL A  74     150.335 124.906 111.898  1.00  0.00           C  
ATOM   1121  O   VAL A  74     149.995 125.055 113.065  1.00  0.00           O  
ATOM   1122  CB  VAL A  74     152.207 123.417 111.284  1.00  0.00           C  
ATOM   1123  CG1 VAL A  74     152.834 123.931 112.539  1.00  0.00           C  
ATOM   1124  CG2 VAL A  74     152.585 121.970 111.090  1.00  0.00           C  
ATOM   1125  H   VAL A  74     150.652 123.102 109.307  1.00  0.00           H  
ATOM   1126  HA  VAL A  74     150.352 122.797 112.104  1.00  0.00           H  
ATOM   1127  HB  VAL A  74     152.568 124.017 110.449  1.00  0.00           H  
ATOM   1128 1HG1 VAL A  74     153.917 123.841 112.464  1.00  0.00           H  
ATOM   1129 2HG1 VAL A  74     152.565 124.978 112.679  1.00  0.00           H  
ATOM   1130 3HG1 VAL A  74     152.479 123.348 113.384  1.00  0.00           H  
ATOM   1131 1HG2 VAL A  74     153.667 121.884 111.019  1.00  0.00           H  
ATOM   1132 2HG2 VAL A  74     152.230 121.388 111.941  1.00  0.00           H  
ATOM   1133 3HG2 VAL A  74     152.131 121.589 110.181  1.00  0.00           H  
ATOM   1134  N   GLU A  75     150.368 125.903 111.020  1.00  0.00           N  
ATOM   1135  CA  GLU A  75     149.988 127.254 111.388  1.00  0.00           C  
ATOM   1136  C   GLU A  75     148.536 127.318 111.806  1.00  0.00           C  
ATOM   1137  O   GLU A  75     148.195 128.022 112.752  1.00  0.00           O  
ATOM   1138  CB  GLU A  75     150.222 128.221 110.222  1.00  0.00           C  
ATOM   1139  CG  GLU A  75     151.679 128.581 109.938  1.00  0.00           C  
ATOM   1140  CD  GLU A  75     152.316 129.436 111.010  1.00  0.00           C  
ATOM   1141  OE1 GLU A  75     151.605 129.970 111.834  1.00  0.00           O  
ATOM   1142  OE2 GLU A  75     153.519 129.601 110.969  1.00  0.00           O  
ATOM   1143  H   GLU A  75     150.671 125.723 110.078  1.00  0.00           H  
ATOM   1144  HA  GLU A  75     150.600 127.567 112.234  1.00  0.00           H  
ATOM   1145 1HB  GLU A  75     149.815 127.783 109.310  1.00  0.00           H  
ATOM   1146 2HB  GLU A  75     149.682 129.145 110.401  1.00  0.00           H  
ATOM   1147 1HG  GLU A  75     152.256 127.663 109.843  1.00  0.00           H  
ATOM   1148 2HG  GLU A  75     151.729 129.107 108.988  1.00  0.00           H  
ATOM   1149  N   ALA A  76     147.680 126.568 111.120  1.00  0.00           N  
ATOM   1150  CA  ALA A  76     146.274 126.534 111.467  1.00  0.00           C  
ATOM   1151  C   ALA A  76     146.085 125.991 112.861  1.00  0.00           C  
ATOM   1152  O   ALA A  76     145.338 126.563 113.657  1.00  0.00           O  
ATOM   1153  CB  ALA A  76     145.502 125.697 110.470  1.00  0.00           C  
ATOM   1154  H   ALA A  76     148.005 126.029 110.329  1.00  0.00           H  
ATOM   1155  HA  ALA A  76     145.894 127.554 111.447  1.00  0.00           H  
ATOM   1156 1HB  ALA A  76     144.445 125.704 110.731  1.00  0.00           H  
ATOM   1157 2HB  ALA A  76     145.633 126.112 109.472  1.00  0.00           H  
ATOM   1158 3HB  ALA A  76     145.873 124.673 110.487  1.00  0.00           H  
ATOM   1159  N   ILE A  77     146.774 124.904 113.171  1.00  0.00           N  
ATOM   1160  CA  ILE A  77     146.684 124.312 114.485  1.00  0.00           C  
ATOM   1161  C   ILE A  77     147.277 125.224 115.542  1.00  0.00           C  
ATOM   1162  O   ILE A  77     146.666 125.442 116.582  1.00  0.00           O  
ATOM   1163  CB  ILE A  77     147.358 122.951 114.528  1.00  0.00           C  
ATOM   1164  CG1 ILE A  77     146.578 121.963 113.673  1.00  0.00           C  
ATOM   1165  CG2 ILE A  77     147.442 122.464 115.956  1.00  0.00           C  
ATOM   1166  CD1 ILE A  77     147.305 120.668 113.439  1.00  0.00           C  
ATOM   1167  H   ILE A  77     147.362 124.467 112.472  1.00  0.00           H  
ATOM   1168  HA  ILE A  77     145.628 124.171 114.725  1.00  0.00           H  
ATOM   1169  HB  ILE A  77     148.360 123.024 114.109  1.00  0.00           H  
ATOM   1170 1HG1 ILE A  77     145.629 121.740 114.158  1.00  0.00           H  
ATOM   1171 2HG1 ILE A  77     146.363 122.415 112.705  1.00  0.00           H  
ATOM   1172 1HG2 ILE A  77     147.927 121.491 115.980  1.00  0.00           H  
ATOM   1173 2HG2 ILE A  77     148.018 123.172 116.549  1.00  0.00           H  
ATOM   1174 3HG2 ILE A  77     146.437 122.377 116.370  1.00  0.00           H  
ATOM   1175 1HD1 ILE A  77     146.688 120.015 112.824  1.00  0.00           H  
ATOM   1176 2HD1 ILE A  77     148.247 120.866 112.928  1.00  0.00           H  
ATOM   1177 3HD1 ILE A  77     147.504 120.184 114.394  1.00  0.00           H  
ATOM   1178  N   ASP A  78     148.451 125.786 115.257  1.00  0.00           N  
ATOM   1179  CA  ASP A  78     149.083 126.723 116.172  1.00  0.00           C  
ATOM   1180  C   ASP A  78     148.143 127.856 116.502  1.00  0.00           C  
ATOM   1181  O   ASP A  78     148.039 128.274 117.651  1.00  0.00           O  
ATOM   1182  CB  ASP A  78     150.374 127.294 115.575  1.00  0.00           C  
ATOM   1183  CG  ASP A  78     151.531 126.302 115.551  1.00  0.00           C  
ATOM   1184  OD1 ASP A  78     151.449 125.305 116.225  1.00  0.00           O  
ATOM   1185  OD2 ASP A  78     152.494 126.558 114.862  1.00  0.00           O  
ATOM   1186  H   ASP A  78     148.914 125.558 114.393  1.00  0.00           H  
ATOM   1187  HA  ASP A  78     149.325 126.200 117.093  1.00  0.00           H  
ATOM   1188 1HB  ASP A  78     150.183 127.626 114.555  1.00  0.00           H  
ATOM   1189 2HB  ASP A  78     150.681 128.169 116.149  1.00  0.00           H  
ATOM   1190  N   ASP A  79     147.448 128.354 115.493  1.00  0.00           N  
ATOM   1191  CA  ASP A  79     146.492 129.412 115.699  1.00  0.00           C  
ATOM   1192  C   ASP A  79     145.374 128.951 116.623  1.00  0.00           C  
ATOM   1193  O   ASP A  79     145.075 129.607 117.616  1.00  0.00           O  
ATOM   1194  CB  ASP A  79     145.936 129.896 114.364  1.00  0.00           C  
ATOM   1195  CG  ASP A  79     145.072 131.139 114.497  1.00  0.00           C  
ATOM   1196  OD1 ASP A  79     145.173 131.805 115.501  1.00  0.00           O  
ATOM   1197  OD2 ASP A  79     144.332 131.425 113.585  1.00  0.00           O  
ATOM   1198  H   ASP A  79     147.592 127.997 114.560  1.00  0.00           H  
ATOM   1199  HA  ASP A  79     147.004 130.247 116.179  1.00  0.00           H  
ATOM   1200 1HB  ASP A  79     146.761 130.118 113.688  1.00  0.00           H  
ATOM   1201 2HB  ASP A  79     145.346 129.105 113.906  1.00  0.00           H  
ATOM   1202  N   SER A  80     144.786 127.788 116.323  1.00  0.00           N  
ATOM   1203  CA  SER A  80     143.689 127.258 117.135  1.00  0.00           C  
ATOM   1204  C   SER A  80     144.113 126.966 118.570  1.00  0.00           C  
ATOM   1205  O   SER A  80     143.289 127.000 119.480  1.00  0.00           O  
ATOM   1206  CB  SER A  80     143.156 125.991 116.524  1.00  0.00           C  
ATOM   1207  OG  SER A  80     144.082 124.954 116.657  1.00  0.00           O  
ATOM   1208  H   SER A  80     145.076 127.280 115.497  1.00  0.00           H  
ATOM   1209  HA  SER A  80     142.889 128.001 117.158  1.00  0.00           H  
ATOM   1210 1HB  SER A  80     142.225 125.714 117.011  1.00  0.00           H  
ATOM   1211 2HB  SER A  80     142.941 126.161 115.471  1.00  0.00           H  
ATOM   1212  HG  SER A  80     144.937 125.344 116.465  1.00  0.00           H  
ATOM   1213  N   LEU A  81     145.399 126.684 118.772  1.00  0.00           N  
ATOM   1214  CA  LEU A  81     145.908 126.397 120.104  1.00  0.00           C  
ATOM   1215  C   LEU A  81     146.696 127.558 120.710  1.00  0.00           C  
ATOM   1216  O   LEU A  81     147.319 127.401 121.758  1.00  0.00           O  
ATOM   1217  CB  LEU A  81     146.795 125.160 120.067  1.00  0.00           C  
ATOM   1218  CG  LEU A  81     146.103 123.871 119.650  1.00  0.00           C  
ATOM   1219  CD1 LEU A  81     147.118 122.740 119.607  1.00  0.00           C  
ATOM   1220  CD2 LEU A  81     144.993 123.569 120.632  1.00  0.00           C  
ATOM   1221  H   LEU A  81     146.029 126.636 117.985  1.00  0.00           H  
ATOM   1222  HA  LEU A  81     145.060 126.189 120.753  1.00  0.00           H  
ATOM   1223 1HB  LEU A  81     147.607 125.338 119.367  1.00  0.00           H  
ATOM   1224 2HB  LEU A  81     147.221 125.004 121.059  1.00  0.00           H  
ATOM   1225  HG  LEU A  81     145.685 123.985 118.650  1.00  0.00           H  
ATOM   1226 1HD1 LEU A  81     146.622 121.819 119.302  1.00  0.00           H  
ATOM   1227 2HD1 LEU A  81     147.903 122.983 118.892  1.00  0.00           H  
ATOM   1228 3HD1 LEU A  81     147.556 122.606 120.596  1.00  0.00           H  
ATOM   1229 1HD2 LEU A  81     144.492 122.649 120.342  1.00  0.00           H  
ATOM   1230 2HD2 LEU A  81     145.413 123.451 121.633  1.00  0.00           H  
ATOM   1231 3HD2 LEU A  81     144.276 124.389 120.635  1.00  0.00           H  
ATOM   1232  N   ASP A  82     146.677 128.716 120.048  1.00  0.00           N  
ATOM   1233  CA  ASP A  82     147.391 129.891 120.542  1.00  0.00           C  
ATOM   1234  C   ASP A  82     148.844 129.589 120.912  1.00  0.00           C  
ATOM   1235  O   ASP A  82     149.311 129.976 121.983  1.00  0.00           O  
ATOM   1236  CB  ASP A  82     146.667 130.479 121.745  1.00  0.00           C  
ATOM   1237  CG  ASP A  82     145.294 131.019 121.388  1.00  0.00           C  
ATOM   1238  OD1 ASP A  82     145.161 131.571 120.321  1.00  0.00           O  
ATOM   1239  OD2 ASP A  82     144.392 130.885 122.180  1.00  0.00           O  
ATOM   1240  H   ASP A  82     146.142 128.802 119.196  1.00  0.00           H  
ATOM   1241  HA  ASP A  82     147.396 130.642 119.751  1.00  0.00           H  
ATOM   1242 1HB  ASP A  82     146.555 129.715 122.513  1.00  0.00           H  
ATOM   1243 2HB  ASP A  82     147.262 131.289 122.171  1.00  0.00           H  
ATOM   1244  N   ILE A  83     149.552 128.912 120.019  1.00  0.00           N  
ATOM   1245  CA  ILE A  83     150.942 128.550 120.255  1.00  0.00           C  
ATOM   1246  C   ILE A  83     151.887 129.577 119.675  1.00  0.00           C  
ATOM   1247  O   ILE A  83     151.853 129.853 118.476  1.00  0.00           O  
ATOM   1248  CB  ILE A  83     151.256 127.192 119.641  1.00  0.00           C  
ATOM   1249  CG1 ILE A  83     150.364 126.136 120.251  1.00  0.00           C  
ATOM   1250  CG2 ILE A  83     152.717 126.843 119.857  1.00  0.00           C  
ATOM   1251  CD1 ILE A  83     150.441 124.808 119.550  1.00  0.00           C  
ATOM   1252  H   ILE A  83     149.108 128.623 119.160  1.00  0.00           H  
ATOM   1253  HA  ILE A  83     151.110 128.491 121.332  1.00  0.00           H  
ATOM   1254  HB  ILE A  83     151.047 127.216 118.572  1.00  0.00           H  
ATOM   1255 1HG1 ILE A  83     150.635 125.998 121.292  1.00  0.00           H  
ATOM   1256 2HG1 ILE A  83     149.333 126.479 120.217  1.00  0.00           H  
ATOM   1257 1HG2 ILE A  83     152.925 125.872 119.410  1.00  0.00           H  
ATOM   1258 2HG2 ILE A  83     153.346 127.600 119.391  1.00  0.00           H  
ATOM   1259 3HG2 ILE A  83     152.927 126.803 120.926  1.00  0.00           H  
ATOM   1260 1HD1 ILE A  83     149.772 124.101 120.039  1.00  0.00           H  
ATOM   1261 2HD1 ILE A  83     150.146 124.926 118.509  1.00  0.00           H  
ATOM   1262 3HD1 ILE A  83     151.462 124.432 119.595  1.00  0.00           H  
ATOM   1263  N   GLU A  84     152.740 130.140 120.517  1.00  0.00           N  
ATOM   1264  CA  GLU A  84     153.732 131.098 120.051  1.00  0.00           C  
ATOM   1265  C   GLU A  84     155.029 130.392 119.717  1.00  0.00           C  
ATOM   1266  O   GLU A  84     155.704 129.862 120.596  1.00  0.00           O  
ATOM   1267  CB  GLU A  84     153.981 132.174 121.099  1.00  0.00           C  
ATOM   1268  CG  GLU A  84     154.981 133.238 120.673  1.00  0.00           C  
ATOM   1269  CD  GLU A  84     155.204 134.284 121.728  1.00  0.00           C  
ATOM   1270  OE1 GLU A  84     154.578 134.205 122.757  1.00  0.00           O  
ATOM   1271  OE2 GLU A  84     156.004 135.163 121.506  1.00  0.00           O  
ATOM   1272  H   GLU A  84     152.712 129.889 121.495  1.00  0.00           H  
ATOM   1273  HA  GLU A  84     153.359 131.571 119.141  1.00  0.00           H  
ATOM   1274 1HB  GLU A  84     153.042 132.673 121.341  1.00  0.00           H  
ATOM   1275 2HB  GLU A  84     154.353 131.713 122.014  1.00  0.00           H  
ATOM   1276 1HG  GLU A  84     155.932 132.757 120.448  1.00  0.00           H  
ATOM   1277 2HG  GLU A  84     154.623 133.717 119.762  1.00  0.00           H  
ATOM   1278  N   VAL A  85     155.376 130.400 118.441  1.00  0.00           N  
ATOM   1279  CA  VAL A  85     156.552 129.709 117.946  1.00  0.00           C  
ATOM   1280  C   VAL A  85     157.780 130.601 117.957  1.00  0.00           C  
ATOM   1281  O   VAL A  85     157.789 131.621 117.269  1.00  0.00           O  
ATOM   1282  CB  VAL A  85     156.270 129.240 116.510  1.00  0.00           C  
ATOM   1283  CG1 VAL A  85     157.472 128.539 115.900  1.00  0.00           C  
ATOM   1284  CG2 VAL A  85     155.061 128.328 116.526  1.00  0.00           C  
ATOM   1285  H   VAL A  85     154.785 130.880 117.775  1.00  0.00           H  
ATOM   1286  HA  VAL A  85     156.724 128.838 118.582  1.00  0.00           H  
ATOM   1287  HB  VAL A  85     156.059 130.112 115.891  1.00  0.00           H  
ATOM   1288 1HG1 VAL A  85     157.239 128.241 114.878  1.00  0.00           H  
ATOM   1289 2HG1 VAL A  85     158.324 129.218 115.893  1.00  0.00           H  
ATOM   1290 3HG1 VAL A  85     157.715 127.656 116.486  1.00  0.00           H  
ATOM   1291 1HG2 VAL A  85     154.831 128.011 115.513  1.00  0.00           H  
ATOM   1292 2HG2 VAL A  85     155.271 127.457 117.142  1.00  0.00           H  
ATOM   1293 3HG2 VAL A  85     154.206 128.865 116.939  1.00  0.00           H  
ATOM   1294  N   PRO A  86     158.764 130.314 118.847  1.00  0.00           N  
ATOM   1295  CA  PRO A  86     160.054 131.032 118.900  1.00  0.00           C  
ATOM   1296  C   PRO A  86     160.483 131.574 117.545  1.00  0.00           C  
ATOM   1297  O   PRO A  86     160.172 130.981 116.505  1.00  0.00           O  
ATOM   1298  CB  PRO A  86     161.048 129.988 119.390  1.00  0.00           C  
ATOM   1299  CG  PRO A  86     160.504 128.712 118.918  1.00  0.00           C  
ATOM   1300  CD  PRO A  86     159.030 128.861 119.041  1.00  0.00           C  
ATOM   1301  HA  PRO A  86     159.969 131.857 119.626  1.00  0.00           H  
ATOM   1302 1HB  PRO A  86     162.047 130.201 118.983  1.00  0.00           H  
ATOM   1303 2HB  PRO A  86     161.132 130.034 120.485  1.00  0.00           H  
ATOM   1304 1HG  PRO A  86     160.823 128.526 117.883  1.00  0.00           H  
ATOM   1305 2HG  PRO A  86     160.899 127.885 119.526  1.00  0.00           H  
ATOM   1306 1HD  PRO A  86     158.544 128.268 118.270  1.00  0.00           H  
ATOM   1307 2HD  PRO A  86     158.704 128.559 120.045  1.00  0.00           H  
ATOM   1308  N   LYS A  87     161.279 132.626 117.560  1.00  0.00           N  
ATOM   1309  CA  LYS A  87     161.739 133.246 116.332  1.00  0.00           C  
ATOM   1310  C   LYS A  87     162.454 132.268 115.437  1.00  0.00           C  
ATOM   1311  O   LYS A  87     162.149 132.184 114.253  1.00  0.00           O  
ATOM   1312  CB  LYS A  87     162.646 134.425 116.631  1.00  0.00           C  
ATOM   1313  CG  LYS A  87     163.137 135.150 115.389  1.00  0.00           C  
ATOM   1314  CD  LYS A  87     163.974 136.363 115.752  1.00  0.00           C  
ATOM   1315  CE  LYS A  87     164.480 137.079 114.509  1.00  0.00           C  
ATOM   1316  NZ  LYS A  87     165.270 138.294 114.852  1.00  0.00           N  
ATOM   1317  H   LYS A  87     161.537 133.037 118.449  1.00  0.00           H  
ATOM   1318  HA  LYS A  87     160.869 133.609 115.790  1.00  0.00           H  
ATOM   1319 1HB  LYS A  87     162.115 135.146 117.254  1.00  0.00           H  
ATOM   1320 2HB  LYS A  87     163.517 134.085 117.190  1.00  0.00           H  
ATOM   1321 1HG  LYS A  87     163.739 134.470 114.787  1.00  0.00           H  
ATOM   1322 2HG  LYS A  87     162.282 135.473 114.795  1.00  0.00           H  
ATOM   1323 1HD  LYS A  87     163.374 137.058 116.342  1.00  0.00           H  
ATOM   1324 2HD  LYS A  87     164.829 136.051 116.351  1.00  0.00           H  
ATOM   1325 1HE  LYS A  87     165.108 136.402 113.933  1.00  0.00           H  
ATOM   1326 2HE  LYS A  87     163.631 137.375 113.891  1.00  0.00           H  
ATOM   1327 1HZ  LYS A  87     165.588 138.741 114.003  1.00  0.00           H  
ATOM   1328 2HZ  LYS A  87     164.691 138.937 115.373  1.00  0.00           H  
ATOM   1329 3HZ  LYS A  87     166.068 138.030 115.412  1.00  0.00           H  
ATOM   1330  N   ALA A  88     163.400 131.528 116.001  1.00  0.00           N  
ATOM   1331  CA  ALA A  88     164.172 130.570 115.228  1.00  0.00           C  
ATOM   1332  C   ALA A  88     163.275 129.549 114.571  1.00  0.00           C  
ATOM   1333  O   ALA A  88     163.501 129.168 113.423  1.00  0.00           O  
ATOM   1334  CB  ALA A  88     165.181 129.883 116.108  1.00  0.00           C  
ATOM   1335  H   ALA A  88     163.598 131.641 116.984  1.00  0.00           H  
ATOM   1336  HA  ALA A  88     164.695 131.111 114.443  1.00  0.00           H  
ATOM   1337 1HB  ALA A  88     165.772 129.187 115.510  1.00  0.00           H  
ATOM   1338 2HB  ALA A  88     165.839 130.630 116.547  1.00  0.00           H  
ATOM   1339 3HB  ALA A  88     164.669 129.338 116.898  1.00  0.00           H  
ATOM   1340  N   GLY A  89     162.248 129.113 115.289  1.00  0.00           N  
ATOM   1341  CA  GLY A  89     161.309 128.166 114.739  1.00  0.00           C  
ATOM   1342  C   GLY A  89     160.650 128.746 113.506  1.00  0.00           C  
ATOM   1343  O   GLY A  89     160.561 128.083 112.473  1.00  0.00           O  
ATOM   1344  H   GLY A  89     162.117 129.453 116.232  1.00  0.00           H  
ATOM   1345 1HA  GLY A  89     161.825 127.240 114.485  1.00  0.00           H  
ATOM   1346 2HA  GLY A  89     160.553 127.923 115.486  1.00  0.00           H  
ATOM   1347  N   ARG A  90     160.226 130.004 113.605  1.00  0.00           N  
ATOM   1348  CA  ARG A  90     159.573 130.663 112.496  1.00  0.00           C  
ATOM   1349  C   ARG A  90     160.525 130.840 111.334  1.00  0.00           C  
ATOM   1350  O   ARG A  90     160.135 130.677 110.177  1.00  0.00           O  
ATOM   1351  CB  ARG A  90     159.044 132.022 112.901  1.00  0.00           C  
ATOM   1352  CG  ARG A  90     157.926 131.988 113.915  1.00  0.00           C  
ATOM   1353  CD  ARG A  90     157.205 133.286 113.987  1.00  0.00           C  
ATOM   1354  NE  ARG A  90     158.083 134.412 114.280  1.00  0.00           N  
ATOM   1355  CZ  ARG A  90     158.429 134.831 115.515  1.00  0.00           C  
ATOM   1356  NH1 ARG A  90     158.015 134.187 116.582  1.00  0.00           N  
ATOM   1357  NH2 ARG A  90     159.191 135.903 115.652  1.00  0.00           N  
ATOM   1358  H   ARG A  90     160.333 130.498 114.487  1.00  0.00           H  
ATOM   1359  HA  ARG A  90     158.737 130.047 112.169  1.00  0.00           H  
ATOM   1360 1HB  ARG A  90     159.851 132.619 113.322  1.00  0.00           H  
ATOM   1361 2HB  ARG A  90     158.673 132.545 112.021  1.00  0.00           H  
ATOM   1362 1HG  ARG A  90     157.209 131.214 113.641  1.00  0.00           H  
ATOM   1363 2HG  ARG A  90     158.337 131.770 114.898  1.00  0.00           H  
ATOM   1364 1HD  ARG A  90     156.717 133.478 113.032  1.00  0.00           H  
ATOM   1365 2HD  ARG A  90     156.450 133.233 114.771  1.00  0.00           H  
ATOM   1366  HE  ARG A  90     158.431 134.944 113.495  1.00  0.00           H  
ATOM   1367 1HH1 ARG A  90     157.457 133.348 116.490  1.00  0.00           H  
ATOM   1368 2HH1 ARG A  90     158.278 134.512 117.501  1.00  0.00           H  
ATOM   1369 1HH2 ARG A  90     159.511 136.403 114.834  1.00  0.00           H  
ATOM   1370 2HH2 ARG A  90     159.450 136.223 116.573  1.00  0.00           H  
ATOM   1371  N   LEU A  91     161.778 131.164 111.636  1.00  0.00           N  
ATOM   1372  CA  LEU A  91     162.773 131.364 110.607  1.00  0.00           C  
ATOM   1373  C   LEU A  91     162.988 130.117 109.801  1.00  0.00           C  
ATOM   1374  O   LEU A  91     163.070 130.175 108.581  1.00  0.00           O  
ATOM   1375  CB  LEU A  91     164.101 131.795 111.218  1.00  0.00           C  
ATOM   1376  CG  LEU A  91     164.135 133.200 111.808  1.00  0.00           C  
ATOM   1377  CD1 LEU A  91     165.459 133.411 112.527  1.00  0.00           C  
ATOM   1378  CD2 LEU A  91     163.950 134.211 110.694  1.00  0.00           C  
ATOM   1379  H   LEU A  91     162.037 131.298 112.602  1.00  0.00           H  
ATOM   1380  HA  LEU A  91     162.421 132.150 109.935  1.00  0.00           H  
ATOM   1381 1HB  LEU A  91     164.359 131.096 112.012  1.00  0.00           H  
ATOM   1382 2HB  LEU A  91     164.872 131.741 110.450  1.00  0.00           H  
ATOM   1383  HG  LEU A  91     163.334 133.312 112.535  1.00  0.00           H  
ATOM   1384 1HD1 LEU A  91     165.483 134.411 112.956  1.00  0.00           H  
ATOM   1385 2HD1 LEU A  91     165.567 132.675 113.322  1.00  0.00           H  
ATOM   1386 3HD1 LEU A  91     166.279 133.300 111.818  1.00  0.00           H  
ATOM   1387 1HD2 LEU A  91     163.969 135.219 111.110  1.00  0.00           H  
ATOM   1388 2HD2 LEU A  91     164.756 134.102 109.969  1.00  0.00           H  
ATOM   1389 3HD2 LEU A  91     162.993 134.039 110.202  1.00  0.00           H  
ATOM   1390  N   LEU A  92     163.046 128.977 110.477  1.00  0.00           N  
ATOM   1391  CA  LEU A  92     163.240 127.723 109.783  1.00  0.00           C  
ATOM   1392  C   LEU A  92     162.040 127.355 108.950  1.00  0.00           C  
ATOM   1393  O   LEU A  92     162.188 126.807 107.855  1.00  0.00           O  
ATOM   1394  CB  LEU A  92     163.542 126.617 110.767  1.00  0.00           C  
ATOM   1395  CG  LEU A  92     164.893 126.722 111.448  1.00  0.00           C  
ATOM   1396  CD1 LEU A  92     165.035 125.610 112.468  1.00  0.00           C  
ATOM   1397  CD2 LEU A  92     165.981 126.653 110.400  1.00  0.00           C  
ATOM   1398  H   LEU A  92     162.982 128.987 111.487  1.00  0.00           H  
ATOM   1399  HA  LEU A  92     164.092 127.832 109.118  1.00  0.00           H  
ATOM   1400 1HB  LEU A  92     162.777 126.620 111.541  1.00  0.00           H  
ATOM   1401 2HB  LEU A  92     163.502 125.661 110.245  1.00  0.00           H  
ATOM   1402  HG  LEU A  92     164.962 127.672 111.979  1.00  0.00           H  
ATOM   1403 1HD1 LEU A  92     166.002 125.693 112.967  1.00  0.00           H  
ATOM   1404 2HD1 LEU A  92     164.239 125.692 113.205  1.00  0.00           H  
ATOM   1405 3HD1 LEU A  92     164.969 124.644 111.967  1.00  0.00           H  
ATOM   1406 1HD2 LEU A  92     166.955 126.737 110.882  1.00  0.00           H  
ATOM   1407 2HD2 LEU A  92     165.919 125.704 109.871  1.00  0.00           H  
ATOM   1408 3HD2 LEU A  92     165.856 127.473 109.693  1.00  0.00           H  
ATOM   1409  N   ARG A  93     160.848 127.678 109.434  1.00  0.00           N  
ATOM   1410  CA  ARG A  93     159.663 127.428 108.652  1.00  0.00           C  
ATOM   1411  C   ARG A  93     159.715 128.186 107.353  1.00  0.00           C  
ATOM   1412  O   ARG A  93     159.513 127.613 106.282  1.00  0.00           O  
ATOM   1413  CB  ARG A  93     158.414 127.827 109.405  1.00  0.00           C  
ATOM   1414  CG  ARG A  93     158.041 126.920 110.552  1.00  0.00           C  
ATOM   1415  CD  ARG A  93     156.805 127.380 111.228  1.00  0.00           C  
ATOM   1416  NE  ARG A  93     156.412 126.474 112.279  1.00  0.00           N  
ATOM   1417  CZ  ARG A  93     155.306 126.596 113.035  1.00  0.00           C  
ATOM   1418  NH1 ARG A  93     154.458 127.584 112.863  1.00  0.00           N  
ATOM   1419  NH2 ARG A  93     155.053 125.702 113.963  1.00  0.00           N  
ATOM   1420  H   ARG A  93     160.765 128.089 110.359  1.00  0.00           H  
ATOM   1421  HA  ARG A  93     159.611 126.361 108.430  1.00  0.00           H  
ATOM   1422 1HB  ARG A  93     158.545 128.827 109.816  1.00  0.00           H  
ATOM   1423 2HB  ARG A  93     157.569 127.866 108.722  1.00  0.00           H  
ATOM   1424 1HG  ARG A  93     157.871 125.911 110.178  1.00  0.00           H  
ATOM   1425 2HG  ARG A  93     158.846 126.902 111.284  1.00  0.00           H  
ATOM   1426 1HD  ARG A  93     156.972 128.363 111.667  1.00  0.00           H  
ATOM   1427 2HD  ARG A  93     155.992 127.439 110.505  1.00  0.00           H  
ATOM   1428  HE  ARG A  93     157.016 125.682 112.462  1.00  0.00           H  
ATOM   1429 1HH1 ARG A  93     154.603 128.284 112.144  1.00  0.00           H  
ATOM   1430 2HH1 ARG A  93     153.630 127.628 113.450  1.00  0.00           H  
ATOM   1431 1HH2 ARG A  93     155.678 124.922 114.098  1.00  0.00           H  
ATOM   1432 2HH2 ARG A  93     154.208 125.789 114.519  1.00  0.00           H  
ATOM   1433  N   GLU A  94     160.012 129.476 107.444  1.00  0.00           N  
ATOM   1434  CA  GLU A  94     160.072 130.309 106.267  1.00  0.00           C  
ATOM   1435  C   GLU A  94     161.186 129.884 105.355  1.00  0.00           C  
ATOM   1436  O   GLU A  94     161.001 129.800 104.144  1.00  0.00           O  
ATOM   1437  CB  GLU A  94     160.236 131.765 106.635  1.00  0.00           C  
ATOM   1438  CG  GLU A  94     160.158 132.683 105.434  1.00  0.00           C  
ATOM   1439  CD  GLU A  94     160.291 134.133 105.770  1.00  0.00           C  
ATOM   1440  OE1 GLU A  94     160.474 134.468 106.915  1.00  0.00           O  
ATOM   1441  OE2 GLU A  94     160.240 134.921 104.860  1.00  0.00           O  
ATOM   1442  H   GLU A  94     160.173 129.889 108.354  1.00  0.00           H  
ATOM   1443  HA  GLU A  94     159.138 130.195 105.723  1.00  0.00           H  
ATOM   1444 1HB  GLU A  94     159.456 132.058 107.339  1.00  0.00           H  
ATOM   1445 2HB  GLU A  94     161.198 131.918 107.123  1.00  0.00           H  
ATOM   1446 1HG  GLU A  94     160.950 132.413 104.737  1.00  0.00           H  
ATOM   1447 2HG  GLU A  94     159.206 132.522 104.933  1.00  0.00           H  
ATOM   1448  N   LEU A  95     162.350 129.628 105.931  1.00  0.00           N  
ATOM   1449  CA  LEU A  95     163.492 129.166 105.175  1.00  0.00           C  
ATOM   1450  C   LEU A  95     163.137 127.995 104.321  1.00  0.00           C  
ATOM   1451  O   LEU A  95     163.379 128.001 103.114  1.00  0.00           O  
ATOM   1452  CB  LEU A  95     164.608 128.759 106.109  1.00  0.00           C  
ATOM   1453  CG  LEU A  95     165.830 128.165 105.439  1.00  0.00           C  
ATOM   1454  CD1 LEU A  95     166.449 129.195 104.513  1.00  0.00           C  
ATOM   1455  CD2 LEU A  95     166.811 127.727 106.505  1.00  0.00           C  
ATOM   1456  H   LEU A  95     162.447 129.745 106.927  1.00  0.00           H  
ATOM   1457  HA  LEU A  95     163.838 129.974 104.532  1.00  0.00           H  
ATOM   1458 1HB  LEU A  95     164.926 129.624 106.670  1.00  0.00           H  
ATOM   1459 2HB  LEU A  95     164.222 128.020 106.810  1.00  0.00           H  
ATOM   1460  HG  LEU A  95     165.536 127.303 104.839  1.00  0.00           H  
ATOM   1461 1HD1 LEU A  95     167.324 128.767 104.026  1.00  0.00           H  
ATOM   1462 2HD1 LEU A  95     165.720 129.488 103.757  1.00  0.00           H  
ATOM   1463 3HD1 LEU A  95     166.746 130.070 105.090  1.00  0.00           H  
ATOM   1464 1HD2 LEU A  95     167.686 127.286 106.031  1.00  0.00           H  
ATOM   1465 2HD2 LEU A  95     167.113 128.588 107.100  1.00  0.00           H  
ATOM   1466 3HD2 LEU A  95     166.339 126.987 107.151  1.00  0.00           H  
ATOM   1467  N   THR A  96     162.570 126.975 104.950  1.00  0.00           N  
ATOM   1468  CA  THR A  96     162.180 125.779 104.257  1.00  0.00           C  
ATOM   1469  C   THR A  96     161.304 126.110 103.083  1.00  0.00           C  
ATOM   1470  O   THR A  96     161.535 125.631 101.975  1.00  0.00           O  
ATOM   1471  CB  THR A  96     161.420 124.837 105.174  1.00  0.00           C  
ATOM   1472  OG1 THR A  96     162.217 124.525 106.315  1.00  0.00           O  
ATOM   1473  CG2 THR A  96     161.110 123.565 104.433  1.00  0.00           C  
ATOM   1474  H   THR A  96     162.409 127.033 105.947  1.00  0.00           H  
ATOM   1475  HA  THR A  96     163.074 125.275 103.891  1.00  0.00           H  
ATOM   1476  HB  THR A  96     160.493 125.306 105.500  1.00  0.00           H  
ATOM   1477  HG1 THR A  96     162.327 125.318 106.852  1.00  0.00           H  
ATOM   1478 1HG2 THR A  96     160.555 122.891 105.082  1.00  0.00           H  
ATOM   1479 2HG2 THR A  96     160.518 123.797 103.558  1.00  0.00           H  
ATOM   1480 3HG2 THR A  96     162.040 123.090 104.122  1.00  0.00           H  
ATOM   1481  N   LEU A  97     160.293 126.935 103.327  1.00  0.00           N  
ATOM   1482  CA  LEU A  97     159.352 127.334 102.302  1.00  0.00           C  
ATOM   1483  C   LEU A  97     160.031 128.012 101.131  1.00  0.00           C  
ATOM   1484  O   LEU A  97     159.724 127.718  99.980  1.00  0.00           O  
ATOM   1485  CB  LEU A  97     158.312 128.264 102.885  1.00  0.00           C  
ATOM   1486  CG  LEU A  97     157.260 128.747 101.910  1.00  0.00           C  
ATOM   1487  CD1 LEU A  97     156.492 127.555 101.378  1.00  0.00           C  
ATOM   1488  CD2 LEU A  97     156.342 129.716 102.616  1.00  0.00           C  
ATOM   1489  H   LEU A  97     160.160 127.286 104.270  1.00  0.00           H  
ATOM   1490  HA  LEU A  97     158.851 126.439 101.933  1.00  0.00           H  
ATOM   1491 1HB  LEU A  97     157.805 127.753 103.697  1.00  0.00           H  
ATOM   1492 2HB  LEU A  97     158.814 129.140 103.292  1.00  0.00           H  
ATOM   1493  HG  LEU A  97     157.739 129.246 101.067  1.00  0.00           H  
ATOM   1494 1HD1 LEU A  97     155.736 127.896 100.672  1.00  0.00           H  
ATOM   1495 2HD1 LEU A  97     157.179 126.876 100.874  1.00  0.00           H  
ATOM   1496 3HD1 LEU A  97     156.008 127.036 102.205  1.00  0.00           H  
ATOM   1497 1HD2 LEU A  97     155.581 130.073 101.920  1.00  0.00           H  
ATOM   1498 2HD2 LEU A  97     155.862 129.216 103.456  1.00  0.00           H  
ATOM   1499 3HD2 LEU A  97     156.925 130.558 102.980  1.00  0.00           H  
ATOM   1500  N   ALA A  98     160.931 128.939 101.420  1.00  0.00           N  
ATOM   1501  CA  ALA A  98     161.634 129.651 100.371  1.00  0.00           C  
ATOM   1502  C   ALA A  98     162.429 128.685  99.506  1.00  0.00           C  
ATOM   1503  O   ALA A  98     162.378 128.754  98.276  1.00  0.00           O  
ATOM   1504  CB  ALA A  98     162.542 130.701 100.972  1.00  0.00           C  
ATOM   1505  H   ALA A  98     161.131 129.155 102.386  1.00  0.00           H  
ATOM   1506  HA  ALA A  98     160.895 130.141  99.738  1.00  0.00           H  
ATOM   1507 1HB  ALA A  98     163.045 131.246 100.174  1.00  0.00           H  
ATOM   1508 2HB  ALA A  98     161.950 131.394 101.569  1.00  0.00           H  
ATOM   1509 3HB  ALA A  98     163.285 130.219 101.606  1.00  0.00           H  
ATOM   1510  N   ALA A  99     163.136 127.759 100.149  1.00  0.00           N  
ATOM   1511  CA  ALA A  99     163.896 126.754  99.427  1.00  0.00           C  
ATOM   1512  C   ALA A  99     162.978 125.917  98.593  1.00  0.00           C  
ATOM   1513  O   ALA A  99     163.276 125.608  97.438  1.00  0.00           O  
ATOM   1514  CB  ALA A  99     164.668 125.885 100.386  1.00  0.00           C  
ATOM   1515  H   ALA A  99     163.151 127.757 101.162  1.00  0.00           H  
ATOM   1516  HA  ALA A  99     164.595 127.262  98.759  1.00  0.00           H  
ATOM   1517 1HB  ALA A  99     165.246 125.148  99.827  1.00  0.00           H  
ATOM   1518 2HB  ALA A  99     165.343 126.507 100.971  1.00  0.00           H  
ATOM   1519 3HB  ALA A  99     163.977 125.373 101.053  1.00  0.00           H  
ATOM   1520  N   HIS A 100     161.843 125.572  99.167  1.00  0.00           N  
ATOM   1521  CA  HIS A 100     160.853 124.817  98.468  1.00  0.00           C  
ATOM   1522  C   HIS A 100     160.361 125.517  97.231  1.00  0.00           C  
ATOM   1523  O   HIS A 100     160.195 124.882  96.195  1.00  0.00           O  
ATOM   1524  CB  HIS A 100     159.690 124.508  99.344  1.00  0.00           C  
ATOM   1525  CG  HIS A 100     158.632 123.857  98.584  1.00  0.00           C  
ATOM   1526  ND1 HIS A 100     157.530 124.535  98.134  1.00  0.00           N  
ATOM   1527  CD2 HIS A 100     158.530 122.604  98.100  1.00  0.00           C  
ATOM   1528  CE1 HIS A 100     156.782 123.719  97.431  1.00  0.00           C  
ATOM   1529  NE2 HIS A 100     157.371 122.545  97.387  1.00  0.00           N  
ATOM   1530  H   HIS A 100     161.671 125.827 100.128  1.00  0.00           H  
ATOM   1531  HA  HIS A 100     161.287 123.871  98.151  1.00  0.00           H  
ATOM   1532 1HB  HIS A 100     159.999 123.858 100.156  1.00  0.00           H  
ATOM   1533 2HB  HIS A 100     159.293 125.420  99.780  1.00  0.00           H  
ATOM   1534  HD2 HIS A 100     159.247 121.795  98.238  1.00  0.00           H  
ATOM   1535  HE1 HIS A 100     155.838 123.969  96.954  1.00  0.00           H  
ATOM   1536  HE2 HIS A 100     157.019 121.734  96.895  1.00  0.00           H  
ATOM   1537  N   HIS A 101     160.118 126.821  97.326  1.00  0.00           N  
ATOM   1538  CA  HIS A 101     159.659 127.567  96.168  1.00  0.00           C  
ATOM   1539  C   HIS A 101     160.604 127.408  95.019  1.00  0.00           C  
ATOM   1540  O   HIS A 101     160.182 127.174  93.890  1.00  0.00           O  
ATOM   1541  CB  HIS A 101     159.531 129.046  96.475  1.00  0.00           C  
ATOM   1542  CG  HIS A 101     158.342 129.408  97.270  1.00  0.00           C  
ATOM   1543  ND1 HIS A 101     158.160 130.669  97.789  1.00  0.00           N  
ATOM   1544  CD2 HIS A 101     157.253 128.695  97.620  1.00  0.00           C  
ATOM   1545  CE1 HIS A 101     157.006 130.716  98.420  1.00  0.00           C  
ATOM   1546  NE2 HIS A 101     156.433 129.535  98.328  1.00  0.00           N  
ATOM   1547  H   HIS A 101     160.239 127.296  98.208  1.00  0.00           H  
ATOM   1548  HA  HIS A 101     158.685 127.194  95.855  1.00  0.00           H  
ATOM   1549 1HB  HIS A 101     160.412 129.381  97.018  1.00  0.00           H  
ATOM   1550 2HB  HIS A 101     159.495 129.606  95.541  1.00  0.00           H  
ATOM   1551  HD2 HIS A 101     157.055 127.653  97.373  1.00  0.00           H  
ATOM   1552  HE1 HIS A 101     156.590 131.588  98.926  1.00  0.00           H  
ATOM   1553  HE2 HIS A 101     155.529 129.296  98.711  1.00  0.00           H  
ATOM   1554  N   VAL A 102     161.897 127.481  95.303  1.00  0.00           N  
ATOM   1555  CA  VAL A 102     162.885 127.318  94.263  1.00  0.00           C  
ATOM   1556  C   VAL A 102     162.746 125.960  93.615  1.00  0.00           C  
ATOM   1557  O   VAL A 102     162.675 125.856  92.390  1.00  0.00           O  
ATOM   1558  CB  VAL A 102     164.295 127.473  94.829  1.00  0.00           C  
ATOM   1559  CG1 VAL A 102     165.320 127.104  93.781  1.00  0.00           C  
ATOM   1560  CG2 VAL A 102     164.499 128.893  95.299  1.00  0.00           C  
ATOM   1561  H   VAL A 102     162.191 127.688  96.254  1.00  0.00           H  
ATOM   1562  HA  VAL A 102     162.725 128.088  93.506  1.00  0.00           H  
ATOM   1563  HB  VAL A 102     164.424 126.789  95.665  1.00  0.00           H  
ATOM   1564 1HG1 VAL A 102     166.321 127.204  94.201  1.00  0.00           H  
ATOM   1565 2HG1 VAL A 102     165.160 126.074  93.465  1.00  0.00           H  
ATOM   1566 3HG1 VAL A 102     165.219 127.768  92.923  1.00  0.00           H  
ATOM   1567 1HG2 VAL A 102     165.500 128.997  95.712  1.00  0.00           H  
ATOM   1568 2HG2 VAL A 102     164.378 129.577  94.459  1.00  0.00           H  
ATOM   1569 3HG2 VAL A 102     163.764 129.127  96.068  1.00  0.00           H  
ATOM   1570  N   ASN A 103     162.677 124.922  94.440  1.00  0.00           N  
ATOM   1571  CA  ASN A 103     162.541 123.564  93.946  1.00  0.00           C  
ATOM   1572  C   ASN A 103     161.301 123.402  93.096  1.00  0.00           C  
ATOM   1573  O   ASN A 103     161.370 122.888  91.983  1.00  0.00           O  
ATOM   1574  CB  ASN A 103     162.526 122.579  95.091  1.00  0.00           C  
ATOM   1575  CG  ASN A 103     162.429 121.151  94.626  1.00  0.00           C  
ATOM   1576  OD1 ASN A 103     163.326 120.629  93.950  1.00  0.00           O  
ATOM   1577  ND2 ASN A 103     161.349 120.507  94.981  1.00  0.00           N  
ATOM   1578  H   ASN A 103     162.739 125.081  95.441  1.00  0.00           H  
ATOM   1579  HA  ASN A 103     163.399 123.343  93.309  1.00  0.00           H  
ATOM   1580 1HB  ASN A 103     163.434 122.695  95.683  1.00  0.00           H  
ATOM   1581 2HB  ASN A 103     161.681 122.793  95.745  1.00  0.00           H  
ATOM   1582 1HD2 ASN A 103     161.222 119.553  94.708  1.00  0.00           H  
ATOM   1583 2HD2 ASN A 103     160.650 120.966  95.528  1.00  0.00           H  
ATOM   1584  N   SER A 104     160.169 123.831  93.627  1.00  0.00           N  
ATOM   1585  CA  SER A 104     158.894 123.675  92.960  1.00  0.00           C  
ATOM   1586  C   SER A 104     158.857 124.362  91.622  1.00  0.00           C  
ATOM   1587  O   SER A 104     158.358 123.801  90.649  1.00  0.00           O  
ATOM   1588  CB  SER A 104     157.799 124.213  93.818  1.00  0.00           C  
ATOM   1589  OG  SER A 104     156.559 124.032  93.200  1.00  0.00           O  
ATOM   1590  H   SER A 104     160.190 124.263  94.535  1.00  0.00           H  
ATOM   1591  HA  SER A 104     158.719 122.614  92.801  1.00  0.00           H  
ATOM   1592 1HB  SER A 104     157.808 123.706  94.780  1.00  0.00           H  
ATOM   1593 2HB  SER A 104     157.967 125.273  94.002  1.00  0.00           H  
ATOM   1594  HG  SER A 104     156.340 123.104  93.318  1.00  0.00           H  
ATOM   1595  N   HIS A 105     159.358 125.584  91.566  1.00  0.00           N  
ATOM   1596  CA  HIS A 105     159.354 126.319  90.326  1.00  0.00           C  
ATOM   1597  C   HIS A 105     160.242 125.654  89.302  1.00  0.00           C  
ATOM   1598  O   HIS A 105     159.897 125.593  88.125  1.00  0.00           O  
ATOM   1599  CB  HIS A 105     159.802 127.745  90.543  1.00  0.00           C  
ATOM   1600  CG  HIS A 105     158.817 128.552  91.303  1.00  0.00           C  
ATOM   1601  ND1 HIS A 105     157.460 128.391  91.155  1.00  0.00           N  
ATOM   1602  CD2 HIS A 105     158.982 129.553  92.196  1.00  0.00           C  
ATOM   1603  CE1 HIS A 105     156.833 129.252  91.929  1.00  0.00           C  
ATOM   1604  NE2 HIS A 105     157.732 129.967  92.570  1.00  0.00           N  
ATOM   1605  H   HIS A 105     159.740 126.014  92.398  1.00  0.00           H  
ATOM   1606  HA  HIS A 105     158.344 126.340  89.919  1.00  0.00           H  
ATOM   1607 1HB  HIS A 105     160.744 127.750  91.089  1.00  0.00           H  
ATOM   1608 2HB  HIS A 105     159.974 128.227  89.581  1.00  0.00           H  
ATOM   1609  HD2 HIS A 105     159.931 129.958  92.547  1.00  0.00           H  
ATOM   1610  HE1 HIS A 105     155.754 129.360  92.019  1.00  0.00           H  
ATOM   1611  HE2 HIS A 105     157.527 130.712  93.224  1.00  0.00           H  
ATOM   1612  N   ALA A 106     161.371 125.118  89.759  1.00  0.00           N  
ATOM   1613  CA  ALA A 106     162.264 124.399  88.877  1.00  0.00           C  
ATOM   1614  C   ALA A 106     161.557 123.186  88.292  1.00  0.00           C  
ATOM   1615  O   ALA A 106     161.675 122.912  87.098  1.00  0.00           O  
ATOM   1616  CB  ALA A 106     163.518 123.991  89.623  1.00  0.00           C  
ATOM   1617  H   ALA A 106     161.624 125.225  90.733  1.00  0.00           H  
ATOM   1618  HA  ALA A 106     162.540 125.058  88.057  1.00  0.00           H  
ATOM   1619 1HB  ALA A 106     164.194 123.476  88.947  1.00  0.00           H  
ATOM   1620 2HB  ALA A 106     164.010 124.880  90.016  1.00  0.00           H  
ATOM   1621 3HB  ALA A 106     163.254 123.331  90.445  1.00  0.00           H  
ATOM   1622  N   ILE A 107     160.783 122.491  89.124  1.00  0.00           N  
ATOM   1623  CA  ILE A 107     159.996 121.353  88.673  1.00  0.00           C  
ATOM   1624  C   ILE A 107     159.017 121.765  87.614  1.00  0.00           C  
ATOM   1625  O   ILE A 107     158.844 121.075  86.609  1.00  0.00           O  
ATOM   1626  CB  ILE A 107     159.233 120.722  89.830  1.00  0.00           C  
ATOM   1627  CG1 ILE A 107     160.197 120.053  90.791  1.00  0.00           C  
ATOM   1628  CG2 ILE A 107     158.222 119.727  89.299  1.00  0.00           C  
ATOM   1629  CD1 ILE A 107     159.569 119.680  92.108  1.00  0.00           C  
ATOM   1630  H   ILE A 107     160.753 122.752  90.102  1.00  0.00           H  
ATOM   1631  HA  ILE A 107     160.668 120.609  88.250  1.00  0.00           H  
ATOM   1632  HB  ILE A 107     158.712 121.492  90.388  1.00  0.00           H  
ATOM   1633 1HG1 ILE A 107     160.585 119.148  90.328  1.00  0.00           H  
ATOM   1634 2HG1 ILE A 107     161.037 120.717  90.985  1.00  0.00           H  
ATOM   1635 1HG2 ILE A 107     157.674 119.287  90.131  1.00  0.00           H  
ATOM   1636 2HG2 ILE A 107     157.525 120.235  88.634  1.00  0.00           H  
ATOM   1637 3HG2 ILE A 107     158.739 118.940  88.749  1.00  0.00           H  
ATOM   1638 1HD1 ILE A 107     160.313 119.198  92.742  1.00  0.00           H  
ATOM   1639 2HD1 ILE A 107     159.198 120.575  92.603  1.00  0.00           H  
ATOM   1640 3HD1 ILE A 107     158.744 118.995  91.936  1.00  0.00           H  
ATOM   1641  N   HIS A 108     158.357 122.880  87.833  1.00  0.00           N  
ATOM   1642  CA  HIS A 108     157.416 123.367  86.870  1.00  0.00           C  
ATOM   1643  C   HIS A 108     158.108 123.609  85.542  1.00  0.00           C  
ATOM   1644  O   HIS A 108     157.641 123.143  84.508  1.00  0.00           O  
ATOM   1645  CB  HIS A 108     156.754 124.638  87.348  1.00  0.00           C  
ATOM   1646  CG  HIS A 108     155.667 125.090  86.451  1.00  0.00           C  
ATOM   1647  ND1 HIS A 108     154.397 124.557  86.497  1.00  0.00           N  
ATOM   1648  CD2 HIS A 108     155.657 126.003  85.463  1.00  0.00           C  
ATOM   1649  CE1 HIS A 108     153.645 125.145  85.584  1.00  0.00           C  
ATOM   1650  NE2 HIS A 108     154.386 126.027  84.944  1.00  0.00           N  
ATOM   1651  H   HIS A 108     158.507 123.394  88.693  1.00  0.00           H  
ATOM   1652  HA  HIS A 108     156.640 122.622  86.709  1.00  0.00           H  
ATOM   1653 1HB  HIS A 108     156.336 124.480  88.342  1.00  0.00           H  
ATOM   1654 2HB  HIS A 108     157.492 125.434  87.424  1.00  0.00           H  
ATOM   1655  HD1 HIS A 108     154.125 123.734  86.995  1.00  0.00           H  
ATOM   1656  HD2 HIS A 108     156.425 126.663  85.059  1.00  0.00           H  
ATOM   1657  HE1 HIS A 108     152.600 124.867  85.463  1.00  0.00           H  
ATOM   1658  N   HIS A 109     159.253 124.294  85.583  1.00  0.00           N  
ATOM   1659  CA  HIS A 109     160.006 124.598  84.369  1.00  0.00           C  
ATOM   1660  C   HIS A 109     160.380 123.337  83.631  1.00  0.00           C  
ATOM   1661  O   HIS A 109     160.330 123.298  82.402  1.00  0.00           O  
ATOM   1662  CB  HIS A 109     161.278 125.367  84.701  1.00  0.00           C  
ATOM   1663  CG  HIS A 109     161.030 126.751  85.180  1.00  0.00           C  
ATOM   1664  ND1 HIS A 109     162.045 127.582  85.597  1.00  0.00           N  
ATOM   1665  CD2 HIS A 109     159.883 127.450  85.327  1.00  0.00           C  
ATOM   1666  CE1 HIS A 109     161.531 128.737  85.976  1.00  0.00           C  
ATOM   1667  NE2 HIS A 109     160.221 128.682  85.823  1.00  0.00           N  
ATOM   1668  H   HIS A 109     159.592 124.639  86.471  1.00  0.00           H  
ATOM   1669  HA  HIS A 109     159.399 125.209  83.702  1.00  0.00           H  
ATOM   1670 1HB  HIS A 109     161.836 124.835  85.470  1.00  0.00           H  
ATOM   1671 2HB  HIS A 109     161.911 125.420  83.815  1.00  0.00           H  
ATOM   1672  HD1 HIS A 109     163.027 127.431  85.453  1.00  0.00           H  
ATOM   1673  HD2 HIS A 109     158.838 127.207  85.135  1.00  0.00           H  
ATOM   1674  HE1 HIS A 109     162.175 129.536  86.341  1.00  0.00           H  
ATOM   1675  N   PHE A 110     160.742 122.305  84.378  1.00  0.00           N  
ATOM   1676  CA  PHE A 110     161.035 121.013  83.799  1.00  0.00           C  
ATOM   1677  C   PHE A 110     159.904 120.544  82.898  1.00  0.00           C  
ATOM   1678  O   PHE A 110     160.141 120.136  81.760  1.00  0.00           O  
ATOM   1679  CB  PHE A 110     161.293 119.996  84.906  1.00  0.00           C  
ATOM   1680  CG  PHE A 110     161.504 118.602  84.437  1.00  0.00           C  
ATOM   1681  CD1 PHE A 110     162.746 118.172  84.006  1.00  0.00           C  
ATOM   1682  CD2 PHE A 110     160.450 117.708  84.439  1.00  0.00           C  
ATOM   1683  CE1 PHE A 110     162.928 116.868  83.587  1.00  0.00           C  
ATOM   1684  CE2 PHE A 110     160.627 116.411  84.021  1.00  0.00           C  
ATOM   1685  CZ  PHE A 110     161.867 115.989  83.598  1.00  0.00           C  
ATOM   1686  H   PHE A 110     160.805 122.418  85.381  1.00  0.00           H  
ATOM   1687  HA  PHE A 110     161.937 121.105  83.198  1.00  0.00           H  
ATOM   1688 1HB  PHE A 110     162.169 120.298  85.473  1.00  0.00           H  
ATOM   1689 2HB  PHE A 110     160.460 119.985  85.592  1.00  0.00           H  
ATOM   1690  HD1 PHE A 110     163.585 118.871  84.003  1.00  0.00           H  
ATOM   1691  HD2 PHE A 110     159.471 118.041  84.778  1.00  0.00           H  
ATOM   1692  HE1 PHE A 110     163.910 116.536  83.251  1.00  0.00           H  
ATOM   1693  HE2 PHE A 110     159.789 115.714  84.029  1.00  0.00           H  
ATOM   1694  HZ  PHE A 110     162.003 114.961  83.270  1.00  0.00           H  
ATOM   1695  N   LEU A 111     158.676 120.613  83.397  1.00  0.00           N  
ATOM   1696  CA  LEU A 111     157.517 120.195  82.610  1.00  0.00           C  
ATOM   1697  C   LEU A 111     157.159 121.178  81.497  1.00  0.00           C  
ATOM   1698  O   LEU A 111     156.567 120.790  80.493  1.00  0.00           O  
ATOM   1699  CB  LEU A 111     156.319 120.003  83.514  1.00  0.00           C  
ATOM   1700  CG  LEU A 111     156.424 118.838  84.488  1.00  0.00           C  
ATOM   1701  CD1 LEU A 111     155.199 118.819  85.378  1.00  0.00           C  
ATOM   1702  CD2 LEU A 111     156.551 117.546  83.705  1.00  0.00           C  
ATOM   1703  H   LEU A 111     158.543 120.945  84.348  1.00  0.00           H  
ATOM   1704  HA  LEU A 111     157.753 119.237  82.150  1.00  0.00           H  
ATOM   1705 1HB  LEU A 111     156.175 120.910  84.098  1.00  0.00           H  
ATOM   1706 2HB  LEU A 111     155.435 119.845  82.896  1.00  0.00           H  
ATOM   1707  HG  LEU A 111     157.299 118.966  85.123  1.00  0.00           H  
ATOM   1708 1HD1 LEU A 111     155.270 117.989  86.080  1.00  0.00           H  
ATOM   1709 2HD1 LEU A 111     155.134 119.756  85.930  1.00  0.00           H  
ATOM   1710 3HD1 LEU A 111     154.305 118.698  84.765  1.00  0.00           H  
ATOM   1711 1HD2 LEU A 111     156.625 116.709  84.398  1.00  0.00           H  
ATOM   1712 2HD2 LEU A 111     155.671 117.415  83.072  1.00  0.00           H  
ATOM   1713 3HD2 LEU A 111     157.444 117.584  83.082  1.00  0.00           H  
ATOM   1714  N   ILE A 112     157.509 122.441  81.679  1.00  0.00           N  
ATOM   1715  CA  ILE A 112     157.253 123.464  80.675  1.00  0.00           C  
ATOM   1716  C   ILE A 112     158.200 123.399  79.485  1.00  0.00           C  
ATOM   1717  O   ILE A 112     157.816 123.755  78.367  1.00  0.00           O  
ATOM   1718  CB  ILE A 112     157.304 124.846  81.306  1.00  0.00           C  
ATOM   1719  CG1 ILE A 112     156.150 124.986  82.270  1.00  0.00           C  
ATOM   1720  CG2 ILE A 112     157.261 125.924  80.264  1.00  0.00           C  
ATOM   1721  CD1 ILE A 112     154.803 124.757  81.626  1.00  0.00           C  
ATOM   1722  H   ILE A 112     157.949 122.709  82.548  1.00  0.00           H  
ATOM   1723  HA  ILE A 112     156.245 123.314  80.297  1.00  0.00           H  
ATOM   1724  HB  ILE A 112     158.221 124.946  81.883  1.00  0.00           H  
ATOM   1725 1HG1 ILE A 112     156.263 124.278  83.081  1.00  0.00           H  
ATOM   1726 2HG1 ILE A 112     156.159 125.991  82.695  1.00  0.00           H  
ATOM   1727 1HG2 ILE A 112     157.303 126.900  80.748  1.00  0.00           H  
ATOM   1728 2HG2 ILE A 112     158.111 125.815  79.592  1.00  0.00           H  
ATOM   1729 3HG2 ILE A 112     156.335 125.838  79.701  1.00  0.00           H  
ATOM   1730 1HD1 ILE A 112     154.017 124.878  82.372  1.00  0.00           H  
ATOM   1731 2HD1 ILE A 112     154.655 125.480  80.823  1.00  0.00           H  
ATOM   1732 3HD1 ILE A 112     154.762 123.748  81.217  1.00  0.00           H  
ATOM   1733  N   ALA A 113     159.432 122.945  79.729  1.00  0.00           N  
ATOM   1734  CA  ALA A 113     160.460 122.862  78.691  1.00  0.00           C  
ATOM   1735  C   ALA A 113     159.920 122.385  77.323  1.00  0.00           C  
ATOM   1736  O   ALA A 113     159.940 123.153  76.373  1.00  0.00           O  
ATOM   1737  CB  ALA A 113     161.610 121.965  79.147  1.00  0.00           C  
ATOM   1738  H   ALA A 113     159.679 122.686  80.675  1.00  0.00           H  
ATOM   1739  HA  ALA A 113     160.853 123.864  78.549  1.00  0.00           H  
ATOM   1740 1HB  ALA A 113     162.388 121.963  78.386  1.00  0.00           H  
ATOM   1741 2HB  ALA A 113     162.018 122.351  80.080  1.00  0.00           H  
ATOM   1742 3HB  ALA A 113     161.262 120.949  79.304  1.00  0.00           H  
ATOM   1743  N   PRO A 114     159.484 121.105  77.182  1.00  0.00           N  
ATOM   1744  CA  PRO A 114     158.926 120.530  75.916  1.00  0.00           C  
ATOM   1745  C   PRO A 114     158.215 121.544  74.984  1.00  0.00           C  
ATOM   1746  O   PRO A 114     158.225 121.373  73.764  1.00  0.00           O  
ATOM   1747  CB  PRO A 114     157.909 119.503  76.413  1.00  0.00           C  
ATOM   1748  CG  PRO A 114     158.351 119.186  77.776  1.00  0.00           C  
ATOM   1749  CD  PRO A 114     158.749 120.503  78.305  1.00  0.00           C  
ATOM   1750  HA  PRO A 114     159.726 120.023  75.371  1.00  0.00           H  
ATOM   1751 1HB  PRO A 114     156.895 119.931  76.380  1.00  0.00           H  
ATOM   1752 2HB  PRO A 114     157.908 118.627  75.747  1.00  0.00           H  
ATOM   1753 1HG  PRO A 114     157.538 118.724  78.350  1.00  0.00           H  
ATOM   1754 2HG  PRO A 114     159.183 118.466  77.756  1.00  0.00           H  
ATOM   1755 1HD  PRO A 114     157.847 121.083  78.515  1.00  0.00           H  
ATOM   1756 2HD  PRO A 114     159.383 120.388  79.189  1.00  0.00           H  
ATOM   1757  N   ASP A 115     157.590 122.574  75.556  1.00  0.00           N  
ATOM   1758  CA  ASP A 115     156.885 123.572  74.777  1.00  0.00           C  
ATOM   1759  C   ASP A 115     157.754 124.766  74.416  1.00  0.00           C  
ATOM   1760  O   ASP A 115     157.754 125.224  73.272  1.00  0.00           O  
ATOM   1761  CB  ASP A 115     155.675 124.078  75.540  1.00  0.00           C  
ATOM   1762  CG  ASP A 115     154.589 123.043  75.706  1.00  0.00           C  
ATOM   1763  OD1 ASP A 115     154.563 122.103  74.949  1.00  0.00           O  
ATOM   1764  OD2 ASP A 115     153.779 123.200  76.594  1.00  0.00           O  
ATOM   1765  H   ASP A 115     157.614 122.685  76.560  1.00  0.00           H  
ATOM   1766  HA  ASP A 115     156.545 123.106  73.851  1.00  0.00           H  
ATOM   1767 1HB  ASP A 115     155.985 124.397  76.533  1.00  0.00           H  
ATOM   1768 2HB  ASP A 115     155.256 124.948  75.034  1.00  0.00           H  
ATOM   1769  N   PHE A 116     158.436 125.324  75.410  1.00  0.00           N  
ATOM   1770  CA  PHE A 116     159.118 126.600  75.223  1.00  0.00           C  
ATOM   1771  C   PHE A 116     160.618 126.450  75.006  1.00  0.00           C  
ATOM   1772  O   PHE A 116     161.306 127.416  74.686  1.00  0.00           O  
ATOM   1773  CB  PHE A 116     158.865 127.485  76.427  1.00  0.00           C  
ATOM   1774  CG  PHE A 116     157.428 127.863  76.579  1.00  0.00           C  
ATOM   1775  CD1 PHE A 116     156.545 127.006  77.188  1.00  0.00           C  
ATOM   1776  CD2 PHE A 116     156.962 129.077  76.132  1.00  0.00           C  
ATOM   1777  CE1 PHE A 116     155.219 127.342  77.344  1.00  0.00           C  
ATOM   1778  CE2 PHE A 116     155.640 129.429  76.289  1.00  0.00           C  
ATOM   1779  CZ  PHE A 116     154.765 128.556  76.895  1.00  0.00           C  
ATOM   1780  H   PHE A 116     158.442 124.876  76.324  1.00  0.00           H  
ATOM   1781  HA  PHE A 116     158.696 127.090  74.344  1.00  0.00           H  
ATOM   1782 1HB  PHE A 116     159.182 126.971  77.334  1.00  0.00           H  
ATOM   1783 2HB  PHE A 116     159.453 128.398  76.342  1.00  0.00           H  
ATOM   1784  HD1 PHE A 116     156.907 126.044  77.543  1.00  0.00           H  
ATOM   1785  HD2 PHE A 116     157.653 129.762  75.650  1.00  0.00           H  
ATOM   1786  HE1 PHE A 116     154.532 126.646  77.826  1.00  0.00           H  
ATOM   1787  HE2 PHE A 116     155.286 130.394  75.929  1.00  0.00           H  
ATOM   1788  HZ  PHE A 116     153.718 128.827  77.019  1.00  0.00           H  
ATOM   1789  N   VAL A 117     161.118 125.234  75.157  1.00  0.00           N  
ATOM   1790  CA  VAL A 117     162.531 124.961  74.992  1.00  0.00           C  
ATOM   1791  C   VAL A 117     162.754 123.971  73.842  1.00  0.00           C  
ATOM   1792  O   VAL A 117     162.109 122.926  73.791  1.00  0.00           O  
ATOM   1793  CB  VAL A 117     163.113 124.375  76.284  1.00  0.00           C  
ATOM   1794  CG1 VAL A 117     164.589 124.094  76.113  1.00  0.00           C  
ATOM   1795  CG2 VAL A 117     162.870 125.328  77.439  1.00  0.00           C  
ATOM   1796  H   VAL A 117     160.514 124.484  75.429  1.00  0.00           H  
ATOM   1797  HA  VAL A 117     163.041 125.895  74.779  1.00  0.00           H  
ATOM   1798  HB  VAL A 117     162.625 123.424  76.490  1.00  0.00           H  
ATOM   1799 1HG1 VAL A 117     164.985 123.658  77.029  1.00  0.00           H  
ATOM   1800 2HG1 VAL A 117     164.734 123.399  75.289  1.00  0.00           H  
ATOM   1801 3HG1 VAL A 117     165.114 125.025  75.899  1.00  0.00           H  
ATOM   1802 1HG2 VAL A 117     163.272 124.896  78.356  1.00  0.00           H  
ATOM   1803 2HG2 VAL A 117     163.358 126.272  77.243  1.00  0.00           H  
ATOM   1804 3HG2 VAL A 117     161.800 125.493  77.556  1.00  0.00           H  
ATOM   1805  N   PRO A 118     163.649 124.307  72.913  1.00  0.00           N  
ATOM   1806  CA  PRO A 118     164.032 123.495  71.761  1.00  0.00           C  
ATOM   1807  C   PRO A 118     164.682 122.185  72.165  1.00  0.00           C  
ATOM   1808  O   PRO A 118     165.310 122.091  73.219  1.00  0.00           O  
ATOM   1809  CB  PRO A 118     164.966 124.408  70.998  1.00  0.00           C  
ATOM   1810  CG  PRO A 118     164.424 125.780  71.247  1.00  0.00           C  
ATOM   1811  CD  PRO A 118     163.797 125.736  72.614  1.00  0.00           C  
ATOM   1812  HA  PRO A 118     163.131 123.295  71.160  1.00  0.00           H  
ATOM   1813 1HB  PRO A 118     165.993 124.285  71.369  1.00  0.00           H  
ATOM   1814 2HB  PRO A 118     164.974 124.136  69.932  1.00  0.00           H  
ATOM   1815 1HG  PRO A 118     165.234 126.520  71.179  1.00  0.00           H  
ATOM   1816 2HG  PRO A 118     163.696 126.039  70.465  1.00  0.00           H  
ATOM   1817 1HD  PRO A 118     164.459 126.207  73.352  1.00  0.00           H  
ATOM   1818 2HD  PRO A 118     162.808 126.216  72.596  1.00  0.00           H  
ATOM   1819  N   GLU A 119     164.533 121.170  71.313  1.00  0.00           N  
ATOM   1820  CA  GLU A 119     165.028 119.822  71.599  1.00  0.00           C  
ATOM   1821  C   GLU A 119     166.549 119.724  71.642  1.00  0.00           C  
ATOM   1822  O   GLU A 119     167.092 118.755  72.171  1.00  0.00           O  
ATOM   1823  CB  GLU A 119     164.490 118.841  70.565  1.00  0.00           C  
ATOM   1824  CG  GLU A 119     165.026 119.054  69.157  1.00  0.00           C  
ATOM   1825  CD  GLU A 119     164.271 120.107  68.394  1.00  0.00           C  
ATOM   1826  OE1 GLU A 119     163.592 120.892  69.012  1.00  0.00           O  
ATOM   1827  OE2 GLU A 119     164.373 120.126  67.190  1.00  0.00           O  
ATOM   1828  H   GLU A 119     164.027 121.330  70.452  1.00  0.00           H  
ATOM   1829  HA  GLU A 119     164.653 119.525  72.576  1.00  0.00           H  
ATOM   1830 1HB  GLU A 119     164.737 117.823  70.866  1.00  0.00           H  
ATOM   1831 2HB  GLU A 119     163.403 118.915  70.523  1.00  0.00           H  
ATOM   1832 1HG  GLU A 119     166.075 119.341  69.214  1.00  0.00           H  
ATOM   1833 2HG  GLU A 119     164.966 118.111  68.614  1.00  0.00           H  
ATOM   1834  N   ASN A 120     167.240 120.739  71.129  1.00  0.00           N  
ATOM   1835  CA  ASN A 120     168.691 120.762  71.213  1.00  0.00           C  
ATOM   1836  C   ASN A 120     169.148 121.542  72.440  1.00  0.00           C  
ATOM   1837  O   ASN A 120     170.341 121.778  72.628  1.00  0.00           O  
ATOM   1838  CB  ASN A 120     169.294 121.335  69.951  1.00  0.00           C  
ATOM   1839  CG  ASN A 120     168.940 122.773  69.743  1.00  0.00           C  
ATOM   1840  OD1 ASN A 120     168.017 123.292  70.374  1.00  0.00           O  
ATOM   1841  ND2 ASN A 120     169.656 123.428  68.866  1.00  0.00           N  
ATOM   1842  H   ASN A 120     166.757 121.500  70.676  1.00  0.00           H  
ATOM   1843  HA  ASN A 120     169.047 119.738  71.330  1.00  0.00           H  
ATOM   1844 1HB  ASN A 120     170.381 121.243  69.993  1.00  0.00           H  
ATOM   1845 2HB  ASN A 120     168.951 120.761  69.090  1.00  0.00           H  
ATOM   1846 1HD2 ASN A 120     169.463 124.393  68.684  1.00  0.00           H  
ATOM   1847 2HD2 ASN A 120     170.394 122.966  68.377  1.00  0.00           H  
ATOM   1848  N   LEU A 121     168.196 121.899  73.293  1.00  0.00           N  
ATOM   1849  CA  LEU A 121     168.476 122.577  74.530  1.00  0.00           C  
ATOM   1850  C   LEU A 121     167.984 121.760  75.705  1.00  0.00           C  
ATOM   1851  O   LEU A 121     168.584 121.799  76.775  1.00  0.00           O  
ATOM   1852  CB  LEU A 121     167.830 123.953  74.541  1.00  0.00           C  
ATOM   1853  CG  LEU A 121     168.325 124.917  73.471  1.00  0.00           C  
ATOM   1854  CD1 LEU A 121     167.535 126.208  73.556  1.00  0.00           C  
ATOM   1855  CD2 LEU A 121     169.808 125.168  73.666  1.00  0.00           C  
ATOM   1856  H   LEU A 121     167.235 121.705  73.074  1.00  0.00           H  
ATOM   1857  HA  LEU A 121     169.555 122.698  74.623  1.00  0.00           H  
ATOM   1858 1HB  LEU A 121     166.760 123.832  74.400  1.00  0.00           H  
ATOM   1859 2HB  LEU A 121     168.002 124.414  75.513  1.00  0.00           H  
ATOM   1860  HG  LEU A 121     168.156 124.487  72.486  1.00  0.00           H  
ATOM   1861 1HD1 LEU A 121     167.878 126.897  72.785  1.00  0.00           H  
ATOM   1862 2HD1 LEU A 121     166.483 125.996  73.410  1.00  0.00           H  
ATOM   1863 3HD1 LEU A 121     167.681 126.660  74.537  1.00  0.00           H  
ATOM   1864 1HD2 LEU A 121     170.166 125.855  72.899  1.00  0.00           H  
ATOM   1865 2HD2 LEU A 121     169.978 125.605  74.652  1.00  0.00           H  
ATOM   1866 3HD2 LEU A 121     170.352 124.225  73.591  1.00  0.00           H  
ATOM   1867  N   MET A 122     166.895 120.993  75.492  1.00  0.00           N  
ATOM   1868  CA  MET A 122     166.301 120.119  76.531  1.00  0.00           C  
ATOM   1869  C   MET A 122     167.201 118.962  76.950  1.00  0.00           C  
ATOM   1870  O   MET A 122     166.895 117.792  76.717  1.00  0.00           O  
ATOM   1871  CB  MET A 122     164.954 119.580  76.081  1.00  0.00           C  
ATOM   1872  CG  MET A 122     163.862 120.620  76.007  1.00  0.00           C  
ATOM   1873  SD  MET A 122     162.241 119.898  75.754  1.00  0.00           S  
ATOM   1874  CE  MET A 122     162.299 119.455  74.025  1.00  0.00           C  
ATOM   1875  H   MET A 122     166.436 121.043  74.590  1.00  0.00           H  
ATOM   1876  HA  MET A 122     166.132 120.725  77.415  1.00  0.00           H  
ATOM   1877 1HB  MET A 122     165.052 119.126  75.096  1.00  0.00           H  
ATOM   1878 2HB  MET A 122     164.628 118.800  76.770  1.00  0.00           H  
ATOM   1879 1HG  MET A 122     163.847 121.195  76.932  1.00  0.00           H  
ATOM   1880 2HG  MET A 122     164.064 121.303  75.185  1.00  0.00           H  
ATOM   1881 1HE  MET A 122     161.352 119.000  73.735  1.00  0.00           H  
ATOM   1882 2HE  MET A 122     162.470 120.350  73.424  1.00  0.00           H  
ATOM   1883 3HE  MET A 122     163.108 118.744  73.857  1.00  0.00           H  
ATOM   1884  N   ALA A 123     168.301 119.310  77.564  1.00  0.00           N  
ATOM   1885  CA  ALA A 123     169.285 118.399  78.080  1.00  0.00           C  
ATOM   1886  C   ALA A 123     170.163 119.205  78.973  1.00  0.00           C  
ATOM   1887  O   ALA A 123     170.368 118.870  80.137  1.00  0.00           O  
ATOM   1888  CB  ALA A 123     170.079 117.750  76.966  1.00  0.00           C  
ATOM   1889  H   ALA A 123     168.461 120.289  77.697  1.00  0.00           H  
ATOM   1890  HA  ALA A 123     168.784 117.638  78.675  1.00  0.00           H  
ATOM   1891 1HB  ALA A 123     170.823 117.078  77.393  1.00  0.00           H  
ATOM   1892 2HB  ALA A 123     169.407 117.185  76.320  1.00  0.00           H  
ATOM   1893 3HB  ALA A 123     170.580 118.520  76.381  1.00  0.00           H  
ATOM   1894  N   ASP A 124     170.606 120.337  78.445  1.00  0.00           N  
ATOM   1895  CA  ASP A 124     171.297 121.327  79.222  1.00  0.00           C  
ATOM   1896  C   ASP A 124     170.298 122.038  80.101  1.00  0.00           C  
ATOM   1897  O   ASP A 124     170.588 122.360  81.249  1.00  0.00           O  
ATOM   1898  CB  ASP A 124     172.007 122.320  78.319  1.00  0.00           C  
ATOM   1899  CG  ASP A 124     173.170 121.696  77.578  1.00  0.00           C  
ATOM   1900  OD1 ASP A 124     173.574 120.618  77.948  1.00  0.00           O  
ATOM   1901  OD2 ASP A 124     173.654 122.302  76.653  1.00  0.00           O  
ATOM   1902  H   ASP A 124     170.434 120.521  77.465  1.00  0.00           H  
ATOM   1903  HA  ASP A 124     172.032 120.832  79.857  1.00  0.00           H  
ATOM   1904 1HB  ASP A 124     171.301 122.722  77.591  1.00  0.00           H  
ATOM   1905 2HB  ASP A 124     172.380 123.155  78.912  1.00  0.00           H  
ATOM   1906  N   ALA A 125     169.096 122.250  79.561  1.00  0.00           N  
ATOM   1907  CA  ALA A 125     168.010 122.838  80.312  1.00  0.00           C  
ATOM   1908  C   ALA A 125     167.633 121.939  81.463  1.00  0.00           C  
ATOM   1909  O   ALA A 125     167.382 122.408  82.572  1.00  0.00           O  
ATOM   1910  CB  ALA A 125     166.812 123.079  79.412  1.00  0.00           C  
ATOM   1911  H   ALA A 125     168.937 121.997  78.597  1.00  0.00           H  
ATOM   1912  HA  ALA A 125     168.351 123.789  80.720  1.00  0.00           H  
ATOM   1913 1HB  ALA A 125     166.010 123.540  79.988  1.00  0.00           H  
ATOM   1914 2HB  ALA A 125     167.100 123.741  78.596  1.00  0.00           H  
ATOM   1915 3HB  ALA A 125     166.465 122.132  79.004  1.00  0.00           H  
ATOM   1916  N   ILE A 126     167.612 120.638  81.203  1.00  0.00           N  
ATOM   1917  CA  ILE A 126     167.299 119.675  82.227  1.00  0.00           C  
ATOM   1918  C   ILE A 126     168.361 119.688  83.292  1.00  0.00           C  
ATOM   1919  O   ILE A 126     168.054 119.706  84.481  1.00  0.00           O  
ATOM   1920  CB  ILE A 126     167.172 118.269  81.648  1.00  0.00           C  
ATOM   1921  CG1 ILE A 126     165.959 118.184  80.732  1.00  0.00           C  
ATOM   1922  CG2 ILE A 126     167.058 117.258  82.768  1.00  0.00           C  
ATOM   1923  CD1 ILE A 126     165.912 116.917  79.911  1.00  0.00           C  
ATOM   1924  H   ILE A 126     167.821 120.314  80.269  1.00  0.00           H  
ATOM   1925  HA  ILE A 126     166.350 119.952  82.687  1.00  0.00           H  
ATOM   1926  HB  ILE A 126     168.051 118.041  81.046  1.00  0.00           H  
ATOM   1927 1HG1 ILE A 126     165.051 118.239  81.332  1.00  0.00           H  
ATOM   1928 2HG1 ILE A 126     165.962 119.034  80.049  1.00  0.00           H  
ATOM   1929 1HG2 ILE A 126     166.975 116.257  82.347  1.00  0.00           H  
ATOM   1930 2HG2 ILE A 126     167.943 117.314  83.401  1.00  0.00           H  
ATOM   1931 3HG2 ILE A 126     166.171 117.475  83.364  1.00  0.00           H  
ATOM   1932 1HD1 ILE A 126     165.021 116.924  79.282  1.00  0.00           H  
ATOM   1933 2HD1 ILE A 126     166.800 116.858  79.282  1.00  0.00           H  
ATOM   1934 3HD1 ILE A 126     165.879 116.055  80.575  1.00  0.00           H  
ATOM   1935  N   ASN A 127     169.618 119.705  82.863  1.00  0.00           N  
ATOM   1936  CA  ASN A 127     170.726 119.784  83.783  1.00  0.00           C  
ATOM   1937  C   ASN A 127     170.622 121.016  84.657  1.00  0.00           C  
ATOM   1938  O   ASN A 127     170.801 120.931  85.868  1.00  0.00           O  
ATOM   1939  CB  ASN A 127     172.040 119.764  83.036  1.00  0.00           C  
ATOM   1940  CG  ASN A 127     172.363 118.409  82.490  1.00  0.00           C  
ATOM   1941  OD1 ASN A 127     171.839 117.395  82.964  1.00  0.00           O  
ATOM   1942  ND2 ASN A 127     173.214 118.367  81.499  1.00  0.00           N  
ATOM   1943  H   ASN A 127     169.808 119.648  81.871  1.00  0.00           H  
ATOM   1944  HA  ASN A 127     170.691 118.915  84.443  1.00  0.00           H  
ATOM   1945 1HB  ASN A 127     172.004 120.474  82.210  1.00  0.00           H  
ATOM   1946 2HB  ASN A 127     172.844 120.075  83.703  1.00  0.00           H  
ATOM   1947 1HD2 ASN A 127     173.464 117.489  81.090  1.00  0.00           H  
ATOM   1948 2HD2 ASN A 127     173.611 119.214  81.144  1.00  0.00           H  
ATOM   1949  N   SER A 128     170.293 122.154  84.046  1.00  0.00           N  
ATOM   1950  CA  SER A 128     170.114 123.387  84.791  1.00  0.00           C  
ATOM   1951  C   SER A 128     169.127 123.184  85.919  1.00  0.00           C  
ATOM   1952  O   SER A 128     169.426 123.492  87.075  1.00  0.00           O  
ATOM   1953  CB  SER A 128     169.627 124.486  83.865  1.00  0.00           C  
ATOM   1954  OG  SER A 128     169.435 125.685  84.562  1.00  0.00           O  
ATOM   1955  H   SER A 128     170.177 122.166  83.046  1.00  0.00           H  
ATOM   1956  HA  SER A 128     171.070 123.682  85.217  1.00  0.00           H  
ATOM   1957 1HB  SER A 128     170.353 124.637  83.068  1.00  0.00           H  
ATOM   1958 2HB  SER A 128     168.694 124.184  83.400  1.00  0.00           H  
ATOM   1959  HG  SER A 128     170.293 125.919  84.926  1.00  0.00           H  
ATOM   1960  N   VAL A 129     167.959 122.647  85.588  1.00  0.00           N  
ATOM   1961  CA  VAL A 129     166.945 122.355  86.582  1.00  0.00           C  
ATOM   1962  C   VAL A 129     167.451 121.440  87.671  1.00  0.00           C  
ATOM   1963  O   VAL A 129     167.236 121.701  88.852  1.00  0.00           O  
ATOM   1964  CB  VAL A 129     165.719 121.712  85.920  1.00  0.00           C  
ATOM   1965  CG1 VAL A 129     164.776 121.167  86.972  1.00  0.00           C  
ATOM   1966  CG2 VAL A 129     165.008 122.743  85.064  1.00  0.00           C  
ATOM   1967  H   VAL A 129     167.772 122.430  84.616  1.00  0.00           H  
ATOM   1968  HA  VAL A 129     166.635 123.295  87.038  1.00  0.00           H  
ATOM   1969  HB  VAL A 129     166.040 120.877  85.300  1.00  0.00           H  
ATOM   1970 1HG1 VAL A 129     163.919 120.708  86.486  1.00  0.00           H  
ATOM   1971 2HG1 VAL A 129     165.295 120.421  87.573  1.00  0.00           H  
ATOM   1972 3HG1 VAL A 129     164.437 121.976  87.610  1.00  0.00           H  
ATOM   1973 1HG2 VAL A 129     164.142 122.284  84.590  1.00  0.00           H  
ATOM   1974 2HG2 VAL A 129     164.683 123.573  85.692  1.00  0.00           H  
ATOM   1975 3HG2 VAL A 129     165.689 123.112  84.299  1.00  0.00           H  
ATOM   1976  N   SER A 130     168.112 120.356  87.283  1.00  0.00           N  
ATOM   1977  CA  SER A 130     168.564 119.370  88.248  1.00  0.00           C  
ATOM   1978  C   SER A 130     169.600 119.952  89.193  1.00  0.00           C  
ATOM   1979  O   SER A 130     169.652 119.593  90.367  1.00  0.00           O  
ATOM   1980  CB  SER A 130     169.161 118.186  87.535  1.00  0.00           C  
ATOM   1981  OG  SER A 130     170.385 118.524  86.947  1.00  0.00           O  
ATOM   1982  H   SER A 130     168.268 120.192  86.300  1.00  0.00           H  
ATOM   1983  HA  SER A 130     167.706 119.040  88.835  1.00  0.00           H  
ATOM   1984 1HB  SER A 130     169.307 117.371  88.234  1.00  0.00           H  
ATOM   1985 2HB  SER A 130     168.469 117.842  86.767  1.00  0.00           H  
ATOM   1986  HG  SER A 130     170.251 119.380  86.534  1.00  0.00           H  
ATOM   1987  N   GLU A 131     170.389 120.894  88.698  1.00  0.00           N  
ATOM   1988  CA  GLU A 131     171.392 121.549  89.508  1.00  0.00           C  
ATOM   1989  C   GLU A 131     170.743 122.425  90.539  1.00  0.00           C  
ATOM   1990  O   GLU A 131     171.133 122.423  91.712  1.00  0.00           O  
ATOM   1991  CB  GLU A 131     172.313 122.382  88.624  1.00  0.00           C  
ATOM   1992  CG  GLU A 131     173.408 123.125  89.369  1.00  0.00           C  
ATOM   1993  CD  GLU A 131     174.372 122.208  90.059  1.00  0.00           C  
ATOM   1994  OE1 GLU A 131     174.260 121.016  89.891  1.00  0.00           O  
ATOM   1995  OE2 GLU A 131     175.258 122.702  90.717  1.00  0.00           O  
ATOM   1996  H   GLU A 131     170.314 121.138  87.721  1.00  0.00           H  
ATOM   1997  HA  GLU A 131     171.980 120.788  90.020  1.00  0.00           H  
ATOM   1998 1HB  GLU A 131     172.790 121.735  87.889  1.00  0.00           H  
ATOM   1999 2HB  GLU A 131     171.723 123.117  88.076  1.00  0.00           H  
ATOM   2000 1HG  GLU A 131     173.956 123.745  88.661  1.00  0.00           H  
ATOM   2001 2HG  GLU A 131     172.947 123.782  90.104  1.00  0.00           H  
ATOM   2002  N   ILE A 132     169.727 123.152  90.111  1.00  0.00           N  
ATOM   2003  CA  ILE A 132     169.009 124.027  90.993  1.00  0.00           C  
ATOM   2004  C   ILE A 132     168.328 123.264  92.077  1.00  0.00           C  
ATOM   2005  O   ILE A 132     168.457 123.595  93.257  1.00  0.00           O  
ATOM   2006  CB  ILE A 132     167.985 124.830  90.230  1.00  0.00           C  
ATOM   2007  CG1 ILE A 132     168.682 125.789  89.292  1.00  0.00           C  
ATOM   2008  CG2 ILE A 132     167.085 125.569  91.186  1.00  0.00           C  
ATOM   2009  CD1 ILE A 132     167.760 126.432  88.297  1.00  0.00           C  
ATOM   2010  H   ILE A 132     169.465 123.114  89.133  1.00  0.00           H  
ATOM   2011  HA  ILE A 132     169.714 124.711  91.446  1.00  0.00           H  
ATOM   2012  HB  ILE A 132     167.382 124.162  89.615  1.00  0.00           H  
ATOM   2013 1HG1 ILE A 132     169.168 126.568  89.871  1.00  0.00           H  
ATOM   2014 2HG1 ILE A 132     169.457 125.255  88.744  1.00  0.00           H  
ATOM   2015 1HG2 ILE A 132     166.347 126.135  90.622  1.00  0.00           H  
ATOM   2016 2HG2 ILE A 132     166.581 124.855  91.832  1.00  0.00           H  
ATOM   2017 3HG2 ILE A 132     167.681 126.253  91.793  1.00  0.00           H  
ATOM   2018 1HD1 ILE A 132     168.331 127.102  87.658  1.00  0.00           H  
ATOM   2019 2HD1 ILE A 132     167.289 125.661  87.685  1.00  0.00           H  
ATOM   2020 3HD1 ILE A 132     166.993 126.999  88.822  1.00  0.00           H  
ATOM   2021  N   ARG A 133     167.608 122.228  91.689  1.00  0.00           N  
ATOM   2022  CA  ARG A 133     166.867 121.436  92.631  1.00  0.00           C  
ATOM   2023  C   ARG A 133     167.773 120.735  93.595  1.00  0.00           C  
ATOM   2024  O   ARG A 133     167.452 120.622  94.773  1.00  0.00           O  
ATOM   2025  CB  ARG A 133     166.016 120.424  91.917  1.00  0.00           C  
ATOM   2026  CG  ARG A 133     164.818 120.996  91.202  1.00  0.00           C  
ATOM   2027  CD  ARG A 133     164.072 119.950  90.480  1.00  0.00           C  
ATOM   2028  NE  ARG A 133     163.612 118.890  91.367  1.00  0.00           N  
ATOM   2029  CZ  ARG A 133     163.118 117.715  90.923  1.00  0.00           C  
ATOM   2030  NH1 ARG A 133     162.997 117.509  89.638  1.00  0.00           N  
ATOM   2031  NH2 ARG A 133     162.745 116.754  91.743  1.00  0.00           N  
ATOM   2032  H   ARG A 133     167.552 122.004  90.706  1.00  0.00           H  
ATOM   2033  HA  ARG A 133     166.210 122.098  93.192  1.00  0.00           H  
ATOM   2034 1HB  ARG A 133     166.619 119.902  91.177  1.00  0.00           H  
ATOM   2035 2HB  ARG A 133     165.654 119.683  92.630  1.00  0.00           H  
ATOM   2036 1HG  ARG A 133     164.149 121.472  91.915  1.00  0.00           H  
ATOM   2037 2HG  ARG A 133     165.155 121.735  90.475  1.00  0.00           H  
ATOM   2038 1HD  ARG A 133     163.201 120.393  89.999  1.00  0.00           H  
ATOM   2039 2HD  ARG A 133     164.715 119.504  89.723  1.00  0.00           H  
ATOM   2040  HE  ARG A 133     163.666 119.051  92.372  1.00  0.00           H  
ATOM   2041 1HH1 ARG A 133     163.269 118.223  88.977  1.00  0.00           H  
ATOM   2042 2HH1 ARG A 133     162.609 116.633  89.322  1.00  0.00           H  
ATOM   2043 1HH2 ARG A 133     162.847 116.857  92.747  1.00  0.00           H  
ATOM   2044 2HH2 ARG A 133     162.389 115.893  91.345  1.00  0.00           H  
ATOM   2045  N   LYS A 134     168.926 120.284  93.130  1.00  0.00           N  
ATOM   2046  CA  LYS A 134     169.870 119.630  94.003  1.00  0.00           C  
ATOM   2047  C   LYS A 134     170.144 120.449  95.233  1.00  0.00           C  
ATOM   2048  O   LYS A 134     169.961 119.983  96.355  1.00  0.00           O  
ATOM   2049  CB  LYS A 134     171.167 119.346  93.274  1.00  0.00           C  
ATOM   2050  CG  LYS A 134     172.199 118.623  94.108  1.00  0.00           C  
ATOM   2051  CD  LYS A 134     173.519 118.501  93.370  1.00  0.00           C  
ATOM   2052  CE  LYS A 134     173.445 117.469  92.255  1.00  0.00           C  
ATOM   2053  NZ  LYS A 134     174.768 117.274  91.594  1.00  0.00           N  
ATOM   2054  H   LYS A 134     169.147 120.372  92.144  1.00  0.00           H  
ATOM   2055  HA  LYS A 134     169.442 118.694  94.336  1.00  0.00           H  
ATOM   2056 1HB  LYS A 134     170.964 118.740  92.391  1.00  0.00           H  
ATOM   2057 2HB  LYS A 134     171.608 120.282  92.933  1.00  0.00           H  
ATOM   2058 1HG  LYS A 134     172.361 119.175  95.033  1.00  0.00           H  
ATOM   2059 2HG  LYS A 134     171.835 117.627  94.358  1.00  0.00           H  
ATOM   2060 1HD  LYS A 134     173.788 119.468  92.941  1.00  0.00           H  
ATOM   2061 2HD  LYS A 134     174.300 118.206  94.071  1.00  0.00           H  
ATOM   2062 1HE  LYS A 134     173.116 116.518  92.670  1.00  0.00           H  
ATOM   2063 2HE  LYS A 134     172.721 117.792  91.507  1.00  0.00           H  
ATOM   2064 1HZ  LYS A 134     174.684 116.573  90.866  1.00  0.00           H  
ATOM   2065 2HZ  LYS A 134     175.075 118.147  91.188  1.00  0.00           H  
ATOM   2066 3HZ  LYS A 134     175.443 116.964  92.277  1.00  0.00           H  
ATOM   2067  N   ASN A 135     170.558 121.683  95.022  1.00  0.00           N  
ATOM   2068  CA  ASN A 135     170.897 122.536  96.136  1.00  0.00           C  
ATOM   2069  C   ASN A 135     169.661 123.015  96.899  1.00  0.00           C  
ATOM   2070  O   ASN A 135     169.699 123.143  98.125  1.00  0.00           O  
ATOM   2071  CB  ASN A 135     171.735 123.677  95.653  1.00  0.00           C  
ATOM   2072  CG  ASN A 135     173.121 123.233  95.316  1.00  0.00           C  
ATOM   2073  OD1 ASN A 135     173.616 122.244  95.867  1.00  0.00           O  
ATOM   2074  ND2 ASN A 135     173.757 123.931  94.414  1.00  0.00           N  
ATOM   2075  H   ASN A 135     170.674 122.020  94.071  1.00  0.00           H  
ATOM   2076  HA  ASN A 135     171.495 121.957  96.836  1.00  0.00           H  
ATOM   2077 1HB  ASN A 135     171.285 124.106  94.763  1.00  0.00           H  
ATOM   2078 2HB  ASN A 135     171.781 124.455  96.416  1.00  0.00           H  
ATOM   2079 1HD2 ASN A 135     174.685 123.672  94.144  1.00  0.00           H  
ATOM   2080 2HD2 ASN A 135     173.315 124.720  93.991  1.00  0.00           H  
ATOM   2081  N   ALA A 136     168.559 123.242  96.189  1.00  0.00           N  
ATOM   2082  CA  ALA A 136     167.325 123.650  96.839  1.00  0.00           C  
ATOM   2083  C   ALA A 136     166.878 122.593  97.835  1.00  0.00           C  
ATOM   2084  O   ALA A 136     166.512 122.901  98.970  1.00  0.00           O  
ATOM   2085  CB  ALA A 136     166.242 123.902  95.811  1.00  0.00           C  
ATOM   2086  H   ALA A 136     168.575 123.145  95.180  1.00  0.00           H  
ATOM   2087  HA  ALA A 136     167.518 124.573  97.391  1.00  0.00           H  
ATOM   2088 1HB  ALA A 136     165.331 124.227  96.314  1.00  0.00           H  
ATOM   2089 2HB  ALA A 136     166.571 124.677  95.119  1.00  0.00           H  
ATOM   2090 3HB  ALA A 136     166.044 122.985  95.261  1.00  0.00           H  
ATOM   2091  N   GLN A 137     166.948 121.339  97.407  1.00  0.00           N  
ATOM   2092  CA  GLN A 137     166.574 120.227  98.242  1.00  0.00           C  
ATOM   2093  C   GLN A 137     167.528 120.031  99.373  1.00  0.00           C  
ATOM   2094  O   GLN A 137     167.114 119.636 100.453  1.00  0.00           O  
ATOM   2095  CB  GLN A 137     166.469 118.959  97.423  1.00  0.00           C  
ATOM   2096  CG  GLN A 137     165.281 118.939  96.489  1.00  0.00           C  
ATOM   2097  CD  GLN A 137     163.972 118.989  97.229  1.00  0.00           C  
ATOM   2098  OE1 GLN A 137     163.799 119.759  98.178  1.00  0.00           O  
ATOM   2099  NE2 GLN A 137     163.032 118.159  96.798  1.00  0.00           N  
ATOM   2100  H   GLN A 137     167.248 121.157  96.467  1.00  0.00           H  
ATOM   2101  HA  GLN A 137     165.593 120.436  98.667  1.00  0.00           H  
ATOM   2102 1HB  GLN A 137     167.371 118.838  96.821  1.00  0.00           H  
ATOM   2103 2HB  GLN A 137     166.398 118.096  98.085  1.00  0.00           H  
ATOM   2104 1HG  GLN A 137     165.332 119.802  95.827  1.00  0.00           H  
ATOM   2105 2HG  GLN A 137     165.300 118.021  95.909  1.00  0.00           H  
ATOM   2106 1HE2 GLN A 137     162.137 118.137  97.245  1.00  0.00           H  
ATOM   2107 2HE2 GLN A 137     163.221 117.553  96.019  1.00  0.00           H  
ATOM   2108  N   TYR A 138     168.805 120.345  99.169  1.00  0.00           N  
ATOM   2109  CA  TYR A 138     169.746 120.224 100.264  1.00  0.00           C  
ATOM   2110  C   TYR A 138     169.298 121.049 101.442  1.00  0.00           C  
ATOM   2111  O   TYR A 138     169.329 120.580 102.573  1.00  0.00           O  
ATOM   2112  CB  TYR A 138     171.146 120.648  99.846  1.00  0.00           C  
ATOM   2113  CG  TYR A 138     171.872 119.623  99.027  1.00  0.00           C  
ATOM   2114  CD1 TYR A 138     171.443 118.306  99.035  1.00  0.00           C  
ATOM   2115  CD2 TYR A 138     172.980 119.990  98.284  1.00  0.00           C  
ATOM   2116  CE1 TYR A 138     172.121 117.358  98.298  1.00  0.00           C  
ATOM   2117  CE2 TYR A 138     173.659 119.042  97.549  1.00  0.00           C  
ATOM   2118  CZ  TYR A 138     173.233 117.730  97.555  1.00  0.00           C  
ATOM   2119  OH  TYR A 138     173.914 116.781  96.829  1.00  0.00           O  
ATOM   2120  H   TYR A 138     169.128 120.629  98.251  1.00  0.00           H  
ATOM   2121  HA  TYR A 138     169.776 119.181 100.584  1.00  0.00           H  
ATOM   2122 1HB  TYR A 138     171.092 121.567  99.269  1.00  0.00           H  
ATOM   2123 2HB  TYR A 138     171.741 120.855 100.734  1.00  0.00           H  
ATOM   2124  HD1 TYR A 138     170.573 118.018  99.625  1.00  0.00           H  
ATOM   2125  HD2 TYR A 138     173.318 121.026  98.282  1.00  0.00           H  
ATOM   2126  HE1 TYR A 138     171.786 116.321  98.305  1.00  0.00           H  
ATOM   2127  HE2 TYR A 138     174.534 119.329  96.964  1.00  0.00           H  
ATOM   2128  HH  TYR A 138     173.543 115.913  97.011  1.00  0.00           H  
ATOM   2129  N   VAL A 139     168.798 122.253 101.176  1.00  0.00           N  
ATOM   2130  CA  VAL A 139     168.319 123.094 102.259  1.00  0.00           C  
ATOM   2131  C   VAL A 139     167.181 122.431 102.988  1.00  0.00           C  
ATOM   2132  O   VAL A 139     167.186 122.350 104.216  1.00  0.00           O  
ATOM   2133  CB  VAL A 139     167.854 124.453 101.745  1.00  0.00           C  
ATOM   2134  CG1 VAL A 139     167.186 125.222 102.874  1.00  0.00           C  
ATOM   2135  CG2 VAL A 139     169.031 125.231 101.188  1.00  0.00           C  
ATOM   2136  H   VAL A 139     168.795 122.598 100.219  1.00  0.00           H  
ATOM   2137  HA  VAL A 139     169.131 123.249 102.961  1.00  0.00           H  
ATOM   2138  HB  VAL A 139     167.112 124.305 100.963  1.00  0.00           H  
ATOM   2139 1HG1 VAL A 139     166.841 126.186 102.504  1.00  0.00           H  
ATOM   2140 2HG1 VAL A 139     166.337 124.652 103.250  1.00  0.00           H  
ATOM   2141 3HG1 VAL A 139     167.903 125.380 103.679  1.00  0.00           H  
ATOM   2142 1HG2 VAL A 139     168.687 126.195 100.815  1.00  0.00           H  
ATOM   2143 2HG2 VAL A 139     169.768 125.389 101.974  1.00  0.00           H  
ATOM   2144 3HG2 VAL A 139     169.486 124.668 100.371  1.00  0.00           H  
ATOM   2145  N   VAL A 140     166.214 121.934 102.236  1.00  0.00           N  
ATOM   2146  CA  VAL A 140     165.064 121.277 102.831  1.00  0.00           C  
ATOM   2147  C   VAL A 140     165.462 120.041 103.617  1.00  0.00           C  
ATOM   2148  O   VAL A 140     165.037 119.858 104.757  1.00  0.00           O  
ATOM   2149  CB  VAL A 140     164.073 120.881 101.757  1.00  0.00           C  
ATOM   2150  CG1 VAL A 140     162.988 120.029 102.361  1.00  0.00           C  
ATOM   2151  CG2 VAL A 140     163.493 122.126 101.115  1.00  0.00           C  
ATOM   2152  H   VAL A 140     166.266 122.034 101.225  1.00  0.00           H  
ATOM   2153  HA  VAL A 140     164.577 121.979 103.507  1.00  0.00           H  
ATOM   2154  HB  VAL A 140     164.582 120.280 101.002  1.00  0.00           H  
ATOM   2155 1HG1 VAL A 140     162.288 119.728 101.582  1.00  0.00           H  
ATOM   2156 2HG1 VAL A 140     163.429 119.140 102.812  1.00  0.00           H  
ATOM   2157 3HG1 VAL A 140     162.460 120.601 103.121  1.00  0.00           H  
ATOM   2158 1HG2 VAL A 140     162.786 121.838 100.338  1.00  0.00           H  
ATOM   2159 2HG2 VAL A 140     162.980 122.720 101.871  1.00  0.00           H  
ATOM   2160 3HG2 VAL A 140     164.297 122.716 100.673  1.00  0.00           H  
ATOM   2161  N   ASP A 141     166.302 119.212 103.021  1.00  0.00           N  
ATOM   2162  CA  ASP A 141     166.789 118.009 103.661  1.00  0.00           C  
ATOM   2163  C   ASP A 141     167.389 118.306 105.007  1.00  0.00           C  
ATOM   2164  O   ASP A 141     167.120 117.603 105.975  1.00  0.00           O  
ATOM   2165  CB  ASP A 141     167.845 117.322 102.789  1.00  0.00           C  
ATOM   2166  CG  ASP A 141     167.273 116.613 101.572  1.00  0.00           C  
ATOM   2167  OD1 ASP A 141     166.110 116.291 101.582  1.00  0.00           O  
ATOM   2168  OD2 ASP A 141     168.007 116.409 100.634  1.00  0.00           O  
ATOM   2169  H   ASP A 141     166.608 119.419 102.089  1.00  0.00           H  
ATOM   2170  HA  ASP A 141     165.951 117.328 103.803  1.00  0.00           H  
ATOM   2171 1HB  ASP A 141     168.567 118.063 102.448  1.00  0.00           H  
ATOM   2172 2HB  ASP A 141     168.388 116.592 103.389  1.00  0.00           H  
ATOM   2173  N   MET A 142     168.199 119.353 105.087  1.00  0.00           N  
ATOM   2174  CA  MET A 142     168.835 119.679 106.337  1.00  0.00           C  
ATOM   2175  C   MET A 142     167.837 120.191 107.350  1.00  0.00           C  
ATOM   2176  O   MET A 142     167.933 119.885 108.535  1.00  0.00           O  
ATOM   2177  CB  MET A 142     169.905 120.739 106.145  1.00  0.00           C  
ATOM   2178  CG  MET A 142     171.079 120.352 105.263  1.00  0.00           C  
ATOM   2179  SD  MET A 142     171.937 118.893 105.804  1.00  0.00           S  
ATOM   2180  CE  MET A 142     171.243 117.719 104.650  1.00  0.00           C  
ATOM   2181  H   MET A 142     168.404 119.902 104.260  1.00  0.00           H  
ATOM   2182  HA  MET A 142     169.288 118.776 106.740  1.00  0.00           H  
ATOM   2183 1HB  MET A 142     169.444 121.620 105.709  1.00  0.00           H  
ATOM   2184 2HB  MET A 142     170.304 121.028 107.118  1.00  0.00           H  
ATOM   2185 1HG  MET A 142     170.734 120.180 104.256  1.00  0.00           H  
ATOM   2186 2HG  MET A 142     171.792 121.176 105.239  1.00  0.00           H  
ATOM   2187 1HE  MET A 142     171.676 116.739 104.823  1.00  0.00           H  
ATOM   2188 2HE  MET A 142     170.164 117.670 104.787  1.00  0.00           H  
ATOM   2189 3HE  MET A 142     171.465 118.037 103.631  1.00  0.00           H  
ATOM   2190  N   VAL A 143     166.882 120.994 106.884  1.00  0.00           N  
ATOM   2191  CA  VAL A 143     165.955 121.647 107.790  1.00  0.00           C  
ATOM   2192  C   VAL A 143     164.688 120.850 108.053  1.00  0.00           C  
ATOM   2193  O   VAL A 143     164.408 120.470 109.191  1.00  0.00           O  
ATOM   2194  CB  VAL A 143     165.578 123.022 107.233  1.00  0.00           C  
ATOM   2195  CG1 VAL A 143     164.555 123.683 108.126  1.00  0.00           C  
ATOM   2196  CG2 VAL A 143     166.818 123.883 107.103  1.00  0.00           C  
ATOM   2197  H   VAL A 143     166.840 121.205 105.895  1.00  0.00           H  
ATOM   2198  HA  VAL A 143     166.456 121.789 108.730  1.00  0.00           H  
ATOM   2199  HB  VAL A 143     165.122 122.895 106.251  1.00  0.00           H  
ATOM   2200 1HG1 VAL A 143     164.285 124.654 107.713  1.00  0.00           H  
ATOM   2201 2HG1 VAL A 143     163.667 123.057 108.187  1.00  0.00           H  
ATOM   2202 3HG1 VAL A 143     164.975 123.817 109.122  1.00  0.00           H  
ATOM   2203 1HG2 VAL A 143     166.543 124.850 106.688  1.00  0.00           H  
ATOM   2204 2HG2 VAL A 143     167.269 124.026 108.081  1.00  0.00           H  
ATOM   2205 3HG2 VAL A 143     167.534 123.396 106.442  1.00  0.00           H  
ATOM   2206  N   ALA A 144     163.914 120.610 107.009  1.00  0.00           N  
ATOM   2207  CA  ALA A 144     162.655 119.902 107.156  1.00  0.00           C  
ATOM   2208  C   ALA A 144     162.868 118.404 107.232  1.00  0.00           C  
ATOM   2209  O   ALA A 144     161.968 117.656 107.622  1.00  0.00           O  
ATOM   2210  CB  ALA A 144     161.744 120.246 106.032  1.00  0.00           C  
ATOM   2211  H   ALA A 144     164.200 120.922 106.091  1.00  0.00           H  
ATOM   2212  HA  ALA A 144     162.196 120.223 108.087  1.00  0.00           H  
ATOM   2213 1HB  ALA A 144     160.798 119.749 106.184  1.00  0.00           H  
ATOM   2214 2HB  ALA A 144     161.589 121.320 106.016  1.00  0.00           H  
ATOM   2215 3HB  ALA A 144     162.183 119.924 105.093  1.00  0.00           H  
ATOM   2216  N   GLY A 145     164.058 117.957 106.878  1.00  0.00           N  
ATOM   2217  CA  GLY A 145     164.434 116.582 107.106  1.00  0.00           C  
ATOM   2218  C   GLY A 145     164.045 115.627 106.007  1.00  0.00           C  
ATOM   2219  O   GLY A 145     164.270 114.427 106.141  1.00  0.00           O  
ATOM   2220  H   GLY A 145     164.734 118.593 106.464  1.00  0.00           H  
ATOM   2221 1HA  GLY A 145     165.506 116.526 107.263  1.00  0.00           H  
ATOM   2222 2HA  GLY A 145     163.979 116.248 108.033  1.00  0.00           H  
ATOM   2223  N   GLU A 146     163.454 116.123 104.923  1.00  0.00           N  
ATOM   2224  CA  GLU A 146     163.115 115.239 103.809  1.00  0.00           C  
ATOM   2225  C   GLU A 146     162.566 116.010 102.620  1.00  0.00           C  
ATOM   2226  O   GLU A 146     161.399 116.397 102.615  1.00  0.00           O  
ATOM   2227  CB  GLU A 146     162.108 114.169 104.232  1.00  0.00           C  
ATOM   2228  CG  GLU A 146     161.955 113.062 103.215  1.00  0.00           C  
ATOM   2229  CD  GLU A 146     163.232 112.278 103.017  1.00  0.00           C  
ATOM   2230  OE1 GLU A 146     163.945 112.062 103.976  1.00  0.00           O  
ATOM   2231  OE2 GLU A 146     163.503 111.904 101.902  1.00  0.00           O  
ATOM   2232  H   GLU A 146     163.263 117.111 104.855  1.00  0.00           H  
ATOM   2233  HA  GLU A 146     164.026 114.737 103.485  1.00  0.00           H  
ATOM   2234 1HB  GLU A 146     162.397 113.715 105.174  1.00  0.00           H  
ATOM   2235 2HB  GLU A 146     161.129 114.625 104.376  1.00  0.00           H  
ATOM   2236 1HG  GLU A 146     161.162 112.386 103.533  1.00  0.00           H  
ATOM   2237 2HG  GLU A 146     161.665 113.503 102.267  1.00  0.00           H  
ATOM   2238  N   GLY A 147     163.411 116.225 101.611  1.00  0.00           N  
ATOM   2239  CA  GLY A 147     163.047 116.986 100.412  1.00  0.00           C  
ATOM   2240  C   GLY A 147     161.602 116.765  99.965  1.00  0.00           C  
ATOM   2241  O   GLY A 147     160.883 117.724  99.686  1.00  0.00           O  
ATOM   2242  H   GLY A 147     164.363 115.890 101.689  1.00  0.00           H  
ATOM   2243 1HA  GLY A 147     163.212 118.042 100.593  1.00  0.00           H  
ATOM   2244 2HA  GLY A 147     163.719 116.708  99.599  1.00  0.00           H  
ATOM   2245  N   ILE A 148     161.174 115.513  99.905  1.00  0.00           N  
ATOM   2246  CA  ILE A 148     159.795 115.223  99.564  1.00  0.00           C  
ATOM   2247  C   ILE A 148     159.076 114.689 100.778  1.00  0.00           C  
ATOM   2248  O   ILE A 148     159.519 113.723 101.390  1.00  0.00           O  
ATOM   2249  CB  ILE A 148     159.697 114.224  98.424  1.00  0.00           C  
ATOM   2250  CG1 ILE A 148     160.405 114.767  97.194  1.00  0.00           C  
ATOM   2251  CG2 ILE A 148     158.236 113.961  98.106  1.00  0.00           C  
ATOM   2252  CD1 ILE A 148     160.573 113.749  96.102  1.00  0.00           C  
ATOM   2253  H   ILE A 148     161.807 114.757 100.121  1.00  0.00           H  
ATOM   2254  HA  ILE A 148     159.308 116.147  99.257  1.00  0.00           H  
ATOM   2255  HB  ILE A 148     160.185 113.291  98.702  1.00  0.00           H  
ATOM   2256 1HG1 ILE A 148     159.838 115.609  96.795  1.00  0.00           H  
ATOM   2257 2HG1 ILE A 148     161.392 115.131  97.477  1.00  0.00           H  
ATOM   2258 1HG2 ILE A 148     158.161 113.248  97.287  1.00  0.00           H  
ATOM   2259 2HG2 ILE A 148     157.742 113.555  98.985  1.00  0.00           H  
ATOM   2260 3HG2 ILE A 148     157.753 114.895  97.818  1.00  0.00           H  
ATOM   2261 1HD1 ILE A 148     161.085 114.206  95.255  1.00  0.00           H  
ATOM   2262 2HD1 ILE A 148     161.162 112.910  96.473  1.00  0.00           H  
ATOM   2263 3HD1 ILE A 148     159.594 113.392  95.784  1.00  0.00           H  
ATOM   2264  N   HIS A 149     157.969 115.318 101.126  1.00  0.00           N  
ATOM   2265  CA  HIS A 149     157.228 114.975 102.336  1.00  0.00           C  
ATOM   2266  C   HIS A 149     158.020 115.212 103.602  1.00  0.00           C  
ATOM   2267  O   HIS A 149     158.224 114.276 104.376  1.00  0.00           O  
ATOM   2268  CB  HIS A 149     156.747 113.560 102.327  1.00  0.00           C  
ATOM   2269  CG  HIS A 149     155.849 113.302 101.217  1.00  0.00           C  
ATOM   2270  ND1 HIS A 149     154.917 114.218 100.791  1.00  0.00           N  
ATOM   2271  CD2 HIS A 149     155.686 112.218 100.455  1.00  0.00           C  
ATOM   2272  CE1 HIS A 149     154.263 113.711  99.777  1.00  0.00           C  
ATOM   2273  NE2 HIS A 149     154.704 112.499  99.569  1.00  0.00           N  
ATOM   2274  H   HIS A 149     157.646 116.087 100.561  1.00  0.00           H  
ATOM   2275  HA  HIS A 149     156.334 115.579 102.381  1.00  0.00           H  
ATOM   2276 1HB  HIS A 149     157.586 112.871 102.264  1.00  0.00           H  
ATOM   2277 2HB  HIS A 149     156.222 113.350 103.254  1.00  0.00           H  
ATOM   2278  HD1 HIS A 149     154.520 114.946 101.352  1.00  0.00           H  
ATOM   2279  HD2 HIS A 149     156.167 111.250 100.434  1.00  0.00           H  
ATOM   2280  HE1 HIS A 149     153.480 114.283  99.279  1.00  0.00           H  
ATOM   2281  N   PRO A 150     158.612 116.410 103.730  1.00  0.00           N  
ATOM   2282  CA  PRO A 150     159.250 116.867 104.982  1.00  0.00           C  
ATOM   2283  C   PRO A 150     158.602 116.219 106.176  1.00  0.00           C  
ATOM   2284  O   PRO A 150     157.428 115.877 106.138  1.00  0.00           O  
ATOM   2285  CB  PRO A 150     158.995 118.348 105.014  1.00  0.00           C  
ATOM   2286  CG  PRO A 150     157.722 118.504 104.339  1.00  0.00           C  
ATOM   2287  CD  PRO A 150     157.774 117.532 103.228  1.00  0.00           C  
ATOM   2288  HA  PRO A 150     160.326 116.646 104.950  1.00  0.00           H  
ATOM   2289 1HB  PRO A 150     158.974 118.707 106.053  1.00  0.00           H  
ATOM   2290 2HB  PRO A 150     159.809 118.879 104.502  1.00  0.00           H  
ATOM   2291 1HG  PRO A 150     156.901 118.291 105.039  1.00  0.00           H  
ATOM   2292 2HG  PRO A 150     157.584 119.533 104.006  1.00  0.00           H  
ATOM   2293 1HD  PRO A 150     156.760 117.209 103.023  1.00  0.00           H  
ATOM   2294 2HD  PRO A 150     158.243 117.982 102.341  1.00  0.00           H  
ATOM   2295  N   SER A 151     159.311 116.118 107.274  1.00  0.00           N  
ATOM   2296  CA  SER A 151     158.695 115.498 108.427  1.00  0.00           C  
ATOM   2297  C   SER A 151     159.265 115.961 109.746  1.00  0.00           C  
ATOM   2298  O   SER A 151     158.809 115.518 110.797  1.00  0.00           O  
ATOM   2299  CB  SER A 151     158.794 114.001 108.321  1.00  0.00           C  
ATOM   2300  OG  SER A 151     160.124 113.577 108.324  1.00  0.00           O  
ATOM   2301  H   SER A 151     160.271 116.440 107.301  1.00  0.00           H  
ATOM   2302  HA  SER A 151     157.638 115.762 108.420  1.00  0.00           H  
ATOM   2303 1HB  SER A 151     158.262 113.541 109.152  1.00  0.00           H  
ATOM   2304 2HB  SER A 151     158.309 113.672 107.403  1.00  0.00           H  
ATOM   2305  HG  SER A 151     160.097 112.646 108.079  1.00  0.00           H  
ATOM   2306  N   ASP A 152     160.220 116.891 109.707  1.00  0.00           N  
ATOM   2307  CA  ASP A 152     160.779 117.456 110.926  1.00  0.00           C  
ATOM   2308  C   ASP A 152     160.112 118.776 111.301  1.00  0.00           C  
ATOM   2309  O   ASP A 152     160.662 119.560 112.062  1.00  0.00           O  
ATOM   2310  CB  ASP A 152     162.297 117.638 110.810  1.00  0.00           C  
ATOM   2311  CG  ASP A 152     163.015 116.296 110.732  1.00  0.00           C  
ATOM   2312  OD1 ASP A 152     162.378 115.317 111.031  1.00  0.00           O  
ATOM   2313  OD2 ASP A 152     164.192 116.252 110.438  1.00  0.00           O  
ATOM   2314  H   ASP A 152     160.577 117.218 108.823  1.00  0.00           H  
ATOM   2315  HA  ASP A 152     160.595 116.750 111.735  1.00  0.00           H  
ATOM   2316 1HB  ASP A 152     162.534 118.223 109.928  1.00  0.00           H  
ATOM   2317 2HB  ASP A 152     162.668 118.185 111.676  1.00  0.00           H  
ATOM   2318  N   VAL A 153     158.927 119.023 110.764  1.00  0.00           N  
ATOM   2319  CA  VAL A 153     158.149 120.187 111.155  1.00  0.00           C  
ATOM   2320  C   VAL A 153     157.208 119.786 112.280  1.00  0.00           C  
ATOM   2321  O   VAL A 153     156.674 118.676 112.280  1.00  0.00           O  
ATOM   2322  CB  VAL A 153     157.358 120.739 109.979  1.00  0.00           C  
ATOM   2323  CG1 VAL A 153     156.522 121.929 110.428  1.00  0.00           C  
ATOM   2324  CG2 VAL A 153     158.308 121.137 108.865  1.00  0.00           C  
ATOM   2325  H   VAL A 153     158.527 118.376 110.101  1.00  0.00           H  
ATOM   2326  HA  VAL A 153     158.818 120.965 111.514  1.00  0.00           H  
ATOM   2327  HB  VAL A 153     156.674 119.972 109.621  1.00  0.00           H  
ATOM   2328 1HG1 VAL A 153     155.952 122.315 109.585  1.00  0.00           H  
ATOM   2329 2HG1 VAL A 153     155.837 121.620 111.215  1.00  0.00           H  
ATOM   2330 3HG1 VAL A 153     157.180 122.712 110.805  1.00  0.00           H  
ATOM   2331 1HG2 VAL A 153     157.737 121.522 108.020  1.00  0.00           H  
ATOM   2332 2HG2 VAL A 153     158.985 121.909 109.225  1.00  0.00           H  
ATOM   2333 3HG2 VAL A 153     158.884 120.268 108.548  1.00  0.00           H  
ATOM   2334  N   ARG A 154     157.062 120.641 113.275  1.00  0.00           N  
ATOM   2335  CA  ARG A 154     156.240 120.294 114.422  1.00  0.00           C  
ATOM   2336  C   ARG A 154     155.257 121.353 114.813  1.00  0.00           C  
ATOM   2337  O   ARG A 154     155.471 122.545 114.582  1.00  0.00           O  
ATOM   2338  CB  ARG A 154     157.112 120.017 115.625  1.00  0.00           C  
ATOM   2339  CG  ARG A 154     158.009 118.822 115.503  1.00  0.00           C  
ATOM   2340  CD  ARG A 154     157.227 117.575 115.531  1.00  0.00           C  
ATOM   2341  NE  ARG A 154     158.081 116.417 115.508  1.00  0.00           N  
ATOM   2342  CZ  ARG A 154     158.567 115.866 114.391  1.00  0.00           C  
ATOM   2343  NH1 ARG A 154     158.282 116.395 113.226  1.00  0.00           N  
ATOM   2344  NH2 ARG A 154     159.334 114.795 114.462  1.00  0.00           N  
ATOM   2345  H   ARG A 154     157.512 121.547 113.239  1.00  0.00           H  
ATOM   2346  HA  ARG A 154     155.687 119.385 114.183  1.00  0.00           H  
ATOM   2347 1HB  ARG A 154     157.748 120.882 115.816  1.00  0.00           H  
ATOM   2348 2HB  ARG A 154     156.487 119.872 116.505  1.00  0.00           H  
ATOM   2349 1HG  ARG A 154     158.559 118.866 114.565  1.00  0.00           H  
ATOM   2350 2HG  ARG A 154     158.712 118.808 116.336  1.00  0.00           H  
ATOM   2351 1HD  ARG A 154     156.630 117.541 116.441  1.00  0.00           H  
ATOM   2352 2HD  ARG A 154     156.571 117.534 114.663  1.00  0.00           H  
ATOM   2353  HE  ARG A 154     158.318 115.986 116.391  1.00  0.00           H  
ATOM   2354 1HH1 ARG A 154     157.692 117.215 113.162  1.00  0.00           H  
ATOM   2355 2HH1 ARG A 154     158.651 115.984 112.382  1.00  0.00           H  
ATOM   2356 1HH2 ARG A 154     159.554 114.391 115.362  1.00  0.00           H  
ATOM   2357 2HH2 ARG A 154     159.704 114.381 113.618  1.00  0.00           H  
ATOM   2358  N   ILE A 155     154.176 120.928 115.457  1.00  0.00           N  
ATOM   2359  CA  ILE A 155     153.217 121.862 115.992  1.00  0.00           C  
ATOM   2360  C   ILE A 155     153.840 122.566 117.174  1.00  0.00           C  
ATOM   2361  O   ILE A 155     153.764 122.098 118.300  1.00  0.00           O  
ATOM   2362  CB  ILE A 155     151.945 121.131 116.422  1.00  0.00           C  
ATOM   2363  CG1 ILE A 155     151.315 120.432 115.217  1.00  0.00           C  
ATOM   2364  CG2 ILE A 155     150.969 122.097 117.058  1.00  0.00           C  
ATOM   2365  CD1 ILE A 155     150.216 119.468 115.584  1.00  0.00           C  
ATOM   2366  H   ILE A 155     154.039 119.941 115.597  1.00  0.00           H  
ATOM   2367  HA  ILE A 155     152.970 122.596 115.239  1.00  0.00           H  
ATOM   2368  HB  ILE A 155     152.201 120.357 117.145  1.00  0.00           H  
ATOM   2369 1HG1 ILE A 155     150.902 121.184 114.544  1.00  0.00           H  
ATOM   2370 2HG1 ILE A 155     152.085 119.883 114.675  1.00  0.00           H  
ATOM   2371 1HG2 ILE A 155     150.075 121.558 117.369  1.00  0.00           H  
ATOM   2372 2HG2 ILE A 155     151.433 122.562 117.926  1.00  0.00           H  
ATOM   2373 3HG2 ILE A 155     150.695 122.867 116.337  1.00  0.00           H  
ATOM   2374 1HD1 ILE A 155     149.813 119.013 114.679  1.00  0.00           H  
ATOM   2375 2HD1 ILE A 155     150.618 118.690 116.234  1.00  0.00           H  
ATOM   2376 3HD1 ILE A 155     149.423 120.000 116.105  1.00  0.00           H  
ATOM   2377  N   GLY A 156     154.483 123.685 116.901  1.00  0.00           N  
ATOM   2378  CA  GLY A 156     155.207 124.428 117.924  1.00  0.00           C  
ATOM   2379  C   GLY A 156     156.523 124.963 117.365  1.00  0.00           C  
ATOM   2380  O   GLY A 156     157.229 125.727 118.023  1.00  0.00           O  
ATOM   2381  H   GLY A 156     154.495 124.005 115.944  1.00  0.00           H  
ATOM   2382 1HA  GLY A 156     154.594 125.255 118.275  1.00  0.00           H  
ATOM   2383 2HA  GLY A 156     155.401 123.783 118.780  1.00  0.00           H  
ATOM   2384  N   GLY A 157     156.859 124.533 116.156  1.00  0.00           N  
ATOM   2385  CA  GLY A 157     158.055 124.986 115.481  1.00  0.00           C  
ATOM   2386  C   GLY A 157     158.633 123.878 114.634  1.00  0.00           C  
ATOM   2387  O   GLY A 157     158.000 123.415 113.685  1.00  0.00           O  
ATOM   2388  H   GLY A 157     156.265 123.873 115.681  1.00  0.00           H  
ATOM   2389 1HA  GLY A 157     157.816 125.841 114.852  1.00  0.00           H  
ATOM   2390 2HA  GLY A 157     158.783 125.320 116.209  1.00  0.00           H  
ATOM   2391  N   MET A 158     159.848 123.487 114.953  1.00  0.00           N  
ATOM   2392  CA  MET A 158     160.525 122.422 114.252  1.00  0.00           C  
ATOM   2393  C   MET A 158     160.917 121.332 115.211  1.00  0.00           C  
ATOM   2394  O   MET A 158     160.978 121.553 116.416  1.00  0.00           O  
ATOM   2395  CB  MET A 158     161.746 122.956 113.533  1.00  0.00           C  
ATOM   2396  CG  MET A 158     161.446 124.056 112.542  1.00  0.00           C  
ATOM   2397  SD  MET A 158     160.456 123.476 111.164  1.00  0.00           S  
ATOM   2398  CE  MET A 158     161.647 122.433 110.335  1.00  0.00           C  
ATOM   2399  H   MET A 158     160.307 123.929 115.737  1.00  0.00           H  
ATOM   2400  HA  MET A 158     159.842 121.992 113.521  1.00  0.00           H  
ATOM   2401 1HB  MET A 158     162.457 123.345 114.259  1.00  0.00           H  
ATOM   2402 2HB  MET A 158     162.237 122.145 112.994  1.00  0.00           H  
ATOM   2403 1HG  MET A 158     160.913 124.866 113.037  1.00  0.00           H  
ATOM   2404 2HG  MET A 158     162.379 124.452 112.150  1.00  0.00           H  
ATOM   2405 1HE  MET A 158     161.193 121.997 109.445  1.00  0.00           H  
ATOM   2406 2HE  MET A 158     162.511 123.029 110.048  1.00  0.00           H  
ATOM   2407 3HE  MET A 158     161.964 121.636 111.009  1.00  0.00           H  
ATOM   2408  N   ALA A 159     161.194 120.151 114.683  1.00  0.00           N  
ATOM   2409  CA  ALA A 159     161.638 119.044 115.507  1.00  0.00           C  
ATOM   2410  C   ALA A 159     162.911 119.417 116.223  1.00  0.00           C  
ATOM   2411  O   ALA A 159     163.036 119.198 117.424  1.00  0.00           O  
ATOM   2412  CB  ALA A 159     161.846 117.804 114.665  1.00  0.00           C  
ATOM   2413  H   ALA A 159     161.103 120.016 113.692  1.00  0.00           H  
ATOM   2414  HA  ALA A 159     160.875 118.848 116.257  1.00  0.00           H  
ATOM   2415 1HB  ALA A 159     162.164 116.980 115.303  1.00  0.00           H  
ATOM   2416 2HB  ALA A 159     160.913 117.541 114.169  1.00  0.00           H  
ATOM   2417 3HB  ALA A 159     162.611 117.998 113.916  1.00  0.00           H  
ATOM   2418  N   ASP A 160     163.843 120.006 115.492  1.00  0.00           N  
ATOM   2419  CA  ASP A 160     165.066 120.487 116.088  1.00  0.00           C  
ATOM   2420  C   ASP A 160     165.664 121.580 115.234  1.00  0.00           C  
ATOM   2421  O   ASP A 160     165.214 121.817 114.115  1.00  0.00           O  
ATOM   2422  CB  ASP A 160     166.062 119.337 116.283  1.00  0.00           C  
ATOM   2423  CG  ASP A 160     166.993 119.555 117.476  1.00  0.00           C  
ATOM   2424  OD1 ASP A 160     167.015 120.651 117.988  1.00  0.00           O  
ATOM   2425  OD2 ASP A 160     167.636 118.619 117.892  1.00  0.00           O  
ATOM   2426  H   ASP A 160     163.691 120.141 114.504  1.00  0.00           H  
ATOM   2427  HA  ASP A 160     164.829 120.913 117.063  1.00  0.00           H  
ATOM   2428 1HB  ASP A 160     165.517 118.404 116.429  1.00  0.00           H  
ATOM   2429 2HB  ASP A 160     166.668 119.225 115.383  1.00  0.00           H  
ATOM   2430  N   ASN A 161     166.667 122.260 115.761  1.00  0.00           N  
ATOM   2431  CA  ASN A 161     167.277 123.355 115.040  1.00  0.00           C  
ATOM   2432  C   ASN A 161     168.447 122.886 114.204  1.00  0.00           C  
ATOM   2433  O   ASN A 161     168.806 121.710 114.213  1.00  0.00           O  
ATOM   2434  CB  ASN A 161     167.702 124.450 115.997  1.00  0.00           C  
ATOM   2435  CG  ASN A 161     168.799 124.018 116.913  1.00  0.00           C  
ATOM   2436  OD1 ASN A 161     169.531 123.067 116.616  1.00  0.00           O  
ATOM   2437  ND2 ASN A 161     168.935 124.697 118.024  1.00  0.00           N  
ATOM   2438  H   ASN A 161     166.992 122.010 116.684  1.00  0.00           H  
ATOM   2439  HA  ASN A 161     166.540 123.770 114.355  1.00  0.00           H  
ATOM   2440 1HB  ASN A 161     168.035 125.322 115.434  1.00  0.00           H  
ATOM   2441 2HB  ASN A 161     166.848 124.757 116.599  1.00  0.00           H  
ATOM   2442 1HD2 ASN A 161     169.656 124.453 118.673  1.00  0.00           H  
ATOM   2443 2HD2 ASN A 161     168.325 125.467 118.224  1.00  0.00           H  
ATOM   2444  N   ILE A 162     169.033 123.815 113.480  1.00  0.00           N  
ATOM   2445  CA  ILE A 162     170.124 123.528 112.583  1.00  0.00           C  
ATOM   2446  C   ILE A 162     171.441 123.723 113.261  1.00  0.00           C  
ATOM   2447  O   ILE A 162     171.698 124.789 113.800  1.00  0.00           O  
ATOM   2448  CB  ILE A 162     170.034 124.454 111.375  1.00  0.00           C  
ATOM   2449  CG1 ILE A 162     168.669 124.325 110.776  1.00  0.00           C  
ATOM   2450  CG2 ILE A 162     171.088 124.130 110.358  1.00  0.00           C  
ATOM   2451  CD1 ILE A 162     168.337 122.925 110.388  1.00  0.00           C  
ATOM   2452  H   ILE A 162     168.690 124.762 113.537  1.00  0.00           H  
ATOM   2453  HA  ILE A 162     170.050 122.491 112.256  1.00  0.00           H  
ATOM   2454  HB  ILE A 162     170.152 125.488 111.698  1.00  0.00           H  
ATOM   2455 1HG1 ILE A 162     167.928 124.665 111.499  1.00  0.00           H  
ATOM   2456 2HG1 ILE A 162     168.594 124.958 109.892  1.00  0.00           H  
ATOM   2457 1HG2 ILE A 162     170.994 124.806 109.509  1.00  0.00           H  
ATOM   2458 2HG2 ILE A 162     172.071 124.247 110.806  1.00  0.00           H  
ATOM   2459 3HG2 ILE A 162     170.963 123.101 110.019  1.00  0.00           H  
ATOM   2460 1HD1 ILE A 162     167.335 122.906 109.984  1.00  0.00           H  
ATOM   2461 2HD1 ILE A 162     169.046 122.572 109.638  1.00  0.00           H  
ATOM   2462 3HD1 ILE A 162     168.385 122.281 111.265  1.00  0.00           H  
ATOM   2463  N   THR A 163     172.291 122.707 113.256  1.00  0.00           N  
ATOM   2464  CA  THR A 163     173.604 122.896 113.848  1.00  0.00           C  
ATOM   2465  C   THR A 163     174.390 123.883 113.013  1.00  0.00           C  
ATOM   2466  O   THR A 163     174.228 123.942 111.795  1.00  0.00           O  
ATOM   2467  CB  THR A 163     174.387 121.604 113.962  1.00  0.00           C  
ATOM   2468  OG1 THR A 163     175.528 121.817 114.804  1.00  0.00           O  
ATOM   2469  CG2 THR A 163     174.863 121.188 112.607  1.00  0.00           C  
ATOM   2470  H   THR A 163     172.040 121.820 112.825  1.00  0.00           H  
ATOM   2471  HA  THR A 163     173.481 123.316 114.846  1.00  0.00           H  
ATOM   2472  HB  THR A 163     173.760 120.823 114.392  1.00  0.00           H  
ATOM   2473  HG1 THR A 163     175.999 120.987 114.919  1.00  0.00           H  
ATOM   2474 1HG2 THR A 163     175.437 120.266 112.693  1.00  0.00           H  
ATOM   2475 2HG2 THR A 163     174.007 121.028 111.952  1.00  0.00           H  
ATOM   2476 3HG2 THR A 163     175.494 121.968 112.197  1.00  0.00           H  
ATOM   2477  N   GLU A 164     175.245 124.646 113.670  1.00  0.00           N  
ATOM   2478  CA  GLU A 164     176.033 125.679 113.014  1.00  0.00           C  
ATOM   2479  C   GLU A 164     176.754 125.183 111.762  1.00  0.00           C  
ATOM   2480  O   GLU A 164     176.866 125.916 110.780  1.00  0.00           O  
ATOM   2481  CB  GLU A 164     177.041 126.252 113.983  1.00  0.00           C  
ATOM   2482  CG  GLU A 164     177.814 127.422 113.433  1.00  0.00           C  
ATOM   2483  CD  GLU A 164     176.937 128.609 113.165  1.00  0.00           C  
ATOM   2484  OE1 GLU A 164     175.849 128.657 113.694  1.00  0.00           O  
ATOM   2485  OE2 GLU A 164     177.354 129.472 112.428  1.00  0.00           O  
ATOM   2486  H   GLU A 164     175.339 124.522 114.669  1.00  0.00           H  
ATOM   2487  HA  GLU A 164     175.357 126.478 112.712  1.00  0.00           H  
ATOM   2488 1HB  GLU A 164     176.531 126.580 114.890  1.00  0.00           H  
ATOM   2489 2HB  GLU A 164     177.755 125.480 114.269  1.00  0.00           H  
ATOM   2490 1HG  GLU A 164     178.584 127.706 114.149  1.00  0.00           H  
ATOM   2491 2HG  GLU A 164     178.305 127.120 112.510  1.00  0.00           H  
ATOM   2492  N   LEU A 165     177.248 123.951 111.796  1.00  0.00           N  
ATOM   2493  CA  LEU A 165     177.905 123.372 110.639  1.00  0.00           C  
ATOM   2494  C   LEU A 165     177.027 123.446 109.411  1.00  0.00           C  
ATOM   2495  O   LEU A 165     177.438 123.967 108.375  1.00  0.00           O  
ATOM   2496  CB  LEU A 165     178.267 121.914 110.896  1.00  0.00           C  
ATOM   2497  CG  LEU A 165     178.863 121.177 109.695  1.00  0.00           C  
ATOM   2498  CD1 LEU A 165     180.166 121.844 109.295  1.00  0.00           C  
ATOM   2499  CD2 LEU A 165     179.082 119.714 110.050  1.00  0.00           C  
ATOM   2500  H   LEU A 165     177.146 123.397 112.637  1.00  0.00           H  
ATOM   2501  HA  LEU A 165     178.820 123.931 110.445  1.00  0.00           H  
ATOM   2502 1HB  LEU A 165     178.991 121.871 111.707  1.00  0.00           H  
ATOM   2503 2HB  LEU A 165     177.373 121.377 111.204  1.00  0.00           H  
ATOM   2504  HG  LEU A 165     178.178 121.244 108.850  1.00  0.00           H  
ATOM   2505 1HD1 LEU A 165     180.587 121.330 108.431  1.00  0.00           H  
ATOM   2506 2HD1 LEU A 165     179.977 122.887 109.038  1.00  0.00           H  
ATOM   2507 3HD1 LEU A 165     180.870 121.796 110.124  1.00  0.00           H  
ATOM   2508 1HD2 LEU A 165     179.502 119.190 109.191  1.00  0.00           H  
ATOM   2509 2HD2 LEU A 165     179.773 119.644 110.891  1.00  0.00           H  
ATOM   2510 3HD2 LEU A 165     178.130 119.259 110.323  1.00  0.00           H  
ATOM   2511  N   ALA A 166     175.820 122.910 109.530  1.00  0.00           N  
ATOM   2512  CA  ALA A 166     174.866 122.892 108.440  1.00  0.00           C  
ATOM   2513  C   ALA A 166     174.493 124.291 108.019  1.00  0.00           C  
ATOM   2514  O   ALA A 166     174.354 124.568 106.830  1.00  0.00           O  
ATOM   2515  CB  ALA A 166     173.630 122.124 108.849  1.00  0.00           C  
ATOM   2516  H   ALA A 166     175.556 122.499 110.409  1.00  0.00           H  
ATOM   2517  HA  ALA A 166     175.331 122.396 107.590  1.00  0.00           H  
ATOM   2518 1HB  ALA A 166     172.924 122.095 108.019  1.00  0.00           H  
ATOM   2519 2HB  ALA A 166     173.904 121.112 109.129  1.00  0.00           H  
ATOM   2520 3HB  ALA A 166     173.172 122.614 109.699  1.00  0.00           H  
ATOM   2521  N   ARG A 167     174.331 125.181 108.989  1.00  0.00           N  
ATOM   2522  CA  ARG A 167     174.025 126.569 108.687  1.00  0.00           C  
ATOM   2523  C   ARG A 167     174.993 127.100 107.674  1.00  0.00           C  
ATOM   2524  O   ARG A 167     174.598 127.611 106.628  1.00  0.00           O  
ATOM   2525  CB  ARG A 167     174.116 127.428 109.928  1.00  0.00           C  
ATOM   2526  CG  ARG A 167     173.821 128.907 109.723  1.00  0.00           C  
ATOM   2527  CD  ARG A 167     174.148 129.676 110.947  1.00  0.00           C  
ATOM   2528  NE  ARG A 167     173.790 131.071 110.854  1.00  0.00           N  
ATOM   2529  CZ  ARG A 167     174.566 132.016 110.301  1.00  0.00           C  
ATOM   2530  NH1 ARG A 167     175.720 131.689 109.765  1.00  0.00           N  
ATOM   2531  NH2 ARG A 167     174.173 133.273 110.303  1.00  0.00           N  
ATOM   2532  H   ARG A 167     174.433 124.892 109.957  1.00  0.00           H  
ATOM   2533  HA  ARG A 167     173.013 126.632 108.284  1.00  0.00           H  
ATOM   2534 1HB  ARG A 167     173.420 127.055 110.677  1.00  0.00           H  
ATOM   2535 2HB  ARG A 167     175.113 127.359 110.349  1.00  0.00           H  
ATOM   2536 1HG  ARG A 167     174.424 129.292 108.901  1.00  0.00           H  
ATOM   2537 2HG  ARG A 167     172.763 129.044 109.498  1.00  0.00           H  
ATOM   2538 1HD  ARG A 167     173.629 129.257 111.787  1.00  0.00           H  
ATOM   2539 2HD  ARG A 167     175.219 129.617 111.124  1.00  0.00           H  
ATOM   2540  HE  ARG A 167     172.917 131.363 111.285  1.00  0.00           H  
ATOM   2541 1HH1 ARG A 167     176.024 130.724 109.773  1.00  0.00           H  
ATOM   2542 2HH1 ARG A 167     176.305 132.400 109.353  1.00  0.00           H  
ATOM   2543 1HH2 ARG A 167     173.285 133.525 110.715  1.00  0.00           H  
ATOM   2544 2HH2 ARG A 167     174.753 133.987 109.887  1.00  0.00           H  
ATOM   2545  N   LYS A 168     176.275 126.954 107.982  1.00  0.00           N  
ATOM   2546  CA  LYS A 168     177.331 127.432 107.129  1.00  0.00           C  
ATOM   2547  C   LYS A 168     177.343 126.712 105.800  1.00  0.00           C  
ATOM   2548  O   LYS A 168     177.494 127.339 104.747  1.00  0.00           O  
ATOM   2549  CB  LYS A 168     178.669 127.255 107.825  1.00  0.00           C  
ATOM   2550  CG  LYS A 168     178.881 128.175 109.013  1.00  0.00           C  
ATOM   2551  CD  LYS A 168     180.217 127.908 109.679  1.00  0.00           C  
ATOM   2552  CE  LYS A 168     180.445 128.837 110.858  1.00  0.00           C  
ATOM   2553  NZ  LYS A 168     181.739 128.560 111.538  1.00  0.00           N  
ATOM   2554  H   LYS A 168     176.519 126.515 108.863  1.00  0.00           H  
ATOM   2555  HA  LYS A 168     177.168 128.494 106.938  1.00  0.00           H  
ATOM   2556 1HB  LYS A 168     178.764 126.228 108.177  1.00  0.00           H  
ATOM   2557 2HB  LYS A 168     179.476 127.434 107.114  1.00  0.00           H  
ATOM   2558 1HG  LYS A 168     178.851 129.213 108.681  1.00  0.00           H  
ATOM   2559 2HG  LYS A 168     178.084 128.021 109.741  1.00  0.00           H  
ATOM   2560 1HD  LYS A 168     180.248 126.876 110.030  1.00  0.00           H  
ATOM   2561 2HD  LYS A 168     181.019 128.051 108.955  1.00  0.00           H  
ATOM   2562 1HE  LYS A 168     180.444 129.868 110.510  1.00  0.00           H  
ATOM   2563 2HE  LYS A 168     179.638 128.713 111.577  1.00  0.00           H  
ATOM   2564 1HZ  LYS A 168     181.854 129.197 112.314  1.00  0.00           H  
ATOM   2565 2HZ  LYS A 168     181.744 127.609 111.879  1.00  0.00           H  
ATOM   2566 3HZ  LYS A 168     182.498 128.687 110.884  1.00  0.00           H  
ATOM   2567  N   ARG A 169     177.165 125.397 105.841  1.00  0.00           N  
ATOM   2568  CA  ARG A 169     177.158 124.593 104.636  1.00  0.00           C  
ATOM   2569  C   ARG A 169     176.147 125.103 103.641  1.00  0.00           C  
ATOM   2570  O   ARG A 169     176.478 125.370 102.481  1.00  0.00           O  
ATOM   2571  CB  ARG A 169     176.833 123.144 104.955  1.00  0.00           C  
ATOM   2572  CG  ARG A 169     176.889 122.224 103.754  1.00  0.00           C  
ATOM   2573  CD  ARG A 169     176.443 120.838 104.063  1.00  0.00           C  
ATOM   2574  NE  ARG A 169     177.239 120.216 105.103  1.00  0.00           N  
ATOM   2575  CZ  ARG A 169     178.495 119.775 104.937  1.00  0.00           C  
ATOM   2576  NH1 ARG A 169     179.125 119.966 103.802  1.00  0.00           N  
ATOM   2577  NH2 ARG A 169     179.092 119.150 105.923  1.00  0.00           N  
ATOM   2578  H   ARG A 169     177.052 124.938 106.735  1.00  0.00           H  
ATOM   2579  HA  ARG A 169     178.148 124.639 104.182  1.00  0.00           H  
ATOM   2580 1HB  ARG A 169     177.532 122.766 105.699  1.00  0.00           H  
ATOM   2581 2HB  ARG A 169     175.832 123.076 105.379  1.00  0.00           H  
ATOM   2582 1HG  ARG A 169     176.244 122.620 102.970  1.00  0.00           H  
ATOM   2583 2HG  ARG A 169     177.914 122.176 103.386  1.00  0.00           H  
ATOM   2584 1HD  ARG A 169     175.406 120.858 104.396  1.00  0.00           H  
ATOM   2585 2HD  ARG A 169     176.522 120.226 103.167  1.00  0.00           H  
ATOM   2586  HE  ARG A 169     176.794 120.008 105.992  1.00  0.00           H  
ATOM   2587 1HH1 ARG A 169     178.663 120.442 103.042  1.00  0.00           H  
ATOM   2588 2HH1 ARG A 169     180.069 119.626 103.689  1.00  0.00           H  
ATOM   2589 1HH2 ARG A 169     178.587 118.977 106.783  1.00  0.00           H  
ATOM   2590 2HH2 ARG A 169     180.038 118.816 105.809  1.00  0.00           H  
ATOM   2591  N   LEU A 170     174.913 125.235 104.094  1.00  0.00           N  
ATOM   2592  CA  LEU A 170     173.834 125.656 103.243  1.00  0.00           C  
ATOM   2593  C   LEU A 170     174.015 127.053 102.770  1.00  0.00           C  
ATOM   2594  O   LEU A 170     173.735 127.362 101.620  1.00  0.00           O  
ATOM   2595  CB  LEU A 170     172.523 125.579 103.983  1.00  0.00           C  
ATOM   2596  CG  LEU A 170     172.061 124.195 104.352  1.00  0.00           C  
ATOM   2597  CD1 LEU A 170     170.772 124.313 105.144  1.00  0.00           C  
ATOM   2598  CD2 LEU A 170     171.891 123.368 103.091  1.00  0.00           C  
ATOM   2599  H   LEU A 170     174.717 125.012 105.060  1.00  0.00           H  
ATOM   2600  HA  LEU A 170     173.795 124.997 102.377  1.00  0.00           H  
ATOM   2601 1HB  LEU A 170     172.608 126.155 104.903  1.00  0.00           H  
ATOM   2602 2HB  LEU A 170     171.748 126.033 103.365  1.00  0.00           H  
ATOM   2603  HG  LEU A 170     172.803 123.720 104.993  1.00  0.00           H  
ATOM   2604 1HD1 LEU A 170     170.434 123.327 105.432  1.00  0.00           H  
ATOM   2605 2HD1 LEU A 170     170.949 124.910 106.038  1.00  0.00           H  
ATOM   2606 3HD1 LEU A 170     170.010 124.793 104.531  1.00  0.00           H  
ATOM   2607 1HD2 LEU A 170     171.558 122.366 103.353  1.00  0.00           H  
ATOM   2608 2HD2 LEU A 170     171.156 123.836 102.445  1.00  0.00           H  
ATOM   2609 3HD2 LEU A 170     172.845 123.307 102.567  1.00  0.00           H  
ATOM   2610  N   TYR A 171     174.497 127.912 103.645  1.00  0.00           N  
ATOM   2611  CA  TYR A 171     174.693 129.291 103.295  1.00  0.00           C  
ATOM   2612  C   TYR A 171     175.553 129.391 102.061  1.00  0.00           C  
ATOM   2613  O   TYR A 171     175.187 130.054 101.092  1.00  0.00           O  
ATOM   2614  CB  TYR A 171     175.304 130.035 104.466  1.00  0.00           C  
ATOM   2615  CG  TYR A 171     175.542 131.492 104.225  1.00  0.00           C  
ATOM   2616  CD1 TYR A 171     174.483 132.386 104.280  1.00  0.00           C  
ATOM   2617  CD2 TYR A 171     176.819 131.943 103.977  1.00  0.00           C  
ATOM   2618  CE1 TYR A 171     174.707 133.731 104.077  1.00  0.00           C  
ATOM   2619  CE2 TYR A 171     177.047 133.286 103.780  1.00  0.00           C  
ATOM   2620  CZ  TYR A 171     175.997 134.180 103.828  1.00  0.00           C  
ATOM   2621  OH  TYR A 171     176.230 135.517 103.600  1.00  0.00           O  
ATOM   2622  H   TYR A 171     174.712 127.610 104.588  1.00  0.00           H  
ATOM   2623  HA  TYR A 171     173.727 129.735 103.061  1.00  0.00           H  
ATOM   2624 1HB  TYR A 171     174.649 129.937 105.332  1.00  0.00           H  
ATOM   2625 2HB  TYR A 171     176.257 129.577 104.728  1.00  0.00           H  
ATOM   2626  HD1 TYR A 171     173.476 132.025 104.480  1.00  0.00           H  
ATOM   2627  HD2 TYR A 171     177.649 131.237 103.938  1.00  0.00           H  
ATOM   2628  HE1 TYR A 171     173.876 134.436 104.111  1.00  0.00           H  
ATOM   2629  HE2 TYR A 171     178.057 133.643 103.582  1.00  0.00           H  
ATOM   2630  HH  TYR A 171     175.568 136.038 104.066  1.00  0.00           H  
ATOM   2631  N   ALA A 172     176.679 128.701 102.079  1.00  0.00           N  
ATOM   2632  CA  ALA A 172     177.587 128.714 100.956  1.00  0.00           C  
ATOM   2633  C   ALA A 172     176.945 128.177  99.681  1.00  0.00           C  
ATOM   2634  O   ALA A 172     176.968 128.840  98.642  1.00  0.00           O  
ATOM   2635  CB  ALA A 172     178.821 127.902 101.287  1.00  0.00           C  
ATOM   2636  H   ALA A 172     176.922 128.166 102.906  1.00  0.00           H  
ATOM   2637  HA  ALA A 172     177.882 129.747 100.773  1.00  0.00           H  
ATOM   2638 1HB  ALA A 172     179.519 127.943 100.452  1.00  0.00           H  
ATOM   2639 2HB  ALA A 172     179.295 128.313 102.179  1.00  0.00           H  
ATOM   2640 3HB  ALA A 172     178.537 126.867 101.473  1.00  0.00           H  
ATOM   2641  N   ARG A 173     176.380 126.974  99.757  1.00  0.00           N  
ATOM   2642  CA  ARG A 173     175.846 126.323  98.567  1.00  0.00           C  
ATOM   2643  C   ARG A 173     174.657 127.057  97.998  1.00  0.00           C  
ATOM   2644  O   ARG A 173     174.482 127.129  96.780  1.00  0.00           O  
ATOM   2645  CB  ARG A 173     175.455 124.902  98.872  1.00  0.00           C  
ATOM   2646  CG  ARG A 173     176.617 123.972  99.110  1.00  0.00           C  
ATOM   2647  CD  ARG A 173     176.165 122.604  99.416  1.00  0.00           C  
ATOM   2648  NE  ARG A 173     177.283 121.709  99.623  1.00  0.00           N  
ATOM   2649  CZ  ARG A 173     177.184 120.474 100.139  1.00  0.00           C  
ATOM   2650  NH1 ARG A 173     176.009 120.005 100.490  1.00  0.00           N  
ATOM   2651  NH2 ARG A 173     178.267 119.735 100.300  1.00  0.00           N  
ATOM   2652  H   ARG A 173     176.351 126.487 100.647  1.00  0.00           H  
ATOM   2653  HA  ARG A 173     176.634 126.301  97.811  1.00  0.00           H  
ATOM   2654 1HB  ARG A 173     174.827 124.882  99.762  1.00  0.00           H  
ATOM   2655 2HB  ARG A 173     174.869 124.497  98.047  1.00  0.00           H  
ATOM   2656 1HG  ARG A 173     177.244 123.936  98.219  1.00  0.00           H  
ATOM   2657 2HG  ARG A 173     177.205 124.336  99.954  1.00  0.00           H  
ATOM   2658 1HD  ARG A 173     175.561 122.612 100.323  1.00  0.00           H  
ATOM   2659 2HD  ARG A 173     175.570 122.221  98.587  1.00  0.00           H  
ATOM   2660  HE  ARG A 173     178.204 122.040  99.367  1.00  0.00           H  
ATOM   2661 1HH1 ARG A 173     175.181 120.568 100.368  1.00  0.00           H  
ATOM   2662 2HH1 ARG A 173     175.936 119.077 100.893  1.00  0.00           H  
ATOM   2663 1HH2 ARG A 173     179.171 120.096 100.028  1.00  0.00           H  
ATOM   2664 2HH2 ARG A 173     178.193 118.806 100.703  1.00  0.00           H  
ATOM   2665  N   LEU A 174     173.851 127.620  98.866  1.00  0.00           N  
ATOM   2666  CA  LEU A 174     172.699 128.359  98.439  1.00  0.00           C  
ATOM   2667  C   LEU A 174     173.134 129.588  97.661  1.00  0.00           C  
ATOM   2668  O   LEU A 174     172.548 129.921  96.631  1.00  0.00           O  
ATOM   2669  CB  LEU A 174     171.862 128.748  99.636  1.00  0.00           C  
ATOM   2670  CG  LEU A 174     170.530 129.383  99.320  1.00  0.00           C  
ATOM   2671  CD1 LEU A 174     169.708 128.414  98.498  1.00  0.00           C  
ATOM   2672  CD2 LEU A 174     169.826 129.719 100.610  1.00  0.00           C  
ATOM   2673  H   LEU A 174     174.029 127.523  99.852  1.00  0.00           H  
ATOM   2674  HA  LEU A 174     172.103 127.727  97.782  1.00  0.00           H  
ATOM   2675 1HB  LEU A 174     171.669 127.855 100.228  1.00  0.00           H  
ATOM   2676 2HB  LEU A 174     172.430 129.449 100.248  1.00  0.00           H  
ATOM   2677  HG  LEU A 174     170.681 130.286  98.732  1.00  0.00           H  
ATOM   2678 1HD1 LEU A 174     168.744 128.863  98.264  1.00  0.00           H  
ATOM   2679 2HD1 LEU A 174     170.237 128.186  97.575  1.00  0.00           H  
ATOM   2680 3HD1 LEU A 174     169.553 127.498  99.066  1.00  0.00           H  
ATOM   2681 1HD2 LEU A 174     168.866 130.174 100.387  1.00  0.00           H  
ATOM   2682 2HD2 LEU A 174     169.671 128.809 101.190  1.00  0.00           H  
ATOM   2683 3HD2 LEU A 174     170.434 130.416 101.182  1.00  0.00           H  
ATOM   2684  N   LYS A 175     174.204 130.236  98.125  1.00  0.00           N  
ATOM   2685  CA  LYS A 175     174.746 131.389  97.427  1.00  0.00           C  
ATOM   2686  C   LYS A 175     175.393 131.012  96.102  1.00  0.00           C  
ATOM   2687  O   LYS A 175     175.611 131.873  95.258  1.00  0.00           O  
ATOM   2688  CB  LYS A 175     175.727 132.126  98.303  1.00  0.00           C  
ATOM   2689  CG  LYS A 175     175.068 132.831  99.463  1.00  0.00           C  
ATOM   2690  CD  LYS A 175     176.079 133.435 100.397  1.00  0.00           C  
ATOM   2691  CE  LYS A 175     176.707 134.690  99.820  1.00  0.00           C  
ATOM   2692  NZ  LYS A 175     177.636 135.340 100.791  1.00  0.00           N  
ATOM   2693  H   LYS A 175     174.636 129.942  98.995  1.00  0.00           H  
ATOM   2694  HA  LYS A 175     173.922 132.067  97.206  1.00  0.00           H  
ATOM   2695 1HB  LYS A 175     176.462 131.426  98.704  1.00  0.00           H  
ATOM   2696 2HB  LYS A 175     176.265 132.869  97.713  1.00  0.00           H  
ATOM   2697 1HG  LYS A 175     174.426 133.625  99.083  1.00  0.00           H  
ATOM   2698 2HG  LYS A 175     174.451 132.125 100.016  1.00  0.00           H  
ATOM   2699 1HD  LYS A 175     175.579 133.691 101.321  1.00  0.00           H  
ATOM   2700 2HD  LYS A 175     176.862 132.708 100.614  1.00  0.00           H  
ATOM   2701 1HE  LYS A 175     177.258 134.441  98.915  1.00  0.00           H  
ATOM   2702 2HE  LYS A 175     175.918 135.398  99.563  1.00  0.00           H  
ATOM   2703 1HZ  LYS A 175     178.027 136.175 100.380  1.00  0.00           H  
ATOM   2704 2HZ  LYS A 175     177.130 135.582 101.639  1.00  0.00           H  
ATOM   2705 3HZ  LYS A 175     178.381 134.699 101.021  1.00  0.00           H  
ATOM   2706  N   GLN A 176     175.667 129.727  95.897  1.00  0.00           N  
ATOM   2707  CA  GLN A 176     176.132 129.276  94.593  1.00  0.00           C  
ATOM   2708  C   GLN A 176     174.975 129.286  93.591  1.00  0.00           C  
ATOM   2709  O   GLN A 176     175.162 129.615  92.416  1.00  0.00           O  
ATOM   2710  CB  GLN A 176     176.734 127.879  94.672  1.00  0.00           C  
ATOM   2711  CG  GLN A 176     177.955 127.790  95.556  1.00  0.00           C  
ATOM   2712  CD  GLN A 176     179.028 128.760  95.142  1.00  0.00           C  
ATOM   2713  OE1 GLN A 176     179.346 128.890  93.957  1.00  0.00           O  
ATOM   2714  NE2 GLN A 176     179.597 129.458  96.118  1.00  0.00           N  
ATOM   2715  H   GLN A 176     175.567 129.065  96.655  1.00  0.00           H  
ATOM   2716  HA  GLN A 176     176.895 129.967  94.236  1.00  0.00           H  
ATOM   2717 1HB  GLN A 176     175.993 127.175  95.042  1.00  0.00           H  
ATOM   2718 2HB  GLN A 176     177.022 127.552  93.674  1.00  0.00           H  
ATOM   2719 1HG  GLN A 176     177.667 128.014  96.577  1.00  0.00           H  
ATOM   2720 2HG  GLN A 176     178.363 126.781  95.497  1.00  0.00           H  
ATOM   2721 1HE2 GLN A 176     180.315 130.122  95.906  1.00  0.00           H  
ATOM   2722 2HE2 GLN A 176     179.306 129.321  97.065  1.00  0.00           H  
ATOM   2723  N   LEU A 177     173.768 128.957  94.072  1.00  0.00           N  
ATOM   2724  CA  LEU A 177     172.575 129.098  93.237  1.00  0.00           C  
ATOM   2725  C   LEU A 177     172.291 130.532  92.898  1.00  0.00           C  
ATOM   2726  O   LEU A 177     171.814 130.836  91.811  1.00  0.00           O  
ATOM   2727  CB  LEU A 177     171.334 128.530  93.914  1.00  0.00           C  
ATOM   2728  CG  LEU A 177     171.267 127.031  94.065  1.00  0.00           C  
ATOM   2729  CD1 LEU A 177     169.974 126.673  94.793  1.00  0.00           C  
ATOM   2730  CD2 LEU A 177     171.336 126.388  92.695  1.00  0.00           C  
ATOM   2731  H   LEU A 177     173.684 128.625  95.029  1.00  0.00           H  
ATOM   2732  HA  LEU A 177     172.742 128.553  92.313  1.00  0.00           H  
ATOM   2733 1HB  LEU A 177     171.254 128.961  94.907  1.00  0.00           H  
ATOM   2734 2HB  LEU A 177     170.461 128.838  93.343  1.00  0.00           H  
ATOM   2735  HG  LEU A 177     172.105 126.683  94.672  1.00  0.00           H  
ATOM   2736 1HD1 LEU A 177     169.902 125.597  94.917  1.00  0.00           H  
ATOM   2737 2HD1 LEU A 177     169.964 127.150  95.770  1.00  0.00           H  
ATOM   2738 3HD1 LEU A 177     169.123 127.024  94.209  1.00  0.00           H  
ATOM   2739 1HD2 LEU A 177     171.289 125.304  92.800  1.00  0.00           H  
ATOM   2740 2HD2 LEU A 177     170.496 126.732  92.090  1.00  0.00           H  
ATOM   2741 3HD2 LEU A 177     172.270 126.666  92.208  1.00  0.00           H  
ATOM   2742  N   LYS A 178     172.581 131.430  93.825  1.00  0.00           N  
ATOM   2743  CA  LYS A 178     172.315 132.851  93.624  1.00  0.00           C  
ATOM   2744  C   LYS A 178     172.687 133.372  92.205  1.00  0.00           C  
ATOM   2745  O   LYS A 178     172.053 134.302  91.719  1.00  0.00           O  
ATOM   2746  CB  LYS A 178     173.003 133.680  94.700  1.00  0.00           C  
ATOM   2747  CG  LYS A 178     172.707 135.163  94.617  1.00  0.00           C  
ATOM   2748  CD  LYS A 178     173.352 135.920  95.763  1.00  0.00           C  
ATOM   2749  CE  LYS A 178     173.045 137.404  95.677  1.00  0.00           C  
ATOM   2750  NZ  LYS A 178     173.663 138.163  96.793  1.00  0.00           N  
ATOM   2751  H   LYS A 178     172.949 131.116  94.717  1.00  0.00           H  
ATOM   2752  HA  LYS A 178     171.243 133.003  93.741  1.00  0.00           H  
ATOM   2753 1HB  LYS A 178     172.680 133.333  95.680  1.00  0.00           H  
ATOM   2754 2HB  LYS A 178     174.077 133.552  94.651  1.00  0.00           H  
ATOM   2755 1HG  LYS A 178     173.087 135.557  93.673  1.00  0.00           H  
ATOM   2756 2HG  LYS A 178     171.630 135.321  94.649  1.00  0.00           H  
ATOM   2757 1HD  LYS A 178     172.982 135.533  96.713  1.00  0.00           H  
ATOM   2758 2HD  LYS A 178     174.433 135.781  95.729  1.00  0.00           H  
ATOM   2759 1HE  LYS A 178     173.422 137.796  94.734  1.00  0.00           H  
ATOM   2760 2HE  LYS A 178     171.965 137.551  95.708  1.00  0.00           H  
ATOM   2761 1HZ  LYS A 178     173.435 139.143  96.701  1.00  0.00           H  
ATOM   2762 2HZ  LYS A 178     173.308 137.817  97.674  1.00  0.00           H  
ATOM   2763 3HZ  LYS A 178     174.665 138.047  96.765  1.00  0.00           H  
ATOM   2764  N   PRO A 179     173.722 132.804  91.559  1.00  0.00           N  
ATOM   2765  CA  PRO A 179     174.040 133.178  90.171  1.00  0.00           C  
ATOM   2766  C   PRO A 179     173.565 132.134  89.169  1.00  0.00           C  
ATOM   2767  O   PRO A 179     173.142 132.481  88.066  1.00  0.00           O  
ATOM   2768  CB  PRO A 179     175.564 133.316  90.149  1.00  0.00           C  
ATOM   2769  CG  PRO A 179     176.017 132.538  91.295  1.00  0.00           C  
ATOM   2770  CD  PRO A 179     174.978 132.812  92.320  1.00  0.00           C  
ATOM   2771  HA  PRO A 179     173.572 134.148  89.952  1.00  0.00           H  
ATOM   2772 1HB  PRO A 179     175.961 132.937  89.195  1.00  0.00           H  
ATOM   2773 2HB  PRO A 179     175.846 134.376  90.215  1.00  0.00           H  
ATOM   2774 1HG  PRO A 179     176.090 131.474  91.031  1.00  0.00           H  
ATOM   2775 2HG  PRO A 179     177.022 132.861  91.606  1.00  0.00           H  
ATOM   2776 1HD  PRO A 179     174.966 132.019  93.068  1.00  0.00           H  
ATOM   2777 2HD  PRO A 179     175.136 133.801  92.776  1.00  0.00           H  
ATOM   2778  N   LYS A 180     173.612 130.859  89.554  1.00  0.00           N  
ATOM   2779  CA  LYS A 180     173.183 129.795  88.649  1.00  0.00           C  
ATOM   2780  C   LYS A 180     171.726 129.944  88.279  1.00  0.00           C  
ATOM   2781  O   LYS A 180     171.354 129.813  87.111  1.00  0.00           O  
ATOM   2782  CB  LYS A 180     173.429 128.435  89.278  1.00  0.00           C  
ATOM   2783  CG  LYS A 180     174.890 128.037  89.345  1.00  0.00           C  
ATOM   2784  CD  LYS A 180     175.071 126.707  90.058  1.00  0.00           C  
ATOM   2785  CE  LYS A 180     176.521 126.251  90.007  1.00  0.00           C  
ATOM   2786  NZ  LYS A 180     176.760 125.048  90.853  1.00  0.00           N  
ATOM   2787  H   LYS A 180     173.977 130.615  90.473  1.00  0.00           H  
ATOM   2788  HA  LYS A 180     173.771 129.866  87.733  1.00  0.00           H  
ATOM   2789 1HB  LYS A 180     173.033 128.426  90.289  1.00  0.00           H  
ATOM   2790 2HB  LYS A 180     172.898 127.670  88.711  1.00  0.00           H  
ATOM   2791 1HG  LYS A 180     175.291 127.954  88.334  1.00  0.00           H  
ATOM   2792 2HG  LYS A 180     175.452 128.805  89.877  1.00  0.00           H  
ATOM   2793 1HD  LYS A 180     174.768 126.806  91.101  1.00  0.00           H  
ATOM   2794 2HD  LYS A 180     174.443 125.953  89.584  1.00  0.00           H  
ATOM   2795 1HE  LYS A 180     176.779 126.011  88.976  1.00  0.00           H  
ATOM   2796 2HE  LYS A 180     177.170 127.057  90.348  1.00  0.00           H  
ATOM   2797 1HZ  LYS A 180     177.728 124.775  90.778  1.00  0.00           H  
ATOM   2798 2HZ  LYS A 180     176.548 125.269  91.814  1.00  0.00           H  
ATOM   2799 3HZ  LYS A 180     176.170 124.282  90.553  1.00  0.00           H  
ATOM   2800  N   VAL A 181     170.910 130.245  89.270  1.00  0.00           N  
ATOM   2801  CA  VAL A 181     169.501 130.459  89.067  1.00  0.00           C  
ATOM   2802  C   VAL A 181     169.232 131.720  88.298  1.00  0.00           C  
ATOM   2803  O   VAL A 181     168.340 131.748  87.462  1.00  0.00           O  
ATOM   2804  CB  VAL A 181     168.764 130.495  90.392  1.00  0.00           C  
ATOM   2805  CG1 VAL A 181     167.323 130.926  90.179  1.00  0.00           C  
ATOM   2806  CG2 VAL A 181     168.810 129.113  91.013  1.00  0.00           C  
ATOM   2807  H   VAL A 181     171.282 130.324  90.202  1.00  0.00           H  
ATOM   2808  HA  VAL A 181     169.113 129.618  88.491  1.00  0.00           H  
ATOM   2809  HB  VAL A 181     169.239 131.219  91.052  1.00  0.00           H  
ATOM   2810 1HG1 VAL A 181     166.805 130.951  91.138  1.00  0.00           H  
ATOM   2811 2HG1 VAL A 181     167.303 131.919  89.731  1.00  0.00           H  
ATOM   2812 3HG1 VAL A 181     166.826 130.217  89.518  1.00  0.00           H  
ATOM   2813 1HG2 VAL A 181     168.287 129.116  91.965  1.00  0.00           H  
ATOM   2814 2HG2 VAL A 181     168.327 128.408  90.343  1.00  0.00           H  
ATOM   2815 3HG2 VAL A 181     169.848 128.817  91.168  1.00  0.00           H  
ATOM   2816  N   ASN A 182     169.986 132.777  88.567  1.00  0.00           N  
ATOM   2817  CA  ASN A 182     169.784 134.003  87.816  1.00  0.00           C  
ATOM   2818  C   ASN A 182     169.929 133.741  86.336  1.00  0.00           C  
ATOM   2819  O   ASN A 182     169.096 134.175  85.541  1.00  0.00           O  
ATOM   2820  CB  ASN A 182     170.734 135.081  88.252  1.00  0.00           C  
ATOM   2821  CG  ASN A 182     170.353 135.676  89.563  1.00  0.00           C  
ATOM   2822  OD1 ASN A 182     169.245 135.449  90.061  1.00  0.00           O  
ATOM   2823  ND2 ASN A 182     171.238 136.451  90.131  1.00  0.00           N  
ATOM   2824  H   ASN A 182     170.704 132.730  89.278  1.00  0.00           H  
ATOM   2825  HA  ASN A 182     168.764 134.349  87.985  1.00  0.00           H  
ATOM   2826 1HB  ASN A 182     171.739 134.669  88.332  1.00  0.00           H  
ATOM   2827 2HB  ASN A 182     170.761 135.871  87.501  1.00  0.00           H  
ATOM   2828 1HD2 ASN A 182     171.036 136.879  91.011  1.00  0.00           H  
ATOM   2829 2HD2 ASN A 182     172.120 136.611  89.688  1.00  0.00           H  
ATOM   2830  N   GLU A 183     170.970 133.001  85.969  1.00  0.00           N  
ATOM   2831  CA  GLU A 183     171.163 132.598  84.590  1.00  0.00           C  
ATOM   2832  C   GLU A 183     169.973 131.812  84.082  1.00  0.00           C  
ATOM   2833  O   GLU A 183     169.429 132.120  83.023  1.00  0.00           O  
ATOM   2834  CB  GLU A 183     172.419 131.758  84.449  1.00  0.00           C  
ATOM   2835  CG  GLU A 183     172.693 131.294  83.031  1.00  0.00           C  
ATOM   2836  CD  GLU A 183     173.948 130.479  82.912  1.00  0.00           C  
ATOM   2837  OE1 GLU A 183     174.624 130.312  83.898  1.00  0.00           O  
ATOM   2838  OE2 GLU A 183     174.231 130.020  81.831  1.00  0.00           O  
ATOM   2839  H   GLU A 183     171.645 132.712  86.668  1.00  0.00           H  
ATOM   2840  HA  GLU A 183     171.266 133.491  83.975  1.00  0.00           H  
ATOM   2841 1HB  GLU A 183     173.280 132.335  84.787  1.00  0.00           H  
ATOM   2842 2HB  GLU A 183     172.347 130.876  85.083  1.00  0.00           H  
ATOM   2843 1HG  GLU A 183     171.850 130.696  82.686  1.00  0.00           H  
ATOM   2844 2HG  GLU A 183     172.771 132.168  82.385  1.00  0.00           H  
ATOM   2845  N   HIS A 184     169.571 130.799  84.841  1.00  0.00           N  
ATOM   2846  CA  HIS A 184     168.436 129.967  84.478  1.00  0.00           C  
ATOM   2847  C   HIS A 184     167.208 130.785  84.184  1.00  0.00           C  
ATOM   2848  O   HIS A 184     166.577 130.614  83.144  1.00  0.00           O  
ATOM   2849  CB  HIS A 184     168.106 129.003  85.598  1.00  0.00           C  
ATOM   2850  CG  HIS A 184     166.902 128.174  85.327  1.00  0.00           C  
ATOM   2851  ND1 HIS A 184     166.944 127.037  84.554  1.00  0.00           N  
ATOM   2852  CD2 HIS A 184     165.617 128.321  85.722  1.00  0.00           C  
ATOM   2853  CE1 HIS A 184     165.729 126.517  84.484  1.00  0.00           C  
ATOM   2854  NE2 HIS A 184     164.907 127.276  85.186  1.00  0.00           N  
ATOM   2855  H   HIS A 184     170.076 130.587  85.694  1.00  0.00           H  
ATOM   2856  HA  HIS A 184     168.674 129.388  83.586  1.00  0.00           H  
ATOM   2857 1HB  HIS A 184     168.952 128.334  85.764  1.00  0.00           H  
ATOM   2858 2HB  HIS A 184     167.939 129.553  86.519  1.00  0.00           H  
ATOM   2859  HD1 HIS A 184     167.775 126.494  84.411  1.00  0.00           H  
ATOM   2860  HD2 HIS A 184     165.113 129.065  86.337  1.00  0.00           H  
ATOM   2861  HE1 HIS A 184     165.549 125.607  83.912  1.00  0.00           H  
ATOM   2862  N   VAL A 185     166.856 131.661  85.109  1.00  0.00           N  
ATOM   2863  CA  VAL A 185     165.684 132.491  84.976  1.00  0.00           C  
ATOM   2864  C   VAL A 185     165.745 133.347  83.742  1.00  0.00           C  
ATOM   2865  O   VAL A 185     164.797 133.382  82.965  1.00  0.00           O  
ATOM   2866  CB  VAL A 185     165.518 133.375  86.212  1.00  0.00           C  
ATOM   2867  CG1 VAL A 185     164.444 134.415  85.973  1.00  0.00           C  
ATOM   2868  CG2 VAL A 185     165.155 132.507  87.405  1.00  0.00           C  
ATOM   2869  H   VAL A 185     167.420 131.748  85.938  1.00  0.00           H  
ATOM   2870  HA  VAL A 185     164.812 131.840  84.900  1.00  0.00           H  
ATOM   2871  HB  VAL A 185     166.453 133.901  86.409  1.00  0.00           H  
ATOM   2872 1HG1 VAL A 185     164.338 135.040  86.859  1.00  0.00           H  
ATOM   2873 2HG1 VAL A 185     164.723 135.034  85.123  1.00  0.00           H  
ATOM   2874 3HG1 VAL A 185     163.500 133.921  85.767  1.00  0.00           H  
ATOM   2875 1HG2 VAL A 185     165.045 133.132  88.290  1.00  0.00           H  
ATOM   2876 2HG2 VAL A 185     164.215 131.992  87.205  1.00  0.00           H  
ATOM   2877 3HG2 VAL A 185     165.938 131.772  87.575  1.00  0.00           H  
ATOM   2878  N   GLU A 186     166.872 134.021  83.544  1.00  0.00           N  
ATOM   2879  CA  GLU A 186     167.047 134.851  82.369  1.00  0.00           C  
ATOM   2880  C   GLU A 186     166.792 134.059  81.109  1.00  0.00           C  
ATOM   2881  O   GLU A 186     166.022 134.483  80.242  1.00  0.00           O  
ATOM   2882  CB  GLU A 186     168.453 135.428  82.333  1.00  0.00           C  
ATOM   2883  CG  GLU A 186     168.726 136.312  81.132  1.00  0.00           C  
ATOM   2884  CD  GLU A 186     170.118 136.873  81.123  1.00  0.00           C  
ATOM   2885  OE1 GLU A 186     170.851 136.612  82.046  1.00  0.00           O  
ATOM   2886  OE2 GLU A 186     170.450 137.564  80.190  1.00  0.00           O  
ATOM   2887  H   GLU A 186     167.621 133.961  84.222  1.00  0.00           H  
ATOM   2888  HA  GLU A 186     166.331 135.671  82.410  1.00  0.00           H  
ATOM   2889 1HB  GLU A 186     168.627 136.018  83.232  1.00  0.00           H  
ATOM   2890 2HB  GLU A 186     169.181 134.617  82.327  1.00  0.00           H  
ATOM   2891 1HG  GLU A 186     168.576 135.730  80.224  1.00  0.00           H  
ATOM   2892 2HG  GLU A 186     168.009 137.132  81.128  1.00  0.00           H  
ATOM   2893  N   LEU A 187     167.435 132.905  81.012  1.00  0.00           N  
ATOM   2894  CA  LEU A 187     167.282 132.034  79.874  1.00  0.00           C  
ATOM   2895  C   LEU A 187     165.842 131.672  79.633  1.00  0.00           C  
ATOM   2896  O   LEU A 187     165.340 131.823  78.519  1.00  0.00           O  
ATOM   2897  CB  LEU A 187     168.085 130.761  80.075  1.00  0.00           C  
ATOM   2898  CG  LEU A 187     167.912 129.710  78.984  1.00  0.00           C  
ATOM   2899  CD1 LEU A 187     168.384 130.282  77.658  1.00  0.00           C  
ATOM   2900  CD2 LEU A 187     168.696 128.464  79.357  1.00  0.00           C  
ATOM   2901  H   LEU A 187     168.060 132.625  81.757  1.00  0.00           H  
ATOM   2902  HA  LEU A 187     167.657 132.551  78.993  1.00  0.00           H  
ATOM   2903 1HB  LEU A 187     169.142 131.019  80.124  1.00  0.00           H  
ATOM   2904 2HB  LEU A 187     167.797 130.308  81.021  1.00  0.00           H  
ATOM   2905  HG  LEU A 187     166.857 129.458  78.886  1.00  0.00           H  
ATOM   2906 1HD1 LEU A 187     168.252 129.536  76.873  1.00  0.00           H  
ATOM   2907 2HD1 LEU A 187     167.800 131.170  77.416  1.00  0.00           H  
ATOM   2908 3HD1 LEU A 187     169.437 130.548  77.731  1.00  0.00           H  
ATOM   2909 1HD2 LEU A 187     168.570 127.709  78.581  1.00  0.00           H  
ATOM   2910 2HD2 LEU A 187     169.753 128.714  79.452  1.00  0.00           H  
ATOM   2911 3HD2 LEU A 187     168.329 128.074  80.306  1.00  0.00           H  
ATOM   2912  N   MET A 188     165.171 131.192  80.676  1.00  0.00           N  
ATOM   2913  CA  MET A 188     163.796 130.765  80.551  1.00  0.00           C  
ATOM   2914  C   MET A 188     162.913 131.871  80.067  1.00  0.00           C  
ATOM   2915  O   MET A 188     162.118 131.665  79.163  1.00  0.00           O  
ATOM   2916  CB  MET A 188     163.279 130.234  81.876  1.00  0.00           C  
ATOM   2917  CG  MET A 188     163.850 128.891  82.274  1.00  0.00           C  
ATOM   2918  SD  MET A 188     163.445 127.596  81.091  1.00  0.00           S  
ATOM   2919  CE  MET A 188     161.670 127.482  81.300  1.00  0.00           C  
ATOM   2920  H   MET A 188     165.637 131.101  81.570  1.00  0.00           H  
ATOM   2921  HA  MET A 188     163.752 129.964  79.814  1.00  0.00           H  
ATOM   2922 1HB  MET A 188     163.512 130.944  82.668  1.00  0.00           H  
ATOM   2923 2HB  MET A 188     162.194 130.137  81.832  1.00  0.00           H  
ATOM   2924 1HG  MET A 188     164.933 128.961  82.351  1.00  0.00           H  
ATOM   2925 2HG  MET A 188     163.456 128.604  83.248  1.00  0.00           H  
ATOM   2926 1HE  MET A 188     161.273 126.719  80.630  1.00  0.00           H  
ATOM   2927 2HE  MET A 188     161.442 127.216  82.331  1.00  0.00           H  
ATOM   2928 3HE  MET A 188     161.214 128.444  81.064  1.00  0.00           H  
ATOM   2929  N   ILE A 189     163.079 133.059  80.622  1.00  0.00           N  
ATOM   2930  CA  ILE A 189     162.260 134.184  80.223  1.00  0.00           C  
ATOM   2931  C   ILE A 189     162.387 134.465  78.752  1.00  0.00           C  
ATOM   2932  O   ILE A 189     161.385 134.655  78.065  1.00  0.00           O  
ATOM   2933  CB  ILE A 189     162.612 135.427  81.018  1.00  0.00           C  
ATOM   2934  CG1 ILE A 189     162.189 135.239  82.464  1.00  0.00           C  
ATOM   2935  CG2 ILE A 189     161.953 136.649  80.411  1.00  0.00           C  
ATOM   2936  CD1 ILE A 189     162.726 136.289  83.388  1.00  0.00           C  
ATOM   2937  H   ILE A 189     163.763 133.180  81.357  1.00  0.00           H  
ATOM   2938  HA  ILE A 189     161.220 133.939  80.427  1.00  0.00           H  
ATOM   2939  HB  ILE A 189     163.693 135.565  81.015  1.00  0.00           H  
ATOM   2940 1HG1 ILE A 189     161.103 135.250  82.523  1.00  0.00           H  
ATOM   2941 2HG1 ILE A 189     162.531 134.267  82.816  1.00  0.00           H  
ATOM   2942 1HG2 ILE A 189     162.222 137.532  80.989  1.00  0.00           H  
ATOM   2943 2HG2 ILE A 189     162.291 136.773  79.383  1.00  0.00           H  
ATOM   2944 3HG2 ILE A 189     160.872 136.525  80.423  1.00  0.00           H  
ATOM   2945 1HD1 ILE A 189     162.384 136.088  84.402  1.00  0.00           H  
ATOM   2946 2HD1 ILE A 189     163.816 136.272  83.363  1.00  0.00           H  
ATOM   2947 3HD1 ILE A 189     162.371 137.269  83.072  1.00  0.00           H  
ATOM   2948  N   GLY A 190     163.616 134.470  78.257  1.00  0.00           N  
ATOM   2949  CA  GLY A 190     163.835 134.693  76.846  1.00  0.00           C  
ATOM   2950  C   GLY A 190     163.121 133.637  76.019  1.00  0.00           C  
ATOM   2951  O   GLY A 190     162.410 133.963  75.070  1.00  0.00           O  
ATOM   2952  H   GLY A 190     164.410 134.326  78.871  1.00  0.00           H  
ATOM   2953 1HA  GLY A 190     163.474 135.684  76.572  1.00  0.00           H  
ATOM   2954 2HA  GLY A 190     164.903 134.667  76.634  1.00  0.00           H  
ATOM   2955  N   LEU A 191     163.278 132.375  76.411  1.00  0.00           N  
ATOM   2956  CA  LEU A 191     162.675 131.265  75.690  1.00  0.00           C  
ATOM   2957  C   LEU A 191     161.155 131.309  75.740  1.00  0.00           C  
ATOM   2958  O   LEU A 191     160.488 130.956  74.767  1.00  0.00           O  
ATOM   2959  CB  LEU A 191     163.189 129.949  76.261  1.00  0.00           C  
ATOM   2960  CG  LEU A 191     164.674 129.671  75.994  1.00  0.00           C  
ATOM   2961  CD1 LEU A 191     165.113 128.434  76.748  1.00  0.00           C  
ATOM   2962  CD2 LEU A 191     164.888 129.495  74.502  1.00  0.00           C  
ATOM   2963  H   LEU A 191     163.865 132.177  77.212  1.00  0.00           H  
ATOM   2964  HA  LEU A 191     162.982 131.330  74.647  1.00  0.00           H  
ATOM   2965 1HB  LEU A 191     163.039 129.951  77.339  1.00  0.00           H  
ATOM   2966 2HB  LEU A 191     162.613 129.131  75.834  1.00  0.00           H  
ATOM   2967  HG  LEU A 191     165.270 130.511  76.350  1.00  0.00           H  
ATOM   2968 1HD1 LEU A 191     166.172 128.252  76.564  1.00  0.00           H  
ATOM   2969 2HD1 LEU A 191     164.949 128.579  77.816  1.00  0.00           H  
ATOM   2970 3HD1 LEU A 191     164.537 127.584  76.402  1.00  0.00           H  
ATOM   2971 1HD2 LEU A 191     165.944 129.306  74.305  1.00  0.00           H  
ATOM   2972 2HD2 LEU A 191     164.296 128.651  74.146  1.00  0.00           H  
ATOM   2973 3HD2 LEU A 191     164.579 130.401  73.981  1.00  0.00           H  
ATOM   2974  N   ILE A 192     160.607 131.775  76.857  1.00  0.00           N  
ATOM   2975  CA  ILE A 192     159.178 131.936  76.986  1.00  0.00           C  
ATOM   2976  C   ILE A 192     158.659 132.937  75.986  1.00  0.00           C  
ATOM   2977  O   ILE A 192     157.737 132.650  75.227  1.00  0.00           O  
ATOM   2978  CB  ILE A 192     158.815 132.375  78.400  1.00  0.00           C  
ATOM   2979  CG1 ILE A 192     159.088 131.245  79.385  1.00  0.00           C  
ATOM   2980  CG2 ILE A 192     157.359 132.786  78.460  1.00  0.00           C  
ATOM   2981  CD1 ILE A 192     159.129 131.699  80.822  1.00  0.00           C  
ATOM   2982  H   ILE A 192     161.197 132.022  77.638  1.00  0.00           H  
ATOM   2983  HA  ILE A 192     158.710 130.983  76.791  1.00  0.00           H  
ATOM   2984  HB  ILE A 192     159.438 133.218  78.693  1.00  0.00           H  
ATOM   2985 1HG1 ILE A 192     158.299 130.500  79.290  1.00  0.00           H  
ATOM   2986 2HG1 ILE A 192     160.029 130.761  79.141  1.00  0.00           H  
ATOM   2987 1HG2 ILE A 192     157.113 133.105  79.472  1.00  0.00           H  
ATOM   2988 2HG2 ILE A 192     157.188 133.607  77.769  1.00  0.00           H  
ATOM   2989 3HG2 ILE A 192     156.730 131.940  78.182  1.00  0.00           H  
ATOM   2990 1HD1 ILE A 192     159.305 130.841  81.472  1.00  0.00           H  
ATOM   2991 2HD1 ILE A 192     159.932 132.421  80.952  1.00  0.00           H  
ATOM   2992 3HD1 ILE A 192     158.185 132.165  81.082  1.00  0.00           H  
ATOM   2993  N   GLU A 193     159.287 134.104  75.951  1.00  0.00           N  
ATOM   2994  CA  GLU A 193     158.870 135.158  75.047  1.00  0.00           C  
ATOM   2995  C   GLU A 193     159.008 134.739  73.596  1.00  0.00           C  
ATOM   2996  O   GLU A 193     158.143 135.040  72.768  1.00  0.00           O  
ATOM   2997  CB  GLU A 193     159.684 136.417  75.304  1.00  0.00           C  
ATOM   2998  CG  GLU A 193     159.380 137.094  76.631  1.00  0.00           C  
ATOM   2999  CD  GLU A 193     160.224 138.312  76.872  1.00  0.00           C  
ATOM   3000  OE1 GLU A 193     161.143 138.533  76.120  1.00  0.00           O  
ATOM   3001  OE2 GLU A 193     159.944 139.030  77.802  1.00  0.00           O  
ATOM   3002  H   GLU A 193     160.052 134.277  76.591  1.00  0.00           H  
ATOM   3003  HA  GLU A 193     157.820 135.379  75.237  1.00  0.00           H  
ATOM   3004 1HB  GLU A 193     160.747 136.174  75.286  1.00  0.00           H  
ATOM   3005 2HB  GLU A 193     159.499 137.139  74.509  1.00  0.00           H  
ATOM   3006 1HG  GLU A 193     158.331 137.384  76.646  1.00  0.00           H  
ATOM   3007 2HG  GLU A 193     159.543 136.379  77.437  1.00  0.00           H  
ATOM   3008  N   ASP A 194     160.069 133.989  73.294  1.00  0.00           N  
ATOM   3009  CA  ASP A 194     160.349 133.545  71.936  1.00  0.00           C  
ATOM   3010  C   ASP A 194     159.323 132.554  71.383  1.00  0.00           C  
ATOM   3011  O   ASP A 194     159.334 132.259  70.189  1.00  0.00           O  
ATOM   3012  CB  ASP A 194     161.738 132.924  71.860  1.00  0.00           C  
ATOM   3013  CG  ASP A 194     162.848 133.957  71.965  1.00  0.00           C  
ATOM   3014  OD1 ASP A 194     162.567 135.119  71.790  1.00  0.00           O  
ATOM   3015  OD2 ASP A 194     163.967 133.577  72.211  1.00  0.00           O  
ATOM   3016  H   ASP A 194     160.736 133.769  74.021  1.00  0.00           H  
ATOM   3017  HA  ASP A 194     160.338 134.424  71.291  1.00  0.00           H  
ATOM   3018 1HB  ASP A 194     161.858 132.199  72.666  1.00  0.00           H  
ATOM   3019 2HB  ASP A 194     161.848 132.388  70.917  1.00  0.00           H  
ATOM   3020  N   LYS A 195     158.439 132.041  72.239  1.00  0.00           N  
ATOM   3021  CA  LYS A 195     157.407 131.128  71.786  1.00  0.00           C  
ATOM   3022  C   LYS A 195     156.450 131.820  70.830  1.00  0.00           C  
ATOM   3023  O   LYS A 195     155.907 131.192  69.924  1.00  0.00           O  
ATOM   3024  CB  LYS A 195     156.646 130.563  72.964  1.00  0.00           C  
ATOM   3025  CG  LYS A 195     155.624 129.502  72.600  1.00  0.00           C  
ATOM   3026  CD  LYS A 195     156.302 128.240  72.099  1.00  0.00           C  
ATOM   3027  CE  LYS A 195     155.291 127.139  71.827  1.00  0.00           C  
ATOM   3028  NZ  LYS A 195     155.937 125.918  71.271  1.00  0.00           N  
ATOM   3029  H   LYS A 195     158.459 132.299  73.216  1.00  0.00           H  
ATOM   3030  HA  LYS A 195     157.883 130.306  71.251  1.00  0.00           H  
ATOM   3031 1HB  LYS A 195     157.353 130.119  73.656  1.00  0.00           H  
ATOM   3032 2HB  LYS A 195     156.130 131.367  73.489  1.00  0.00           H  
ATOM   3033 1HG  LYS A 195     155.020 129.259  73.474  1.00  0.00           H  
ATOM   3034 2HG  LYS A 195     154.965 129.884  71.820  1.00  0.00           H  
ATOM   3035 1HD  LYS A 195     156.845 128.459  71.178  1.00  0.00           H  
ATOM   3036 2HD  LYS A 195     157.015 127.889  72.845  1.00  0.00           H  
ATOM   3037 1HE  LYS A 195     154.784 126.878  72.754  1.00  0.00           H  
ATOM   3038 2HE  LYS A 195     154.549 127.500  71.114  1.00  0.00           H  
ATOM   3039 1HZ  LYS A 195     155.236 125.210  71.102  1.00  0.00           H  
ATOM   3040 2HZ  LYS A 195     156.402 126.145  70.403  1.00  0.00           H  
ATOM   3041 3HZ  LYS A 195     156.616 125.567  71.936  1.00  0.00           H  
ATOM   3042  N   GLY A 196     156.224 133.116  71.049  1.00  0.00           N  
ATOM   3043  CA  GLY A 196     155.349 133.892  70.182  1.00  0.00           C  
ATOM   3044  C   GLY A 196     153.879 133.543  70.378  1.00  0.00           C  
ATOM   3045  O   GLY A 196     153.129 133.429  69.406  1.00  0.00           O  
ATOM   3046  H   GLY A 196     156.712 133.591  71.799  1.00  0.00           H  
ATOM   3047 1HA  GLY A 196     155.502 134.955  70.377  1.00  0.00           H  
ATOM   3048 2HA  GLY A 196     155.630 133.718  69.144  1.00  0.00           H  
ATOM   3049  N   LEU A 197     153.458 133.371  71.626  1.00  0.00           N  
ATOM   3050  CA  LEU A 197     152.069 133.047  71.901  1.00  0.00           C  
ATOM   3051  C   LEU A 197     151.161 134.241  71.588  1.00  0.00           C  
ATOM   3052  O   LEU A 197     151.538 135.383  71.844  1.00  0.00           O  
ATOM   3053  CB  LEU A 197     151.901 132.644  73.367  1.00  0.00           C  
ATOM   3054  CG  LEU A 197     152.582 131.345  73.783  1.00  0.00           C  
ATOM   3055  CD1 LEU A 197     152.416 131.151  75.277  1.00  0.00           C  
ATOM   3056  CD2 LEU A 197     151.967 130.187  73.012  1.00  0.00           C  
ATOM   3057  H   LEU A 197     154.110 133.472  72.392  1.00  0.00           H  
ATOM   3058  HA  LEU A 197     151.790 132.211  71.269  1.00  0.00           H  
ATOM   3059 1HB  LEU A 197     152.305 133.438  73.988  1.00  0.00           H  
ATOM   3060 2HB  LEU A 197     150.841 132.547  73.590  1.00  0.00           H  
ATOM   3061  HG  LEU A 197     153.647 131.404  73.565  1.00  0.00           H  
ATOM   3062 1HD1 LEU A 197     152.905 130.227  75.576  1.00  0.00           H  
ATOM   3063 2HD1 LEU A 197     152.869 131.989  75.807  1.00  0.00           H  
ATOM   3064 3HD1 LEU A 197     151.358 131.095  75.523  1.00  0.00           H  
ATOM   3065 1HD2 LEU A 197     152.452 129.256  73.307  1.00  0.00           H  
ATOM   3066 2HD2 LEU A 197     150.901 130.127  73.235  1.00  0.00           H  
ATOM   3067 3HD2 LEU A 197     152.106 130.347  71.943  1.00  0.00           H  
ATOM   3068  N   PRO A 198     149.977 133.977  71.006  1.00  0.00           N  
ATOM   3069  CA  PRO A 198     148.946 134.955  70.661  1.00  0.00           C  
ATOM   3070  C   PRO A 198     148.882 136.058  71.683  1.00  0.00           C  
ATOM   3071  O   PRO A 198     148.755 135.796  72.879  1.00  0.00           O  
ATOM   3072  CB  PRO A 198     147.645 134.144  70.709  1.00  0.00           C  
ATOM   3073  CG  PRO A 198     148.072 132.761  70.486  1.00  0.00           C  
ATOM   3074  CD  PRO A 198     149.352 132.666  71.252  1.00  0.00           C  
ATOM   3075  HA  PRO A 198     149.139 135.356  69.653  1.00  0.00           H  
ATOM   3076 1HB  PRO A 198     147.151 134.285  71.681  1.00  0.00           H  
ATOM   3077 2HB  PRO A 198     146.948 134.505  69.939  1.00  0.00           H  
ATOM   3078 1HG  PRO A 198     147.305 132.062  70.849  1.00  0.00           H  
ATOM   3079 2HG  PRO A 198     148.201 132.567  69.410  1.00  0.00           H  
ATOM   3080 1HD  PRO A 198     149.156 132.542  72.318  1.00  0.00           H  
ATOM   3081 2HD  PRO A 198     149.968 131.855  70.847  1.00  0.00           H  
ATOM   3082  N   GLU A 199     148.975 137.290  71.219  1.00  0.00           N  
ATOM   3083  CA  GLU A 199     148.895 138.420  72.115  1.00  0.00           C  
ATOM   3084  C   GLU A 199     147.595 138.396  72.883  1.00  0.00           C  
ATOM   3085  O   GLU A 199     146.518 138.271  72.300  1.00  0.00           O  
ATOM   3086  CB  GLU A 199     149.012 139.727  71.342  1.00  0.00           C  
ATOM   3087  CG  GLU A 199     149.005 140.971  72.214  1.00  0.00           C  
ATOM   3088  CD  GLU A 199     149.128 142.241  71.422  1.00  0.00           C  
ATOM   3089  OE1 GLU A 199     149.221 142.163  70.220  1.00  0.00           O  
ATOM   3090  OE2 GLU A 199     149.126 143.293  72.018  1.00  0.00           O  
ATOM   3091  H   GLU A 199     149.092 137.444  70.228  1.00  0.00           H  
ATOM   3092  HA  GLU A 199     149.717 138.357  72.829  1.00  0.00           H  
ATOM   3093 1HB  GLU A 199     149.938 139.727  70.765  1.00  0.00           H  
ATOM   3094 2HB  GLU A 199     148.186 139.808  70.635  1.00  0.00           H  
ATOM   3095 1HG  GLU A 199     148.076 141.000  72.782  1.00  0.00           H  
ATOM   3096 2HG  GLU A 199     149.831 140.911  72.923  1.00  0.00           H  
ATOM   3097  N   GLY A 200     147.693 138.523  74.198  1.00  0.00           N  
ATOM   3098  CA  GLY A 200     146.521 138.537  75.051  1.00  0.00           C  
ATOM   3099  C   GLY A 200     146.063 137.136  75.456  1.00  0.00           C  
ATOM   3100  O   GLY A 200     145.023 136.986  76.099  1.00  0.00           O  
ATOM   3101  H   GLY A 200     148.609 138.617  74.615  1.00  0.00           H  
ATOM   3102 1HA  GLY A 200     146.739 139.120  75.945  1.00  0.00           H  
ATOM   3103 2HA  GLY A 200     145.709 139.048  74.535  1.00  0.00           H  
ATOM   3104  N   LEU A 201     146.836 136.113  75.094  1.00  0.00           N  
ATOM   3105  CA  LEU A 201     146.463 134.756  75.444  1.00  0.00           C  
ATOM   3106  C   LEU A 201     146.308 134.601  76.930  1.00  0.00           C  
ATOM   3107  O   LEU A 201     147.239 134.865  77.686  1.00  0.00           O  
ATOM   3108  CB  LEU A 201     147.514 133.753  74.957  1.00  0.00           C  
ATOM   3109  CG  LEU A 201     147.164 132.284  75.212  1.00  0.00           C  
ATOM   3110  CD1 LEU A 201     145.982 131.901  74.347  1.00  0.00           C  
ATOM   3111  CD2 LEU A 201     148.367 131.395  74.931  1.00  0.00           C  
ATOM   3112  H   LEU A 201     147.672 136.269  74.545  1.00  0.00           H  
ATOM   3113  HA  LEU A 201     145.513 134.523  74.974  1.00  0.00           H  
ATOM   3114 1HB  LEU A 201     147.649 133.880  73.886  1.00  0.00           H  
ATOM   3115 2HB  LEU A 201     148.461 133.966  75.453  1.00  0.00           H  
ATOM   3116  HG  LEU A 201     146.868 132.163  76.252  1.00  0.00           H  
ATOM   3117 1HD1 LEU A 201     145.711 130.863  74.538  1.00  0.00           H  
ATOM   3118 2HD1 LEU A 201     145.137 132.544  74.586  1.00  0.00           H  
ATOM   3119 3HD1 LEU A 201     146.245 132.020  73.297  1.00  0.00           H  
ATOM   3120 1HD2 LEU A 201     148.103 130.356  75.130  1.00  0.00           H  
ATOM   3121 2HD2 LEU A 201     148.663 131.498  73.895  1.00  0.00           H  
ATOM   3122 3HD2 LEU A 201     149.193 131.689  75.578  1.00  0.00           H  
ATOM   3123  N   GLY A 202     145.129 134.168  77.349  1.00  0.00           N  
ATOM   3124  CA  GLY A 202     144.863 133.863  78.747  1.00  0.00           C  
ATOM   3125  C   GLY A 202     144.564 135.084  79.608  1.00  0.00           C  
ATOM   3126  O   GLY A 202     144.420 134.956  80.826  1.00  0.00           O  
ATOM   3127  H   GLY A 202     144.398 134.009  76.668  1.00  0.00           H  
ATOM   3128 1HA  GLY A 202     144.018 133.176  78.801  1.00  0.00           H  
ATOM   3129 2HA  GLY A 202     145.712 133.334  79.163  1.00  0.00           H  
ATOM   3130  N   VAL A 203     144.455 136.264  79.002  1.00  0.00           N  
ATOM   3131  CA  VAL A 203     144.138 137.449  79.787  1.00  0.00           C  
ATOM   3132  C   VAL A 203     142.705 137.443  80.246  1.00  0.00           C  
ATOM   3133  O   VAL A 203     141.829 138.011  79.600  1.00  0.00           O  
ATOM   3134  CB  VAL A 203     144.414 138.722  79.000  1.00  0.00           C  
ATOM   3135  CG1 VAL A 203     143.993 139.933  79.814  1.00  0.00           C  
ATOM   3136  CG2 VAL A 203     145.893 138.803  78.691  1.00  0.00           C  
ATOM   3137  H   VAL A 203     144.593 136.347  78.001  1.00  0.00           H  
ATOM   3138  HA  VAL A 203     144.781 137.454  80.668  1.00  0.00           H  
ATOM   3139  HB  VAL A 203     143.836 138.715  78.076  1.00  0.00           H  
ATOM   3140 1HG1 VAL A 203     144.192 140.841  79.244  1.00  0.00           H  
ATOM   3141 2HG1 VAL A 203     142.928 139.871  80.036  1.00  0.00           H  
ATOM   3142 3HG1 VAL A 203     144.558 139.960  80.746  1.00  0.00           H  
ATOM   3143 1HG2 VAL A 203     146.098 139.711  78.125  1.00  0.00           H  
ATOM   3144 2HG2 VAL A 203     146.455 138.823  79.624  1.00  0.00           H  
ATOM   3145 3HG2 VAL A 203     146.193 137.935  78.109  1.00  0.00           H  
ATOM   3146  N   HIS A 204     142.480 136.826  81.390  1.00  0.00           N  
ATOM   3147  CA  HIS A 204     141.167 136.757  81.986  1.00  0.00           C  
ATOM   3148  C   HIS A 204     141.107 137.688  83.175  1.00  0.00           C  
ATOM   3149  O   HIS A 204     141.742 137.442  84.195  1.00  0.00           O  
ATOM   3150  CB  HIS A 204     140.853 135.330  82.413  1.00  0.00           C  
ATOM   3151  CG  HIS A 204     139.465 135.151  82.913  1.00  0.00           C  
ATOM   3152  ND1 HIS A 204     139.041 133.994  83.530  1.00  0.00           N  
ATOM   3153  CD2 HIS A 204     138.396 135.977  82.879  1.00  0.00           C  
ATOM   3154  CE1 HIS A 204     137.768 134.119  83.858  1.00  0.00           C  
ATOM   3155  NE2 HIS A 204     137.356 135.316  83.482  1.00  0.00           N  
ATOM   3156  H   HIS A 204     143.254 136.359  81.843  1.00  0.00           H  
ATOM   3157  HA  HIS A 204     140.412 137.074  81.267  1.00  0.00           H  
ATOM   3158 1HB  HIS A 204     141.001 134.658  81.569  1.00  0.00           H  
ATOM   3159 2HB  HIS A 204     141.543 135.026  83.200  1.00  0.00           H  
ATOM   3160  HD1 HIS A 204     139.554 133.137  83.593  1.00  0.00           H  
ATOM   3161  HD2 HIS A 204     138.250 136.986  82.491  1.00  0.00           H  
ATOM   3162  HE1 HIS A 204     137.244 133.307  84.362  1.00  0.00           H  
ATOM   3163  N   ASN A 205     140.359 138.776  83.026  1.00  0.00           N  
ATOM   3164  CA  ASN A 205     140.314 139.840  84.030  1.00  0.00           C  
ATOM   3165  C   ASN A 205     139.542 139.469  85.292  1.00  0.00           C  
ATOM   3166  O   ASN A 205     138.463 140.006  85.546  1.00  0.00           O  
ATOM   3167  CB  ASN A 205     139.724 141.091  83.434  1.00  0.00           C  
ATOM   3168  CG  ASN A 205     138.325 140.880  82.961  1.00  0.00           C  
ATOM   3169  OD1 ASN A 205     137.924 139.746  82.669  1.00  0.00           O  
ATOM   3170  ND2 ASN A 205     137.566 141.941  82.881  1.00  0.00           N  
ATOM   3171  H   ASN A 205     139.838 138.897  82.172  1.00  0.00           H  
ATOM   3172  HA  ASN A 205     141.338 140.057  84.338  1.00  0.00           H  
ATOM   3173 1HB  ASN A 205     139.737 141.891  84.175  1.00  0.00           H  
ATOM   3174 2HB  ASN A 205     140.334 141.415  82.591  1.00  0.00           H  
ATOM   3175 1HD2 ASN A 205     136.621 141.856  82.567  1.00  0.00           H  
ATOM   3176 2HD2 ASN A 205     137.932 142.836  83.133  1.00  0.00           H  
ATOM   3177  N   GLN A 206     140.117 138.586  86.096  1.00  0.00           N  
ATOM   3178  CA  GLN A 206     139.556 138.253  87.395  1.00  0.00           C  
ATOM   3179  C   GLN A 206     140.342 138.931  88.488  1.00  0.00           C  
ATOM   3180  O   GLN A 206     141.345 139.594  88.228  1.00  0.00           O  
ATOM   3181  CB  GLN A 206     139.529 136.743  87.635  1.00  0.00           C  
ATOM   3182  CG  GLN A 206     138.579 135.984  86.749  1.00  0.00           C  
ATOM   3183  CD  GLN A 206     137.118 136.371  86.997  1.00  0.00           C  
ATOM   3184  OE1 GLN A 206     136.699 136.558  88.142  1.00  0.00           O  
ATOM   3185  NE2 GLN A 206     136.338 136.480  85.927  1.00  0.00           N  
ATOM   3186  H   GLN A 206     140.984 138.153  85.803  1.00  0.00           H  
ATOM   3187  HA  GLN A 206     138.536 138.624  87.423  1.00  0.00           H  
ATOM   3188 1HB  GLN A 206     140.530 136.330  87.482  1.00  0.00           H  
ATOM   3189 2HB  GLN A 206     139.250 136.541  88.667  1.00  0.00           H  
ATOM   3190 1HG  GLN A 206     138.817 136.204  85.711  1.00  0.00           H  
ATOM   3191 2HG  GLN A 206     138.689 134.918  86.941  1.00  0.00           H  
ATOM   3192 1HE2 GLN A 206     135.375 136.722  86.032  1.00  0.00           H  
ATOM   3193 2HE2 GLN A 206     136.710 136.297  85.015  1.00  0.00           H  
ATOM   3194  N   PRO A 207     139.889 138.768  89.714  1.00  0.00           N  
ATOM   3195  CA  PRO A 207     140.569 139.292  90.870  1.00  0.00           C  
ATOM   3196  C   PRO A 207     141.739 138.430  91.251  1.00  0.00           C  
ATOM   3197  O   PRO A 207     141.719 137.226  91.018  1.00  0.00           O  
ATOM   3198  CB  PRO A 207     139.491 139.324  91.936  1.00  0.00           C  
ATOM   3199  CG  PRO A 207     138.228 139.552  91.184  1.00  0.00           C  
ATOM   3200  CD  PRO A 207     138.437 138.929  89.835  1.00  0.00           C  
ATOM   3201  HA  PRO A 207     140.915 140.315  90.636  1.00  0.00           H  
ATOM   3202 1HB  PRO A 207     139.488 138.383  92.490  1.00  0.00           H  
ATOM   3203 2HB  PRO A 207     139.704 140.123  92.661  1.00  0.00           H  
ATOM   3204 1HG  PRO A 207     137.385 139.101  91.727  1.00  0.00           H  
ATOM   3205 2HG  PRO A 207     138.020 140.630  91.118  1.00  0.00           H  
ATOM   3206 1HD  PRO A 207     137.943 137.948  89.781  1.00  0.00           H  
ATOM   3207 2HD  PRO A 207     138.073 139.609  89.055  1.00  0.00           H  
ATOM   3208  N   THR A 208     142.740 139.036  91.844  1.00  0.00           N  
ATOM   3209  CA  THR A 208     143.904 138.314  92.295  1.00  0.00           C  
ATOM   3210  C   THR A 208     143.922 138.231  93.793  1.00  0.00           C  
ATOM   3211  O   THR A 208     143.462 139.141  94.482  1.00  0.00           O  
ATOM   3212  CB  THR A 208     145.192 138.974  91.779  1.00  0.00           C  
ATOM   3213  OG1 THR A 208     145.210 140.362  92.154  1.00  0.00           O  
ATOM   3214  CG2 THR A 208     145.279 138.854  90.269  1.00  0.00           C  
ATOM   3215  H   THR A 208     142.699 140.032  91.986  1.00  0.00           H  
ATOM   3216  HA  THR A 208     143.862 137.299  91.901  1.00  0.00           H  
ATOM   3217  HB  THR A 208     146.054 138.481  92.225  1.00  0.00           H  
ATOM   3218  HG1 THR A 208     145.499 140.460  93.070  1.00  0.00           H  
ATOM   3219 1HG2 THR A 208     146.195 139.327  89.919  1.00  0.00           H  
ATOM   3220 2HG2 THR A 208     145.283 137.800  89.987  1.00  0.00           H  
ATOM   3221 3HG2 THR A 208     144.419 139.345  89.815  1.00  0.00           H  
ATOM   3222  N   LEU A 209     144.453 137.141  94.297  1.00  0.00           N  
ATOM   3223  CA  LEU A 209     144.486 136.902  95.722  1.00  0.00           C  
ATOM   3224  C   LEU A 209     145.845 136.427  96.173  1.00  0.00           C  
ATOM   3225  O   LEU A 209     146.375 135.446  95.658  1.00  0.00           O  
ATOM   3226  CB  LEU A 209     143.415 135.877  96.092  1.00  0.00           C  
ATOM   3227  CG  LEU A 209     143.380 135.437  97.551  1.00  0.00           C  
ATOM   3228  CD1 LEU A 209     143.043 136.627  98.426  1.00  0.00           C  
ATOM   3229  CD2 LEU A 209     142.343 134.335  97.713  1.00  0.00           C  
ATOM   3230  H   LEU A 209     144.811 136.437  93.665  1.00  0.00           H  
ATOM   3231  HA  LEU A 209     144.265 137.837  96.232  1.00  0.00           H  
ATOM   3232 1HB  LEU A 209     142.440 136.299  95.854  1.00  0.00           H  
ATOM   3233 2HB  LEU A 209     143.557 134.988  95.481  1.00  0.00           H  
ATOM   3234  HG  LEU A 209     144.361 135.066  97.847  1.00  0.00           H  
ATOM   3235 1HD1 LEU A 209     143.020 136.317  99.471  1.00  0.00           H  
ATOM   3236 2HD1 LEU A 209     143.798 137.402  98.294  1.00  0.00           H  
ATOM   3237 3HD1 LEU A 209     142.070 137.018  98.142  1.00  0.00           H  
ATOM   3238 1HD2 LEU A 209     142.312 134.015  98.755  1.00  0.00           H  
ATOM   3239 2HD2 LEU A 209     141.363 134.713  97.421  1.00  0.00           H  
ATOM   3240 3HD2 LEU A 209     142.609 133.489  97.080  1.00  0.00           H  
ATOM   3241  N   ALA A 210     146.419 137.135  97.131  1.00  0.00           N  
ATOM   3242  CA  ALA A 210     147.718 136.769  97.655  1.00  0.00           C  
ATOM   3243  C   ALA A 210     147.930 137.336  99.043  1.00  0.00           C  
ATOM   3244  O   ALA A 210     147.392 138.388  99.386  1.00  0.00           O  
ATOM   3245  CB  ALA A 210     148.811 137.251  96.724  1.00  0.00           C  
ATOM   3246  H   ALA A 210     145.938 137.938  97.511  1.00  0.00           H  
ATOM   3247  HA  ALA A 210     147.762 135.683  97.727  1.00  0.00           H  
ATOM   3248 1HB  ALA A 210     149.782 136.948  97.115  1.00  0.00           H  
ATOM   3249 2HB  ALA A 210     148.665 136.814  95.736  1.00  0.00           H  
ATOM   3250 3HB  ALA A 210     148.773 138.336  96.649  1.00  0.00           H  
ATOM   3251  N   SER A 211     148.736 136.645  99.829  1.00  0.00           N  
ATOM   3252  CA  SER A 211     149.075 137.067 101.171  1.00  0.00           C  
ATOM   3253  C   SER A 211     150.511 137.553 101.219  1.00  0.00           C  
ATOM   3254  O   SER A 211     151.049 137.976 100.205  1.00  0.00           O  
ATOM   3255  CB  SER A 211     148.876 135.912 102.127  1.00  0.00           C  
ATOM   3256  OG  SER A 211     149.043 136.321 103.445  1.00  0.00           O  
ATOM   3257  H   SER A 211     149.121 135.775  99.492  1.00  0.00           H  
ATOM   3258  HA  SER A 211     148.420 137.889 101.462  1.00  0.00           H  
ATOM   3259 1HB  SER A 211     147.878 135.495 101.994  1.00  0.00           H  
ATOM   3260 2HB  SER A 211     149.595 135.128 101.895  1.00  0.00           H  
ATOM   3261  HG  SER A 211     148.216 136.736 103.700  1.00  0.00           H  
ATOM   3262  N   HIS A 212     151.152 137.443 102.375  1.00  0.00           N  
ATOM   3263  CA  HIS A 212     152.498 137.976 102.547  1.00  0.00           C  
ATOM   3264  C   HIS A 212     153.398 137.638 101.397  1.00  0.00           C  
ATOM   3265  O   HIS A 212     153.398 136.520 100.895  1.00  0.00           O  
ATOM   3266  CB  HIS A 212     153.117 137.455 103.821  1.00  0.00           C  
ATOM   3267  CG  HIS A 212     154.517 137.923 104.064  1.00  0.00           C  
ATOM   3268  ND1 HIS A 212     155.619 137.315 103.484  1.00  0.00           N  
ATOM   3269  CD2 HIS A 212     154.999 138.934 104.819  1.00  0.00           C  
ATOM   3270  CE1 HIS A 212     156.713 137.940 103.876  1.00  0.00           C  
ATOM   3271  NE2 HIS A 212     156.365 138.924 104.683  1.00  0.00           N  
ATOM   3272  H   HIS A 212     150.673 137.044 103.162  1.00  0.00           H  
ATOM   3273  HA  HIS A 212     152.447 139.060 102.618  1.00  0.00           H  
ATOM   3274 1HB  HIS A 212     152.507 137.749 104.674  1.00  0.00           H  
ATOM   3275 2HB  HIS A 212     153.128 136.385 103.784  1.00  0.00           H  
ATOM   3276  HD2 HIS A 212     154.417 139.630 105.423  1.00  0.00           H  
ATOM   3277  HE1 HIS A 212     157.733 137.686 103.583  1.00  0.00           H  
ATOM   3278  HE2 HIS A 212     156.999 139.570 105.134  1.00  0.00           H  
ATOM   3279  N   GLN A 213     154.186 138.616 100.994  1.00  0.00           N  
ATOM   3280  CA  GLN A 213     155.109 138.538  99.869  1.00  0.00           C  
ATOM   3281  C   GLN A 213     155.763 137.162  99.644  1.00  0.00           C  
ATOM   3282  O   GLN A 213     155.999 136.772  98.503  1.00  0.00           O  
ATOM   3283  CB  GLN A 213     156.201 139.587 100.049  1.00  0.00           C  
ATOM   3284  CG  GLN A 213     157.173 139.702  98.895  1.00  0.00           C  
ATOM   3285  CD  GLN A 213     158.244 140.747  99.158  1.00  0.00           C  
ATOM   3286  OE1 GLN A 213     158.075 141.624 100.011  1.00  0.00           O  
ATOM   3287  NE2 GLN A 213     159.356 140.655  98.437  1.00  0.00           N  
ATOM   3288  H   GLN A 213     154.128 139.495 101.488  1.00  0.00           H  
ATOM   3289  HA  GLN A 213     154.547 138.782  98.964  1.00  0.00           H  
ATOM   3290 1HB  GLN A 213     155.741 140.565 100.196  1.00  0.00           H  
ATOM   3291 2HB  GLN A 213     156.774 139.359 100.946  1.00  0.00           H  
ATOM   3292 1HG  GLN A 213     157.658 138.744  98.735  1.00  0.00           H  
ATOM   3293 2HG  GLN A 213     156.624 139.996  98.000  1.00  0.00           H  
ATOM   3294 1HE2 GLN A 213     160.096 141.314  98.572  1.00  0.00           H  
ATOM   3295 2HE2 GLN A 213     159.455 139.924  97.761  1.00  0.00           H  
ATOM   3296  N   ILE A 214     156.108 136.453 100.726  1.00  0.00           N  
ATOM   3297  CA  ILE A 214     156.805 135.174 100.602  1.00  0.00           C  
ATOM   3298  C   ILE A 214     156.258 134.089 101.519  1.00  0.00           C  
ATOM   3299  O   ILE A 214     155.999 132.973 101.072  1.00  0.00           O  
ATOM   3300  CB  ILE A 214     158.302 135.334 100.890  1.00  0.00           C  
ATOM   3301  CG1 ILE A 214     158.950 136.231  99.844  1.00  0.00           C  
ATOM   3302  CG2 ILE A 214     158.978 133.971 100.924  1.00  0.00           C  
ATOM   3303  CD1 ILE A 214     160.361 136.611 100.167  1.00  0.00           C  
ATOM   3304  H   ILE A 214     155.886 136.802 101.647  1.00  0.00           H  
ATOM   3305  HA  ILE A 214     156.695 134.827  99.575  1.00  0.00           H  
ATOM   3306  HB  ILE A 214     158.434 135.822 101.855  1.00  0.00           H  
ATOM   3307 1HG1 ILE A 214     158.936 135.729  98.878  1.00  0.00           H  
ATOM   3308 2HG1 ILE A 214     158.379 137.145  99.756  1.00  0.00           H  
ATOM   3309 1HG2 ILE A 214     160.038 134.097 101.140  1.00  0.00           H  
ATOM   3310 2HG2 ILE A 214     158.520 133.358 101.698  1.00  0.00           H  
ATOM   3311 3HG2 ILE A 214     158.859 133.483  99.957  1.00  0.00           H  
ATOM   3312 1HD1 ILE A 214     160.754 137.255  99.381  1.00  0.00           H  
ATOM   3313 2HD1 ILE A 214     160.390 137.141 101.119  1.00  0.00           H  
ATOM   3314 3HD1 ILE A 214     160.966 135.710 100.233  1.00  0.00           H  
ATOM   3315  N   TYR A 215     156.172 134.380 102.811  1.00  0.00           N  
ATOM   3316  CA  TYR A 215     155.793 133.351 103.773  1.00  0.00           C  
ATOM   3317  C   TYR A 215     154.307 133.113 103.780  1.00  0.00           C  
ATOM   3318  O   TYR A 215     153.836 132.072 103.331  1.00  0.00           O  
ATOM   3319  CB  TYR A 215     156.279 133.700 105.173  1.00  0.00           C  
ATOM   3320  CG  TYR A 215     155.989 132.611 106.187  1.00  0.00           C  
ATOM   3321  CD1 TYR A 215     156.643 131.401 106.080  1.00  0.00           C  
ATOM   3322  CD2 TYR A 215     155.095 132.822 107.224  1.00  0.00           C  
ATOM   3323  CE1 TYR A 215     156.411 130.399 106.997  1.00  0.00           C  
ATOM   3324  CE2 TYR A 215     154.859 131.815 108.149  1.00  0.00           C  
ATOM   3325  CZ  TYR A 215     155.515 130.605 108.035  1.00  0.00           C  
ATOM   3326  OH  TYR A 215     155.293 129.593 108.948  1.00  0.00           O  
ATOM   3327  H   TYR A 215     156.352 135.328 103.123  1.00  0.00           H  
ATOM   3328  HA  TYR A 215     156.268 132.423 103.476  1.00  0.00           H  
ATOM   3329 1HB  TYR A 215     157.356 133.870 105.154  1.00  0.00           H  
ATOM   3330 2HB  TYR A 215     155.808 134.620 105.512  1.00  0.00           H  
ATOM   3331  HD1 TYR A 215     157.347 131.240 105.266  1.00  0.00           H  
ATOM   3332  HD2 TYR A 215     154.580 133.779 107.315  1.00  0.00           H  
ATOM   3333  HE1 TYR A 215     156.932 129.447 106.904  1.00  0.00           H  
ATOM   3334  HE2 TYR A 215     154.156 131.980 108.967  1.00  0.00           H  
ATOM   3335  HH  TYR A 215     154.579 129.835 109.550  1.00  0.00           H  
ATOM   3336  N   GLY A 216     153.574 134.071 104.299  1.00  0.00           N  
ATOM   3337  CA  GLY A 216     152.132 133.986 104.385  1.00  0.00           C  
ATOM   3338  C   GLY A 216     151.630 134.719 105.624  1.00  0.00           C  
ATOM   3339  O   GLY A 216     152.332 134.800 106.629  1.00  0.00           O  
ATOM   3340  H   GLY A 216     154.034 134.898 104.653  1.00  0.00           H  
ATOM   3341 1HA  GLY A 216     151.683 134.416 103.491  1.00  0.00           H  
ATOM   3342 2HA  GLY A 216     151.838 132.943 104.425  1.00  0.00           H  
ATOM   3343  N   ASP A 217     150.414 135.255 105.547  1.00  0.00           N  
ATOM   3344  CA  ASP A 217     149.858 136.042 106.643  1.00  0.00           C  
ATOM   3345  C   ASP A 217     148.351 135.858 106.791  1.00  0.00           C  
ATOM   3346  O   ASP A 217     147.565 136.357 105.982  1.00  0.00           O  
ATOM   3347  CB  ASP A 217     150.176 137.515 106.432  1.00  0.00           C  
ATOM   3348  CG  ASP A 217     149.711 138.400 107.568  1.00  0.00           C  
ATOM   3349  OD1 ASP A 217     149.012 137.920 108.431  1.00  0.00           O  
ATOM   3350  OD2 ASP A 217     150.029 139.568 107.547  1.00  0.00           O  
ATOM   3351  H   ASP A 217     149.883 135.164 104.696  1.00  0.00           H  
ATOM   3352  HA  ASP A 217     150.330 135.718 107.569  1.00  0.00           H  
ATOM   3353 1HB  ASP A 217     151.252 137.638 106.321  1.00  0.00           H  
ATOM   3354 2HB  ASP A 217     149.710 137.857 105.510  1.00  0.00           H  
ATOM   3355  N   ARG A 218     147.961 135.158 107.852  1.00  0.00           N  
ATOM   3356  CA  ARG A 218     146.562 134.854 108.142  1.00  0.00           C  
ATOM   3357  C   ARG A 218     145.680 136.080 108.359  1.00  0.00           C  
ATOM   3358  O   ARG A 218     144.456 135.977 108.292  1.00  0.00           O  
ATOM   3359  CB  ARG A 218     146.468 133.994 109.383  1.00  0.00           C  
ATOM   3360  CG  ARG A 218     146.920 134.695 110.656  1.00  0.00           C  
ATOM   3361  CD  ARG A 218     146.655 133.885 111.863  1.00  0.00           C  
ATOM   3362  NE  ARG A 218     147.232 132.570 111.757  1.00  0.00           N  
ATOM   3363  CZ  ARG A 218     148.499 132.247 112.070  1.00  0.00           C  
ATOM   3364  NH1 ARG A 218     149.337 133.165 112.502  1.00  0.00           N  
ATOM   3365  NH2 ARG A 218     148.898 130.999 111.926  1.00  0.00           N  
ATOM   3366  H   ARG A 218     148.670 134.806 108.481  1.00  0.00           H  
ATOM   3367  HA  ARG A 218     146.159 134.291 107.300  1.00  0.00           H  
ATOM   3368 1HB  ARG A 218     145.439 133.669 109.529  1.00  0.00           H  
ATOM   3369 2HB  ARG A 218     147.082 133.102 109.259  1.00  0.00           H  
ATOM   3370 1HG  ARG A 218     147.991 134.891 110.603  1.00  0.00           H  
ATOM   3371 2HG  ARG A 218     146.384 135.637 110.759  1.00  0.00           H  
ATOM   3372 1HD  ARG A 218     147.085 134.377 112.734  1.00  0.00           H  
ATOM   3373 2HD  ARG A 218     145.580 133.775 112.001  1.00  0.00           H  
ATOM   3374  HE  ARG A 218     146.635 131.829 111.412  1.00  0.00           H  
ATOM   3375 1HH1 ARG A 218     149.030 134.121 112.606  1.00  0.00           H  
ATOM   3376 2HH1 ARG A 218     150.289 132.910 112.728  1.00  0.00           H  
ATOM   3377 1HH2 ARG A 218     148.247 130.300 111.596  1.00  0.00           H  
ATOM   3378 2HH2 ARG A 218     149.855 130.736 112.130  1.00  0.00           H  
ATOM   3379  N   THR A 219     146.281 137.241 108.609  1.00  0.00           N  
ATOM   3380  CA  THR A 219     145.489 138.432 108.841  1.00  0.00           C  
ATOM   3381  C   THR A 219     145.215 139.166 107.540  1.00  0.00           C  
ATOM   3382  O   THR A 219     144.374 140.062 107.495  1.00  0.00           O  
ATOM   3383  CB  THR A 219     146.160 139.378 109.847  1.00  0.00           C  
ATOM   3384  OG1 THR A 219     147.394 139.857 109.316  1.00  0.00           O  
ATOM   3385  CG2 THR A 219     146.428 138.650 111.151  1.00  0.00           C  
ATOM   3386  H   THR A 219     147.292 137.301 108.651  1.00  0.00           H  
ATOM   3387  HA  THR A 219     144.528 138.127 109.259  1.00  0.00           H  
ATOM   3388  HB  THR A 219     145.505 140.227 110.039  1.00  0.00           H  
ATOM   3389  HG1 THR A 219     147.986 139.115 109.165  1.00  0.00           H  
ATOM   3390 1HG2 THR A 219     146.900 139.332 111.858  1.00  0.00           H  
ATOM   3391 2HG2 THR A 219     145.487 138.290 111.567  1.00  0.00           H  
ATOM   3392 3HG2 THR A 219     147.090 137.806 110.966  1.00  0.00           H  
ATOM   3393  N   LYS A 220     145.914 138.778 106.476  1.00  0.00           N  
ATOM   3394  CA  LYS A 220     145.643 139.341 105.168  1.00  0.00           C  
ATOM   3395  C   LYS A 220     144.511 138.576 104.531  1.00  0.00           C  
ATOM   3396  O   LYS A 220     143.690 139.142 103.804  1.00  0.00           O  
ATOM   3397  CB  LYS A 220     146.886 139.300 104.283  1.00  0.00           C  
ATOM   3398  CG  LYS A 220     147.993 140.250 104.711  1.00  0.00           C  
ATOM   3399  CD  LYS A 220     149.157 140.231 103.729  1.00  0.00           C  
ATOM   3400  CE  LYS A 220     150.220 141.259 104.107  1.00  0.00           C  
ATOM   3401  NZ  LYS A 220     151.075 140.802 105.243  1.00  0.00           N  
ATOM   3402  H   LYS A 220     146.606 138.047 106.557  1.00  0.00           H  
ATOM   3403  HA  LYS A 220     145.327 140.377 105.291  1.00  0.00           H  
ATOM   3404 1HB  LYS A 220     147.295 138.293 104.285  1.00  0.00           H  
ATOM   3405 2HB  LYS A 220     146.612 139.541 103.256  1.00  0.00           H  
ATOM   3406 1HG  LYS A 220     147.596 141.265 104.770  1.00  0.00           H  
ATOM   3407 2HG  LYS A 220     148.353 139.967 105.696  1.00  0.00           H  
ATOM   3408 1HD  LYS A 220     149.608 139.240 103.722  1.00  0.00           H  
ATOM   3409 2HD  LYS A 220     148.792 140.454 102.727  1.00  0.00           H  
ATOM   3410 1HE  LYS A 220     150.855 141.458 103.245  1.00  0.00           H  
ATOM   3411 2HE  LYS A 220     149.726 142.186 104.395  1.00  0.00           H  
ATOM   3412 1HZ  LYS A 220     151.752 141.518 105.464  1.00  0.00           H  
ATOM   3413 2HZ  LYS A 220     150.507 140.612 106.061  1.00  0.00           H  
ATOM   3414 3HZ  LYS A 220     151.558 139.956 104.978  1.00  0.00           H  
ATOM   3415  N   PHE A 221     144.436 137.283 104.825  1.00  0.00           N  
ATOM   3416  CA  PHE A 221     143.318 136.499 104.342  1.00  0.00           C  
ATOM   3417  C   PHE A 221     142.030 136.925 105.002  1.00  0.00           C  
ATOM   3418  O   PHE A 221     141.696 136.480 106.099  1.00  0.00           O  
ATOM   3419  CB  PHE A 221     143.538 135.023 104.579  1.00  0.00           C  
ATOM   3420  CG  PHE A 221     142.427 134.183 104.030  1.00  0.00           C  
ATOM   3421  CD1 PHE A 221     142.230 134.081 102.663  1.00  0.00           C  
ATOM   3422  CD2 PHE A 221     141.576 133.495 104.875  1.00  0.00           C  
ATOM   3423  CE1 PHE A 221     141.214 133.301 102.153  1.00  0.00           C  
ATOM   3424  CE2 PHE A 221     140.559 132.716 104.368  1.00  0.00           C  
ATOM   3425  CZ  PHE A 221     140.383 132.615 103.007  1.00  0.00           C  
ATOM   3426  H   PHE A 221     145.162 136.849 105.389  1.00  0.00           H  
ATOM   3427  HA  PHE A 221     143.223 136.663 103.268  1.00  0.00           H  
ATOM   3428 1HB  PHE A 221     144.470 134.708 104.112  1.00  0.00           H  
ATOM   3429 2HB  PHE A 221     143.620 134.830 105.648  1.00  0.00           H  
ATOM   3430  HD1 PHE A 221     142.890 134.624 101.988  1.00  0.00           H  
ATOM   3431  HD2 PHE A 221     141.719 133.570 105.954  1.00  0.00           H  
ATOM   3432  HE1 PHE A 221     141.072 133.225 101.075  1.00  0.00           H  
ATOM   3433  HE2 PHE A 221     139.898 132.173 105.043  1.00  0.00           H  
ATOM   3434  HZ  PHE A 221     139.587 131.994 102.607  1.00  0.00           H  
ATOM   3435  N   ASP A 222     141.281 137.756 104.303  1.00  0.00           N  
ATOM   3436  CA  ASP A 222     140.035 138.270 104.825  1.00  0.00           C  
ATOM   3437  C   ASP A 222     138.929 137.236 104.748  1.00  0.00           C  
ATOM   3438  O   ASP A 222     138.151 137.207 103.792  1.00  0.00           O  
ATOM   3439  CB  ASP A 222     139.626 139.535 104.082  1.00  0.00           C  
ATOM   3440  CG  ASP A 222     138.408 140.193 104.684  1.00  0.00           C  
ATOM   3441  OD1 ASP A 222     137.781 139.578 105.511  1.00  0.00           O  
ATOM   3442  OD2 ASP A 222     138.120 141.310 104.324  1.00  0.00           O  
ATOM   3443  H   ASP A 222     141.629 138.090 103.412  1.00  0.00           H  
ATOM   3444  HA  ASP A 222     140.185 138.525 105.876  1.00  0.00           H  
ATOM   3445 1HB  ASP A 222     140.451 140.247 104.091  1.00  0.00           H  
ATOM   3446 2HB  ASP A 222     139.412 139.293 103.043  1.00  0.00           H  
ATOM   3447  N   LEU A 223     138.844 136.421 105.794  1.00  0.00           N  
ATOM   3448  CA  LEU A 223     137.843 135.366 105.919  1.00  0.00           C  
ATOM   3449  C   LEU A 223     136.420 135.839 105.627  1.00  0.00           C  
ATOM   3450  O   LEU A 223     135.605 135.072 105.118  1.00  0.00           O  
ATOM   3451  CB  LEU A 223     137.881 134.781 107.321  1.00  0.00           C  
ATOM   3452  CG  LEU A 223     136.932 133.611 107.552  1.00  0.00           C  
ATOM   3453  CD1 LEU A 223     137.321 132.469 106.628  1.00  0.00           C  
ATOM   3454  CD2 LEU A 223     136.990 133.188 109.006  1.00  0.00           C  
ATOM   3455  H   LEU A 223     139.548 136.515 106.518  1.00  0.00           H  
ATOM   3456  HA  LEU A 223     138.092 134.580 105.211  1.00  0.00           H  
ATOM   3457 1HB  LEU A 223     138.893 134.436 107.529  1.00  0.00           H  
ATOM   3458 2HB  LEU A 223     137.630 135.564 108.036  1.00  0.00           H  
ATOM   3459  HG  LEU A 223     135.914 133.911 107.303  1.00  0.00           H  
ATOM   3460 1HD1 LEU A 223     136.639 131.631 106.778  1.00  0.00           H  
ATOM   3461 2HD1 LEU A 223     137.262 132.803 105.593  1.00  0.00           H  
ATOM   3462 3HD1 LEU A 223     138.339 132.152 106.851  1.00  0.00           H  
ATOM   3463 1HD2 LEU A 223     136.311 132.351 109.168  1.00  0.00           H  
ATOM   3464 2HD2 LEU A 223     138.003 132.887 109.258  1.00  0.00           H  
ATOM   3465 3HD2 LEU A 223     136.693 134.025 109.639  1.00  0.00           H  
ATOM   3466  N   ASP A 224     136.103 137.077 105.978  1.00  0.00           N  
ATOM   3467  CA  ASP A 224     134.767 137.601 105.749  1.00  0.00           C  
ATOM   3468  C   ASP A 224     134.420 137.662 104.259  1.00  0.00           C  
ATOM   3469  O   ASP A 224     133.258 137.506 103.884  1.00  0.00           O  
ATOM   3470  CB  ASP A 224     134.616 138.986 106.370  1.00  0.00           C  
ATOM   3471  CG  ASP A 224     134.567 138.948 107.890  1.00  0.00           C  
ATOM   3472  OD1 ASP A 224     134.365 137.887 108.432  1.00  0.00           O  
ATOM   3473  OD2 ASP A 224     134.727 139.980 108.495  1.00  0.00           O  
ATOM   3474  H   ASP A 224     136.804 137.675 106.399  1.00  0.00           H  
ATOM   3475  HA  ASP A 224     134.053 136.933 106.232  1.00  0.00           H  
ATOM   3476 1HB  ASP A 224     135.446 139.619 106.062  1.00  0.00           H  
ATOM   3477 2HB  ASP A 224     133.700 139.449 106.004  1.00  0.00           H  
ATOM   3478  N   ARG A 225     135.422 137.899 103.414  1.00  0.00           N  
ATOM   3479  CA  ARG A 225     135.205 137.913 101.976  1.00  0.00           C  
ATOM   3480  C   ARG A 225     135.145 136.496 101.449  1.00  0.00           C  
ATOM   3481  O   ARG A 225     134.456 136.209 100.473  1.00  0.00           O  
ATOM   3482  CB  ARG A 225     136.315 138.668 101.271  1.00  0.00           C  
ATOM   3483  CG  ARG A 225     136.335 140.159 101.530  1.00  0.00           C  
ATOM   3484  CD  ARG A 225     137.437 140.828 100.796  1.00  0.00           C  
ATOM   3485  NE  ARG A 225     137.592 142.218 101.198  1.00  0.00           N  
ATOM   3486  CZ  ARG A 225     136.906 143.262 100.687  1.00  0.00           C  
ATOM   3487  NH1 ARG A 225     136.008 143.082  99.743  1.00  0.00           N  
ATOM   3488  NH2 ARG A 225     137.140 144.481 101.141  1.00  0.00           N  
ATOM   3489  H   ARG A 225     136.359 138.028 103.770  1.00  0.00           H  
ATOM   3490  HA  ARG A 225     134.255 138.406 101.768  1.00  0.00           H  
ATOM   3491 1HB  ARG A 225     137.277 138.271 101.584  1.00  0.00           H  
ATOM   3492 2HB  ARG A 225     136.233 138.520 100.194  1.00  0.00           H  
ATOM   3493 1HG  ARG A 225     135.393 140.597 101.202  1.00  0.00           H  
ATOM   3494 2HG  ARG A 225     136.468 140.343 102.595  1.00  0.00           H  
ATOM   3495 1HD  ARG A 225     138.373 140.310 100.997  1.00  0.00           H  
ATOM   3496 2HD  ARG A 225     137.230 140.803  99.727  1.00  0.00           H  
ATOM   3497  HE  ARG A 225     138.263 142.415 101.931  1.00  0.00           H  
ATOM   3498 1HH1 ARG A 225     135.813 142.154  99.386  1.00  0.00           H  
ATOM   3499 2HH1 ARG A 225     135.505 143.872  99.370  1.00  0.00           H  
ATOM   3500 1HH2 ARG A 225     137.828 144.626 101.867  1.00  0.00           H  
ATOM   3501 2HH2 ARG A 225     136.632 145.267 100.762  1.00  0.00           H  
ATOM   3502  N   PHE A 226     135.874 135.612 102.100  1.00  0.00           N  
ATOM   3503  CA  PHE A 226     135.895 134.216 101.721  1.00  0.00           C  
ATOM   3504  C   PHE A 226     134.576 133.489 101.865  1.00  0.00           C  
ATOM   3505  O   PHE A 226     133.916 133.563 102.900  1.00  0.00           O  
ATOM   3506  CB  PHE A 226     136.913 133.460 102.529  1.00  0.00           C  
ATOM   3507  CG  PHE A 226     136.803 132.000 102.305  1.00  0.00           C  
ATOM   3508  CD1 PHE A 226     137.234 131.443 101.134  1.00  0.00           C  
ATOM   3509  CD2 PHE A 226     136.217 131.188 103.253  1.00  0.00           C  
ATOM   3510  CE1 PHE A 226     137.092 130.097 100.898  1.00  0.00           C  
ATOM   3511  CE2 PHE A 226     136.068 129.841 103.028  1.00  0.00           C  
ATOM   3512  CZ  PHE A 226     136.504 129.295 101.847  1.00  0.00           C  
ATOM   3513  H   PHE A 226     136.451 135.925 102.874  1.00  0.00           H  
ATOM   3514  HA  PHE A 226     136.189 134.162 100.673  1.00  0.00           H  
ATOM   3515 1HB  PHE A 226     137.916 133.780 102.255  1.00  0.00           H  
ATOM   3516 2HB  PHE A 226     136.775 133.658 103.587  1.00  0.00           H  
ATOM   3517  HD1 PHE A 226     137.675 132.089 100.387  1.00  0.00           H  
ATOM   3518  HD2 PHE A 226     135.859 131.628 104.184  1.00  0.00           H  
ATOM   3519  HE1 PHE A 226     137.435 129.668  99.957  1.00  0.00           H  
ATOM   3520  HE2 PHE A 226     135.600 129.209 103.782  1.00  0.00           H  
ATOM   3521  HZ  PHE A 226     136.383 128.228 101.663  1.00  0.00           H  
ATOM   3522  N   THR A 227     134.246 132.713 100.845  1.00  0.00           N  
ATOM   3523  CA  THR A 227     133.163 131.752 100.903  1.00  0.00           C  
ATOM   3524  C   THR A 227     133.507 130.564 100.015  1.00  0.00           C  
ATOM   3525  O   THR A 227     134.582 130.515  99.429  1.00  0.00           O  
ATOM   3526  CB  THR A 227     131.827 132.362 100.486  1.00  0.00           C  
ATOM   3527  OG1 THR A 227     130.776 131.437 100.795  1.00  0.00           O  
ATOM   3528  CG2 THR A 227     131.811 132.664  99.008  1.00  0.00           C  
ATOM   3529  H   THR A 227     134.798 132.758 100.004  1.00  0.00           H  
ATOM   3530  HA  THR A 227     133.070 131.393 101.927  1.00  0.00           H  
ATOM   3531  HB  THR A 227     131.663 133.284 101.043  1.00  0.00           H  
ATOM   3532  HG1 THR A 227     129.926 131.843 100.604  1.00  0.00           H  
ATOM   3533 1HG2 THR A 227     130.849 133.100  98.737  1.00  0.00           H  
ATOM   3534 2HG2 THR A 227     132.609 133.367  98.771  1.00  0.00           H  
ATOM   3535 3HG2 THR A 227     131.959 131.744  98.452  1.00  0.00           H  
ATOM   3536  N   GLU A 228     132.621 129.598  99.939  1.00  0.00           N  
ATOM   3537  CA  GLU A 228     132.906 128.411  99.141  1.00  0.00           C  
ATOM   3538  C   GLU A 228     131.647 127.798  98.618  1.00  0.00           C  
ATOM   3539  O   GLU A 228     130.664 127.666  99.343  1.00  0.00           O  
ATOM   3540  CB  GLU A 228     133.684 127.390  99.968  1.00  0.00           C  
ATOM   3541  CG  GLU A 228     134.132 126.142  99.207  1.00  0.00           C  
ATOM   3542  CD  GLU A 228     134.975 125.226 100.062  1.00  0.00           C  
ATOM   3543  OE1 GLU A 228     135.109 125.510 101.228  1.00  0.00           O  
ATOM   3544  OE2 GLU A 228     135.499 124.257  99.554  1.00  0.00           O  
ATOM   3545  H   GLU A 228     131.738 129.694 100.425  1.00  0.00           H  
ATOM   3546  HA  GLU A 228     133.518 128.706  98.288  1.00  0.00           H  
ATOM   3547 1HB  GLU A 228     134.575 127.863 100.376  1.00  0.00           H  
ATOM   3548 2HB  GLU A 228     133.074 127.066 100.811  1.00  0.00           H  
ATOM   3549 1HG  GLU A 228     133.250 125.597  98.869  1.00  0.00           H  
ATOM   3550 2HG  GLU A 228     134.699 126.440  98.330  1.00  0.00           H  
ATOM   3551  N   ILE A 229     131.665 127.423  97.353  1.00  0.00           N  
ATOM   3552  CA  ILE A 229     130.492 126.859  96.729  1.00  0.00           C  
ATOM   3553  C   ILE A 229     130.807 125.529  96.084  1.00  0.00           C  
ATOM   3554  O   ILE A 229     131.968 125.189  95.862  1.00  0.00           O  
ATOM   3555  CB  ILE A 229     129.922 127.826  95.697  1.00  0.00           C  
ATOM   3556  CG1 ILE A 229     130.945 128.081  94.619  1.00  0.00           C  
ATOM   3557  CG2 ILE A 229     129.512 129.132  96.357  1.00  0.00           C  
ATOM   3558  CD1 ILE A 229     130.422 128.886  93.477  1.00  0.00           C  
ATOM   3559  H   ILE A 229     132.507 127.544  96.802  1.00  0.00           H  
ATOM   3560  HA  ILE A 229     129.738 126.694  97.496  1.00  0.00           H  
ATOM   3561  HB  ILE A 229     129.051 127.377  95.219  1.00  0.00           H  
ATOM   3562 1HG1 ILE A 229     131.791 128.613  95.051  1.00  0.00           H  
ATOM   3563 2HG1 ILE A 229     131.304 127.129  94.234  1.00  0.00           H  
ATOM   3564 1HG2 ILE A 229     129.100 129.804  95.605  1.00  0.00           H  
ATOM   3565 2HG2 ILE A 229     128.758 128.935  97.118  1.00  0.00           H  
ATOM   3566 3HG2 ILE A 229     130.381 129.597  96.819  1.00  0.00           H  
ATOM   3567 1HD1 ILE A 229     131.218 129.032  92.751  1.00  0.00           H  
ATOM   3568 2HD1 ILE A 229     129.590 128.358  93.008  1.00  0.00           H  
ATOM   3569 3HD1 ILE A 229     130.080 129.854  93.840  1.00  0.00           H  
ATOM   3570  N   MET A 230     129.766 124.767  95.815  1.00  0.00           N  
ATOM   3571  CA  MET A 230     129.920 123.453  95.246  1.00  0.00           C  
ATOM   3572  C   MET A 230     129.890 123.514  93.730  1.00  0.00           C  
ATOM   3573  O   MET A 230     129.044 124.201  93.154  1.00  0.00           O  
ATOM   3574  CB  MET A 230     128.821 122.545  95.780  1.00  0.00           C  
ATOM   3575  CG  MET A 230     128.806 122.445  97.289  1.00  0.00           C  
ATOM   3576  SD  MET A 230     130.377 121.878  97.948  1.00  0.00           S  
ATOM   3577  CE  MET A 230     130.426 120.214  97.311  1.00  0.00           C  
ATOM   3578  H   MET A 230     128.839 125.109  96.019  1.00  0.00           H  
ATOM   3579  HA  MET A 230     130.885 123.059  95.552  1.00  0.00           H  
ATOM   3580 1HB  MET A 230     127.851 122.921  95.460  1.00  0.00           H  
ATOM   3581 2HB  MET A 230     128.929 121.540  95.381  1.00  0.00           H  
ATOM   3582 1HG  MET A 230     128.583 123.421  97.719  1.00  0.00           H  
ATOM   3583 2HG  MET A 230     128.028 121.748  97.604  1.00  0.00           H  
ATOM   3584 1HE  MET A 230     131.348 119.732  97.632  1.00  0.00           H  
ATOM   3585 2HE  MET A 230     129.571 119.652  97.689  1.00  0.00           H  
ATOM   3586 3HE  MET A 230     130.391 120.238  96.223  1.00  0.00           H  
ATOM   3587  N   PRO A 231     130.810 122.793  93.078  1.00  0.00           N  
ATOM   3588  CA  PRO A 231     130.966 122.706  91.633  1.00  0.00           C  
ATOM   3589  C   PRO A 231     129.677 122.272  90.943  1.00  0.00           C  
ATOM   3590  O   PRO A 231     129.427 122.625  89.795  1.00  0.00           O  
ATOM   3591  CB  PRO A 231     132.028 121.636  91.470  1.00  0.00           C  
ATOM   3592  CG  PRO A 231     131.798 120.705  92.605  1.00  0.00           C  
ATOM   3593  CD  PRO A 231     131.267 121.549  93.722  1.00  0.00           C  
ATOM   3594  HA  PRO A 231     131.312 123.674  91.244  1.00  0.00           H  
ATOM   3595 1HB  PRO A 231     131.919 121.143  90.495  1.00  0.00           H  
ATOM   3596 2HB  PRO A 231     133.028 122.092  91.489  1.00  0.00           H  
ATOM   3597 1HG  PRO A 231     131.094 119.916  92.304  1.00  0.00           H  
ATOM   3598 2HG  PRO A 231     132.737 120.201  92.872  1.00  0.00           H  
ATOM   3599 1HD  PRO A 231     130.423 121.034  94.187  1.00  0.00           H  
ATOM   3600 2HD  PRO A 231     132.051 121.769  94.450  1.00  0.00           H  
ATOM   3601  N   GLU A 232     128.818 121.573  91.675  1.00  0.00           N  
ATOM   3602  CA  GLU A 232     127.547 121.137  91.151  1.00  0.00           C  
ATOM   3603  C   GLU A 232     126.678 122.319  90.769  1.00  0.00           C  
ATOM   3604  O   GLU A 232     125.816 122.208  89.897  1.00  0.00           O  
ATOM   3605  CB  GLU A 232     126.832 120.280  92.179  1.00  0.00           C  
ATOM   3606  CG  GLU A 232     127.502 118.944  92.443  1.00  0.00           C  
ATOM   3607  CD  GLU A 232     126.821 118.154  93.522  1.00  0.00           C  
ATOM   3608  OE1 GLU A 232     125.930 118.680  94.144  1.00  0.00           O  
ATOM   3609  OE2 GLU A 232     127.193 117.023  93.728  1.00  0.00           O  
ATOM   3610  H   GLU A 232     129.062 121.311  92.615  1.00  0.00           H  
ATOM   3611  HA  GLU A 232     127.726 120.541  90.256  1.00  0.00           H  
ATOM   3612 1HB  GLU A 232     126.768 120.817  93.125  1.00  0.00           H  
ATOM   3613 2HB  GLU A 232     125.813 120.084  91.844  1.00  0.00           H  
ATOM   3614 1HG  GLU A 232     127.501 118.361  91.522  1.00  0.00           H  
ATOM   3615 2HG  GLU A 232     128.539 119.120  92.726  1.00  0.00           H  
ATOM   3616  N   SER A 233     126.899 123.452  91.429  1.00  0.00           N  
ATOM   3617  CA  SER A 233     126.152 124.646  91.139  1.00  0.00           C  
ATOM   3618  C   SER A 233     126.953 125.616  90.291  1.00  0.00           C  
ATOM   3619  O   SER A 233     126.385 126.364  89.499  1.00  0.00           O  
ATOM   3620  CB  SER A 233     125.753 125.324  92.428  1.00  0.00           C  
ATOM   3621  OG  SER A 233     126.884 125.768  93.126  1.00  0.00           O  
ATOM   3622  H   SER A 233     127.613 123.489  92.137  1.00  0.00           H  
ATOM   3623  HA  SER A 233     125.250 124.371  90.590  1.00  0.00           H  
ATOM   3624 1HB  SER A 233     125.098 126.168  92.212  1.00  0.00           H  
ATOM   3625 2HB  SER A 233     125.193 124.624  93.047  1.00  0.00           H  
ATOM   3626  HG  SER A 233     127.481 125.015  93.179  1.00  0.00           H  
ATOM   3627  N   TRP A 234     128.276 125.614  90.458  1.00  0.00           N  
ATOM   3628  CA  TRP A 234     129.100 126.550  89.695  1.00  0.00           C  
ATOM   3629  C   TRP A 234     129.186 126.174  88.223  1.00  0.00           C  
ATOM   3630  O   TRP A 234     129.058 127.031  87.352  1.00  0.00           O  
ATOM   3631  CB  TRP A 234     130.504 126.661  90.258  1.00  0.00           C  
ATOM   3632  CG  TRP A 234     131.258 127.788  89.619  1.00  0.00           C  
ATOM   3633  CD1 TRP A 234     131.195 129.096  89.982  1.00  0.00           C  
ATOM   3634  CD2 TRP A 234     132.145 127.735  88.486  1.00  0.00           C  
ATOM   3635  NE1 TRP A 234     131.978 129.853  89.162  1.00  0.00           N  
ATOM   3636  CE2 TRP A 234     132.562 129.043  88.235  1.00  0.00           C  
ATOM   3637  CE3 TRP A 234     132.603 126.710  87.669  1.00  0.00           C  
ATOM   3638  CZ2 TRP A 234     133.411 129.355  87.195  1.00  0.00           C  
ATOM   3639  CZ3 TRP A 234     133.459 127.028  86.621  1.00  0.00           C  
ATOM   3640  CH2 TRP A 234     133.849 128.313  86.392  1.00  0.00           C  
ATOM   3641  H   TRP A 234     128.701 124.996  91.138  1.00  0.00           H  
ATOM   3642  HA  TRP A 234     128.637 127.535  89.760  1.00  0.00           H  
ATOM   3643 1HB  TRP A 234     130.463 126.829  91.333  1.00  0.00           H  
ATOM   3644 2HB  TRP A 234     131.048 125.733  90.085  1.00  0.00           H  
ATOM   3645  HD1 TRP A 234     130.597 129.487  90.797  1.00  0.00           H  
ATOM   3646  HE1 TRP A 234     132.095 130.853  89.225  1.00  0.00           H  
ATOM   3647  HE3 TRP A 234     132.290 125.684  87.846  1.00  0.00           H  
ATOM   3648  HZ2 TRP A 234     133.733 130.375  86.992  1.00  0.00           H  
ATOM   3649  HZ3 TRP A 234     133.815 126.228  85.980  1.00  0.00           H  
ATOM   3650  HH2 TRP A 234     134.520 128.525  85.559  1.00  0.00           H  
ATOM   3651  N   TYR A 235     129.431 124.901  87.945  1.00  0.00           N  
ATOM   3652  CA  TYR A 235     129.524 124.442  86.569  1.00  0.00           C  
ATOM   3653  C   TYR A 235     128.149 124.371  85.933  1.00  0.00           C  
ATOM   3654  O   TYR A 235     127.154 124.116  86.612  1.00  0.00           O  
ATOM   3655  CB  TYR A 235     130.205 123.091  86.490  1.00  0.00           C  
ATOM   3656  CG  TYR A 235     131.680 123.117  86.794  1.00  0.00           C  
ATOM   3657  CD1 TYR A 235     132.134 122.609  87.987  1.00  0.00           C  
ATOM   3658  CD2 TYR A 235     132.580 123.627  85.874  1.00  0.00           C  
ATOM   3659  CE1 TYR A 235     133.476 122.602  88.274  1.00  0.00           C  
ATOM   3660  CE2 TYR A 235     133.935 123.609  86.158  1.00  0.00           C  
ATOM   3661  CZ  TYR A 235     134.377 123.098  87.358  1.00  0.00           C  
ATOM   3662  OH  TYR A 235     135.715 123.070  87.656  1.00  0.00           O  
ATOM   3663  H   TYR A 235     129.526 124.226  88.694  1.00  0.00           H  
ATOM   3664  HA  TYR A 235     130.115 125.165  86.002  1.00  0.00           H  
ATOM   3665 1HB  TYR A 235     129.731 122.415  87.199  1.00  0.00           H  
ATOM   3666 2HB  TYR A 235     130.069 122.670  85.495  1.00  0.00           H  
ATOM   3667  HD1 TYR A 235     131.430 122.204  88.701  1.00  0.00           H  
ATOM   3668  HD2 TYR A 235     132.225 124.026  84.926  1.00  0.00           H  
ATOM   3669  HE1 TYR A 235     133.828 122.194  89.219  1.00  0.00           H  
ATOM   3670  HE2 TYR A 235     134.652 123.999  85.436  1.00  0.00           H  
ATOM   3671  HH  TYR A 235     136.225 122.975  86.848  1.00  0.00           H  
ATOM   3672  N   ASP A 236     128.093 124.620  84.634  1.00  0.00           N  
ATOM   3673  CA  ASP A 236     126.830 124.673  83.911  1.00  0.00           C  
ATOM   3674  C   ASP A 236     126.241 123.294  83.607  1.00  0.00           C  
ATOM   3675  O   ASP A 236     125.205 122.920  84.155  1.00  0.00           O  
ATOM   3676  CB  ASP A 236     127.015 125.427  82.608  1.00  0.00           C  
ATOM   3677  CG  ASP A 236     127.307 126.894  82.822  1.00  0.00           C  
ATOM   3678  OD1 ASP A 236     127.067 127.384  83.899  1.00  0.00           O  
ATOM   3679  OD2 ASP A 236     127.787 127.514  81.902  1.00  0.00           O  
ATOM   3680  H   ASP A 236     128.953 124.805  84.135  1.00  0.00           H  
ATOM   3681  HA  ASP A 236     126.113 125.217  84.527  1.00  0.00           H  
ATOM   3682 1HB  ASP A 236     127.835 124.986  82.042  1.00  0.00           H  
ATOM   3683 2HB  ASP A 236     126.111 125.337  82.006  1.00  0.00           H  
ATOM   3684  N   ASP A 237     126.890 122.565  82.703  1.00  0.00           N  
ATOM   3685  CA  ASP A 237     126.400 121.270  82.242  1.00  0.00           C  
ATOM   3686  C   ASP A 237     126.487 120.216  83.343  1.00  0.00           C  
ATOM   3687  O   ASP A 237     127.555 119.673  83.588  1.00  0.00           O  
ATOM   3688  CB  ASP A 237     127.217 120.816  81.020  1.00  0.00           C  
ATOM   3689  CG  ASP A 237     126.775 119.476  80.434  1.00  0.00           C  
ATOM   3690  OD1 ASP A 237     126.093 118.743  81.112  1.00  0.00           O  
ATOM   3691  OD2 ASP A 237     127.130 119.200  79.306  1.00  0.00           O  
ATOM   3692  H   ASP A 237     127.744 122.927  82.304  1.00  0.00           H  
ATOM   3693  HA  ASP A 237     125.368 121.386  81.941  1.00  0.00           H  
ATOM   3694 1HB  ASP A 237     127.138 121.574  80.241  1.00  0.00           H  
ATOM   3695 2HB  ASP A 237     128.269 120.747  81.293  1.00  0.00           H  
ATOM   3696  N   PRO A 238     125.351 119.906  83.990  1.00  0.00           N  
ATOM   3697  CA  PRO A 238     125.219 118.978  85.116  1.00  0.00           C  
ATOM   3698  C   PRO A 238     125.858 117.603  84.861  1.00  0.00           C  
ATOM   3699  O   PRO A 238     126.254 116.919  85.805  1.00  0.00           O  
ATOM   3700  CB  PRO A 238     123.710 118.821  85.258  1.00  0.00           C  
ATOM   3701  CG  PRO A 238     123.184 118.988  83.879  1.00  0.00           C  
ATOM   3702  CD  PRO A 238     124.082 119.995  83.235  1.00  0.00           C  
ATOM   3703  HA  PRO A 238     125.639 119.441  86.012  1.00  0.00           H  
ATOM   3704 1HB  PRO A 238     123.474 117.836  85.687  1.00  0.00           H  
ATOM   3705 2HB  PRO A 238     123.317 119.577  85.955  1.00  0.00           H  
ATOM   3706 1HG  PRO A 238     123.193 118.022  83.353  1.00  0.00           H  
ATOM   3707 2HG  PRO A 238     122.136 119.318  83.912  1.00  0.00           H  
ATOM   3708 1HD  PRO A 238     124.241 119.731  82.183  1.00  0.00           H  
ATOM   3709 2HD  PRO A 238     123.659 121.007  83.337  1.00  0.00           H  
ATOM   3710  N   GLU A 239     125.992 117.219  83.591  1.00  0.00           N  
ATOM   3711  CA  GLU A 239     126.563 115.926  83.252  1.00  0.00           C  
ATOM   3712  C   GLU A 239     128.041 115.876  83.571  1.00  0.00           C  
ATOM   3713  O   GLU A 239     128.576 114.824  83.921  1.00  0.00           O  
ATOM   3714  CB  GLU A 239     126.342 115.613  81.781  1.00  0.00           C  
ATOM   3715  CG  GLU A 239     126.808 114.230  81.368  1.00  0.00           C  
ATOM   3716  CD  GLU A 239     126.065 113.133  82.079  1.00  0.00           C  
ATOM   3717  OE1 GLU A 239     125.004 113.396  82.594  1.00  0.00           O  
ATOM   3718  OE2 GLU A 239     126.566 112.033  82.127  1.00  0.00           O  
ATOM   3719  H   GLU A 239     125.682 117.825  82.841  1.00  0.00           H  
ATOM   3720  HA  GLU A 239     126.061 115.164  83.846  1.00  0.00           H  
ATOM   3721 1HB  GLU A 239     125.280 115.691  81.547  1.00  0.00           H  
ATOM   3722 2HB  GLU A 239     126.868 116.344  81.168  1.00  0.00           H  
ATOM   3723 1HG  GLU A 239     126.665 114.114  80.294  1.00  0.00           H  
ATOM   3724 2HG  GLU A 239     127.873 114.138  81.577  1.00  0.00           H  
ATOM   3725  N   ILE A 240     128.709 116.994  83.415  1.00  0.00           N  
ATOM   3726  CA  ILE A 240     130.105 117.075  83.753  1.00  0.00           C  
ATOM   3727  C   ILE A 240     130.307 117.707  85.123  1.00  0.00           C  
ATOM   3728  O   ILE A 240     131.260 117.378  85.827  1.00  0.00           O  
ATOM   3729  CB  ILE A 240     130.882 117.817  82.671  1.00  0.00           C  
ATOM   3730  CG1 ILE A 240     132.378 117.684  82.922  1.00  0.00           C  
ATOM   3731  CG2 ILE A 240     130.449 119.253  82.578  1.00  0.00           C  
ATOM   3732  CD1 ILE A 240     132.893 116.284  82.821  1.00  0.00           C  
ATOM   3733  H   ILE A 240     128.226 117.827  83.114  1.00  0.00           H  
ATOM   3734  HA  ILE A 240     130.501 116.063  83.797  1.00  0.00           H  
ATOM   3735  HB  ILE A 240     130.691 117.339  81.711  1.00  0.00           H  
ATOM   3736 1HG1 ILE A 240     132.918 118.301  82.207  1.00  0.00           H  
ATOM   3737 2HG1 ILE A 240     132.600 118.047  83.919  1.00  0.00           H  
ATOM   3738 1HG2 ILE A 240     131.011 119.750  81.786  1.00  0.00           H  
ATOM   3739 2HG2 ILE A 240     129.393 119.287  82.342  1.00  0.00           H  
ATOM   3740 3HG2 ILE A 240     130.628 119.756  83.526  1.00  0.00           H  
ATOM   3741 1HD1 ILE A 240     133.966 116.275  83.020  1.00  0.00           H  
ATOM   3742 2HD1 ILE A 240     132.384 115.662  83.553  1.00  0.00           H  
ATOM   3743 3HD1 ILE A 240     132.707 115.899  81.820  1.00  0.00           H  
ATOM   3744  N   ALA A 241     129.375 118.563  85.530  1.00  0.00           N  
ATOM   3745  CA  ALA A 241     129.444 119.181  86.845  1.00  0.00           C  
ATOM   3746  C   ALA A 241     129.498 118.129  87.931  1.00  0.00           C  
ATOM   3747  O   ALA A 241     130.328 118.205  88.832  1.00  0.00           O  
ATOM   3748  CB  ALA A 241     128.259 120.092  87.066  1.00  0.00           C  
ATOM   3749  H   ALA A 241     128.613 118.804  84.912  1.00  0.00           H  
ATOM   3750  HA  ALA A 241     130.362 119.769  86.895  1.00  0.00           H  
ATOM   3751 1HB  ALA A 241     128.342 120.567  88.043  1.00  0.00           H  
ATOM   3752 2HB  ALA A 241     128.235 120.858  86.290  1.00  0.00           H  
ATOM   3753 3HB  ALA A 241     127.347 119.507  87.027  1.00  0.00           H  
ATOM   3754  N   LYS A 242     128.658 117.102  87.806  1.00  0.00           N  
ATOM   3755  CA  LYS A 242     128.623 116.005  88.769  1.00  0.00           C  
ATOM   3756  C   LYS A 242     129.947 115.242  88.877  1.00  0.00           C  
ATOM   3757  O   LYS A 242     130.180 114.545  89.866  1.00  0.00           O  
ATOM   3758  CB  LYS A 242     127.508 115.027  88.400  1.00  0.00           C  
ATOM   3759  CG  LYS A 242     127.746 114.255  87.110  1.00  0.00           C  
ATOM   3760  CD  LYS A 242     126.575 113.337  86.791  1.00  0.00           C  
ATOM   3761  CE  LYS A 242     126.827 112.538  85.519  1.00  0.00           C  
ATOM   3762  NZ  LYS A 242     125.675 111.658  85.180  1.00  0.00           N  
ATOM   3763  H   LYS A 242     127.989 117.096  87.044  1.00  0.00           H  
ATOM   3764  HA  LYS A 242     128.401 116.418  89.750  1.00  0.00           H  
ATOM   3765 1HB  LYS A 242     127.376 114.303  89.204  1.00  0.00           H  
ATOM   3766 2HB  LYS A 242     126.568 115.572  88.295  1.00  0.00           H  
ATOM   3767 1HG  LYS A 242     127.880 114.956  86.286  1.00  0.00           H  
ATOM   3768 2HG  LYS A 242     128.649 113.656  87.206  1.00  0.00           H  
ATOM   3769 1HD  LYS A 242     126.418 112.645  87.619  1.00  0.00           H  
ATOM   3770 2HD  LYS A 242     125.670 113.932  86.661  1.00  0.00           H  
ATOM   3771 1HE  LYS A 242     127.002 113.222  84.692  1.00  0.00           H  
ATOM   3772 2HE  LYS A 242     127.713 111.920  85.649  1.00  0.00           H  
ATOM   3773 1HZ  LYS A 242     125.881 111.148  84.331  1.00  0.00           H  
ATOM   3774 2HZ  LYS A 242     125.513 111.007  85.933  1.00  0.00           H  
ATOM   3775 3HZ  LYS A 242     124.849 112.223  85.037  1.00  0.00           H  
ATOM   3776  N   ARG A 243     130.799 115.358  87.859  1.00  0.00           N  
ATOM   3777  CA  ARG A 243     132.053 114.641  87.823  1.00  0.00           C  
ATOM   3778  C   ARG A 243     133.198 115.467  88.372  1.00  0.00           C  
ATOM   3779  O   ARG A 243     134.292 114.947  88.584  1.00  0.00           O  
ATOM   3780  CB  ARG A 243     132.386 114.223  86.401  1.00  0.00           C  
ATOM   3781  CG  ARG A 243     131.473 113.169  85.798  1.00  0.00           C  
ATOM   3782  CD  ARG A 243     131.873 112.851  84.405  1.00  0.00           C  
ATOM   3783  NE  ARG A 243     133.236 112.349  84.342  1.00  0.00           N  
ATOM   3784  CZ  ARG A 243     134.037 112.440  83.264  1.00  0.00           C  
ATOM   3785  NH1 ARG A 243     133.597 113.008  82.165  1.00  0.00           N  
ATOM   3786  NH2 ARG A 243     135.269 111.967  83.313  1.00  0.00           N  
ATOM   3787  H   ARG A 243     130.580 115.968  87.087  1.00  0.00           H  
ATOM   3788  HA  ARG A 243     131.950 113.740  88.432  1.00  0.00           H  
ATOM   3789 1HB  ARG A 243     132.356 115.095  85.751  1.00  0.00           H  
ATOM   3790 2HB  ARG A 243     133.402 113.828  86.368  1.00  0.00           H  
ATOM   3791 1HG  ARG A 243     131.528 112.255  86.389  1.00  0.00           H  
ATOM   3792 2HG  ARG A 243     130.447 113.534  85.783  1.00  0.00           H  
ATOM   3793 1HD  ARG A 243     131.210 112.082  84.006  1.00  0.00           H  
ATOM   3794 2HD  ARG A 243     131.805 113.740  83.785  1.00  0.00           H  
ATOM   3795  HE  ARG A 243     133.612 111.909  85.171  1.00  0.00           H  
ATOM   3796 1HH1 ARG A 243     132.658 113.376  82.127  1.00  0.00           H  
ATOM   3797 2HH1 ARG A 243     134.205 113.092  81.361  1.00  0.00           H  
ATOM   3798 1HH2 ARG A 243     135.610 111.534  84.161  1.00  0.00           H  
ATOM   3799 2HH2 ARG A 243     135.872 112.047  82.508  1.00  0.00           H  
ATOM   3800  N   ALA A 244     132.966 116.759  88.579  1.00  0.00           N  
ATOM   3801  CA  ALA A 244     134.014 117.626  89.076  1.00  0.00           C  
ATOM   3802  C   ALA A 244     134.487 117.151  90.426  1.00  0.00           C  
ATOM   3803  O   ALA A 244     133.708 117.066  91.372  1.00  0.00           O  
ATOM   3804  CB  ALA A 244     133.517 119.048  89.169  1.00  0.00           C  
ATOM   3805  H   ALA A 244     132.048 117.147  88.415  1.00  0.00           H  
ATOM   3806  HA  ALA A 244     134.857 117.579  88.384  1.00  0.00           H  
ATOM   3807 1HB  ALA A 244     134.320 119.694  89.523  1.00  0.00           H  
ATOM   3808 2HB  ALA A 244     133.186 119.382  88.189  1.00  0.00           H  
ATOM   3809 3HB  ALA A 244     132.683 119.090  89.867  1.00  0.00           H  
ATOM   3810  N   CYS A 245     135.776 116.876  90.534  1.00  0.00           N  
ATOM   3811  CA  CYS A 245     136.342 116.355  91.770  1.00  0.00           C  
ATOM   3812  C   CYS A 245     136.871 117.429  92.695  1.00  0.00           C  
ATOM   3813  O   CYS A 245     137.664 117.139  93.590  1.00  0.00           O  
ATOM   3814  CB  CYS A 245     137.456 115.371  91.472  1.00  0.00           C  
ATOM   3815  SG  CYS A 245     136.901 113.853  90.672  1.00  0.00           S  
ATOM   3816  H   CYS A 245     136.373 116.974  89.727  1.00  0.00           H  
ATOM   3817  HA  CYS A 245     135.564 115.822  92.292  1.00  0.00           H  
ATOM   3818 1HB  CYS A 245     138.193 115.843  90.827  1.00  0.00           H  
ATOM   3819 2HB  CYS A 245     137.958 115.099  92.399  1.00  0.00           H  
ATOM   3820  HG  CYS A 245     136.442 114.433  89.572  1.00  0.00           H  
ATOM   3821  N   SER A 246     136.449 118.666  92.496  1.00  0.00           N  
ATOM   3822  CA  SER A 246     136.910 119.738  93.355  1.00  0.00           C  
ATOM   3823  C   SER A 246     135.855 120.744  93.613  1.00  0.00           C  
ATOM   3824  O   SER A 246     135.110 121.117  92.709  1.00  0.00           O  
ATOM   3825  CB  SER A 246     138.069 120.453  92.742  1.00  0.00           C  
ATOM   3826  OG  SER A 246     138.423 121.564  93.524  1.00  0.00           O  
ATOM   3827  H   SER A 246     135.791 118.875  91.764  1.00  0.00           H  
ATOM   3828  HA  SER A 246     137.217 119.310  94.311  1.00  0.00           H  
ATOM   3829 1HB  SER A 246     138.919 119.777  92.660  1.00  0.00           H  
ATOM   3830 2HB  SER A 246     137.809 120.780  91.736  1.00  0.00           H  
ATOM   3831  HG  SER A 246     137.641 122.145  93.565  1.00  0.00           H  
ATOM   3832  N   THR A 247     135.807 121.232  94.839  1.00  0.00           N  
ATOM   3833  CA  THR A 247     134.900 122.294  95.150  1.00  0.00           C  
ATOM   3834  C   THR A 247     135.394 123.539  94.486  1.00  0.00           C  
ATOM   3835  O   THR A 247     136.502 123.553  93.932  1.00  0.00           O  
ATOM   3836  CB  THR A 247     134.759 122.523  96.663  1.00  0.00           C  
ATOM   3837  OG1 THR A 247     136.012 122.944  97.211  1.00  0.00           O  
ATOM   3838  CG2 THR A 247     134.308 121.250  97.354  1.00  0.00           C  
ATOM   3839  H   THR A 247     136.429 120.874  95.551  1.00  0.00           H  
ATOM   3840  HA  THR A 247     133.931 122.055  94.743  1.00  0.00           H  
ATOM   3841  HB  THR A 247     134.020 123.305  96.841  1.00  0.00           H  
ATOM   3842  HG1 THR A 247     135.851 123.419  98.035  1.00  0.00           H  
ATOM   3843 1HG2 THR A 247     134.209 121.435  98.424  1.00  0.00           H  
ATOM   3844 2HG2 THR A 247     133.347 120.938  96.949  1.00  0.00           H  
ATOM   3845 3HG2 THR A 247     135.044 120.466  97.188  1.00  0.00           H  
ATOM   3846  N   ILE A 248     134.575 124.578  94.505  1.00  0.00           N  
ATOM   3847  CA  ILE A 248     134.932 125.851  93.921  1.00  0.00           C  
ATOM   3848  C   ILE A 248     134.968 126.933  94.979  1.00  0.00           C  
ATOM   3849  O   ILE A 248     133.942 127.539  95.278  1.00  0.00           O  
ATOM   3850  CB  ILE A 248     133.940 126.260  92.823  1.00  0.00           C  
ATOM   3851  CG1 ILE A 248     133.849 125.186  91.747  1.00  0.00           C  
ATOM   3852  CG2 ILE A 248     134.349 127.587  92.219  1.00  0.00           C  
ATOM   3853  CD1 ILE A 248     135.144 124.972  91.000  1.00  0.00           C  
ATOM   3854  H   ILE A 248     133.677 124.495  94.967  1.00  0.00           H  
ATOM   3855  HA  ILE A 248     135.915 125.760  93.470  1.00  0.00           H  
ATOM   3856  HB  ILE A 248     132.950 126.359  93.257  1.00  0.00           H  
ATOM   3857 1HG1 ILE A 248     133.554 124.243  92.202  1.00  0.00           H  
ATOM   3858 2HG1 ILE A 248     133.084 125.466  91.026  1.00  0.00           H  
ATOM   3859 1HG2 ILE A 248     133.628 127.877  91.457  1.00  0.00           H  
ATOM   3860 2HG2 ILE A 248     134.380 128.349  92.998  1.00  0.00           H  
ATOM   3861 3HG2 ILE A 248     135.335 127.491  91.768  1.00  0.00           H  
ATOM   3862 1HD1 ILE A 248     135.007 124.197  90.247  1.00  0.00           H  
ATOM   3863 2HD1 ILE A 248     135.441 125.902  90.514  1.00  0.00           H  
ATOM   3864 3HD1 ILE A 248     135.921 124.665  91.698  1.00  0.00           H  
ATOM   3865  N   PRO A 249     136.128 127.161  95.581  1.00  0.00           N  
ATOM   3866  CA  PRO A 249     136.301 128.200  96.549  1.00  0.00           C  
ATOM   3867  C   PRO A 249     135.998 129.506  95.880  1.00  0.00           C  
ATOM   3868  O   PRO A 249     136.204 129.655  94.679  1.00  0.00           O  
ATOM   3869  CB  PRO A 249     137.758 128.104  96.886  1.00  0.00           C  
ATOM   3870  CG  PRO A 249     138.395 127.777  95.572  1.00  0.00           C  
ATOM   3871  CD  PRO A 249     137.325 127.081  94.754  1.00  0.00           C  
ATOM   3872  HA  PRO A 249     135.656 128.028  97.416  1.00  0.00           H  
ATOM   3873 1HB  PRO A 249     138.110 129.049  97.317  1.00  0.00           H  
ATOM   3874 2HB  PRO A 249     137.919 127.324  97.646  1.00  0.00           H  
ATOM   3875 1HG  PRO A 249     138.739 128.700  95.091  1.00  0.00           H  
ATOM   3876 2HG  PRO A 249     139.285 127.151  95.729  1.00  0.00           H  
ATOM   3877 1HD  PRO A 249     137.159 127.610  93.804  1.00  0.00           H  
ATOM   3878 2HD  PRO A 249     137.590 126.030  94.589  1.00  0.00           H  
ATOM   3879  N   LEU A 250     135.507 130.452  96.637  1.00  0.00           N  
ATOM   3880  CA  LEU A 250     135.094 131.707  96.060  1.00  0.00           C  
ATOM   3881  C   LEU A 250     135.467 132.833  97.002  1.00  0.00           C  
ATOM   3882  O   LEU A 250     135.342 132.699  98.210  1.00  0.00           O  
ATOM   3883  CB  LEU A 250     133.586 131.665  95.824  1.00  0.00           C  
ATOM   3884  CG  LEU A 250     132.987 132.817  95.050  1.00  0.00           C  
ATOM   3885  CD1 LEU A 250     133.460 132.723  93.620  1.00  0.00           C  
ATOM   3886  CD2 LEU A 250     131.472 132.748  95.126  1.00  0.00           C  
ATOM   3887  H   LEU A 250     135.367 130.293  97.626  1.00  0.00           H  
ATOM   3888  HA  LEU A 250     135.608 131.851  95.113  1.00  0.00           H  
ATOM   3889 1HB  LEU A 250     133.352 130.751  95.279  1.00  0.00           H  
ATOM   3890 2HB  LEU A 250     133.090 131.619  96.785  1.00  0.00           H  
ATOM   3891  HG  LEU A 250     133.335 133.763  95.464  1.00  0.00           H  
ATOM   3892 1HD1 LEU A 250     133.045 133.549  93.044  1.00  0.00           H  
ATOM   3893 2HD1 LEU A 250     134.547 132.767  93.594  1.00  0.00           H  
ATOM   3894 3HD1 LEU A 250     133.127 131.779  93.189  1.00  0.00           H  
ATOM   3895 1HD2 LEU A 250     131.042 133.575  94.559  1.00  0.00           H  
ATOM   3896 2HD2 LEU A 250     131.130 131.803  94.704  1.00  0.00           H  
ATOM   3897 3HD2 LEU A 250     131.155 132.817  96.165  1.00  0.00           H  
ATOM   3898  N   TYR A 251     135.984 133.919  96.474  1.00  0.00           N  
ATOM   3899  CA  TYR A 251     136.461 134.968  97.347  1.00  0.00           C  
ATOM   3900  C   TYR A 251     135.960 136.298  96.902  1.00  0.00           C  
ATOM   3901  O   TYR A 251     136.114 136.674  95.744  1.00  0.00           O  
ATOM   3902  CB  TYR A 251     137.972 134.956  97.396  1.00  0.00           C  
ATOM   3903  CG  TYR A 251     138.579 135.955  98.335  1.00  0.00           C  
ATOM   3904  CD1 TYR A 251     138.724 135.640  99.675  1.00  0.00           C  
ATOM   3905  CD2 TYR A 251     139.005 137.176  97.859  1.00  0.00           C  
ATOM   3906  CE1 TYR A 251     139.309 136.543 100.535  1.00  0.00           C  
ATOM   3907  CE2 TYR A 251     139.582 138.083  98.718  1.00  0.00           C  
ATOM   3908  CZ  TYR A 251     139.741 137.767 100.048  1.00  0.00           C  
ATOM   3909  OH  TYR A 251     140.337 138.666 100.895  1.00  0.00           O  
ATOM   3910  H   TYR A 251     136.051 134.029  95.467  1.00  0.00           H  
ATOM   3911  HA  TYR A 251     136.075 134.790  98.351  1.00  0.00           H  
ATOM   3912 1HB  TYR A 251     138.308 133.969  97.699  1.00  0.00           H  
ATOM   3913 2HB  TYR A 251     138.365 135.141  96.404  1.00  0.00           H  
ATOM   3914  HD1 TYR A 251     138.388 134.673 100.048  1.00  0.00           H  
ATOM   3915  HD2 TYR A 251     138.890 137.421  96.803  1.00  0.00           H  
ATOM   3916  HE1 TYR A 251     139.434 136.294 101.588  1.00  0.00           H  
ATOM   3917  HE2 TYR A 251     139.925 139.047  98.342  1.00  0.00           H  
ATOM   3918  HH  TYR A 251     140.683 139.404 100.386  1.00  0.00           H  
ATOM   3919  N   ASP A 252     135.316 137.004  97.816  1.00  0.00           N  
ATOM   3920  CA  ASP A 252     134.731 138.291  97.526  1.00  0.00           C  
ATOM   3921  C   ASP A 252     133.616 138.153  96.495  1.00  0.00           C  
ATOM   3922  O   ASP A 252     133.293 139.104  95.785  1.00  0.00           O  
ATOM   3923  CB  ASP A 252     135.802 139.249  97.010  1.00  0.00           C  
ATOM   3924  CG  ASP A 252     135.466 140.700  97.253  1.00  0.00           C  
ATOM   3925  OD1 ASP A 252     134.918 140.992  98.290  1.00  0.00           O  
ATOM   3926  OD2 ASP A 252     135.764 141.511  96.410  1.00  0.00           O  
ATOM   3927  H   ASP A 252     135.213 136.629  98.747  1.00  0.00           H  
ATOM   3928  HA  ASP A 252     134.304 138.696  98.444  1.00  0.00           H  
ATOM   3929 1HB  ASP A 252     136.752 139.027  97.495  1.00  0.00           H  
ATOM   3930 2HB  ASP A 252     135.939 139.101  95.939  1.00  0.00           H  
ATOM   3931  N   GLY A 253     133.032 136.953  96.416  1.00  0.00           N  
ATOM   3932  CA  GLY A 253     131.956 136.666  95.487  1.00  0.00           C  
ATOM   3933  C   GLY A 253     132.454 136.421  94.059  1.00  0.00           C  
ATOM   3934  O   GLY A 253     131.651 136.287  93.138  1.00  0.00           O  
ATOM   3935  H   GLY A 253     133.338 136.217  97.035  1.00  0.00           H  
ATOM   3936 1HA  GLY A 253     131.406 135.792  95.834  1.00  0.00           H  
ATOM   3937 2HA  GLY A 253     131.253 137.499  95.486  1.00  0.00           H  
ATOM   3938  N   ARG A 254     133.771 136.363  93.872  1.00  0.00           N  
ATOM   3939  CA  ARG A 254     134.320 136.195  92.541  1.00  0.00           C  
ATOM   3940  C   ARG A 254     135.430 135.176  92.502  1.00  0.00           C  
ATOM   3941  O   ARG A 254     136.043 134.854  93.521  1.00  0.00           O  
ATOM   3942  CB  ARG A 254     134.845 137.511  92.011  1.00  0.00           C  
ATOM   3943  CG  ARG A 254     133.795 138.583  91.820  1.00  0.00           C  
ATOM   3944  CD  ARG A 254     134.356 139.787  91.174  1.00  0.00           C  
ATOM   3945  NE  ARG A 254     134.770 139.517  89.811  1.00  0.00           N  
ATOM   3946  CZ  ARG A 254     135.329 140.422  88.989  1.00  0.00           C  
ATOM   3947  NH1 ARG A 254     135.521 141.654  89.404  1.00  0.00           N  
ATOM   3948  NH2 ARG A 254     135.686 140.071  87.766  1.00  0.00           N  
ATOM   3949  H   ARG A 254     134.406 136.463  94.649  1.00  0.00           H  
ATOM   3950  HA  ARG A 254     133.522 135.855  91.882  1.00  0.00           H  
ATOM   3951 1HB  ARG A 254     135.596 137.904  92.695  1.00  0.00           H  
ATOM   3952 2HB  ARG A 254     135.331 137.349  91.049  1.00  0.00           H  
ATOM   3953 1HG  ARG A 254     132.991 138.199  91.192  1.00  0.00           H  
ATOM   3954 2HG  ARG A 254     133.391 138.875  92.790  1.00  0.00           H  
ATOM   3955 1HD  ARG A 254     133.603 140.574  91.153  1.00  0.00           H  
ATOM   3956 2HD  ARG A 254     135.225 140.130  91.734  1.00  0.00           H  
ATOM   3957  HE  ARG A 254     134.641 138.577  89.458  1.00  0.00           H  
ATOM   3958 1HH1 ARG A 254     135.248 141.921  90.339  1.00  0.00           H  
ATOM   3959 2HH1 ARG A 254     135.942 142.334  88.787  1.00  0.00           H  
ATOM   3960 1HH2 ARG A 254     135.540 139.122  87.450  1.00  0.00           H  
ATOM   3961 2HH2 ARG A 254     136.109 140.749  87.148  1.00  0.00           H  
ATOM   3962  N   ASN A 255     135.673 134.641  91.323  1.00  0.00           N  
ATOM   3963  CA  ASN A 255     136.739 133.693  91.141  1.00  0.00           C  
ATOM   3964  C   ASN A 255     138.041 134.447  91.185  1.00  0.00           C  
ATOM   3965  O   ASN A 255     138.129 135.554  90.667  1.00  0.00           O  
ATOM   3966  CB  ASN A 255     136.578 132.976  89.835  1.00  0.00           C  
ATOM   3967  CG  ASN A 255     135.300 132.223  89.758  1.00  0.00           C  
ATOM   3968  OD1 ASN A 255     134.889 131.564  90.718  1.00  0.00           O  
ATOM   3969  ND2 ASN A 255     134.646 132.316  88.632  1.00  0.00           N  
ATOM   3970  H   ASN A 255     135.118 134.922  90.525  1.00  0.00           H  
ATOM   3971  HA  ASN A 255     136.732 132.976  91.962  1.00  0.00           H  
ATOM   3972 1HB  ASN A 255     136.622 133.692  89.013  1.00  0.00           H  
ATOM   3973 2HB  ASN A 255     137.397 132.275  89.708  1.00  0.00           H  
ATOM   3974 1HD2 ASN A 255     133.776 131.837  88.519  1.00  0.00           H  
ATOM   3975 2HD2 ASN A 255     135.015 132.865  87.884  1.00  0.00           H  
ATOM   3976  N   VAL A 256     139.049 133.877  91.818  1.00  0.00           N  
ATOM   3977  CA  VAL A 256     140.297 134.597  91.940  1.00  0.00           C  
ATOM   3978  C   VAL A 256     141.454 133.835  91.380  1.00  0.00           C  
ATOM   3979  O   VAL A 256     141.402 132.615  91.237  1.00  0.00           O  
ATOM   3980  CB  VAL A 256     140.602 134.922  93.399  1.00  0.00           C  
ATOM   3981  CG1 VAL A 256     139.504 135.768  93.998  1.00  0.00           C  
ATOM   3982  CG2 VAL A 256     140.777 133.643  94.168  1.00  0.00           C  
ATOM   3983  H   VAL A 256     138.948 132.959  92.226  1.00  0.00           H  
ATOM   3984  HA  VAL A 256     140.203 135.531  91.389  1.00  0.00           H  
ATOM   3985  HB  VAL A 256     141.521 135.505  93.446  1.00  0.00           H  
ATOM   3986 1HG1 VAL A 256     139.755 136.009  95.030  1.00  0.00           H  
ATOM   3987 2HG1 VAL A 256     139.402 136.683  93.430  1.00  0.00           H  
ATOM   3988 3HG1 VAL A 256     138.564 135.219  93.972  1.00  0.00           H  
ATOM   3989 1HG2 VAL A 256     141.011 133.871  95.205  1.00  0.00           H  
ATOM   3990 2HG2 VAL A 256     139.853 133.067  94.122  1.00  0.00           H  
ATOM   3991 3HG2 VAL A 256     141.590 133.063  93.730  1.00  0.00           H  
ATOM   3992  N   GLU A 257     142.518 134.556  91.091  1.00  0.00           N  
ATOM   3993  CA  GLU A 257     143.730 133.968  90.598  1.00  0.00           C  
ATOM   3994  C   GLU A 257     144.784 133.998  91.675  1.00  0.00           C  
ATOM   3995  O   GLU A 257     144.988 135.020  92.326  1.00  0.00           O  
ATOM   3996  CB  GLU A 257     144.221 134.727  89.376  1.00  0.00           C  
ATOM   3997  CG  GLU A 257     143.283 134.685  88.180  1.00  0.00           C  
ATOM   3998  CD  GLU A 257     143.796 135.501  87.030  1.00  0.00           C  
ATOM   3999  OE1 GLU A 257     144.534 136.426  87.275  1.00  0.00           O  
ATOM   4000  OE2 GLU A 257     143.475 135.193  85.908  1.00  0.00           O  
ATOM   4001  H   GLU A 257     142.472 135.556  91.216  1.00  0.00           H  
ATOM   4002  HA  GLU A 257     143.538 132.932  90.325  1.00  0.00           H  
ATOM   4003 1HB  GLU A 257     144.379 135.773  89.638  1.00  0.00           H  
ATOM   4004 2HB  GLU A 257     145.181 134.321  89.058  1.00  0.00           H  
ATOM   4005 1HG  GLU A 257     143.162 133.651  87.857  1.00  0.00           H  
ATOM   4006 2HG  GLU A 257     142.306 135.062  88.481  1.00  0.00           H  
ATOM   4007  N   VAL A 258     145.470 132.886  91.855  1.00  0.00           N  
ATOM   4008  CA  VAL A 258     146.529 132.822  92.840  1.00  0.00           C  
ATOM   4009  C   VAL A 258     147.787 132.261  92.229  1.00  0.00           C  
ATOM   4010  O   VAL A 258     147.738 131.537  91.235  1.00  0.00           O  
ATOM   4011  CB  VAL A 258     146.112 131.950  94.027  1.00  0.00           C  
ATOM   4012  CG1 VAL A 258     144.882 132.515  94.713  1.00  0.00           C  
ATOM   4013  CG2 VAL A 258     145.847 130.548  93.554  1.00  0.00           C  
ATOM   4014  H   VAL A 258     145.254 132.069  91.296  1.00  0.00           H  
ATOM   4015  HA  VAL A 258     146.731 133.830  93.200  1.00  0.00           H  
ATOM   4016  HB  VAL A 258     146.915 131.947  94.756  1.00  0.00           H  
ATOM   4017 1HG1 VAL A 258     144.620 131.885  95.564  1.00  0.00           H  
ATOM   4018 2HG1 VAL A 258     145.091 133.522  95.060  1.00  0.00           H  
ATOM   4019 3HG1 VAL A 258     144.050 132.536  94.011  1.00  0.00           H  
ATOM   4020 1HG2 VAL A 258     145.570 129.927  94.401  1.00  0.00           H  
ATOM   4021 2HG2 VAL A 258     145.035 130.558  92.831  1.00  0.00           H  
ATOM   4022 3HG2 VAL A 258     146.747 130.145  93.086  1.00  0.00           H  
ATOM   4023  N   GLY A 259     148.919 132.559  92.840  1.00  0.00           N  
ATOM   4024  CA  GLY A 259     150.175 132.030  92.352  1.00  0.00           C  
ATOM   4025  C   GLY A 259     151.127 133.111  91.945  1.00  0.00           C  
ATOM   4026  O   GLY A 259     150.774 134.285  91.935  1.00  0.00           O  
ATOM   4027  H   GLY A 259     148.909 133.161  93.653  1.00  0.00           H  
ATOM   4028 1HA  GLY A 259     150.636 131.423  93.124  1.00  0.00           H  
ATOM   4029 2HA  GLY A 259     149.980 131.373  91.506  1.00  0.00           H  
ATOM   4030  N   PRO A 260     152.341 132.698  91.594  1.00  0.00           N  
ATOM   4031  CA  PRO A 260     153.461 133.558  91.177  1.00  0.00           C  
ATOM   4032  C   PRO A 260     153.014 134.936  90.742  1.00  0.00           C  
ATOM   4033  O   PRO A 260     153.230 135.908  91.459  1.00  0.00           O  
ATOM   4034  CB  PRO A 260     154.104 132.803  90.016  1.00  0.00           C  
ATOM   4035  CG  PRO A 260     153.708 131.409  90.217  1.00  0.00           C  
ATOM   4036  CD  PRO A 260     152.315 131.513  90.720  1.00  0.00           C  
ATOM   4037  HA  PRO A 260     154.167 133.641  92.014  1.00  0.00           H  
ATOM   4038 1HB  PRO A 260     153.782 133.203  89.049  1.00  0.00           H  
ATOM   4039 2HB  PRO A 260     155.189 132.938  90.067  1.00  0.00           H  
ATOM   4040 1HG  PRO A 260     153.777 130.851  89.271  1.00  0.00           H  
ATOM   4041 2HG  PRO A 260     154.384 130.916  90.929  1.00  0.00           H  
ATOM   4042 1HD  PRO A 260     151.614 131.678  89.889  1.00  0.00           H  
ATOM   4043 2HD  PRO A 260     152.049 130.620  91.305  1.00  0.00           H  
ATOM   4044  N   ARG A 261     152.448 135.037  89.543  1.00  0.00           N  
ATOM   4045  CA  ARG A 261     152.088 136.330  89.004  1.00  0.00           C  
ATOM   4046  C   ARG A 261     151.223 137.111  89.941  1.00  0.00           C  
ATOM   4047  O   ARG A 261     151.579 138.217  90.312  1.00  0.00           O  
ATOM   4048  CB  ARG A 261     151.396 136.208  87.673  1.00  0.00           C  
ATOM   4049  CG  ARG A 261     151.036 137.544  87.049  1.00  0.00           C  
ATOM   4050  CD  ARG A 261     150.433 137.390  85.711  1.00  0.00           C  
ATOM   4051  NE  ARG A 261     149.196 136.649  85.760  1.00  0.00           N  
ATOM   4052  CZ  ARG A 261     148.005 137.156  86.110  1.00  0.00           C  
ATOM   4053  NH1 ARG A 261     147.888 138.420  86.449  1.00  0.00           N  
ATOM   4054  NH2 ARG A 261     146.952 136.368  86.108  1.00  0.00           N  
ATOM   4055  H   ARG A 261     152.262 134.207  89.000  1.00  0.00           H  
ATOM   4056  HA  ARG A 261     153.006 136.894  88.849  1.00  0.00           H  
ATOM   4057 1HB  ARG A 261     152.037 135.673  86.973  1.00  0.00           H  
ATOM   4058 2HB  ARG A 261     150.477 135.633  87.785  1.00  0.00           H  
ATOM   4059 1HG  ARG A 261     150.321 138.062  87.689  1.00  0.00           H  
ATOM   4060 2HG  ARG A 261     151.936 138.147  86.953  1.00  0.00           H  
ATOM   4061 1HD  ARG A 261     150.223 138.374  85.291  1.00  0.00           H  
ATOM   4062 2HD  ARG A 261     151.123 136.858  85.058  1.00  0.00           H  
ATOM   4063  HE  ARG A 261     149.229 135.667  85.519  1.00  0.00           H  
ATOM   4064 1HH1 ARG A 261     148.700 139.019  86.450  1.00  0.00           H  
ATOM   4065 2HH1 ARG A 261     146.985 138.790  86.707  1.00  0.00           H  
ATOM   4066 1HH2 ARG A 261     147.050 135.397  85.843  1.00  0.00           H  
ATOM   4067 2HH2 ARG A 261     146.044 136.723  86.376  1.00  0.00           H  
ATOM   4068  N   ALA A 262     150.096 136.541  90.344  1.00  0.00           N  
ATOM   4069  CA  ALA A 262     149.182 137.231  91.249  1.00  0.00           C  
ATOM   4070  C   ALA A 262     149.922 137.791  92.449  1.00  0.00           C  
ATOM   4071  O   ALA A 262     149.741 138.952  92.815  1.00  0.00           O  
ATOM   4072  CB  ALA A 262     148.086 136.291  91.709  1.00  0.00           C  
ATOM   4073  H   ALA A 262     149.860 135.615  90.015  1.00  0.00           H  
ATOM   4074  HA  ALA A 262     148.732 138.066  90.710  1.00  0.00           H  
ATOM   4075 1HB  ALA A 262     147.401 136.824  92.366  1.00  0.00           H  
ATOM   4076 2HB  ALA A 262     147.541 135.916  90.842  1.00  0.00           H  
ATOM   4077 3HB  ALA A 262     148.527 135.455  92.249  1.00  0.00           H  
ATOM   4078  N   ARG A 263     150.764 136.965  93.049  1.00  0.00           N  
ATOM   4079  CA  ARG A 263     151.556 137.367  94.189  1.00  0.00           C  
ATOM   4080  C   ARG A 263     152.410 138.573  93.863  1.00  0.00           C  
ATOM   4081  O   ARG A 263     152.435 139.546  94.615  1.00  0.00           O  
ATOM   4082  CB  ARG A 263     152.431 136.218  94.636  1.00  0.00           C  
ATOM   4083  CG  ARG A 263     153.227 136.459  95.890  1.00  0.00           C  
ATOM   4084  CD  ARG A 263     153.993 135.249  96.275  1.00  0.00           C  
ATOM   4085  NE  ARG A 263     153.123 134.119  96.522  1.00  0.00           N  
ATOM   4086  CZ  ARG A 263     153.020 133.022  95.752  1.00  0.00           C  
ATOM   4087  NH1 ARG A 263     153.748 132.879  94.673  1.00  0.00           N  
ATOM   4088  NH2 ARG A 263     152.174 132.082  96.107  1.00  0.00           N  
ATOM   4089  H   ARG A 263     150.860 136.024  92.695  1.00  0.00           H  
ATOM   4090  HA  ARG A 263     150.885 137.630  95.000  1.00  0.00           H  
ATOM   4091 1HB  ARG A 263     151.815 135.337  94.804  1.00  0.00           H  
ATOM   4092 2HB  ARG A 263     153.141 135.972  93.849  1.00  0.00           H  
ATOM   4093 1HG  ARG A 263     153.931 137.275  95.727  1.00  0.00           H  
ATOM   4094 2HG  ARG A 263     152.555 136.715  96.710  1.00  0.00           H  
ATOM   4095 1HD  ARG A 263     154.678 134.984  95.475  1.00  0.00           H  
ATOM   4096 2HD  ARG A 263     154.555 135.447  97.182  1.00  0.00           H  
ATOM   4097  HE  ARG A 263     152.518 134.158  97.332  1.00  0.00           H  
ATOM   4098 1HH1 ARG A 263     154.411 133.593  94.404  1.00  0.00           H  
ATOM   4099 2HH1 ARG A 263     153.663 132.043  94.115  1.00  0.00           H  
ATOM   4100 1HH2 ARG A 263     151.616 132.214  96.943  1.00  0.00           H  
ATOM   4101 2HH2 ARG A 263     152.087 131.238  95.559  1.00  0.00           H  
ATOM   4102  N   MET A 264     153.097 138.512  92.732  1.00  0.00           N  
ATOM   4103  CA  MET A 264     153.968 139.584  92.290  1.00  0.00           C  
ATOM   4104  C   MET A 264     153.195 140.841  91.928  1.00  0.00           C  
ATOM   4105  O   MET A 264     153.662 141.951  92.158  1.00  0.00           O  
ATOM   4106  CB  MET A 264     154.800 139.112  91.121  1.00  0.00           C  
ATOM   4107  CG  MET A 264     155.832 138.063  91.489  1.00  0.00           C  
ATOM   4108  SD  MET A 264     156.687 137.407  90.056  1.00  0.00           S  
ATOM   4109  CE  MET A 264     157.626 138.832  89.534  1.00  0.00           C  
ATOM   4110  H   MET A 264     153.028 137.678  92.161  1.00  0.00           H  
ATOM   4111  HA  MET A 264     154.638 139.838  93.110  1.00  0.00           H  
ATOM   4112 1HB  MET A 264     154.151 138.691  90.354  1.00  0.00           H  
ATOM   4113 2HB  MET A 264     155.328 139.956  90.682  1.00  0.00           H  
ATOM   4114 1HG  MET A 264     156.568 138.498  92.161  1.00  0.00           H  
ATOM   4115 2HG  MET A 264     155.343 137.239  92.006  1.00  0.00           H  
ATOM   4116 1HE  MET A 264     158.201 138.583  88.645  1.00  0.00           H  
ATOM   4117 2HE  MET A 264     156.946 139.654  89.308  1.00  0.00           H  
ATOM   4118 3HE  MET A 264     158.305 139.133  90.332  1.00  0.00           H  
ATOM   4119  N   VAL A 265     152.002 140.677  91.389  1.00  0.00           N  
ATOM   4120  CA  VAL A 265     151.166 141.817  91.090  1.00  0.00           C  
ATOM   4121  C   VAL A 265     150.836 142.571  92.350  1.00  0.00           C  
ATOM   4122  O   VAL A 265     150.917 143.798  92.392  1.00  0.00           O  
ATOM   4123  CB  VAL A 265     149.864 141.384  90.408  1.00  0.00           C  
ATOM   4124  CG1 VAL A 265     148.916 142.561  90.321  1.00  0.00           C  
ATOM   4125  CG2 VAL A 265     150.156 140.852  89.016  1.00  0.00           C  
ATOM   4126  H   VAL A 265     151.667 139.749  91.186  1.00  0.00           H  
ATOM   4127  HA  VAL A 265     151.709 142.479  90.418  1.00  0.00           H  
ATOM   4128  HB  VAL A 265     149.381 140.613  91.005  1.00  0.00           H  
ATOM   4129 1HG1 VAL A 265     147.986 142.245  89.847  1.00  0.00           H  
ATOM   4130 2HG1 VAL A 265     148.703 142.931  91.325  1.00  0.00           H  
ATOM   4131 3HG1 VAL A 265     149.374 143.353  89.730  1.00  0.00           H  
ATOM   4132 1HG2 VAL A 265     149.223 140.545  88.542  1.00  0.00           H  
ATOM   4133 2HG2 VAL A 265     150.625 141.632  88.421  1.00  0.00           H  
ATOM   4134 3HG2 VAL A 265     150.825 140.003  89.081  1.00  0.00           H  
ATOM   4135  N   GLU A 266     150.472 141.835  93.384  1.00  0.00           N  
ATOM   4136  CA  GLU A 266     150.072 142.429  94.639  1.00  0.00           C  
ATOM   4137  C   GLU A 266     151.240 142.997  95.450  1.00  0.00           C  
ATOM   4138  O   GLU A 266     151.095 144.031  96.101  1.00  0.00           O  
ATOM   4139  CB  GLU A 266     149.353 141.388  95.487  1.00  0.00           C  
ATOM   4140  CG  GLU A 266     148.011 140.921  94.948  1.00  0.00           C  
ATOM   4141  CD  GLU A 266     146.975 141.996  94.925  1.00  0.00           C  
ATOM   4142  OE1 GLU A 266     147.145 142.974  95.613  1.00  0.00           O  
ATOM   4143  OE2 GLU A 266     145.991 141.828  94.243  1.00  0.00           O  
ATOM   4144  H   GLU A 266     150.426 140.827  93.283  1.00  0.00           H  
ATOM   4145  HA  GLU A 266     149.380 143.245  94.425  1.00  0.00           H  
ATOM   4146 1HB  GLU A 266     149.985 140.508  95.589  1.00  0.00           H  
ATOM   4147 2HB  GLU A 266     149.186 141.789  96.486  1.00  0.00           H  
ATOM   4148 1HG  GLU A 266     148.149 140.551  93.934  1.00  0.00           H  
ATOM   4149 2HG  GLU A 266     147.654 140.095  95.561  1.00  0.00           H  
ATOM   4150  N   PHE A 267     152.385 142.313  95.439  1.00  0.00           N  
ATOM   4151  CA  PHE A 267     153.483 142.703  96.322  1.00  0.00           C  
ATOM   4152  C   PHE A 267     154.757 143.166  95.638  1.00  0.00           C  
ATOM   4153  O   PHE A 267     155.665 143.662  96.304  1.00  0.00           O  
ATOM   4154  CB  PHE A 267     153.780 141.570  97.282  1.00  0.00           C  
ATOM   4155  CG  PHE A 267     152.640 141.342  98.200  1.00  0.00           C  
ATOM   4156  CD1 PHE A 267     151.643 140.455  97.873  1.00  0.00           C  
ATOM   4157  CD2 PHE A 267     152.541 142.049  99.379  1.00  0.00           C  
ATOM   4158  CE1 PHE A 267     150.552 140.294  98.693  1.00  0.00           C  
ATOM   4159  CE2 PHE A 267     151.458 141.882 100.211  1.00  0.00           C  
ATOM   4160  CZ  PHE A 267     150.457 141.006  99.863  1.00  0.00           C  
ATOM   4161  H   PHE A 267     152.470 141.476  94.877  1.00  0.00           H  
ATOM   4162  HA  PHE A 267     153.128 143.538  96.926  1.00  0.00           H  
ATOM   4163 1HB  PHE A 267     153.971 140.650  96.730  1.00  0.00           H  
ATOM   4164 2HB  PHE A 267     154.663 141.801  97.875  1.00  0.00           H  
ATOM   4165  HD1 PHE A 267     151.712 139.894  96.942  1.00  0.00           H  
ATOM   4166  HD2 PHE A 267     153.326 142.758  99.642  1.00  0.00           H  
ATOM   4167  HE1 PHE A 267     149.761 139.601  98.414  1.00  0.00           H  
ATOM   4168  HE2 PHE A 267     151.389 142.450 101.139  1.00  0.00           H  
ATOM   4169  HZ  PHE A 267     149.594 140.877 100.514  1.00  0.00           H  
ATOM   4170  N   GLN A 268     154.838 143.036  94.328  1.00  0.00           N  
ATOM   4171  CA  GLN A 268     156.029 143.489  93.632  1.00  0.00           C  
ATOM   4172  C   GLN A 268     155.702 144.415  92.472  1.00  0.00           C  
ATOM   4173  O   GLN A 268     156.593 144.811  91.720  1.00  0.00           O  
ATOM   4174  CB  GLN A 268     156.854 142.303  93.146  1.00  0.00           C  
ATOM   4175  CG  GLN A 268     157.392 141.438  94.271  1.00  0.00           C  
ATOM   4176  CD  GLN A 268     158.346 140.379  93.782  1.00  0.00           C  
ATOM   4177  OE1 GLN A 268     158.457 140.129  92.581  1.00  0.00           O  
ATOM   4178  NE2 GLN A 268     159.057 139.756  94.714  1.00  0.00           N  
ATOM   4179  H   GLN A 268     154.096 142.611  93.807  1.00  0.00           H  
ATOM   4180  HA  GLN A 268     156.640 144.053  94.337  1.00  0.00           H  
ATOM   4181 1HB  GLN A 268     156.245 141.675  92.497  1.00  0.00           H  
ATOM   4182 2HB  GLN A 268     157.699 142.662  92.559  1.00  0.00           H  
ATOM   4183 1HG  GLN A 268     157.921 142.073  94.982  1.00  0.00           H  
ATOM   4184 2HG  GLN A 268     156.558 140.941  94.764  1.00  0.00           H  
ATOM   4185 1HE2 GLN A 268     159.723 139.050  94.454  1.00  0.00           H  
ATOM   4186 2HE2 GLN A 268     158.938 139.996  95.676  1.00  0.00           H  
ATOM   4187  N   GLY A 269     154.434 144.786  92.341  1.00  0.00           N  
ATOM   4188  CA  GLY A 269     154.029 145.763  91.339  1.00  0.00           C  
ATOM   4189  C   GLY A 269     154.036 145.205  89.921  1.00  0.00           C  
ATOM   4190  O   GLY A 269     154.126 145.963  88.956  1.00  0.00           O  
ATOM   4191  H   GLY A 269     153.736 144.410  92.966  1.00  0.00           H  
ATOM   4192 1HA  GLY A 269     153.030 146.127  91.577  1.00  0.00           H  
ATOM   4193 2HA  GLY A 269     154.695 146.623  91.390  1.00  0.00           H  
ATOM   4194  N   PHE A 270     153.960 143.893  89.792  1.00  0.00           N  
ATOM   4195  CA  PHE A 270     153.969 143.280  88.479  1.00  0.00           C  
ATOM   4196  C   PHE A 270     152.727 143.729  87.717  1.00  0.00           C  
ATOM   4197  O   PHE A 270     151.643 143.827  88.289  1.00  0.00           O  
ATOM   4198  CB  PHE A 270     154.005 141.769  88.608  1.00  0.00           C  
ATOM   4199  CG  PHE A 270     154.340 141.049  87.343  1.00  0.00           C  
ATOM   4200  CD1 PHE A 270     155.660 140.904  86.963  1.00  0.00           C  
ATOM   4201  CD2 PHE A 270     153.356 140.513  86.536  1.00  0.00           C  
ATOM   4202  CE1 PHE A 270     155.995 140.234  85.809  1.00  0.00           C  
ATOM   4203  CE2 PHE A 270     153.687 139.844  85.376  1.00  0.00           C  
ATOM   4204  CZ  PHE A 270     155.010 139.702  85.016  1.00  0.00           C  
ATOM   4205  H   PHE A 270     153.881 143.309  90.612  1.00  0.00           H  
ATOM   4206  HA  PHE A 270     154.855 143.616  87.936  1.00  0.00           H  
ATOM   4207 1HB  PHE A 270     154.740 141.493  89.359  1.00  0.00           H  
ATOM   4208 2HB  PHE A 270     153.037 141.413  88.952  1.00  0.00           H  
ATOM   4209  HD1 PHE A 270     156.444 141.325  87.594  1.00  0.00           H  
ATOM   4210  HD2 PHE A 270     152.310 140.625  86.823  1.00  0.00           H  
ATOM   4211  HE1 PHE A 270     157.042 140.125  85.523  1.00  0.00           H  
ATOM   4212  HE2 PHE A 270     152.904 139.426  84.745  1.00  0.00           H  
ATOM   4213  HZ  PHE A 270     155.277 139.173  84.104  1.00  0.00           H  
ATOM   4214  N   LYS A 271     152.896 144.054  86.444  1.00  0.00           N  
ATOM   4215  CA  LYS A 271     151.794 144.583  85.648  1.00  0.00           C  
ATOM   4216  C   LYS A 271     150.894 143.485  85.099  1.00  0.00           C  
ATOM   4217  O   LYS A 271     151.328 142.351  84.912  1.00  0.00           O  
ATOM   4218  CB  LYS A 271     152.334 145.435  84.514  1.00  0.00           C  
ATOM   4219  CG  LYS A 271     153.049 146.697  84.981  1.00  0.00           C  
ATOM   4220  CD  LYS A 271     153.561 147.519  83.809  1.00  0.00           C  
ATOM   4221  CE  LYS A 271     154.292 148.768  84.285  1.00  0.00           C  
ATOM   4222  NZ  LYS A 271     154.810 149.578  83.151  1.00  0.00           N  
ATOM   4223  H   LYS A 271     153.806 143.941  86.018  1.00  0.00           H  
ATOM   4224  HA  LYS A 271     151.179 145.217  86.292  1.00  0.00           H  
ATOM   4225 1HB  LYS A 271     153.034 144.853  83.916  1.00  0.00           H  
ATOM   4226 2HB  LYS A 271     151.515 145.740  83.863  1.00  0.00           H  
ATOM   4227 1HG  LYS A 271     152.359 147.308  85.567  1.00  0.00           H  
ATOM   4228 2HG  LYS A 271     153.889 146.422  85.617  1.00  0.00           H  
ATOM   4229 1HD  LYS A 271     154.248 146.915  83.211  1.00  0.00           H  
ATOM   4230 2HD  LYS A 271     152.727 147.821  83.176  1.00  0.00           H  
ATOM   4231 1HE  LYS A 271     153.613 149.381  84.874  1.00  0.00           H  
ATOM   4232 2HE  LYS A 271     155.132 148.475  84.918  1.00  0.00           H  
ATOM   4233 1HZ  LYS A 271     155.287 150.394  83.508  1.00  0.00           H  
ATOM   4234 2HZ  LYS A 271     155.456 149.023  82.607  1.00  0.00           H  
ATOM   4235 3HZ  LYS A 271     154.040 149.868  82.565  1.00  0.00           H  
ATOM   4236  N   GLU A 272     149.622 143.825  84.859  1.00  0.00           N  
ATOM   4237  CA  GLU A 272     148.648 142.863  84.338  1.00  0.00           C  
ATOM   4238  C   GLU A 272     149.101 142.274  83.029  1.00  0.00           C  
ATOM   4239  O   GLU A 272     149.356 142.999  82.070  1.00  0.00           O  
ATOM   4240  CB  GLU A 272     147.285 143.516  84.141  1.00  0.00           C  
ATOM   4241  CG  GLU A 272     146.215 142.562  83.619  1.00  0.00           C  
ATOM   4242  CD  GLU A 272     144.883 143.222  83.407  1.00  0.00           C  
ATOM   4243  OE1 GLU A 272     144.763 144.385  83.704  1.00  0.00           O  
ATOM   4244  OE2 GLU A 272     143.984 142.562  82.941  1.00  0.00           O  
ATOM   4245  H   GLU A 272     149.324 144.774  85.041  1.00  0.00           H  
ATOM   4246  HA  GLU A 272     148.544 142.051  85.059  1.00  0.00           H  
ATOM   4247 1HB  GLU A 272     146.937 143.927  85.090  1.00  0.00           H  
ATOM   4248 2HB  GLU A 272     147.374 144.345  83.438  1.00  0.00           H  
ATOM   4249 1HG  GLU A 272     146.551 142.140  82.672  1.00  0.00           H  
ATOM   4250 2HG  GLU A 272     146.098 141.743  84.327  1.00  0.00           H  
ATOM   4251  N   ARG A 273     149.188 140.956  82.984  1.00  0.00           N  
ATOM   4252  CA  ARG A 273     149.650 140.271  81.793  1.00  0.00           C  
ATOM   4253  C   ARG A 273     148.969 138.913  81.605  1.00  0.00           C  
ATOM   4254  O   ARG A 273     148.276 138.424  82.497  1.00  0.00           O  
ATOM   4255  CB  ARG A 273     151.129 140.067  81.851  1.00  0.00           C  
ATOM   4256  CG  ARG A 273     152.004 141.312  81.857  1.00  0.00           C  
ATOM   4257  CD  ARG A 273     151.993 141.989  80.546  1.00  0.00           C  
ATOM   4258  NE  ARG A 273     152.935 143.090  80.501  1.00  0.00           N  
ATOM   4259  CZ  ARG A 273     152.662 144.350  80.886  1.00  0.00           C  
ATOM   4260  NH1 ARG A 273     151.470 144.659  81.346  1.00  0.00           N  
ATOM   4261  NH2 ARG A 273     153.598 145.279  80.795  1.00  0.00           N  
ATOM   4262  H   ARG A 273     148.950 140.418  83.803  1.00  0.00           H  
ATOM   4263  HA  ARG A 273     149.421 140.895  80.930  1.00  0.00           H  
ATOM   4264 1HB  ARG A 273     151.375 139.492  82.742  1.00  0.00           H  
ATOM   4265 2HB  ARG A 273     151.426 139.480  80.986  1.00  0.00           H  
ATOM   4266 1HG  ARG A 273     151.663 142.014  82.606  1.00  0.00           H  
ATOM   4267 2HG  ARG A 273     153.032 141.027  82.080  1.00  0.00           H  
ATOM   4268 1HD  ARG A 273     152.263 141.278  79.767  1.00  0.00           H  
ATOM   4269 2HD  ARG A 273     150.998 142.384  80.346  1.00  0.00           H  
ATOM   4270  HE  ARG A 273     153.864 142.897  80.152  1.00  0.00           H  
ATOM   4271 1HH1 ARG A 273     150.752 143.948  81.424  1.00  0.00           H  
ATOM   4272 2HH1 ARG A 273     151.270 145.606  81.631  1.00  0.00           H  
ATOM   4273 1HH2 ARG A 273     154.514 145.041  80.440  1.00  0.00           H  
ATOM   4274 2HH2 ARG A 273     153.396 146.225  81.079  1.00  0.00           H  
ATOM   4275  N   GLY A 274     149.176 138.311  80.431  1.00  0.00           N  
ATOM   4276  CA  GLY A 274     148.600 137.004  80.108  1.00  0.00           C  
ATOM   4277  C   GLY A 274     149.584 135.845  80.348  1.00  0.00           C  
ATOM   4278  O   GLY A 274     150.494 135.950  81.172  1.00  0.00           O  
ATOM   4279  H   GLY A 274     149.753 138.773  79.741  1.00  0.00           H  
ATOM   4280 1HA  GLY A 274     147.705 136.849  80.709  1.00  0.00           H  
ATOM   4281 2HA  GLY A 274     148.284 136.999  79.066  1.00  0.00           H  
ATOM   4282  N   VAL A 275     149.385 134.753  79.598  1.00  0.00           N  
ATOM   4283  CA  VAL A 275     150.157 133.508  79.728  1.00  0.00           C  
ATOM   4284  C   VAL A 275     151.652 133.686  79.628  1.00  0.00           C  
ATOM   4285  O   VAL A 275     152.399 133.110  80.416  1.00  0.00           O  
ATOM   4286  CB  VAL A 275     149.732 132.508  78.644  1.00  0.00           C  
ATOM   4287  CG1 VAL A 275     150.693 131.332  78.612  1.00  0.00           C  
ATOM   4288  CG2 VAL A 275     148.328 132.027  78.917  1.00  0.00           C  
ATOM   4289  H   VAL A 275     148.629 134.773  78.928  1.00  0.00           H  
ATOM   4290  HA  VAL A 275     149.930 133.073  80.702  1.00  0.00           H  
ATOM   4291  HB  VAL A 275     149.772 132.994  77.670  1.00  0.00           H  
ATOM   4292 1HG1 VAL A 275     150.387 130.633  77.834  1.00  0.00           H  
ATOM   4293 2HG1 VAL A 275     151.700 131.690  78.402  1.00  0.00           H  
ATOM   4294 3HG1 VAL A 275     150.683 130.827  79.575  1.00  0.00           H  
ATOM   4295 1HG2 VAL A 275     148.026 131.326  78.141  1.00  0.00           H  
ATOM   4296 2HG2 VAL A 275     148.293 131.535  79.886  1.00  0.00           H  
ATOM   4297 3HG2 VAL A 275     147.654 132.875  78.923  1.00  0.00           H  
ATOM   4298  N   VAL A 276     152.098 134.442  78.644  1.00  0.00           N  
ATOM   4299  CA  VAL A 276     153.522 134.624  78.466  1.00  0.00           C  
ATOM   4300  C   VAL A 276     154.154 135.092  79.747  1.00  0.00           C  
ATOM   4301  O   VAL A 276     155.075 134.457  80.264  1.00  0.00           O  
ATOM   4302  CB  VAL A 276     153.800 135.647  77.362  1.00  0.00           C  
ATOM   4303  CG1 VAL A 276     155.280 136.000  77.331  1.00  0.00           C  
ATOM   4304  CG2 VAL A 276     153.358 135.080  76.027  1.00  0.00           C  
ATOM   4305  H   VAL A 276     151.449 134.891  78.016  1.00  0.00           H  
ATOM   4306  HA  VAL A 276     153.963 133.671  78.178  1.00  0.00           H  
ATOM   4307  HB  VAL A 276     153.248 136.562  77.573  1.00  0.00           H  
ATOM   4308 1HG1 VAL A 276     155.461 136.738  76.549  1.00  0.00           H  
ATOM   4309 2HG1 VAL A 276     155.579 136.413  78.294  1.00  0.00           H  
ATOM   4310 3HG1 VAL A 276     155.861 135.105  77.123  1.00  0.00           H  
ATOM   4311 1HG2 VAL A 276     153.546 135.811  75.241  1.00  0.00           H  
ATOM   4312 2HG2 VAL A 276     153.918 134.169  75.816  1.00  0.00           H  
ATOM   4313 3HG2 VAL A 276     152.293 134.851  76.063  1.00  0.00           H  
ATOM   4314  N   ALA A 277     153.636 136.174  80.283  1.00  0.00           N  
ATOM   4315  CA  ALA A 277     154.156 136.737  81.495  1.00  0.00           C  
ATOM   4316  C   ALA A 277     153.861 135.883  82.691  1.00  0.00           C  
ATOM   4317  O   ALA A 277     154.598 135.907  83.662  1.00  0.00           O  
ATOM   4318  CB  ALA A 277     153.609 138.070  81.705  1.00  0.00           C  
ATOM   4319  H   ALA A 277     152.864 136.637  79.819  1.00  0.00           H  
ATOM   4320  HA  ALA A 277     155.237 136.807  81.391  1.00  0.00           H  
ATOM   4321 1HB  ALA A 277     154.028 138.504  82.606  1.00  0.00           H  
ATOM   4322 2HB  ALA A 277     153.842 138.706  80.849  1.00  0.00           H  
ATOM   4323 3HB  ALA A 277     152.538 137.971  81.810  1.00  0.00           H  
ATOM   4324  N   GLN A 278     152.776 135.127  82.638  1.00  0.00           N  
ATOM   4325  CA  GLN A 278     152.473 134.216  83.720  1.00  0.00           C  
ATOM   4326  C   GLN A 278     153.684 133.362  84.020  1.00  0.00           C  
ATOM   4327  O   GLN A 278     154.118 133.261  85.171  1.00  0.00           O  
ATOM   4328  CB  GLN A 278     151.305 133.330  83.364  1.00  0.00           C  
ATOM   4329  CG  GLN A 278     150.881 132.427  84.474  1.00  0.00           C  
ATOM   4330  CD  GLN A 278     150.181 133.170  85.572  1.00  0.00           C  
ATOM   4331  OE1 GLN A 278     149.265 133.952  85.310  1.00  0.00           O  
ATOM   4332  NE2 GLN A 278     150.594 132.930  86.809  1.00  0.00           N  
ATOM   4333  H   GLN A 278     152.155 135.176  81.844  1.00  0.00           H  
ATOM   4334  HA  GLN A 278     152.231 134.793  84.610  1.00  0.00           H  
ATOM   4335 1HB  GLN A 278     150.452 133.941  83.072  1.00  0.00           H  
ATOM   4336 2HB  GLN A 278     151.563 132.698  82.520  1.00  0.00           H  
ATOM   4337 1HG  GLN A 278     150.207 131.679  84.076  1.00  0.00           H  
ATOM   4338 2HG  GLN A 278     151.763 131.948  84.896  1.00  0.00           H  
ATOM   4339 1HE2 GLN A 278     150.158 133.391  87.581  1.00  0.00           H  
ATOM   4340 2HE2 GLN A 278     151.340 132.281  86.969  1.00  0.00           H  
ATOM   4341  N   HIS A 279     154.251 132.775  82.970  1.00  0.00           N  
ATOM   4342  CA  HIS A 279     155.429 131.955  83.119  1.00  0.00           C  
ATOM   4343  C   HIS A 279     156.628 132.776  83.546  1.00  0.00           C  
ATOM   4344  O   HIS A 279     157.405 132.345  84.398  1.00  0.00           O  
ATOM   4345  CB  HIS A 279     155.758 131.238  81.824  1.00  0.00           C  
ATOM   4346  CG  HIS A 279     154.840 130.131  81.479  1.00  0.00           C  
ATOM   4347  ND1 HIS A 279     154.568 129.096  82.347  1.00  0.00           N  
ATOM   4348  CD2 HIS A 279     154.174 129.853  80.338  1.00  0.00           C  
ATOM   4349  CE1 HIS A 279     153.778 128.226  81.751  1.00  0.00           C  
ATOM   4350  NE2 HIS A 279     153.523 128.664  80.531  1.00  0.00           N  
ATOM   4351  H   HIS A 279     153.835 132.894  82.052  1.00  0.00           H  
ATOM   4352  HA  HIS A 279     155.254 131.207  83.886  1.00  0.00           H  
ATOM   4353 1HB  HIS A 279     155.754 131.953  81.001  1.00  0.00           H  
ATOM   4354 2HB  HIS A 279     156.759 130.823  81.893  1.00  0.00           H  
ATOM   4355  HD2 HIS A 279     154.171 130.453  79.427  1.00  0.00           H  
ATOM   4356  HE1 HIS A 279     153.396 127.305  82.191  1.00  0.00           H  
ATOM   4357  HE2 HIS A 279     152.944 128.200  79.845  1.00  0.00           H  
ATOM   4358  N   VAL A 280     156.758 133.969  82.979  1.00  0.00           N  
ATOM   4359  CA  VAL A 280     157.857 134.852  83.332  1.00  0.00           C  
ATOM   4360  C   VAL A 280     157.862 135.165  84.802  1.00  0.00           C  
ATOM   4361  O   VAL A 280     158.907 135.105  85.446  1.00  0.00           O  
ATOM   4362  CB  VAL A 280     157.771 136.156  82.544  1.00  0.00           C  
ATOM   4363  CG1 VAL A 280     158.760 137.163  83.086  1.00  0.00           C  
ATOM   4364  CG2 VAL A 280     158.045 135.876  81.078  1.00  0.00           C  
ATOM   4365  H   VAL A 280     156.098 134.260  82.265  1.00  0.00           H  
ATOM   4366  HA  VAL A 280     158.792 134.354  83.077  1.00  0.00           H  
ATOM   4367  HB  VAL A 280     156.781 136.580  82.663  1.00  0.00           H  
ATOM   4368 1HG1 VAL A 280     158.679 138.092  82.522  1.00  0.00           H  
ATOM   4369 2HG1 VAL A 280     158.542 137.357  84.136  1.00  0.00           H  
ATOM   4370 3HG1 VAL A 280     159.769 136.773  82.992  1.00  0.00           H  
ATOM   4371 1HG2 VAL A 280     157.975 136.804  80.511  1.00  0.00           H  
ATOM   4372 2HG2 VAL A 280     159.045 135.458  80.970  1.00  0.00           H  
ATOM   4373 3HG2 VAL A 280     157.315 135.164  80.700  1.00  0.00           H  
ATOM   4374  N   ALA A 281     156.698 135.493  85.331  1.00  0.00           N  
ATOM   4375  CA  ALA A 281     156.553 135.823  86.727  1.00  0.00           C  
ATOM   4376  C   ALA A 281     157.037 134.691  87.592  1.00  0.00           C  
ATOM   4377  O   ALA A 281     157.788 134.912  88.543  1.00  0.00           O  
ATOM   4378  CB  ALA A 281     155.109 136.143  87.037  1.00  0.00           C  
ATOM   4379  H   ALA A 281     155.889 135.526  84.741  1.00  0.00           H  
ATOM   4380  HA  ALA A 281     157.168 136.697  86.939  1.00  0.00           H  
ATOM   4381 1HB  ALA A 281     155.013 136.410  88.088  1.00  0.00           H  
ATOM   4382 2HB  ALA A 281     154.781 136.978  86.419  1.00  0.00           H  
ATOM   4383 3HB  ALA A 281     154.489 135.272  86.828  1.00  0.00           H  
ATOM   4384  N   ARG A 282     156.616 133.477  87.273  1.00  0.00           N  
ATOM   4385  CA  ARG A 282     157.086 132.322  88.011  1.00  0.00           C  
ATOM   4386  C   ARG A 282     158.580 132.237  88.034  1.00  0.00           C  
ATOM   4387  O   ARG A 282     159.181 132.035  89.089  1.00  0.00           O  
ATOM   4388  CB  ARG A 282     156.550 131.062  87.434  1.00  0.00           C  
ATOM   4389  CG  ARG A 282     156.922 129.839  88.222  1.00  0.00           C  
ATOM   4390  CD  ARG A 282     156.307 128.649  87.657  1.00  0.00           C  
ATOM   4391  NE  ARG A 282     154.874 128.793  87.592  1.00  0.00           N  
ATOM   4392  CZ  ARG A 282     154.198 129.009  86.454  1.00  0.00           C  
ATOM   4393  NH1 ARG A 282     154.860 129.099  85.321  1.00  0.00           N  
ATOM   4394  NH2 ARG A 282     152.888 129.122  86.482  1.00  0.00           N  
ATOM   4395  H   ARG A 282     155.965 133.352  86.502  1.00  0.00           H  
ATOM   4396  HA  ARG A 282     156.740 132.405  89.034  1.00  0.00           H  
ATOM   4397 1HB  ARG A 282     155.463 131.112  87.383  1.00  0.00           H  
ATOM   4398 2HB  ARG A 282     156.923 130.932  86.418  1.00  0.00           H  
ATOM   4399 1HG  ARG A 282     158.004 129.709  88.213  1.00  0.00           H  
ATOM   4400 2HG  ARG A 282     156.575 129.955  89.246  1.00  0.00           H  
ATOM   4401 1HD  ARG A 282     156.683 128.487  86.649  1.00  0.00           H  
ATOM   4402 2HD  ARG A 282     156.537 127.785  88.279  1.00  0.00           H  
ATOM   4403  HE  ARG A 282     154.349 128.724  88.452  1.00  0.00           H  
ATOM   4404 1HH1 ARG A 282     155.865 129.009  85.318  1.00  0.00           H  
ATOM   4405 2HH1 ARG A 282     154.375 129.234  84.442  1.00  0.00           H  
ATOM   4406 1HH2 ARG A 282     152.394 129.045  87.358  1.00  0.00           H  
ATOM   4407 2HH2 ARG A 282     152.375 129.269  85.623  1.00  0.00           H  
ATOM   4408  N   ALA A 283     159.193 132.392  86.873  1.00  0.00           N  
ATOM   4409  CA  ALA A 283     160.632 132.325  86.783  1.00  0.00           C  
ATOM   4410  C   ALA A 283     161.272 133.368  87.678  1.00  0.00           C  
ATOM   4411  O   ALA A 283     162.162 133.055  88.465  1.00  0.00           O  
ATOM   4412  CB  ALA A 283     161.077 132.509  85.340  1.00  0.00           C  
ATOM   4413  H   ALA A 283     158.647 132.548  86.033  1.00  0.00           H  
ATOM   4414  HA  ALA A 283     160.948 131.343  87.131  1.00  0.00           H  
ATOM   4415 1HB  ALA A 283     162.160 132.424  85.279  1.00  0.00           H  
ATOM   4416 2HB  ALA A 283     160.619 131.739  84.718  1.00  0.00           H  
ATOM   4417 3HB  ALA A 283     160.769 133.490  84.985  1.00  0.00           H  
ATOM   4418  N   LEU A 284     160.773 134.596  87.607  1.00  0.00           N  
ATOM   4419  CA  LEU A 284     161.314 135.692  88.395  1.00  0.00           C  
ATOM   4420  C   LEU A 284     161.202 135.446  89.883  1.00  0.00           C  
ATOM   4421  O   LEU A 284     162.105 135.795  90.646  1.00  0.00           O  
ATOM   4422  CB  LEU A 284     160.596 136.981  88.046  1.00  0.00           C  
ATOM   4423  CG  LEU A 284     160.888 137.536  86.664  1.00  0.00           C  
ATOM   4424  CD1 LEU A 284     159.955 138.698  86.380  1.00  0.00           C  
ATOM   4425  CD2 LEU A 284     162.336 137.978  86.609  1.00  0.00           C  
ATOM   4426  H   LEU A 284     160.021 134.785  86.960  1.00  0.00           H  
ATOM   4427  HA  LEU A 284     162.368 135.802  88.147  1.00  0.00           H  
ATOM   4428 1HB  LEU A 284     159.523 136.810  88.116  1.00  0.00           H  
ATOM   4429 2HB  LEU A 284     160.870 137.741  88.777  1.00  0.00           H  
ATOM   4430  HG  LEU A 284     160.713 136.767  85.913  1.00  0.00           H  
ATOM   4431 1HD1 LEU A 284     160.160 139.096  85.386  1.00  0.00           H  
ATOM   4432 2HD1 LEU A 284     158.922 138.354  86.426  1.00  0.00           H  
ATOM   4433 3HD1 LEU A 284     160.111 139.480  87.123  1.00  0.00           H  
ATOM   4434 1HD2 LEU A 284     162.556 138.377  85.618  1.00  0.00           H  
ATOM   4435 2HD2 LEU A 284     162.509 138.751  87.358  1.00  0.00           H  
ATOM   4436 3HD2 LEU A 284     162.986 137.126  86.810  1.00  0.00           H  
ATOM   4437  N   GLU A 285     160.113 134.819  90.297  1.00  0.00           N  
ATOM   4438  CA  GLU A 285     159.903 134.535  91.701  1.00  0.00           C  
ATOM   4439  C   GLU A 285     161.021 133.703  92.314  1.00  0.00           C  
ATOM   4440  O   GLU A 285     161.248 133.775  93.521  1.00  0.00           O  
ATOM   4441  CB  GLU A 285     158.575 133.857  91.927  1.00  0.00           C  
ATOM   4442  CG  GLU A 285     158.271 133.652  93.397  1.00  0.00           C  
ATOM   4443  CD  GLU A 285     156.863 133.256  93.661  1.00  0.00           C  
ATOM   4444  OE1 GLU A 285     156.030 134.125  93.729  1.00  0.00           O  
ATOM   4445  OE2 GLU A 285     156.605 132.084  93.793  1.00  0.00           O  
ATOM   4446  H   GLU A 285     159.396 134.567  89.629  1.00  0.00           H  
ATOM   4447  HA  GLU A 285     159.878 135.489  92.230  1.00  0.00           H  
ATOM   4448 1HB  GLU A 285     157.776 134.458  91.494  1.00  0.00           H  
ATOM   4449 2HB  GLU A 285     158.566 132.885  91.436  1.00  0.00           H  
ATOM   4450 1HG  GLU A 285     158.931 132.878  93.787  1.00  0.00           H  
ATOM   4451 2HG  GLU A 285     158.488 134.576  93.932  1.00  0.00           H  
ATOM   4452  N   MET A 286     161.704 132.891  91.505  1.00  0.00           N  
ATOM   4453  CA  MET A 286     162.798 132.083  92.014  1.00  0.00           C  
ATOM   4454  C   MET A 286     163.905 132.961  92.559  1.00  0.00           C  
ATOM   4455  O   MET A 286     164.581 132.593  93.521  1.00  0.00           O  
ATOM   4456  CB  MET A 286     163.338 131.176  90.929  1.00  0.00           C  
ATOM   4457  CG  MET A 286     162.385 130.085  90.513  1.00  0.00           C  
ATOM   4458  SD  MET A 286     163.020 129.087  89.162  1.00  0.00           S  
ATOM   4459  CE  MET A 286     164.296 128.158  89.999  1.00  0.00           C  
ATOM   4460  H   MET A 286     161.496 132.865  90.513  1.00  0.00           H  
ATOM   4461  HA  MET A 286     162.425 131.472  92.835  1.00  0.00           H  
ATOM   4462 1HB  MET A 286     163.584 131.764  90.048  1.00  0.00           H  
ATOM   4463 2HB  MET A 286     164.257 130.702  91.275  1.00  0.00           H  
ATOM   4464 1HG  MET A 286     162.191 129.433  91.363  1.00  0.00           H  
ATOM   4465 2HG  MET A 286     161.441 130.529  90.200  1.00  0.00           H  
ATOM   4466 1HE  MET A 286     164.785 127.490  89.288  1.00  0.00           H  
ATOM   4467 2HE  MET A 286     165.032 128.844  90.418  1.00  0.00           H  
ATOM   4468 3HE  MET A 286     163.851 127.569  90.801  1.00  0.00           H  
ATOM   4469  N   LYS A 287     164.092 134.129  91.946  1.00  0.00           N  
ATOM   4470  CA  LYS A 287     165.086 135.062  92.412  1.00  0.00           C  
ATOM   4471  C   LYS A 287     164.707 135.549  93.781  1.00  0.00           C  
ATOM   4472  O   LYS A 287     165.541 135.599  94.687  1.00  0.00           O  
ATOM   4473  CB  LYS A 287     165.201 136.256  91.468  1.00  0.00           C  
ATOM   4474  CG  LYS A 287     165.817 135.965  90.115  1.00  0.00           C  
ATOM   4475  CD  LYS A 287     165.865 137.235  89.279  1.00  0.00           C  
ATOM   4476  CE  LYS A 287     166.559 137.018  87.949  1.00  0.00           C  
ATOM   4477  NZ  LYS A 287     166.574 138.265  87.125  1.00  0.00           N  
ATOM   4478  H   LYS A 287     163.503 134.391  91.168  1.00  0.00           H  
ATOM   4479  HA  LYS A 287     166.049 134.557  92.480  1.00  0.00           H  
ATOM   4480 1HB  LYS A 287     164.216 136.684  91.299  1.00  0.00           H  
ATOM   4481 2HB  LYS A 287     165.810 137.028  91.941  1.00  0.00           H  
ATOM   4482 1HG  LYS A 287     166.828 135.583  90.247  1.00  0.00           H  
ATOM   4483 2HG  LYS A 287     165.225 135.212  89.595  1.00  0.00           H  
ATOM   4484 1HD  LYS A 287     164.849 137.586  89.092  1.00  0.00           H  
ATOM   4485 2HD  LYS A 287     166.399 138.008  89.831  1.00  0.00           H  
ATOM   4486 1HE  LYS A 287     167.586 136.699  88.125  1.00  0.00           H  
ATOM   4487 2HE  LYS A 287     166.045 136.237  87.396  1.00  0.00           H  
ATOM   4488 1HZ  LYS A 287     167.041 138.086  86.247  1.00  0.00           H  
ATOM   4489 2HZ  LYS A 287     165.625 138.561  86.946  1.00  0.00           H  
ATOM   4490 3HZ  LYS A 287     167.064 138.992  87.625  1.00  0.00           H  
ATOM   4491  N   THR A 288     163.429 135.883  93.938  1.00  0.00           N  
ATOM   4492  CA  THR A 288     162.912 136.352  95.211  1.00  0.00           C  
ATOM   4493  C   THR A 288     163.084 135.306  96.288  1.00  0.00           C  
ATOM   4494  O   THR A 288     163.505 135.612  97.406  1.00  0.00           O  
ATOM   4495  CB  THR A 288     161.431 136.727  95.107  1.00  0.00           C  
ATOM   4496  OG1 THR A 288     161.268 137.807  94.179  1.00  0.00           O  
ATOM   4497  CG2 THR A 288     160.899 137.140  96.461  1.00  0.00           C  
ATOM   4498  H   THR A 288     162.807 135.824  93.133  1.00  0.00           H  
ATOM   4499  HA  THR A 288     163.473 137.236  95.510  1.00  0.00           H  
ATOM   4500  HB  THR A 288     160.864 135.869  94.749  1.00  0.00           H  
ATOM   4501  HG1 THR A 288     161.600 137.540  93.317  1.00  0.00           H  
ATOM   4502 1HG2 THR A 288     159.844 137.400  96.373  1.00  0.00           H  
ATOM   4503 2HG2 THR A 288     161.013 136.315  97.163  1.00  0.00           H  
ATOM   4504 3HG2 THR A 288     161.457 138.003  96.821  1.00  0.00           H  
ATOM   4505  N   ALA A 289     162.766 134.067  95.949  1.00  0.00           N  
ATOM   4506  CA  ALA A 289     162.873 132.982  96.891  1.00  0.00           C  
ATOM   4507  C   ALA A 289     164.283 132.860  97.432  1.00  0.00           C  
ATOM   4508  O   ALA A 289     164.475 132.805  98.646  1.00  0.00           O  
ATOM   4509  CB  ALA A 289     162.445 131.689  96.238  1.00  0.00           C  
ATOM   4510  H   ALA A 289     162.410 133.879  95.022  1.00  0.00           H  
ATOM   4511  HA  ALA A 289     162.208 133.194  97.729  1.00  0.00           H  
ATOM   4512 1HB  ALA A 289     162.501 130.879  96.964  1.00  0.00           H  
ATOM   4513 2HB  ALA A 289     161.420 131.785  95.881  1.00  0.00           H  
ATOM   4514 3HB  ALA A 289     163.103 131.471  95.399  1.00  0.00           H  
ATOM   4515  N   LEU A 290     165.273 132.848  96.540  1.00  0.00           N  
ATOM   4516  CA  LEU A 290     166.661 132.740  96.970  1.00  0.00           C  
ATOM   4517  C   LEU A 290     167.089 133.893  97.818  1.00  0.00           C  
ATOM   4518  O   LEU A 290     167.758 133.708  98.830  1.00  0.00           O  
ATOM   4519  CB  LEU A 290     167.589 132.673  95.782  1.00  0.00           C  
ATOM   4520  CG  LEU A 290     167.559 131.397  94.987  1.00  0.00           C  
ATOM   4521  CD1 LEU A 290     168.402 131.584  93.757  1.00  0.00           C  
ATOM   4522  CD2 LEU A 290     168.092 130.266  95.838  1.00  0.00           C  
ATOM   4523  H   LEU A 290     165.059 132.894  95.549  1.00  0.00           H  
ATOM   4524  HA  LEU A 290     166.768 131.826  97.553  1.00  0.00           H  
ATOM   4525 1HB  LEU A 290     167.340 133.488  95.104  1.00  0.00           H  
ATOM   4526 2HB  LEU A 290     168.611 132.819  96.132  1.00  0.00           H  
ATOM   4527  HG  LEU A 290     166.538 131.177  94.674  1.00  0.00           H  
ATOM   4528 1HD1 LEU A 290     168.386 130.673  93.178  1.00  0.00           H  
ATOM   4529 2HD1 LEU A 290     168.001 132.403  93.160  1.00  0.00           H  
ATOM   4530 3HD1 LEU A 290     169.425 131.811  94.049  1.00  0.00           H  
ATOM   4531 1HD2 LEU A 290     168.080 129.340  95.262  1.00  0.00           H  
ATOM   4532 2HD2 LEU A 290     169.115 130.490  96.142  1.00  0.00           H  
ATOM   4533 3HD2 LEU A 290     167.467 130.151  96.723  1.00  0.00           H  
ATOM   4534  N   SER A 291     166.706 135.096  97.418  1.00  0.00           N  
ATOM   4535  CA  SER A 291     167.088 136.274  98.160  1.00  0.00           C  
ATOM   4536  C   SER A 291     166.734 136.128  99.615  1.00  0.00           C  
ATOM   4537  O   SER A 291     167.575 136.335 100.493  1.00  0.00           O  
ATOM   4538  CB  SER A 291     166.407 137.497  97.590  1.00  0.00           C  
ATOM   4539  OG  SER A 291     166.751 138.646  98.316  1.00  0.00           O  
ATOM   4540  H   SER A 291     166.159 135.198  96.571  1.00  0.00           H  
ATOM   4541  HA  SER A 291     168.167 136.402  98.079  1.00  0.00           H  
ATOM   4542 1HB  SER A 291     166.700 137.622  96.547  1.00  0.00           H  
ATOM   4543 2HB  SER A 291     165.328 137.360  97.612  1.00  0.00           H  
ATOM   4544  HG  SER A 291     166.433 138.498  99.210  1.00  0.00           H  
ATOM   4545  N   ARG A 292     165.494 135.758  99.873  1.00  0.00           N  
ATOM   4546  CA  ARG A 292     165.018 135.626 101.227  1.00  0.00           C  
ATOM   4547  C   ARG A 292     165.633 134.441 101.934  1.00  0.00           C  
ATOM   4548  O   ARG A 292     165.990 134.534 103.104  1.00  0.00           O  
ATOM   4549  CB  ARG A 292     163.528 135.491 101.241  1.00  0.00           C  
ATOM   4550  CG  ARG A 292     162.914 135.393 102.617  1.00  0.00           C  
ATOM   4551  CD  ARG A 292     163.157 136.620 103.419  1.00  0.00           C  
ATOM   4552  NE  ARG A 292     162.480 136.550 104.694  1.00  0.00           N  
ATOM   4553  CZ  ARG A 292     162.736 137.328 105.758  1.00  0.00           C  
ATOM   4554  NH1 ARG A 292     163.657 138.263 105.692  1.00  0.00           N  
ATOM   4555  NH2 ARG A 292     162.054 137.144 106.878  1.00  0.00           N  
ATOM   4556  H   ARG A 292     164.853 135.593  99.102  1.00  0.00           H  
ATOM   4557  HA  ARG A 292     165.286 136.532 101.773  1.00  0.00           H  
ATOM   4558 1HB  ARG A 292     163.086 136.351 100.744  1.00  0.00           H  
ATOM   4559 2HB  ARG A 292     163.235 134.602 100.682  1.00  0.00           H  
ATOM   4560 1HG  ARG A 292     161.837 135.250 102.528  1.00  0.00           H  
ATOM   4561 2HG  ARG A 292     163.349 134.547 103.147  1.00  0.00           H  
ATOM   4562 1HD  ARG A 292     164.224 136.733 103.604  1.00  0.00           H  
ATOM   4563 2HD  ARG A 292     162.785 137.491 102.880  1.00  0.00           H  
ATOM   4564  HE  ARG A 292     161.744 135.865 104.788  1.00  0.00           H  
ATOM   4565 1HH1 ARG A 292     164.184 138.402 104.836  1.00  0.00           H  
ATOM   4566 2HH1 ARG A 292     163.848 138.843 106.495  1.00  0.00           H  
ATOM   4567 1HH2 ARG A 292     161.355 136.405 106.929  1.00  0.00           H  
ATOM   4568 2HH2 ARG A 292     162.240 137.721 107.683  1.00  0.00           H  
ATOM   4569  N   ALA A 293     165.759 133.324 101.233  1.00  0.00           N  
ATOM   4570  CA  ALA A 293     166.312 132.124 101.831  1.00  0.00           C  
ATOM   4571  C   ALA A 293     167.723 132.364 102.337  1.00  0.00           C  
ATOM   4572  O   ALA A 293     168.057 131.994 103.467  1.00  0.00           O  
ATOM   4573  CB  ALA A 293     166.305 130.993 100.827  1.00  0.00           C  
ATOM   4574  H   ALA A 293     165.447 133.294 100.271  1.00  0.00           H  
ATOM   4575  HA  ALA A 293     165.690 131.850 102.682  1.00  0.00           H  
ATOM   4576 1HB  ALA A 293     166.698 130.090 101.295  1.00  0.00           H  
ATOM   4577 2HB  ALA A 293     165.288 130.812 100.489  1.00  0.00           H  
ATOM   4578 3HB  ALA A 293     166.926 131.260  99.975  1.00  0.00           H  
ATOM   4579  N   ILE A 294     168.548 132.999 101.513  1.00  0.00           N  
ATOM   4580  CA  ILE A 294     169.913 133.297 101.896  1.00  0.00           C  
ATOM   4581  C   ILE A 294     169.941 134.210 103.082  1.00  0.00           C  
ATOM   4582  O   ILE A 294     170.682 133.976 104.037  1.00  0.00           O  
ATOM   4583  CB  ILE A 294     170.685 133.932 100.744  1.00  0.00           C  
ATOM   4584  CG1 ILE A 294     170.880 132.914  99.626  1.00  0.00           C  
ATOM   4585  CG2 ILE A 294     172.022 134.448 101.239  1.00  0.00           C  
ATOM   4586  CD1 ILE A 294     171.372 133.508  98.333  1.00  0.00           C  
ATOM   4587  H   ILE A 294     168.222 133.277 100.600  1.00  0.00           H  
ATOM   4588  HA  ILE A 294     170.407 132.367 102.171  1.00  0.00           H  
ATOM   4589  HB  ILE A 294     170.109 134.761 100.331  1.00  0.00           H  
ATOM   4590 1HG1 ILE A 294     171.596 132.161  99.951  1.00  0.00           H  
ATOM   4591 2HG1 ILE A 294     169.932 132.415  99.429  1.00  0.00           H  
ATOM   4592 1HG2 ILE A 294     172.563 134.906 100.412  1.00  0.00           H  
ATOM   4593 2HG2 ILE A 294     171.859 135.188 102.021  1.00  0.00           H  
ATOM   4594 3HG2 ILE A 294     172.606 133.619 101.640  1.00  0.00           H  
ATOM   4595 1HD1 ILE A 294     171.485 132.718  97.590  1.00  0.00           H  
ATOM   4596 2HD1 ILE A 294     170.653 134.244  97.974  1.00  0.00           H  
ATOM   4597 3HD1 ILE A 294     172.334 133.990  98.498  1.00  0.00           H  
ATOM   4598  N   GLU A 295     169.121 135.252 103.034  1.00  0.00           N  
ATOM   4599  CA  GLU A 295     169.015 136.189 104.125  1.00  0.00           C  
ATOM   4600  C   GLU A 295     168.729 135.481 105.434  1.00  0.00           C  
ATOM   4601  O   GLU A 295     169.378 135.745 106.442  1.00  0.00           O  
ATOM   4602  CB  GLU A 295     167.917 137.198 103.845  1.00  0.00           C  
ATOM   4603  CG  GLU A 295     167.775 138.276 104.898  1.00  0.00           C  
ATOM   4604  CD  GLU A 295     166.634 139.208 104.618  1.00  0.00           C  
ATOM   4605  OE1 GLU A 295     165.759 138.837 103.870  1.00  0.00           O  
ATOM   4606  OE2 GLU A 295     166.629 140.291 105.151  1.00  0.00           O  
ATOM   4607  H   GLU A 295     168.551 135.405 102.207  1.00  0.00           H  
ATOM   4608  HA  GLU A 295     169.965 136.718 104.223  1.00  0.00           H  
ATOM   4609 1HB  GLU A 295     168.107 137.686 102.889  1.00  0.00           H  
ATOM   4610 2HB  GLU A 295     166.961 136.684 103.766  1.00  0.00           H  
ATOM   4611 1HG  GLU A 295     167.617 137.806 105.869  1.00  0.00           H  
ATOM   4612 2HG  GLU A 295     168.702 138.847 104.948  1.00  0.00           H  
ATOM   4613  N   ILE A 296     167.750 134.582 105.417  1.00  0.00           N  
ATOM   4614  CA  ILE A 296     167.366 133.874 106.618  1.00  0.00           C  
ATOM   4615  C   ILE A 296     168.507 133.088 107.189  1.00  0.00           C  
ATOM   4616  O   ILE A 296     168.737 133.123 108.393  1.00  0.00           O  
ATOM   4617  CB  ILE A 296     166.211 132.940 106.369  1.00  0.00           C  
ATOM   4618  CG1 ILE A 296     164.956 133.733 106.060  1.00  0.00           C  
ATOM   4619  CG2 ILE A 296     165.999 132.080 107.597  1.00  0.00           C  
ATOM   4620  CD1 ILE A 296     163.846 132.888 105.506  1.00  0.00           C  
ATOM   4621  H   ILE A 296     167.246 134.409 104.558  1.00  0.00           H  
ATOM   4622  HA  ILE A 296     167.054 134.605 107.362  1.00  0.00           H  
ATOM   4623  HB  ILE A 296     166.419 132.307 105.508  1.00  0.00           H  
ATOM   4624 1HG1 ILE A 296     164.601 134.215 106.970  1.00  0.00           H  
ATOM   4625 2HG1 ILE A 296     165.190 134.513 105.338  1.00  0.00           H  
ATOM   4626 1HG2 ILE A 296     165.161 131.413 107.433  1.00  0.00           H  
ATOM   4627 2HG2 ILE A 296     166.898 131.498 107.795  1.00  0.00           H  
ATOM   4628 3HG2 ILE A 296     165.786 132.720 108.453  1.00  0.00           H  
ATOM   4629 1HD1 ILE A 296     162.980 133.515 105.304  1.00  0.00           H  
ATOM   4630 2HD1 ILE A 296     164.175 132.415 104.581  1.00  0.00           H  
ATOM   4631 3HD1 ILE A 296     163.577 132.121 106.231  1.00  0.00           H  
ATOM   4632  N   LEU A 297     169.245 132.383 106.338  1.00  0.00           N  
ATOM   4633  CA  LEU A 297     170.397 131.641 106.823  1.00  0.00           C  
ATOM   4634  C   LEU A 297     171.390 132.570 107.473  1.00  0.00           C  
ATOM   4635  O   LEU A 297     171.923 132.271 108.539  1.00  0.00           O  
ATOM   4636  CB  LEU A 297     171.070 130.884 105.692  1.00  0.00           C  
ATOM   4637  CG  LEU A 297     170.315 129.673 105.173  1.00  0.00           C  
ATOM   4638  CD1 LEU A 297     171.002 129.150 103.935  1.00  0.00           C  
ATOM   4639  CD2 LEU A 297     170.288 128.612 106.255  1.00  0.00           C  
ATOM   4640  H   LEU A 297     169.003 132.358 105.352  1.00  0.00           H  
ATOM   4641  HA  LEU A 297     170.056 130.925 107.569  1.00  0.00           H  
ATOM   4642 1HB  LEU A 297     171.217 131.565 104.856  1.00  0.00           H  
ATOM   4643 2HB  LEU A 297     172.047 130.544 106.034  1.00  0.00           H  
ATOM   4644  HG  LEU A 297     169.298 129.958 104.905  1.00  0.00           H  
ATOM   4645 1HD1 LEU A 297     170.461 128.283 103.555  1.00  0.00           H  
ATOM   4646 2HD1 LEU A 297     171.022 129.929 103.177  1.00  0.00           H  
ATOM   4647 3HD1 LEU A 297     172.019 128.861 104.185  1.00  0.00           H  
ATOM   4648 1HD2 LEU A 297     169.755 127.735 105.891  1.00  0.00           H  
ATOM   4649 2HD2 LEU A 297     171.310 128.332 106.515  1.00  0.00           H  
ATOM   4650 3HD2 LEU A 297     169.784 129.005 107.138  1.00  0.00           H  
ATOM   4651  N   ASP A 298     171.570 133.741 106.885  1.00  0.00           N  
ATOM   4652  CA  ASP A 298     172.453 134.730 107.454  1.00  0.00           C  
ATOM   4653  C   ASP A 298     171.962 135.178 108.827  1.00  0.00           C  
ATOM   4654  O   ASP A 298     172.765 135.463 109.714  1.00  0.00           O  
ATOM   4655  CB  ASP A 298     172.577 135.934 106.533  1.00  0.00           C  
ATOM   4656  CG  ASP A 298     173.728 136.842 106.915  1.00  0.00           C  
ATOM   4657  OD1 ASP A 298     174.852 136.409 106.821  1.00  0.00           O  
ATOM   4658  OD2 ASP A 298     173.480 137.960 107.297  1.00  0.00           O  
ATOM   4659  H   ASP A 298     171.110 133.937 106.005  1.00  0.00           H  
ATOM   4660  HA  ASP A 298     173.439 134.283 107.575  1.00  0.00           H  
ATOM   4661 1HB  ASP A 298     172.715 135.600 105.506  1.00  0.00           H  
ATOM   4662 2HB  ASP A 298     171.657 136.515 106.568  1.00  0.00           H  
ATOM   4663  N   GLU A 299     170.645 135.222 109.012  1.00  0.00           N  
ATOM   4664  CA  GLU A 299     170.074 135.637 110.286  1.00  0.00           C  
ATOM   4665  C   GLU A 299     169.606 134.464 111.149  1.00  0.00           C  
ATOM   4666  O   GLU A 299     168.847 134.660 112.098  1.00  0.00           O  
ATOM   4667  CB  GLU A 299     168.896 136.576 110.051  1.00  0.00           C  
ATOM   4668  CG  GLU A 299     169.255 137.881 109.360  1.00  0.00           C  
ATOM   4669  CD  GLU A 299     168.081 138.810 109.226  1.00  0.00           C  
ATOM   4670  OE1 GLU A 299     167.005 138.439 109.631  1.00  0.00           O  
ATOM   4671  OE2 GLU A 299     168.261 139.897 108.729  1.00  0.00           O  
ATOM   4672  H   GLU A 299     170.025 135.007 108.239  1.00  0.00           H  
ATOM   4673  HA  GLU A 299     170.841 136.177 110.841  1.00  0.00           H  
ATOM   4674 1HB  GLU A 299     168.147 136.071 109.441  1.00  0.00           H  
ATOM   4675 2HB  GLU A 299     168.431 136.821 111.005  1.00  0.00           H  
ATOM   4676 1HG  GLU A 299     170.037 138.381 109.932  1.00  0.00           H  
ATOM   4677 2HG  GLU A 299     169.652 137.659 108.370  1.00  0.00           H  
ATOM   4678  N   LEU A 300     170.032 133.251 110.819  1.00  0.00           N  
ATOM   4679  CA  LEU A 300     169.571 132.087 111.556  1.00  0.00           C  
ATOM   4680  C   LEU A 300     170.352 131.877 112.837  1.00  0.00           C  
ATOM   4681  O   LEU A 300     171.561 131.641 112.809  1.00  0.00           O  
ATOM   4682  CB  LEU A 300     169.675 130.838 110.692  1.00  0.00           C  
ATOM   4683  CG  LEU A 300     169.200 129.550 111.358  1.00  0.00           C  
ATOM   4684  CD1 LEU A 300     167.711 129.664 111.658  1.00  0.00           C  
ATOM   4685  CD2 LEU A 300     169.490 128.371 110.443  1.00  0.00           C  
ATOM   4686  H   LEU A 300     170.669 133.121 110.043  1.00  0.00           H  
ATOM   4687  HA  LEU A 300     168.525 132.240 111.817  1.00  0.00           H  
ATOM   4688 1HB  LEU A 300     169.080 130.987 109.793  1.00  0.00           H  
ATOM   4689 2HB  LEU A 300     170.715 130.701 110.398  1.00  0.00           H  
ATOM   4690  HG  LEU A 300     169.724 129.413 112.304  1.00  0.00           H  
ATOM   4691 1HD1 LEU A 300     167.367 128.751 112.145  1.00  0.00           H  
ATOM   4692 2HD1 LEU A 300     167.537 130.513 112.319  1.00  0.00           H  
ATOM   4693 3HD1 LEU A 300     167.162 129.808 110.728  1.00  0.00           H  
ATOM   4694 1HD2 LEU A 300     169.153 127.450 110.919  1.00  0.00           H  
ATOM   4695 2HD2 LEU A 300     168.962 128.505 109.498  1.00  0.00           H  
ATOM   4696 3HD2 LEU A 300     170.562 128.311 110.254  1.00  0.00           H  
ATOM   4697  N   ASP A 301     169.648 131.940 113.965  1.00  0.00           N  
ATOM   4698  CA  ASP A 301     170.252 131.698 115.271  1.00  0.00           C  
ATOM   4699  C   ASP A 301     170.187 130.226 115.652  1.00  0.00           C  
ATOM   4700  O   ASP A 301     169.192 129.760 116.207  1.00  0.00           O  
ATOM   4701  CB  ASP A 301     169.573 132.525 116.346  1.00  0.00           C  
ATOM   4702  CG  ASP A 301     170.220 132.336 117.708  1.00  0.00           C  
ATOM   4703  OD1 ASP A 301     171.009 131.428 117.848  1.00  0.00           O  
ATOM   4704  OD2 ASP A 301     169.919 133.095 118.598  1.00  0.00           O  
ATOM   4705  H   ASP A 301     168.661 132.153 113.915  1.00  0.00           H  
ATOM   4706  HA  ASP A 301     171.301 131.989 115.225  1.00  0.00           H  
ATOM   4707 1HB  ASP A 301     169.619 133.582 116.078  1.00  0.00           H  
ATOM   4708 2HB  ASP A 301     168.521 132.248 116.414  1.00  0.00           H  
ATOM   4709  N   THR A 302     171.270 129.509 115.389  1.00  0.00           N  
ATOM   4710  CA  THR A 302     171.344 128.076 115.630  1.00  0.00           C  
ATOM   4711  C   THR A 302     171.391 127.686 117.103  1.00  0.00           C  
ATOM   4712  O   THR A 302     171.269 126.509 117.435  1.00  0.00           O  
ATOM   4713  CB  THR A 302     172.565 127.499 114.931  1.00  0.00           C  
ATOM   4714  OG1 THR A 302     173.748 128.163 115.405  1.00  0.00           O  
ATOM   4715  CG2 THR A 302     172.431 127.696 113.446  1.00  0.00           C  
ATOM   4716  H   THR A 302     172.066 129.974 114.974  1.00  0.00           H  
ATOM   4717  HA  THR A 302     170.456 127.616 115.193  1.00  0.00           H  
ATOM   4718  HB  THR A 302     172.649 126.438 115.153  1.00  0.00           H  
ATOM   4719  HG1 THR A 302     174.445 128.113 114.736  1.00  0.00           H  
ATOM   4720 1HG2 THR A 302     173.309 127.289 112.944  1.00  0.00           H  
ATOM   4721 2HG2 THR A 302     171.538 127.185 113.089  1.00  0.00           H  
ATOM   4722 3HG2 THR A 302     172.348 128.759 113.235  1.00  0.00           H  
ATOM   4723  N   SER A 303     171.584 128.656 117.991  1.00  0.00           N  
ATOM   4724  CA  SER A 303     171.627 128.363 119.418  1.00  0.00           C  
ATOM   4725  C   SER A 303     170.247 128.486 120.055  1.00  0.00           C  
ATOM   4726  O   SER A 303     170.053 128.105 121.209  1.00  0.00           O  
ATOM   4727  CB  SER A 303     172.598 129.290 120.119  1.00  0.00           C  
ATOM   4728  OG  SER A 303     172.115 130.605 120.145  1.00  0.00           O  
ATOM   4729  H   SER A 303     171.675 129.620 117.686  1.00  0.00           H  
ATOM   4730  HA  SER A 303     171.971 127.335 119.548  1.00  0.00           H  
ATOM   4731 1HB  SER A 303     172.764 128.941 121.138  1.00  0.00           H  
ATOM   4732 2HB  SER A 303     173.556 129.263 119.604  1.00  0.00           H  
ATOM   4733  HG  SER A 303     171.814 130.801 119.250  1.00  0.00           H  
ATOM   4734  N   ALA A 304     169.294 129.038 119.310  1.00  0.00           N  
ATOM   4735  CA  ALA A 304     167.945 129.238 119.820  1.00  0.00           C  
ATOM   4736  C   ALA A 304     167.100 127.969 119.674  1.00  0.00           C  
ATOM   4737  O   ALA A 304     167.381 127.125 118.824  1.00  0.00           O  
ATOM   4738  CB  ALA A 304     167.292 130.394 119.092  1.00  0.00           C  
ATOM   4739  H   ALA A 304     169.494 129.326 118.361  1.00  0.00           H  
ATOM   4740  HA  ALA A 304     168.017 129.482 120.881  1.00  0.00           H  
ATOM   4741 1HB  ALA A 304     166.291 130.562 119.487  1.00  0.00           H  
ATOM   4742 2HB  ALA A 304     167.891 131.294 119.229  1.00  0.00           H  
ATOM   4743 3HB  ALA A 304     167.230 130.160 118.034  1.00  0.00           H  
ATOM   4744  N   PRO A 305     166.075 127.823 120.522  1.00  0.00           N  
ATOM   4745  CA  PRO A 305     165.089 126.750 120.583  1.00  0.00           C  
ATOM   4746  C   PRO A 305     164.061 126.903 119.480  1.00  0.00           C  
ATOM   4747  O   PRO A 305     163.777 128.014 119.036  1.00  0.00           O  
ATOM   4748  CB  PRO A 305     164.476 126.901 121.975  1.00  0.00           C  
ATOM   4749  CG  PRO A 305     164.667 128.333 122.310  1.00  0.00           C  
ATOM   4750  CD  PRO A 305     166.009 128.668 121.728  1.00  0.00           C  
ATOM   4751  HA  PRO A 305     165.607 125.783 120.484  1.00  0.00           H  
ATOM   4752 1HB  PRO A 305     163.417 126.607 121.954  1.00  0.00           H  
ATOM   4753 2HB  PRO A 305     164.982 126.228 122.683  1.00  0.00           H  
ATOM   4754 1HG  PRO A 305     163.853 128.936 121.878  1.00  0.00           H  
ATOM   4755 2HG  PRO A 305     164.626 128.478 123.399  1.00  0.00           H  
ATOM   4756 1HD  PRO A 305     166.043 129.732 121.458  1.00  0.00           H  
ATOM   4757 2HD  PRO A 305     166.816 128.396 122.424  1.00  0.00           H  
ATOM   4758  N   VAL A 306     163.505 125.784 119.038  1.00  0.00           N  
ATOM   4759  CA  VAL A 306     162.517 125.793 117.972  1.00  0.00           C  
ATOM   4760  C   VAL A 306     161.290 124.983 118.344  1.00  0.00           C  
ATOM   4761  O   VAL A 306     160.523 124.573 117.481  1.00  0.00           O  
ATOM   4762  CB  VAL A 306     163.111 125.217 116.699  1.00  0.00           C  
ATOM   4763  CG1 VAL A 306     164.256 126.078 116.206  1.00  0.00           C  
ATOM   4764  CG2 VAL A 306     163.572 123.809 116.963  1.00  0.00           C  
ATOM   4765  H   VAL A 306     163.780 124.903 119.447  1.00  0.00           H  
ATOM   4766  HA  VAL A 306     162.219 126.820 117.785  1.00  0.00           H  
ATOM   4767  HB  VAL A 306     162.348 125.211 115.920  1.00  0.00           H  
ATOM   4768 1HG1 VAL A 306     164.658 125.656 115.290  1.00  0.00           H  
ATOM   4769 2HG1 VAL A 306     163.897 127.086 116.016  1.00  0.00           H  
ATOM   4770 3HG1 VAL A 306     165.040 126.109 116.961  1.00  0.00           H  
ATOM   4771 1HG2 VAL A 306     163.975 123.393 116.049  1.00  0.00           H  
ATOM   4772 2HG2 VAL A 306     164.344 123.813 117.735  1.00  0.00           H  
ATOM   4773 3HG2 VAL A 306     162.730 123.204 117.297  1.00  0.00           H  
ATOM   4774  N   ARG A 307     161.126 124.709 119.625  1.00  0.00           N  
ATOM   4775  CA  ARG A 307     160.008 123.902 120.076  1.00  0.00           C  
ATOM   4776  C   ARG A 307     159.235 124.590 121.171  1.00  0.00           C  
ATOM   4777  O   ARG A 307     159.577 124.467 122.348  1.00  0.00           O  
ATOM   4778  CB  ARG A 307     160.490 122.556 120.599  1.00  0.00           C  
ATOM   4779  CG  ARG A 307     161.132 121.638 119.574  1.00  0.00           C  
ATOM   4780  CD  ARG A 307     161.617 120.381 120.207  1.00  0.00           C  
ATOM   4781  NE  ARG A 307     162.707 120.632 121.141  1.00  0.00           N  
ATOM   4782  CZ  ARG A 307     164.015 120.705 120.804  1.00  0.00           C  
ATOM   4783  NH1 ARG A 307     164.397 120.500 119.562  1.00  0.00           N  
ATOM   4784  NH2 ARG A 307     164.917 120.981 121.730  1.00  0.00           N  
ATOM   4785  H   ARG A 307     161.782 125.066 120.299  1.00  0.00           H  
ATOM   4786  HA  ARG A 307     159.339 123.735 119.237  1.00  0.00           H  
ATOM   4787 1HB  ARG A 307     161.218 122.717 121.393  1.00  0.00           H  
ATOM   4788 2HB  ARG A 307     159.649 122.017 121.035  1.00  0.00           H  
ATOM   4789 1HG  ARG A 307     160.400 121.378 118.811  1.00  0.00           H  
ATOM   4790 2HG  ARG A 307     161.981 122.139 119.111  1.00  0.00           H  
ATOM   4791 1HD  ARG A 307     160.800 119.913 120.755  1.00  0.00           H  
ATOM   4792 2HD  ARG A 307     161.973 119.698 119.443  1.00  0.00           H  
ATOM   4793  HE  ARG A 307     162.464 120.793 122.109  1.00  0.00           H  
ATOM   4794 1HH1 ARG A 307     163.721 120.258 118.849  1.00  0.00           H  
ATOM   4795 2HH1 ARG A 307     165.378 120.565 119.314  1.00  0.00           H  
ATOM   4796 1HH2 ARG A 307     164.629 121.136 122.687  1.00  0.00           H  
ATOM   4797 2HH2 ARG A 307     165.894 121.032 121.482  1.00  0.00           H  
ATOM   4798  N   ALA A 308     158.203 125.324 120.800  1.00  0.00           N  
ATOM   4799  CA  ALA A 308     157.365 125.960 121.785  1.00  0.00           C  
ATOM   4800  C   ALA A 308     156.638 124.906 122.597  1.00  0.00           C  
ATOM   4801  O   ALA A 308     156.234 123.876 122.066  1.00  0.00           O  
ATOM   4802  CB  ALA A 308     156.369 126.885 121.119  1.00  0.00           C  
ATOM   4803  H   ALA A 308     157.968 125.416 119.817  1.00  0.00           H  
ATOM   4804  HA  ALA A 308     157.995 126.526 122.463  1.00  0.00           H  
ATOM   4805 1HB  ALA A 308     155.749 127.360 121.879  1.00  0.00           H  
ATOM   4806 2HB  ALA A 308     156.899 127.648 120.557  1.00  0.00           H  
ATOM   4807 3HB  ALA A 308     155.738 126.311 120.443  1.00  0.00           H  
ATOM   4808  N   ASP A 309     156.478 125.159 123.886  1.00  0.00           N  
ATOM   4809  CA  ASP A 309     155.716 124.266 124.736  1.00  0.00           C  
ATOM   4810  C   ASP A 309     154.258 124.619 124.632  1.00  0.00           C  
ATOM   4811  O   ASP A 309     153.904 125.796 124.605  1.00  0.00           O  
ATOM   4812  CB  ASP A 309     156.183 124.351 126.183  1.00  0.00           C  
ATOM   4813  CG  ASP A 309     157.558 123.739 126.392  1.00  0.00           C  
ATOM   4814  OD1 ASP A 309     157.961 122.941 125.579  1.00  0.00           O  
ATOM   4815  OD2 ASP A 309     158.191 124.070 127.366  1.00  0.00           O  
ATOM   4816  H   ASP A 309     156.860 126.009 124.275  1.00  0.00           H  
ATOM   4817  HA  ASP A 309     155.845 123.244 124.384  1.00  0.00           H  
ATOM   4818 1HB  ASP A 309     156.214 125.395 126.495  1.00  0.00           H  
ATOM   4819 2HB  ASP A 309     155.471 123.837 126.828  1.00  0.00           H  
ATOM   4820  N   PHE A 310     153.413 123.617 124.513  1.00  0.00           N  
ATOM   4821  CA  PHE A 310     152.019 123.871 124.232  1.00  0.00           C  
ATOM   4822  C   PHE A 310     151.142 122.783 124.803  1.00  0.00           C  
ATOM   4823  O   PHE A 310     151.612 121.688 125.111  1.00  0.00           O  
ATOM   4824  CB  PHE A 310     151.823 123.975 122.729  1.00  0.00           C  
ATOM   4825  CG  PHE A 310     152.093 122.700 121.995  1.00  0.00           C  
ATOM   4826  CD1 PHE A 310     151.056 121.934 121.507  1.00  0.00           C  
ATOM   4827  CD2 PHE A 310     153.382 122.243 121.832  1.00  0.00           C  
ATOM   4828  CE1 PHE A 310     151.298 120.744 120.854  1.00  0.00           C  
ATOM   4829  CE2 PHE A 310     153.635 121.053 121.187  1.00  0.00           C  
ATOM   4830  CZ  PHE A 310     152.589 120.301 120.694  1.00  0.00           C  
ATOM   4831  H   PHE A 310     153.746 122.667 124.584  1.00  0.00           H  
ATOM   4832  HA  PHE A 310     151.739 124.818 124.692  1.00  0.00           H  
ATOM   4833 1HB  PHE A 310     150.798 124.274 122.521  1.00  0.00           H  
ATOM   4834 2HB  PHE A 310     152.479 124.746 122.328  1.00  0.00           H  
ATOM   4835  HD1 PHE A 310     150.034 122.286 121.633  1.00  0.00           H  
ATOM   4836  HD2 PHE A 310     154.203 122.831 122.227  1.00  0.00           H  
ATOM   4837  HE1 PHE A 310     150.466 120.154 120.469  1.00  0.00           H  
ATOM   4838  HE2 PHE A 310     154.661 120.704 121.065  1.00  0.00           H  
ATOM   4839  HZ  PHE A 310     152.785 119.361 120.181  1.00  0.00           H  
ATOM   4840  N   ASP A 311     149.867 123.090 124.961  1.00  0.00           N  
ATOM   4841  CA  ASP A 311     148.922 122.139 125.513  1.00  0.00           C  
ATOM   4842  C   ASP A 311     148.347 121.245 124.429  1.00  0.00           C  
ATOM   4843  O   ASP A 311     148.765 121.296 123.284  1.00  0.00           O  
ATOM   4844  CB  ASP A 311     147.804 122.875 126.245  1.00  0.00           C  
ATOM   4845  CG  ASP A 311     146.939 123.704 125.312  1.00  0.00           C  
ATOM   4846  OD1 ASP A 311     147.035 123.518 124.126  1.00  0.00           O  
ATOM   4847  OD2 ASP A 311     146.197 124.527 125.798  1.00  0.00           O  
ATOM   4848  H   ASP A 311     149.543 124.008 124.693  1.00  0.00           H  
ATOM   4849  HA  ASP A 311     149.449 121.506 126.226  1.00  0.00           H  
ATOM   4850 1HB  ASP A 311     147.170 122.160 126.767  1.00  0.00           H  
ATOM   4851 2HB  ASP A 311     148.236 123.537 126.997  1.00  0.00           H  
ATOM   4852  N   GLU A 312     147.378 120.438 124.794  1.00  0.00           N  
ATOM   4853  CA  GLU A 312     146.770 119.522 123.855  1.00  0.00           C  
ATOM   4854  C   GLU A 312     145.443 120.063 123.370  1.00  0.00           C  
ATOM   4855  O   GLU A 312     145.395 120.833 122.412  1.00  0.00           O  
ATOM   4856  CB  GLU A 312     146.590 118.144 124.492  1.00  0.00           C  
ATOM   4857  CG  GLU A 312     147.889 117.394 124.738  1.00  0.00           C  
ATOM   4858  CD  GLU A 312     147.678 116.074 125.426  1.00  0.00           C  
ATOM   4859  OE1 GLU A 312     146.573 115.809 125.835  1.00  0.00           O  
ATOM   4860  OE2 GLU A 312     148.623 115.330 125.542  1.00  0.00           O  
ATOM   4861  H   GLU A 312     147.062 120.446 125.750  1.00  0.00           H  
ATOM   4862  HA  GLU A 312     147.428 119.416 122.993  1.00  0.00           H  
ATOM   4863 1HB  GLU A 312     146.089 118.248 125.455  1.00  0.00           H  
ATOM   4864 2HB  GLU A 312     145.959 117.524 123.856  1.00  0.00           H  
ATOM   4865 1HG  GLU A 312     148.381 117.217 123.782  1.00  0.00           H  
ATOM   4866 2HG  GLU A 312     148.549 118.015 125.345  1.00  0.00           H  
ATOM   4867  N   ARG A 313     144.367 119.622 123.999  1.00  0.00           N  
ATOM   4868  CA  ARG A 313     143.042 120.061 123.646  1.00  0.00           C  
ATOM   4869  C   ARG A 313     142.945 121.555 123.542  1.00  0.00           C  
ATOM   4870  O   ARG A 313     143.537 122.283 124.336  1.00  0.00           O  
ATOM   4871  CB  ARG A 313     142.053 119.580 124.680  1.00  0.00           C  
ATOM   4872  CG  ARG A 313     142.229 120.206 126.046  1.00  0.00           C  
ATOM   4873  CD  ARG A 313     141.374 119.555 127.065  1.00  0.00           C  
ATOM   4874  NE  ARG A 313     141.544 120.155 128.373  1.00  0.00           N  
ATOM   4875  CZ  ARG A 313     142.541 119.852 129.227  1.00  0.00           C  
ATOM   4876  NH1 ARG A 313     143.445 118.958 128.892  1.00  0.00           N  
ATOM   4877  NH2 ARG A 313     142.609 120.453 130.403  1.00  0.00           N  
ATOM   4878  H   ARG A 313     144.471 118.976 124.766  1.00  0.00           H  
ATOM   4879  HA  ARG A 313     142.787 119.640 122.680  1.00  0.00           H  
ATOM   4880 1HB  ARG A 313     141.040 119.792 124.347  1.00  0.00           H  
ATOM   4881 2HB  ARG A 313     142.143 118.499 124.797  1.00  0.00           H  
ATOM   4882 1HG  ARG A 313     143.268 120.109 126.361  1.00  0.00           H  
ATOM   4883 2HG  ARG A 313     141.962 121.263 126.000  1.00  0.00           H  
ATOM   4884 1HD  ARG A 313     140.327 119.651 126.777  1.00  0.00           H  
ATOM   4885 2HD  ARG A 313     141.636 118.500 127.136  1.00  0.00           H  
ATOM   4886  HE  ARG A 313     140.867 120.848 128.666  1.00  0.00           H  
ATOM   4887 1HH1 ARG A 313     143.391 118.496 127.994  1.00  0.00           H  
ATOM   4888 2HH1 ARG A 313     144.191 118.729 129.532  1.00  0.00           H  
ATOM   4889 1HH2 ARG A 313     141.914 121.138 130.660  1.00  0.00           H  
ATOM   4890 2HH2 ARG A 313     143.356 120.225 131.042  1.00  0.00           H  
ATOM   4891  N   GLY A 314     142.163 122.009 122.582  1.00  0.00           N  
ATOM   4892  CA  GLY A 314     141.945 123.421 122.386  1.00  0.00           C  
ATOM   4893  C   GLY A 314     140.640 123.836 123.004  1.00  0.00           C  
ATOM   4894  O   GLY A 314     140.097 123.133 123.857  1.00  0.00           O  
ATOM   4895  H   GLY A 314     141.708 121.354 121.964  1.00  0.00           H  
ATOM   4896 1HA  GLY A 314     142.764 123.986 122.835  1.00  0.00           H  
ATOM   4897 2HA  GLY A 314     141.941 123.647 121.322  1.00  0.00           H  
ATOM   4898  N   THR A 315     140.127 124.970 122.567  1.00  0.00           N  
ATOM   4899  CA  THR A 315     138.883 125.489 123.096  1.00  0.00           C  
ATOM   4900  C   THR A 315     137.843 125.649 122.013  1.00  0.00           C  
ATOM   4901  O   THR A 315     136.901 126.425 122.162  1.00  0.00           O  
ATOM   4902  CB  THR A 315     139.099 126.847 123.779  1.00  0.00           C  
ATOM   4903  OG1 THR A 315     139.645 127.774 122.832  1.00  0.00           O  
ATOM   4904  CG2 THR A 315     140.054 126.708 124.950  1.00  0.00           C  
ATOM   4905  H   THR A 315     140.621 125.497 121.861  1.00  0.00           H  
ATOM   4906  HA  THR A 315     138.496 124.786 123.835  1.00  0.00           H  
ATOM   4907  HB  THR A 315     138.144 127.230 124.139  1.00  0.00           H  
ATOM   4908  HG1 THR A 315     139.813 128.613 123.268  1.00  0.00           H  
ATOM   4909 1HG2 THR A 315     140.195 127.682 125.419  1.00  0.00           H  
ATOM   4910 2HG2 THR A 315     139.639 126.011 125.678  1.00  0.00           H  
ATOM   4911 3HG2 THR A 315     141.013 126.335 124.595  1.00  0.00           H  
ATOM   4912  N   GLY A 316     138.023 124.942 120.901  1.00  0.00           N  
ATOM   4913  CA  GLY A 316     137.095 125.054 119.795  1.00  0.00           C  
ATOM   4914  C   GLY A 316     137.385 126.281 118.941  1.00  0.00           C  
ATOM   4915  O   GLY A 316     136.565 126.679 118.115  1.00  0.00           O  
ATOM   4916  H   GLY A 316     138.806 124.303 120.819  1.00  0.00           H  
ATOM   4917 1HA  GLY A 316     137.156 124.157 119.179  1.00  0.00           H  
ATOM   4918 2HA  GLY A 316     136.077 125.107 120.180  1.00  0.00           H  
ATOM   4919  N   LYS A 317     138.542 126.894 119.151  1.00  0.00           N  
ATOM   4920  CA  LYS A 317     138.925 128.048 118.368  1.00  0.00           C  
ATOM   4921  C   LYS A 317     139.288 127.652 116.965  1.00  0.00           C  
ATOM   4922  O   LYS A 317     140.090 126.745 116.758  1.00  0.00           O  
ATOM   4923  CB  LYS A 317     140.091 128.775 119.016  1.00  0.00           C  
ATOM   4924  CG  LYS A 317     140.556 130.006 118.253  1.00  0.00           C  
ATOM   4925  CD  LYS A 317     141.616 130.767 119.029  1.00  0.00           C  
ATOM   4926  CE  LYS A 317     142.139 131.951 118.236  1.00  0.00           C  
ATOM   4927  NZ  LYS A 317     143.062 132.792 119.044  1.00  0.00           N  
ATOM   4928  H   LYS A 317     139.178 126.541 119.849  1.00  0.00           H  
ATOM   4929  HA  LYS A 317     138.074 128.731 118.315  1.00  0.00           H  
ATOM   4930 1HB  LYS A 317     139.814 129.085 120.023  1.00  0.00           H  
ATOM   4931 2HB  LYS A 317     140.940 128.095 119.104  1.00  0.00           H  
ATOM   4932 1HG  LYS A 317     140.970 129.703 117.291  1.00  0.00           H  
ATOM   4933 2HG  LYS A 317     139.706 130.664 118.072  1.00  0.00           H  
ATOM   4934 1HD  LYS A 317     141.193 131.127 119.968  1.00  0.00           H  
ATOM   4935 2HD  LYS A 317     142.448 130.101 119.259  1.00  0.00           H  
ATOM   4936 1HE  LYS A 317     142.674 131.587 117.359  1.00  0.00           H  
ATOM   4937 2HE  LYS A 317     141.304 132.566 117.902  1.00  0.00           H  
ATOM   4938 1HZ  LYS A 317     143.396 133.562 118.485  1.00  0.00           H
[truncated: 851,650 more chars]
