# Supplementary material for: Automated structure refinement of macromolecular assemblies from cryo-EM maps using Rosetta
Source: eLife. 2016 Sep 26;5:e17219. doi: 10.7554/eLife.17219 (PMC5115868; doi:10.7554/eLife.17219)
Supplement: Supplementary file 2. — Structure refinement of Frh using Rosetta involves three steps: (1) refinement of the asymmetric unit without ligands present, (2) local refinement of the asymmetric unit with the ligands present, and (3) local refinement the full symmetric complex with ligands present. The package includes three folders, one for each of the three steps with the command lines and input files necessary to run Frh structure refinement. DOI: http://dx.doi.org/10.7554/eLife.17219.020 [file elife-17219-supp2.gz › Wang-DiMaio-2016-Suppl-Data-2/Step3-refine_full_symm_complex/symm_def.txt]

symmetry_name 4ci0ABC_rA_idx1_BIOUNIT_pseudo12fold
E = 2*VRT_0_base + 1*(VRT_0_base:VRT_1_base) + 1*(VRT_0_base:VRT_2_base) + 1*(VRT_0_base:VRT_3_base) + 1*(VRT_0_base:VRT_4_base) + 1*(VRT_0_base:VRT_5_base) + 1*(VRT_0_base:VRT_6_base) + 1*(VRT_0_base:VRT_7_base) + 1*(VRT_0_base:VRT_8_base) + 1*(VRT_0_base:VRT_9_base) + 1*(VRT_0_base:VRT_10_base) + 1*(VRT_0_base:VRT_11_base)
anchor_residue COM
virtual_coordinates_start
xyz VRT_0 1.000000,0.000000,0.000000 0.000000,1.000000,0.000000 162.065317,110.819237,102.945358
xyz VRT_0_base 1.000000,0.000000,0.000000 0.000000,1.000000,0.000000 162.065317,110.819237,102.945358
xyz VRT_1 -0.999999,-0.001365,-0.000964 -0.001365,0.334641,0.942345 133.294166,93.009682,128.127186
xyz VRT_1_base -0.999999,-0.001365,-0.000964 -0.001365,0.334641,0.942345 133.294166,93.009682,128.127186
xyz VRT_2 -0.001853,0.577462,-0.816415 0.577462,-0.665918,-0.472324 162.980088,202.792479,169.117906
xyz VRT_2_base -0.001853,0.577462,-0.816415 0.577462,-0.665918,-0.472324 162.980088,202.792479,169.117906
xyz VRT_3 0.001851,-0.576098,0.817379 -0.576098,-0.668724,-0.470020 132.190194,186.143969,192.652694
xyz VRT_3_base 0.001851,-0.576098,0.817379 -0.576098,-0.668724,-0.470020 132.190194,186.143969,192.652694
xyz VRT_4 -0.500000,0.866025,-0.000191 -0.866025,-0.500000,0.001281 172.735412,179.340008,102.894869
xyz VRT_4_base -0.500000,0.866025,-0.000191 -0.866025,-0.500000,0.001281 172.735412,179.340008,102.894869
xyz VRT_5 -0.500000,-0.866025,0.001014 0.866025,-0.499999,0.000805 108.059545,154.320256,102.929959
xyz VRT_5_base -0.500000,-0.866025,0.001014 0.866025,-0.499999,0.000805 108.059545,154.320256,102.929959
xyz VRT_6 0.501180,-0.865343,-0.000773 -0.288172,-0.167743,0.942772 202.569888,163.348670,128.059454
xyz VRT_6_base 0.501180,-0.865343,-0.000773 -0.288172,-0.167743,0.942772 202.569888,163.348670,128.059454
xyz VRT_7 0.501179,-0.288172,-0.815951 -0.865343,-0.167742,-0.472275 187.240712,107.626077,169.177393
xyz VRT_7_base 0.501179,-0.288172,-0.815951 -0.865343,-0.167742,-0.472275 187.240712,107.626077,169.177393
xyz VRT_8 0.498818,0.290313,0.816639 0.866705,-0.164933,-0.470766 122.530828,115.877415,192.703946
xyz VRT_8_base 0.498818,0.290313,0.816639 0.866705,-0.164933,-0.470766 122.530828,115.877415,192.703946
xyz VRT_9 0.498818,0.866705,-0.001978 0.290312,-0.164933,0.942611 107.016826,188.173660,128.068120
xyz VRT_9_base 0.498818,0.866705,-0.001978 0.290312,-0.164933,0.942611 107.016826,188.173660,128.068120
xyz VRT_10 -0.499998,-0.290993,-0.815675 0.287492,0.832675,-0.473286 92.693785,134.199142,169.184791
xyz VRT_10_base -0.499998,-0.290993,-0.815675 0.287492,0.832675,-0.473286 92.693785,134.199142,169.184791
xyz VRT_11 -0.499998,0.287492,0.816915 -0.290993,0.832675,-0.471143 188.212960,142.645403,192.667489
xyz VRT_11_base -0.499998,0.287492,0.816915 -0.290993,0.832675,-0.471143 188.212960,142.645403,192.667489
virtual_coordinates_stop
connect_virtual JUMP_0_to_subunit VRT_0_base SUBUNIT
connect_virtual JUMP_1_to_subunit VRT_1_base SUBUNIT
connect_virtual JUMP_2_to_subunit VRT_2_base SUBUNIT
connect_virtual JUMP_3_to_subunit VRT_3_base SUBUNIT
connect_virtual JUMP_4_to_subunit VRT_4_base SUBUNIT
connect_virtual JUMP_5_to_subunit VRT_5_base SUBUNIT
connect_virtual JUMP_6_to_subunit VRT_6_base SUBUNIT
connect_virtual JUMP_7_to_subunit VRT_7_base SUBUNIT
connect_virtual JUMP_8_to_subunit VRT_8_base SUBUNIT
connect_virtual JUMP_9_to_subunit VRT_9_base SUBUNIT
connect_virtual JUMP_10_to_subunit VRT_10_base SUBUNIT
connect_virtual JUMP_11_to_subunit VRT_11_base SUBUNIT
connect_virtual JUMP_0_to_com VRT_0 VRT_0_base
connect_virtual JUMP_1_to_com VRT_1 VRT_1_base
connect_virtual JUMP_2_to_com VRT_2 VRT_2_base
connect_virtual JUMP_3_to_com VRT_3 VRT_3_base
connect_virtual JUMP_4_to_com VRT_4 VRT_4_base
connect_virtual JUMP_5_to_com VRT_5 VRT_5_base
connect_virtual JUMP_6_to_com VRT_6 VRT_6_base
connect_virtual JUMP_7_to_com VRT_7 VRT_7_base
connect_virtual JUMP_8_to_com VRT_8 VRT_8_base
connect_virtual JUMP_9_to_com VRT_9 VRT_9_base
connect_virtual JUMP_10_to_com VRT_10 VRT_10_base
connect_virtual JUMP_11_to_com VRT_11 VRT_11_base
connect_virtual JUMP_1 VRT_0 VRT_1
connect_virtual JUMP_2 VRT_0 VRT_2
connect_virtual JUMP_3 VRT_0 VRT_3
connect_virtual JUMP_4 VRT_0 VRT_4
connect_virtual JUMP_5 VRT_0 VRT_5
connect_virtual JUMP_6 VRT_0 VRT_6
connect_virtual JUMP_7 VRT_0 VRT_7
connect_virtual JUMP_8 VRT_0 VRT_8
connect_virtual JUMP_9 VRT_0 VRT_9
connect_virtual JUMP_10 VRT_0 VRT_10
connect_virtual JUMP_11 VRT_0 VRT_11
set_dof JUMP_0_to_com x y z
set_dof JUMP_0_to_subunit angle_x angle_y angle_z
set_jump_group JUMPGROUP1  JUMP_0_to_subunit JUMP_1_to_subunit JUMP_2_to_subunit JUMP_3_to_subunit JUMP_4_to_subunit JUMP_5_to_subunit JUMP_6_to_subunit JUMP_7_to_subunit JUMP_8_to_subunit JUMP_9_to_subunit JUMP_10_to_subunit JUMP_11_to_subunit
set_jump_group JUMPGROUP2  JUMP_0_to_com JUMP_1_to_com JUMP_2_to_com JUMP_3_to_com JUMP_4_to_com JUMP_5_to_com JUMP_6_to_com JUMP_7_to_com JUMP_8_to_com JUMP_9_to_com JUMP_10_to_com JUMP_11_to_com
