# Supplementary material for: Automated structure refinement of macromolecular assemblies from cryo-EM maps using Rosetta
Source: eLife. 2016 Sep 26;5:e17219. doi: 10.7554/eLife.17219 (PMC5115868; doi:10.7554/eLife.17219)
Supplement: Supplementary file 2. — Structure refinement of Frh using Rosetta involves three steps: (1) refinement of the asymmetric unit without ligands present, (2) local refinement of the asymmetric unit with the ligands present, and (3) local refinement the full symmetric complex with ligands present. The package includes three folders, one for each of the three steps with the command lines and input files necessary to run Frh structure refinement. DOI: http://dx.doi.org/10.7554/eLife.17219.020 [file elife-17219-supp2.gz › Wang-DiMaio-2016-Suppl-Data-2/Step1-refine_asymm_unit/refine.xml]

<dock_design>
    <TASKOPERATIONS>
    </TASKOPERATIONS>
    <SCOREFXNS>
        <cen weights=score4_smooth symmetric=0>
            <Reweight scoretype=elec_dens_fast weight=25.6/>
			<Reweight scoretype=hbond_sr_bb weight=1.0/>
            <Set scale_sc_dens_byres="R:0.66,K:0.66,E:0.66,D:0.66,M:0.66,C:0.71,Q:0.71,H:0.71,N:0.71,T:0.71,S:0.71,Y:0.78,W:0.78,A:0.78,F:0.78,P:0.78,I:0.78,L:0.78,V:0.78"/>
        </cen>
        <dens weights=talaris2013 symmetric=0>
            <Reweight scoretype=dslf_fa13 weight=0/>
            <Reweight scoretype=cart_bonded_length weight=0.5/>
            <Reweight scoretype=cart_bonded_torsion weight=0.5/>
            <Reweight scoretype=cart_bonded_angle weight=1.0/>
            <Reweight scoretype=pro_close weight=0.0/>
            <Reweight scoretype=elec_dens_fast weight=40/>
            <Reweight scoretype=rama weight=0.0/>
            <Reweight scoretype=rama_prepro weight=0.25/>
            <Set scale_sc_dens_byres="R:0.66,K:0.66,E:0.66,D:0.66,M:0.66,C:0.71,Q:0.71,H:0.71,N:0.71,T:0.71,S:0.71,Y:0.78,W:0.78,A:0.78,F:0.78,P:0.78,I:0.78,L:0.78,V:0.78"/>
        </dens>
        <fasampler weights="soft_rep" symmetric=0>
            <Reweight scoretype=dslf_fa13 weight=0/>
            <Reweight scoretype=cart_bonded_length weight=0.5/>
            <Reweight scoretype=cart_bonded_torsion weight=0.5/>
            <Reweight scoretype=cart_bonded_angle weight=1.0/>
			<Reweight scoretype=elec_dens_fast weight=40/>
            <Reweight scoretype=rama weight=0.0/>
            <Reweight scoretype=rama_prepro weight=0.25/>
            <Set scale_sc_dens_byres="R:0.66,K:0.66,E:0.66,D:0.66,M:0.66,C:0.71,Q:0.71,H:0.71,N:0.71,T:0.71,S:0.71,Y:0.78,W:0.78,A:0.78,F:0.78,P:0.78,I:0.78,L:0.78,V:0.78"/>
		</fasampler>
        <censampler weights="score4_smooth" symmetric=0>
            <Reweight scoretype=cart_bonded_length weight=0.1/>
            <Reweight scoretype=cart_bonded_torsion weight=0.1/>
            <Reweight scoretype=cart_bonded_angle weight=0.2/>
			<Reweight scoretype=elec_dens_fast weight=20.0/>
			<Reweight scoretype=hbond_sr_bb weight=1.0/>
            <Set scale_sc_dens_byres="R:0.66,K:0.66,E:0.66,D:0.66,M:0.66,C:0.71,Q:0.71,H:0.71,N:0.71,T:0.71,S:0.71,Y:0.78,W:0.78,A:0.78,F:0.78,P:0.78,I:0.78,L:0.78,V:0.78"/>
		</censampler>
    </SCOREFXNS>
    <MOVERS>
        <LoadDensityMap name=loaddens mapfile="./monomer_nolig.mrc"/>
        <SetupForDensityScoring name=setupdens/>

        <MinMover name=cenmin scorefxn=cen type=lbfgs_armijo_nonmonotone max_iter=200 tolerance=0.00001 bb=1 chi=1 jump=ALL/>

        <CartesianSampler name=cen5_50 automode_scorecut=-0.5 rsd_wdw_to_refine=5 scorefxn=censampler mcscorefxn=censampler fascorefxn=fasampler strategy="auto" fragbias=density rms=2.0 ncycles=200 fullatom=0 bbmove=1 nminsteps=25 temp=4 >
            <Fragments fragfile="./5mers"/>
        </CartesianSampler>

        <CartesianSampler name=cen5_60 automode_scorecut=-0.3 rsd_wdw_to_refine=5 scorefxn=censampler mcscorefxn=censampler fascorefxn=fasampler strategy="auto" fragbias=density rms=2.0 ncycles=200 fullatom=0 bbmove=1 nminsteps=25 temp=4 >
            <Fragments fragfile="./5mers"/>
		</CartesianSampler>

        <CartesianSampler name=cen5_70 automode_scorecut=-0.1 rsd_wdw_to_refine=5 scorefxn=censampler mcscorefxn=censampler fascorefxn=fasampler strategy="auto" fragbias=density rms=1.5 ncycles=200 fullatom=0 bbmove=1 nminsteps=25 temp=4 >
            <Fragments fragfile="./5mers"/>
		</CartesianSampler>

        <CartesianSampler name=cen5_80 automode_scorecut=0.0  rsd_wdw_to_refine=5 scorefxn=censampler mcscorefxn=censampler fascorefxn=fasampler strategy="auto" fragbias=density rms=1.5 ncycles=200 fullatom=0 bbmove=1 nminsteps=25 temp=4 >
            <Fragments fragfile="./5mers"/>
		</CartesianSampler>

        <CartesianSampler name=cen5_rama  scorefxn=censampler rsd_wdw_to_refine=5 mcscorefxn=censampler fascorefxn=fasampler strategy="rama" fragbias=density rms=2.0 ncycles=200 fullatom=0 bbmove=1 nminsteps=25 temp=4 >
            <Fragments fragfile="./5mers"/>
		</CartesianSampler>

		<FastRelax name=relaxcart scorefxn=dens  repeats=1 cartesian=1/>

    </MOVERS>
    <PROTOCOLS>
        <Add mover=loaddens/>
        <Add mover=setupdens/>
        <Add mover=cenmin/>
        <Add mover=cenmin/>
        <Add mover=cenmin/>
        <Add mover=cenmin/>
        <Add mover=cenmin/>
        <Add mover=cenmin/>
        <Add mover=relaxcart/>
        <Add mover=cen5_50/>
        <Add mover=relaxcart/>
        <Add mover=cen5_60/>
        <Add mover=relaxcart/>
        <Add mover=cen5_70/>
        <Add mover=relaxcart/>
        <Add mover=cen5_80/>
        <Add mover=cen5_rama/>
        <Add mover=relaxcart/>
        <Add mover=relaxcart/>
        <Add mover=relaxcart/>
        <Add mover=relaxcart/>

    </PROTOCOLS>
    <OUTPUT scorefxn=dens/>
</dock_design>
