# Supplementary material for: Automated structure refinement of macromolecular assemblies from cryo-EM maps using Rosetta
Source: eLife. 2016 Sep 26;5:e17219. doi: 10.7554/eLife.17219 (PMC5115868; doi:10.7554/eLife.17219)
Supplement: Supplementary file 2. — Structure refinement of Frh using Rosetta involves three steps: (1) refinement of the asymmetric unit without ligands present, (2) local refinement of the asymmetric unit with the ligands present, and (3) local refinement the full symmetric complex with ligands present. The package includes three folders, one for each of the three steps with the command lines and input files necessary to run Frh structure refinement. DOI: http://dx.doi.org/10.7554/eLife.17219.020 [file elife-17219-supp2.gz › Wang-DiMaio-2016-Suppl-Data-2/Step1-refine_asymm_unit/starting.pdb]

ATOM      1  N   SER A   1     127.703 123.318  68.202  1.00 22.77           N  
ATOM      2  CA  SER A   1     129.051 123.493  67.675  1.00 27.10           C  
ATOM      3  C   SER A   1     129.888 122.236  67.874  1.00 30.91           C  
ATOM      4  O   SER A   1     129.373 121.120  67.810  1.00 23.02           O  
ATOM      5  CB  SER A   1     129.725 124.673  68.348  1.00 20.00           C  
ATOM      6  OG  SER A   1     129.096 124.986  69.560  1.00 20.00           O  
ATOM      7  H   SER A   1     127.368 123.918  68.929  1.00 27.32           H  
ATOM      8  HA  SER A   1     128.981 123.692  66.605  1.00 32.52           H  
ATOM      9 1HB  SER A   1     130.774 124.437  68.530  1.00 24.00           H  
ATOM     10 2HB  SER A   1     129.695 125.536  67.685  1.00 24.00           H  
ATOM     11  HG  SER A   1     128.378 124.356  69.657  1.00 24.00           H  
ATOM     12  N   GLU A   2     131.181 122.425  68.114  1.00 23.86           N  
ATOM     13  CA  GLU A   2     132.059 121.322  68.488  1.00 29.03           C  
ATOM     14  C   GLU A   2     132.816 121.633  69.773  1.00 23.65           C  
ATOM     15  O   GLU A   2     133.452 122.680  69.893  1.00 24.44           O  
ATOM     16  CB  GLU A   2     133.050 121.024  67.360  1.00 20.00           C  
ATOM     17  CG  GLU A   2     133.639 122.260  66.697  1.00 20.00           C  
ATOM     18  CD  GLU A   2     132.782 122.790  65.581  1.00 20.00           C  
ATOM     19  OE1 GLU A   2     132.508 122.051  64.666  1.00 20.00           O  
ATOM     20  OE2 GLU A   2     132.401 123.935  65.644  1.00 20.00           O  
ATOM     21  H   GLU A   2     131.566 123.355  68.036  1.00 28.63           H  
ATOM     22  HA  GLU A   2     131.448 120.436  68.660  1.00 34.84           H  
ATOM     23 1HB  GLU A   2     133.875 120.427  67.749  1.00 24.00           H  
ATOM     24 2HB  GLU A   2     132.555 120.434  66.588  1.00 24.00           H  
ATOM     25 1HG  GLU A   2     133.760 123.040  67.448  1.00 24.00           H  
ATOM     26 2HG  GLU A   2     134.625 122.015  66.306  1.00 24.00           H  
ATOM     27  N   ARG A   3     132.745 120.716  70.732  1.00 14.38           N  
ATOM     28  CA  ARG A   3     133.461 120.869  71.993  1.00 16.09           C  
ATOM     29  C   ARG A   3     134.503 119.772  72.171  1.00 21.62           C  
ATOM     30  O   ARG A   3     134.192 118.585  72.074  1.00 26.11           O  
ATOM     31  CB  ARG A   3     132.492 120.839  73.165  1.00 20.00           C  
ATOM     32  CG  ARG A   3     132.137 119.448  73.666  1.00 20.00           C  
ATOM     33  CD  ARG A   3     130.865 119.448  74.434  1.00 20.00           C  
ATOM     34  NE  ARG A   3     131.067 119.045  75.816  1.00 20.00           N  
ATOM     35  CZ  ARG A   3     131.159 117.768  76.235  1.00 20.00           C  
ATOM     36  NH1 ARG A   3     131.065 116.784  75.368  1.00 20.00           N  
ATOM     37  NH2 ARG A   3     131.342 117.504  77.517  1.00 20.00           N  
ATOM     38  H   ARG A   3     132.180 119.892  70.583  1.00 17.26           H  
ATOM     39  HA  ARG A   3     133.970 121.833  71.987  1.00 19.31           H  
ATOM     40 1HB  ARG A   3     132.917 121.391  74.002  1.00 24.00           H  
ATOM     41 2HB  ARG A   3     131.563 121.335  72.883  1.00 24.00           H  
ATOM     42 1HG  ARG A   3     132.024 118.773  72.817  1.00 24.00           H  
ATOM     43 2HG  ARG A   3     132.931 119.081  74.317  1.00 24.00           H  
ATOM     44 1HD  ARG A   3     130.439 120.451  74.430  1.00 24.00           H  
ATOM     45 2HD  ARG A   3     130.163 118.754  73.975  1.00 24.00           H  
ATOM     46  HE  ARG A   3     131.143 119.775  76.513  1.00 24.00           H  
ATOM     47 1HH1 ARG A   3     130.925 116.985  74.388  1.00 24.00           H  
ATOM     48 2HH1 ARG A   3     131.134 115.826  75.682  1.00 24.00           H  
ATOM     49 1HH2 ARG A   3     131.414 118.261  78.183  1.00 24.00           H  
ATOM     50 2HH2 ARG A   3     131.411 116.547  77.831  1.00 24.00           H  
ATOM     51  N   ILE A   4     135.742 120.177  72.431  1.00 18.09           N  
ATOM     52  CA  ILE A   4     136.867 119.250  72.432  1.00 27.55           C  
ATOM     53  C   ILE A   4     137.359 118.981  73.848  1.00 20.64           C  
ATOM     54  O   ILE A   4     137.616 119.911  74.613  1.00 22.03           O  
ATOM     55  CB  ILE A   4     138.027 119.794  71.579  1.00 23.56           C  
ATOM     56  CG1 ILE A   4     137.487 120.541  70.357  1.00 26.27           C  
ATOM     57  CG2 ILE A   4     138.948 118.662  71.150  1.00 23.42           C  
ATOM     58  CD1 ILE A   4     138.426 121.600  69.825  1.00 26.07           C  
ATOM     59  H   ILE A   4     135.908 121.152  72.634  1.00 21.71           H  
ATOM     60  HA  ILE A   4     136.536 118.305  72.002  1.00 33.06           H  
ATOM     61  HB  ILE A   4     138.600 120.514  72.161  1.00 28.27           H  
ATOM     62 1HG1 ILE A   4     137.284 119.831  69.556  1.00 31.52           H  
ATOM     63 2HG1 ILE A   4     136.543 121.022  70.613  1.00 31.52           H  
ATOM     64 1HG2 ILE A   4     139.762 119.064  70.548  1.00 28.10           H  
ATOM     65 2HG2 ILE A   4     139.358 118.172  72.033  1.00 28.10           H  
ATOM     66 3HG2 ILE A   4     138.385 117.937  70.562  1.00 28.10           H  
ATOM     67 1HD1 ILE A   4     137.974 122.086  68.960  1.00 31.28           H  
ATOM     68 2HD1 ILE A   4     138.615 122.342  70.601  1.00 31.28           H  
ATOM     69 3HD1 ILE A   4     139.366 121.136  69.529  1.00 31.28           H  
ATOM     70  N   VAL A   5     137.488 117.705  74.192  1.00 19.26           N  
ATOM     71  CA  VAL A   5     137.916 117.311  75.529  1.00 19.19           C  
ATOM     72  C   VAL A   5     139.365 116.840  75.527  1.00 25.79           C  
ATOM     73  O   VAL A   5     139.728 115.922  74.792  1.00 19.31           O  
ATOM     74  CB  VAL A   5     137.014 116.186  76.070  1.00 20.00           C  
ATOM     75  CG1 VAL A   5     135.547 116.551  75.900  1.00 20.00           C  
ATOM     76  CG2 VAL A   5     137.331 114.880  75.356  1.00 20.00           C  
ATOM     77  H   VAL A   5     137.284 116.988  73.510  1.00 23.11           H  
ATOM     78  HA  VAL A   5     137.831 118.176  76.189  1.00 23.03           H  
ATOM     79  HB  VAL A   5     137.195 116.069  77.138  1.00 24.00           H  
ATOM     80 1HG1 VAL A   5     134.924 115.745  76.288  1.00 24.00           H  
ATOM     81 2HG1 VAL A   5     135.335 117.469  76.449  1.00 24.00           H  
ATOM     82 3HG1 VAL A   5     135.329 116.701  74.843  1.00 24.00           H  
ATOM     83 1HG2 VAL A   5     136.690 114.089  75.743  1.00 24.00           H  
ATOM     84 2HG2 VAL A   5     137.155 114.999  74.286  1.00 24.00           H  
ATOM     85 3HG2 VAL A   5     138.375 114.617  75.525  1.00 24.00           H  
ATOM     86  N   ILE A   6     140.189 117.473  76.355  1.00 19.29           N  
ATOM     87  CA  ILE A   6     141.532 116.975  76.629  1.00 18.80           C  
ATOM     88  C   ILE A   6     141.608 116.329  78.007  1.00 24.90           C  
ATOM     89  O   ILE A   6     141.489 117.006  79.028  1.00 20.25           O  
ATOM     90  CB  ILE A   6     142.568 118.109  76.535  1.00 21.75           C  
ATOM     91  CG1 ILE A   6     142.246 119.031  75.356  1.00 22.53           C  
ATOM     92  CG2 ILE A   6     143.971 117.538  76.399  1.00 25.64           C  
ATOM     93  CD1 ILE A   6     143.035 118.720  74.104  1.00 17.83           C  
ATOM     94  H   ILE A   6     139.878 118.322  76.805  1.00 23.15           H  
ATOM     95  HA  ILE A   6     141.779 116.219  75.885  1.00 22.56           H  
ATOM     96  HB  ILE A   6     142.521 118.721  77.435  1.00 26.10           H  
ATOM     97 1HG1 ILE A   6     141.185 118.959  75.117  1.00 27.04           H  
ATOM     98 2HG1 ILE A   6     142.447 120.065  75.636  1.00 27.04           H  
ATOM     99 1HG2 ILE A   6     144.692 118.353  76.333  1.00 30.77           H  
ATOM    100 2HG2 ILE A   6     144.199 116.922  77.269  1.00 30.77           H  
ATOM    101 3HG2 ILE A   6     144.030 116.927  75.498  1.00 30.77           H  
ATOM    102 1HD1 ILE A   6     142.751 119.415  73.314  1.00 21.40           H  
ATOM    103 2HD1 ILE A   6     144.101 118.821  74.311  1.00 21.40           H  
ATOM    104 3HD1 ILE A   6     142.822 117.701  73.784  1.00 21.40           H  
ATOM    105  N   SER A   7     141.808 115.016  78.028  1.00 14.26           N  
ATOM    106  CA  SER A   7     141.729 114.249  79.266  1.00 20.85           C  
ATOM    107  C   SER A   7     142.730 113.101  79.268  1.00 15.56           C  
ATOM    108  O   SER A   7     142.783 112.309  78.327  1.00 17.13           O  
ATOM    109  CB  SER A   7     140.326 113.708  79.456  1.00 20.00           C  
ATOM    110  OG  SER A   7     139.392 114.750  79.530  1.00 20.00           O  
ATOM    111  H   SER A   7     142.021 114.536  77.165  1.00 17.11           H  
ATOM    112  HA  SER A   7     141.966 114.912  80.100  1.00 25.02           H  
ATOM    113 1HB  SER A   7     140.074 113.049  78.625  1.00 24.00           H  
ATOM    114 2HB  SER A   7     140.285 113.114  80.368  1.00 24.00           H  
ATOM    115  HG  SER A   7     139.894 115.563  79.439  1.00 24.00           H  
ATOM    116  N   PRO A   8     143.524 113.017  80.330  1.00 17.92           N  
ATOM    117  CA  PRO A   8     143.858 114.187  81.132  1.00 14.68           C  
ATOM    118  C   PRO A   8     144.768 115.139  80.366  1.00 20.22           C  
ATOM    119  O   PRO A   8     145.526 114.719  79.492  1.00 16.61           O  
ATOM    120  CB  PRO A   8     144.569 113.582  82.347  1.00 19.10           C  
ATOM    121  CG  PRO A   8     145.368 112.459  81.780  1.00 18.12           C  
ATOM    122  CD  PRO A   8     144.442 111.802  80.791  1.00 15.70           C  
ATOM    123  HA  PRO A   8     142.930 114.697  81.432  1.00 17.62           H  
ATOM    124 1HB  PRO A   8     145.192 114.344  82.837  1.00 22.92           H  
ATOM    125 2HB  PRO A   8     143.828 113.247  83.088  1.00 22.92           H  
ATOM    126 1HG  PRO A   8     146.285 112.844  81.311  1.00 21.74           H  
ATOM    127 2HG  PRO A   8     145.684 111.775  82.582  1.00 21.74           H  
ATOM    128 1HD  PRO A   8     145.032 111.353  79.978  1.00 18.84           H  
ATOM    129 2HD  PRO A   8     143.841 111.036  81.303  1.00 18.84           H  
ATOM    130  N   THR A   9     144.688 116.423  80.698  1.00 17.52           N  
ATOM    131  CA  THR A   9     145.627 117.409  80.178  1.00 20.15           C  
ATOM    132  C   THR A   9     147.051 117.102  80.625  1.00 18.35           C  
ATOM    133  O   THR A   9     147.306 116.879  81.809  1.00 18.59           O  
ATOM    134  CB  THR A   9     145.241 118.831  80.623  1.00 20.00           C  
ATOM    135  OG1 THR A   9     143.937 119.153  80.122  1.00 20.00           O  
ATOM    136  CG2 THR A   9     146.246 119.846  80.099  1.00 20.00           C  
ATOM    137  H   THR A   9     143.957 116.723  81.328  1.00 21.02           H  
ATOM    138  HA  THR A   9     145.601 117.371  79.089  1.00 24.18           H  
ATOM    139  HB  THR A   9     145.219 118.879  81.711  1.00 24.00           H  
ATOM    140  HG1 THR A   9     143.595 118.410  79.620  1.00 24.00           H  
ATOM    141 1HG2 THR A   9     145.956 120.845  80.423  1.00 24.00           H  
ATOM    142 2HG2 THR A   9     147.236 119.610  80.487  1.00 24.00           H  
ATOM    143 3HG2 THR A   9     146.265 119.809  79.010  1.00 24.00           H  
ATOM    144  N   SER A  10     147.976 117.094  79.672  1.00 14.99           N  
ATOM    145  CA  SER A  10     149.302 116.531  79.896  1.00 19.71           C  
ATOM    146  C   SER A  10     150.191 117.502  80.662  1.00 20.33           C  
ATOM    147  O   SER A  10     149.999 118.717  80.598  1.00 19.29           O  
ATOM    148  CB  SER A  10     149.950 116.177  78.571  1.00 20.00           C  
ATOM    149  OG  SER A  10     150.673 117.263  78.060  1.00 20.00           O  
ATOM    150  H   SER A  10     147.755 117.487  78.768  1.00 17.99           H  
ATOM    151  HA  SER A  10     149.197 115.622  80.490  1.00 23.65           H  
ATOM    152 1HB  SER A  10     150.616 115.326  78.708  1.00 24.00           H  
ATOM    153 2HB  SER A  10     149.182 115.880  77.859  1.00 24.00           H  
ATOM    154  HG  SER A  10     150.570 117.974  78.697  1.00 24.00           H  
ATOM    155  N   ARG A  11     151.163 116.961  81.388  1.00 14.65           N  
ATOM    156  CA  ARG A  11     152.250 117.764  81.934  1.00 15.62           C  
ATOM    157  C   ARG A  11     151.824 118.472  83.213  1.00 16.32           C  
ATOM    158  O   ARG A  11     152.503 119.384  83.685  1.00 16.56           O  
ATOM    159  CB  ARG A  11     152.715 118.797  80.917  1.00 20.00           C  
ATOM    160  CG  ARG A  11     154.224 118.941  80.796  1.00 20.00           C  
ATOM    161  CD  ARG A  11     154.719 118.445  79.486  1.00 20.00           C  
ATOM    162  NE  ARG A  11     154.416 119.370  78.406  1.00 20.00           N  
ATOM    163  CZ  ARG A  11     154.224 119.011  77.122  1.00 20.00           C  
ATOM    164  NH1 ARG A  11     154.307 117.746  76.774  1.00 20.00           N  
ATOM    165  NH2 ARG A  11     153.952 119.930  76.212  1.00 20.00           N  
ATOM    166  H   ARG A  11     151.148 115.967  81.566  1.00 17.58           H  
ATOM    167  HA  ARG A  11     153.086 117.103  82.165  1.00 18.74           H  
ATOM    168 1HB  ARG A  11     152.329 118.537  79.933  1.00 24.00           H  
ATOM    169 2HB  ARG A  11     152.311 119.774  81.181  1.00 24.00           H  
ATOM    170 1HG  ARG A  11     154.498 119.992  80.891  1.00 24.00           H  
ATOM    171 2HG  ARG A  11     154.709 118.366  81.586  1.00 24.00           H  
ATOM    172 1HD  ARG A  11     155.800 118.317  79.531  1.00 24.00           H  
ATOM    173 2HD  ARG A  11     154.250 117.489  79.258  1.00 24.00           H  
ATOM    174  HE  ARG A  11     154.343 120.353  78.635  1.00 24.00           H  
ATOM    175 1HH1 ARG A  11     154.515 117.043  77.470  1.00 24.00           H  
ATOM    176 2HH1 ARG A  11     154.164 117.476  75.812  1.00 24.00           H  
ATOM    177 1HH2 ARG A  11     153.887 120.903  76.480  1.00 24.00           H  
ATOM    178 2HH2 ARG A  11     153.808 119.661  75.250  1.00 24.00           H  
ATOM    179  N   GLN A  12     150.696 118.046  83.771  1.00 16.09           N  
ATOM    180  CA  GLN A  12     150.228 118.569  85.049  1.00 18.48           C  
ATOM    181  C   GLN A  12     149.951 117.444  86.037  1.00 20.49           C  
ATOM    182  O   GLN A  12     149.467 116.377  85.659  1.00 22.75           O  
ATOM    183  CB  GLN A  12     148.966 119.414  84.852  1.00 20.00           C  
ATOM    184  CG  GLN A  12     148.140 119.025  83.638  1.00 20.00           C  
ATOM    185  CD  GLN A  12     146.695 118.729  83.992  1.00 20.00           C  
ATOM    186  OE1 GLN A  12     146.271 118.912  85.137  1.00 20.00           O  
ATOM    187  NE2 GLN A  12     145.928 118.269  83.010  1.00 20.00           N  
ATOM    188  H   GLN A  12     150.149 117.341  83.298  1.00 19.31           H  
ATOM    189  HA  GLN A  12     151.008 119.203  85.470  1.00 22.18           H  
ATOM    190 1HB  GLN A  12     148.330 119.329  85.733  1.00 24.00           H  
ATOM    191 2HB  GLN A  12     149.243 120.463  84.748  1.00 24.00           H  
ATOM    192 1HG  GLN A  12     148.155 119.847  82.922  1.00 24.00           H  
ATOM    193 2HG  GLN A  12     148.571 118.130  83.189  1.00 24.00           H  
ATOM    194 1HE2 GLN A  12     144.965 118.056  83.184  1.00 24.00           H  
ATOM    195 2HE2 GLN A  12     146.311 118.135  82.096  1.00 24.00           H  
ATOM    196  N   GLU A  13     150.261 117.688  87.306  1.00 30.00           N  
ATOM    197  CA  GLU A  13     150.072 116.686  88.348  1.00 30.00           C  
ATOM    198  C   GLU A  13     148.602 116.314  88.494  1.00 30.00           C  
ATOM    199  O   GLU A  13     147.726 117.177  88.449  1.00 30.00           O  
ATOM    200  CB  GLU A  13     150.615 117.196  89.684  1.00 20.00           C  
ATOM    201  CG  GLU A  13     151.528 116.216  90.408  1.00 20.00           C  
ATOM    202  CD  GLU A  13     152.544 116.899  91.281  1.00 20.00           C  
ATOM    203  OE1 GLU A  13     153.574 117.278  90.777  1.00 20.00           O  
ATOM    204  OE2 GLU A  13     152.290 117.041  92.454  1.00 20.00           O  
ATOM    205  H   GLU A  13     150.637 118.592  87.556  1.00 36.00           H  
ATOM    206  HA  GLU A  13     150.623 115.787  88.067  1.00 36.00           H  
ATOM    207 1HB  GLU A  13     151.175 118.117  89.522  1.00 24.00           H  
ATOM    208 2HB  GLU A  13     149.784 117.431  90.349  1.00 24.00           H  
ATOM    209 1HG  GLU A  13     150.919 115.557  91.026  1.00 24.00           H  
ATOM    210 2HG  GLU A  13     152.043 115.603  89.669  1.00 24.00           H  
ATOM    211  N   GLY A  14     148.338 115.023  88.670  1.00 23.16           N  
ATOM    212  CA  GLY A  14     146.971 114.522  88.728  1.00 20.03           C  
ATOM    213  C   GLY A  14     146.341 114.479  87.342  1.00 21.22           C  
ATOM    214  O   GLY A  14     147.038 114.553  86.330  1.00 19.66           O  
ATOM    215  H   GLY A  14     149.105 114.373  88.767  1.00 27.79           H  
ATOM    216 1HA  GLY A  14     146.967 113.523  89.164  1.00 24.04           H  
ATOM    217 2HA  GLY A  14     146.377 115.160  89.382  1.00 24.04           H  
ATOM    218  N   HIS A  15     145.018 114.361  87.302  1.00 18.32           N  
ATOM    219  CA  HIS A  15     144.285 114.377  86.041  1.00 19.59           C  
ATOM    220  C   HIS A  15     143.118 115.354  86.096  1.00 22.26           C  
ATOM    221  O   HIS A  15     142.291 115.299  87.006  1.00 20.11           O  
ATOM    222  CB  HIS A  15     143.770 112.976  85.696  1.00 20.00           C  
ATOM    223  CG  HIS A  15     144.797 111.900  85.863  1.00 20.00           C  
ATOM    224  ND1 HIS A  15     144.558 110.751  86.588  1.00 20.00           N  
ATOM    225  CD2 HIS A  15     146.065 111.797  85.402  1.00 20.00           C  
ATOM    226  CE1 HIS A  15     145.637 109.987  86.563  1.00 20.00           C  
ATOM    227  NE2 HIS A  15     146.565 110.600  85.851  1.00 20.00           N  
ATOM    228  H   HIS A  15     144.507 114.256  88.166  1.00 21.98           H  
ATOM    229  HA  HIS A  15     144.948 114.700  85.239  1.00 23.51           H  
ATOM    230 1HB  HIS A  15     142.916 112.736  86.330  1.00 24.00           H  
ATOM    231 2HB  HIS A  15     143.424 112.960  84.663  1.00 24.00           H  
ATOM    232  HD2 HIS A  15     146.592 112.529  84.789  1.00 24.00           H  
ATOM    233  HE1 HIS A  15     145.742 109.017  87.048  1.00 24.00           H  
ATOM    234  HE2 HIS A  15     147.493 110.249  85.663  1.00 24.00           H  
ATOM    235  N   ALA A  16     143.056 116.250  85.116  1.00 16.13           N  
ATOM    236  CA  ALA A  16     141.881 117.090  84.920  1.00 23.67           C  
ATOM    237  C   ALA A  16     141.473 117.132  83.453  1.00 29.95           C  
ATOM    238  O   ALA A  16     142.320 117.083  82.561  1.00 20.89           O  
ATOM    239  CB  ALA A  16     142.144 118.497  85.436  1.00 20.00           C  
ATOM    240  H   ALA A  16     143.843 116.350  84.491  1.00 19.36           H  
ATOM    241  HA  ALA A  16     141.055 116.656  85.484  1.00 28.40           H  
ATOM    242 1HB  ALA A  16     141.257 119.113  85.282  1.00 24.00           H  
ATOM    243 2HB  ALA A  16     142.377 118.457  86.500  1.00 24.00           H  
ATOM    244 3HB  ALA A  16     142.984 118.931  84.897  1.00 24.00           H  
ATOM    245  N   GLU A  17     140.170 117.224  83.209  1.00 17.37           N  
ATOM    246  CA  GLU A  17     139.644 117.239  81.849  1.00 22.82           C  
ATOM    247  C   GLU A  17     139.119 118.620  81.477  1.00 17.80           C  
ATOM    248  O   GLU A  17     138.210 119.143  82.122  1.00 18.26           O  
ATOM    249  CB  GLU A  17     138.531 116.200  81.695  1.00 20.00           C  
ATOM    250  CG  GLU A  17     137.228 116.753  81.136  1.00 20.00           C  
ATOM    251  CD  GLU A  17     136.258 115.676  80.739  1.00 20.00           C  
ATOM    252  OE1 GLU A  17     136.637 114.530  80.744  1.00 20.00           O  
ATOM    253  OE2 GLU A  17     135.135 116.000  80.429  1.00 20.00           O  
ATOM    254  H   GLU A  17     139.527 117.284  83.985  1.00 20.84           H  
ATOM    255  HA  GLU A  17     140.453 116.988  81.162  1.00 27.38           H  
ATOM    256 1HB  GLU A  17     138.867 115.402  81.033  1.00 24.00           H  
ATOM    257 2HB  GLU A  17     138.315 115.752  82.665  1.00 24.00           H  
ATOM    258 1HG  GLU A  17     136.760 117.386  81.890  1.00 24.00           H  
ATOM    259 2HG  GLU A  17     137.451 117.373  80.269  1.00 24.00           H  
ATOM    260  N   LEU A  18     139.695 119.205  80.432  1.00 14.50           N  
ATOM    261  CA  LEU A  18     139.242 120.497  79.932  1.00 16.67           C  
ATOM    262  C   LEU A  18     138.298 120.329  78.748  1.00 19.71           C  
ATOM    263  O   LEU A  18     138.641 119.690  77.754  1.00 22.65           O  
ATOM    264  CB  LEU A  18     140.443 121.356  79.518  1.00 20.00           C  
ATOM    265  CG  LEU A  18     140.123 122.561  78.624  1.00 20.00           C  
ATOM    266  CD1 LEU A  18     139.595 123.703  79.482  1.00 20.00           C  
ATOM    267  CD2 LEU A  18     141.375 122.979  77.867  1.00 20.00           C  
ATOM    268  H   LEU A  18     140.467 118.743  79.974  1.00 17.40           H  
ATOM    269  HA  LEU A  18     138.705 121.008  80.730  1.00 20.00           H  
ATOM    270 1HB  LEU A  18     140.929 121.730  80.417  1.00 24.00           H  
ATOM    271 2HB  LEU A  18     141.153 120.726  78.982  1.00 24.00           H  
ATOM    272  HG  LEU A  18     139.343 122.290  77.913  1.00 24.00           H  
ATOM    273 1HD1 LEU A  18     139.367 124.560  78.847  1.00 24.00           H  
ATOM    274 2HD1 LEU A  18     138.689 123.383  79.996  1.00 24.00           H  
ATOM    275 3HD1 LEU A  18     140.349 123.986  80.215  1.00 24.00           H  
ATOM    276 1HD2 LEU A  18     141.147 123.835  77.232  1.00 24.00           H  
ATOM    277 2HD2 LEU A  18     142.156 123.252  78.578  1.00 24.00           H  
ATOM    278 3HD2 LEU A  18     141.720 122.150  77.249  1.00 24.00           H  
ATOM    279  N   VAL A  19     137.107 120.907  78.862  1.00 13.72           N  
ATOM    280  CA  VAL A  19     136.098 120.794  77.815  1.00 19.87           C  
ATOM    281  C   VAL A  19     135.846 122.139  77.146  1.00 26.68           C  
ATOM    282  O   VAL A  19     135.600 123.141  77.817  1.00 24.75           O  
ATOM    283  CB  VAL A  19     134.777 120.260  78.401  1.00 20.00           C  
ATOM    284  CG1 VAL A  19     133.698 120.218  77.330  1.00 20.00           C  
ATOM    285  CG2 VAL A  19     134.998 118.880  79.000  1.00 20.00           C  
ATOM    286  H   VAL A  19     136.895 121.439  79.694  1.00 16.46           H  
ATOM    287  HA  VAL A  19     136.457 120.091  77.063  1.00 23.84           H  
ATOM    288  HB  VAL A  19     134.433 120.943  79.178  1.00 24.00           H  
ATOM    289 1HG1 VAL A  19     132.772 119.838  77.762  1.00 24.00           H  
ATOM    290 2HG1 VAL A  19     133.532 121.222  76.941  1.00 24.00           H  
ATOM    291 3HG1 VAL A  19     134.015 119.562  76.520  1.00 24.00           H  
ATOM    292 1HG2 VAL A  19     134.060 118.508  79.413  1.00 24.00           H  
ATOM    293 2HG2 VAL A  19     135.348 118.198  78.224  1.00 24.00           H  
ATOM    294 3HG2 VAL A  19     135.744 118.942  79.792  1.00 24.00           H  
ATOM    295  N   MET A  20     135.908 122.155  75.819  1.00 15.34           N  
ATOM    296  CA  MET A  20     135.906 123.404  75.066  1.00 18.31           C  
ATOM    297  C   MET A  20     134.823 123.400  73.995  1.00 26.91           C  
ATOM    298  O   MET A  20     134.610 122.394  73.318  1.00 22.56           O  
ATOM    299  CB  MET A  20     137.277 123.643  74.438  1.00 20.00           C  
ATOM    300  CG  MET A  20     138.239 124.440  75.308  1.00 20.00           C  
ATOM    301  SD  MET A  20     139.968 124.118  74.908  1.00 20.00           S  
ATOM    302  CE  MET A  20     139.834 122.544  74.066  1.00 20.00           C  
ATOM    303  H   MET A  20     135.958 121.279  75.318  1.00 18.41           H  
ATOM    304  HA  MET A  20     135.688 124.221  75.753  1.00 21.97           H  
ATOM    305 1HB  MET A  20     137.746 122.686  74.212  1.00 24.00           H  
ATOM    306 2HB  MET A  20     137.158 124.179  73.495  1.00 24.00           H  
ATOM    307 1HG  MET A  20     138.048 125.505  75.181  1.00 24.00           H  
ATOM    308 2HG  MET A  20     138.075 124.187  76.356  1.00 24.00           H  
ATOM    309 1HE  MET A  20     140.825 122.212  73.756  1.00 24.00           H  
ATOM    310 2HE  MET A  20     139.397 121.806  74.741  1.00 24.00           H  
ATOM    311 3HE  MET A  20     139.197 122.654  73.188  1.00 24.00           H  
ATOM    312  N   GLU A  21     134.142 124.531  73.845  1.00 15.57           N  
ATOM    313  CA  GLU A  21     133.138 124.687  72.800  1.00 12.99           C  
ATOM    314  C   GLU A  21     133.563 125.734  71.779  1.00 22.71           C  
ATOM    315  O   GLU A  21     133.823 126.886  72.127  1.00 19.08           O  
ATOM    316  CB  GLU A  21     131.789 125.075  73.410  1.00 20.00           C  
ATOM    317  CG  GLU A  21     130.986 123.902  73.957  1.00 20.00           C  
ATOM    318  CD  GLU A  21     130.724 124.010  75.433  1.00 20.00           C  
ATOM    319  OE1 GLU A  21     131.543 124.570  76.123  1.00 20.00           O  
ATOM    320  OE2 GLU A  21     129.705 123.532  75.872  1.00 20.00           O  
ATOM    321  H   GLU A  21     134.325 125.302  74.470  1.00 18.68           H  
ATOM    322  HA  GLU A  21     133.026 123.734  72.282  1.00 15.59           H  
ATOM    323 1HB  GLU A  21     131.948 125.780  74.226  1.00 24.00           H  
ATOM    324 2HB  GLU A  21     131.180 125.576  72.658  1.00 24.00           H  
ATOM    325 1HG  GLU A  21     130.032 123.854  73.433  1.00 24.00           H  
ATOM    326 2HG  GLU A  21     131.528 122.979  73.755  1.00 24.00           H  
ATOM    327  N   VAL A  22     133.632 125.328  70.515  1.00 14.60           N  
ATOM    328  CA  VAL A  22     134.347 126.094  69.502  1.00 16.08           C  
ATOM    329  C   VAL A  22     133.457 126.386  68.301  1.00 21.71           C  
ATOM    330  O   VAL A  22     132.615 125.569  67.928  1.00 24.77           O  
ATOM    331  CB  VAL A  22     135.598 125.325  69.035  1.00 20.00           C  
ATOM    332  CG1 VAL A  22     136.628 125.254  70.153  1.00 20.00           C  
ATOM    333  CG2 VAL A  22     135.205 123.930  68.574  1.00 20.00           C  
ATOM    334  H   VAL A  22     133.177 124.466  70.250  1.00 17.52           H  
ATOM    335  HA  VAL A  22     134.662 127.041  69.942  1.00 19.30           H  
ATOM    336  HB  VAL A  22     136.058 125.866  68.208  1.00 24.00           H  
ATOM    337 1HG1 VAL A  22     137.505 124.708  69.805  1.00 24.00           H  
ATOM    338 2HG1 VAL A  22     136.920 126.263  70.442  1.00 24.00           H  
ATOM    339 3HG1 VAL A  22     136.197 124.740  71.012  1.00 24.00           H  
ATOM    340 1HG2 VAL A  22     136.094 123.392  68.244  1.00 24.00           H  
ATOM    341 2HG2 VAL A  22     134.740 123.391  69.399  1.00 24.00           H  
ATOM    342 3HG2 VAL A  22     134.500 124.005  67.746  1.00 24.00           H  
ATOM    343  N   ASP A  23     133.647 127.555  67.700  1.00 18.14           N  
ATOM    344  CA  ASP A  23     133.062 127.852  66.398  1.00 18.17           C  
ATOM    345  C   ASP A  23     133.877 127.225  65.273  1.00 21.85           C  
ATOM    346  O   ASP A  23     134.929 126.633  65.511  1.00 13.49           O  
ATOM    347  CB  ASP A  23     132.966 129.364  66.185  1.00 20.00           C  
ATOM    348  CG  ASP A  23     132.497 130.109  67.428  1.00 20.00           C  
ATOM    349  OD1 ASP A  23     133.250 130.188  68.369  1.00 20.00           O  
ATOM    350  OD2 ASP A  23     131.390 130.592  67.424  1.00 20.00           O  
ATOM    351  H   ASP A  23     134.211 128.257  68.157  1.00 21.77           H  
ATOM    352  HA  ASP A  23     132.057 127.431  66.366  1.00 21.80           H  
ATOM    353 1HB  ASP A  23     133.941 129.754  65.892  1.00 24.00           H  
ATOM    354 2HB  ASP A  23     132.272 129.574  65.370  1.00 24.00           H  
ATOM    355  N   ASP A  24     133.383 127.360  64.047  1.00 30.00           N  
ATOM    356  CA  ASP A  24     133.943 126.635  62.912  1.00 30.00           C  
ATOM    357  C   ASP A  24     135.430 126.923  62.754  1.00 30.00           C  
ATOM    358  O   ASP A  24     136.212 126.034  62.416  1.00 30.00           O  
ATOM    359  CB  ASP A  24     133.206 127.005  61.623  1.00 20.00           C  
ATOM    360  CG  ASP A  24     133.082 128.509  61.422  1.00 20.00           C  
ATOM    361  OD1 ASP A  24     134.067 129.128  61.097  1.00 20.00           O  
ATOM    362  OD2 ASP A  24     132.003 129.024  61.595  1.00 20.00           O  
ATOM    363  H   ASP A  24     132.601 127.980  63.897  1.00 36.00           H  
ATOM    364  HA  ASP A  24     133.819 125.566  63.090  1.00 36.00           H  
ATOM    365 1HB  ASP A  24     133.733 126.581  60.768  1.00 24.00           H  
ATOM    366 2HB  ASP A  24     132.205 126.571  61.638  1.00 24.00           H  
ATOM    367  N   GLU A  25     135.816 128.170  63.001  1.00 30.00           N  
ATOM    368  CA  GLU A  25     137.219 128.563  62.948  1.00 30.00           C  
ATOM    369  C   GLU A  25     138.045 127.796  63.973  1.00 30.00           C  
ATOM    370  O   GLU A  25     139.263 127.677  63.840  1.00 30.00           O  
ATOM    371  CB  GLU A  25     137.361 130.067  63.186  1.00 20.00           C  
ATOM    372  CG  GLU A  25     136.087 130.865  62.949  1.00 20.00           C  
ATOM    373  CD  GLU A  25     135.014 130.568  63.960  1.00 20.00           C  
ATOM    374  OE1 GLU A  25     134.581 129.443  64.025  1.00 20.00           O  
ATOM    375  OE2 GLU A  25     134.628 131.468  64.668  1.00 20.00           O  
ATOM    376  H   GLU A  25     135.119 128.864  63.231  1.00 36.00           H  
ATOM    377  HA  GLU A  25     137.607 128.328  61.956  1.00 36.00           H  
ATOM    378 1HB  GLU A  25     137.680 130.245  64.214  1.00 24.00           H  
ATOM    379 2HB  GLU A  25     138.134 130.469  62.530  1.00 24.00           H  
ATOM    380 1HG  GLU A  25     136.323 131.928  62.988  1.00 24.00           H  
ATOM    381 2HG  GLU A  25     135.711 130.641  61.951  1.00 24.00           H  
ATOM    382  N   GLY A  26     137.375 127.278  64.997  1.00 30.00           N  
ATOM    383  CA  GLY A  26     138.048 126.537  66.057  1.00 30.00           C  
ATOM    384  C   GLY A  26     138.379 127.441  67.237  1.00 30.00           C  
ATOM    385  O   GLY A  26     139.005 127.010  68.205  1.00 30.00           O  
ATOM    386  H   GLY A  26     136.373 127.401  65.042  1.00 36.00           H  
ATOM    387 1HA  GLY A  26     137.410 125.717  66.389  1.00 36.00           H  
ATOM    388 2HA  GLY A  26     138.963 126.093  65.666  1.00 36.00           H  
ATOM    389  N   ILE A  27     137.955 128.697  67.150  1.00 22.83           N  
ATOM    390  CA  ILE A  27     137.985 129.597  68.297  1.00 17.91           C  
ATOM    391  C   ILE A  27     137.000 129.153  69.371  1.00 27.71           C  
ATOM    392  O   ILE A  27     135.827 128.906  69.087  1.00 21.59           O  
ATOM    393  CB  ILE A  27     137.664 131.041  67.871  1.00 20.00           C  
ATOM    394  CG1 ILE A  27     138.862 131.663  67.149  1.00 20.00           C  
ATOM    395  CG2 ILE A  27     137.273 131.878  69.080  1.00 20.00           C  
ATOM    396  CD1 ILE A  27     139.604 130.698  66.253  1.00 20.00           C  
ATOM    397  H   ILE A  27     137.604 129.038  66.267  1.00 27.40           H  
ATOM    398  HA  ILE A  27     138.986 129.578  68.725  1.00 21.49           H  
ATOM    399  HB  ILE A  27     136.837 131.036  67.162  1.00 24.00           H  
ATOM    400 1HG1 ILE A  27     138.525 132.503  66.542  1.00 24.00           H  
ATOM    401 2HG1 ILE A  27     139.566 132.055  67.884  1.00 24.00           H  
ATOM    402 1HG2 ILE A  27     137.051 132.896  68.761  1.00 24.00           H  
ATOM    403 2HG2 ILE A  27     136.393 131.445  69.552  1.00 24.00           H  
ATOM    404 3HG2 ILE A  27     138.097 131.893  69.793  1.00 24.00           H  
ATOM    405 1HD1 ILE A  27     140.439 131.212  65.777  1.00 24.00           H  
ATOM    406 2HD1 ILE A  27     139.981 129.866  66.848  1.00 24.00           H  
ATOM    407 3HD1 ILE A  27     138.928 130.320  65.488  1.00 24.00           H  
ATOM    408  N   VAL A  28     137.482 129.053  70.605  1.00 19.49           N  
ATOM    409  CA  VAL A  28     136.677 128.530  71.702  1.00 21.23           C  
ATOM    410  C   VAL A  28     135.686 129.573  72.204  1.00 16.91           C  
ATOM    411  O   VAL A  28     135.875 130.772  71.998  1.00 15.22           O  
ATOM    412  CB  VAL A  28     137.584 128.086  72.865  1.00 20.00           C  
ATOM    413  CG1 VAL A  28     138.755 129.044  73.024  1.00 20.00           C  
ATOM    414  CG2 VAL A  28     136.775 128.006  74.151  1.00 20.00           C  
ATOM    415  H   VAL A  28     138.431 129.346  70.787  1.00 23.39           H  
ATOM    416  HA  VAL A  28     136.121 127.664  71.341  1.00 25.48           H  
ATOM    417  HB  VAL A  28     138.000 127.105  72.636  1.00 24.00           H  
ATOM    418 1HG1 VAL A  28     139.385 128.715  73.850  1.00 24.00           H  
ATOM    419 2HG1 VAL A  28     139.340 129.058  72.104  1.00 24.00           H  
ATOM    420 3HG1 VAL A  28     138.380 130.046  73.231  1.00 24.00           H  
ATOM    421 1HG2 VAL A  28     137.422 127.691  74.969  1.00 24.00           H  
ATOM    422 2HG2 VAL A  28     136.354 128.986  74.378  1.00 24.00           H  
ATOM    423 3HG2 VAL A  28     135.967 127.284  74.029  1.00 24.00           H  
ATOM    424  N   THR A  29     134.630 129.109  72.863  1.00 20.21           N  
ATOM    425  CA  THR A  29     133.551 129.988  73.297  1.00 19.54           C  
ATOM    426  C   THR A  29     133.276 129.829  74.787  1.00 25.94           C  
ATOM    427  O   THR A  29     133.156 130.814  75.515  1.00 20.32           O  
ATOM    428  CB  THR A  29     132.261 129.718  72.501  1.00 20.00           C  
ATOM    429  OG1 THR A  29     131.531 128.650  73.118  1.00 20.00           O  
ATOM    430  CG2 THR A  29     132.590 129.338  71.065  1.00 20.00           C  
ATOM    431  H   THR A  29     134.573 128.122  73.069  1.00 24.25           H  
ATOM    432  HA  THR A  29     133.854 131.021  73.119  1.00 23.45           H  
ATOM    433  HB  THR A  29     131.639 130.612  72.500  1.00 24.00           H  
ATOM    434  HG1 THR A  29     132.009 128.341  73.891  1.00 24.00           H  
ATOM    435 1HG2 THR A  29     131.667 129.151  70.517  1.00 24.00           H  
ATOM    436 2HG2 THR A  29     133.136 130.153  70.589  1.00 24.00           H  
ATOM    437 3HG2 THR A  29     133.204 128.438  71.058  1.00 24.00           H  
ATOM    438  N   LYS A  30     133.176 128.582  75.234  1.00 15.65           N  
ATOM    439  CA  LYS A  30     133.161 128.279  76.661  1.00 24.43           C  
ATOM    440  C   LYS A  30     134.284 127.318  77.031  1.00 22.31           C  
ATOM    441  O   LYS A  30     134.408 126.240  76.449  1.00 23.37           O  
ATOM    442  CB  LYS A  30     131.810 127.692  77.070  1.00 20.00           C  
ATOM    443  CG  LYS A  30     130.638 128.656  76.934  1.00 20.00           C  
ATOM    444  CD  LYS A  30     130.697 129.750  77.989  1.00 20.00           C  
ATOM    445  CE  LYS A  30     130.513 131.128  77.370  1.00 20.00           C  
ATOM    446  NZ  LYS A  30     129.392 131.876  78.001  1.00 20.00           N  
ATOM    447  H   LYS A  30     133.109 127.824  74.570  1.00 18.78           H  
ATOM    448  HA  LYS A  30     133.320 129.206  77.213  1.00 29.32           H  
ATOM    449 1HB  LYS A  30     131.594 126.815  76.459  1.00 24.00           H  
ATOM    450 2HB  LYS A  30     131.854 127.365  78.109  1.00 24.00           H  
ATOM    451 1HG  LYS A  30     130.658 129.115  75.945  1.00 24.00           H  
ATOM    452 2HG  LYS A  30     129.702 128.108  77.042  1.00 24.00           H  
ATOM    453 1HD  LYS A  30     129.913 129.585  78.729  1.00 24.00           H  
ATOM    454 2HD  LYS A  30     131.662 129.716  78.495  1.00 24.00           H  
ATOM    455 1HE  LYS A  30     131.430 131.704  77.487  1.00 24.00           H  
ATOM    456 2HE  LYS A  30     130.309 131.024  76.305  1.00 24.00           H  
ATOM    457 1HZ  LYS A  30     129.303 132.782  77.563  1.00 24.00           H  
ATOM    458 2HZ  LYS A  30     128.532 131.358  77.882  1.00 24.00           H  
ATOM    459 3HZ  LYS A  30     129.579 131.995  78.986  1.00 24.00           H  
ATOM    460  N   GLY A  31     135.099 127.714  78.003  1.00 16.84           N  
ATOM    461  CA  GLY A  31     136.172 126.860  78.498  1.00 14.38           C  
ATOM    462  C   GLY A  31     135.887 126.385  79.917  1.00 24.50           C  
ATOM    463  O   GLY A  31     135.739 127.193  80.835  1.00 17.06           O  
ATOM    464  H   GLY A  31     134.971 128.630  78.408  1.00 20.21           H  
ATOM    465 1HA  GLY A  31     136.287 126.000  77.838  1.00 17.26           H  
ATOM    466 2HA  GLY A  31     137.112 127.410  78.476  1.00 17.26           H  
ATOM    467  N   ARG A  32     135.811 125.070  80.091  1.00 18.45           N  
ATOM    468  CA  ARG A  32     135.533 124.485  81.397  1.00 19.08           C  
ATOM    469  C   ARG A  32     136.695 123.622  81.873  1.00 24.10           C  
ATOM    470  O   ARG A  32     137.111 122.691  81.185  1.00 18.41           O  
ATOM    471  CB  ARG A  32     134.267 123.643  81.348  1.00 20.00           C  
ATOM    472  CG  ARG A  32     132.998 124.372  81.761  1.00 20.00           C  
ATOM    473  CD  ARG A  32     133.238 125.288  82.905  1.00 20.00           C  
ATOM    474  NE  ARG A  32     132.950 126.672  82.561  1.00 20.00           N  
ATOM    475  CZ  ARG A  32     131.861 127.080  81.880  1.00 20.00           C  
ATOM    476  NH1 ARG A  32     130.969 126.202  81.479  1.00 20.00           N  
ATOM    477  NH2 ARG A  32     131.690 128.364  81.617  1.00 20.00           N  
ATOM    478  H   ARG A  32     135.950 124.460  79.298  1.00 22.14           H  
ATOM    479  HA  ARG A  32     135.385 125.293  82.114  1.00 22.90           H  
ATOM    480 1HB  ARG A  32     134.118 123.269  80.336  1.00 24.00           H  
ATOM    481 2HB  ARG A  32     134.379 122.779  82.003  1.00 24.00           H  
ATOM    482 1HG  ARG A  32     132.627 124.960  80.922  1.00 24.00           H  
ATOM    483 2HG  ARG A  32     132.241 123.645  82.057  1.00 24.00           H  
ATOM    484 1HD  ARG A  32     132.598 125.004  83.739  1.00 24.00           H  
ATOM    485 2HD  ARG A  32     134.282 125.223  83.210  1.00 24.00           H  
ATOM    486  HE  ARG A  32     133.614 127.377  82.853  1.00 24.00           H  
ATOM    487 1HH1 ARG A  32     131.100 125.220  81.680  1.00 24.00           H  
ATOM    488 2HH1 ARG A  32     130.153 126.508  80.969  1.00 24.00           H  
ATOM    489 1HH2 ARG A  32     132.376 129.039  81.925  1.00 24.00           H  
ATOM    490 2HH2 ARG A  32     130.874 128.669  81.107  1.00 24.00           H  
ATOM    491  N   TYR A  33     137.215 123.938  83.054  1.00 11.74           N  
ATOM    492  CA  TYR A  33     138.293 123.158  83.650  1.00 18.73           C  
ATOM    493  C   TYR A  33     137.856 122.533  84.969  1.00 24.60           C  
ATOM    494  O   TYR A  33     137.426 123.233  85.886  1.00 19.80           O  
ATOM    495  CB  TYR A  33     139.532 124.030  83.861  1.00 20.00           C  
ATOM    496  CG  TYR A  33     140.822 123.246  83.955  1.00 20.00           C  
ATOM    497  CD1 TYR A  33     141.200 122.406  82.917  1.00 20.00           C  
ATOM    498  CD2 TYR A  33     141.627 123.366  85.078  1.00 20.00           C  
ATOM    499  CE1 TYR A  33     142.378 121.689  83.003  1.00 20.00           C  
ATOM    500  CE2 TYR A  33     142.805 122.649  85.164  1.00 20.00           C  
ATOM    501  CZ  TYR A  33     143.181 121.814  84.132  1.00 20.00           C  
ATOM    502  OH  TYR A  33     144.354 121.100  84.217  1.00 20.00           O  
ATOM    503  H   TYR A  33     136.854 124.740  83.552  1.00 14.09           H  
ATOM    504  HA  TYR A  33     138.549 122.346  82.969  1.00 22.48           H  
ATOM    505 1HB  TYR A  33     139.624 124.738  83.036  1.00 24.00           H  
ATOM    506 2HB  TYR A  33     139.419 124.609  84.777  1.00 24.00           H  
ATOM    507  HD1 TYR A  33     140.567 122.311  82.034  1.00 24.00           H  
ATOM    508  HD2 TYR A  33     141.329 124.025  85.893  1.00 24.00           H  
ATOM    509  HE1 TYR A  33     142.675 121.029  82.188  1.00 24.00           H  
ATOM    510  HE2 TYR A  33     143.437 122.743  86.047  1.00 24.00           H  
ATOM    511  HH  TYR A  33     144.787 121.297  85.051  1.00 24.00           H  
ATOM    512  N   PHE A  34     137.969 121.213  85.059  1.00 18.20           N  
ATOM    513  CA  PHE A  34     137.555 120.488  86.254  1.00 12.16           C  
ATOM    514  C   PHE A  34     138.499 119.330  86.551  1.00 20.33           C  
ATOM    515  O   PHE A  34     139.187 118.833  85.659  1.00 16.16           O  
ATOM    516  CB  PHE A  34     136.128 119.960  86.092  1.00 20.00           C  
ATOM    517  CG  PHE A  34     135.906 119.197  84.817  1.00 20.00           C  
ATOM    518  CD1 PHE A  34     136.169 119.781  83.587  1.00 20.00           C  
ATOM    519  CD2 PHE A  34     135.433 117.894  84.845  1.00 20.00           C  
ATOM    520  CE1 PHE A  34     135.965 119.080  82.414  1.00 20.00           C  
ATOM    521  CE2 PHE A  34     135.229 117.190  83.674  1.00 20.00           C  
ATOM    522  CZ  PHE A  34     135.495 117.785  82.457  1.00 20.00           C  
ATOM    523  H   PHE A  34     138.352 120.698  84.279  1.00 21.84           H  
ATOM    524  HA  PHE A  34     137.579 121.175  87.101  1.00 14.59           H  
ATOM    525 1HB  PHE A  34     135.886 119.304  86.927  1.00 24.00           H  
ATOM    526 2HB  PHE A  34     135.428 120.793  86.116  1.00 24.00           H  
ATOM    527  HD1 PHE A  34     136.542 120.806  83.553  1.00 24.00           H  
ATOM    528  HD2 PHE A  34     135.222 117.424  85.806  1.00 24.00           H  
ATOM    529  HE1 PHE A  34     136.175 119.552  81.454  1.00 24.00           H  
ATOM    530  HE2 PHE A  34     134.857 116.166  83.710  1.00 24.00           H  
ATOM    531  HZ  PHE A  34     135.333 117.232  81.533  1.00 24.00           H  
ATOM    532  N   SER A  35     138.528 118.904  87.809  1.00 23.17           N  
ATOM    533  CA  SER A  35     139.414 117.826  88.233  1.00 17.89           C  
ATOM    534  C   SER A  35     138.658 116.509  88.359  1.00 19.02           C  
ATOM    535  O   SER A  35     137.730 116.389  89.158  1.00 18.95           O  
ATOM    536  CB  SER A  35     140.063 118.175  89.558  1.00 20.00           C  
ATOM    537  OG  SER A  35     139.135 118.110  90.605  1.00 20.00           O  
ATOM    538  H   SER A  35     137.920 119.338  88.490  1.00 27.80           H  
ATOM    539  HA  SER A  35     140.194 117.703  87.481  1.00 21.47           H  
ATOM    540 1HB  SER A  35     140.885 117.486  89.754  1.00 24.00           H  
ATOM    541 2HB  SER A  35     140.484 119.178  89.504  1.00 24.00           H  
ATOM    542  HG  SER A  35     138.301 117.853  90.204  1.00 24.00           H  
ATOM    543  N   ILE A  36     139.062 115.523  87.565  1.00 15.71           N  
ATOM    544  CA  ILE A  36     138.365 114.244  87.517  1.00 23.17           C  
ATOM    545  C   ILE A  36     139.027 113.221  88.432  1.00 20.53           C  
ATOM    546  O   ILE A  36     138.621 112.060  88.478  1.00 18.12           O  
ATOM    547  CB  ILE A  36     138.322 113.695  86.080  1.00 20.00           C  
ATOM    548  CG1 ILE A  36     139.735 113.367  85.591  1.00 20.00           C  
ATOM    549  CG2 ILE A  36     137.652 114.694  85.149  1.00 20.00           C  
ATOM    550  CD1 ILE A  36     139.860 113.301  84.086  1.00 20.00           C  
ATOM    551  H   ILE A  36     139.873 115.664  86.980  1.00 18.85           H  
ATOM    552  HA  ILE A  36     137.342 114.395  87.860  1.00 27.80           H  
ATOM    553  HB  ILE A  36     137.758 112.763  86.063  1.00 24.00           H  
ATOM    554 1HG1 ILE A  36     140.431 114.120  85.958  1.00 24.00           H  
ATOM    555 2HG1 ILE A  36     140.048 112.406  86.000  1.00 24.00           H  
ATOM    556 1HG2 ILE A  36     137.630 114.291  84.137  1.00 24.00           H  
ATOM    557 2HG2 ILE A  36     136.633 114.880  85.487  1.00 24.00           H  
ATOM    558 3HG2 ILE A  36     138.212 115.629  85.155  1.00 24.00           H  
ATOM    559 1HD1 ILE A  36     140.890 113.064  83.816  1.00 24.00           H  
ATOM    560 2HD1 ILE A  36     139.197 112.527  83.699  1.00 24.00           H  
ATOM    561 3HD1 ILE A  36     139.586 114.263  83.655  1.00 24.00           H  
ATOM    562  N   THR A  37     140.049 113.660  89.160  1.00 19.90           N  
ATOM    563  CA  THR A  37     140.750 112.791  90.097  1.00 17.35           C  
ATOM    564  C   THR A  37     139.836 112.359  91.237  1.00 20.04           C  
ATOM    565  O   THR A  37     138.969 113.117  91.671  1.00 16.37           O  
ATOM    566  CB  THR A  37     141.998 113.488  90.671  1.00 20.00           C  
ATOM    567  OG1 THR A  37     141.621 114.736  91.266  1.00 20.00           O  
ATOM    568  CG2 THR A  37     143.019 113.741  89.573  1.00 20.00           C  
ATOM    569  H   THR A  37     140.348 114.620  89.060  1.00 23.88           H  
ATOM    570  HA  THR A  37     141.071 111.895  89.566  1.00 20.82           H  
ATOM    571  HB  THR A  37     142.447 112.856  91.438  1.00 24.00           H  
ATOM    572  HG1 THR A  37     140.673 114.860  91.174  1.00 24.00           H  
ATOM    573 1HG2 THR A  37     143.895 114.234  89.996  1.00 24.00           H  
ATOM    574 2HG2 THR A  37     143.317 112.793  89.126  1.00 24.00           H  
ATOM    575 3HG2 THR A  37     142.580 114.380  88.808  1.00 24.00           H  
ATOM    576  N   PRO A  38     140.036 111.137  91.718  1.00 20.00           N  
ATOM    577  CA  PRO A  38     139.338 110.657  92.905  1.00 20.00           C  
ATOM    578  C   PRO A  38     139.868 111.327  94.165  1.00 20.00           C  
ATOM    579  O   PRO A  38     141.075 111.521  94.316  1.00 16.41           O  
ATOM    580  CB  PRO A  38     139.636 109.154  92.896  1.00 20.00           C  
ATOM    581  CG  PRO A  38     141.008 109.057  92.323  1.00 20.00           C  
ATOM    582  CD  PRO A  38     141.030 110.088  91.226  1.00 20.00           C  
ATOM    583  HA  PRO A  38     138.260 110.846  92.791  1.00 24.00           H  
ATOM    584 1HB  PRO A  38     139.570 108.752  93.917  1.00 24.00           H  
ATOM    585 2HB  PRO A  38     138.883 108.625  92.292  1.00 24.00           H  
ATOM    586 1HG  PRO A  38     141.760 109.252  93.102  1.00 24.00           H  
ATOM    587 2HG  PRO A  38     141.193 108.039  91.951  1.00 24.00           H  
ATOM    588 1HD  PRO A  38     142.042 110.510  91.139  1.00 24.00           H  
ATOM    589 2HD  PRO A  38     140.721 109.623  90.278  1.00 24.00           H  
ATOM    590  N   VAL A  39     138.960 111.680  95.069  1.00 30.00           N  
ATOM    591  CA  VAL A  39     139.321 112.432  96.265  1.00 30.00           C  
ATOM    592  C   VAL A  39     139.910 111.518  97.333  1.00 30.00           C  
ATOM    593  O   VAL A  39     139.253 110.588  97.799  1.00 30.00           O  
ATOM    594  CB  VAL A  39     138.086 113.153  96.836  1.00 20.00           C  
ATOM    595  CG1 VAL A  39     137.184 113.637  95.710  1.00 20.00           C  
ATOM    596  CG2 VAL A  39     137.329 112.223  97.771  1.00 20.00           C  
ATOM    597  H   VAL A  39     137.995 111.421  94.924  1.00 36.00           H  
ATOM    598  HA  VAL A  39     140.068 113.178  95.992  1.00 36.00           H  
ATOM    599  HB  VAL A  39     138.414 114.035  97.386  1.00 24.00           H  
ATOM    600 1HG1 VAL A  39     136.317 114.145  96.131  1.00 24.00           H  
ATOM    601 2HG1 VAL A  39     137.736 114.329  95.073  1.00 24.00           H  
ATOM    602 3HG1 VAL A  39     136.853 112.784  95.118  1.00 24.00           H  
ATOM    603 1HG2 VAL A  39     136.458 112.740  98.171  1.00 24.00           H  
ATOM    604 2HG2 VAL A  39     137.006 111.339  97.222  1.00 24.00           H  
ATOM    605 3HG2 VAL A  39     137.981 111.923  98.592  1.00 24.00           H  
ATOM    606  N   ARG A  40     141.153 111.790  97.716  1.00  1.00           N  
ATOM    607  CA  ARG A  40     141.815 111.027  98.767  1.00  1.00           C  
ATOM    608  C   ARG A  40     141.240 111.364 100.137  1.00  1.00           C  
ATOM    609  O   ARG A  40     141.493 110.663 101.117  1.00  1.00           O  
ATOM    610  CB  ARG A  40     143.311 111.300  98.767  1.00 20.00           C  
ATOM    611  CG  ARG A  40     144.038 110.884  97.498  1.00 20.00           C  
ATOM    612  CD  ARG A  40     145.462 110.555  97.763  1.00 20.00           C  
ATOM    613  NE  ARG A  40     146.257 111.747  98.010  1.00 20.00           N  
ATOM    614  CZ  ARG A  40     145.981 112.967  97.512  1.00 20.00           C  
ATOM    615  NH1 ARG A  40     144.928 113.141  96.743  1.00 20.00           N  
ATOM    616  NH2 ARG A  40     146.768 113.991  97.795  1.00 20.00           N  
ATOM    617  H   ARG A  40     141.653 112.544  97.267  1.00  1.20           H  
ATOM    618  HA  ARG A  40     141.656 109.965  98.577  1.00  1.20           H  
ATOM    619 1HB  ARG A  40     143.486 112.366  98.912  1.00 24.00           H  
ATOM    620 2HB  ARG A  40     143.777 110.776  99.602  1.00 24.00           H  
ATOM    621 1HG  ARG A  40     143.555 110.002  97.076  1.00 24.00           H  
ATOM    622 2HG  ARG A  40     144.003 111.699  96.775  1.00 24.00           H  
ATOM    623 1HD  ARG A  40     145.529 109.912  98.641  1.00 24.00           H  
ATOM    624 2HD  ARG A  40     145.882 110.037  96.902  1.00 24.00           H  
ATOM    625  HE  ARG A  40     147.075 111.653  98.597  1.00 24.00           H  
ATOM    626 1HH1 ARG A  40     144.327 112.359  96.526  1.00 24.00           H  
ATOM    627 2HH1 ARG A  40     144.721 114.056  96.370  1.00 24.00           H  
ATOM    628 1HH2 ARG A  40     147.577 113.857  98.386  1.00 24.00           H  
ATOM    629 2HH2 ARG A  40     146.560 114.905  97.422  1.00 24.00           H  
ATOM    630  N   GLY A  41     140.465 112.441 100.199  1.00  1.00           N  
ATOM    631  CA  GLY A  41     139.646 112.730 101.370  1.00  1.00           C  
ATOM    632  C   GLY A  41     140.499 112.819 102.630  1.00  1.00           C  
ATOM    633  O   GLY A  41     140.174 112.218 103.654  1.00  1.00           O  
ATOM    634  H   GLY A  41     140.442 113.077  99.414  1.00  1.20           H  
ATOM    635 1HA  GLY A  41     139.114 113.670 101.220  1.00  1.20           H  
ATOM    636 2HA  GLY A  41     138.894 111.951 101.490  1.00  1.20           H  
ATOM    637  N   LEU A  42     141.591 113.571 102.547  1.00 12.91           N  
ATOM    638  CA  LEU A  42     142.405 113.871 103.719  1.00 17.20           C  
ATOM    639  C   LEU A  42     141.635 114.718 104.723  1.00 19.65           C  
ATOM    640  O   LEU A  42     141.677 114.463 105.927  1.00 18.90           O  
ATOM    641  CB  LEU A  42     143.687 114.601 103.301  1.00 20.00           C  
ATOM    642  CG  LEU A  42     144.284 114.179 101.952  1.00 20.00           C  
ATOM    643  CD1 LEU A  42     145.222 115.268 101.448  1.00 20.00           C  
ATOM    644  CD2 LEU A  42     145.017 112.856 102.112  1.00 20.00           C  
ATOM    645  H   LEU A  42     141.864 113.946 101.650  1.00 15.49           H  
ATOM    646  HA  LEU A  42     142.678 112.932 104.200  1.00 20.64           H  
ATOM    647 1HB  LEU A  42     143.478 115.669 103.251  1.00 24.00           H  
ATOM    648 2HB  LEU A  42     144.447 114.436 104.065  1.00 24.00           H  
ATOM    649  HG  LEU A  42     143.483 114.064 101.220  1.00 24.00           H  
ATOM    650 1HD1 LEU A  42     145.645 114.968 100.489  1.00 24.00           H  
ATOM    651 2HD1 LEU A  42     144.667 116.198 101.324  1.00 24.00           H  
ATOM    652 3HD1 LEU A  42     146.025 115.417 102.168  1.00 24.00           H  
ATOM    653 1HD2 LEU A  42     145.440 112.556 101.153  1.00 24.00           H  
ATOM    654 2HD2 LEU A  42     145.818 112.970 102.842  1.00 24.00           H  
ATOM    655 3HD2 LEU A  42     144.319 112.093 102.456  1.00 24.00           H  
ATOM    656  N   GLU A  43     140.931 115.727 104.222  1.00 19.34           N  
ATOM    657  CA  GLU A  43     140.304 116.726 105.080  1.00 23.45           C  
ATOM    658  C   GLU A  43     139.366 116.074 106.088  1.00 33.43           C  
ATOM    659  O   GLU A  43     139.346 116.446 107.261  1.00 22.04           O  
ATOM    660  CB  GLU A  43     139.535 117.745 104.237  1.00 20.00           C  
ATOM    661  CG  GLU A  43     140.417 118.683 103.425  1.00 20.00           C  
ATOM    662  CD  GLU A  43     139.632 119.561 102.490  1.00 20.00           C  
ATOM    663  OE1 GLU A  43     138.994 119.037 101.609  1.00 20.00           O  
ATOM    664  OE2 GLU A  43     139.670 120.757 102.658  1.00 20.00           O  
ATOM    665  H   GLU A  43     140.828 115.805 103.220  1.00 23.21           H  
ATOM    666  HA  GLU A  43     141.087 117.248 105.632  1.00 28.14           H  
ATOM    667 1HB  GLU A  43     138.876 117.222 103.545  1.00 24.00           H  
ATOM    668 2HB  GLU A  43     138.908 118.356 104.888  1.00 24.00           H  
ATOM    669 1HG  GLU A  43     140.984 119.315 104.108  1.00 24.00           H  
ATOM    670 2HG  GLU A  43     141.126 118.090 102.849  1.00 24.00           H  
ATOM    671  N   LYS A  44     138.591 115.100 105.623  1.00 14.07           N  
ATOM    672  CA  LYS A  44     137.722 114.328 106.503  1.00 14.89           C  
ATOM    673  C   LYS A  44     138.530 113.395 107.396  1.00 20.46           C  
ATOM    674  O   LYS A  44     138.247 113.261 108.586  1.00 18.36           O  
ATOM    675  CB  LYS A  44     136.708 113.526 105.685  1.00 20.00           C  
ATOM    676  CG  LYS A  44     135.297 114.098 105.695  1.00 20.00           C  
ATOM    677  CD  LYS A  44     135.311 115.606 105.489  1.00 20.00           C  
ATOM    678  CE  LYS A  44     134.156 116.276 106.219  1.00 20.00           C  
ATOM    679  NZ  LYS A  44     132.894 116.218 105.433  1.00 20.00           N  
ATOM    680  H   LYS A  44     138.604 114.890 104.636  1.00 16.88           H  
ATOM    681  HA  LYS A  44     137.179 115.020 107.148  1.00 17.87           H  
ATOM    682 1HB  LYS A  44     137.040 113.471 104.648  1.00 24.00           H  
ATOM    683 2HB  LYS A  44     136.658 112.506 106.067  1.00 24.00           H  
ATOM    684 1HG  LYS A  44     134.712 113.637 104.899  1.00 24.00           H  
ATOM    685 2HG  LYS A  44     134.821 113.875 106.648  1.00 24.00           H  
ATOM    686 1HD  LYS A  44     136.252 116.015 105.861  1.00 24.00           H  
ATOM    687 2HD  LYS A  44     135.234 115.829 104.425  1.00 24.00           H  
ATOM    688 1HE  LYS A  44     133.996 115.782 107.177  1.00 24.00           H  
ATOM    689 2HE  LYS A  44     134.403 117.320 106.410  1.00 24.00           H  
ATOM    690 1HZ  LYS A  44     132.154 116.672 105.950  1.00 24.00           H  
ATOM    691 2HZ  LYS A  44     133.025 116.690 104.549  1.00 24.00           H  
ATOM    692 3HZ  LYS A  44     132.644 115.254 105.266  1.00 24.00           H  
ATOM    693  N   MET A  45     139.537 112.753 106.814  1.00 20.34           N  
ATOM    694  CA  MET A  45     140.306 111.735 107.520  1.00 16.69           C  
ATOM    695  C   MET A  45     141.038 112.328 108.717  1.00 21.01           C  
ATOM    696  O   MET A  45     141.182 111.678 109.752  1.00 18.80           O  
ATOM    697  CB  MET A  45     141.295 111.066 106.567  1.00 20.00           C  
ATOM    698  CG  MET A  45     142.745 111.484 106.770  1.00 20.00           C  
ATOM    699  SD  MET A  45     143.772 111.155 105.324  1.00 20.00           S  
ATOM    700  CE  MET A  45     142.944 109.722 104.641  1.00 20.00           C  
ATOM    701  H   MET A  45     139.776 112.976 105.859  1.00 24.41           H  
ATOM    702  HA  MET A  45     139.616 110.979 107.896  1.00 20.03           H  
ATOM    703 1HB  MET A  45     141.240 109.985 106.686  1.00 24.00           H  
ATOM    704 2HB  MET A  45     141.021 111.297 105.537  1.00 24.00           H  
ATOM    705 1HG  MET A  45     142.788 112.551 106.988  1.00 24.00           H  
ATOM    706 2HG  MET A  45     143.163 110.945 107.619  1.00 24.00           H  
ATOM    707 1HE  MET A  45     143.463 109.397 103.738  1.00 24.00           H  
ATOM    708 2HE  MET A  45     142.950 108.914 105.374  1.00 24.00           H  
ATOM    709 3HE  MET A  45     141.914 109.980 104.393  1.00 24.00           H  
ATOM    710  N   VAL A  46     141.498 113.565 108.568  1.00 15.33           N  
ATOM    711  CA  VAL A  46     142.166 114.270 109.656  1.00 19.01           C  
ATOM    712  C   VAL A  46     141.224 114.483 110.834  1.00 18.49           C  
ATOM    713  O   VAL A  46     141.643 114.447 111.991  1.00 18.29           O  
ATOM    714  CB  VAL A  46     142.690 115.633 109.168  1.00 20.00           C  
ATOM    715  CG1 VAL A  46     143.277 116.424 110.327  1.00 20.00           C  
ATOM    716  CG2 VAL A  46     143.727 115.428 108.074  1.00 20.00           C  
ATOM    717  H   VAL A  46     141.383 114.030 107.679  1.00 18.40           H  
ATOM    718  HA  VAL A  46     143.013 113.669 109.990  1.00 22.81           H  
ATOM    719  HB  VAL A  46     141.855 116.213 108.774  1.00 24.00           H  
ATOM    720 1HG1 VAL A  46     143.642 117.386 109.963  1.00 24.00           H  
ATOM    721 2HG1 VAL A  46     142.508 116.590 111.081  1.00 24.00           H  
ATOM    722 3HG1 VAL A  46     144.104 115.866 110.766  1.00 24.00           H  
ATOM    723 1HG2 VAL A  46     144.092 116.397 107.733  1.00 24.00           H  
ATOM    724 2HG2 VAL A  46     144.559 114.844 108.466  1.00 24.00           H  
ATOM    725 3HG2 VAL A  46     143.273 114.897 107.237  1.00 24.00           H  
ATOM    726  N   THR A  47     139.949 114.706 110.533  1.00 16.95           N  
ATOM    727  CA  THR A  47     138.964 115.025 111.559  1.00 16.60           C  
ATOM    728  C   THR A  47     138.856 113.905 112.586  1.00 20.86           C  
ATOM    729  O   THR A  47     138.953 112.726 112.245  1.00 21.08           O  
ATOM    730  CB  THR A  47     137.581 115.291 110.937  1.00 20.00           C  
ATOM    731  OG1 THR A  47     137.626 116.498 110.165  1.00 20.00           O  
ATOM    732  CG2 THR A  47     136.525 115.427 112.022  1.00 20.00           C  
ATOM    733  H   THR A  47     139.655 114.653 109.568  1.00 20.34           H  
ATOM    734  HA  THR A  47     139.286 115.928 112.079  1.00 19.92           H  
ATOM    735  HB  THR A  47     137.314 114.465 110.278  1.00 24.00           H  
ATOM    736  HG1 THR A  47     138.509 116.872 110.208  1.00 24.00           H  
ATOM    737 1HG2 THR A  47     135.554 115.614 111.564  1.00 24.00           H  
ATOM    738 2HG2 THR A  47     136.480 114.506 112.604  1.00 24.00           H  
ATOM    739 3HG2 THR A  47     136.782 116.257 112.678  1.00 24.00           H  
ATOM    740  N   GLY A  48     138.655 114.280 113.845  1.00 18.30           N  
ATOM    741  CA  GLY A  48     138.495 113.307 114.918  1.00 17.68           C  
ATOM    742  C   GLY A  48     139.813 112.611 115.232  1.00 24.01           C  
ATOM    743  O   GLY A  48     139.875 111.739 116.099  1.00 18.51           O  
ATOM    744  H   GLY A  48     138.613 115.265 114.064  1.00 21.96           H  
ATOM    745 1HA  GLY A  48     138.122 113.808 115.812  1.00 21.22           H  
ATOM    746 2HA  GLY A  48     137.749 112.567 114.630  1.00 21.22           H  
ATOM    747  N   LYS A  49     140.866 113.002 114.523  1.00 23.37           N  
ATOM    748  CA  LYS A  49     142.205 112.490 114.793  1.00 13.50           C  
ATOM    749  C   LYS A  49     143.065 113.538 115.487  1.00 21.88           C  
ATOM    750  O   LYS A  49     142.745 114.727 115.472  1.00 14.81           O  
ATOM    751  CB  LYS A  49     142.876 112.034 113.496  1.00 20.00           C  
ATOM    752  CG  LYS A  49     142.621 110.577 113.135  1.00 20.00           C  
ATOM    753  CD  LYS A  49     143.890 109.899 112.641  1.00 20.00           C  
ATOM    754  CE  LYS A  49     143.777 109.512 111.174  1.00 20.00           C  
ATOM    755  NZ  LYS A  49     142.399 109.079 110.818  1.00 20.00           N  
ATOM    756  H   LYS A  49     140.736 113.670 113.777  1.00 28.04           H  
ATOM    757  HA  LYS A  49     142.119 111.633 115.461  1.00 16.20           H  
ATOM    758 1HB  LYS A  49     142.525 112.650 112.668  1.00 24.00           H  
ATOM    759 2HB  LYS A  49     143.954 112.175 113.575  1.00 24.00           H  
ATOM    760 1HG  LYS A  49     142.252 110.043 114.012  1.00 24.00           H  
ATOM    761 2HG  LYS A  49     141.863 110.523 112.354  1.00 24.00           H  
ATOM    762 1HD  LYS A  49     144.736 110.576 112.766  1.00 24.00           H  
ATOM    763 2HD  LYS A  49     144.076 109.001 113.231  1.00 24.00           H  
ATOM    764 1HE  LYS A  49     144.051 110.362 110.552  1.00 24.00           H  
ATOM    765 2HE  LYS A  49     144.467 108.695 110.959  1.00 24.00           H  
ATOM    766 1HZ  LYS A  49     142.366 108.831 109.839  1.00 24.00           H  
ATOM    767 2HZ  LYS A  49     142.141 108.278 111.377  1.00 24.00           H  
ATOM    768 3HZ  LYS A  49     141.752 109.835 110.995  1.00 24.00           H  
ATOM    769  N   ALA A  50     144.158 113.091 116.095  1.00 16.91           N  
ATOM    770  CA  ALA A  50     144.960 113.949 116.960  1.00 27.42           C  
ATOM    771  C   ALA A  50     145.652 115.045 116.159  1.00 23.95           C  
ATOM    772  O   ALA A  50     145.917 114.883 114.968  1.00 23.33           O  
ATOM    773  CB  ALA A  50     145.985 113.123 117.723  1.00 20.00           C  
ATOM    774  H   ALA A  50     144.441 112.132 115.956  1.00 20.29           H  
ATOM    775  HA  ALA A  50     144.291 114.429 117.674  1.00 32.90           H  
ATOM    776 1HB  ALA A  50     146.575 113.778 118.364  1.00 24.00           H  
ATOM    777 2HB  ALA A  50     145.472 112.382 118.336  1.00 24.00           H  
ATOM    778 3HB  ALA A  50     146.642 112.618 117.017  1.00 24.00           H  
ATOM    779  N   PRO A  51     145.943 116.159 116.821  1.00 21.11           N  
ATOM    780  CA  PRO A  51     146.637 117.271 116.181  1.00 23.24           C  
ATOM    781  C   PRO A  51     147.954 116.817 115.566  1.00 16.47           C  
ATOM    782  O   PRO A  51     148.327 117.257 114.478  1.00 18.79           O  
ATOM    783  CB  PRO A  51     146.861 118.250 117.338  1.00 20.00           C  
ATOM    784  CG  PRO A  51     145.678 118.047 118.223  1.00 20.00           C  
ATOM    785  CD  PRO A  51     145.384 116.574 118.122  1.00 20.00           C  
ATOM    786  HA  PRO A  51     145.983 117.711 115.413  1.00 27.89           H  
ATOM    787 1HB  PRO A  51     147.813 118.026 117.841  1.00 24.00           H  
ATOM    788 2HB  PRO A  51     146.934 119.277 116.953  1.00 24.00           H  
ATOM    789 1HG  PRO A  51     145.913 118.363 119.250  1.00 24.00           H  
ATOM    790 2HG  PRO A  51     144.838 118.670 117.883  1.00 24.00           H  
ATOM    791 1HD  PRO A  51     145.869 116.045 118.957  1.00 24.00           H  
ATOM    792 2HD  PRO A  51     144.296 116.414 118.142  1.00 24.00           H  
ATOM    793  N   GLU A  52     148.657 115.935 116.269  1.00 20.33           N  
ATOM    794  CA  GLU A  52     150.010 115.553 115.884  1.00 17.76           C  
ATOM    795  C   GLU A  52     150.030 114.912 114.503  1.00 21.01           C  
ATOM    796  O   GLU A  52     150.933 115.162 113.704  1.00 21.11           O  
ATOM    797  CB  GLU A  52     150.605 114.588 116.913  1.00 20.00           C  
ATOM    798  CG  GLU A  52     151.572 113.567 116.332  1.00 20.00           C  
ATOM    799  CD  GLU A  52     152.907 114.160 115.978  1.00 20.00           C  
ATOM    800  OE1 GLU A  52     152.959 114.962 115.077  1.00 20.00           O  
ATOM    801  OE2 GLU A  52     153.876 113.811 116.610  1.00 20.00           O  
ATOM    802  H   GLU A  52     148.243 115.519 117.090  1.00 24.40           H  
ATOM    803  HA  GLU A  52     150.627 116.451 115.850  1.00 21.31           H  
ATOM    804 1HB  GLU A  52     151.136 115.155 117.678  1.00 24.00           H  
ATOM    805 2HB  GLU A  52     149.801 114.044 117.408  1.00 24.00           H  
ATOM    806 1HG  GLU A  52     151.723 112.770 117.060  1.00 24.00           H  
ATOM    807 2HG  GLU A  52     151.127 113.127 115.440  1.00 24.00           H  
ATOM    808  N   THR A  53     149.029 114.083 114.226  1.00 15.98           N  
ATOM    809  CA  THR A  53     148.925 113.411 112.936  1.00 19.85           C  
ATOM    810  C   THR A  53     148.708 114.412 111.809  1.00 23.82           C  
ATOM    811  O   THR A  53     149.224 114.239 110.705  1.00 20.81           O  
ATOM    812  CB  THR A  53     147.781 112.380 112.939  1.00 20.00           C  
ATOM    813  OG1 THR A  53     147.954 111.474 114.037  1.00 20.00           O  
ATOM    814  CG2 THR A  53     147.767 111.595 111.637  1.00 20.00           C  
ATOM    815  H   THR A  53     148.321 113.915 114.927  1.00 19.18           H  
ATOM    816  HA  THR A  53     149.860 112.885 112.744  1.00 23.82           H  
ATOM    817  HB  THR A  53     146.828 112.894 113.057  1.00 24.00           H  
ATOM    818  HG1 THR A  53     148.745 111.712 114.526  1.00 24.00           H  
ATOM    819 1HG2 THR A  53     146.953 110.871 111.657  1.00 24.00           H  
ATOM    820 2HG2 THR A  53     147.625 112.279 110.801  1.00 24.00           H  
ATOM    821 3HG2 THR A  53     148.715 111.070 111.518  1.00 24.00           H  
ATOM    822  N   ALA A  54     147.942 115.459 112.094  1.00 19.11           N  
ATOM    823  CA  ALA A  54     147.264 116.220 111.050  1.00 23.76           C  
ATOM    824  C   ALA A  54     148.251 116.715 110.001  1.00 22.41           C  
ATOM    825  O   ALA A  54     148.011 116.588 108.800  1.00 22.21           O  
ATOM    826  CB  ALA A  54     146.505 117.391 111.656  1.00 20.00           C  
ATOM    827  H   ALA A  54     147.826 115.736 113.058  1.00 22.93           H  
ATOM    828  HA  ALA A  54     146.555 115.557 110.555  1.00 28.51           H  
ATOM    829 1HB  ALA A  54     146.004 117.949 110.864  1.00 24.00           H  
ATOM    830 2HB  ALA A  54     145.763 117.017 112.362  1.00 24.00           H  
ATOM    831 3HB  ALA A  54     147.202 118.046 112.176  1.00 24.00           H  
ATOM    832  N   PRO A  55     149.363 117.279 110.460  1.00 20.86           N  
ATOM    833  CA  PRO A  55     150.411 117.749 109.563  1.00 22.13           C  
ATOM    834  C   PRO A  55     150.940 116.617 108.692  1.00 19.05           C  
ATOM    835  O   PRO A  55     151.172 116.796 107.497  1.00 18.52           O  
ATOM    836  CB  PRO A  55     151.482 118.269 110.527  1.00 20.00           C  
ATOM    837  CG  PRO A  55     151.251 117.498 111.781  1.00 20.00           C  
ATOM    838  CD  PRO A  55     149.755 117.500 111.951  1.00 20.00           C  
ATOM    839  HA  PRO A  55     150.014 118.564 108.939  1.00 26.56           H  
ATOM    840 1HB  PRO A  55     152.483 118.103 110.102  1.00 24.00           H  
ATOM    841 2HB  PRO A  55     151.368 119.354 110.666  1.00 24.00           H  
ATOM    842 1HG  PRO A  55     151.665 116.483 111.685  1.00 24.00           H  
ATOM    843 2HG  PRO A  55     151.774 117.976 112.623  1.00 24.00           H  
ATOM    844 1HD  PRO A  55     149.465 116.706 112.655  1.00 24.00           H  
ATOM    845 2HD  PRO A  55     149.429 118.484 112.320  1.00 24.00           H  
ATOM    846  N   VAL A  56     151.131 115.450 109.299  1.00 17.60           N  
ATOM    847  CA  VAL A  56     151.755 114.324 108.616  1.00 22.51           C  
ATOM    848  C   VAL A  56     150.875 113.810 107.484  1.00 14.67           C  
ATOM    849  O   VAL A  56     151.345 113.600 106.365  1.00 20.58           O  
ATOM    850  CB  VAL A  56     152.028 113.180 109.610  1.00 20.00           C  
ATOM    851  CG1 VAL A  56     152.450 111.920 108.870  1.00 20.00           C  
ATOM    852  CG2 VAL A  56     153.096 113.603 110.606  1.00 20.00           C  
ATOM    853  H   VAL A  56     150.835 115.341 110.259  1.00 21.12           H  
ATOM    854  HA  VAL A  56     152.705 114.657 108.196  1.00 27.01           H  
ATOM    855  HB  VAL A  56     151.106 112.946 110.143  1.00 24.00           H  
ATOM    856 1HG1 VAL A  56     152.638 111.121 109.588  1.00 24.00           H  
ATOM    857 2HG1 VAL A  56     151.655 111.614 108.189  1.00 24.00           H  
ATOM    858 3HG1 VAL A  56     153.359 112.118 108.302  1.00 24.00           H  
ATOM    859 1HG2 VAL A  56     153.284 112.790 111.307  1.00 24.00           H  
ATOM    860 2HG2 VAL A  56     154.017 113.843 110.073  1.00 24.00           H  
ATOM    861 3HG2 VAL A  56     152.756 114.482 111.154  1.00 24.00           H  
ATOM    862  N   MET A  57     149.596 113.608 107.781  1.00 21.27           N  
ATOM    863  CA  MET A  57     148.648 113.111 106.790  1.00 24.15           C  
ATOM    864  C   MET A  57     148.392 114.148 105.704  1.00 23.81           C  
ATOM    865  O   MET A  57     148.298 113.813 104.523  1.00 16.13           O  
ATOM    866  CB  MET A  57     147.338 112.713 107.467  1.00 20.00           C  
ATOM    867  CG  MET A  57     147.100 111.211 107.543  1.00 20.00           C  
ATOM    868  SD  MET A  57     148.597 110.289 107.945  1.00 20.00           S  
ATOM    869  CE  MET A  57     148.118 109.525 109.492  1.00 20.00           C  
ATOM    870  H   MET A  57     149.271 113.805 108.717  1.00 25.52           H  
ATOM    871  HA  MET A  57     149.078 112.231 106.312  1.00 28.98           H  
ATOM    872 1HB  MET A  57     147.319 113.106 108.482  1.00 24.00           H  
ATOM    873 2HB  MET A  57     146.500 113.157 106.928  1.00 24.00           H  
ATOM    874 1HG  MET A  57     146.350 111.001 108.305  1.00 24.00           H  
ATOM    875 2HG  MET A  57     146.722 110.854 106.585  1.00 24.00           H  
ATOM    876 1HE  MET A  57     148.942 108.919 109.869  1.00 24.00           H  
ATOM    877 2HE  MET A  57     147.873 110.299 110.220  1.00 24.00           H  
ATOM    878 3HE  MET A  57     147.246 108.890 109.330  1.00 24.00           H  
ATOM    879  N   VAL A  58     148.280 115.408 106.110  1.00 19.89           N  
ATOM    880  CA  VAL A  58     147.859 116.470 105.204  1.00 20.11           C  
ATOM    881  C   VAL A  58     148.902 116.717 104.122  1.00 20.37           C  
ATOM    882  O   VAL A  58     148.564 116.953 102.963  1.00 16.38           O  
ATOM    883  CB  VAL A  58     147.616 117.774 105.987  1.00 20.00           C  
ATOM    884  CG1 VAL A  58     147.306 118.918 105.033  1.00 20.00           C  
ATOM    885  CG2 VAL A  58     146.482 117.578 106.981  1.00 20.00           C  
ATOM    886  H   VAL A  58     148.492 115.636 107.071  1.00 23.87           H  
ATOM    887  HA  VAL A  58     146.926 116.169 104.728  1.00 24.13           H  
ATOM    888  HB  VAL A  58     148.528 118.041 106.523  1.00 24.00           H  
ATOM    889 1HG1 VAL A  58     147.138 119.832 105.603  1.00 24.00           H  
ATOM    890 2HG1 VAL A  58     148.147 119.064 104.354  1.00 24.00           H  
ATOM    891 3HG1 VAL A  58     146.412 118.680 104.458  1.00 24.00           H  
ATOM    892 1HG2 VAL A  58     146.316 118.504 107.531  1.00 24.00           H  
ATOM    893 2HG2 VAL A  58     145.572 117.306 106.445  1.00 24.00           H  
ATOM    894 3HG2 VAL A  58     146.743 116.783 107.679  1.00 24.00           H  
ATOM    895  N   GLN A  59     150.173 116.662 104.508  1.00 21.38           N  
ATOM    896  CA  GLN A  59     151.266 116.954 103.590  1.00 22.16           C  
ATOM    897  C   GLN A  59     151.330 115.930 102.465  1.00 15.28           C  
ATOM    898  O   GLN A  59     151.847 116.212 101.383  1.00 17.13           O  
ATOM    899  CB  GLN A  59     152.601 116.991 104.339  1.00 20.00           C  
ATOM    900  CG  GLN A  59     153.144 115.622 104.710  1.00 20.00           C  
ATOM    901  CD  GLN A  59     154.331 115.706 105.651  1.00 20.00           C  
ATOM    902  OE1 GLN A  59     154.800 116.798 105.986  1.00 20.00           O  
ATOM    903  NE2 GLN A  59     154.825 114.552 106.084  1.00 20.00           N  
ATOM    904  H   GLN A  59     150.386 116.410 105.463  1.00 25.66           H  
ATOM    905  HA  GLN A  59     151.090 117.933 103.143  1.00 26.59           H  
ATOM    906 1HB  GLN A  59     153.348 117.495 103.727  1.00 24.00           H  
ATOM    907 2HB  GLN A  59     152.487 117.568 105.257  1.00 24.00           H  
ATOM    908 1HG  GLN A  59     152.357 115.052 105.203  1.00 24.00           H  
ATOM    909 2HG  GLN A  59     153.463 115.111 103.802  1.00 24.00           H  
ATOM    910 1HE2 GLN A  59     155.608 114.544 106.707  1.00 24.00           H  
ATOM    911 2HE2 GLN A  59     154.414 113.689 105.788  1.00 24.00           H  
ATOM    912  N   ARG A  60     150.802 114.739 102.725  1.00 17.67           N  
ATOM    913  CA  ARG A  60     150.725 113.695 101.710  1.00 20.71           C  
ATOM    914  C   ARG A  60     149.693 114.039 100.644  1.00 16.85           C  
ATOM    915  O   ARG A  60     149.572 113.343  99.636  1.00 19.33           O  
ATOM    916  CB  ARG A  60     150.371 112.357 102.342  1.00 20.00           C  
ATOM    917  CG  ARG A  60     151.506 111.346 102.378  1.00 20.00           C  
ATOM    918  CD  ARG A  60     151.915 111.028 103.770  1.00 20.00           C  
ATOM    919  NE  ARG A  60     153.280 110.532 103.835  1.00 20.00           N  
ATOM    920  CZ  ARG A  60     154.247 111.051 104.616  1.00 20.00           C  
ATOM    921  NH1 ARG A  60     153.984 112.080 105.390  1.00 20.00           N  
ATOM    922  NH2 ARG A  60     155.460 110.526 104.603  1.00 20.00           N  
ATOM    923  H   ARG A  60     150.444 114.551 103.651  1.00 21.20           H  
ATOM    924  HA  ARG A  60     151.701 113.606 101.231  1.00 24.85           H  
ATOM    925 1HB  ARG A  60     150.039 112.516 103.367  1.00 24.00           H  
ATOM    926 2HB  ARG A  60     149.543 111.905 101.796  1.00 24.00           H  
ATOM    927 1HG  ARG A  60     151.186 110.423 101.895  1.00 24.00           H  
ATOM    928 2HG  ARG A  60     152.371 111.751 101.851  1.00 24.00           H  
ATOM    929 1HD  ARG A  60     151.850 111.927 104.383  1.00 24.00           H  
ATOM    930 2HD  ARG A  60     151.254 110.264 104.177  1.00 24.00           H  
ATOM    931  HE  ARG A  60     153.520 109.740 103.253  1.00 24.00           H  
ATOM    932 1HH1 ARG A  60     153.057 112.481 105.400  1.00 24.00           H  
ATOM    933 2HH1 ARG A  60     154.709 112.470 105.976  1.00 24.00           H  
ATOM    934 1HH2 ARG A  60     155.662 109.735 104.007  1.00 24.00           H  
ATOM    935 2HH2 ARG A  60     156.184 110.916 105.188  1.00 24.00           H  
ATOM    936  N   ILE A  61     148.950 115.116 100.873  1.00 19.46           N  
ATOM    937  CA  ILE A  61     148.005 115.620  99.883  1.00 21.72           C  
ATOM    938  C   ILE A  61     148.710 115.978  98.581  1.00 14.92           C  
ATOM    939  O   ILE A  61     148.161 115.792  97.495  1.00 16.40           O  
ATOM    940  CB  ILE A  61     147.254 116.853 100.417  1.00 20.00           C  
ATOM    941  CG1 ILE A  61     146.158 117.277  99.436  1.00 20.00           C  
ATOM    942  CG2 ILE A  61     148.223 117.998 100.666  1.00 20.00           C  
ATOM    943  CD1 ILE A  61     146.687 117.845  98.138  1.00 20.00           C  
ATOM    944  H   ILE A  61     149.041 115.599 101.755  1.00 23.35           H  
ATOM    945  HA  ILE A  61     147.277 114.838  99.671  1.00 26.06           H  
ATOM    946  HB  ILE A  61     146.758 116.599 101.353  1.00 24.00           H  
ATOM    947 1HG1 ILE A  61     145.528 116.420  99.202  1.00 24.00           H  
ATOM    948 2HG1 ILE A  61     145.524 118.031  99.903  1.00 24.00           H  
ATOM    949 1HG2 ILE A  61     147.676 118.862 101.043  1.00 24.00           H  
ATOM    950 2HG2 ILE A  61     148.967 117.692 101.400  1.00 24.00           H  
ATOM    951 3HG2 ILE A  61     148.721 118.263  99.733  1.00 24.00           H  
ATOM    952 1HD1 ILE A  61     145.851 118.123  97.496  1.00 24.00           H  
ATOM    953 2HD1 ILE A  61     147.293 118.727  98.347  1.00 24.00           H  
ATOM    954 3HD1 ILE A  61     147.296 117.096  97.635  1.00 24.00           H  
ATOM    955  N   CYS A  62     149.930 116.493  98.697  1.00 18.27           N  
ATOM    956  CA  CYS A  62     150.702 116.903  97.530  1.00 16.66           C  
ATOM    957  C   CYS A  62     152.198 116.778  97.789  1.00 20.25           C  
ATOM    958  O   CYS A  62     152.756 117.491  98.622  1.00 19.19           O  
ATOM    959  CB  CYS A  62     150.375 118.347  97.149  1.00 20.00           C  
ATOM    960  SG  CYS A  62     150.910 118.811  95.485  1.00 20.00           S  
ATOM    961  H   CYS A  62     150.332 116.603  99.617  1.00 21.92           H  
ATOM    962  HA  CYS A  62     150.437 116.255  96.695  1.00 19.99           H  
ATOM    963 1HB  CYS A  62     149.299 118.506  97.214  1.00 24.00           H  
ATOM    964 2HB  CYS A  62     150.849 119.027  97.857  1.00 24.00           H  
ATOM    965  HG  CYS A  62     150.466 120.063  95.540  1.00 24.00           H  
ATOM    966  N   GLY A  63     152.843 115.867  97.068  1.00 21.13           N  
ATOM    967  CA  GLY A  63     154.256 115.577  97.286  1.00 18.21           C  
ATOM    968  C   GLY A  63     155.142 116.591  96.573  1.00 17.60           C  
ATOM    969  O   GLY A  63     156.364 116.573  96.720  1.00 21.25           O  
ATOM    970  H   GLY A  63     152.342 115.361  96.351  1.00 25.36           H  
ATOM    971 1HA  GLY A  63     154.469 115.590  98.355  1.00 21.85           H  
ATOM    972 2HA  GLY A  63     154.481 114.574  96.925  1.00 21.85           H  
ATOM    973  N   VAL A  64     154.518 117.474  95.801  1.00 19.99           N  
ATOM    974  CA  VAL A  64     155.226 118.597  95.196  1.00 15.39           C  
ATOM    975  C   VAL A  64     155.234 119.806  96.122  1.00 24.32           C  
ATOM    976  O   VAL A  64     156.267 120.447  96.312  1.00 20.60           O  
ATOM    977  CB  VAL A  64     154.569 118.983  93.857  1.00 20.00           C  
ATOM    978  CG1 VAL A  64     155.226 120.229  93.282  1.00 20.00           C  
ATOM    979  CG2 VAL A  64     154.665 117.822  92.879  1.00 20.00           C  
ATOM    980  H   VAL A  64     153.529 117.365  95.628  1.00 23.99           H  
ATOM    981  HA  VAL A  64     156.256 118.295  95.006  1.00 18.47           H  
ATOM    982  HB  VAL A  64     153.521 119.225  94.034  1.00 24.00           H  
ATOM    983 1HG1 VAL A  64     154.749 120.488  92.336  1.00 24.00           H  
ATOM    984 2HG1 VAL A  64     155.113 121.056  93.983  1.00 24.00           H  
ATOM    985 3HG1 VAL A  64     156.285 120.037  93.113  1.00 24.00           H  
ATOM    986 1HG2 VAL A  64     154.198 118.102  91.936  1.00 24.00           H  
ATOM    987 2HG2 VAL A  64     155.713 117.577  92.708  1.00 24.00           H  
ATOM    988 3HG2 VAL A  64     154.152 116.954  93.294  1.00 24.00           H  
ATOM    989  N   CYS A  65     154.076 120.113  96.696  1.00 19.71           N  
ATOM    990  CA  CYS A  65     153.945 121.252  97.597  1.00 14.78           C  
ATOM    991  C   CYS A  65     153.647 120.798  99.020  1.00 21.92           C  
ATOM    992  O   CYS A  65     152.778 121.356  99.690  1.00 22.88           O  
ATOM    993  CB  CYS A  65     152.834 122.189  97.122  1.00 20.00           C  
ATOM    994  SG  CYS A  65     151.169 121.501  97.285  1.00 20.00           S  
ATOM    995  H   CYS A  65     153.265 119.543  96.504  1.00 23.65           H  
ATOM    996  HA  CYS A  65     154.886 121.802  97.597  1.00 17.74           H  
ATOM    997 1HB  CYS A  65     152.872 123.118  97.692  1.00 24.00           H  
ATOM    998 2HB  CYS A  65     152.994 122.441  96.074  1.00 24.00           H  
ATOM    999  HG  CYS A  65     150.533 122.560  96.795  1.00 24.00           H  
ATOM   1000  N   PRO A  66     154.372 119.782  99.476  1.00 16.17           N  
ATOM   1001  CA  PRO A  66     154.205 119.269 100.830  1.00 18.59           C  
ATOM   1002  C   PRO A  66     154.575 120.321 101.868  1.00 23.60           C  
ATOM   1003  O   PRO A  66     153.884 120.485 102.873  1.00 15.57           O  
ATOM   1004  CB  PRO A  66     155.166 118.077 100.867  1.00 20.00           C  
ATOM   1005  CG  PRO A  66     156.202 118.410  99.849  1.00 20.00           C  
ATOM   1006  CD  PRO A  66     155.441 119.114  98.758  1.00 20.00           C  
ATOM   1007  HA  PRO A  66     153.164 118.940 100.967  1.00 22.31           H  
ATOM   1008 1HB  PRO A  66     155.583 117.961 101.879  1.00 24.00           H  
ATOM   1009 2HB  PRO A  66     154.623 117.148 100.636  1.00 24.00           H  
ATOM   1010 1HG  PRO A  66     156.984 119.041 100.295  1.00 24.00           H  
ATOM   1011 2HG  PRO A  66     156.697 117.493  99.496  1.00 24.00           H  
ATOM   1012 1HD  PRO A  66     156.100 119.842  98.261  1.00 24.00           H  
ATOM   1013 2HD  PRO A  66     155.066 118.375  98.035  1.00 24.00           H  
ATOM   1014  N   ILE A  67     155.669 121.032 101.617  1.00 13.69           N  
ATOM   1015  CA  ILE A  67     156.192 121.996 102.578  1.00 15.22           C  
ATOM   1016  C   ILE A  67     155.199 123.125 102.823  1.00 17.66           C  
ATOM   1017  O   ILE A  67     154.986 123.541 103.962  1.00 18.51           O  
ATOM   1018  CB  ILE A  67     157.530 122.585 102.092  1.00 20.00           C  
ATOM   1019  CG1 ILE A  67     158.653 121.556 102.246  1.00 20.00           C  
ATOM   1020  CG2 ILE A  67     157.860 123.857 102.858  1.00 20.00           C  
ATOM   1021  CD1 ILE A  67     158.541 120.385 101.297  1.00 20.00           C  
ATOM   1022  H   ILE A  67     156.150 120.902 100.739  1.00 16.43           H  
ATOM   1023  HA  ILE A  67     156.365 121.483 103.523  1.00 18.26           H  
ATOM   1024  HB  ILE A  67     157.459 122.819 101.031  1.00 24.00           H  
ATOM   1025 1HG1 ILE A  67     159.614 122.040 102.079  1.00 24.00           H  
ATOM   1026 2HG1 ILE A  67     158.655 121.169 103.265  1.00 24.00           H  
ATOM   1027 1HG2 ILE A  67     158.809 124.259 102.503  1.00 24.00           H  
ATOM   1028 2HG2 ILE A  67     157.072 124.592 102.700  1.00 24.00           H  
ATOM   1029 3HG2 ILE A  67     157.938 123.631 103.922  1.00 24.00           H  
ATOM   1030 1HD1 ILE A  67     159.372 119.699 101.466  1.00 24.00           H  
ATOM   1031 2HD1 ILE A  67     157.599 119.863 101.471  1.00 24.00           H  
ATOM   1032 3HD1 ILE A  67     158.572 120.745 100.269  1.00 24.00           H  
ATOM   1033  N   PRO A  68     154.593 123.617 101.748  1.00 13.45           N  
ATOM   1034  CA  PRO A  68     153.531 124.610 101.854  1.00 24.59           C  
ATOM   1035  C   PRO A  68     152.313 124.040 102.569  1.00 22.95           C  
ATOM   1036  O   PRO A  68     151.717 124.698 103.422  1.00 19.39           O  
ATOM   1037  CB  PRO A  68     153.222 124.943 100.391  1.00 20.00           C  
ATOM   1038  CG  PRO A  68     153.600 123.707  99.648  1.00 20.00           C  
ATOM   1039  CD  PRO A  68     154.914 123.292 100.255  1.00 20.00           C  
ATOM   1040  HA  PRO A  68     153.914 125.493 102.387  1.00 29.51           H  
ATOM   1041 1HB  PRO A  68     152.159 125.199 100.280  1.00 24.00           H  
ATOM   1042 2HB  PRO A  68     153.800 125.824 100.076  1.00 24.00           H  
ATOM   1043 1HG  PRO A  68     152.820 122.941  99.762  1.00 24.00           H  
ATOM   1044 2HG  PRO A  68     153.680 123.921  98.571  1.00 24.00           H  
ATOM   1045 1HD  PRO A  68     155.099 122.229 100.039  1.00 24.00           H  
ATOM   1046 2HD  PRO A  68     155.721 123.917  99.846  1.00 24.00           H  
ATOM   1047  N   HIS A  69     151.947 122.812 102.217  1.00 18.66           N  
ATOM   1048  CA  HIS A  69     150.828 122.132 102.858  1.00 19.94           C  
ATOM   1049  C   HIS A  69     151.117 121.858 104.328  1.00 16.97           C  
ATOM   1050  O   HIS A  69     150.266 122.078 105.190  1.00 20.39           O  
ATOM   1051  CB  HIS A  69     150.511 120.816 102.140  1.00 20.00           C  
ATOM   1052  CG  HIS A  69     149.655 120.985 100.923  1.00 20.00           C  
ATOM   1053  ND1 HIS A  69     148.966 122.149 100.655  1.00 20.00           N  
ATOM   1054  CD2 HIS A  69     149.377 120.139  99.904  1.00 20.00           C  
ATOM   1055  CE1 HIS A  69     148.301 122.011  99.521  1.00 20.00           C  
ATOM   1056  NE2 HIS A  69     148.533 120.801  99.047  1.00 20.00           N  
ATOM   1057  H   HIS A  69     152.459 122.337 101.487  1.00 22.39           H  
ATOM   1058  HA  HIS A  69     149.942 122.765 102.808  1.00 23.93           H  
ATOM   1059 1HB  HIS A  69     151.441 120.333 101.839  1.00 24.00           H  
ATOM   1060 2HB  HIS A  69     149.999 120.142 102.826  1.00 24.00           H  
ATOM   1061  HD2 HIS A  69     149.752 119.122  99.786  1.00 24.00           H  
ATOM   1062  HE1 HIS A  69     147.668 122.767  99.056  1.00 24.00           H  
ATOM   1063  HE2 HIS A  69     148.154 120.418  98.192  1.00 24.00           H  
ATOM   1064  N   THR A  70     152.324 121.378 104.608  1.00 17.34           N  
ATOM   1065  CA  THR A  70     152.735 121.091 105.978  1.00 24.21           C  
ATOM   1066  C   THR A  70     152.775 122.361 106.818  1.00 16.93           C  
ATOM   1067  O   THR A  70     152.321 122.375 107.962  1.00 18.37           O  
ATOM   1068  CB  THR A  70     154.113 120.406 106.010  1.00 20.00           C  
ATOM   1069  OG1 THR A  70     154.076 119.213 105.216  1.00 20.00           O  
ATOM   1070  CG2 THR A  70     154.497 120.047 107.438  1.00 20.00           C  
ATOM   1071  H   THR A  70     152.973 121.207 103.854  1.00 20.81           H  
ATOM   1072  HA  THR A  70     152.005 120.416 106.424  1.00 29.05           H  
ATOM   1073  HB  THR A  70     154.864 121.078 105.597  1.00 24.00           H  
ATOM   1074  HG1 THR A  70     153.198 119.108 104.840  1.00 24.00           H  
ATOM   1075 1HG2 THR A  70     155.474 119.564 107.442  1.00 24.00           H  
ATOM   1076 2HG2 THR A  70     154.538 120.953 108.042  1.00 24.00           H  
ATOM   1077 3HG2 THR A  70     153.755 119.367 107.854  1.00 24.00           H  
ATOM   1078  N   LEU A  71     153.322 123.428 106.244  1.00 15.12           N  
ATOM   1079  CA  LEU A  71     153.429 124.703 106.942  1.00 17.36           C  
ATOM   1080  C   LEU A  71     152.053 125.258 107.288  1.00 14.66           C  
ATOM   1081  O   LEU A  71     151.850 125.807 108.371  1.00 17.51           O  
ATOM   1082  CB  LEU A  71     154.194 125.716 106.081  1.00 20.00           C  
ATOM   1083  CG  LEU A  71     155.697 125.455 105.924  1.00 20.00           C  
ATOM   1084  CD1 LEU A  71     156.381 126.715 105.410  1.00 20.00           C  
ATOM   1085  CD2 LEU A  71     156.279 125.024 107.262  1.00 20.00           C  
ATOM   1086  H   LEU A  71     153.672 123.353 105.300  1.00 18.14           H  
ATOM   1087  HA  LEU A  71     153.979 124.545 107.869  1.00 20.83           H  
ATOM   1088 1HB  LEU A  71     153.754 125.727 105.085  1.00 24.00           H  
ATOM   1089 2HB  LEU A  71     154.073 126.707 106.519  1.00 24.00           H  
ATOM   1090  HG  LEU A  71     155.855 124.666 105.189  1.00 24.00           H  
ATOM   1091 1HD1 LEU A  71     157.449 126.529 105.299  1.00 24.00           H  
ATOM   1092 2HD1 LEU A  71     155.959 126.989 104.444  1.00 24.00           H  
ATOM   1093 3HD1 LEU A  71     156.226 127.528 106.119  1.00 24.00           H  
ATOM   1094 1HD2 LEU A  71     157.348 124.838 107.151  1.00 24.00           H  
ATOM   1095 2HD2 LEU A  71     156.123 125.813 107.998  1.00 24.00           H  
ATOM   1096 3HD2 LEU A  71     155.785 124.112 107.597  1.00 24.00           H  
ATOM   1097  N   ALA A  72     151.111 125.112 106.363  1.00 13.45           N  
ATOM   1098  CA  ALA A  72     149.761 125.629 106.555  1.00 22.54           C  
ATOM   1099  C   ALA A  72     149.038 124.880 107.667  1.00 28.88           C  
ATOM   1100  O   ALA A  72     148.382 125.488 108.513  1.00 17.90           O  
ATOM   1101  CB  ALA A  72     148.971 125.541 105.258  1.00 20.00           C  
ATOM   1102  H   ALA A  72     151.336 124.631 105.504  1.00 16.14           H  
ATOM   1103  HA  ALA A  72     149.838 126.675 106.852  1.00 27.05           H  
ATOM   1104 1HB  ALA A  72     147.965 125.931 105.417  1.00 24.00           H  
ATOM   1105 2HB  ALA A  72     149.470 126.130 104.487  1.00 24.00           H  
ATOM   1106 3HB  ALA A  72     148.911 124.502 104.938  1.00 24.00           H  
ATOM   1107  N   SER A  73     149.162 123.557 107.660  1.00 14.94           N  
ATOM   1108  CA  SER A  73     148.481 122.719 108.640  1.00 16.10           C  
ATOM   1109  C   SER A  73     148.963 123.022 110.053  1.00 18.59           C  
ATOM   1110  O   SER A  73     148.161 123.155 110.977  1.00 20.46           O  
ATOM   1111  CB  SER A  73     148.709 121.254 108.322  1.00 20.00           C  
ATOM   1112  OG  SER A  73     148.398 120.447 109.424  1.00 20.00           O  
ATOM   1113  H   SER A  73     149.742 123.121 106.958  1.00 17.93           H  
ATOM   1114  HA  SER A  73     147.412 122.927 108.591  1.00 19.32           H  
ATOM   1115 1HB  SER A  73     148.092 120.966 107.471  1.00 24.00           H  
ATOM   1116 2HB  SER A  73     149.750 121.101 108.039  1.00 24.00           H  
ATOM   1117  HG  SER A  73     148.112 121.045 110.119  1.00 24.00           H  
ATOM   1118  N   VAL A  74     150.277 123.131 110.214  1.00 20.57           N  
ATOM   1119  CA  VAL A  74     150.868 123.421 111.516  1.00 21.25           C  
ATOM   1120  C   VAL A  74     150.467 124.806 112.007  1.00 16.23           C  
ATOM   1121  O   VAL A  74     150.176 124.996 113.187  1.00 17.96           O  
ATOM   1122  CB  VAL A  74     152.404 123.331 111.437  1.00 20.00           C  
ATOM   1123  CG1 VAL A  74     152.997 123.132 112.823  1.00 20.00           C  
ATOM   1124  CG2 VAL A  74     152.809 122.197 110.508  1.00 20.00           C  
ATOM   1125  H   VAL A  74     150.882 123.010 109.415  1.00 24.68           H  
ATOM   1126  HA  VAL A  74     150.510 122.679 112.231  1.00 25.50           H  
ATOM   1127  HB  VAL A  74     152.794 124.274 111.052  1.00 24.00           H  
ATOM   1128 1HG1 VAL A  74     154.083 123.071 112.749  1.00 24.00           H  
ATOM   1129 2HG1 VAL A  74     152.724 123.974 113.460  1.00 24.00           H  
ATOM   1130 3HG1 VAL A  74     152.612 122.209 113.255  1.00 24.00           H  
ATOM   1131 1HG2 VAL A  74     153.896 122.140 110.457  1.00 24.00           H  
ATOM   1132 2HG2 VAL A  74     152.414 121.255 110.890  1.00 24.00           H  
ATOM   1133 3HG2 VAL A  74     152.408 122.381 109.512  1.00 24.00           H  
ATOM   1134  N   GLU A  75     150.455 125.771 111.093  1.00 18.28           N  
ATOM   1135  CA  GLU A  75     150.066 127.136 111.427  1.00 22.50           C  
ATOM   1136  C   GLU A  75     148.604 127.205 111.847  1.00 20.92           C  
ATOM   1137  O   GLU A  75     148.249 127.928 112.778  1.00 16.02           O  
ATOM   1138  CB  GLU A  75     150.310 128.066 110.236  1.00 20.00           C  
ATOM   1139  CG  GLU A  75     151.369 129.132 110.477  1.00 20.00           C  
ATOM   1140  CD  GLU A  75     151.383 130.194 109.414  1.00 20.00           C  
ATOM   1141  OE1 GLU A  75     152.012 129.989 108.403  1.00 20.00           O  
ATOM   1142  OE2 GLU A  75     150.763 131.213 109.612  1.00 20.00           O  
ATOM   1143  H   GLU A  75     150.722 125.553 110.144  1.00 21.94           H  
ATOM   1144  HA  GLU A  75     150.676 127.475 112.265  1.00 27.00           H  
ATOM   1145 1HB  GLU A  75     150.618 127.477 109.372  1.00 24.00           H  
ATOM   1146 2HB  GLU A  75     149.381 128.571 109.973  1.00 24.00           H  
ATOM   1147 1HG  GLU A  75     151.183 129.603 111.442  1.00 24.00           H  
ATOM   1148 2HG  GLU A  75     152.347 128.654 110.520  1.00 24.00           H  
ATOM   1149  N   ALA A  76     147.758 126.450 111.154  1.00 14.24           N  
ATOM   1150  CA  ALA A  76     146.335 126.407 111.468  1.00 25.98           C  
ATOM   1151  C   ALA A  76     146.089 125.750 112.821  1.00 28.52           C  
ATOM   1152  O   ALA A  76     145.225 126.183 113.583  1.00 21.49           O  
ATOM   1153  CB  ALA A  76     145.573 125.670 110.376  1.00 20.00           C  
ATOM   1154  H   ALA A  76     148.110 125.890 110.391  1.00 17.09           H  
ATOM   1155  HA  ALA A  76     145.970 127.433 111.524  1.00 31.18           H  
ATOM   1156 1HB  ALA A  76     144.512 125.647 110.625  1.00 24.00           H  
ATOM   1157 2HB  ALA A  76     145.712 126.185 109.425  1.00 24.00           H  
ATOM   1158 3HB  ALA A  76     145.949 124.652 110.295  1.00 24.00           H  
ATOM   1159  N   ILE A  77     146.853 124.703 113.112  1.00 16.15           N  
ATOM   1160  CA  ILE A  77     146.652 123.923 114.327  1.00 19.55           C  
ATOM   1161  C   ILE A  77     147.236 124.634 115.542  1.00 18.25           C  
ATOM   1162  O   ILE A  77     146.607 124.694 116.598  1.00 16.54           O  
ATOM   1163  CB  ILE A  77     147.288 122.527 114.194  1.00 20.00           C  
ATOM   1164  CG1 ILE A  77     146.612 121.738 113.070  1.00 20.00           C  
ATOM   1165  CG2 ILE A  77     147.191 121.771 115.511  1.00 20.00           C  
ATOM   1166  CD1 ILE A  77     145.163 121.406 113.341  1.00 20.00           C  
ATOM   1167  H   ILE A  77     147.593 124.442 112.476  1.00 19.38           H  
ATOM   1168  HA  ILE A  77     145.581 123.800 114.486  1.00 23.46           H  
ATOM   1169  HB  ILE A  77     148.337 122.629 113.921  1.00 24.00           H  
ATOM   1170 1HG1 ILE A  77     146.664 122.309 112.143  1.00 24.00           H  
ATOM   1171 2HG1 ILE A  77     147.150 120.803 112.907  1.00 24.00           H  
ATOM   1172 1HG2 ILE A  77     147.645 120.786 115.399  1.00 24.00           H  
ATOM   1173 2HG2 ILE A  77     147.716 122.326 116.287  1.00 24.00           H  
ATOM   1174 3HG2 ILE A  77     146.144 121.659 115.790  1.00 24.00           H  
ATOM   1175 1HD1 ILE A  77     144.754 120.846 112.500  1.00 24.00           H  
ATOM   1176 2HD1 ILE A  77     145.091 120.803 114.247  1.00 24.00           H  
ATOM   1177 3HD1 ILE A  77     144.597 122.327 113.473  1.00 24.00           H  
ATOM   1178  N   ASP A  78     148.441 125.171 115.384  1.00 19.69           N  
ATOM   1179  CA  ASP A  78     149.093 125.916 116.454  1.00 19.91           C  
ATOM   1180  C   ASP A  78     148.291 127.156 116.829  1.00 20.15           C  
ATOM   1181  O   ASP A  78     148.196 127.514 118.003  1.00 18.88           O  
ATOM   1182  CB  ASP A  78     150.509 126.323 116.038  1.00 20.00           C  
ATOM   1183  CG  ASP A  78     150.525 127.440 115.004  1.00 20.00           C  
ATOM   1184  OD1 ASP A  78     149.473 127.804 114.535  1.00 20.00           O  
ATOM   1185  OD2 ASP A  78     151.589 127.919 114.693  1.00 20.00           O  
ATOM   1186  H   ASP A  78     148.917 125.059 114.501  1.00 23.63           H  
ATOM   1187  HA  ASP A  78     149.159 125.274 117.333  1.00 23.89           H  
ATOM   1188 1HB  ASP A  78     151.065 126.652 116.916  1.00 24.00           H  
ATOM   1189 2HB  ASP A  78     151.030 125.458 115.626  1.00 24.00           H  
ATOM   1190  N   ASP A  79     147.717 127.809 115.824  1.00 19.38           N  
ATOM   1191  CA  ASP A  79     146.892 128.990 116.050  1.00 24.46           C  
ATOM   1192  C   ASP A  79     145.676 128.658 116.905  1.00 18.73           C  
ATOM   1193  O   ASP A  79     145.322 129.406 117.816  1.00 19.64           O  
ATOM   1194  CB  ASP A  79     146.438 129.591 114.717  1.00 20.00           C  
ATOM   1195  CG  ASP A  79     145.276 130.562 114.871  1.00 20.00           C  
ATOM   1196  OD1 ASP A  79     144.203 130.125 115.214  1.00 20.00           O  
ATOM   1197  OD2 ASP A  79     145.472 131.732 114.643  1.00 20.00           O  
ATOM   1198  H   ASP A  79     147.855 127.479 114.880  1.00 23.26           H  
ATOM   1199  HA  ASP A  79     147.489 129.733 116.581  1.00 29.35           H  
ATOM   1200 1HB  ASP A  79     147.273 130.116 114.252  1.00 24.00           H  
ATOM   1201 2HB  ASP A  79     146.137 128.790 114.041  1.00 24.00           H  
ATOM   1202  N   SER A  80     145.039 127.531 116.605  1.00 17.51           N  
ATOM   1203  CA  SER A  80     143.913 127.054 117.398  1.00 20.64           C  
ATOM   1204  C   SER A  80     144.345 126.709 118.817  1.00 19.55           C  
ATOM   1205  O   SER A  80     143.662 127.046 119.784  1.00 18.91           O  
ATOM   1206  CB  SER A  80     143.289 125.838 116.740  1.00 20.00           C  
ATOM   1207  OG  SER A  80     142.402 125.194 117.614  1.00 20.00           O  
ATOM   1208  H   SER A  80     145.343 126.991 115.807  1.00 21.01           H  
ATOM   1209  HA  SER A  80     143.166 127.847 117.451  1.00 24.77           H  
ATOM   1210 1HB  SER A  80     142.758 126.144 115.839  1.00 24.00           H  
ATOM   1211 2HB  SER A  80     144.074 125.145 116.439  1.00 24.00           H  
ATOM   1212  HG  SER A  80     142.417 125.702 118.428  1.00 24.00           H  
ATOM   1213  N   LEU A  81     145.484 126.034 118.936  1.00 16.37           N  
ATOM   1214  CA  LEU A  81     146.098 125.791 120.236  1.00 13.48           C  
ATOM   1215  C   LEU A  81     146.627 127.083 120.845  1.00 25.87           C  
ATOM   1216  O   LEU A  81     146.575 127.275 122.060  1.00 20.37           O  
ATOM   1217  CB  LEU A  81     147.241 124.778 120.100  1.00 20.00           C  
ATOM   1218  CG  LEU A  81     146.849 123.305 120.276  1.00 20.00           C  
ATOM   1219  CD1 LEU A  81     145.843 122.916 119.201  1.00 20.00           C  
ATOM   1220  CD2 LEU A  81     148.095 122.435 120.200  1.00 20.00           C  
ATOM   1221  H   LEU A  81     145.935 125.681 118.105  1.00 19.64           H  
ATOM   1222  HA  LEU A  81     145.343 125.380 120.904  1.00 16.18           H  
ATOM   1223 1HB  LEU A  81     147.687 124.886 119.113  1.00 24.00           H  
ATOM   1224 2HB  LEU A  81     148.002 125.009 120.846  1.00 24.00           H  
ATOM   1225  HG  LEU A  81     146.369 123.169 121.245  1.00 24.00           H  
ATOM   1226 1HD1 LEU A  81     145.564 121.869 119.325  1.00 24.00           H  
ATOM   1227 2HD1 LEU A  81     144.955 123.540 119.290  1.00 24.00           H  
ATOM   1228 3HD1 LEU A  81     146.290 123.057 118.217  1.00 24.00           H  
ATOM   1229 1HD2 LEU A  81     147.816 121.388 120.326  1.00 24.00           H  
ATOM   1230 2HD2 LEU A  81     148.574 122.569 119.230  1.00 24.00           H  
ATOM   1231 3HD2 LEU A  81     148.788 122.723 120.990  1.00 24.00           H  
ATOM   1232  N   ASP A  82     147.136 127.968 119.995  1.00  0.00           N  
ATOM   1233  CA  ASP A  82     147.706 129.230 120.451  1.00 17.60           C  
ATOM   1234  C   ASP A  82     149.162 129.059 120.866  1.00 23.24           C  
ATOM   1235  O   ASP A  82     149.690 129.847 121.651  1.00 21.88           O  
ATOM   1236  CB  ASP A  82     146.897 129.790 121.624  1.00 20.00           C  
ATOM   1237  CG  ASP A  82     145.677 130.585 121.177  1.00 20.00           C  
ATOM   1238  OD1 ASP A  82     145.689 131.084 120.076  1.00 20.00           O  
ATOM   1239  OD2 ASP A  82     144.746 130.685 121.939  1.00 20.00           O  
ATOM   1240  H   ASP A  82     147.129 127.761 119.006  1.00  0.00           H  
ATOM   1241  HA  ASP A  82     147.667 129.945 119.629  1.00 21.12           H  
ATOM   1242 1HB  ASP A  82     146.565 128.971 122.262  1.00 24.00           H  
ATOM   1243 2HB  ASP A  82     147.533 130.438 122.228  1.00 24.00           H  
ATOM   1244  N   ILE A  83     149.806 128.026 120.334  1.00 25.06           N  
ATOM   1245  CA  ILE A  83     151.243 127.851 120.502  1.00 14.98           C  
ATOM   1246  C   ILE A  83     152.017 128.981 119.835  1.00 21.18           C  
ATOM   1247  O   ILE A  83     151.596 129.514 118.809  1.00 24.08           O  
ATOM   1248  CB  ILE A  83     151.704 126.501 119.923  1.00 20.00           C  
ATOM   1249  CG1 ILE A  83     150.495 125.660 119.504  1.00 20.00           C  
ATOM   1250  CG2 ILE A  83     152.553 125.749 120.936  1.00 20.00           C  
ATOM   1251  CD1 ILE A  83     149.903 124.840 120.627  1.00 20.00           C  
ATOM   1252  H   ILE A  83     149.286 127.344 119.800  1.00 30.07           H  
ATOM   1253  HA  ILE A  83     151.471 127.864 121.567  1.00 17.98           H  
ATOM   1254  HB  ILE A  83     152.294 126.673 119.024  1.00 24.00           H  
ATOM   1255 1HG1 ILE A  83     149.716 126.313 119.110  1.00 24.00           H  
ATOM   1256 2HG1 ILE A  83     150.785 124.980 118.702  1.00 24.00           H  
ATOM   1257 1HG2 ILE A  83     152.870 124.797 120.510  1.00 24.00           H  
ATOM   1258 2HG2 ILE A  83     153.431 126.344 121.186  1.00 24.00           H  
ATOM   1259 3HG2 ILE A  83     151.969 125.567 121.838  1.00 24.00           H  
ATOM   1260 1HD1 ILE A  83     149.051 124.271 120.252  1.00 24.00           H  
ATOM   1261 2HD1 ILE A  83     150.657 124.152 121.012  1.00 24.00           H  
ATOM   1262 3HD1 ILE A  83     149.572 125.502 121.426  1.00 24.00           H  
ATOM   1263  N   GLU A  84     153.152 129.342 120.425  1.00 26.84           N  
ATOM   1264  CA  GLU A  84     154.004 130.388 119.871  1.00 27.88           C  
ATOM   1265  C   GLU A  84     155.391 129.851 119.540  1.00 26.93           C  
ATOM   1266  O   GLU A  84     156.153 129.481 120.433  1.00 22.54           O  
ATOM   1267  CB  GLU A  84     154.119 131.557 120.851  1.00 20.00           C  
ATOM   1268  CG  GLU A  84     153.033 132.613 120.701  1.00 20.00           C  
ATOM   1269  CD  GLU A  84     153.204 133.457 119.469  1.00 20.00           C  
ATOM   1270  OE1 GLU A  84     153.367 132.902 118.409  1.00 20.00           O  
ATOM   1271  OE2 GLU A  84     153.171 134.659 119.588  1.00 20.00           O  
ATOM   1272  H   GLU A  84     153.432 128.881 121.278  1.00 32.21           H  
ATOM   1273  HA  GLU A  84     153.551 130.750 118.947  1.00 33.46           H  
ATOM   1274 1HB  GLU A  84     154.081 131.180 121.873  1.00 24.00           H  
ATOM   1275 2HB  GLU A  84     155.084 132.048 120.720  1.00 24.00           H  
ATOM   1276 1HG  GLU A  84     152.063 132.118 120.657  1.00 24.00           H  
ATOM   1277 2HG  GLU A  84     153.042 133.255 121.581  1.00 24.00           H  
ATOM   1278  N   VAL A  85     155.712 129.811 118.251  1.00 19.35           N  
ATOM   1279  CA  VAL A  85     157.059 129.471 117.808  1.00 17.74           C  
ATOM   1280  C   VAL A  85     158.059 130.547 118.210  1.00 24.13           C  
ATOM   1281  O   VAL A  85     157.783 131.740 118.093  1.00 23.62           O  
ATOM   1282  CB  VAL A  85     157.089 129.292 116.279  1.00 20.00           C  
ATOM   1283  CG1 VAL A  85     156.467 127.960 115.886  1.00 20.00           C  
ATOM   1284  CG2 VAL A  85     156.359 130.446 115.608  1.00 20.00           C  
ATOM   1285  H   VAL A  85     155.006 130.022 117.561  1.00 23.22           H  
ATOM   1286  HA  VAL A  85     157.350 128.530 118.277  1.00 21.29           H  
ATOM   1287  HB  VAL A  85     158.126 129.273 115.944  1.00 24.00           H  
ATOM   1288 1HG1 VAL A  85     156.497 127.850 114.802  1.00 24.00           H  
ATOM   1289 2HG1 VAL A  85     157.027 127.147 116.348  1.00 24.00           H  
ATOM   1290 3HG1 VAL A  85     155.432 127.927 116.225  1.00 24.00           H  
ATOM   1291 1HG2 VAL A  85     156.385 130.313 114.527  1.00 24.00           H  
ATOM   1292 2HG2 VAL A  85     155.323 130.468 115.947  1.00 24.00           H  
ATOM   1293 3HG2 VAL A  85     156.846 131.385 115.870  1.00 24.00           H  
ATOM   1294  N   PRO A  86     159.224 130.117 118.685  1.00 15.65           N  
ATOM   1295  CA  PRO A  86     160.345 131.024 118.901  1.00 23.43           C  
ATOM   1296  C   PRO A  86     160.913 131.522 117.579  1.00 19.17           C  
ATOM   1297  O   PRO A  86     160.780 130.863 116.547  1.00 17.94           O  
ATOM   1298  CB  PRO A  86     161.352 130.152 119.657  1.00 20.00           C  
ATOM   1299  CG  PRO A  86     161.133 128.783 119.111  1.00 20.00           C  
ATOM   1300  CD  PRO A  86     159.638 128.670 118.973  1.00 20.00           C  
ATOM   1301  HA  PRO A  86     160.012 131.869 119.522  1.00 28.12           H  
ATOM   1302 1HB  PRO A  86     162.374 130.522 119.484  1.00 24.00           H  
ATOM   1303 2HB  PRO A  86     161.167 130.215 120.740  1.00 24.00           H  
ATOM   1304 1HG  PRO A  86     161.657 128.668 118.151  1.00 24.00           H  
ATOM   1305 2HG  PRO A  86     161.554 128.030 119.794  1.00 24.00           H  
ATOM   1306 1HD  PRO A  86     159.397 127.980 118.151  1.00 24.00           H  
ATOM   1307 2HD  PRO A  86     159.208 128.310 119.920  1.00 24.00           H  
ATOM   1308  N   LYS A  87     161.548 132.689 117.615  1.00 19.14           N  
ATOM   1309  CA  LYS A  87     161.922 133.396 116.396  1.00 20.95           C  
ATOM   1310  C   LYS A  87     162.850 132.552 115.532  1.00 19.34           C  
ATOM   1311  O   LYS A  87     162.788 132.603 114.304  1.00 20.78           O  
ATOM   1312  CB  LYS A  87     162.588 134.731 116.734  1.00 20.00           C  
ATOM   1313  CG  LYS A  87     163.482 135.285 115.633  1.00 20.00           C  
ATOM   1314  CD  LYS A  87     164.314 136.456 116.133  1.00 20.00           C  
ATOM   1315  CE  LYS A  87     163.912 136.859 117.544  1.00 20.00           C  
ATOM   1316  NZ  LYS A  87     162.436 136.976 117.690  1.00 20.00           N  
ATOM   1317  H   LYS A  87     161.777 133.096 118.511  1.00 22.97           H  
ATOM   1318  HA  LYS A  87     161.018 133.594 115.820  1.00 25.14           H  
ATOM   1319 1HB  LYS A  87     161.822 135.476 116.950  1.00 24.00           H  
ATOM   1320 2HB  LYS A  87     163.195 134.617 117.633  1.00 24.00           H  
ATOM   1321 1HG  LYS A  87     164.151 134.500 115.278  1.00 24.00           H  
ATOM   1322 2HG  LYS A  87     162.866 135.618 114.798  1.00 24.00           H  
ATOM   1323 1HD  LYS A  87     165.370 136.181 116.129  1.00 24.00           H  
ATOM   1324 2HD  LYS A  87     164.177 137.309 115.469  1.00 24.00           H  
ATOM   1325 1HE  LYS A  87     164.277 136.117 118.252  1.00 24.00           H  
ATOM   1326 2HE  LYS A  87     164.366 137.819 117.791  1.00 24.00           H  
ATOM   1327 1HZ  LYS A  87     162.211 137.245 118.638  1.00 24.00           H  
ATOM   1328 2HZ  LYS A  87     162.088 137.677 117.050  1.00 24.00           H  
ATOM   1329 3HZ  LYS A  87     162.005 136.087 117.482  1.00 24.00           H  
ATOM   1330  N   ALA A  88     163.711 131.775 116.182  1.00 11.96           N  
ATOM   1331  CA  ALA A  88     164.534 130.794 115.485  1.00 16.70           C  
ATOM   1332  C   ALA A  88     163.675 129.710 114.844  1.00 13.09           C  
ATOM   1333  O   ALA A  88     163.901 129.323 113.698  1.00 17.41           O  
ATOM   1334  CB  ALA A  88     165.542 130.173 116.441  1.00 20.00           C  
ATOM   1335  H   ALA A  88     163.798 131.867 117.184  1.00 14.35           H  
ATOM   1336  HA  ALA A  88     165.072 131.307 114.688  1.00 20.04           H  
ATOM   1337 1HB  ALA A  88     166.149 129.443 115.906  1.00 24.00           H  
ATOM   1338 2HB  ALA A  88     166.187 130.953 116.846  1.00 24.00           H  
ATOM   1339 3HB  ALA A  88     165.015 129.679 117.255  1.00 24.00           H  
ATOM   1340  N   GLY A  89     162.690 129.224 115.592  1.00 20.24           N  
ATOM   1341  CA  GLY A  89     161.771 128.213 115.084  1.00 23.83           C  
ATOM   1342  C   GLY A  89     160.926 128.760 113.942  1.00 16.11           C  
ATOM   1343  O   GLY A  89     160.730 128.093 112.926  1.00 18.17           O  
ATOM   1344  H   GLY A  89     162.575 129.564 116.536  1.00 24.29           H  
ATOM   1345 1HA  GLY A  89     162.337 127.346 114.740  1.00 28.60           H  
ATOM   1346 2HA  GLY A  89     161.123 127.873 115.891  1.00 28.60           H  
ATOM   1347  N   ARG A  90     160.426 129.979 114.114  1.00 19.45           N  
ATOM   1348  CA  ARG A  90     159.677 130.656 113.062  1.00 20.10           C  
ATOM   1349  C   ARG A  90     160.558 130.935 111.851  1.00 14.65           C  
ATOM   1350  O   ARG A  90     160.124 130.786 110.708  1.00 17.83           O  
ATOM   1351  CB  ARG A  90     159.096 131.965 113.576  1.00 20.00           C  
ATOM   1352  CG  ARG A  90     158.272 132.741 112.560  1.00 20.00           C  
ATOM   1353  CD  ARG A  90     158.151 134.174 112.932  1.00 20.00           C  
ATOM   1354  NE  ARG A  90     158.027 134.353 114.369  1.00 20.00           N  
ATOM   1355  CZ  ARG A  90     157.035 133.838 115.122  1.00 20.00           C  
ATOM   1356  NH1 ARG A  90     156.092 133.115 114.560  1.00 20.00           N  
ATOM   1357  NH2 ARG A  90     157.011 134.058 116.425  1.00 20.00           N  
ATOM   1358  H   ARG A  90     160.569 130.450 114.996  1.00 23.34           H  
ATOM   1359  HA  ARG A  90     158.855 130.009 112.751  1.00 24.12           H  
ATOM   1360 1HB  ARG A  90     158.457 131.767 114.435  1.00 24.00           H  
ATOM   1361 2HB  ARG A  90     159.904 132.615 113.911  1.00 24.00           H  
ATOM   1362 1HG  ARG A  90     158.749 132.680 111.582  1.00 24.00           H  
ATOM   1363 2HG  ARG A  90     157.270 132.316 112.503  1.00 24.00           H  
ATOM   1364 1HD  ARG A  90     159.037 134.713 112.596  1.00 24.00           H  
ATOM   1365 2HD  ARG A  90     157.267 134.599 112.458  1.00 24.00           H  
ATOM   1366  HE  ARG A  90     158.735 134.904 114.837  1.00 24.00           H  
ATOM   1367 1HH1 ARG A  90     156.110 132.946 113.564  1.00 24.00           H  
ATOM   1368 2HH1 ARG A  90     155.349 132.728 115.124  1.00 24.00           H  
ATOM   1369 1HH2 ARG A  90     157.737 134.614 116.857  1.00 24.00           H  
ATOM   1370 2HH2 ARG A  90     156.269 133.672 116.988  1.00 24.00           H  
ATOM   1371  N   LEU A  91     161.796 131.342 112.108  1.00 20.16           N  
ATOM   1372  CA  LEU A  91     162.743 131.636 111.039  1.00 15.01           C  
ATOM   1373  C   LEU A  91     163.079 130.384 110.240  1.00 19.43           C  
ATOM   1374  O   LEU A  91     163.251 130.440 109.023  1.00 21.17           O  
ATOM   1375  CB  LEU A  91     164.028 132.240 111.620  1.00 20.00           C  
ATOM   1376  CG  LEU A  91     163.924 133.695 112.093  1.00 20.00           C  
ATOM   1377  CD1 LEU A  91     165.254 134.131 112.693  1.00 20.00           C  
ATOM   1378  CD2 LEU A  91     163.536 134.584 110.921  1.00 20.00           C  
ATOM   1379  H   LEU A  91     162.090 131.449 113.068  1.00 24.19           H  
ATOM   1380  HA  LEU A  91     162.289 132.362 110.365  1.00 18.01           H  
ATOM   1381 1HB  LEU A  91     164.341 131.637 112.471  1.00 24.00           H  
ATOM   1382 2HB  LEU A  91     164.808 132.193 110.861  1.00 24.00           H  
ATOM   1383  HG  LEU A  91     163.166 133.771 112.873  1.00 24.00           H  
ATOM   1384 1HD1 LEU A  91     165.181 135.165 113.029  1.00 24.00           H  
ATOM   1385 2HD1 LEU A  91     165.498 133.491 113.541  1.00 24.00           H  
ATOM   1386 3HD1 LEU A  91     166.037 134.050 111.939  1.00 24.00           H  
ATOM   1387 1HD2 LEU A  91     163.461 135.619 111.258  1.00 24.00           H  
ATOM   1388 2HD2 LEU A  91     164.294 134.510 110.141  1.00 24.00           H  
ATOM   1389 3HD2 LEU A  91     162.573 134.262 110.524  1.00 24.00           H  
ATOM   1390  N   LEU A  92     163.172 129.254 110.933  1.00 19.18           N  
ATOM   1391  CA  LEU A  92     163.433 127.975 110.282  1.00 22.43           C  
ATOM   1392  C   LEU A  92     162.318 127.614 109.310  1.00 28.40           C  
ATOM   1393  O   LEU A  92     162.573 127.102 108.220  1.00 18.58           O  
ATOM   1394  CB  LEU A  92     163.584 126.867 111.332  1.00 20.00           C  
ATOM   1395  CG  LEU A  92     165.023 126.436 111.642  1.00 20.00           C  
ATOM   1396  CD1 LEU A  92     165.904 126.694 110.428  1.00 20.00           C  
ATOM   1397  CD2 LEU A  92     165.530 127.198 112.858  1.00 20.00           C  
ATOM   1398  H   LEU A  92     163.059 129.281 111.936  1.00 23.02           H  
ATOM   1399  HA  LEU A  92     164.364 128.056 109.722  1.00 26.92           H  
ATOM   1400 1HB  LEU A  92     163.132 127.206 112.262  1.00 24.00           H  
ATOM   1401 2HB  LEU A  92     163.041 125.987 110.988  1.00 24.00           H  
ATOM   1402  HG  LEU A  92     165.046 125.366 111.849  1.00 24.00           H  
ATOM   1403 1HD1 LEU A  92     166.927 126.388 110.649  1.00 24.00           H  
ATOM   1404 2HD1 LEU A  92     165.530 126.122 109.579  1.00 24.00           H  
ATOM   1405 3HD1 LEU A  92     165.888 127.757 110.186  1.00 24.00           H  
ATOM   1406 1HD2 LEU A  92     166.553 126.891 113.079  1.00 24.00           H  
ATOM   1407 2HD2 LEU A  92     165.509 128.268 112.652  1.00 24.00           H  
ATOM   1408 3HD2 LEU A  92     164.892 126.981 113.715  1.00 24.00           H  
ATOM   1409  N   ARG A  93     161.080 127.884 109.711  1.00 14.22           N  
ATOM   1410  CA  ARG A  93     159.923 127.594 108.873  1.00 16.21           C  
ATOM   1411  C   ARG A  93     159.941 128.430 107.600  1.00 17.96           C  
ATOM   1412  O   ARG A  93     159.677 127.924 106.509  1.00 22.70           O  
ATOM   1413  CB  ARG A  93     158.631 127.860 109.632  1.00 20.00           C  
ATOM   1414  CG  ARG A  93     158.661 127.469 111.101  1.00 20.00           C  
ATOM   1415  CD  ARG A  93     157.616 126.464 111.423  1.00 20.00           C  
ATOM   1416  NE  ARG A  93     156.335 127.088 111.713  1.00 20.00           N  
ATOM   1417  CZ  ARG A  93     155.366 126.532 112.466  1.00 20.00           C  
ATOM   1418  NH1 ARG A  93     155.547 125.344 112.998  1.00 20.00           N  
ATOM   1419  NH2 ARG A  93     154.233 127.182 112.671  1.00 20.00           N  
ATOM   1420  H   ARG A  93     160.937 128.300 110.620  1.00 17.06           H  
ATOM   1421  HA  ARG A  93     159.952 126.540 108.595  1.00 19.45           H  
ATOM   1422 1HB  ARG A  93     158.390 128.921 109.578  1.00 24.00           H  
ATOM   1423 2HB  ARG A  93     157.813 127.314 109.162  1.00 24.00           H  
ATOM   1424 1HG  ARG A  93     159.634 127.042 111.345  1.00 24.00           H  
ATOM   1425 2HG  ARG A  93     158.489 128.353 111.717  1.00 24.00           H  
ATOM   1426 1HD  ARG A  93     157.484 125.792 110.576  1.00 24.00           H  
ATOM   1427 2HD  ARG A  93     157.920 125.890 112.298  1.00 24.00           H  
ATOM   1428  HE  ARG A  93     156.158 128.003 111.320  1.00 24.00           H  
ATOM   1429 1HH1 ARG A  93     156.413 124.847 112.842  1.00 24.00           H  
ATOM   1430 2HH1 ARG A  93     154.821 124.927 113.563  1.00 24.00           H  
ATOM   1431 1HH2 ARG A  93     154.094 128.096 112.262  1.00 24.00           H  
ATOM   1432 2HH2 ARG A  93     153.508 126.766 113.235  1.00 24.00           H  
ATOM   1433  N   GLU A  94     160.255 129.713 107.745  1.00 20.34           N  
ATOM   1434  CA  GLU A  94     160.355 130.612 106.602  1.00 15.42           C  
ATOM   1435  C   GLU A  94     161.508 130.215 105.689  1.00 22.10           C  
ATOM   1436  O   GLU A  94     161.401 130.298 104.465  1.00 20.08           O  
ATOM   1437  CB  GLU A  94     160.538 132.056 107.073  1.00 20.00           C  
ATOM   1438  CG  GLU A  94     159.332 132.640 107.794  1.00 20.00           C  
ATOM   1439  CD  GLU A  94     159.573 134.034 108.304  1.00 20.00           C  
ATOM   1440  OE1 GLU A  94     160.698 134.471 108.271  1.00 20.00           O  
ATOM   1441  OE2 GLU A  94     158.631 134.661 108.727  1.00 20.00           O  
ATOM   1442  H   GLU A  94     160.429 130.075 108.672  1.00 24.41           H  
ATOM   1443  HA  GLU A  94     159.430 130.546 106.028  1.00 18.50           H  
ATOM   1444 1HB  GLU A  94     161.392 132.113 107.748  1.00 24.00           H  
ATOM   1445 2HB  GLU A  94     160.756 132.694 106.216  1.00 24.00           H  
ATOM   1446 1HG  GLU A  94     158.485 132.658 107.108  1.00 24.00           H  
ATOM   1447 2HG  GLU A  94     159.073 131.992 108.630  1.00 24.00           H  
ATOM   1448  N   LEU A  95     162.612 129.785 106.291  1.00 19.24           N  
ATOM   1449  CA  LEU A  95     163.781 129.358 105.532  1.00 21.72           C  
ATOM   1450  C   LEU A  95     163.474 128.124 104.693  1.00 22.81           C  
ATOM   1451  O   LEU A  95     163.976 127.978 103.579  1.00 21.34           O  
ATOM   1452  CB  LEU A  95     164.949 129.059 106.482  1.00 20.00           C  
ATOM   1453  CG  LEU A  95     165.987 128.056 105.964  1.00 20.00           C  
ATOM   1454  CD1 LEU A  95     165.404 126.650 106.012  1.00 20.00           C  
ATOM   1455  CD2 LEU A  95     166.394 128.432 104.547  1.00 20.00           C  
ATOM   1456  H   LEU A  95     162.641 129.752 107.300  1.00 23.09           H  
ATOM   1457  HA  LEU A  95     164.072 130.165 104.862  1.00 26.06           H  
ATOM   1458 1HB  LEU A  95     165.468 129.992 106.697  1.00 24.00           H  
ATOM   1459 2HB  LEU A  95     164.546 128.667 107.415  1.00 24.00           H  
ATOM   1460  HG  LEU A  95     166.865 128.075 106.610  1.00 24.00           H  
ATOM   1461 1HD1 LEU A  95     166.143 125.937 105.644  1.00 24.00           H  
ATOM   1462 2HD1 LEU A  95     165.141 126.401 107.040  1.00 24.00           H  
ATOM   1463 3HD1 LEU A  95     164.514 126.605 105.387  1.00 24.00           H  
ATOM   1464 1HD2 LEU A  95     167.133 127.719 104.179  1.00 24.00           H  
ATOM   1465 2HD2 LEU A  95     165.517 128.411 103.899  1.00 24.00           H  
ATOM   1466 3HD2 LEU A  95     166.823 129.433 104.545  1.00 24.00           H  
ATOM   1467  N   THR A  96     162.644 127.238 105.234  1.00 18.89           N  
ATOM   1468  CA  THR A  96     162.252 126.025 104.528  1.00 16.16           C  
ATOM   1469  C   THR A  96     161.272 126.334 103.404  1.00 23.58           C  
ATOM   1470  O   THR A  96     161.370 125.775 102.311  1.00 18.99           O  
ATOM   1471  CB  THR A  96     161.627 125.000 105.492  1.00 20.00           C  
ATOM   1472  OG1 THR A  96     162.586 124.633 106.493  1.00 20.00           O  
ATOM   1473  CG2 THR A  96     161.188 123.755 104.736  1.00 20.00           C  
ATOM   1474  H   THR A  96     162.276 127.410 106.159  1.00 22.67           H  
ATOM   1475  HA  THR A  96     163.143 125.579 104.085  1.00 19.39           H  
ATOM   1476  HB  THR A  96     160.761 125.443 105.983  1.00 24.00           H  
ATOM   1477  HG1 THR A  96     163.406 125.109 106.338  1.00 24.00           H  
ATOM   1478 1HG2 THR A  96     160.748 123.042 105.433  1.00 24.00           H  
ATOM   1479 2HG2 THR A  96     160.450 124.028 103.982  1.00 24.00           H  
ATOM   1480 3HG2 THR A  96     162.051 123.301 104.251  1.00 24.00           H  
ATOM   1481  N   LEU A  97     160.327 127.226 103.678  1.00 19.42           N  
ATOM   1482  CA  LEU A  97     159.323 127.607 102.692  1.00 25.55           C  
ATOM   1483  C   LEU A  97     159.966 128.257 101.473  1.00 20.95           C  
ATOM   1484  O   LEU A  97     159.558 128.012 100.338  1.00 19.06           O  
ATOM   1485  CB  LEU A  97     158.306 128.570 103.316  1.00 20.00           C  
ATOM   1486  CG  LEU A  97     156.836 128.300 102.971  1.00 20.00           C  
ATOM   1487  CD1 LEU A  97     156.001 129.528 103.307  1.00 20.00           C  
ATOM   1488  CD2 LEU A  97     156.717 127.945 101.496  1.00 20.00           C  
ATOM   1489  H   LEU A  97     160.304 127.652 104.593  1.00 23.30           H  
ATOM   1490  HA  LEU A  97     158.801 126.708 102.366  1.00 30.66           H  
ATOM   1491 1HB  LEU A  97     158.405 128.526 104.399  1.00 24.00           H  
ATOM   1492 2HB  LEU A  97     158.542 129.583 102.991  1.00 24.00           H  
ATOM   1493  HG  LEU A  97     156.467 127.470 103.574  1.00 24.00           H  
ATOM   1494 1HD1 LEU A  97     154.956 129.336 103.062  1.00 24.00           H  
ATOM   1495 2HD1 LEU A  97     156.088 129.748 104.371  1.00 24.00           H  
ATOM   1496 3HD1 LEU A  97     156.358 130.380 102.729  1.00 24.00           H  
ATOM   1497 1HD2 LEU A  97     155.672 127.752 101.251  1.00 24.00           H  
ATOM   1498 2HD2 LEU A  97     157.084 128.774 100.891  1.00 24.00           H  
ATOM   1499 3HD2 LEU A  97     157.309 127.054 101.287  1.00 24.00           H  
ATOM   1500  N   ALA A  98     160.975 129.087 101.715  1.00 22.59           N  
ATOM   1501  CA  ALA A  98     161.657 129.798 100.641  1.00 20.67           C  
ATOM   1502  C   ALA A  98     162.358 128.830  99.697  1.00 17.96           C  
ATOM   1503  O   ALA A  98     162.315 128.995  98.478  1.00 19.76           O  
ATOM   1504  CB  ALA A  98     162.655 130.794 101.214  1.00 20.00           C  
ATOM   1505  H   ALA A  98     161.277 129.229 102.669  1.00 27.11           H  
ATOM   1506  HA  ALA A  98     160.907 130.342 100.065  1.00 24.80           H  
ATOM   1507 1HB  ALA A  98     163.156 131.317 100.399  1.00 24.00           H  
ATOM   1508 2HB  ALA A  98     162.130 131.516 101.840  1.00 24.00           H  
ATOM   1509 3HB  ALA A  98     163.394 130.264 101.813  1.00 24.00           H  
ATOM   1510  N   ALA A  99     163.003 127.818 100.268  1.00 19.97           N  
ATOM   1511  CA  ALA A  99     163.695 126.807  99.478  1.00 19.41           C  
ATOM   1512  C   ALA A  99     162.717 126.016  98.618  1.00 21.66           C  
ATOM   1513  O   ALA A  99     162.994 125.723  97.455  1.00 16.50           O  
ATOM   1514  CB  ALA A  99     164.478 125.870 100.385  1.00 20.00           C  
ATOM   1515  H   ALA A  99     163.014 127.748 101.276  1.00 23.96           H  
ATOM   1516  HA  ALA A  99     164.390 127.315  98.810  1.00 23.29           H  
ATOM   1517 1HB  ALA A  99     164.989 125.120  99.781  1.00 24.00           H  
ATOM   1518 2HB  ALA A  99     165.214 126.442 100.951  1.00 24.00           H  
ATOM   1519 3HB  ALA A  99     163.796 125.375 101.074  1.00 24.00           H  
ATOM   1520  N   HIS A 100     161.572 125.672  99.198  1.00 18.08           N  
ATOM   1521  CA  HIS A 100     160.542 124.931  98.479  1.00 17.79           C  
ATOM   1522  C   HIS A 100     159.996 125.740  97.310  1.00 18.01           C  
ATOM   1523  O   HIS A 100     159.730 125.197  96.237  1.00 21.57           O  
ATOM   1524  CB  HIS A 100     159.396 124.546  99.420  1.00 20.00           C  
ATOM   1525  CG  HIS A 100     158.594 123.374  98.944  1.00 20.00           C  
ATOM   1526  ND1 HIS A 100     157.809 123.422  97.811  1.00 20.00           N  
ATOM   1527  CD2 HIS A 100     158.455 122.125  99.447  1.00 20.00           C  
ATOM   1528  CE1 HIS A 100     157.222 122.250  97.638  1.00 20.00           C  
ATOM   1529  NE2 HIS A 100     157.597 121.447  98.617  1.00 20.00           N  
ATOM   1530  H   HIS A 100     161.410 125.930 100.160  1.00 21.70           H  
ATOM   1531  HA  HIS A 100     160.969 124.014  98.075  1.00 21.35           H  
ATOM   1532 1HB  HIS A 100     159.798 124.306 100.405  1.00 24.00           H  
ATOM   1533 2HB  HIS A 100     158.722 125.394  99.540  1.00 24.00           H  
ATOM   1534  HD2 HIS A 100     158.934 121.731 100.344  1.00 24.00           H  
ATOM   1535  HE1 HIS A 100     156.544 121.991  96.825  1.00 24.00           H  
ATOM   1536  HE2 HIS A 100     157.304 120.488  98.740  1.00 24.00           H  
ATOM   1537  N   HIS A 101     159.831 127.041  97.523  1.00 22.60           N  
ATOM   1538  CA  HIS A 101     159.404 127.943  96.460  1.00 22.19           C  
ATOM   1539  C   HIS A 101     160.361 127.892  95.276  1.00 24.06           C  
ATOM   1540  O   HIS A 101     159.934 127.826  94.123  1.00 21.39           O  
ATOM   1541  CB  HIS A 101     159.302 129.381  96.979  1.00 20.00           C  
ATOM   1542  CG  HIS A 101     157.985 129.698  97.617  1.00 20.00           C  
ATOM   1543  ND1 HIS A 101     156.983 128.761  97.760  1.00 20.00           N  
ATOM   1544  CD2 HIS A 101     157.505 130.847  98.147  1.00 20.00           C  
ATOM   1545  CE1 HIS A 101     155.943 129.321  98.354  1.00 20.00           C  
ATOM   1546  NE2 HIS A 101     156.234 130.586  98.598  1.00 20.00           N  
ATOM   1547  H   HIS A 101     160.006 127.415  98.444  1.00 27.12           H  
ATOM   1548  HA  HIS A 101     158.419 127.643  96.102  1.00 26.63           H  
ATOM   1549 1HB  HIS A 101     160.088 129.560  97.713  1.00 24.00           H  
ATOM   1550 2HB  HIS A 101     159.458 130.077  96.155  1.00 24.00           H  
ATOM   1551  HD2 HIS A 101     158.028 131.802  98.205  1.00 24.00           H  
ATOM   1552  HE1 HIS A 101     155.005 128.824  98.600  1.00 24.00           H  
ATOM   1553  HE2 HIS A 101     155.625 131.257  99.044  1.00 24.00           H  
ATOM   1554  N   VAL A 102     161.657 127.922  95.567  1.00 19.25           N  
ATOM   1555  CA  VAL A 102     162.677 127.827  94.530  1.00 19.75           C  
ATOM   1556  C   VAL A 102     162.620 126.480  93.822  1.00 21.18           C  
ATOM   1557  O   VAL A 102     162.606 126.413  92.593  1.00 19.86           O  
ATOM   1558  CB  VAL A 102     164.078 128.025  95.140  1.00 20.00           C  
ATOM   1559  CG1 VAL A 102     165.144 127.440  94.225  1.00 20.00           C  
ATOM   1560  CG2 VAL A 102     164.331 129.504  95.386  1.00 20.00           C  
ATOM   1561  H   VAL A 102     161.942 128.012  96.532  1.00 23.10           H  
ATOM   1562  HA  VAL A 102     162.500 128.615  93.797  1.00 23.70           H  
ATOM   1563  HB  VAL A 102     164.133 127.484  96.084  1.00 24.00           H  
ATOM   1564 1HG1 VAL A 102     166.128 127.588  94.672  1.00 24.00           H  
ATOM   1565 2HG1 VAL A 102     164.964 126.373  94.092  1.00 24.00           H  
ATOM   1566 3HG1 VAL A 102     165.107 127.939  93.257  1.00 24.00           H  
ATOM   1567 1HG2 VAL A 102     165.323 129.637  95.818  1.00 24.00           H  
ATOM   1568 2HG2 VAL A 102     164.271 130.046  94.442  1.00 24.00           H  
ATOM   1569 3HG2 VAL A 102     163.581 129.892  96.076  1.00 24.00           H  
ATOM   1570  N   ASN A 103     162.588 125.407  94.605  1.00 18.08           N  
ATOM   1571  CA  ASN A 103     162.583 124.056  94.055  1.00 17.50           C  
ATOM   1572  C   ASN A 103     161.313 123.792  93.256  1.00 19.20           C  
ATOM   1573  O   ASN A 103     161.365 123.262  92.146  1.00 18.64           O  
ATOM   1574  CB  ASN A 103     162.742 123.029  95.160  1.00 20.00           C  
ATOM   1575  CG  ASN A 103     162.390 121.638  94.711  1.00 20.00           C  
ATOM   1576  OD1 ASN A 103     162.768 121.213  93.612  1.00 20.00           O  
ATOM   1577  ND2 ASN A 103     161.674 120.920  95.538  1.00 20.00           N  
ATOM   1578  H   ASN A 103     162.567 125.529  95.608  1.00 21.70           H  
ATOM   1579  HA  ASN A 103     163.424 123.960  93.367  1.00 21.00           H  
ATOM   1580 1HB  ASN A 103     163.773 123.033  95.516  1.00 24.00           H  
ATOM   1581 2HB  ASN A 103     162.104 123.298  96.002  1.00 24.00           H  
ATOM   1582 1HD2 ASN A 103     161.411 119.987  95.292  1.00 24.00           H  
ATOM   1583 2HD2 ASN A 103     161.391 121.304  96.416  1.00 24.00           H  
ATOM   1584  N   SER A 104     160.173 124.165  93.827  1.00 17.49           N  
ATOM   1585  CA  SER A 104     158.879 123.823  93.248  1.00 22.09           C  
ATOM   1586  C   SER A 104     158.691 124.483  91.888  1.00 16.85           C  
ATOM   1587  O   SER A 104     158.159 123.874  90.960  1.00 18.19           O  
ATOM   1588  CB  SER A 104     157.761 124.244  94.183  1.00 20.00           C  
ATOM   1589  OG  SER A 104     156.536 124.303  93.506  1.00 20.00           O  
ATOM   1590  H   SER A 104     160.203 124.700  94.683  1.00 20.99           H  
ATOM   1591  HA  SER A 104     158.835 122.742  93.113  1.00 26.51           H  
ATOM   1592 1HB  SER A 104     157.691 123.535  95.008  1.00 24.00           H  
ATOM   1593 2HB  SER A 104     157.992 125.220  94.609  1.00 24.00           H  
ATOM   1594  HG  SER A 104     156.723 124.054  92.598  1.00 24.00           H  
ATOM   1595  N   HIS A 105     159.131 125.732  91.777  1.00 16.04           N  
ATOM   1596  CA  HIS A 105     159.051 126.463  90.518  1.00 15.77           C  
ATOM   1597  C   HIS A 105     159.936 125.825  89.454  1.00 24.10           C  
ATOM   1598  O   HIS A 105     159.566 125.763  88.281  1.00 16.44           O  
ATOM   1599  CB  HIS A 105     159.456 127.927  90.716  1.00 20.00           C  
ATOM   1600  CG  HIS A 105     158.391 128.765  91.353  1.00 20.00           C  
ATOM   1601  ND1 HIS A 105     158.634 129.574  92.443  1.00 20.00           N  
ATOM   1602  CD2 HIS A 105     157.079 128.917  91.056  1.00 20.00           C  
ATOM   1603  CE1 HIS A 105     157.517 130.190  92.788  1.00 20.00           C  
ATOM   1604  NE2 HIS A 105     156.559 129.808  91.962  1.00 20.00           N  
ATOM   1605  H   HIS A 105     159.531 126.187  92.585  1.00 19.25           H  
ATOM   1606  HA  HIS A 105     158.026 126.443  90.150  1.00 18.92           H  
ATOM   1607 1HB  HIS A 105     160.349 127.978  91.340  1.00 24.00           H  
ATOM   1608 2HB  HIS A 105     159.705 128.369  89.751  1.00 24.00           H  
ATOM   1609  HD2 HIS A 105     156.537 128.425  90.248  1.00 24.00           H  
ATOM   1610  HE1 HIS A 105     157.405 130.894  93.612  1.00 24.00           H  
ATOM   1611  HE2 HIS A 105     155.598 130.118  91.988  1.00 24.00           H  
ATOM   1612  N   ALA A 106     161.106 125.353  89.870  1.00 19.50           N  
ATOM   1613  CA  ALA A 106     162.051 124.731  88.950  1.00 17.97           C  
ATOM   1614  C   ALA A 106     161.486 123.443  88.366  1.00 17.90           C  
ATOM   1615  O   ALA A 106     161.648 123.166  87.177  1.00 16.11           O  
ATOM   1616  CB  ALA A 106     163.373 124.458  89.654  1.00 20.00           C  
ATOM   1617  H   ALA A 106     161.346 125.426  90.848  1.00 23.40           H  
ATOM   1618  HA  ALA A 106     162.227 125.423  88.126  1.00 21.56           H  
ATOM   1619 1HB  ALA A 106     164.068 123.994  88.954  1.00 24.00           H  
ATOM   1620 2HB  ALA A 106     163.794 125.396  90.015  1.00 24.00           H  
ATOM   1621 3HB  ALA A 106     163.204 123.788  90.495  1.00 24.00           H  
ATOM   1622  N   ILE A 107     160.823 122.659  89.208  1.00 17.22           N  
ATOM   1623  CA  ILE A 107     160.175 121.431  88.763  1.00 15.85           C  
ATOM   1624  C   ILE A 107     159.093 121.722  87.731  1.00 18.63           C  
ATOM   1625  O   ILE A 107     158.897 120.954  86.789  1.00 23.15           O  
ATOM   1626  CB  ILE A 107     159.560 120.671  89.952  1.00 20.00           C  
ATOM   1627  CG1 ILE A 107     159.753 119.163  89.780  1.00 20.00           C  
ATOM   1628  CG2 ILE A 107     158.084 121.010  90.093  1.00 20.00           C  
ATOM   1629  CD1 ILE A 107     159.470 118.667  88.380  1.00 20.00           C  
ATOM   1630  H   ILE A 107     160.765 122.920  90.182  1.00 20.66           H  
ATOM   1631  HA  ILE A 107     160.926 120.793  88.298  1.00 19.02           H  
ATOM   1632  HB  ILE A 107     160.077 120.952  90.869  1.00 24.00           H  
ATOM   1633 1HG1 ILE A 107     160.778 118.895  90.036  1.00 24.00           H  
ATOM   1634 2HG1 ILE A 107     159.096 118.631  90.469  1.00 24.00           H  
ATOM   1635 1HG2 ILE A 107     157.665 120.464  90.938  1.00 24.00           H  
ATOM   1636 2HG2 ILE A 107     157.970 122.080  90.261  1.00 24.00           H  
ATOM   1637 3HG2 ILE A 107     157.557 120.727  89.182  1.00 24.00           H  
ATOM   1638 1HD1 ILE A 107     159.628 117.589  88.337  1.00 24.00           H  
ATOM   1639 2HD1 ILE A 107     158.436 118.892  88.116  1.00 24.00           H  
ATOM   1640 3HD1 ILE A 107     160.140 119.159  87.677  1.00 24.00           H  
ATOM   1641  N   HIS A 108     158.392 122.836  87.914  1.00 20.07           N  
ATOM   1642  CA  HIS A 108     157.383 123.272  86.957  1.00 19.90           C  
ATOM   1643  C   HIS A 108     158.005 123.578  85.601  1.00 19.57           C  
ATOM   1644  O   HIS A 108     157.436 123.254  84.558  1.00 21.96           O  
ATOM   1645  CB  HIS A 108     156.643 124.509  87.476  1.00 20.00           C  
ATOM   1646  CG  HIS A 108     155.684 125.096  86.487  1.00 20.00           C  
ATOM   1647  ND1 HIS A 108     155.729 126.420  86.104  1.00 20.00           N  
ATOM   1648  CD2 HIS A 108     154.657 124.541  85.803  1.00 20.00           C  
ATOM   1649  CE1 HIS A 108     154.769 126.654  85.226  1.00 20.00           C  
ATOM   1650  NE2 HIS A 108     154.105 125.530  85.026  1.00 20.00           N  
ATOM   1651  H   HIS A 108     158.563 123.394  88.738  1.00 24.08           H  
ATOM   1652  HA  HIS A 108     156.651 122.477  86.812  1.00 23.88           H  
ATOM   1653 1HB  HIS A 108     156.086 124.248  88.377  1.00 24.00           H  
ATOM   1654 2HB  HIS A 108     157.365 125.277  87.748  1.00 24.00           H  
ATOM   1655  HD2 HIS A 108     154.328 123.502  85.857  1.00 24.00           H  
ATOM   1656  HE1 HIS A 108     154.562 127.611  84.747  1.00 24.00           H  
ATOM   1657  HE2 HIS A 108     153.318 125.411  84.405  1.00 24.00           H  
ATOM   1658  N   HIS A 109     159.177 124.204  85.621  1.00 18.30           N  
ATOM   1659  CA  HIS A 109     159.879 124.557  84.393  1.00 18.42           C  
ATOM   1660  C   HIS A 109     160.245 123.314  83.591  1.00 18.12           C  
ATOM   1661  O   HIS A 109     160.186 123.317  82.362  1.00 19.79           O  
ATOM   1662  CB  HIS A 109     161.145 125.362  84.704  1.00 20.00           C  
ATOM   1663  CG  HIS A 109     160.877 126.793  85.052  1.00 20.00           C  
ATOM   1664  ND1 HIS A 109     161.595 127.472  86.014  1.00 20.00           N  
ATOM   1665  CD2 HIS A 109     159.970 127.674  84.567  1.00 20.00           C  
ATOM   1666  CE1 HIS A 109     161.141 128.710  86.105  1.00 20.00           C  
ATOM   1667  NE2 HIS A 109     160.156 128.857  85.238  1.00 20.00           N  
ATOM   1668  H   HIS A 109     159.593 124.441  86.510  1.00 21.96           H  
ATOM   1669  HA  HIS A 109     159.232 125.173  83.769  1.00 22.10           H  
ATOM   1670 1HB  HIS A 109     161.673 124.901  85.540  1.00 24.00           H  
ATOM   1671 2HB  HIS A 109     161.812 125.339  83.843  1.00 24.00           H  
ATOM   1672  HD2 HIS A 109     159.231 127.480  83.789  1.00 24.00           H  
ATOM   1673  HE1 HIS A 109     161.516 129.479  86.780  1.00 24.00           H  
ATOM   1674  HE2 HIS A 109     159.622 129.701  85.088  1.00 24.00           H  
ATOM   1675  N   PHE A 110     160.624 122.252  84.295  1.00 18.05           N  
ATOM   1676  CA  PHE A 110     160.986 120.996  83.651  1.00 16.93           C  
ATOM   1677  C   PHE A 110     159.809 120.411  82.881  1.00 16.98           C  
ATOM   1678  O   PHE A 110     159.963 119.945  81.752  1.00 19.12           O  
ATOM   1679  CB  PHE A 110     161.476 119.985  84.689  1.00 20.00           C  
ATOM   1680  CG  PHE A 110     161.387 118.556  84.233  1.00 20.00           C  
ATOM   1681  CD1 PHE A 110     162.432 117.969  83.536  1.00 20.00           C  
ATOM   1682  CD2 PHE A 110     160.257 117.797  84.499  1.00 20.00           C  
ATOM   1683  CE1 PHE A 110     162.352 116.655  83.116  1.00 20.00           C  
ATOM   1684  CE2 PHE A 110     160.174 116.483  84.081  1.00 20.00           C  
ATOM   1685  CZ  PHE A 110     161.223 115.912  83.388  1.00 20.00           C  
ATOM   1686  H   PHE A 110     160.661 122.318  85.302  1.00 21.66           H  
ATOM   1687  HA  PHE A 110     161.795 121.190  82.945  1.00 20.32           H  
ATOM   1688 1HB  PHE A 110     162.514 120.197  84.942  1.00 24.00           H  
ATOM   1689 2HB  PHE A 110     160.889 120.087  85.601  1.00 24.00           H  
ATOM   1690  HD1 PHE A 110     163.325 118.557  83.322  1.00 24.00           H  
ATOM   1691  HD2 PHE A 110     159.429 118.248  85.046  1.00 24.00           H  
ATOM   1692  HE1 PHE A 110     163.181 116.206  82.569  1.00 24.00           H  
ATOM   1693  HE2 PHE A 110     159.281 115.897  84.297  1.00 24.00           H  
ATOM   1694  HZ  PHE A 110     161.158 114.876  83.057  1.00 24.00           H  
ATOM   1695  N   LEU A 111     158.633 120.440  83.498  1.00 20.03           N  
ATOM   1696  CA  LEU A 111     157.448 119.818  82.918  1.00 15.43           C  
ATOM   1697  C   LEU A 111     157.015 120.537  81.647  1.00 19.21           C  
ATOM   1698  O   LEU A 111     156.647 119.903  80.658  1.00 19.92           O  
ATOM   1699  CB  LEU A 111     156.298 119.821  83.932  1.00 20.00           C  
ATOM   1700  CG  LEU A 111     156.463 118.876  85.129  1.00 20.00           C  
ATOM   1701  CD1 LEU A 111     155.135 118.748  85.863  1.00 20.00           C  
ATOM   1702  CD2 LEU A 111     156.951 117.519  84.641  1.00 20.00           C  
ATOM   1703  H   LEU A 111     158.557 120.904  84.392  1.00 24.04           H  
ATOM   1704  HA  LEU A 111     157.689 118.786  82.664  1.00 18.52           H  
ATOM   1705 1HB  LEU A 111     156.181 120.831  84.322  1.00 24.00           H  
ATOM   1706 2HB  LEU A 111     155.378 119.545  83.416  1.00 24.00           H  
ATOM   1707  HG  LEU A 111     157.190 119.294  85.825  1.00 24.00           H  
ATOM   1708 1HD1 LEU A 111     155.253 118.076  86.713  1.00 24.00           H  
ATOM   1709 2HD1 LEU A 111     154.820 119.729  86.218  1.00 24.00           H  
ATOM   1710 3HD1 LEU A 111     154.382 118.347  85.186  1.00 24.00           H  
ATOM   1711 1HD2 LEU A 111     157.069 116.847  85.492  1.00 24.00           H  
ATOM   1712 2HD2 LEU A 111     156.223 117.100  83.945  1.00 24.00           H  
ATOM   1713 3HD2 LEU A 111     157.909 117.638  84.136  1.00 24.00           H  
ATOM   1714  N   ILE A 112     157.060 121.864  81.679  1.00 21.27           N  
ATOM   1715  CA  ILE A 112     156.560 122.675  80.576  1.00 17.94           C  
ATOM   1716  C   ILE A 112     157.674 123.018  79.595  1.00 18.76           C  
ATOM   1717  O   ILE A 112     157.454 123.726  78.613  1.00 24.51           O  
ATOM   1718  CB  ILE A 112     155.916 123.973  81.095  1.00 20.00           C  
ATOM   1719  CG1 ILE A 112     156.990 124.926  81.628  1.00 20.00           C  
ATOM   1720  CG2 ILE A 112     154.892 123.663  82.176  1.00 20.00           C  
ATOM   1721  CD1 ILE A 112     156.468 126.301  81.976  1.00 20.00           C  
ATOM   1722  H   ILE A 112     157.451 122.324  82.489  1.00 25.52           H  
ATOM   1723  HA  ILE A 112     155.801 122.104  80.043  1.00 21.53           H  
ATOM   1724  HB  ILE A 112     155.419 124.487  80.273  1.00 24.00           H  
ATOM   1725 1HG1 ILE A 112     157.446 124.498  82.520  1.00 24.00           H  
ATOM   1726 2HG1 ILE A 112     157.778 125.040  80.883  1.00 24.00           H  
ATOM   1727 1HG2 ILE A 112     154.447 124.592  82.533  1.00 24.00           H  
ATOM   1728 2HG2 ILE A 112     154.113 123.022  81.765  1.00 24.00           H  
ATOM   1729 3HG2 ILE A 112     155.381 123.153  83.006  1.00 24.00           H  
ATOM   1730 1HD1 ILE A 112     157.287 126.918  82.346  1.00 24.00           H  
ATOM   1731 2HD1 ILE A 112     156.038 126.763  81.087  1.00 24.00           H  
ATOM   1732 3HD1 ILE A 112     155.703 126.215  82.747  1.00 24.00           H  
ATOM   1733  N   ALA A 113     158.872 122.510  79.867  1.00 30.00           N  
ATOM   1734  CA  ALA A 113     160.053 122.878  79.095  1.00 30.00           C  
ATOM   1735  C   ALA A 113     159.892 122.499  77.628  1.00 30.00           C  
ATOM   1736  O   ALA A 113     160.361 123.210  76.739  1.00 30.00           O  
ATOM   1737  CB  ALA A 113     161.294 122.217  79.678  1.00 30.00           C  
ATOM   1738  H   ALA A 113     158.966 121.853  80.628  1.00 36.00           H  
ATOM   1739  HA  ALA A 113     160.170 123.960  79.150  1.00 36.00           H  
ATOM   1740 1HB  ALA A 113     162.167 122.501  79.091  1.00 36.00           H  
ATOM   1741 2HB  ALA A 113     161.428 122.543  80.710  1.00 36.00           H  
ATOM   1742 3HB  ALA A 113     161.176 121.135  79.652  1.00 36.00           H  
ATOM   1743  N   PRO A 114     159.227 121.376  77.382  1.00 13.67           N  
ATOM   1744  CA  PRO A 114     159.260 120.738  76.071  1.00 16.12           C  
ATOM   1745  C   PRO A 114     158.617 121.623  75.011  1.00 17.20           C  
ATOM   1746  O   PRO A 114     159.105 121.713  73.884  1.00 18.77           O  
ATOM   1747  CB  PRO A 114     158.458 119.451  76.294  1.00 20.00           C  
ATOM   1748  CG  PRO A 114     158.684 119.124  77.730  1.00 20.00           C  
ATOM   1749  CD  PRO A 114     158.549 120.444  78.441  1.00 20.00           C  
ATOM   1750  HA  PRO A 114     160.303 120.511  75.805  1.00 19.34           H  
ATOM   1751 1HB  PRO A 114     157.398 119.623  76.057  1.00 24.00           H  
ATOM   1752 2HB  PRO A 114     158.816 118.663  75.615  1.00 24.00           H  
ATOM   1753 1HG  PRO A 114     157.947 118.382  78.071  1.00 24.00           H  
ATOM   1754 2HG  PRO A 114     159.677 118.670  77.865  1.00 24.00           H  
ATOM   1755 1HD  PRO A 114     157.484 120.702  78.537  1.00 24.00           H  
ATOM   1756 2HD  PRO A 114     159.023 120.379  79.431  1.00 24.00           H  
ATOM   1757  N   ASP A 115     157.520 122.277  75.379  1.00 17.86           N  
ATOM   1758  CA  ASP A 115     156.871 123.241  74.498  1.00 16.43           C  
ATOM   1759  C   ASP A 115     157.769 124.444  74.243  1.00 21.21           C  
ATOM   1760  O   ASP A 115     157.934 124.877  73.102  1.00 21.01           O  
ATOM   1761  CB  ASP A 115     155.543 123.706  75.099  1.00 20.00           C  
ATOM   1762  CG  ASP A 115     154.930 122.684  76.046  1.00 20.00           C  
ATOM   1763  OD1 ASP A 115     155.602 121.739  76.385  1.00 20.00           O  
ATOM   1764  OD2 ASP A 115     153.795 122.857  76.421  1.00 20.00           O  
ATOM   1765  H   ASP A 115     157.125 122.101  76.292  1.00 21.43           H  
ATOM   1766  HA  ASP A 115     156.670 122.756  73.543  1.00 19.72           H  
ATOM   1767 1HB  ASP A 115     155.696 124.638  75.644  1.00 24.00           H  
ATOM   1768 2HB  ASP A 115     154.832 123.910  74.297  1.00 24.00           H  
ATOM   1769  N   PHE A 116     158.349 124.982  75.311  1.00 24.16           N  
ATOM   1770  CA  PHE A 116     159.026 126.271  75.248  1.00 13.87           C  
ATOM   1771  C   PHE A 116     160.419 126.132  74.648  1.00 12.71           C  
ATOM   1772  O   PHE A 116     160.861 126.983  73.875  1.00 20.16           O  
ATOM   1773  CB  PHE A 116     159.126 126.891  76.642  1.00 20.00           C  
ATOM   1774  CG  PHE A 116     157.890 127.634  77.065  1.00 20.00           C  
ATOM   1775  CD1 PHE A 116     156.647 127.284  76.560  1.00 20.00           C  
ATOM   1776  CD2 PHE A 116     157.968 128.684  77.967  1.00 20.00           C  
ATOM   1777  CE1 PHE A 116     155.509 127.967  76.948  1.00 20.00           C  
ATOM   1778  CE2 PHE A 116     156.833 129.367  78.358  1.00 20.00           C  
ATOM   1779  CZ  PHE A 116     155.602 129.008  77.847  1.00 20.00           C  
ATOM   1780  H   PHE A 116     158.319 124.484  76.189  1.00 28.99           H  
ATOM   1781  HA  PHE A 116     158.443 126.937  74.610  1.00 16.64           H  
ATOM   1782 1HB  PHE A 116     159.319 126.109  77.375  1.00 24.00           H  
ATOM   1783 2HB  PHE A 116     159.966 127.584  76.673  1.00 24.00           H  
ATOM   1784  HD1 PHE A 116     156.573 126.460  75.850  1.00 24.00           H  
ATOM   1785  HD2 PHE A 116     158.941 128.968  78.370  1.00 24.00           H  
ATOM   1786  HE1 PHE A 116     154.538 127.682  76.543  1.00 24.00           H  
ATOM   1787  HE2 PHE A 116     156.909 130.190  79.068  1.00 24.00           H  
ATOM   1788  HZ  PHE A 116     154.707 129.547  78.152  1.00 24.00           H  
ATOM   1789  N   VAL A 117     161.108 125.055  75.007  1.00 20.75           N  
ATOM   1790  CA  VAL A 117     162.526 124.914  74.699  1.00 23.89           C  
ATOM   1791  C   VAL A 117     162.741 124.005  73.496  1.00 17.67           C  
ATOM   1792  O   VAL A 117     162.011 123.032  73.302  1.00 20.76           O  
ATOM   1793  CB  VAL A 117     163.283 124.341  75.912  1.00 20.00           C  
ATOM   1794  CG1 VAL A 117     163.516 125.425  76.954  1.00 20.00           C  
ATOM   1795  CG2 VAL A 117     162.503 123.180  76.508  1.00 20.00           C  
ATOM   1796  H   VAL A 117     160.638 124.314  75.507  1.00 24.90           H  
ATOM   1797  HA  VAL A 117     162.930 125.900  74.468  1.00 28.67           H  
ATOM   1798  HB  VAL A 117     164.263 123.993  75.586  1.00 24.00           H  
ATOM   1799 1HG1 VAL A 117     164.052 125.003  77.805  1.00 24.00           H  
ATOM   1800 2HG1 VAL A 117     164.107 126.230  76.516  1.00 24.00           H  
ATOM   1801 3HG1 VAL A 117     162.557 125.820  77.290  1.00 24.00           H  
ATOM   1802 1HG2 VAL A 117     163.044 122.779  77.365  1.00 24.00           H  
ATOM   1803 2HG2 VAL A 117     161.520 123.528  76.829  1.00 24.00           H  
ATOM   1804 3HG2 VAL A 117     162.383 122.398  75.757  1.00 24.00           H  
ATOM   1805  N   PRO A 118     163.746 124.327  72.689  1.00 17.50           N  
ATOM   1806  CA  PRO A 118     164.110 123.495  71.548  1.00 19.28           C  
ATOM   1807  C   PRO A 118     164.911 122.277  71.988  1.00 20.17           C  
ATOM   1808  O   PRO A 118     165.585 122.304  73.018  1.00 22.94           O  
ATOM   1809  CB  PRO A 118     164.949 124.442  70.684  1.00 20.00           C  
ATOM   1810  CG  PRO A 118     165.619 125.338  71.669  1.00 20.00           C  
ATOM   1811  CD  PRO A 118     164.622 125.476  72.788  1.00 20.00           C  
ATOM   1812  HA  PRO A 118     163.196 123.186  71.020  1.00 23.14           H  
ATOM   1813 1HB  PRO A 118     165.662 123.865  70.078  1.00 24.00           H  
ATOM   1814 2HB  PRO A 118     164.299 124.987  69.984  1.00 24.00           H  
ATOM   1815 1HG  PRO A 118     166.569 124.894  72.001  1.00 24.00           H  
ATOM   1816 2HG  PRO A 118     165.865 126.301  71.200  1.00 24.00           H  
ATOM   1817 1HD  PRO A 118     165.148 125.447  73.754  1.00 24.00           H  
ATOM   1818 2HD  PRO A 118     164.071 126.421  72.674  1.00 24.00           H  
ATOM   1819  N   GLU A 119     164.835 121.209  71.202  1.00 30.00           N  
ATOM   1820  CA  GLU A 119     165.383 119.919  71.605  1.00 30.00           C  
ATOM   1821  C   GLU A 119     166.888 120.003  71.822  1.00 30.00           C  
ATOM   1822  O   GLU A 119     167.427 119.395  72.746  1.00 30.00           O  
ATOM   1823  CB  GLU A 119     165.068 118.853  70.554  1.00 20.00           C  
ATOM   1824  CG  GLU A 119     163.596 118.472  70.466  1.00 20.00           C  
ATOM   1825  CD  GLU A 119     162.698 119.657  70.242  1.00 20.00           C  
ATOM   1826  OE1 GLU A 119     162.830 120.622  70.957  1.00 20.00           O  
ATOM   1827  OE2 GLU A 119     161.879 119.597  69.355  1.00 20.00           O  
ATOM   1828  H   GLU A 119     164.387 121.292  70.301  1.00 36.00           H  
ATOM   1829  HA  GLU A 119     164.920 119.627  72.549  1.00 36.00           H  
ATOM   1830 1HB  GLU A 119     165.381 119.207  69.572  1.00 24.00           H  
ATOM   1831 2HB  GLU A 119     165.635 117.948  70.772  1.00 24.00           H  
ATOM   1832 1HG  GLU A 119     163.462 117.769  69.644  1.00 24.00           H  
ATOM   1833 2HG  GLU A 119     163.306 117.971  71.388  1.00 24.00           H  
ATOM   1834  N   ASN A 120     167.563 120.761  70.964  1.00 18.40           N  
ATOM   1835  CA  ASN A 120     169.013 120.892  71.033  1.00 26.11           C  
ATOM   1836  C   ASN A 120     169.451 121.466  72.375  1.00 28.61           C  
ATOM   1837  O   ASN A 120     170.379 120.959  73.005  1.00 23.14           O  
ATOM   1838  CB  ASN A 120     169.527 121.750  69.892  1.00 20.00           C  
ATOM   1839  CG  ASN A 120     168.953 123.139  69.909  1.00 20.00           C  
ATOM   1840  OD1 ASN A 120     169.677 124.126  69.734  1.00 20.00           O  
ATOM   1841  ND2 ASN A 120     167.664 123.236  70.118  1.00 20.00           N  
ATOM   1842  H   ASN A 120     167.058 121.259  70.245  1.00 22.08           H  
ATOM   1843  HA  ASN A 120     169.455 119.898  70.948  1.00 31.33           H  
ATOM   1844 1HB  ASN A 120     170.614 121.818  69.949  1.00 24.00           H  
ATOM   1845 2HB  ASN A 120     169.278 121.278  68.941  1.00 24.00           H  
ATOM   1846 1HD2 ASN A 120     167.227 124.135  70.140  1.00 24.00           H  
ATOM   1847 2HD2 ASN A 120     167.117 122.411  70.255  1.00 24.00           H  
ATOM   1848  N   LEU A 121     168.777 122.526  72.807  1.00 23.45           N  
ATOM   1849  CA  LEU A 121     169.032 123.114  74.117  1.00 21.56           C  
ATOM   1850  C   LEU A 121     168.586 122.182  75.236  1.00 22.61           C  
ATOM   1851  O   LEU A 121     169.227 122.103  76.284  1.00 21.19           O  
ATOM   1852  CB  LEU A 121     168.306 124.459  74.244  1.00 20.00           C  
ATOM   1853  CG  LEU A 121     169.196 125.669  74.554  1.00 20.00           C  
ATOM   1854  CD1 LEU A 121     170.537 125.506  73.852  1.00 20.00           C  
ATOM   1855  CD2 LEU A 121     168.496 126.943  74.106  1.00 20.00           C  
ATOM   1856  H   LEU A 121     168.070 122.935  72.213  1.00 28.14           H  
ATOM   1857  HA  LEU A 121     170.103 123.283  74.217  1.00 25.87           H  
ATOM   1858 1HB  LEU A 121     167.784 124.662  73.310  1.00 24.00           H  
ATOM   1859 2HB  LEU A 121     167.565 124.380  75.040  1.00 24.00           H  
ATOM   1860  HG  LEU A 121     169.385 125.717  75.627  1.00 24.00           H  
ATOM   1861 1HD1 LEU A 121     171.170 126.366  74.073  1.00 24.00           H  
ATOM   1862 2HD1 LEU A 121     171.025 124.598  74.206  1.00 24.00           H  
ATOM   1863 3HD1 LEU A 121     170.379 125.439  72.776  1.00 24.00           H  
ATOM   1864 1HD2 LEU A 121     169.128 127.804  74.327  1.00 24.00           H  
ATOM   1865 2HD2 LEU A 121     168.308 126.897  73.033  1.00 24.00           H  
ATOM   1866 3HD2 LEU A 121     167.549 127.044  74.636  1.00 24.00           H  
ATOM   1867  N   MET A 122     167.484 121.475  75.007  1.00 15.37           N  
ATOM   1868  CA  MET A 122     166.625 121.022  76.094  1.00 12.49           C  
ATOM   1869  C   MET A 122     167.399 120.164  77.086  1.00 21.91           C  
ATOM   1870  O   MET A 122     167.211 120.278  78.298  1.00 19.88           O  
ATOM   1871  CB  MET A 122     165.432 120.248  75.536  1.00 20.00           C  
ATOM   1872  CG  MET A 122     164.161 120.367  76.364  1.00 20.00           C  
ATOM   1873  SD  MET A 122     163.529 118.766  76.903  1.00 20.00           S  
ATOM   1874  CE  MET A 122     162.637 118.245  75.440  1.00 20.00           C  
ATOM   1875  H   MET A 122     167.235 121.247  74.055  1.00 18.44           H  
ATOM   1876  HA  MET A 122     166.256 121.896  76.630  1.00 14.99           H  
ATOM   1877 1HB  MET A 122     165.209 120.599  74.530  1.00 24.00           H  
ATOM   1878 2HB  MET A 122     165.687 119.189  75.465  1.00 24.00           H  
ATOM   1879 1HG  MET A 122     164.357 120.974  77.247  1.00 24.00           H  
ATOM   1880 2HG  MET A 122     163.388 120.862  75.776  1.00 24.00           H  
ATOM   1881 1HE  MET A 122     162.187 117.268  75.617  1.00 24.00           H  
ATOM   1882 2HE  MET A 122     161.854 118.970  75.214  1.00 24.00           H  
ATOM   1883 3HE  MET A 122     163.326 118.181  74.597  1.00 24.00           H  
ATOM   1884  N   ALA A 123     168.269 119.306  76.566  1.00 18.46           N  
ATOM   1885  CA  ALA A 123     169.083 118.436  77.407  1.00 24.62           C  
ATOM   1886  C   ALA A 123     169.987 119.248  78.326  1.00 21.34           C  
ATOM   1887  O   ALA A 123     170.147 118.921  79.502  1.00 24.13           O  
ATOM   1888  CB  ALA A 123     169.913 117.494  76.547  1.00 20.00           C  
ATOM   1889  H   ALA A 123     168.369 119.254  75.562  1.00 22.15           H  
ATOM   1890  HA  ALA A 123     168.414 117.846  78.033  1.00 29.54           H  
ATOM   1891 1HB  ALA A 123     170.516 116.851  77.189  1.00 24.00           H  
ATOM   1892 2HB  ALA A 123     169.250 116.879  75.938  1.00 24.00           H  
ATOM   1893 3HB  ALA A 123     170.567 118.074  75.899  1.00 24.00           H  
ATOM   1894  N   ASP A 124     170.577 120.308  77.783  1.00 20.48           N  
ATOM   1895  CA  ASP A 124     171.301 121.280  78.592  1.00 18.79           C  
ATOM   1896  C   ASP A 124     170.359 122.034  79.522  1.00 14.66           C  
ATOM   1897  O   ASP A 124     170.684 122.282  80.683  1.00 19.48           O  
ATOM   1898  CB  ASP A 124     172.047 122.273  77.697  1.00 20.00           C  
ATOM   1899  CG  ASP A 124     173.460 122.565  78.185  1.00 20.00           C  
ATOM   1900  OD1 ASP A 124     174.036 121.713  78.819  1.00 20.00           O  
ATOM   1901  OD2 ASP A 124     173.950 123.636  77.918  1.00 20.00           O  
ATOM   1902  H   ASP A 124     170.522 120.443  76.783  1.00 24.58           H  
ATOM   1903  HA  ASP A 124     172.030 120.748  79.204  1.00 22.55           H  
ATOM   1904 1HB  ASP A 124     172.102 121.879  76.683  1.00 24.00           H  
ATOM   1905 2HB  ASP A 124     171.493 123.212  77.654  1.00 24.00           H  
ATOM   1906  N   ALA A 125     169.190 122.396  79.005  1.00 20.01           N  
ATOM   1907  CA  ALA A 125     168.207 123.143  79.781  1.00 22.56           C  
ATOM   1908  C   ALA A 125     167.707 122.329  80.967  1.00 18.50           C  
ATOM   1909  O   ALA A 125     167.606 122.838  82.083  1.00 20.05           O  
ATOM   1910  CB  ALA A 125     167.041 123.561  78.897  1.00 20.00           C  
ATOM   1911  H   ALA A 125     168.976 122.148  78.049  1.00 24.01           H  
ATOM   1912  HA  ALA A 125     168.693 124.038  80.171  1.00 27.07           H  
ATOM   1913 1HB  ALA A 125     166.316 124.118  79.491  1.00 24.00           H  
ATOM   1914 2HB  ALA A 125     167.407 124.192  78.086  1.00 24.00           H  
ATOM   1915 3HB  ALA A 125     166.565 122.675  78.481  1.00 24.00           H  
ATOM   1916  N   ILE A 126     167.396 121.062  80.719  1.00 21.39           N  
ATOM   1917  CA  ILE A 126     166.879 120.182  81.760  1.00 23.27           C  
ATOM   1918  C   ILE A 126     167.913 119.956  82.855  1.00 15.82           C  
ATOM   1919  O   ILE A 126     167.578 119.909  84.038  1.00 18.27           O  
ATOM   1920  CB  ILE A 126     166.450 118.826  81.170  1.00 20.00           C  
ATOM   1921  CG1 ILE A 126     166.242 117.800  82.287  1.00 20.00           C  
ATOM   1922  CG2 ILE A 126     167.485 118.329  80.173  1.00 20.00           C  
ATOM   1923  CD1 ILE A 126     167.526 117.199  82.812  1.00 20.00           C  
ATOM   1924  H   ILE A 126     167.521 120.698  79.785  1.00 25.67           H  
ATOM   1925  HA  ILE A 126     166.005 120.654  82.209  1.00 27.92           H  
ATOM   1926  HB  ILE A 126     165.493 118.936  80.661  1.00 24.00           H  
ATOM   1927 1HG1 ILE A 126     165.719 118.269  83.120  1.00 24.00           H  
ATOM   1928 2HG1 ILE A 126     165.611 116.988  81.923  1.00 24.00           H  
ATOM   1929 1HG2 ILE A 126     167.167 117.369  79.766  1.00 24.00           H  
ATOM   1930 2HG2 ILE A 126     167.586 119.050  79.363  1.00 24.00           H  
ATOM   1931 3HG2 ILE A 126     168.446 118.210  80.674  1.00 24.00           H  
ATOM   1932 1HD1 ILE A 126     167.297 116.482  83.600  1.00 24.00           H  
ATOM   1933 2HD1 ILE A 126     168.049 116.692  82.001  1.00 24.00           H  
ATOM   1934 3HD1 ILE A 126     168.159 117.989  83.215  1.00 24.00           H  
ATOM   1935  N   ASN A 127     169.172 119.817  82.453  1.00 22.12           N  
ATOM   1936  CA  ASN A 127     170.252 119.547  83.394  1.00 13.57           C  
ATOM   1937  C   ASN A 127     170.415 120.691  84.388  1.00 16.42           C  
ATOM   1938  O   ASN A 127     170.638 120.465  85.577  1.00 22.18           O  
ATOM   1939  CB  ASN A 127     171.553 119.292  82.656  1.00 20.00           C  
ATOM   1940  CG  ASN A 127     172.362 118.188  83.278  1.00 20.00           C  
ATOM   1941  OD1 ASN A 127     171.883 117.058  83.428  1.00 20.00           O  
ATOM   1942  ND2 ASN A 127     173.582 118.492  83.642  1.00 20.00           N  
ATOM   1943  H   ASN A 127     169.386 119.901  81.469  1.00 26.54           H  
ATOM   1944  HA  ASN A 127     169.996 118.655  83.968  1.00 16.28           H  
ATOM   1945 1HB  ASN A 127     171.338 119.029  81.619  1.00 24.00           H  
ATOM   1946 2HB  ASN A 127     172.151 120.203  82.646  1.00 24.00           H  
ATOM   1947 1HD2 ASN A 127     174.167 117.797  84.061  1.00 24.00           H  
ATOM   1948 2HD2 ASN A 127     173.929 119.419  83.501  1.00 24.00           H  
ATOM   1949  N   SER A 128     170.303 121.919  83.892  1.00 18.31           N  
ATOM   1950  CA  SER A 128     170.456 123.100  84.732  1.00 18.06           C  
ATOM   1951  C   SER A 128     169.373 123.160  85.802  1.00 27.95           C  
ATOM   1952  O   SER A 128     169.646 123.489  86.957  1.00 22.02           O  
ATOM   1953  CB  SER A 128     170.409 124.355  83.882  1.00 20.00           C  
ATOM   1954  OG  SER A 128     170.391 125.504  84.683  1.00 20.00           O  
ATOM   1955  H   SER A 128     170.106 122.036  82.909  1.00 21.97           H  
ATOM   1956  HA  SER A 128     171.426 123.048  85.229  1.00 21.67           H  
ATOM   1957 1HB  SER A 128     171.278 124.381  83.224  1.00 24.00           H  
ATOM   1958 2HB  SER A 128     169.522 124.334  83.251  1.00 24.00           H  
ATOM   1959  HG  SER A 128     170.413 125.194  85.591  1.00 24.00           H  
ATOM   1960  N   VAL A 129     168.144 122.841  85.411  1.00 23.83           N  
ATOM   1961  CA  VAL A 129     167.020 122.842  86.340  1.00 14.92           C  
ATOM   1962  C   VAL A 129     167.229 121.831  87.459  1.00 17.31           C  
ATOM   1963  O   VAL A 129     166.930 122.105  88.621  1.00 17.71           O  
ATOM   1964  CB  VAL A 129     165.712 122.517  85.595  1.00 20.00           C  
ATOM   1965  CG1 VAL A 129     165.023 121.318  86.229  1.00 20.00           C  
ATOM   1966  CG2 VAL A 129     164.796 123.732  85.603  1.00 20.00           C  
ATOM   1967  H   VAL A 129     167.984 122.591  84.446  1.00 28.60           H  
ATOM   1968  HA  VAL A 129     166.936 123.837  86.779  1.00 17.90           H  
ATOM   1969  HB  VAL A 129     165.948 122.246  84.566  1.00 24.00           H  
ATOM   1970 1HG1 VAL A 129     164.100 121.102  85.690  1.00 24.00           H  
ATOM   1971 2HG1 VAL A 129     165.682 120.452  86.180  1.00 24.00           H  
ATOM   1972 3HG1 VAL A 129     164.790 121.540  87.270  1.00 24.00           H  
ATOM   1973 1HG2 VAL A 129     163.873 123.495  85.075  1.00 24.00           H  
ATOM   1974 2HG2 VAL A 129     164.565 124.007  86.633  1.00 24.00           H  
ATOM   1975 3HG2 VAL A 129     165.294 124.566  85.108  1.00 24.00           H  
ATOM   1976  N   SER A 130     167.745 120.659  87.102  1.00 15.41           N  
ATOM   1977  CA  SER A 130     168.117 119.653  88.090  1.00 30.33           C  
ATOM   1978  C   SER A 130     169.223 120.163  89.005  1.00 26.67           C  
ATOM   1979  O   SER A 130     169.212 119.908  90.209  1.00 19.44           O  
ATOM   1980  CB  SER A 130     168.568 118.382  87.396  1.00 20.00           C  
ATOM   1981  OG  SER A 130     167.468 117.630  86.963  1.00 20.00           O  
ATOM   1982  H   SER A 130     167.882 120.460  86.122  1.00 18.49           H  
ATOM   1983  HA  SER A 130     167.242 119.429  88.702  1.00 36.40           H  
ATOM   1984 1HB  SER A 130     169.196 118.637  86.543  1.00 24.00           H  
ATOM   1985 2HB  SER A 130     169.171 117.789  88.081  1.00 24.00           H  
ATOM   1986  HG  SER A 130     166.688 118.126  87.224  1.00 24.00           H  
ATOM   1987  N   GLU A 131     170.177 120.884  88.427  1.00  0.00           N  
ATOM   1988  CA  GLU A 131     171.274 121.461  89.195  1.00 14.02           C  
ATOM   1989  C   GLU A 131     170.760 122.455  90.228  1.00 25.64           C  
ATOM   1990  O   GLU A 131     171.155 122.415  91.393  1.00 19.13           O  
ATOM   1991  CB  GLU A 131     172.274 122.150  88.264  1.00 20.00           C  
ATOM   1992  CG  GLU A 131     173.637 122.412  88.888  1.00 20.00           C  
ATOM   1993  CD  GLU A 131     173.547 122.892  90.309  1.00 20.00           C  
ATOM   1994  OE1 GLU A 131     172.971 123.930  90.531  1.00 20.00           O  
ATOM   1995  OE2 GLU A 131     174.055 122.219  91.176  1.00 20.00           O  
ATOM   1996  H   GLU A 131     170.142 121.037  87.429  1.00  0.00           H  
ATOM   1997  HA  GLU A 131     171.786 120.656  89.724  1.00 16.82           H  
ATOM   1998 1HB  GLU A 131     172.425 121.537  87.375  1.00 24.00           H  
ATOM   1999 2HB  GLU A 131     171.866 123.106  87.936  1.00 24.00           H  
ATOM   2000 1HG  GLU A 131     174.219 121.491  88.864  1.00 24.00           H  
ATOM   2001 2HG  GLU A 131     174.161 123.156  88.290  1.00 24.00           H  
ATOM   2002  N   ILE A 132     169.875 123.347  89.795  1.00 13.36           N  
ATOM   2003  CA  ILE A 132     169.242 124.300  90.698  1.00 21.83           C  
ATOM   2004  C   ILE A 132     168.332 123.593  91.694  1.00 20.65           C  
ATOM   2005  O   ILE A 132     168.259 123.975  92.863  1.00 16.30           O  
ATOM   2006  CB  ILE A 132     168.431 125.346  89.913  1.00 20.00           C  
ATOM   2007  CG1 ILE A 132     166.991 124.867  89.716  1.00 20.00           C  
ATOM   2008  CG2 ILE A 132     169.089 125.632  88.571  1.00 20.00           C  
ATOM   2009  CD1 ILE A 132     166.130 124.996  90.952  1.00 20.00           C  
ATOM   2010  H   ILE A 132     169.636 123.365  88.814  1.00 16.03           H  
ATOM   2011  HA  ILE A 132     170.022 124.817  91.257  1.00 26.20           H  
ATOM   2012  HB  ILE A 132     168.380 126.272  90.486  1.00 24.00           H  
ATOM   2013 1HG1 ILE A 132     166.524 125.438  88.914  1.00 24.00           H  
ATOM   2014 2HG1 ILE A 132     166.994 123.820  89.411  1.00 24.00           H  
ATOM   2015 1HG2 ILE A 132     168.502 126.373  88.029  1.00 24.00           H  
ATOM   2016 2HG2 ILE A 132     170.096 126.014  88.734  1.00 24.00           H  
ATOM   2017 3HG2 ILE A 132     169.140 124.712  87.988  1.00 24.00           H  
ATOM   2018 1HD1 ILE A 132     165.124 124.636  90.734  1.00 24.00           H  
ATOM   2019 2HD1 ILE A 132     166.560 124.402  91.759  1.00 24.00           H  
ATOM   2020 3HD1 ILE A 132     166.083 126.041  91.254  1.00 24.00           H  
ATOM   2021  N   ARG A 133     167.638 122.562  91.225  1.00 14.48           N  
ATOM   2022  CA  ARG A 133     166.713 121.813  92.068  1.00 16.14           C  
ATOM   2023  C   ARG A 133     167.455 121.061  93.166  1.00 14.60           C  
ATOM   2024  O   ARG A 133     167.028 121.046  94.320  1.00 17.15           O  
ATOM   2025  CB  ARG A 133     165.908 120.827  91.236  1.00 20.00           C  
ATOM   2026  CG  ARG A 133     164.647 120.305  91.905  1.00 20.00           C  
ATOM   2027  CD  ARG A 133     163.790 119.554  90.952  1.00 20.00           C  
ATOM   2028  NE  ARG A 133     163.173 118.394  91.575  1.00 20.00           N  
ATOM   2029  CZ  ARG A 133     162.171 118.451  92.473  1.00 20.00           C  
ATOM   2030  NH1 ARG A 133     161.684 119.615  92.842  1.00 20.00           N  
ATOM   2031  NH2 ARG A 133     161.677 117.336  92.983  1.00 20.00           N  
ATOM   2032  H   ARG A 133     167.753 122.290  90.259  1.00 17.38           H  
ATOM   2033  HA  ARG A 133     166.024 122.517  92.536  1.00 19.37           H  
ATOM   2034 1HB  ARG A 133     165.614 121.297  90.299  1.00 24.00           H  
ATOM   2035 2HB  ARG A 133     166.531 119.966  90.989  1.00 24.00           H  
ATOM   2036 1HG  ARG A 133     164.918 119.637  92.722  1.00 24.00           H  
ATOM   2037 2HG  ARG A 133     164.070 121.144  92.297  1.00 24.00           H  
ATOM   2038 1HD  ARG A 133     162.997 120.205  90.584  1.00 24.00           H  
ATOM   2039 2HD  ARG A 133     164.394 119.210  90.113  1.00 24.00           H  
ATOM   2040  HE  ARG A 133     163.522 117.481  91.316  1.00 24.00           H  
ATOM   2041 1HH1 ARG A 133     162.061 120.467  92.452  1.00 24.00           H  
ATOM   2042 2HH1 ARG A 133     160.932 119.657  93.516  1.00 24.00           H  
ATOM   2043 1HH2 ARG A 133     162.052 116.441  92.700  1.00 24.00           H  
ATOM   2044 2HH2 ARG A 133     160.926 117.378  93.656  1.00 24.00           H  
ATOM   2045  N   LYS A 134     168.569 120.437  92.799  1.00 22.30           N  
ATOM   2046  CA  LYS A 134     169.299 119.569  93.715  1.00 19.45           C  
ATOM   2047  C   LYS A 134     169.861 120.357  94.891  1.00 18.93           C  
ATOM   2048  O   LYS A 134     169.867 119.879  96.025  1.00 17.49           O  
ATOM   2049  CB  LYS A 134     170.427 118.842  92.982  1.00 20.00           C  
ATOM   2050  CG  LYS A 134     171.812 119.429  93.220  1.00 20.00           C  
ATOM   2051  CD  LYS A 134     172.503 118.754  94.396  1.00 20.00           C  
ATOM   2052  CE  LYS A 134     173.656 117.876  93.932  1.00 20.00           C  
ATOM   2053  NZ  LYS A 134     173.343 117.172  92.659  1.00 20.00           N  
ATOM   2054  H   LYS A 134     168.920 120.567  91.860  1.00 26.76           H  
ATOM   2055  HA  LYS A 134     168.607 118.825  94.113  1.00 23.34           H  
ATOM   2056 1HB  LYS A 134     170.449 117.797  93.291  1.00 24.00           H  
ATOM   2057 2HB  LYS A 134     170.236 118.863  91.908  1.00 24.00           H  
ATOM   2058 1HG  LYS A 134     172.423 119.297  92.326  1.00 24.00           H  
ATOM   2059 2HG  LYS A 134     171.725 120.496  93.425  1.00 24.00           H  
ATOM   2060 1HD  LYS A 134     172.887 119.514  95.078  1.00 24.00           H  
ATOM   2061 2HD  LYS A 134     171.784 118.137  94.935  1.00 24.00           H  
ATOM   2062 1HE  LYS A 134     174.544 118.490  93.784  1.00 24.00           H  
ATOM   2063 2HE  LYS A 134     173.879 117.133  94.698  1.00 24.00           H  
ATOM   2064 1HZ  LYS A 134     174.131 116.602  92.386  1.00 24.00           H  
ATOM   2065 2HZ  LYS A 134     172.531 116.585  92.790  1.00 24.00           H  
ATOM   2066 3HZ  LYS A 134     173.153 117.851  91.936  1.00 24.00           H  
ATOM   2067  N   ASN A 135     170.332 121.568  94.613  1.00 15.25           N  
ATOM   2068  CA  ASN A 135     170.832 122.454  95.658  1.00 24.26           C  
ATOM   2069  C   ASN A 135     169.702 122.936  96.559  1.00 22.09           C  
ATOM   2070  O   ASN A 135     169.847 122.986  97.780  1.00 22.65           O  
ATOM   2071  CB  ASN A 135     171.571 123.632  95.051  1.00 20.00           C  
ATOM   2072  CG  ASN A 135     172.982 123.290  94.661  1.00 20.00           C  
ATOM   2073  OD1 ASN A 135     173.224 122.293  93.972  1.00 20.00           O  
ATOM   2074  ND2 ASN A 135     173.918 124.099  95.088  1.00 20.00           N  
ATOM   2075  H   ASN A 135     170.344 121.883  93.654  1.00 18.30           H  
ATOM   2076  HA  ASN A 135     171.527 121.893  96.284  1.00 29.11           H  
ATOM   2077 1HB  ASN A 135     171.036 123.981  94.167  1.00 24.00           H  
ATOM   2078 2HB  ASN A 135     171.593 124.455  95.766  1.00 24.00           H  
ATOM   2079 1HD2 ASN A 135     174.876 123.921  94.859  1.00 24.00           H  
ATOM   2080 2HD2 ASN A 135     173.677 124.894  95.643  1.00 24.00           H  
ATOM   2081  N   ALA A 136     168.576 123.291  95.948  1.00 19.56           N  
ATOM   2082  CA  ALA A 136     167.418 123.769  96.694  1.00 13.83           C  
ATOM   2083  C   ALA A 136     166.900 122.702  97.649  1.00 20.49           C  
ATOM   2084  O   ALA A 136     166.471 123.007  98.762  1.00 17.87           O  
ATOM   2085  CB  ALA A 136     166.316 124.205  95.740  1.00 20.00           C  
ATOM   2086  H   ALA A 136     168.522 123.229  94.942  1.00 23.47           H  
ATOM   2087  HA  ALA A 136     167.729 124.628  97.290  1.00 16.60           H  
ATOM   2088 1HB  ALA A 136     165.458 124.559  96.311  1.00 24.00           H  
ATOM   2089 2HB  ALA A 136     166.684 125.009  95.102  1.00 24.00           H  
ATOM   2090 3HB  ALA A 136     166.016 123.360  95.121  1.00 24.00           H  
ATOM   2091  N   GLN A 137     166.942 121.449  97.208  1.00 14.98           N  
ATOM   2092  CA  GLN A 137     166.543 120.327  98.049  1.00 19.30           C  
ATOM   2093  C   GLN A 137     167.416 120.234  99.294  1.00 19.20           C  
ATOM   2094  O   GLN A 137     166.973 119.762 100.341  1.00 19.81           O  
ATOM   2095  CB  GLN A 137     166.614 119.016  97.262  1.00 20.00           C  
ATOM   2096  CG  GLN A 137     165.507 118.845  96.236  1.00 20.00           C  
ATOM   2097  CD  GLN A 137     164.292 118.138  96.808  1.00 20.00           C  
ATOM   2098  OE1 GLN A 137     163.649 118.632  97.738  1.00 20.00           O  
ATOM   2099  NE2 GLN A 137     163.971 116.974  96.254  1.00 20.00           N  
ATOM   2100  H   GLN A 137     167.259 121.270  96.266  1.00 17.98           H  
ATOM   2101  HA  GLN A 137     165.514 120.485  98.371  1.00 23.16           H  
ATOM   2102 1HB  GLN A 137     167.569 118.956  96.740  1.00 24.00           H  
ATOM   2103 2HB  GLN A 137     166.566 118.174  97.953  1.00 24.00           H  
ATOM   2104 1HG  GLN A 137     165.196 119.829  95.885  1.00 24.00           H  
ATOM   2105 2HG  GLN A 137     165.886 118.254  95.403  1.00 24.00           H  
ATOM   2106 1HE2 GLN A 137     163.179 116.462  96.589  1.00 24.00           H  
ATOM   2107 2HE2 GLN A 137     164.520 116.610  95.501  1.00 24.00           H  
ATOM   2108  N   TYR A 138     168.659 120.687  99.174  1.00 16.58           N  
ATOM   2109  CA  TYR A 138     169.610 120.618 100.278  1.00 20.08           C  
ATOM   2110  C   TYR A 138     169.068 121.319 101.516  1.00 20.41           C  
ATOM   2111  O   TYR A 138     169.129 120.782 102.622  1.00 18.75           O  
ATOM   2112  CB  TYR A 138     170.952 121.227  99.867  1.00 20.00           C  
ATOM   2113  CG  TYR A 138     171.921 120.228  99.275  1.00 20.00           C  
ATOM   2114  CD1 TYR A 138     171.771 118.875  99.542  1.00 20.00           C  
ATOM   2115  CD2 TYR A 138     172.959 120.664  98.466  1.00 20.00           C  
ATOM   2116  CE1 TYR A 138     172.656 117.962  99.001  1.00 20.00           C  
ATOM   2117  CE2 TYR A 138     173.844 119.752  97.925  1.00 20.00           C  
ATOM   2118  CZ  TYR A 138     173.695 118.406  98.190  1.00 20.00           C  
ATOM   2119  OH  TYR A 138     174.576 117.497  97.652  1.00 20.00           O  
ATOM   2120  H   TYR A 138     168.954 121.089  98.296  1.00 19.90           H  
ATOM   2121  HA  TYR A 138     169.767 119.569 100.534  1.00 24.10           H  
ATOM   2122 1HB  TYR A 138     170.784 122.016  99.132  1.00 24.00           H  
ATOM   2123 2HB  TYR A 138     171.424 121.685 100.736  1.00 24.00           H  
ATOM   2124  HD1 TYR A 138     170.955 118.532 100.178  1.00 24.00           H  
ATOM   2125  HD2 TYR A 138     173.078 121.728  98.257  1.00 24.00           H  
ATOM   2126  HE1 TYR A 138     172.538 116.899  99.211  1.00 24.00           H  
ATOM   2127  HE2 TYR A 138     174.661 120.095  97.290  1.00 24.00           H  
ATOM   2128  HH  TYR A 138     175.229 117.960  97.122  1.00 24.00           H  
ATOM   2129  N   VAL A 139     168.538 122.522 101.324  1.00 18.43           N  
ATOM   2130  CA  VAL A 139     168.010 123.312 102.430  1.00 18.29           C  
ATOM   2131  C   VAL A 139     166.757 122.672 103.015  1.00 22.82           C  
ATOM   2132  O   VAL A 139     166.618 122.558 104.233  1.00 19.29           O  
ATOM   2133  CB  VAL A 139     167.680 124.740 101.957  1.00 20.00           C  
ATOM   2134  CG1 VAL A 139     167.153 125.577 103.114  1.00 20.00           C  
ATOM   2135  CG2 VAL A 139     168.916 125.382 101.346  1.00 20.00           C  
ATOM   2136  H   VAL A 139     168.500 122.900 100.388  1.00 22.12           H  
ATOM   2137  HA  VAL A 139     168.770 123.369 103.210  1.00 21.95           H  
ATOM   2138  HB  VAL A 139     166.888 124.692 101.209  1.00 24.00           H  
ATOM   2139 1HG1 VAL A 139     166.925 126.583 102.761  1.00 24.00           H  
ATOM   2140 2HG1 VAL A 139     166.248 125.118 103.512  1.00 24.00           H  
ATOM   2141 3HG1 VAL A 139     167.909 125.630 103.897  1.00 24.00           H  
ATOM   2142 1HG2 VAL A 139     168.675 126.391 101.013  1.00 24.00           H  
ATOM   2143 2HG2 VAL A 139     169.710 125.426 102.092  1.00 24.00           H  
ATOM   2144 3HG2 VAL A 139     169.251 124.790 100.495  1.00 24.00           H  
ATOM   2145  N   VAL A 140     165.848 122.256 102.140  1.00 12.97           N  
ATOM   2146  CA  VAL A 140     164.534 121.789 102.565  1.00 21.65           C  
ATOM   2147  C   VAL A 140     164.645 120.530 103.416  1.00 25.53           C  
ATOM   2148  O   VAL A 140     164.005 120.417 104.461  1.00 16.07           O  
ATOM   2149  CB  VAL A 140     163.647 121.500 101.339  1.00 20.00           C  
ATOM   2150  CG1 VAL A 140     164.099 120.224 100.644  1.00 20.00           C  
ATOM   2151  CG2 VAL A 140     162.191 121.394 101.766  1.00 20.00           C  
ATOM   2152  H   VAL A 140     166.073 122.263 101.156  1.00 15.56           H  
ATOM   2153  HA  VAL A 140     164.064 122.573 103.160  1.00 25.98           H  
ATOM   2154  HB  VAL A 140     163.758 122.313 100.622  1.00 24.00           H  
ATOM   2155 1HG1 VAL A 140     163.462 120.035  99.780  1.00 24.00           H  
ATOM   2156 2HG1 VAL A 140     165.132 120.336 100.315  1.00 24.00           H  
ATOM   2157 3HG1 VAL A 140     164.026 119.387 101.337  1.00 24.00           H  
ATOM   2158 1HG2 VAL A 140     161.570 121.191 100.895  1.00 24.00           H  
ATOM   2159 2HG2 VAL A 140     162.081 120.584 102.488  1.00 24.00           H  
ATOM   2160 3HG2 VAL A 140     161.877 122.333 102.224  1.00 24.00           H  
ATOM   2161  N   ASP A 141     165.461 119.585 102.961  1.00 15.29           N  
ATOM   2162  CA  ASP A 141     165.662 118.335 103.683  1.00  0.00           C  
ATOM   2163  C   ASP A 141     166.427 118.564 104.980  1.00 23.20           C  
ATOM   2164  O   ASP A 141     166.068 118.026 106.028  1.00 16.88           O  
ATOM   2165  CB  ASP A 141     166.416 117.327 102.811  1.00 20.00           C  
ATOM   2166  CG  ASP A 141     167.918 117.576 102.781  1.00 20.00           C  
ATOM   2167  OD1 ASP A 141     168.552 117.385 103.792  1.00 20.00           O  
ATOM   2168  OD2 ASP A 141     168.416 117.954 101.748  1.00 20.00           O  
ATOM   2169  H   ASP A 141     165.954 119.737 102.093  1.00 18.35           H  
ATOM   2170  HA  ASP A 141     164.686 117.918 103.933  1.00  0.00           H  
ATOM   2171 1HB  ASP A 141     166.236 116.318 103.184  1.00 24.00           H  
ATOM   2172 2HB  ASP A 141     166.034 117.372 101.791  1.00 24.00           H  
ATOM   2173  N   MET A 142     167.484 119.367 104.904  1.00 18.77           N  
ATOM   2174  CA  MET A 142     168.379 119.564 106.037  1.00 18.55           C  
ATOM   2175  C   MET A 142     167.668 120.267 107.186  1.00 20.58           C  
ATOM   2176  O   MET A 142     167.763 119.846 108.339  1.00 22.37           O  
ATOM   2177  CB  MET A 142     169.610 120.359 105.606  1.00 20.00           C  
ATOM   2178  CG  MET A 142     170.862 120.074 106.422  1.00 20.00           C  
ATOM   2179  SD  MET A 142     172.352 120.002 105.407  1.00 20.00           S  
ATOM   2180  CE  MET A 142     172.227 121.548 104.513  1.00 20.00           C  
ATOM   2181  H   MET A 142     167.671 119.853 104.039  1.00 22.52           H  
ATOM   2182  HA  MET A 142     168.702 118.587 106.397  1.00 22.26           H  
ATOM   2183 1HB  MET A 142     169.835 120.143 104.562  1.00 24.00           H  
ATOM   2184 2HB  MET A 142     169.398 121.427 105.680  1.00 24.00           H  
ATOM   2185 1HG  MET A 142     170.993 120.854 107.172  1.00 24.00           H  
ATOM   2186 2HG  MET A 142     170.751 119.121 106.938  1.00 24.00           H  
ATOM   2187 1HE  MET A 142     173.080 121.650 103.841  1.00 24.00           H  
ATOM   2188 2HE  MET A 142     171.304 121.560 103.932  1.00 24.00           H  
ATOM   2189 3HE  MET A 142     172.221 122.379 105.220  1.00 24.00           H  
ATOM   2190  N   VAL A 143     166.955 121.341 106.865  1.00 15.93           N  
ATOM   2191  CA  VAL A 143     166.239 122.115 107.872  1.00 16.23           C  
ATOM   2192  C   VAL A 143     165.068 121.326 108.443  1.00 15.12           C  
ATOM   2193  O   VAL A 143     164.863 121.292 109.657  1.00 16.72           O  
ATOM   2194  CB  VAL A 143     165.720 123.432 107.265  1.00 20.00           C  
ATOM   2195  CG1 VAL A 143     166.830 124.141 106.503  1.00 20.00           C  
ATOM   2196  CG2 VAL A 143     164.535 123.150 106.354  1.00 20.00           C  
ATOM   2197  H   VAL A 143     166.908 121.629 105.898  1.00 19.12           H  
ATOM   2198  HA  VAL A 143     166.930 122.351 108.683  1.00 19.48           H  
ATOM   2199  HB  VAL A 143     165.410 124.096 108.072  1.00 24.00           H  
ATOM   2200 1HG1 VAL A 143     166.445 125.070 106.081  1.00 24.00           H  
ATOM   2201 2HG1 VAL A 143     167.652 124.365 107.182  1.00 24.00           H  
ATOM   2202 3HG1 VAL A 143     167.186 123.498 105.698  1.00 24.00           H  
ATOM   2203 1HG2 VAL A 143     164.172 124.086 105.929  1.00 24.00           H  
ATOM   2204 2HG2 VAL A 143     164.844 122.482 105.551  1.00 24.00           H  
ATOM   2205 3HG2 VAL A 143     163.737 122.681 106.930  1.00 24.00           H  
ATOM   2206  N   ALA A 144     164.302 120.693 107.562  1.00 22.94           N  
ATOM   2207  CA  ALA A 144     162.963 120.228 107.904  1.00 23.38           C  
ATOM   2208  C   ALA A 144     162.883 118.707 107.873  1.00 24.09           C  
ATOM   2209  O   ALA A 144     161.796 118.134 107.812  1.00 24.64           O  
ATOM   2210  CB  ALA A 144     161.935 120.831 106.959  1.00 20.00           C  
ATOM   2211  H   ALA A 144     164.656 120.529 106.630  1.00 27.53           H  
ATOM   2212  HA  ALA A 144     162.742 120.553 108.921  1.00 28.06           H  
ATOM   2213 1HB  ALA A 144     160.940 120.475 107.228  1.00 24.00           H  
ATOM   2214 2HB  ALA A 144     161.963 121.918 107.036  1.00 24.00           H  
ATOM   2215 3HB  ALA A 144     162.162 120.534 105.937  1.00 24.00           H  
ATOM   2216  N   GLY A 145     164.042 118.058 107.914  1.00 22.98           N  
ATOM   2217  CA  GLY A 145     164.121 116.618 107.700  1.00 20.24           C  
ATOM   2218  C   GLY A 145     163.935 116.268 106.229  1.00 20.00           C  
ATOM   2219  O   GLY A 145     163.914 117.150 105.370  1.00 18.06           O  
ATOM   2220  H   GLY A 145     164.890 118.575 108.098  1.00 27.58           H  
ATOM   2221 1HA  GLY A 145     165.088 116.251 108.045  1.00 24.29           H  
ATOM   2222 2HA  GLY A 145     163.358 116.119 108.295  1.00 24.29           H  
ATOM   2223  N   GLU A 146     163.800 114.977 105.945  1.00 18.41           N  
ATOM   2224  CA  GLU A 146     163.729 114.499 104.570  1.00 20.53           C  
ATOM   2225  C   GLU A 146     162.626 115.209 103.796  1.00 20.86           C  
ATOM   2226  O   GLU A 146     161.490 115.304 104.261  1.00 18.09           O  
ATOM   2227  CB  GLU A 146     163.492 112.987 104.543  1.00 20.00           C  
ATOM   2228  CG  GLU A 146     163.564 112.364 103.156  1.00 20.00           C  
ATOM   2229  CD  GLU A 146     162.387 111.481 102.849  1.00 20.00           C  
ATOM   2230  OE1 GLU A 146     161.384 111.608 103.510  1.00 20.00           O  
ATOM   2231  OE2 GLU A 146     162.491 110.676 101.953  1.00 20.00           O  
ATOM   2232  H   GLU A 146     163.746 114.310 106.701  1.00 22.09           H  
ATOM   2233  HA  GLU A 146     164.679 114.712 104.079  1.00 24.64           H  
ATOM   2234 1HB  GLU A 146     164.232 112.492 105.171  1.00 24.00           H  
ATOM   2235 2HB  GLU A 146     162.508 112.766 104.958  1.00 24.00           H  
ATOM   2236 1HG  GLU A 146     163.609 113.160 102.413  1.00 24.00           H  
ATOM   2237 2HG  GLU A 146     164.480 111.781 103.078  1.00 24.00           H  
ATOM   2238  N   GLY A 147     162.967 115.708 102.613  1.00 19.27           N  
ATOM   2239  CA  GLY A 147     161.968 116.204 101.673  1.00 19.38           C  
ATOM   2240  C   GLY A 147     162.315 115.812 100.243  1.00 19.28           C  
ATOM   2241  O   GLY A 147     163.472 115.897  99.829  1.00 20.83           O  
ATOM   2242  H   GLY A 147     163.943 115.745 102.358  1.00 23.12           H  
ATOM   2243 1HA  GLY A 147     160.989 115.802 101.937  1.00 23.26           H  
ATOM   2244 2HA  GLY A 147     161.901 117.288 101.751  1.00 23.26           H  
ATOM   2245  N   ILE A 148     161.308 115.383  99.491  1.00 19.68           N  
ATOM   2246  CA  ILE A 148     159.935 115.812  99.731  1.00 17.87           C  
ATOM   2247  C   ILE A 148     159.371 115.171 100.993  1.00 19.17           C  
ATOM   2248  O   ILE A 148     159.981 114.271 101.570  1.00 19.01           O  
ATOM   2249  CB  ILE A 148     159.033 115.467  98.532  1.00 20.00           C  
ATOM   2250  CG1 ILE A 148     158.812 113.955  98.448  1.00 20.00           C  
ATOM   2251  CG2 ILE A 148     159.642 115.992  97.241  1.00 20.00           C  
ATOM   2252  CD1 ILE A 148     159.981 113.199  97.858  1.00 20.00           C  
ATOM   2253  H   ILE A 148     161.497 114.743  98.733  1.00 23.62           H  
ATOM   2254  HA  ILE A 148     159.930 116.893  99.867  1.00 21.44           H  
ATOM   2255  HB  ILE A 148     158.053 115.922  98.672  1.00 24.00           H  
ATOM   2256 1HG1 ILE A 148     158.618 113.560  99.444  1.00 24.00           H  
ATOM   2257 2HG1 ILE A 148     157.932 113.749  97.838  1.00 24.00           H  
ATOM   2258 1HG2 ILE A 148     158.992 115.739  96.403  1.00 24.00           H  
ATOM   2259 2HG2 ILE A 148     159.749 117.074  97.303  1.00 24.00           H  
ATOM   2260 3HG2 ILE A 148     160.622 115.539  97.090  1.00 24.00           H  
ATOM   2261 1HD1 ILE A 148     159.749 112.134  97.831  1.00 24.00           H  
ATOM   2262 2HD1 ILE A 148     160.171 113.555  96.845  1.00 24.00           H  
ATOM   2263 3HD1 ILE A 148     160.866 113.361  98.472  1.00 24.00           H  
ATOM   2264  N   HIS A 149     158.202 115.640 101.417  1.00 20.57           N  
ATOM   2265  CA  HIS A 149     157.509 115.054 102.558  1.00 18.59           C  
ATOM   2266  C   HIS A 149     158.377 115.094 103.809  1.00 18.27           C  
ATOM   2267  O   HIS A 149     158.722 114.054 104.370  1.00 19.64           O  
ATOM   2268  CB  HIS A 149     157.102 113.608 102.258  1.00 20.00           C  
ATOM   2269  CG  HIS A 149     156.133 113.478 101.124  1.00 20.00           C  
ATOM   2270  ND1 HIS A 149     154.768 113.425 101.314  1.00 20.00           N  
ATOM   2271  CD2 HIS A 149     156.330 113.391  99.788  1.00 20.00           C  
ATOM   2272  CE1 HIS A 149     154.167 113.311 100.142  1.00 20.00           C  
ATOM   2273  NE2 HIS A 149     155.093 113.288  99.201  1.00 20.00           N  
ATOM   2274  H   HIS A 149     157.783 116.423 100.936  1.00 24.68           H  
ATOM   2275  HA  HIS A 149     156.604 115.623 102.766  1.00 22.31           H  
ATOM   2276 1HB  HIS A 149     157.989 113.021 102.017  1.00 24.00           H  
ATOM   2277 2HB  HIS A 149     156.649 113.166 103.145  1.00 24.00           H  
ATOM   2278  HD2 HIS A 149     157.292 113.400  99.273  1.00 24.00           H  
ATOM   2279  HE1 HIS A 149     153.092 113.248  99.980  1.00 24.00           H  
ATOM   2280  HE2 HIS A 149     154.924 113.208  98.208  1.00 24.00           H  
ATOM   2281  N   PRO A 150     158.728 116.300 104.241  1.00 19.39           N  
ATOM   2282  CA  PRO A 150     159.470 116.483 105.483  1.00 20.73           C  
ATOM   2283  C   PRO A 150     158.574 116.274 106.696  1.00 22.01           C  
ATOM   2284  O   PRO A 150     157.488 116.846 106.784  1.00 22.55           O  
ATOM   2285  CB  PRO A 150     159.957 117.932 105.383  1.00 20.00           C  
ATOM   2286  CG  PRO A 150     158.864 118.635 104.652  1.00 20.00           C  
ATOM   2287  CD  PRO A 150     158.521 117.712 103.514  1.00 20.00           C  
ATOM   2288  HA  PRO A 150     160.319 115.783 105.503  1.00 24.88           H  
ATOM   2289 1HB  PRO A 150     160.129 118.341 106.389  1.00 24.00           H  
ATOM   2290 2HB  PRO A 150     160.919 117.970 104.851  1.00 24.00           H  
ATOM   2291 1HG  PRO A 150     158.012 118.814 105.324  1.00 24.00           H  
ATOM   2292 2HG  PRO A 150     159.210 119.621 104.308  1.00 24.00           H  
ATOM   2293 1HD  PRO A 150     157.487 117.900 103.187  1.00 24.00           H  
ATOM   2294 2HD  PRO A 150     159.225 117.874 102.684  1.00 24.00           H  
ATOM   2295  N   SER A 151     159.035 115.450 107.631  1.00 21.68           N  
ATOM   2296  CA  SER A 151     158.275 115.162 108.841  1.00 23.05           C  
ATOM   2297  C   SER A 151     158.724 116.045 109.998  1.00 24.46           C  
ATOM   2298  O   SER A 151     158.105 116.054 111.062  1.00 26.40           O  
ATOM   2299  CB  SER A 151     158.429 113.702 109.219  1.00 20.00           C  
ATOM   2300  OG  SER A 151     159.444 113.093 108.469  1.00 20.00           O  
ATOM   2301  H   SER A 151     159.936 115.012 107.500  1.00 26.02           H  
ATOM   2302  HA  SER A 151     157.221 115.365 108.645  1.00 27.66           H  
ATOM   2303 1HB  SER A 151     158.662 113.623 110.281  1.00 24.00           H  
ATOM   2304 2HB  SER A 151     157.487 113.181 109.052  1.00 24.00           H  
ATOM   2305  HG  SER A 151     159.791 113.776 107.891  1.00 24.00           H  
ATOM   2306  N   ASP A 152     159.805 116.788 109.783  1.00 24.47           N  
ATOM   2307  CA  ASP A 152     160.475 117.497 110.867  1.00 23.72           C  
ATOM   2308  C   ASP A 152     159.587 118.596 111.437  1.00 23.69           C  
ATOM   2309  O   ASP A 152     159.554 118.815 112.648  1.00 23.41           O  
ATOM   2310  CB  ASP A 152     161.794 118.101 110.379  1.00 20.00           C  
ATOM   2311  CG  ASP A 152     162.872 117.053 110.138  1.00 20.00           C  
ATOM   2312  OD1 ASP A 152     162.708 115.945 110.593  1.00 20.00           O  
ATOM   2313  OD2 ASP A 152     163.848 117.369 109.501  1.00 20.00           O  
ATOM   2314  H   ASP A 152     160.173 116.862 108.846  1.00 29.36           H  
ATOM   2315  HA  ASP A 152     160.691 116.786 111.665  1.00 28.46           H  
ATOM   2316 1HB  ASP A 152     161.623 118.645 109.450  1.00 24.00           H  
ATOM   2317 2HB  ASP A 152     162.161 118.816 111.115  1.00 24.00           H  
ATOM   2318  N   VAL A 153     158.868 119.285 110.557  1.00 23.90           N  
ATOM   2319  CA  VAL A 153     157.974 120.360 110.972  1.00 24.13           C  
ATOM   2320  C   VAL A 153     156.858 119.834 111.866  1.00 24.08           C  
ATOM   2321  O   VAL A 153     156.228 118.822 111.558  1.00 23.07           O  
ATOM   2322  CB  VAL A 153     157.359 121.049 109.739  1.00 20.00           C  
ATOM   2323  CG1 VAL A 153     156.683 120.026 108.839  1.00 20.00           C  
ATOM   2324  CG2 VAL A 153     156.369 122.115 110.183  1.00 20.00           C  
ATOM   2325  H   VAL A 153     158.943 119.059 109.576  1.00 28.68           H  
ATOM   2326  HA  VAL A 153     158.554 121.095 111.532  1.00 28.96           H  
ATOM   2327  HB  VAL A 153     158.157 121.512 109.158  1.00 24.00           H  
ATOM   2328 1HG1 VAL A 153     156.254 120.530 107.973  1.00 24.00           H  
ATOM   2329 2HG1 VAL A 153     157.418 119.293 108.505  1.00 24.00           H  
ATOM   2330 3HG1 VAL A 153     155.892 119.521 109.392  1.00 24.00           H  
ATOM   2331 1HG2 VAL A 153     155.939 122.599 109.306  1.00 24.00           H  
ATOM   2332 2HG2 VAL A 153     155.575 121.653 110.769  1.00 24.00           H  
ATOM   2333 3HG2 VAL A 153     156.884 122.859 110.791  1.00 24.00           H  
ATOM   2334  N   ARG A 154     156.619 120.527 112.974  1.00 22.73           N  
ATOM   2335  CA  ARG A 154     155.702 120.041 113.998  1.00 23.26           C  
ATOM   2336  C   ARG A 154     154.992 121.195 114.694  1.00 23.00           C  
ATOM   2337  O   ARG A 154     155.482 122.324 114.702  1.00 22.33           O  
ATOM   2338  CB  ARG A 154     156.446 119.209 115.032  1.00 20.00           C  
ATOM   2339  CG  ARG A 154     157.256 118.056 114.462  1.00 20.00           C  
ATOM   2340  CD  ARG A 154     156.896 116.764 115.100  1.00 20.00           C  
ATOM   2341  NE  ARG A 154     158.072 115.972 115.425  1.00 20.00           N  
ATOM   2342  CZ  ARG A 154     158.852 115.355 114.517  1.00 20.00           C  
ATOM   2343  NH1 ARG A 154     158.570 115.446 113.236  1.00 20.00           N  
ATOM   2344  NH2 ARG A 154     159.902 114.657 114.914  1.00 20.00           N  
ATOM   2345  H   ARG A 154     157.083 121.413 113.110  1.00 27.28           H  
ATOM   2346  HA  ARG A 154     154.952 119.410 113.519  1.00 27.91           H  
ATOM   2347 1HB  ARG A 154     157.130 119.849 115.589  1.00 24.00           H  
ATOM   2348 2HB  ARG A 154     155.734 118.792 115.745  1.00 24.00           H  
ATOM   2349 1HG  ARG A 154     157.069 117.973 113.391  1.00 24.00           H  
ATOM   2350 2HG  ARG A 154     158.318 118.238 114.632  1.00 24.00           H  
ATOM   2351 1HD  ARG A 154     156.348 116.954 116.023  1.00 24.00           H  
ATOM   2352 2HD  ARG A 154     156.272 116.184 114.421  1.00 24.00           H  
ATOM   2353  HE  ARG A 154     158.321 115.879 116.400  1.00 24.00           H  
ATOM   2354 1HH1 ARG A 154     157.767 115.979 112.933  1.00 24.00           H  
ATOM   2355 2HH1 ARG A 154     159.155 114.983 112.556  1.00 24.00           H  
ATOM   2356 1HH2 ARG A 154     160.119 114.586 115.898  1.00 24.00           H  
ATOM   2357 2HH2 ARG A 154     160.487 114.194 114.234  1.00 24.00           H  
ATOM   2358  N   ILE A 155     153.834 120.904 115.278  1.00 21.70           N  
ATOM   2359  CA  ILE A 155     153.044 121.922 115.961  1.00 21.86           C  
ATOM   2360  C   ILE A 155     153.909 122.752 116.901  1.00 23.39           C  
ATOM   2361  O   ILE A 155     154.621 122.209 117.746  1.00 22.86           O  
ATOM   2362  CB  ILE A 155     151.891 121.281 116.755  1.00 20.00           C  
ATOM   2363  CG1 ILE A 155     150.912 120.585 115.806  1.00 20.00           C  
ATOM   2364  CG2 ILE A 155     151.174 122.329 117.591  1.00 20.00           C  
ATOM   2365  CD1 ILE A 155     150.462 119.223 116.283  1.00 20.00           C  
ATOM   2366  H   ILE A 155     153.493 119.954 115.248  1.00 26.04           H  
ATOM   2367  HA  ILE A 155     152.618 122.589 115.212  1.00 26.23           H  
ATOM   2368  HB  ILE A 155     152.289 120.512 117.417  1.00 24.00           H  
ATOM   2369 1HG1 ILE A 155     150.028 121.209 115.674  1.00 24.00           H  
ATOM   2370 2HG1 ILE A 155     151.376 120.466 114.827  1.00 24.00           H  
ATOM   2371 1HG2 ILE A 155     150.361 121.859 118.145  1.00 24.00           H  
ATOM   2372 2HG2 ILE A 155     151.876 122.780 118.290  1.00 24.00           H  
ATOM   2373 3HG2 ILE A 155     150.768 123.101 116.937  1.00 24.00           H  
ATOM   2374 1HD1 ILE A 155     149.770 118.793 115.558  1.00 24.00           H  
ATOM   2375 2HD1 ILE A 155     151.329 118.570 116.389  1.00 24.00           H  
ATOM   2376 3HD1 ILE A 155     149.963 119.321 117.246  1.00 24.00           H  
ATOM   2377  N   GLY A 156     153.843 124.070 116.749  1.00 22.00           N  
ATOM   2378  CA  GLY A 156     154.275 124.985 117.798  1.00 23.58           C  
ATOM   2379  C   GLY A 156     155.794 125.034 117.894  1.00 24.23           C  
ATOM   2380  O   GLY A 156     156.348 125.526 118.877  1.00 25.30           O  
ATOM   2381  H   GLY A 156     153.483 124.448 115.884  1.00 26.40           H  
ATOM   2382 1HA  GLY A 156     153.887 125.983 117.594  1.00 28.30           H  
ATOM   2383 2HA  GLY A 156     153.857 124.667 118.753  1.00 28.30           H  
ATOM   2384  N   GLY A 157     156.464 124.522 116.867  1.00 22.86           N  
ATOM   2385  CA  GLY A 157     157.919 124.589 116.791  1.00 20.89           C  
ATOM   2386  C   GLY A 157     158.452 123.718 115.661  1.00 22.05           C  
ATOM   2387  O   GLY A 157     157.690 123.243 114.818  1.00 21.83           O  
ATOM   2388  H   GLY A 157     155.952 124.074 116.121  1.00 27.43           H  
ATOM   2389 1HA  GLY A 157     158.227 125.623 116.635  1.00 25.07           H  
ATOM   2390 2HA  GLY A 157     158.348 124.265 117.738  1.00 25.07           H  
ATOM   2391  N   MET A 158     159.764 123.512 115.648  1.00 21.43           N  
ATOM   2392  CA  MET A 158     160.379 122.545 114.747  1.00 23.21           C  
ATOM   2393  C   MET A 158     161.029 121.406 115.521  1.00 23.84           C  
ATOM   2394  O   MET A 158     161.443 121.578 116.667  1.00 25.14           O  
ATOM   2395  CB  MET A 158     161.407 123.237 113.853  1.00 20.00           C  
ATOM   2396  CG  MET A 158     160.811 123.978 112.665  1.00 20.00           C  
ATOM   2397  SD  MET A 158     160.750 122.966 111.173  1.00 20.00           S  
ATOM   2398  CE  MET A 158     162.411 122.300 111.148  1.00 20.00           C  
ATOM   2399  H   MET A 158     160.351 124.038 116.280  1.00 25.72           H  
ATOM   2400  HA  MET A 158     159.600 122.115 114.117  1.00 27.85           H  
ATOM   2401 1HB  MET A 158     161.977 123.954 114.442  1.00 24.00           H  
ATOM   2402 2HB  MET A 158     162.110 122.498 113.467  1.00 24.00           H  
ATOM   2403 1HG  MET A 158     159.797 124.297 112.906  1.00 24.00           H  
ATOM   2404 2HG  MET A 158     161.406 124.867 112.454  1.00 24.00           H  
ATOM   2405 1HE  MET A 158     162.530 121.651 110.281  1.00 24.00           H  
ATOM   2406 2HE  MET A 158     163.131 123.118 111.092  1.00 24.00           H  
ATOM   2407 3HE  MET A 158     162.586 121.724 112.058  1.00 24.00           H  
ATOM   2408  N   ALA A 159     161.116 120.241 114.887  1.00 23.80           N  
ATOM   2409  CA  ALA A 159     161.568 119.032 115.565  1.00 24.30           C  
ATOM   2410  C   ALA A 159     162.970 119.211 116.134  1.00 22.90           C  
ATOM   2411  O   ALA A 159     163.251 118.799 117.260  1.00 21.01           O  
ATOM   2412  CB  ALA A 159     161.532 117.845 114.614  1.00 20.00           C  
ATOM   2413  H   ALA A 159     160.863 120.192 113.911  1.00 28.56           H  
ATOM   2414  HA  ALA A 159     160.892 118.838 116.398  1.00 29.16           H  
ATOM   2415 1HB  ALA A 159     161.872 116.950 115.134  1.00 24.00           H  
ATOM   2416 2HB  ALA A 159     160.511 117.694 114.260  1.00 24.00           H  
ATOM   2417 3HB  ALA A 159     162.184 118.040 113.764  1.00 24.00           H  
ATOM   2418  N   ASP A 160     163.847 119.828 115.350  1.00 23.38           N  
ATOM   2419  CA  ASP A 160     165.190 120.157 115.813  1.00 26.90           C  
ATOM   2420  C   ASP A 160     165.753 121.357 115.062  1.00 27.91           C  
ATOM   2421  O   ASP A 160     165.246 121.733 114.005  1.00 31.04           O  
ATOM   2422  CB  ASP A 160     166.125 118.958 115.644  1.00 20.00           C  
ATOM   2423  CG  ASP A 160     165.962 118.264 114.297  1.00 20.00           C  
ATOM   2424  OD1 ASP A 160     165.417 118.867 113.403  1.00 20.00           O  
ATOM   2425  OD2 ASP A 160     166.384 117.139 114.177  1.00 20.00           O  
ATOM   2426  H   ASP A 160     163.577 120.075 114.409  1.00 28.06           H  
ATOM   2427  HA  ASP A 160     165.138 120.412 116.872  1.00 32.28           H  
ATOM   2428 1HB  ASP A 160     167.160 119.286 115.744  1.00 24.00           H  
ATOM   2429 2HB  ASP A 160     165.933 118.232 116.435  1.00 24.00           H  
ATOM   2430  N   ASN A 161     166.803 121.955 115.613  1.00 26.39           N  
ATOM   2431  CA  ASN A 161     167.361 123.185 115.064  1.00 25.03           C  
ATOM   2432  C   ASN A 161     168.766 122.958 114.521  1.00 25.21           C  
ATOM   2433  O   ASN A 161     169.612 122.364 115.189  1.00 24.39           O  
ATOM   2434  CB  ASN A 161     167.365 124.284 116.111  1.00 20.00           C  
ATOM   2435  CG  ASN A 161     168.171 125.481 115.689  1.00 20.00           C  
ATOM   2436  OD1 ASN A 161     168.969 125.407 114.748  1.00 20.00           O  
ATOM   2437  ND2 ASN A 161     167.978 126.583 116.368  1.00 20.00           N  
ATOM   2438  H   ASN A 161     167.226 121.547 116.435  1.00 31.67           H  
ATOM   2439  HA  ASN A 161     166.738 123.504 114.227  1.00 30.04           H  
ATOM   2440 1HB  ASN A 161     166.340 124.602 116.309  1.00 24.00           H  
ATOM   2441 2HB  ASN A 161     167.773 123.896 117.044  1.00 24.00           H  
ATOM   2442 1HD2 ASN A 161     168.488 127.411 116.132  1.00 24.00           H  
ATOM   2443 2HD2 ASN A 161     167.323 126.597 117.122  1.00 24.00           H  
ATOM   2444  N   ILE A 162     169.008 123.434 113.304  1.00 30.00           N  
ATOM   2445  CA  ILE A 162     170.225 123.094 112.576  1.00 30.00           C  
ATOM   2446  C   ILE A 162     171.464 123.577 113.319  1.00 30.00           C  
ATOM   2447  O   ILE A 162     171.473 124.670 113.886  1.00 30.00           O  
ATOM   2448  CB  ILE A 162     170.206 123.698 111.161  1.00 20.00           C  
ATOM   2449  CG1 ILE A 162     170.284 125.226 111.231  1.00 20.00           C  
ATOM   2450  CG2 ILE A 162     168.956 123.260 110.412  1.00 20.00           C  
ATOM   2451  CD1 ILE A 162     170.050 125.911 109.904  1.00 20.00           C  
ATOM   2452  H   ILE A 162     168.332 124.048 112.872  1.00 36.00           H  
ATOM   2453  HA  ILE A 162     170.283 122.010 112.487  1.00 36.00           H  
ATOM   2454  HB  ILE A 162     171.084 123.363 110.610  1.00 24.00           H  
ATOM   2455 1HG1 ILE A 162     169.546 125.595 111.942  1.00 24.00           H  
ATOM   2456 2HG1 ILE A 162     171.267 125.523 111.598  1.00 24.00           H  
ATOM   2457 1HG2 ILE A 162     168.958 123.697 109.414  1.00 24.00           H  
ATOM   2458 2HG2 ILE A 162     168.942 122.174 110.333  1.00 24.00           H  
ATOM   2459 3HG2 ILE A 162     168.071 123.596 110.954  1.00 24.00           H  
ATOM   2460 1HD1 ILE A 162     170.122 126.991 110.035  1.00 24.00           H  
ATOM   2461 2HD1 ILE A 162     170.801 125.581 109.186  1.00 24.00           H  
ATOM   2462 3HD1 ILE A 162     169.057 125.656 109.534  1.00 24.00           H  
ATOM   2463  N   THR A 163     172.509 122.757 113.312  1.00 18.46           N  
ATOM   2464  CA  THR A 163     173.789 123.141 113.896  1.00 16.56           C  
ATOM   2465  C   THR A 163     174.488 124.195 113.046  1.00 15.01           C  
ATOM   2466  O   THR A 163     174.223 124.318 111.850  1.00 16.83           O  
ATOM   2467  CB  THR A 163     174.710 121.919 114.066  1.00 20.00           C  
ATOM   2468  OG1 THR A 163     174.474 120.988 113.002  1.00 20.00           O  
ATOM   2469  CG2 THR A 163     174.449 121.236 115.400  1.00 20.00           C  
ATOM   2470  H   THR A 163     172.415 121.844 112.891  1.00 22.15           H  
ATOM   2471  HA  THR A 163     173.604 123.572 114.880  1.00 19.87           H  
ATOM   2472  HB  THR A 163     175.751 122.240 114.026  1.00 24.00           H  
ATOM   2473  HG1 THR A 163     173.793 121.334 112.420  1.00 24.00           H  
ATOM   2474 1HG2 THR A 163     175.109 120.375 115.503  1.00 24.00           H  
ATOM   2475 2HG2 THR A 163     174.639 121.939 116.212  1.00 24.00           H  
ATOM   2476 3HG2 THR A 163     173.412 120.905 115.442  1.00 24.00           H  
ATOM   2477  N   GLU A 164     175.383 124.953 113.671  1.00 14.67           N  
ATOM   2478  CA  GLU A 164     176.099 126.019 112.980  1.00 26.28           C  
ATOM   2479  C   GLU A 164     176.913 125.470 111.815  1.00 18.05           C  
ATOM   2480  O   GLU A 164     177.037 126.115 110.774  1.00 23.64           O  
ATOM   2481  CB  GLU A 164     177.019 126.760 113.953  1.00 20.00           C  
ATOM   2482  CG  GLU A 164     176.344 127.890 114.718  1.00 20.00           C  
ATOM   2483  CD  GLU A 164     176.293 129.175 113.939  1.00 20.00           C  
ATOM   2484  OE1 GLU A 164     177.002 129.287 112.967  1.00 20.00           O  
ATOM   2485  OE2 GLU A 164     175.545 130.046 114.316  1.00 20.00           O  
ATOM   2486  H   GLU A 164     175.572 124.787 114.649  1.00 17.60           H  
ATOM   2487  HA  GLU A 164     175.370 126.724 112.582  1.00 31.54           H  
ATOM   2488 1HB  GLU A 164     177.421 126.057 114.682  1.00 24.00           H  
ATOM   2489 2HB  GLU A 164     177.862 127.183 113.406  1.00 24.00           H  
ATOM   2490 1HG  GLU A 164     175.327 127.590 114.967  1.00 24.00           H  
ATOM   2491 2HG  GLU A 164     176.883 128.057 115.649  1.00 24.00           H  
ATOM   2492  N   LEU A 165     177.468 124.277 111.997  1.00 14.54           N  
ATOM   2493  CA  LEU A 165     178.226 123.615 110.943  1.00 21.62           C  
ATOM   2494  C   LEU A 165     177.349 123.328 109.731  1.00 14.25           C  
ATOM   2495  O   LEU A 165     177.771 123.515 108.589  1.00 21.03           O  
ATOM   2496  CB  LEU A 165     178.831 122.306 111.466  1.00 20.00           C  
ATOM   2497  CG  LEU A 165     178.829 121.131 110.479  1.00 20.00           C  
ATOM   2498  CD1 LEU A 165     180.251 120.860 110.008  1.00 20.00           C  
ATOM   2499  CD2 LEU A 165     178.232 119.904 111.152  1.00 20.00           C  
ATOM   2500  H   LEU A 165     177.361 123.815 112.890  1.00 17.45           H  
ATOM   2501  HA  LEU A 165     179.035 124.276 110.632  1.00 25.94           H  
ATOM   2502 1HB  LEU A 165     179.863 122.492 111.756  1.00 24.00           H  
ATOM   2503 2HB  LEU A 165     178.276 121.996 112.351  1.00 24.00           H  
ATOM   2504  HG  LEU A 165     178.232 121.392 109.605  1.00 24.00           H  
ATOM   2505 1HD1 LEU A 165     180.249 120.026 109.307  1.00 24.00           H  
ATOM   2506 2HD1 LEU A 165     180.646 121.748 109.513  1.00 24.00           H  
ATOM   2507 3HD1 LEU A 165     180.877 120.613 110.865  1.00 24.00           H  
ATOM   2508 1HD2 LEU A 165     178.230 119.069 110.451  1.00 24.00           H  
ATOM   2509 2HD2 LEU A 165     178.829 119.642 112.026  1.00 24.00           H  
ATOM   2510 3HD2 LEU A 165     177.210 120.120 111.463  1.00 24.00           H  
ATOM   2511  N   ALA A 166     176.127 122.872 109.985  1.00 21.07           N  
ATOM   2512  CA  ALA A 166     175.161 122.635 108.920  1.00  0.00           C  
ATOM   2513  C   ALA A 166     174.759 123.937 108.240  1.00 16.17           C  
ATOM   2514  O   ALA A 166     174.667 124.006 107.015  1.00 17.48           O  
ATOM   2515  CB  ALA A 166     173.932 121.924 109.468  1.00 20.00           C  
ATOM   2516  H   ALA A 166     175.861 122.686 110.942  1.00 25.28           H  
ATOM   2517  HA  ALA A 166     175.632 121.999 108.171  1.00  0.00           H  
ATOM   2518 1HB  ALA A 166     173.220 121.753 108.661  1.00 24.00           H  
ATOM   2519 2HB  ALA A 166     174.228 120.967 109.899  1.00 24.00           H  
ATOM   2520 3HB  ALA A 166     173.468 122.540 110.237  1.00 24.00           H  
ATOM   2521  N   ARG A 167     174.522 124.969 109.043  1.00 14.39           N  
ATOM   2522  CA  ARG A 167     174.058 126.251 108.526  1.00 21.74           C  
ATOM   2523  C   ARG A 167     175.110 126.898 107.633  1.00 20.67           C  
ATOM   2524  O   ARG A 167     174.788 127.466 106.590  1.00 17.71           O  
ATOM   2525  CB  ARG A 167     173.716 127.197 109.668  1.00 20.00           C  
ATOM   2526  CG  ARG A 167     174.543 128.472 109.713  1.00 20.00           C  
ATOM   2527  CD  ARG A 167     173.684 129.683 109.729  1.00 20.00           C  
ATOM   2528  NE  ARG A 167     174.437 130.886 109.412  1.00 20.00           N  
ATOM   2529  CZ  ARG A 167     175.547 131.287 110.062  1.00 20.00           C  
ATOM   2530  NH1 ARG A 167     176.020 130.571 111.059  1.00 20.00           N  
ATOM   2531  NH2 ARG A 167     176.161 132.399 109.697  1.00 20.00           N  
ATOM   2532  H   ARG A 167     174.666 124.863 110.037  1.00 17.27           H  
ATOM   2533  HA  ARG A 167     173.158 126.081 107.934  1.00 26.09           H  
ATOM   2534 1HB  ARG A 167     172.668 127.486 109.598  1.00 24.00           H  
ATOM   2535 2HB  ARG A 167     173.851 126.682 110.619  1.00 24.00           H  
ATOM   2536 1HG  ARG A 167     175.158 128.475 110.613  1.00 24.00           H  
ATOM   2537 2HG  ARG A 167     175.186 128.519 108.833  1.00 24.00           H  
ATOM   2538 1HD  ARG A 167     172.889 129.575 108.992  1.00 24.00           H  
ATOM   2539 2HD  ARG A 167     173.246 129.806 110.719  1.00 24.00           H  
ATOM   2540  HE  ARG A 167     174.104 131.463 108.651  1.00 24.00           H  
ATOM   2541 1HH1 ARG A 167     175.550 129.721 111.337  1.00 24.00           H  
ATOM   2542 2HH1 ARG A 167     176.852 130.871 111.545  1.00 24.00           H  
ATOM   2543 1HH2 ARG A 167     175.798 132.949 108.931  1.00 24.00           H  
ATOM   2544 2HH2 ARG A 167     176.993 132.699 110.184  1.00 24.00           H  
ATOM   2545  N   LYS A 168     176.368 126.808 108.050  1.00 17.13           N  
ATOM   2546  CA  LYS A 168     177.480 127.287 107.237  1.00 13.68           C  
ATOM   2547  C   LYS A 168     177.603 126.489 105.946  1.00 23.14           C  
ATOM   2548  O   LYS A 168     177.828 127.053 104.875  1.00 19.95           O  
ATOM   2549  CB  LYS A 168     178.789 127.217 108.026  1.00 20.00           C  
ATOM   2550  CG  LYS A 168     179.051 128.423 108.918  1.00 20.00           C  
ATOM   2551  CD  LYS A 168     180.216 128.169 109.863  1.00 20.00           C  
ATOM   2552  CE  LYS A 168     180.293 129.234 110.947  1.00 20.00           C  
ATOM   2553  NZ  LYS A 168     178.959 129.821 111.246  1.00 20.00           N  
ATOM   2554  H   LYS A 168     176.560 126.396 108.952  1.00 20.56           H  
ATOM   2555  HA  LYS A 168     177.290 128.327 106.970  1.00 16.42           H  
ATOM   2556 1HB  LYS A 168     178.786 126.328 108.658  1.00 24.00           H  
ATOM   2557 2HB  LYS A 168     179.626 127.125 107.334  1.00 24.00           H  
ATOM   2558 1HG  LYS A 168     179.279 129.292 108.298  1.00 24.00           H  
ATOM   2559 2HG  LYS A 168     178.159 128.643 109.505  1.00 24.00           H  
ATOM   2560 1HD  LYS A 168     180.097 127.192 110.333  1.00 24.00           H  
ATOM   2561 2HD  LYS A 168     181.149 128.170 109.299  1.00 24.00           H  
ATOM   2562 1HE  LYS A 168     180.697 128.797 111.858  1.00 24.00           H  
ATOM   2563 2HE  LYS A 168     180.963 130.032 110.626  1.00 24.00           H  
ATOM   2564 1HZ  LYS A 168     179.053 130.522 111.968  1.00 24.00           H  
ATOM   2565 2HZ  LYS A 168     178.583 130.247 110.411  1.00 24.00           H  
ATOM   2566 3HZ  LYS A 168     178.334 129.094 111.564  1.00 24.00           H  
ATOM   2567  N   ARG A 169     177.455 125.173 106.053  1.00 22.05           N  
ATOM   2568  CA  ARG A 169     177.523 124.297 104.890  1.00 16.05           C  
ATOM   2569  C   ARG A 169     176.415 124.615 103.895  1.00 14.02           C  
ATOM   2570  O   ARG A 169     176.622 124.559 102.682  1.00 20.28           O  
ATOM   2571  CB  ARG A 169     177.419 122.838 105.311  1.00 20.00           C  
ATOM   2572  CG  ARG A 169     177.188 121.858 104.172  1.00 20.00           C  
ATOM   2573  CD  ARG A 169     178.309 120.893 104.042  1.00 20.00           C  
ATOM   2574  NE  ARG A 169     178.685 120.322 105.325  1.00 20.00           N  
ATOM   2575  CZ  ARG A 169     179.750 119.521 105.524  1.00 20.00           C  
ATOM   2576  NH1 ARG A 169     180.533 119.206 104.515  1.00 20.00           N  
ATOM   2577  NH2 ARG A 169     180.008 119.052 106.732  1.00 20.00           N  
ATOM   2578  H   ARG A 169     177.290 124.769 106.964  1.00 26.46           H  
ATOM   2579  HA  ARG A 169     178.485 124.449 104.399  1.00 19.26           H  
ATOM   2580 1HB  ARG A 169     178.334 122.541 105.821  1.00 24.00           H  
ATOM   2581 2HB  ARG A 169     176.598 122.722 106.019  1.00 24.00           H  
ATOM   2582 1HG  ARG A 169     176.271 121.297 104.356  1.00 24.00           H  
ATOM   2583 2HG  ARG A 169     177.096 122.406 103.234  1.00 24.00           H  
ATOM   2584 1HD  ARG A 169     178.013 120.079 103.381  1.00 24.00           H  
ATOM   2585 2HD  ARG A 169     179.179 121.400 103.626  1.00 24.00           H  
ATOM   2586  HE  ARG A 169     178.107 120.543 106.125  1.00 24.00           H  
ATOM   2587 1HH1 ARG A 169     180.335 119.564 103.592  1.00 24.00           H  
ATOM   2588 2HH1 ARG A 169     181.331 118.605 104.664  1.00 24.00           H  
ATOM   2589 1HH2 ARG A 169     179.407 119.295 107.508  1.00 24.00           H  
ATOM   2590 2HH2 ARG A 169     180.806 118.452 106.881  1.00 24.00           H  
ATOM   2591  N   LEU A 170     175.238 124.949 104.414  1.00 18.15           N  
ATOM   2592  CA  LEU A 170     174.113 125.337 103.573  1.00 15.24           C  
ATOM   2593  C   LEU A 170     174.373 126.671 102.885  1.00 15.94           C  
ATOM   2594  O   LEU A 170     174.023 126.859 101.720  1.00 17.64           O  
ATOM   2595  CB  LEU A 170     172.831 125.429 104.411  1.00 20.00           C  
ATOM   2596  CG  LEU A 170     171.946 124.176 104.411  1.00 20.00           C  
ATOM   2597  CD1 LEU A 170     170.777 124.380 105.365  1.00 20.00           C  
ATOM   2598  CD2 LEU A 170     171.456 123.901 102.997  1.00 20.00           C  
ATOM   2599  H   LEU A 170     175.121 124.933 105.417  1.00 21.78           H  
ATOM   2600  HA  LEU A 170     173.976 124.577 102.805  1.00 18.29           H  
ATOM   2601 1HB  LEU A 170     173.106 125.640 105.443  1.00 24.00           H  
ATOM   2602 2HB  LEU A 170     172.231 126.259 104.039  1.00 24.00           H  
ATOM   2603  HG  LEU A 170     172.522 123.322 104.768  1.00 24.00           H  
ATOM   2604 1HD1 LEU A 170     170.147 123.490 105.365  1.00 24.00           H  
ATOM   2605 2HD1 LEU A 170     171.156 124.556 106.372  1.00 24.00           H  
ATOM   2606 3HD1 LEU A 170     170.190 125.239 105.043  1.00 24.00           H  
ATOM   2607 1HD2 LEU A 170     170.827 123.010 102.997  1.00 24.00           H  
ATOM   2608 2HD2 LEU A 170     170.878 124.753 102.640  1.00 24.00           H  
ATOM   2609 3HD2 LEU A 170     172.311 123.741 102.340  1.00 24.00           H  
ATOM   2610  N   TYR A 171     174.990 127.596 103.614  1.00 16.51           N  
ATOM   2611  CA  TYR A 171     175.049 128.990 103.192  1.00 19.32           C  
ATOM   2612  C   TYR A 171     175.838 129.141 101.898  1.00 21.64           C  
ATOM   2613  O   TYR A 171     175.414 129.843 100.979  1.00 24.79           O  
ATOM   2614  CB  TYR A 171     175.664 129.857 104.293  1.00 20.00           C  
ATOM   2615  CG  TYR A 171     175.593 131.342 104.012  1.00 20.00           C  
ATOM   2616  CD1 TYR A 171     175.970 131.832 102.770  1.00 20.00           C  
ATOM   2617  CD2 TYR A 171     175.151 132.213 104.996  1.00 20.00           C  
ATOM   2618  CE1 TYR A 171     175.905 133.188 102.514  1.00 20.00           C  
ATOM   2619  CE2 TYR A 171     175.086 133.569 104.739  1.00 20.00           C  
ATOM   2620  CZ  TYR A 171     175.461 134.056 103.504  1.00 20.00           C  
ATOM   2621  OH  TYR A 171     175.396 135.407 103.249  1.00 20.00           O  
ATOM   2622  H   TYR A 171     175.429 127.326 104.482  1.00 19.81           H  
ATOM   2623  HA  TYR A 171     174.033 129.337 103.002  1.00 23.18           H  
ATOM   2624 1HB  TYR A 171     175.152 129.664 105.237  1.00 24.00           H  
ATOM   2625 2HB  TYR A 171     176.711 129.586 104.427  1.00 24.00           H  
ATOM   2626  HD1 TYR A 171     176.318 131.147 101.997  1.00 24.00           H  
ATOM   2627  HD2 TYR A 171     174.855 131.829 105.972  1.00 24.00           H  
ATOM   2628  HE1 TYR A 171     176.202 133.572 101.538  1.00 24.00           H  
ATOM   2629  HE2 TYR A 171     174.739 134.254 105.513  1.00 24.00           H  
ATOM   2630  HH  TYR A 171     175.073 135.864 104.029  1.00 24.00           H  
ATOM   2631  N   ALA A 172     176.988 128.480 101.831  1.00 17.47           N  
ATOM   2632  CA  ALA A 172     177.822 128.510 100.636  1.00 19.07           C  
ATOM   2633  C   ALA A 172     177.092 127.911  99.440  1.00 32.34           C  
ATOM   2634  O   ALA A 172     177.176 128.429  98.326  1.00 19.62           O  
ATOM   2635  CB  ALA A 172     179.129 127.771 100.882  1.00 20.00           C  
ATOM   2636  H   ALA A 172     177.293 127.941 102.630  1.00 20.96           H  
ATOM   2637  HA  ALA A 172     178.044 129.552 100.404  1.00 22.88           H  
ATOM   2638 1HB  ALA A 172     179.740 127.802  99.980  1.00 24.00           H  
ATOM   2639 2HB  ALA A 172     179.667 128.246 101.702  1.00 24.00           H  
ATOM   2640 3HB  ALA A 172     178.917 126.734 101.140  1.00 24.00           H  
ATOM   2641  N   ARG A 173     176.375 126.818  99.677  1.00 19.51           N  
ATOM   2642  CA  ARG A 173     175.612 126.159  98.625  1.00 22.20           C  
ATOM   2643  C   ARG A 173     174.542 127.084  98.058  1.00 18.66           C  
ATOM   2644  O   ARG A 173     174.376 127.186  96.843  1.00 21.04           O  
ATOM   2645  CB  ARG A 173     174.954 124.893  99.153  1.00 20.00           C  
ATOM   2646  CG  ARG A 173     175.918 123.772  99.510  1.00 20.00           C  
ATOM   2647  CD  ARG A 173     175.569 122.506  98.816  1.00 20.00           C  
ATOM   2648  NE  ARG A 173     175.880 121.340  99.628  1.00 20.00           N  
ATOM   2649  CZ  ARG A 173     177.035 121.160 100.298  1.00 20.00           C  
ATOM   2650  NH1 ARG A 173     177.976 122.075 100.243  1.00 20.00           N  
ATOM   2651  NH2 ARG A 173     177.221 120.062 101.010  1.00 20.00           N  
ATOM   2652  H   ARG A 173     176.359 126.434 100.611  1.00 23.41           H  
ATOM   2653  HA  ARG A 173     176.296 125.886  97.820  1.00 26.64           H  
ATOM   2654 1HB  ARG A 173     174.378 125.128 100.046  1.00 24.00           H  
ATOM   2655 2HB  ARG A 173     174.259 124.505  98.408  1.00 24.00           H  
ATOM   2656 1HG  ARG A 173     176.930 124.056  99.217  1.00 24.00           H  
ATOM   2657 2HG  ARG A 173     175.888 123.594 100.585  1.00 24.00           H  
ATOM   2658 1HD  ARG A 173     174.502 122.494  98.596  1.00 24.00           H  
ATOM   2659 2HD  ARG A 173     176.132 122.433  97.886  1.00 24.00           H  
ATOM   2660  HE  ARG A 173     175.179 120.613  99.694  1.00 24.00           H  
ATOM   2661 1HH1 ARG A 173     177.834 122.914  99.699  1.00 24.00           H  
ATOM   2662 2HH1 ARG A 173     178.842 121.940 100.745  1.00 24.00           H  
ATOM   2663 1HH2 ARG A 173     176.497 119.358 101.052  1.00 24.00           H  
ATOM   2664 2HH2 ARG A 173     178.086 119.927 101.511  1.00 24.00           H  
ATOM   2665  N   LEU A 174     173.819 127.758  98.946  1.00 19.90           N  
ATOM   2666  CA  LEU A 174     172.798 128.714  98.535  1.00 20.14           C  
ATOM   2667  C   LEU A 174     173.421 129.927  97.856  1.00 18.43           C  
ATOM   2668  O   LEU A 174     172.958 130.367  96.803  1.00 22.93           O  
ATOM   2669  CB  LEU A 174     171.976 129.166  99.749  1.00 20.00           C  
ATOM   2670  CG  LEU A 174     170.997 128.128 100.313  1.00 20.00           C  
ATOM   2671  CD1 LEU A 174     170.652 128.485 101.753  1.00 20.00           C  
ATOM   2672  CD2 LEU A 174     169.748 128.084  99.446  1.00 20.00           C  
ATOM   2673  H   LEU A 174     173.980 127.603  99.931  1.00 23.88           H  
ATOM   2674  HA  LEU A 174     172.133 128.226  97.824  1.00 24.17           H  
ATOM   2675 1HB  LEU A 174     172.661 129.444 100.548  1.00 24.00           H  
ATOM   2676 2HB  LEU A 174     171.399 130.047  99.469  1.00 24.00           H  
ATOM   2677  HG  LEU A 174     171.471 127.146 100.317  1.00 24.00           H  
ATOM   2678 1HD1 LEU A 174     169.957 127.747 102.154  1.00 24.00           H  
ATOM   2679 2HD1 LEU A 174     171.562 128.490 102.354  1.00 24.00           H  
ATOM   2680 3HD1 LEU A 174     170.191 129.471 101.783  1.00 24.00           H  
ATOM   2681 1HD2 LEU A 174     169.053 127.346  99.847  1.00 24.00           H  
ATOM   2682 2HD2 LEU A 174     169.273 129.065  99.443  1.00 24.00           H  
ATOM   2683 3HD2 LEU A 174     170.021 127.810  98.427  1.00 24.00           H  
ATOM   2684  N   LYS A 175     174.473 130.464  98.464  1.00 14.78           N  
ATOM   2685  CA  LYS A 175     175.106 131.680  97.969  1.00 22.41           C  
ATOM   2686  C   LYS A 175     175.747 131.451  96.606  1.00 33.85           C  
ATOM   2687  O   LYS A 175     175.634 132.286  95.708  1.00 14.69           O  
ATOM   2688  CB  LYS A 175     176.152 132.183  98.964  1.00 20.00           C  
ATOM   2689  CG  LYS A 175     175.765 133.465  99.690  1.00 20.00           C  
ATOM   2690  CD  LYS A 175     175.644 134.633  98.723  1.00 20.00           C  
ATOM   2691  CE  LYS A 175     176.597 135.760  99.094  1.00 20.00           C  
ATOM   2692  NZ  LYS A 175     176.805 135.852 100.565  1.00 20.00           N  
ATOM   2693  H   LYS A 175     174.844 130.018  99.291  1.00 17.74           H  
ATOM   2694  HA  LYS A 175     174.339 132.447  97.852  1.00 26.89           H  
ATOM   2695 1HB  LYS A 175     176.338 131.416  99.716  1.00 24.00           H  
ATOM   2696 2HB  LYS A 175     177.093 132.366  98.443  1.00 24.00           H  
ATOM   2697 1HG  LYS A 175     174.809 133.322 100.195  1.00 24.00           H  
ATOM   2698 2HG  LYS A 175     176.519 133.701 100.440  1.00 24.00           H  
ATOM   2699 1HD  LYS A 175     175.873 134.294  97.712  1.00 24.00           H  
ATOM   2700 2HD  LYS A 175     174.623 135.014  98.738  1.00 24.00           H  
ATOM   2701 1HE  LYS A 175     177.560 135.596  98.613  1.00 24.00           H  
ATOM   2702 2HE  LYS A 175     176.195 136.709  98.738  1.00 24.00           H  
ATOM   2703 1HZ  LYS A 175     177.441 136.610 100.769  1.00 24.00           H  
ATOM   2704 2HZ  LYS A 175     175.920 136.023 101.021  1.00 24.00           H  
ATOM   2705 3HZ  LYS A 175     177.196 134.985 100.905  1.00 24.00           H  
ATOM   2706  N   GLN A 176     176.421 130.316  96.458  1.00 19.02           N  
ATOM   2707  CA  GLN A 176     177.035 129.949  95.187  1.00 20.24           C  
ATOM   2708  C   GLN A 176     175.980 129.694  94.119  1.00 30.46           C  
ATOM   2709  O   GLN A 176     176.195 129.977  92.940  1.00 18.25           O  
ATOM   2710  CB  GLN A 176     177.918 128.710  95.357  1.00 20.00           C  
ATOM   2711  CG  GLN A 176     179.250 128.982  96.033  1.00 20.00           C  
ATOM   2712  CD  GLN A 176     179.920 127.713  96.525  1.00 20.00           C  
ATOM   2713  OE1 GLN A 176     179.612 126.612  96.060  1.00 20.00           O  
ATOM   2714  NE2 GLN A 176     180.843 127.859  97.468  1.00 20.00           N  
ATOM   2715  H   GLN A 176     176.510 129.690  97.246  1.00 22.82           H  
ATOM   2716  HA  GLN A 176     177.659 130.778  94.853  1.00 24.29           H  
ATOM   2717 1HB  GLN A 176     177.387 127.963  95.947  1.00 24.00           H  
ATOM   2718 2HB  GLN A 176     178.120 128.271  94.380  1.00 24.00           H  
ATOM   2719 1HG  GLN A 176     179.917 129.466  95.319  1.00 24.00           H  
ATOM   2720 2HG  GLN A 176     179.084 129.635  96.890  1.00 24.00           H  
ATOM   2721 1HE2 GLN A 176     181.319 127.057  97.832  1.00 24.00           H  
ATOM   2722 2HE2 GLN A 176     181.063 128.771  97.817  1.00 24.00           H  
ATOM   2723  N   LEU A 177     174.838 129.158  94.538  1.00 16.71           N  
ATOM   2724  CA  LEU A 177     173.768 128.813  93.610  1.00 25.37           C  
ATOM   2725  C   LEU A 177     173.180 130.059  92.959  1.00 18.34           C  
ATOM   2726  O   LEU A 177     172.574 129.985  91.890  1.00 21.18           O  
ATOM   2727  CB  LEU A 177     172.663 128.040  94.339  1.00 20.00           C  
ATOM   2728  CG  LEU A 177     171.336 127.901  93.581  1.00 20.00           C  
ATOM   2729  CD1 LEU A 177     171.604 127.356  92.185  1.00 20.00           C  
ATOM   2730  CD2 LEU A 177     170.402 126.983  94.356  1.00 20.00           C  
ATOM   2731  H   LEU A 177     174.709 128.986  95.524  1.00 20.05           H  
ATOM   2732  HA  LEU A 177     174.181 128.179  92.826  1.00 30.44           H  
ATOM   2733 1HB  LEU A 177     173.027 127.037  94.557  1.00 24.00           H  
ATOM   2734 2HB  LEU A 177     172.454 128.541  95.284  1.00 24.00           H  
ATOM   2735  HG  LEU A 177     170.874 128.882  93.474  1.00 24.00           H  
ATOM   2736 1HD1 LEU A 177     170.661 127.258  91.646  1.00 24.00           H  
ATOM   2737 2HD1 LEU A 177     172.259 128.042  91.646  1.00 24.00           H  
ATOM   2738 3HD1 LEU A 177     172.082 126.381  92.260  1.00 24.00           H  
ATOM   2739 1HD2 LEU A 177     169.459 126.885  93.818  1.00 24.00           H  
ATOM   2740 2HD2 LEU A 177     170.863 126.001  94.463  1.00 24.00           H  
ATOM   2741 3HD2 LEU A 177     170.214 127.405  95.344  1.00 24.00           H  
ATOM   2742  N   LYS A 178     173.363 131.202  93.610  1.00 22.95           N  
ATOM   2743  CA  LYS A 178     172.637 132.414  93.249  1.00 24.80           C  
ATOM   2744  C   LYS A 178     172.907 132.808  91.802  1.00 16.80           C  
ATOM   2745  O   LYS A 178     171.999 133.226  91.083  1.00 28.44           O  
ATOM   2746  CB  LYS A 178     173.013 133.563  94.186  1.00 20.00           C  
ATOM   2747  CG  LYS A 178     171.871 134.521  94.496  1.00 20.00           C  
ATOM   2748  CD  LYS A 178     171.820 134.859  95.979  1.00 20.00           C  
ATOM   2749  CE  LYS A 178     171.441 136.315  96.203  1.00 20.00           C  
ATOM   2750  NZ  LYS A 178     171.985 136.841  97.485  1.00 20.00           N  
ATOM   2751  H   LYS A 178     174.022 131.233  94.374  1.00 27.54           H  
ATOM   2752  HA  LYS A 178     171.569 132.220  93.348  1.00 29.76           H  
ATOM   2753 1HB  LYS A 178     173.377 133.158  95.131  1.00 24.00           H  
ATOM   2754 2HB  LYS A 178     173.825 134.142  93.744  1.00 24.00           H  
ATOM   2755 1HG  LYS A 178     172.003 135.442  93.927  1.00 24.00           H  
ATOM   2756 2HG  LYS A 178     170.925 134.067  94.203  1.00 24.00           H  
ATOM   2757 1HD  LYS A 178     171.086 134.220  96.472  1.00 24.00           H  
ATOM   2758 2HD  LYS A 178     172.796 134.674  96.427  1.00 24.00           H  
ATOM   2759 1HE  LYS A 178     171.824 136.921  95.384  1.00 24.00           H  
ATOM   2760 2HE  LYS A 178     170.355 136.410  96.219  1.00 24.00           H  
ATOM   2761 1HZ  LYS A 178     171.712 137.807  97.596  1.00 24.00           H  
ATOM   2762 2HZ  LYS A 178     171.621 136.297  98.254  1.00 24.00           H  
ATOM   2763 3HZ  LYS A 178     172.993 136.776  97.474  1.00 24.00           H  
ATOM   2764  N   PRO A 179     174.160 132.672  91.381  1.00 24.39           N  
ATOM   2765  CA  PRO A 179     174.560 133.050  90.031  1.00 21.73           C  
ATOM   2766  C   PRO A 179     173.829 132.216  88.986  1.00 24.33           C  
ATOM   2767  O   PRO A 179     173.349 132.742  87.983  1.00 21.20           O  
ATOM   2768  CB  PRO A 179     176.066 132.769  90.026  1.00 20.00           C  
ATOM   2769  CG  PRO A 179     176.474 132.941  91.450  1.00 20.00           C  
ATOM   2770  CD  PRO A 179     175.430 132.190  92.232  1.00 20.00           C  
ATOM   2771  HA  PRO A 179     174.358 134.121  89.881  1.00 26.08           H  
ATOM   2772 1HB  PRO A 179     176.258 131.755  89.647  1.00 24.00           H  
ATOM   2773 2HB  PRO A 179     176.576 133.468  89.348  1.00 24.00           H  
ATOM   2774 1HG  PRO A 179     177.488 132.543  91.605  1.00 24.00           H  
ATOM   2775 2HG  PRO A 179     176.510 134.010  91.708  1.00 24.00           H  
ATOM   2776 1HD  PRO A 179     175.601 131.108  92.128  1.00 24.00           H  
ATOM   2777 2HD  PRO A 179     175.477 132.491  93.289  1.00 24.00           H  
ATOM   2778  N   LYS A 180     173.749 130.912  89.228  1.00 17.64           N  
ATOM   2779  CA  LYS A 180     173.141 129.991  88.275  1.00 11.14           C  
ATOM   2780  C   LYS A 180     171.650 130.263  88.121  1.00 21.01           C  
ATOM   2781  O   LYS A 180     171.124 130.279  87.009  1.00 17.69           O  
ATOM   2782  CB  LYS A 180     173.370 128.542  88.708  1.00 20.00           C  
ATOM   2783  CG  LYS A 180     173.593 127.570  87.558  1.00 20.00           C  
ATOM   2784  CD  LYS A 180     174.995 126.980  87.597  1.00 20.00           C  
ATOM   2785  CE  LYS A 180     174.969 125.513  88.000  1.00 20.00           C  
ATOM   2786  NZ  LYS A 180     173.638 124.893  87.757  1.00 20.00           N  
ATOM   2787  H   LYS A 180     174.119 130.548  90.095  1.00 21.17           H  
ATOM   2788  HA  LYS A 180     173.609 130.142  87.302  1.00 13.37           H  
ATOM   2789 1HB  LYS A 180     174.240 128.492  89.363  1.00 24.00           H  
ATOM   2790 2HB  LYS A 180     172.510 128.193  89.279  1.00 24.00           H  
ATOM   2791 1HG  LYS A 180     172.866 126.760  87.619  1.00 24.00           H  
ATOM   2792 2HG  LYS A 180     173.453 128.089  86.610  1.00 24.00           H  
ATOM   2793 1HD  LYS A 180     175.455 127.069  86.612  1.00 24.00           H  
ATOM   2794 2HD  LYS A 180     175.603 127.533  88.313  1.00 24.00           H  
ATOM   2795 1HE  LYS A 180     175.720 124.966  87.433  1.00 24.00           H  
ATOM   2796 2HE  LYS A 180     175.208 125.423  89.060  1.00 24.00           H  
ATOM   2797 1HZ  LYS A 180     173.662 123.923  88.037  1.00 24.00           H  
ATOM   2798 2HZ  LYS A 180     172.935 125.381  88.294  1.00 24.00           H  
ATOM   2799 3HZ  LYS A 180     173.413 124.953  86.774  1.00 24.00           H  
ATOM   2800  N   VAL A 181     170.974 130.476  89.245  1.00 14.15           N  
ATOM   2801  CA  VAL A 181     169.537 130.725  89.240  1.00 17.93           C  
ATOM   2802  C   VAL A 181     169.206 132.022  88.512  1.00 19.83           C  
ATOM   2803  O   VAL A 181     168.212 132.104  87.792  1.00 17.96           O  
ATOM   2804  CB  VAL A 181     169.002 130.797  90.682  1.00 20.00           C  
ATOM   2805  CG1 VAL A 181     167.577 131.332  90.695  1.00 20.00           C  
ATOM   2806  CG2 VAL A 181     169.068 129.422  91.328  1.00 20.00           C  
ATOM   2807  H   VAL A 181     171.468 130.464  90.126  1.00 16.98           H  
ATOM   2808  HA  VAL A 181     169.045 129.900  88.724  1.00 21.52           H  
ATOM   2809  HB  VAL A 181     169.613 131.497  91.252  1.00 24.00           H  
ATOM   2810 1HG1 VAL A 181     167.215 131.377  91.722  1.00 24.00           H  
ATOM   2811 2HG1 VAL A 181     167.560 132.331  90.261  1.00 24.00           H  
ATOM   2812 3HG1 VAL A 181     166.935 130.671  90.113  1.00 24.00           H  
ATOM   2813 1HG2 VAL A 181     168.688 129.481  92.348  1.00 24.00           H  
ATOM   2814 2HG2 VAL A 181     168.461 128.721  90.755  1.00 24.00           H  
ATOM   2815 3HG2 VAL A 181     170.102 129.077  91.345  1.00 24.00           H  
ATOM   2816  N   ASN A 182     170.046 133.033  88.706  1.00 19.22           N  
ATOM   2817  CA  ASN A 182     169.847 134.328  88.064  1.00 21.68           C  
ATOM   2818  C   ASN A 182     169.959 134.215  86.550  1.00 24.59           C  
ATOM   2819  O   ASN A 182     169.151 134.781  85.813  1.00 20.24           O  
ATOM   2820  CB  ASN A 182     170.836 135.346  88.599  1.00 20.00           C  
ATOM   2821  CG  ASN A 182     170.322 136.069  89.813  1.00 20.00           C  
ATOM   2822  OD1 ASN A 182     170.127 137.290  89.788  1.00 20.00           O  
ATOM   2823  ND2 ASN A 182     170.099 135.339  90.876  1.00 20.00           N  
ATOM   2824  H   ASN A 182     170.842 132.903  89.313  1.00 23.06           H  
ATOM   2825  HA  ASN A 182     168.836 134.673  88.289  1.00 26.02           H  
ATOM   2826 1HB  ASN A 182     171.771 134.846  88.857  1.00 24.00           H  
ATOM   2827 2HB  ASN A 182     171.060 136.078  87.823  1.00 24.00           H  
ATOM   2828 1HD2 ASN A 182     169.756 135.767  91.713  1.00 24.00           H  
ATOM   2829 2HD2 ASN A 182     170.270 134.355  90.852  1.00 24.00           H  
ATOM   2830  N   GLU A 183     170.966 133.480  86.089  1.00 20.14           N  
ATOM   2831  CA  GLU A 183     171.126 133.205  84.666  1.00 18.47           C  
ATOM   2832  C   GLU A 183     170.012 132.303  84.151  1.00 40.12           C  
ATOM   2833  O   GLU A 183     169.510 132.492  83.043  1.00 22.90           O  
ATOM   2834  CB  GLU A 183     172.486 132.557  84.398  1.00 20.00           C  
ATOM   2835  CG  GLU A 183     172.592 131.851  83.054  1.00 20.00           C  
ATOM   2836  CD  GLU A 183     171.900 130.516  83.038  1.00 20.00           C  
ATOM   2837  OE1 GLU A 183     171.456 130.086  84.075  1.00 20.00           O  
ATOM   2838  OE2 GLU A 183     171.814 129.927  81.986  1.00 20.00           O  
ATOM   2839  H   GLU A 183     171.638 133.102  86.742  1.00 24.17           H  
ATOM   2840  HA  GLU A 183     171.077 134.150  84.124  1.00 22.16           H  
ATOM   2841 1HB  GLU A 183     173.266 133.317  84.439  1.00 24.00           H  
ATOM   2842 2HB  GLU A 183     172.701 131.826  85.178  1.00 24.00           H  
ATOM   2843 1HG  GLU A 183     172.150 132.486  82.286  1.00 24.00           H  
ATOM   2844 2HG  GLU A 183     173.644 131.712  82.810  1.00 24.00           H  
ATOM   2845  N   HIS A 184     169.630 131.322  84.961  1.00 25.52           N  
ATOM   2846  CA  HIS A 184     168.656 130.320  84.545  1.00 25.23           C  
ATOM   2847  C   HIS A 184     167.312 130.960  84.221  1.00 20.05           C  
ATOM   2848  O   HIS A 184     166.657 130.593  83.245  1.00 22.02           O  
ATOM   2849  CB  HIS A 184     168.473 129.258  85.633  1.00 20.00           C  
ATOM   2850  CG  HIS A 184     167.258 128.404  85.442  1.00 20.00           C  
ATOM   2851  ND1 HIS A 184     166.622 128.277  84.225  1.00 20.00           N  
ATOM   2852  CD2 HIS A 184     166.562 127.636  86.313  1.00 20.00           C  
ATOM   2853  CE1 HIS A 184     165.586 127.466  84.356  1.00 20.00           C  
ATOM   2854  NE2 HIS A 184     165.528 127.064  85.613  1.00 20.00           N  
ATOM   2855  H   HIS A 184     170.024 131.269  85.890  1.00 30.62           H  
ATOM   2856  HA  HIS A 184     169.009 129.822  83.643  1.00 30.28           H  
ATOM   2857 1HB  HIS A 184     169.347 128.606  85.656  1.00 24.00           H  
ATOM   2858 2HB  HIS A 184     168.400 129.742  86.606  1.00 24.00           H  
ATOM   2859  HD2 HIS A 184     166.781 127.497  87.372  1.00 24.00           H  
ATOM   2860  HE1 HIS A 184     164.898 127.177  83.562  1.00 24.00           H  
ATOM   2861  HE2 HIS A 184     164.838 126.437  86.001  1.00 24.00           H  
ATOM   2862  N   VAL A 185     166.905 131.919  85.046  1.00 19.30           N  
ATOM   2863  CA  VAL A 185     165.651 132.632  84.833  1.00 15.85           C  
ATOM   2864  C   VAL A 185     165.679 133.420  83.529  1.00  0.00           C  
ATOM   2865  O   VAL A 185     164.690 133.465  82.799  1.00 20.10           O  
ATOM   2866  CB  VAL A 185     165.377 133.593  86.004  1.00 20.00           C  
ATOM   2867  CG1 VAL A 185     165.428 132.847  87.329  1.00 20.00           C  
ATOM   2868  CG2 VAL A 185     166.386 134.731  85.987  1.00 20.00           C  
ATOM   2869  H   VAL A 185     167.479 132.161  85.841  1.00 23.16           H  
ATOM   2870  HA  VAL A 185     164.842 131.902  84.782  1.00 19.02           H  
ATOM   2871  HB  VAL A 185     164.369 133.998  85.903  1.00 24.00           H  
ATOM   2872 1HG1 VAL A 185     165.232 133.541  88.146  1.00 24.00           H  
ATOM   2873 2HG1 VAL A 185     164.674 132.060  87.333  1.00 24.00           H  
ATOM   2874 3HG1 VAL A 185     166.416 132.404  87.459  1.00 24.00           H  
ATOM   2875 1HG2 VAL A 185     166.185 135.407  86.818  1.00 24.00           H  
ATOM   2876 2HG2 VAL A 185     167.393 134.326  86.083  1.00 24.00           H  
ATOM   2877 3HG2 VAL A 185     166.302 135.277  85.047  1.00 24.00           H  
ATOM   2878  N   GLU A 186     166.819 134.039  83.243  1.00 19.63           N  
ATOM   2879  CA  GLU A 186     166.975 134.838  82.033  1.00 20.76           C  
ATOM   2880  C   GLU A 186     166.807 133.983  80.784  1.00 21.74           C  
ATOM   2881  O   GLU A 186     166.158 134.394  79.822  1.00 17.59           O  
ATOM   2882  CB  GLU A 186     168.345 135.520  82.017  1.00 20.00           C  
ATOM   2883  CG  GLU A 186     168.531 136.583  83.090  1.00 20.00           C  
ATOM   2884  CD  GLU A 186     169.911 137.180  83.088  1.00 20.00           C  
ATOM   2885  OE1 GLU A 186     170.761 136.661  82.405  1.00 20.00           O  
ATOM   2886  OE2 GLU A 186     170.115 138.156  83.771  1.00 20.00           O  
ATOM   2887  H   GLU A 186     167.599 133.954  83.880  1.00 23.56           H  
ATOM   2888  HA  GLU A 186     166.202 135.607  82.025  1.00 24.91           H  
ATOM   2889 1HB  GLU A 186     169.126 134.770  82.149  1.00 24.00           H  
ATOM   2890 2HB  GLU A 186     168.504 135.992  81.047  1.00 24.00           H  
ATOM   2891 1HG  GLU A 186     167.804 137.378  82.929  1.00 24.00           H  
ATOM   2892 2HG  GLU A 186     168.334 136.138  84.065  1.00 24.00           H  
ATOM   2893  N   LEU A 187     167.396 132.792  80.804  1.00 25.27           N  
ATOM   2894  CA  LEU A 187     167.222 131.833  79.720  1.00 23.09           C  
ATOM   2895  C   LEU A 187     165.770 131.384  79.609  1.00 25.71           C  
ATOM   2896  O   LEU A 187     165.218 131.303  78.512  1.00 21.56           O  
ATOM   2897  CB  LEU A 187     168.126 130.614  79.941  1.00 20.00           C  
ATOM   2898  CG  LEU A 187     167.849 129.803  81.213  1.00 20.00           C  
ATOM   2899  CD1 LEU A 187     166.659 128.883  80.981  1.00 20.00           C  
ATOM   2900  CD2 LEU A 187     169.091 129.007  81.587  1.00 20.00           C  
ATOM   2901  H   LEU A 187     167.979 132.545  81.591  1.00 30.32           H  
ATOM   2902  HA  LEU A 187     167.505 132.314  78.784  1.00 27.71           H  
ATOM   2903 1HB  LEU A 187     168.017 129.943  79.090  1.00 24.00           H  
ATOM   2904 2HB  LEU A 187     169.161 130.952  79.981  1.00 24.00           H  
ATOM   2905  HG  LEU A 187     167.593 130.480  82.028  1.00 24.00           H  
ATOM   2906 1HD1 LEU A 187     166.462 128.306  81.885  1.00 24.00           H  
ATOM   2907 2HD1 LEU A 187     165.780 129.479  80.734  1.00 24.00           H  
ATOM   2908 3HD1 LEU A 187     166.879 128.203  80.158  1.00 24.00           H  
ATOM   2909 1HD2 LEU A 187     168.894 128.431  82.492  1.00 24.00           H  
ATOM   2910 2HD2 LEU A 187     169.347 128.328  80.774  1.00 24.00           H  
ATOM   2911 3HD2 LEU A 187     169.921 129.690  81.765  1.00 24.00           H  
ATOM   2912  N   MET A 188     165.158 131.093  80.752  1.00 19.62           N  
ATOM   2913  CA  MET A 188     163.740 130.755  80.796  1.00 21.87           C  
ATOM   2914  C   MET A 188     162.880 131.928  80.344  1.00 14.39           C  
ATOM   2915  O   MET A 188     161.904 131.750  79.616  1.00 19.06           O  
ATOM   2916  CB  MET A 188     163.346 130.317  82.206  1.00 20.00           C  
ATOM   2917  CG  MET A 188     162.669 128.956  82.276  1.00 20.00           C  
ATOM   2918  SD  MET A 188     163.640 127.654  81.490  1.00 20.00           S  
ATOM   2919  CE  MET A 188     162.408 126.908  80.427  1.00 20.00           C  
ATOM   2920  H   MET A 188     165.688 131.106  81.611  1.00 23.54           H  
ATOM   2921  HA  MET A 188     163.560 129.929  80.109  1.00 26.24           H  
ATOM   2922 1HB  MET A 188     164.233 130.281  82.836  1.00 24.00           H  
ATOM   2923 2HB  MET A 188     162.666 131.052  82.638  1.00 24.00           H  
ATOM   2924 1HG  MET A 188     162.506 128.684  83.318  1.00 24.00           H  
ATOM   2925 2HG  MET A 188     161.698 129.007  81.782  1.00 24.00           H  
ATOM   2926 1HE  MET A 188     162.858 126.083  79.873  1.00 24.00           H  
ATOM   2927 2HE  MET A 188     161.583 126.532  81.034  1.00 24.00           H  
ATOM   2928 3HE  MET A 188     162.032 127.654  79.726  1.00 24.00           H  
ATOM   2929  N   ILE A 189     163.248 133.128  80.781  1.00 16.78           N  
ATOM   2930  CA  ILE A 189     162.535 134.338  80.389  1.00 20.16           C  
ATOM   2931  C   ILE A 189     162.723 134.631  78.906  1.00 17.67           C  
ATOM   2932  O   ILE A 189     161.785 135.038  78.220  1.00 17.80           O  
ATOM   2933  CB  ILE A 189     163.008 135.547  81.216  1.00 20.00           C  
ATOM   2934  CG1 ILE A 189     162.267 135.601  82.554  1.00 20.00           C  
ATOM   2935  CG2 ILE A 189     162.803 136.837  80.437  1.00 20.00           C  
ATOM   2936  CD1 ILE A 189     162.685 136.754  83.438  1.00 20.00           C  
ATOM   2937  H   ILE A 189     164.042 133.204  81.401  1.00 20.14           H  
ATOM   2938  HA  ILE A 189     161.472 134.188  80.574  1.00 24.19           H  
ATOM   2939  HB  ILE A 189     164.067 135.438  81.447  1.00 24.00           H  
ATOM   2940 1HG1 ILE A 189     161.195 135.680  82.374  1.00 24.00           H  
ATOM   2941 2HG1 ILE A 189     162.437 134.674  83.102  1.00 24.00           H  
ATOM   2942 1HG2 ILE A 189     163.142 137.682  81.037  1.00 24.00           H  
ATOM   2943 2HG2 ILE A 189     163.374 136.798  79.511  1.00 24.00           H  
ATOM   2944 3HG2 ILE A 189     161.744 136.958  80.206  1.00 24.00           H  
ATOM   2945 1HD1 ILE A 189     162.116 136.725  84.367  1.00 24.00           H  
ATOM   2946 2HD1 ILE A 189     163.749 136.675  83.661  1.00 24.00           H  
ATOM   2947 3HD1 ILE A 189     162.490 137.695  82.924  1.00 24.00           H  
ATOM   2948  N   GLY A 190     163.941 134.423  78.416  1.00 17.62           N  
ATOM   2949  CA  GLY A 190     164.235 134.589  76.998  1.00 22.58           C  
ATOM   2950  C   GLY A 190     163.457 133.588  76.153  1.00 14.23           C  
ATOM   2951  O   GLY A 190     162.948 133.927  75.085  1.00 16.26           O  
ATOM   2952  H   GLY A 190     164.682 134.143  79.043  1.00 21.14           H  
ATOM   2953 1HA  GLY A 190     163.983 135.604  76.690  1.00 27.10           H  
ATOM   2954 2HA  GLY A 190     165.304 134.458  76.831  1.00 27.10           H  
ATOM   2955  N   LEU A 191     163.368 132.355  76.639  1.00 20.43           N  
ATOM   2956  CA  LEU A 191     162.686 131.292  75.910  1.00 12.63           C  
ATOM   2957  C   LEU A 191     161.204 131.603  75.740  1.00  0.00           C  
ATOM   2958  O   LEU A 191     160.642 131.424  74.660  1.00 20.49           O  
ATOM   2959  CB  LEU A 191     162.854 129.955  76.643  1.00 20.00           C  
ATOM   2960  CG  LEU A 191     164.288 129.416  76.724  1.00 20.00           C  
ATOM   2961  CD1 LEU A 191     164.314 128.172  77.601  1.00 20.00           C  
ATOM   2962  CD2 LEU A 191     164.795 129.108  75.323  1.00 20.00           C  
ATOM   2963  H   LEU A 191     163.783 132.148  77.536  1.00 24.52           H  
ATOM   2964  HA  LEU A 191     163.135 131.208  74.921  1.00 15.16           H  
ATOM   2965 1HB  LEU A 191     162.484 130.068  77.661  1.00 24.00           H  
ATOM   2966 2HB  LEU A 191     162.245 129.204  76.139  1.00 24.00           H  
ATOM   2967  HG  LEU A 191     164.932 130.164  77.187  1.00 24.00           H  
ATOM   2968 1HD1 LEU A 191     165.333 127.789  77.659  1.00 24.00           H  
ATOM   2969 2HD1 LEU A 191     163.965 128.425  78.602  1.00 24.00           H  
ATOM   2970 3HD1 LEU A 191     163.664 127.410  77.171  1.00 24.00           H  
ATOM   2971 1HD2 LEU A 191     165.814 128.726  75.381  1.00 24.00           H  
ATOM   2972 2HD2 LEU A 191     164.152 128.359  74.860  1.00 24.00           H  
ATOM   2973 3HD2 LEU A 191     164.782 130.019  74.723  1.00 24.00           H  
ATOM   2974  N   ILE A 192     160.576 132.070  76.814  1.00 18.45           N  
ATOM   2975  CA  ILE A 192     159.126 132.216  76.850  1.00 14.55           C  
ATOM   2976  C   ILE A 192     158.652 133.254  75.842  1.00 20.84           C  
ATOM   2977  O   ILE A 192     157.630 133.071  75.181  1.00 22.56           O  
ATOM   2978  CB  ILE A 192     158.649 132.612  78.259  1.00 20.00           C  
ATOM   2979  CG1 ILE A 192     159.013 131.524  79.272  1.00 20.00           C  
ATOM   2980  CG2 ILE A 192     157.149 132.866  78.262  1.00 20.00           C  
ATOM   2981  CD1 ILE A 192     159.694 132.049  80.515  1.00 20.00           C  
ATOM   2982  H   ILE A 192     161.117 132.330  77.626  1.00 22.14           H  
ATOM   2983  HA  ILE A 192     158.676 131.259  76.591  1.00 17.46           H  
ATOM   2984  HB  ILE A 192     159.162 133.520  78.575  1.00 24.00           H  
ATOM   2985 1HG1 ILE A 192     158.111 130.993  79.576  1.00 24.00           H  
ATOM   2986 2HG1 ILE A 192     159.677 130.797  78.803  1.00 24.00           H  
ATOM   2987 1HG2 ILE A 192     156.829 133.144  79.265  1.00 24.00           H  
ATOM   2988 2HG2 ILE A 192     156.916 133.673  77.569  1.00 24.00           H  
ATOM   2989 3HG2 ILE A 192     156.627 131.960  77.952  1.00 24.00           H  
ATOM   2990 1HD1 ILE A 192     159.921 131.219  81.185  1.00 24.00           H  
ATOM   2991 2HD1 ILE A 192     160.620 132.555  80.237  1.00 24.00           H  
ATOM   2992 3HD1 ILE A 192     159.034 132.752  81.022  1.00 24.00           H  
ATOM   2993  N   GLU A 193     159.401 134.346  75.728  1.00 21.25           N  
ATOM   2994  CA  GLU A 193     159.072 135.405  74.782  1.00 16.85           C  
ATOM   2995  C   GLU A 193     159.152 134.905  73.345  1.00 30.56           C  
ATOM   2996  O   GLU A 193     158.351 135.297  72.496  1.00 22.17           O  
ATOM   2997  CB  GLU A 193     160.011 136.599  74.970  1.00 20.00           C  
ATOM   2998  CG  GLU A 193     160.442 136.840  76.409  1.00 20.00           C  
ATOM   2999  CD  GLU A 193     161.927 137.018  76.554  1.00 20.00           C  
ATOM   3000  OE1 GLU A 193     162.655 136.156  76.123  1.00 20.00           O  
ATOM   3001  OE2 GLU A 193     162.336 138.017  77.097  1.00 20.00           O  
ATOM   3002  H   GLU A 193     160.219 134.445  76.312  1.00 25.50           H  
ATOM   3003  HA  GLU A 193     158.049 135.733  74.971  1.00 20.22           H  
ATOM   3004 1HB  GLU A 193     160.911 136.451  74.372  1.00 24.00           H  
ATOM   3005 2HB  GLU A 193     159.524 137.505  74.610  1.00 24.00           H  
ATOM   3006 1HG  GLU A 193     159.942 137.734  76.782  1.00 24.00           H  
ATOM   3007 2HG  GLU A 193     160.120 135.997  77.020  1.00 24.00           H  
ATOM   3008  N   ASP A 194     160.122 134.037  73.080  1.00 27.99           N  
ATOM   3009  CA  ASP A 194     160.383 133.572  71.723  1.00 26.15           C  
ATOM   3010  C   ASP A 194     159.181 132.830  71.154  1.00 14.65           C  
ATOM   3011  O   ASP A 194     158.869 132.950  69.969  1.00 17.80           O  
ATOM   3012  CB  ASP A 194     161.613 132.661  71.695  1.00 20.00           C  
ATOM   3013  CG  ASP A 194     162.834 133.332  71.081  1.00 20.00           C  
ATOM   3014  OD1 ASP A 194     163.117 134.450  71.441  1.00 20.00           O  
ATOM   3015  OD2 ASP A 194     163.472 132.719  70.259  1.00 20.00           O  
ATOM   3016  H   ASP A 194     160.693 133.691  73.837  1.00 33.59           H  
ATOM   3017  HA  ASP A 194     160.579 134.439  71.091  1.00 31.38           H  
ATOM   3018 1HB  ASP A 194     161.859 132.351  72.711  1.00 24.00           H  
ATOM   3019 2HB  ASP A 194     161.386 131.760  71.124  1.00 24.00           H  
ATOM   3020  N   LYS A 195     158.508 132.063  72.005  1.00 20.28           N  
ATOM   3021  CA  LYS A 195     157.343 131.293  71.586  1.00 16.76           C  
ATOM   3022  C   LYS A 195     156.282 132.194  70.967  1.00 28.80           C  
ATOM   3023  O   LYS A 195     155.544 131.777  70.074  1.00 22.54           O  
ATOM   3024  CB  LYS A 195     156.754 130.526  72.771  1.00 20.00           C  
ATOM   3025  CG  LYS A 195     157.160 129.059  72.834  1.00 20.00           C  
ATOM   3026  CD  LYS A 195     157.187 128.433  71.447  1.00 20.00           C  
ATOM   3027  CE  LYS A 195     156.642 127.013  71.469  1.00 20.00           C  
ATOM   3028  NZ  LYS A 195     155.820 126.751  72.682  1.00 20.00           N  
ATOM   3029  H   LYS A 195     158.813 132.011  72.967  1.00 24.34           H  
ATOM   3030  HA  LYS A 195     157.656 130.576  70.827  1.00 20.11           H  
ATOM   3031 1HB  LYS A 195     157.066 130.999  73.703  1.00 24.00           H  
ATOM   3032 2HB  LYS A 195     155.666 130.570  72.729  1.00 24.00           H  
ATOM   3033 1HG  LYS A 195     158.151 128.974  73.281  1.00 24.00           H  
ATOM   3034 2HG  LYS A 195     156.452 128.512  73.456  1.00 24.00           H  
ATOM   3035 1HD  LYS A 195     156.585 129.034  70.765  1.00 24.00           H  
ATOM   3036 2HD  LYS A 195     158.212 128.412  71.078  1.00 24.00           H  
ATOM   3037 1HE  LYS A 195     156.027 126.846  70.586  1.00 24.00           H  
ATOM   3038 2HE  LYS A 195     157.470 126.305  71.448  1.00 24.00           H  
ATOM   3039 1HZ  LYS A 195     155.478 125.801  72.659  1.00 24.00           H  
ATOM   3040 2HZ  LYS A 195     156.386 126.885  73.508  1.00 24.00           H  
ATOM   3041 3HZ  LYS A 195     155.037 127.389  72.703  1.00 24.00           H  
ATOM   3042  N   GLY A 196     156.210 133.431  71.446  1.00 30.00           N  
ATOM   3043  CA  GLY A 196     155.370 134.447  70.822  1.00 30.00           C  
ATOM   3044  C   GLY A 196     153.923 133.982  70.726  1.00 30.00           C  
ATOM   3045  O   GLY A 196     153.274 134.151  69.693  1.00 30.00           O  
ATOM   3046  H   GLY A 196     156.750 133.674  72.264  1.00 36.00           H  
ATOM   3047 1HA  GLY A 196     155.422 135.368  71.402  1.00 36.00           H  
ATOM   3048 2HA  GLY A 196     155.751 134.672  69.827  1.00 36.00           H  
ATOM   3049  N   LEU A 197     153.422 133.394  71.807  1.00 30.00           N  
ATOM   3050  CA  LEU A 197     151.993 133.142  71.950  1.00 30.00           C  
ATOM   3051  C   LEU A 197     151.186 134.418  71.748  1.00 30.00           C  
ATOM   3052  O   LEU A 197     151.639 135.511  72.089  1.00 30.00           O  
ATOM   3053  CB  LEU A 197     151.694 132.554  73.334  1.00 20.00           C  
ATOM   3054  CG  LEU A 197     152.759 131.605  73.898  1.00 20.00           C  
ATOM   3055  CD1 LEU A 197     153.177 132.075  75.284  1.00 20.00           C  
ATOM   3056  CD2 LEU A 197     152.204 130.189  73.945  1.00 20.00           C  
ATOM   3057  H   LEU A 197     154.047 133.115  72.549  1.00 36.00           H  
ATOM   3058  HA  LEU A 197     151.692 132.422  71.190  1.00 36.00           H  
ATOM   3059 1HB  LEU A 197     151.574 133.373  74.041  1.00 24.00           H  
ATOM   3060 2HB  LEU A 197     150.754 132.004  73.283  1.00 24.00           H  
ATOM   3061  HG  LEU A 197     153.642 131.627  73.258  1.00 24.00           H  
ATOM   3062 1HD1 LEU A 197     153.934 131.401  75.684  1.00 24.00           H  
ATOM   3063 2HD1 LEU A 197     153.589 133.082  75.218  1.00 24.00           H  
ATOM   3064 3HD1 LEU A 197     152.310 132.079  75.944  1.00 24.00           H  
ATOM   3065 1HD2 LEU A 197     152.962 129.514  74.345  1.00 24.00           H  
ATOM   3066 2HD2 LEU A 197     151.322 130.165  74.586  1.00 24.00           H  
ATOM   3067 3HD2 LEU A 197     151.930 129.872  72.939  1.00 24.00           H  
ATOM   3068  N   PRO A 198     149.988 134.273  71.193  1.00 30.00           N  
ATOM   3069  CA  PRO A 198     149.225 135.416  70.706  1.00 30.00           C  
ATOM   3070  C   PRO A 198     148.822 136.337  71.851  1.00 30.00           C  
ATOM   3071  O   PRO A 198     148.161 135.912  72.799  1.00 30.00           O  
ATOM   3072  CB  PRO A 198     148.004 134.763  70.051  1.00 20.00           C  
ATOM   3073  CG  PRO A 198     147.914 133.423  70.699  1.00 20.00           C  
ATOM   3074  CD  PRO A 198     149.340 132.944  70.768  1.00 20.00           C  
ATOM   3075  HA  PRO A 198     149.826 135.962  69.964  1.00 36.00           H  
ATOM   3076 1HB  PRO A 198     147.110 135.380  70.220  1.00 24.00           H  
ATOM   3077 2HB  PRO A 198     148.150 134.701  68.962  1.00 24.00           H  
ATOM   3078 1HG  PRO A 198     147.449 133.513  71.691  1.00 24.00           H  
ATOM   3079 2HG  PRO A 198     147.272 132.756  70.105  1.00 24.00           H  
ATOM   3080 1HD  PRO A 198     149.424 132.150  71.525  1.00 24.00           H  
ATOM   3081 2HD  PRO A 198     149.652 132.574  69.781  1.00 24.00           H  
ATOM   3082  N   GLU A 199     149.223 137.600  71.757  1.00 30.00           N  
ATOM   3083  CA  GLU A 199     149.130 138.519  72.885  1.00 30.00           C  
ATOM   3084  C   GLU A 199     147.679 138.760  73.281  1.00 30.00           C  
ATOM   3085  O   GLU A 199     146.819 138.974  72.426  1.00 30.00           O  
ATOM   3086  CB  GLU A 199     149.804 139.850  72.545  1.00 20.00           C  
ATOM   3087  CG  GLU A 199     150.765 140.359  73.611  1.00 20.00           C  
ATOM   3088  CD  GLU A 199     151.944 139.450  73.816  1.00 20.00           C  
ATOM   3089  OE1 GLU A 199     151.983 138.410  73.204  1.00 20.00           O  
ATOM   3090  OE2 GLU A 199     152.809 139.796  74.587  1.00 20.00           O  
ATOM   3091  H   GLU A 199     149.602 137.932  70.882  1.00 36.00           H  
ATOM   3092  HA  GLU A 199     149.645 138.075  73.737  1.00 36.00           H  
ATOM   3093 1HB  GLU A 199     150.361 139.749  71.614  1.00 24.00           H  
ATOM   3094 2HB  GLU A 199     149.042 140.615  72.390  1.00 24.00           H  
ATOM   3095 1HG  GLU A 199     151.127 141.344  73.319  1.00 24.00           H  
ATOM   3096 2HG  GLU A 199     150.225 140.464  74.551  1.00 24.00           H  
ATOM   3097  N   GLY A 200     147.412 138.725  74.582  1.00 30.00           N  
ATOM   3098  CA  GLY A 200     146.044 138.754  75.085  1.00 30.00           C  
ATOM   3099  C   GLY A 200     145.531 137.348  75.367  1.00 30.00           C  
ATOM   3100  O   GLY A 200     144.411 137.170  75.845  1.00 30.00           O  
ATOM   3101  H   GLY A 200     148.177 138.677  75.240  1.00 36.00           H  
ATOM   3102 1HA  GLY A 200     146.004 139.350  75.997  1.00 36.00           H  
ATOM   3103 2HA  GLY A 200     145.399 139.241  74.355  1.00 36.00           H  
ATOM   3104  N   LEU A 201     146.357 136.351  75.067  1.00 30.00           N  
ATOM   3105  CA  LEU A 201     146.123 134.993  75.544  1.00 30.00           C  
ATOM   3106  C   LEU A 201     145.974 134.959  77.059  1.00 30.00           C  
ATOM   3107  O   LEU A 201     146.702 135.642  77.780  1.00 30.00           O  
ATOM   3108  CB  LEU A 201     147.276 134.076  75.116  1.00 20.00           C  
ATOM   3109  CG  LEU A 201     146.869 132.805  74.359  1.00 20.00           C  
ATOM   3110  CD1 LEU A 201     148.117 132.021  73.975  1.00 20.00           C  
ATOM   3111  CD2 LEU A 201     145.944 131.969  75.230  1.00 20.00           C  
ATOM   3112  H   LEU A 201     147.168 136.539  74.495  1.00 36.00           H  
ATOM   3113  HA  LEU A 201     145.199 134.625  75.099  1.00 36.00           H  
ATOM   3114 1HB  LEU A 201     147.951 134.641  74.476  1.00 24.00           H  
ATOM   3115 2HB  LEU A 201     147.825 133.769  76.007  1.00 24.00           H  
ATOM   3116  HG  LEU A 201     146.352 133.080  73.439  1.00 24.00           H  
ATOM   3117 1HD1 LEU A 201     147.828 131.119  73.436  1.00 24.00           H  
ATOM   3118 2HD1 LEU A 201     148.751 132.637  73.336  1.00 24.00           H  
ATOM   3119 3HD1 LEU A 201     148.665 131.746  74.875  1.00 24.00           H  
ATOM   3120 1HD2 LEU A 201     145.654 131.066  74.691  1.00 24.00           H  
ATOM   3121 2HD2 LEU A 201     146.461 131.692  76.149  1.00 24.00           H  
ATOM   3122 3HD2 LEU A 201     145.053 132.547  75.474  1.00 24.00           H  
ATOM   3123  N   GLY A 202     145.026 134.160  77.538  1.00 30.00           N  
ATOM   3124  CA  GLY A 202     144.929 133.853  78.960  1.00 30.00           C  
ATOM   3125  C   GLY A 202     144.817 135.124  79.792  1.00 30.00           C  
ATOM   3126  O   GLY A 202     145.394 135.221  80.874  1.00 30.00           O  
ATOM   3127  H   GLY A 202     144.356 133.756  76.900  1.00 36.00           H  
ATOM   3128 1HA  GLY A 202     144.059 133.220  79.136  1.00 36.00           H  
ATOM   3129 2HA  GLY A 202     145.806 133.286  79.270  1.00 36.00           H  
ATOM   3130  N   VAL A 203     144.071 136.096  79.279  1.00 30.00           N  
ATOM   3131  CA  VAL A 203     143.728 137.286  80.050  1.00 30.00           C  
ATOM   3132  C   VAL A 203     142.335 137.166  80.657  1.00 30.00           C  
ATOM   3133  O   VAL A 203     141.350 136.984  79.942  1.00 30.00           O  
ATOM   3134  CB  VAL A 203     143.789 138.538  79.156  1.00 20.00           C  
ATOM   3135  CG1 VAL A 203     145.171 139.172  79.220  1.00 20.00           C  
ATOM   3136  CG2 VAL A 203     143.431 138.170  77.724  1.00 20.00           C  
ATOM   3137  H   VAL A 203     143.733 136.010  78.332  1.00 36.00           H  
ATOM   3138  HA  VAL A 203     144.452 137.396  80.857  1.00 36.00           H  
ATOM   3139  HB  VAL A 203     143.079 139.276  79.531  1.00 24.00           H  
ATOM   3140 1HG1 VAL A 203     145.196 140.056  78.583  1.00 24.00           H  
ATOM   3141 2HG1 VAL A 203     145.391 139.460  80.248  1.00 24.00           H  
ATOM   3142 3HG1 VAL A 203     145.916 138.455  78.875  1.00 24.00           H  
ATOM   3143 1HG2 VAL A 203     143.475 139.061  77.098  1.00 24.00           H  
ATOM   3144 2HG2 VAL A 203     144.137 137.428  77.351  1.00 24.00           H  
ATOM   3145 3HG2 VAL A 203     142.422 137.757  77.696  1.00 24.00           H  
ATOM   3146  N   HIS A 204     142.261 137.269  81.979  1.00 30.00           N  
ATOM   3147  CA  HIS A 204     140.982 137.249  82.678  1.00 30.00           C  
ATOM   3148  C   HIS A 204     140.833 138.460  83.590  1.00 30.00           C  
ATOM   3149  O   HIS A 204     141.824 139.035  84.041  1.00 30.00           O  
ATOM   3150  CB  HIS A 204     140.833 135.964  83.499  1.00 20.00           C  
ATOM   3151  CG  HIS A 204     141.973 135.713  84.436  1.00 20.00           C  
ATOM   3152  ND1 HIS A 204     142.510 136.701  85.235  1.00 20.00           N  
ATOM   3153  CD2 HIS A 204     142.679 134.589  84.702  1.00 20.00           C  
ATOM   3154  CE1 HIS A 204     143.497 136.194  85.953  1.00 20.00           C  
ATOM   3155  NE2 HIS A 204     143.620 134.915  85.648  1.00 20.00           N  
ATOM   3156  H   HIS A 204     143.112 137.364  82.514  1.00 36.00           H  
ATOM   3157  HA  HIS A 204     140.170 137.282  81.952  1.00 36.00           H  
ATOM   3158 1HB  HIS A 204     139.914 136.009  84.084  1.00 24.00           H  
ATOM   3159 2HB  HIS A 204     140.751 135.110  82.826  1.00 24.00           H  
ATOM   3160  HD2 HIS A 204     142.529 133.608  84.250  1.00 24.00           H  
ATOM   3161  HE1 HIS A 204     144.106 136.739  86.674  1.00 24.00           H  
ATOM   3162  HE2 HIS A 204     144.294 134.275  86.043  1.00 24.00           H  
ATOM   3163  N   ASN A 205     139.590 138.844  83.859  1.00 30.00           N  
ATOM   3164  CA  ASN A 205     139.310 139.990  84.715  1.00 30.00           C  
ATOM   3165  C   ASN A 205     139.226 139.576  86.179  1.00 30.00           C  
ATOM   3166  O   ASN A 205     138.932 140.395  87.050  1.00 30.00           O  
ATOM   3167  CB  ASN A 205     138.030 140.680  84.282  1.00 20.00           C  
ATOM   3168  CG  ASN A 205     138.262 141.706  83.207  1.00 20.00           C  
ATOM   3169  OD1 ASN A 205     138.851 142.764  83.459  1.00 20.00           O  
ATOM   3170  ND2 ASN A 205     137.811 141.415  82.014  1.00 20.00           N  
ATOM   3171  H   ASN A 205     138.819 138.328  83.459  1.00 36.00           H  
ATOM   3172  HA  ASN A 205     140.134 140.698  84.627  1.00 36.00           H  
ATOM   3173 1HB  ASN A 205     137.322 139.937  83.911  1.00 24.00           H  
ATOM   3174 2HB  ASN A 205     137.571 141.169  85.141  1.00 24.00           H  
ATOM   3175 1HD2 ASN A 205     137.937 142.060  81.260  1.00 24.00           H  
ATOM   3176 2HD2 ASN A 205     137.340 140.547  81.856  1.00 24.00           H  
ATOM   3177  N   GLN A 206     139.486 138.300  86.444  1.00 30.00           N  
ATOM   3178  CA  GLN A 206     139.392 137.763  87.796  1.00 30.00           C  
ATOM   3179  C   GLN A 206     140.381 138.448  88.730  1.00 30.00           C  
ATOM   3180  O   GLN A 206     141.501 138.772  88.335  1.00 30.00           O  
ATOM   3181  CB  GLN A 206     139.637 136.252  87.791  1.00 20.00           C  
ATOM   3182  CG  GLN A 206     138.373 135.415  87.887  1.00 20.00           C  
ATOM   3183  CD  GLN A 206     137.231 135.997  87.075  1.00 20.00           C  
ATOM   3184  OE1 GLN A 206     136.550 136.928  87.514  1.00 20.00           O  
ATOM   3185  NE2 GLN A 206     137.015 135.451  85.884  1.00 20.00           N  
ATOM   3186  H   GLN A 206     139.756 137.686  85.688  1.00 36.00           H  
ATOM   3187  HA  GLN A 206     138.387 137.952  88.173  1.00 36.00           H  
ATOM   3188 1HB  GLN A 206     140.158 135.971  86.876  1.00 24.00           H  
ATOM   3189 2HB  GLN A 206     140.281 135.986  88.629  1.00 24.00           H  
ATOM   3190 1HG  GLN A 206     138.583 134.414  87.513  1.00 24.00           H  
ATOM   3191 2HG  GLN A 206     138.060 135.366  88.930  1.00 24.00           H  
ATOM   3192 1HE2 GLN A 206     136.275 135.793  85.303  1.00 24.00           H  
ATOM   3193 2HE2 GLN A 206     137.592 134.698  85.567  1.00 24.00           H  
ATOM   3194  N   PRO A 207     139.960 138.666  89.972  1.00 30.00           N  
ATOM   3195  CA  PRO A 207     140.814 139.298  90.970  1.00 30.00           C  
ATOM   3196  C   PRO A 207     141.897 138.342  91.454  1.00 30.00           C  
ATOM   3197  O   PRO A 207     141.626 137.175  91.738  1.00 30.00           O  
ATOM   3198  CB  PRO A 207     139.831 139.652  92.090  1.00 20.00           C  
ATOM   3199  CG  PRO A 207     138.793 138.585  92.017  1.00 20.00           C  
ATOM   3200  CD  PRO A 207     138.552 138.399  90.543  1.00 20.00           C  
ATOM   3201  HA  PRO A 207     141.264 140.205  90.540  1.00 36.00           H  
ATOM   3202 1HB  PRO A 207     140.355 139.673  93.058  1.00 24.00           H  
ATOM   3203 2HB  PRO A 207     139.420 140.659  91.926  1.00 24.00           H  
ATOM   3204 1HG  PRO A 207     139.155 137.669  92.506  1.00 24.00           H  
ATOM   3205 2HG  PRO A 207     137.888 138.897  92.558  1.00 24.00           H  
ATOM   3206 1HD  PRO A 207     138.185 137.378  90.357  1.00 24.00           H  
ATOM   3207 2HD  PRO A 207     137.821 139.143  90.193  1.00 24.00           H  
ATOM   3208  N   THR A 208     143.124 138.843  91.546  1.00 30.00           N  
ATOM   3209  CA  THR A 208     144.226 138.071  92.107  1.00 30.00           C  
ATOM   3210  C   THR A 208     144.216 138.121  93.629  1.00 30.00           C  
ATOM   3211  O   THR A 208     143.672 139.050  94.225  1.00 30.00           O  
ATOM   3212  CB  THR A 208     145.582 138.579  91.582  1.00 20.00           C  
ATOM   3213  OG1 THR A 208     145.744 139.960  91.928  1.00 20.00           O  
ATOM   3214  CG2 THR A 208     145.660 138.426  90.070  1.00 20.00           C  
ATOM   3215  H   THR A 208     143.297 139.783  91.220  1.00 36.00           H  
ATOM   3216  HA  THR A 208     144.109 137.030  91.803  1.00 36.00           H  
ATOM   3217  HB  THR A 208     146.388 138.006  92.041  1.00 24.00           H  
ATOM   3218  HG1 THR A 208     144.970 140.262  92.410  1.00 24.00           H  
ATOM   3219 1HG2 THR A 208     146.624 138.790  89.717  1.00 24.00           H  
ATOM   3220 2HG2 THR A 208     145.548 137.375  89.804  1.00 24.00           H  
ATOM   3221 3HG2 THR A 208     144.862 139.004  89.605  1.00 24.00           H  
ATOM   3222  N   LEU A 209     144.821 137.115  94.253  1.00 30.00           N  
ATOM   3223  CA  LEU A 209     144.934 137.073  95.706  1.00 30.00           C  
ATOM   3224  C   LEU A 209     146.361 136.758  96.138  1.00 30.00           C  
ATOM   3225  O   LEU A 209     146.944 135.762  95.709  1.00 30.00           O  
ATOM   3226  CB  LEU A 209     143.975 136.024  96.282  1.00 20.00           C  
ATOM   3227  CG  LEU A 209     143.858 135.999  97.811  1.00 20.00           C  
ATOM   3228  CD1 LEU A 209     142.576 136.703  98.234  1.00 20.00           C  
ATOM   3229  CD2 LEU A 209     143.875 134.558  98.299  1.00 20.00           C  
ATOM   3230  H   LEU A 209     145.211 136.361  93.707  1.00 36.00           H  
ATOM   3231  HA  LEU A 209     144.663 138.051  96.102  1.00 36.00           H  
ATOM   3232 1HB  LEU A 209     142.981 136.202  95.876  1.00 24.00           H  
ATOM   3233 2HB  LEU A 209     144.305 135.036  95.959  1.00 24.00           H  
ATOM   3234  HG  LEU A 209     144.696 136.540  98.250  1.00 24.00           H  
ATOM   3235 1HD1 LEU A 209     142.492 136.686  99.321  1.00 24.00           H  
ATOM   3236 2HD1 LEU A 209     142.598 137.737  97.889  1.00 24.00           H  
ATOM   3237 3HD1 LEU A 209     141.719 136.193  97.796  1.00 24.00           H  
ATOM   3238 1HD2 LEU A 209     143.792 134.540  99.386  1.00 24.00           H  
ATOM   3239 2HD2 LEU A 209     143.036 134.015  97.862  1.00 24.00           H  
ATOM   3240 3HD2 LEU A 209     144.810 134.083  97.998  1.00 24.00           H  
ATOM   3241  N   ALA A 210     146.918 137.612  96.989  1.00 30.00           N  
ATOM   3242  CA  ALA A 210     148.190 137.324  97.641  1.00 30.00           C  
ATOM   3243  C   ALA A 210     148.194 137.816  99.082  1.00 30.00           C  
ATOM   3244  O   ALA A 210     147.645 138.875  99.389  1.00 30.00           O  
ATOM   3245  CB  ALA A 210     149.338 137.953  96.864  1.00 30.00           C  
ATOM   3246  H   ALA A 210     146.448 138.483  97.190  1.00 36.00           H  
ATOM   3247  HA  ALA A 210     148.326 136.243  97.657  1.00 36.00           H  
ATOM   3248 1HB  ALA A 210     150.281 137.730  97.363  1.00 36.00           H  
ATOM   3249 2HB  ALA A 210     149.357 137.548  95.852  1.00 36.00           H  
ATOM   3250 3HB  ALA A 210     149.198 139.032  96.819  1.00 36.00           H  
ATOM   3251  N   SER A 211     148.818 137.043  99.964  1.00 30.00           N  
ATOM   3252  CA  SER A 211     149.039 137.473 101.340  1.00 30.00           C  
ATOM   3253  C   SER A 211     150.465 137.972 101.537  1.00 30.00           C  
ATOM   3254  O   SER A 211     150.688 139.012 102.157  1.00 30.00           O  
ATOM   3255  CB  SER A 211     148.757 136.332 102.296  1.00 20.00           C  
ATOM   3256  OG  SER A 211     147.403 135.970 102.260  1.00 20.00           O  
ATOM   3257  H   SER A 211     149.146 136.133  99.675  1.00 36.00           H  
ATOM   3258  HA  SER A 211     148.356 138.294 101.560  1.00 36.00           H  
ATOM   3259 1HB  SER A 211     149.373 135.473 102.030  1.00 24.00           H  
ATOM   3260 2HB  SER A 211     149.029 136.629 103.308  1.00 24.00           H  
ATOM   3261  HG  SER A 211     146.990 136.555 101.621  1.00 24.00           H  
ATOM   3262  N   HIS A 212     151.427 137.225 101.007  1.00 30.00           N  
ATOM   3263  CA  HIS A 212     152.836 137.566 101.164  1.00 30.00           C  
ATOM   3264  C   HIS A 212     153.675 136.970 100.041  1.00 30.00           C  
ATOM   3265  O   HIS A 212     153.280 135.989  99.411  1.00 30.00           O  
ATOM   3266  CB  HIS A 212     153.364 137.078 102.517  1.00 20.00           C  
ATOM   3267  CG  HIS A 212     153.850 138.180 103.406  1.00 20.00           C  
ATOM   3268  ND1 HIS A 212     155.108 138.180 103.971  1.00 20.00           N  
ATOM   3269  CD2 HIS A 212     153.247 139.316 103.829  1.00 20.00           C  
ATOM   3270  CE1 HIS A 212     155.258 139.270 104.703  1.00 20.00           C  
ATOM   3271  NE2 HIS A 212     154.144 139.975 104.633  1.00 20.00           N  
ATOM   3272  H   HIS A 212     151.176 136.400 100.482  1.00 36.00           H  
ATOM   3273  HA  HIS A 212     152.955 138.648 101.126  1.00 36.00           H  
ATOM   3274 1HB  HIS A 212     152.575 136.538 103.042  1.00 24.00           H  
ATOM   3275 2HB  HIS A 212     154.186 136.381 102.357  1.00 24.00           H  
ATOM   3276  HD2 HIS A 212     152.238 139.645 103.578  1.00 24.00           H  
ATOM   3277  HE1 HIS A 212     156.150 139.542 105.267  1.00 24.00           H  
ATOM   3278  HE2 HIS A 212     153.973 140.857 105.094  1.00 24.00           H  
ATOM   3279  N   GLN A 213     154.835 137.569  99.793  1.00 30.00           N  
ATOM   3280  CA  GLN A 213     155.690 137.156  98.688  1.00 30.00           C  
ATOM   3281  C   GLN A 213     156.210 135.739  98.893  1.00 30.00           C  
ATOM   3282  O   GLN A 213     156.266 134.946  97.953  1.00 30.00           O  
ATOM   3283  CB  GLN A 213     156.865 138.125  98.527  1.00 20.00           C  
ATOM   3284  CG  GLN A 213     157.601 138.430  99.820  1.00 20.00           C  
ATOM   3285  CD  GLN A 213     156.722 139.135 100.835  1.00 20.00           C  
ATOM   3286  OE1 GLN A 213     155.557 138.775 101.025  1.00 20.00           O  
ATOM   3287  NE2 GLN A 213     157.275 140.147 101.495  1.00 20.00           N  
ATOM   3288  H   GLN A 213     155.131 138.331 100.387  1.00 36.00           H  
ATOM   3289  HA  GLN A 213     155.101 137.168  97.771  1.00 36.00           H  
ATOM   3290 1HB  GLN A 213     157.584 137.712  97.820  1.00 24.00           H  
ATOM   3291 2HB  GLN A 213     156.505 139.068  98.115  1.00 24.00           H  
ATOM   3292 1HG  GLN A 213     157.947 137.494 100.259  1.00 24.00           H  
ATOM   3293 2HG  GLN A 213     158.452 139.074  99.599  1.00 24.00           H  
ATOM   3294 1HE2 GLN A 213     156.743 140.650 102.177  1.00 24.00           H  
ATOM   3295 2HE2 GLN A 213     158.223 140.406 101.310  1.00 24.00           H  
ATOM   3296  N   ILE A 214     156.590 135.427 100.127  1.00 30.00           N  
ATOM   3297  CA  ILE A 214     156.931 134.059 100.501  1.00 30.00           C  
ATOM   3298  C   ILE A 214     155.999 133.536 101.586  1.00 30.00           C  
ATOM   3299  O   ILE A 214     154.970 132.927 101.293  1.00 30.00           O  
ATOM   3300  CB  ILE A 214     158.389 133.971 100.989  1.00 20.00           C  
ATOM   3301  CG1 ILE A 214     159.354 134.024  99.802  1.00 20.00           C  
ATOM   3302  CG2 ILE A 214     158.603 132.700 101.796  1.00 20.00           C  
ATOM   3303  CD1 ILE A 214     158.940 134.998  98.722  1.00 20.00           C  
ATOM   3304  H   ILE A 214     156.644 136.155 100.825  1.00 36.00           H  
ATOM   3305  HA  ILE A 214     156.823 133.424  99.623  1.00 36.00           H  
ATOM   3306  HB  ILE A 214     158.615 134.832 101.617  1.00 24.00           H  
ATOM   3307 1HG1 ILE A 214     160.347 134.305 100.152  1.00 24.00           H  
ATOM   3308 2HG1 ILE A 214     159.434 133.034  99.353  1.00 24.00           H  
ATOM   3309 1HG2 ILE A 214     159.639 132.653 102.133  1.00 24.00           H  
ATOM   3310 2HG2 ILE A 214     157.941 132.702 102.661  1.00 24.00           H  
ATOM   3311 3HG2 ILE A 214     158.385 131.832 101.174  1.00 24.00           H  
ATOM   3312 1HD1 ILE A 214     159.673 134.979  97.915  1.00 24.00           H  
ATOM   3313 2HD1 ILE A 214     157.962 134.715  98.331  1.00 24.00           H  
ATOM   3314 3HD1 ILE A 214     158.888 136.003  99.140  1.00 24.00           H  
ATOM   3315  N   TYR A 215     156.366 133.776 102.840  1.00 30.00           N  
ATOM   3316  CA  TYR A 215     155.535 133.378 103.971  1.00 30.00           C  
ATOM   3317  C   TYR A 215     154.209 134.128 103.970  1.00 30.00           C  
ATOM   3318  O   TYR A 215     154.168 135.336 103.737  1.00 30.00           O  
ATOM   3319  CB  TYR A 215     156.277 133.612 105.289  1.00 20.00           C  
ATOM   3320  CG  TYR A 215     156.037 132.536 106.324  1.00 20.00           C  
ATOM   3321  CD1 TYR A 215     155.898 131.213 105.929  1.00 20.00           C  
ATOM   3322  CD2 TYR A 215     155.957 132.871 107.667  1.00 20.00           C  
ATOM   3323  CE1 TYR A 215     155.679 130.230 106.874  1.00 20.00           C  
ATOM   3324  CE2 TYR A 215     155.739 131.887 108.612  1.00 20.00           C  
ATOM   3325  CZ  TYR A 215     155.600 130.572 108.220  1.00 20.00           C  
ATOM   3326  OH  TYR A 215     155.382 129.592 109.161  1.00 20.00           O  
ATOM   3327  H   TYR A 215     157.242 134.246 103.015  1.00 36.00           H  
ATOM   3328  HA  TYR A 215     155.313 132.314 103.880  1.00 36.00           H  
ATOM   3329 1HB  TYR A 215     157.349 133.669 105.098  1.00 24.00           H  
ATOM   3330 2HB  TYR A 215     155.970 134.567 105.714  1.00 24.00           H  
ATOM   3331  HD1 TYR A 215     155.961 130.950 104.873  1.00 24.00           H  
ATOM   3332  HD2 TYR A 215     156.066 133.910 107.977  1.00 24.00           H  
ATOM   3333  HE1 TYR A 215     155.570 129.191 106.564  1.00 24.00           H  
ATOM   3334  HE2 TYR A 215     155.675 132.151 109.668  1.00 24.00           H  
ATOM   3335  HH  TYR A 215     155.354 129.990 110.035  1.00 24.00           H  
ATOM   3336  N   GLY A 216     153.126 133.404 104.233  1.00 30.00           N  
ATOM   3337  CA  GLY A 216     151.786 133.971 104.143  1.00 30.00           C  
ATOM   3338  C   GLY A 216     151.340 134.545 105.482  1.00 30.00           C  
ATOM   3339  O   GLY A 216     151.650 133.995 106.539  1.00 30.00           O  
ATOM   3340  H   GLY A 216     153.234 132.436 104.501  1.00 36.00           H  
ATOM   3341 1HA  GLY A 216     151.771 134.753 103.385  1.00 36.00           H  
ATOM   3342 2HA  GLY A 216     151.086 133.200 103.823  1.00 36.00           H  
ATOM   3343  N   ASP A 217     150.611 135.654 105.431  1.00 30.00           N  
ATOM   3344  CA  ASP A 217     150.084 136.281 106.637  1.00 30.00           C  
ATOM   3345  C   ASP A 217     148.619 135.923 106.849  1.00 30.00           C  
ATOM   3346  O   ASP A 217     147.778 136.169 105.984  1.00 30.00           O  
ATOM   3347  CB  ASP A 217     150.238 137.802 106.562  1.00 20.00           C  
ATOM   3348  CG  ASP A 217     151.685 138.258 106.690  1.00 20.00           C  
ATOM   3349  OD1 ASP A 217     152.502 137.470 107.104  1.00 20.00           O  
ATOM   3350  OD2 ASP A 217     151.960 139.391 106.373  1.00 20.00           O  
ATOM   3351  H   ASP A 217     150.416 136.074 104.533  1.00 36.00           H  
ATOM   3352  HA  ASP A 217     150.651 135.916 107.493  1.00 36.00           H  
ATOM   3353 1HB  ASP A 217     149.842 138.162 105.612  1.00 24.00           H  
ATOM   3354 2HB  ASP A 217     149.654 138.267 107.357  1.00 24.00           H  
ATOM   3355  N   ARG A 218     148.318 135.342 108.005  1.00 20.18           N  
ATOM   3356  CA  ARG A 218     146.945 134.998 108.356  1.00 25.45           C  
ATOM   3357  C   ARG A 218     146.088 136.247 108.513  1.00 21.19           C  
ATOM   3358  O   ARG A 218     144.915 136.258 108.140  1.00 17.40           O  
ATOM   3359  CB  ARG A 218     146.908 134.196 109.648  1.00 20.00           C  
ATOM   3360  CG  ARG A 218     145.776 134.561 110.596  1.00 20.00           C  
ATOM   3361  CD  ARG A 218     146.289 135.086 111.887  1.00 20.00           C  
ATOM   3362  NE  ARG A 218     147.600 134.546 112.210  1.00 20.00           N  
ATOM   3363  CZ  ARG A 218     147.949 133.252 112.074  1.00 20.00           C  
ATOM   3364  NH1 ARG A 218     147.076 132.380 111.621  1.00 20.00           N  
ATOM   3365  NH2 ARG A 218     149.170 132.859 112.395  1.00 20.00           N  
ATOM   3366  H   ARG A 218     149.060 135.132 108.658  1.00 24.22           H  
ATOM   3367  HA  ARG A 218     146.526 134.388 107.556  1.00 30.54           H  
ATOM   3368 1HB  ARG A 218     146.813 133.136 109.416  1.00 24.00           H  
ATOM   3369 2HB  ARG A 218     147.846 134.330 110.187  1.00 24.00           H  
ATOM   3370 1HG  ARG A 218     145.152 135.329 110.138  1.00 24.00           H  
ATOM   3371 2HG  ARG A 218     145.173 133.676 110.801  1.00 24.00           H  
ATOM   3372 1HD  ARG A 218     146.372 136.171 111.832  1.00 24.00           H  
ATOM   3373 2HD  ARG A 218     145.603 134.815 112.688  1.00 24.00           H  
ATOM   3374  HE  ARG A 218     148.299 135.187 112.561  1.00 24.00           H  
ATOM   3375 1HH1 ARG A 218     146.143 132.680 111.375  1.00 24.00           H  
ATOM   3376 2HH1 ARG A 218     147.338 131.410 111.519  1.00 24.00           H  
ATOM   3377 1HH2 ARG A 218     149.841 133.530 112.743  1.00 24.00           H  
ATOM   3378 2HH2 ARG A 218     149.431 131.890 112.293  1.00 24.00           H  
ATOM   3379  N   THR A 219     146.680 137.300 109.067  1.00 19.11           N  
ATOM   3380  CA  THR A 219     145.934 138.501 109.422  1.00 18.33           C  
ATOM   3381  C   THR A 219     145.293 139.135 108.194  1.00 24.73           C  
ATOM   3382  O   THR A 219     144.182 139.660 108.263  1.00 24.66           O  
ATOM   3383  CB  THR A 219     146.840 139.530 110.123  1.00 20.00           C  
ATOM   3384  OG1 THR A 219     148.016 139.751 109.333  1.00 20.00           O  
ATOM   3385  CG2 THR A 219     147.245 139.033 111.502  1.00 20.00           C  
ATOM   3386  H   THR A 219     147.674 137.267 109.246  1.00 22.93           H  
ATOM   3387  HA  THR A 219     145.136 138.221 110.111  1.00 22.00           H  
ATOM   3388  HB  THR A 219     146.305 140.474 110.226  1.00 24.00           H  
ATOM   3389  HG1 THR A 219     147.976 139.207 108.543  1.00 24.00           H  
ATOM   3390 1HG2 THR A 219     147.885 139.773 111.982  1.00 24.00           H  
ATOM   3391 2HG2 THR A 219     146.354 138.874 112.108  1.00 24.00           H  
ATOM   3392 3HG2 THR A 219     147.788 138.093 111.404  1.00 24.00           H  
ATOM   3393  N   LYS A 220     146.001 139.083 107.070  1.00 18.48           N  
ATOM   3394  CA  LYS A 220     145.487 139.619 105.816  1.00 17.37           C  
ATOM   3395  C   LYS A 220     144.633 138.590 105.086  1.00 22.23           C  
ATOM   3396  O   LYS A 220     145.006 138.103 104.019  1.00 19.91           O  
ATOM   3397  CB  LYS A 220     146.637 140.079 104.919  1.00 20.00           C  
ATOM   3398  CG  LYS A 220     147.996 140.110 105.605  1.00 20.00           C  
ATOM   3399  CD  LYS A 220     149.075 140.637 104.670  1.00 20.00           C  
ATOM   3400  CE  LYS A 220     148.775 142.060 104.225  1.00 20.00           C  
ATOM   3401  NZ  LYS A 220     147.574 142.128 103.349  1.00 20.00           N  
ATOM   3402  H   LYS A 220     146.918 138.661 107.086  1.00 22.18           H  
ATOM   3403  HA  LYS A 220     144.854 140.478 106.040  1.00 20.84           H  
ATOM   3404 1HB  LYS A 220     146.713 139.417 104.056  1.00 24.00           H  
ATOM   3405 2HB  LYS A 220     146.428 141.081 104.545  1.00 24.00           H  
ATOM   3406 1HG  LYS A 220     147.945 140.751 106.485  1.00 24.00           H  
ATOM   3407 2HG  LYS A 220     148.265 139.103 105.925  1.00 24.00           H  
ATOM   3408 1HD  LYS A 220     150.039 140.620 105.181  1.00 24.00           H  
ATOM   3409 2HD  LYS A 220     149.139 139.997 103.790  1.00 24.00           H  
ATOM   3410 1HE  LYS A 220     148.608 142.687 105.099  1.00 24.00           H  
ATOM   3411 2HE  LYS A 220     149.630 142.458 103.678  1.00 24.00           H  
ATOM   3412 1HZ  LYS A 220     147.410 143.086 103.075  1.00 24.00           H  
ATOM   3413 2HZ  LYS A 220     147.726 141.564 102.524  1.00 24.00           H  
ATOM   3414 3HZ  LYS A 220     146.770 141.779 103.851  1.00 24.00           H  
ATOM   3415  N   PHE A 221     143.484 138.262 105.668  1.00 30.00           N  
ATOM   3416  CA  PHE A 221     142.560 137.313 105.059  1.00 30.00           C  
ATOM   3417  C   PHE A 221     141.169 137.429 105.670  1.00 30.00           C  
ATOM   3418  O   PHE A 221     141.026 137.666 106.869  1.00 30.00           O  
ATOM   3419  CB  PHE A 221     143.077 135.883 105.223  1.00 20.00           C  
ATOM   3420  CG  PHE A 221     142.384 134.883 104.342  1.00 20.00           C  
ATOM   3421  CD1 PHE A 221     142.557 134.912 102.966  1.00 20.00           C  
ATOM   3422  CD2 PHE A 221     141.557 133.912 104.887  1.00 20.00           C  
ATOM   3423  CE1 PHE A 221     141.919 133.992 102.155  1.00 20.00           C  
ATOM   3424  CE2 PHE A 221     140.920 132.991 104.078  1.00 20.00           C  
ATOM   3425  CZ  PHE A 221     141.101 133.032 102.710  1.00 20.00           C  
ATOM   3426  H   PHE A 221     143.245 138.682 106.555  1.00 36.00           H  
ATOM   3427  HA  PHE A 221     142.485 137.538 103.994  1.00 36.00           H  
ATOM   3428 1HB  PHE A 221     144.143 135.854 104.997  1.00 24.00           H  
ATOM   3429 2HB  PHE A 221     142.953 135.568 106.258  1.00 24.00           H  
ATOM   3430  HD1 PHE A 221     143.205 135.671 102.526  1.00 24.00           H  
ATOM   3431  HD2 PHE A 221     141.414 133.880 105.967  1.00 24.00           H  
ATOM   3432  HE1 PHE A 221     142.064 134.027 101.075  1.00 24.00           H  
ATOM   3433  HE2 PHE A 221     140.273 132.233 104.519  1.00 24.00           H  
ATOM   3434  HZ  PHE A 221     140.598 132.308 102.072  1.00 24.00           H  
ATOM   3435  N   ASP A 222     140.147 137.259 104.838  1.00 22.29           N  
ATOM   3436  CA  ASP A 222     138.767 137.442 105.273  1.00 13.48           C  
ATOM   3437  C   ASP A 222     137.984 136.139 105.181  1.00  0.00           C  
ATOM   3438  O   ASP A 222     137.795 135.592 104.094  1.00 18.65           O  
ATOM   3439  CB  ASP A 222     138.078 138.519 104.432  1.00 20.00           C  
ATOM   3440  CG  ASP A 222     138.714 139.893 104.593  1.00 20.00           C  
ATOM   3441  OD1 ASP A 222     139.616 140.020 105.388  1.00 20.00           O  
ATOM   3442  OD2 ASP A 222     138.292 140.803 103.920  1.00 20.00           O  
ATOM   3443  H   ASP A 222     140.330 136.997 103.880  1.00 26.75           H  
ATOM   3444  HA  ASP A 222     138.773 137.763 106.315  1.00 16.18           H  
ATOM   3445 1HB  ASP A 222     138.115 138.238 103.380  1.00 24.00           H  
ATOM   3446 2HB  ASP A 222     137.027 138.586 104.716  1.00 24.00           H  
ATOM   3447  N   LEU A 223     137.529 135.645 106.328  1.00 30.00           N  
ATOM   3448  CA  LEU A 223     136.478 134.636 106.364  1.00 30.00           C  
ATOM   3449  C   LEU A 223     135.166 135.187 105.820  1.00 30.00           C  
ATOM   3450  O   LEU A 223     134.402 134.470 105.173  1.00 30.00           O  
ATOM   3451  CB  LEU A 223     136.273 134.136 107.800  1.00 20.00           C  
ATOM   3452  CG  LEU A 223     137.038 132.861 108.177  1.00 20.00           C  
ATOM   3453  CD1 LEU A 223     138.446 132.925 107.601  1.00 20.00           C  
ATOM   3454  CD2 LEU A 223     137.072 132.718 109.691  1.00 20.00           C  
ATOM   3455  H   LEU A 223     137.923 135.977 107.197  1.00 36.00           H  
ATOM   3456  HA  LEU A 223     136.783 133.796 105.741  1.00 36.00           H  
ATOM   3457 1HB  LEU A 223     136.579 134.922 108.488  1.00 24.00           H  
ATOM   3458 2HB  LEU A 223     135.211 133.942 107.952  1.00 24.00           H  
ATOM   3459  HG  LEU A 223     136.539 131.995 107.741  1.00 24.00           H  
ATOM   3460 1HD1 LEU A 223     138.990 132.019 107.869  1.00 24.00           H  
ATOM   3461 2HD1 LEU A 223     138.393 133.008 106.516  1.00 24.00           H  
ATOM   3462 3HD1 LEU A 223     138.966 133.793 108.007  1.00 24.00           H  
ATOM   3463 1HD2 LEU A 223     137.616 131.811 109.959  1.00 24.00           H  
ATOM   3464 2HD2 LEU A 223     137.572 133.583 110.127  1.00 24.00           H  
ATOM   3465 3HD2 LEU A 223     136.053 132.656 110.073  1.00 24.00           H  
ATOM   3466  N   ASP A 224     134.912 136.464 106.084  1.00 21.79           N  
ATOM   3467  CA  ASP A 224     133.735 137.137 105.548  1.00 24.47           C  
ATOM   3468  C   ASP A 224     133.786 137.208 104.027  1.00 24.37           C  
ATOM   3469  O   ASP A 224     132.792 136.945 103.350  1.00 17.37           O  
ATOM   3470  CB  ASP A 224     133.614 138.549 106.127  1.00 20.00           C  
ATOM   3471  CG  ASP A 224     134.901 139.033 106.781  1.00 20.00           C  
ATOM   3472  OD1 ASP A 224     135.586 138.228 107.367  1.00 20.00           O  
ATOM   3473  OD2 ASP A 224     135.187 140.203 106.689  1.00 20.00           O  
ATOM   3474  H   ASP A 224     135.549 136.981 106.672  1.00 26.15           H  
ATOM   3475  HA  ASP A 224     132.850 136.567 105.833  1.00 29.36           H  
ATOM   3476 1HB  ASP A 224     133.342 139.246 105.334  1.00 24.00           H  
ATOM   3477 2HB  ASP A 224     132.816 138.571 106.869  1.00 24.00           H  
ATOM   3478  N   ARG A 225     134.950 137.566 103.496  1.00 16.21           N  
ATOM   3479  CA  ARG A 225     135.154 137.603 102.052  1.00 18.56           C  
ATOM   3480  C   ARG A 225     135.089 136.206 101.450  1.00 30.74           C  
ATOM   3481  O   ARG A 225     134.498 136.003 100.389  1.00 22.07           O  
ATOM   3482  CB  ARG A 225     136.498 138.234 101.718  1.00 20.00           C  
ATOM   3483  CG  ARG A 225     136.562 139.741 101.909  1.00 20.00           C  
ATOM   3484  CD  ARG A 225     137.833 140.307 101.390  1.00 20.00           C  
ATOM   3485  NE  ARG A 225     137.708 140.745 100.009  1.00 20.00           N  
ATOM   3486  CZ  ARG A 225     138.747 141.022  99.197  1.00 20.00           C  
ATOM   3487  NH1 ARG A 225     139.978 140.902  99.641  1.00 20.00           N  
ATOM   3488  NH2 ARG A 225     138.527 141.415  97.954  1.00 20.00           N  
ATOM   3489  H   ARG A 225     135.714 137.818 104.107  1.00 19.45           H  
ATOM   3490  HA  ARG A 225     134.365 138.210 101.607  1.00 22.27           H  
ATOM   3491 1HB  ARG A 225     137.273 137.790 102.340  1.00 24.00           H  
ATOM   3492 2HB  ARG A 225     136.751 138.023 100.679  1.00 24.00           H  
ATOM   3493 1HG  ARG A 225     135.735 140.211 101.377  1.00 24.00           H  
ATOM   3494 2HG  ARG A 225     136.490 139.977 102.972  1.00 24.00           H  
ATOM   3495 1HD  ARG A 225     138.123 141.166 101.995  1.00 24.00           H  
ATOM   3496 2HD  ARG A 225     138.615 139.550 101.437  1.00 24.00           H  
ATOM   3497  HE  ARG A 225     136.775 140.850  99.632  1.00 24.00           H  
ATOM   3498 1HH1 ARG A 225     140.146 140.602 100.591  1.00 24.00           H  
ATOM   3499 2HH1 ARG A 225     140.757 141.109  99.032  1.00 24.00           H  
ATOM   3500 1HH2 ARG A 225     137.580 141.507  97.613  1.00 24.00           H  
ATOM   3501 2HH2 ARG A 225     139.305 141.622  97.346  1.00 24.00           H  
ATOM   3502  N   PHE A 226     135.700 135.243 102.133  1.00 16.28           N  
ATOM   3503  CA  PHE A 226     135.887 133.909 101.577  1.00 17.25           C  
ATOM   3504  C   PHE A 226     134.575 133.136 101.547  1.00 20.22           C  
ATOM   3505  O   PHE A 226     133.756 133.248 102.459  1.00 18.19           O  
ATOM   3506  CB  PHE A 226     136.924 133.132 102.389  1.00 20.00           C  
ATOM   3507  CG  PHE A 226     137.028 131.682 102.010  1.00 20.00           C  
ATOM   3508  CD1 PHE A 226     137.042 131.298 100.678  1.00 20.00           C  
ATOM   3509  CD2 PHE A 226     137.111 130.699 102.985  1.00 20.00           C  
ATOM   3510  CE1 PHE A 226     137.138 129.964 100.328  1.00 20.00           C  
ATOM   3511  CE2 PHE A 226     137.207 129.366 102.639  1.00 20.00           C  
ATOM   3512  CZ  PHE A 226     137.221 128.998 101.308  1.00 20.00           C  
ATOM   3513  H   PHE A 226     136.043 135.442 103.062  1.00 19.54           H  
ATOM   3514  HA  PHE A 226     136.249 134.009 100.552  1.00 20.70           H  
ATOM   3515 1HB  PHE A 226     137.904 133.588 102.259  1.00 24.00           H  
ATOM   3516 2HB  PHE A 226     136.675 133.190 103.448  1.00 24.00           H  
ATOM   3517  HD1 PHE A 226     136.978 132.062  99.902  1.00 24.00           H  
ATOM   3518  HD2 PHE A 226     137.100 130.990 104.036  1.00 24.00           H  
ATOM   3519  HE1 PHE A 226     137.148 129.676  99.277  1.00 24.00           H  
ATOM   3520  HE2 PHE A 226     137.273 128.603 103.415  1.00 24.00           H  
ATOM   3521  HZ  PHE A 226     137.295 127.947 101.034  1.00 24.00           H  
ATOM   3522  N   THR A 227     134.381 132.350 100.493  1.00 17.06           N  
ATOM   3523  CA  THR A 227     133.315 131.356 100.464  1.00 15.02           C  
ATOM   3524  C   THR A 227     133.677 130.186  99.558  1.00 21.15           C  
ATOM   3525  O   THR A 227     134.444 130.339  98.608  1.00 16.84           O  
ATOM   3526  CB  THR A 227     131.987 131.980  99.997  1.00 20.00           C  
ATOM   3527  OG1 THR A 227     131.927 133.351 100.414  1.00 20.00           O  
ATOM   3528  CG2 THR A 227     130.806 131.224 100.585  1.00 20.00           C  
ATOM   3529  H   THR A 227     134.987 132.445  99.691  1.00 20.47           H  
ATOM   3530  HA  THR A 227     133.175 130.969 101.474  1.00 18.02           H  
ATOM   3531  HB  THR A 227     131.930 131.943  98.909  1.00 24.00           H  
ATOM   3532  HG1 THR A 227     132.729 133.574 100.892  1.00 24.00           H  
ATOM   3533 1HG2 THR A 227     129.876 131.678 100.244  1.00 24.00           H  
ATOM   3534 2HG2 THR A 227     130.842 130.184 100.261  1.00 24.00           H  
ATOM   3535 3HG2 THR A 227     130.852 131.266 101.672  1.00 24.00           H  
ATOM   3536  N   GLU A 228     133.120 129.018  99.858  1.00 16.54           N  
ATOM   3537  CA  GLU A 228     133.307 127.841  99.018  1.00 14.28           C  
ATOM   3538  C   GLU A 228     131.970 127.262  98.575  1.00 16.57           C  
ATOM   3539  O   GLU A 228     131.076 127.042  99.392  1.00 18.63           O  
ATOM   3540  CB  GLU A 228     134.114 126.776  99.764  1.00 20.00           C  
ATOM   3541  CG  GLU A 228     135.061 125.973  98.883  1.00 20.00           C  
ATOM   3542  CD  GLU A 228     135.870 124.970  99.656  1.00 20.00           C  
ATOM   3543  OE1 GLU A 228     135.678 124.869 100.844  1.00 20.00           O  
ATOM   3544  OE2 GLU A 228     136.682 124.303  99.059  1.00 20.00           O  
ATOM   3545  H   GLU A 228     132.552 128.942 100.690  1.00 19.85           H  
ATOM   3546  HA  GLU A 228     133.861 128.138  98.126  1.00 17.14           H  
ATOM   3547 1HB  GLU A 228     134.706 127.249 100.547  1.00 24.00           H  
ATOM   3548 2HB  GLU A 228     133.432 126.075 100.247  1.00 24.00           H  
ATOM   3549 1HG  GLU A 228     134.479 125.448  98.126  1.00 24.00           H  
ATOM   3550 2HG  GLU A 228     135.734 126.660  98.372  1.00 24.00           H  
ATOM   3551  N   ILE A 229     131.838 127.017  97.275  1.00 17.25           N  
ATOM   3552  CA  ILE A 229     130.612 126.455  96.722  1.00 21.15           C  
ATOM   3553  C   ILE A 229     130.914 125.312  95.762  1.00 18.86           C  
ATOM   3554  O   ILE A 229     131.872 125.372  94.991  1.00 14.87           O  
ATOM   3555  CB  ILE A 229     129.793 127.536  95.993  1.00 20.00           C  
ATOM   3556  CG1 ILE A 229     130.395 127.824  94.615  1.00 20.00           C  
ATOM   3557  CG2 ILE A 229     129.729 128.807  96.825  1.00 20.00           C  
ATOM   3558  CD1 ILE A 229     129.366 128.119  93.548  1.00 20.00           C  
ATOM   3559  H   ILE A 229     132.608 127.225  96.655  1.00 20.70           H  
ATOM   3560  HA  ILE A 229     130.011 126.062  97.541  1.00 25.38           H  
ATOM   3561  HB  ILE A 229     128.780 127.172  95.824  1.00 24.00           H  
ATOM   3562 1HG1 ILE A 229     131.070 128.676  94.684  1.00 24.00           H  
ATOM   3563 2HG1 ILE A 229     130.986 126.967  94.290  1.00 24.00           H  
ATOM   3564 1HG2 ILE A 229     129.147 129.561  96.295  1.00 24.00           H  
ATOM   3565 2HG2 ILE A 229     129.257 128.591  97.783  1.00 24.00           H  
ATOM   3566 3HG2 ILE A 229     130.739 129.182  96.995  1.00 24.00           H  
ATOM   3567 1HD1 ILE A 229     129.869 128.312  92.600  1.00 24.00           H  
ATOM   3568 2HD1 ILE A 229     128.700 127.262  93.438  1.00 24.00           H  
ATOM   3569 3HD1 ILE A 229     128.786 128.995  93.835  1.00 24.00           H  
ATOM   3570  N   MET A 230     130.091 124.270  95.813  1.00 30.00           N  
ATOM   3571  CA  MET A 230     130.380 123.030  95.103  1.00 30.00           C  
ATOM   3572  C   MET A 230     130.193 123.198  93.601  1.00 30.00           C  
ATOM   3573  O   MET A 230     129.463 124.082  93.152  1.00 30.00           O  
ATOM   3574  CB  MET A 230     129.493 121.903  95.628  1.00 20.00           C  
ATOM   3575  CG  MET A 230     130.148 121.026  96.685  1.00 20.00           C  
ATOM   3576  SD  MET A 230     130.881 121.984  98.026  1.00 20.00           S  
ATOM   3577  CE  MET A 230     132.568 121.384  97.989  1.00 20.00           C  
ATOM   3578  H   MET A 230     129.243 124.339  96.357  1.00 36.00           H  
ATOM   3579  HA  MET A 230     131.423 122.766  95.278  1.00 36.00           H  
ATOM   3580 1HB  MET A 230     128.586 122.324  96.059  1.00 24.00           H  
ATOM   3581 2HB  MET A 230     129.193 121.260  94.799  1.00 24.00           H  
ATOM   3582 1HG  MET A 230     129.406 120.351  97.109  1.00 24.00           H  
ATOM   3583 2HG  MET A 230     130.932 120.424  96.224  1.00 24.00           H  
ATOM   3584 1HE  MET A 230     133.149 121.884  98.764  1.00 24.00           H  
ATOM   3585 2HE  MET A 230     132.575 120.307  98.166  1.00 24.00           H  
ATOM   3586 3HE  MET A 230     133.007 121.594  97.013  1.00 24.00           H  
ATOM   3587  N   PRO A 231     130.856 122.346  92.828  1.00 13.27           N  
ATOM   3588  CA  PRO A 231     130.846 122.462  91.374  1.00 15.12           C  
ATOM   3589  C   PRO A 231     129.435 122.320  90.819  1.00 18.55           C  
ATOM   3590  O   PRO A 231     129.140 122.788  89.719  1.00 17.22           O  
ATOM   3591  CB  PRO A 231     131.747 121.305  90.930  1.00 20.00           C  
ATOM   3592  CG  PRO A 231     131.683 120.336  92.061  1.00 20.00           C  
ATOM   3593  CD  PRO A 231     131.807 121.191  93.294  1.00 20.00           C  
ATOM   3594  HA  PRO A 231     131.279 123.432  91.086  1.00 18.14           H  
ATOM   3595 1HB  PRO A 231     131.378 120.883  89.984  1.00 24.00           H  
ATOM   3596 2HB  PRO A 231     132.766 121.674  90.741  1.00 24.00           H  
ATOM   3597 1HG  PRO A 231     130.737 119.776  92.027  1.00 24.00           H  
ATOM   3598 2HG  PRO A 231     132.493 119.598  91.974  1.00 24.00           H  
ATOM   3599 1HD  PRO A 231     131.443 120.630  94.167  1.00 24.00           H  
ATOM   3600 2HD  PRO A 231     132.857 121.486  93.432  1.00 24.00           H  
ATOM   3601  N   GLU A 232     128.565 121.672  91.587  1.00 11.17           N  
ATOM   3602  CA  GLU A 232     127.217 121.365  91.126  1.00 28.33           C  
ATOM   3603  C   GLU A 232     126.469 122.632  90.729  1.00 18.25           C  
ATOM   3604  O   GLU A 232     125.739 122.648  89.738  1.00 18.77           O  
ATOM   3605  CB  GLU A 232     126.438 120.621  92.213  1.00 20.00           C  
ATOM   3606  CG  GLU A 232     126.451 119.105  92.069  1.00 20.00           C  
ATOM   3607  CD  GLU A 232     127.451 118.440  92.974  1.00 20.00           C  
ATOM   3608  OE1 GLU A 232     127.482 118.768  94.136  1.00 20.00           O  
ATOM   3609  OE2 GLU A 232     128.184 117.603  92.503  1.00 20.00           O  
ATOM   3610  H   GLU A 232     128.846 121.385  92.514  1.00 13.40           H  
ATOM   3611  HA  GLU A 232     127.289 120.724  90.247  1.00 34.00           H  
ATOM   3612 1HB  GLU A 232     126.852 120.867  93.191  1.00 24.00           H  
ATOM   3613 2HB  GLU A 232     125.398 120.948  92.205  1.00 24.00           H  
ATOM   3614 1HG  GLU A 232     125.458 118.721  92.299  1.00 24.00           H  
ATOM   3615 2HG  GLU A 232     126.679 118.851  91.035  1.00 24.00           H  
ATOM   3616  N   SER A 233     126.653 123.691  91.510  1.00 19.03           N  
ATOM   3617  CA  SER A 233     126.133 125.005  91.153  1.00 16.73           C  
ATOM   3618  C   SER A 233     126.932 125.624  90.013  1.00 28.12           C  
ATOM   3619  O   SER A 233     126.364 126.083  89.022  1.00 19.28           O  
ATOM   3620  CB  SER A 233     126.162 125.923  92.360  1.00 20.00           C  
ATOM   3621  OG  SER A 233     127.359 126.650  92.409  1.00 20.00           O  
ATOM   3622  H   SER A 233     127.168 123.583  92.372  1.00 22.84           H  
ATOM   3623  HA  SER A 233     125.099 124.890  90.824  1.00 20.08           H  
ATOM   3624 1HB  SER A 233     125.318 126.611  92.314  1.00 24.00           H  
ATOM   3625 2HB  SER A 233     126.054 125.333  93.269  1.00 24.00           H  
ATOM   3626  HG  SER A 233     127.869 126.372  91.644  1.00 24.00           H  
ATOM   3627  N   TRP A 234     128.252 125.634  90.160  1.00 22.74           N  
ATOM   3628  CA  TRP A 234     129.110 126.463  89.323  1.00 20.06           C  
ATOM   3629  C   TRP A 234     129.054 126.019  87.867  1.00 25.12           C  
ATOM   3630  O   TRP A 234     128.901 126.841  86.963  1.00 20.39           O  
ATOM   3631  CB  TRP A 234     130.556 126.408  89.821  1.00 20.00           C  
ATOM   3632  CG  TRP A 234     131.502 127.233  89.002  1.00 20.00           C  
ATOM   3633  CD1 TRP A 234     132.304 126.792  87.992  1.00 20.00           C  
ATOM   3634  CD2 TRP A 234     131.752 128.654  89.121  1.00 20.00           C  
ATOM   3635  NE1 TRP A 234     133.032 127.836  87.477  1.00 20.00           N  
ATOM   3636  CE2 TRP A 234     132.706 128.983  88.155  1.00 20.00           C  
ATOM   3637  CE3 TRP A 234     131.249 129.659  89.957  1.00 20.00           C  
ATOM   3638  CZ2 TRP A 234     133.175 130.278  87.998  1.00 20.00           C  
ATOM   3639  CZ3 TRP A 234     131.718 130.958  89.799  1.00 20.00           C  
ATOM   3640  CH2 TRP A 234     132.656 131.258  88.843  1.00 20.00           C  
ATOM   3641  H   TRP A 234     128.672 125.051  90.871  1.00 27.29           H  
ATOM   3642  HA  TRP A 234     128.760 127.493  89.382  1.00 24.07           H  
ATOM   3643 1HB  TRP A 234     130.599 126.758  90.852  1.00 24.00           H  
ATOM   3644 2HB  TRP A 234     130.905 125.375  89.811  1.00 24.00           H  
ATOM   3645  HD1 TRP A 234     132.358 125.762  87.644  1.00 24.00           H  
ATOM   3646  HE1 TRP A 234     133.701 127.771  86.723  1.00 24.00           H  
ATOM   3647  HE3 TRP A 234     130.502 129.426  90.716  1.00 24.00           H  
ATOM   3648  HZ2 TRP A 234     133.920 130.537  87.245  1.00 24.00           H  
ATOM   3649  HZ3 TRP A 234     131.322 131.734  90.454  1.00 24.00           H  
ATOM   3650  HH2 TRP A 234     133.002 132.287  88.746  1.00 24.00           H  
ATOM   3651  N   TYR A 235     129.177 124.715  87.646  1.00 30.00           N  
ATOM   3652  CA  TYR A 235     129.379 124.181  86.304  1.00 30.00           C  
ATOM   3653  C   TYR A 235     128.071 124.139  85.525  1.00 30.00           C  
ATOM   3654  O   TYR A 235     127.011 123.866  86.087  1.00 30.00           O  
ATOM   3655  CB  TYR A 235     130.001 122.784  86.372  1.00 20.00           C  
ATOM   3656  CG  TYR A 235     131.493 122.791  86.622  1.00 20.00           C  
ATOM   3657  CD1 TYR A 235     132.367 123.112  85.594  1.00 20.00           C  
ATOM   3658  CD2 TYR A 235     131.987 122.477  87.879  1.00 20.00           C  
ATOM   3659  CE1 TYR A 235     133.729 123.118  85.822  1.00 20.00           C  
ATOM   3660  CE2 TYR A 235     133.349 122.483  88.107  1.00 20.00           C  
ATOM   3661  CZ  TYR A 235     134.219 122.802  87.084  1.00 20.00           C  
ATOM   3662  OH  TYR A 235     135.576 122.809  87.311  1.00 20.00           O  
ATOM   3663  H   TYR A 235     129.129 124.077  88.427  1.00 36.00           H  
ATOM   3664  HA  TYR A 235     130.063 124.840  85.769  1.00 36.00           H  
ATOM   3665 1HB  TYR A 235     129.525 122.212  87.170  1.00 24.00           H  
ATOM   3666 2HB  TYR A 235     129.815 122.257  85.437  1.00 24.00           H  
ATOM   3667  HD1 TYR A 235     131.978 123.359  84.605  1.00 24.00           H  
ATOM   3668  HD2 TYR A 235     131.300 122.224  88.687  1.00 24.00           H  
ATOM   3669  HE1 TYR A 235     134.416 123.370  85.014  1.00 24.00           H  
ATOM   3670  HE2 TYR A 235     133.738 122.235  89.095  1.00 24.00           H  
ATOM   3671  HH  TYR A 235     135.747 122.573  88.226  1.00 24.00           H  
ATOM   3672  N   ASP A 236     128.153 124.412  84.227  1.00  1.00           N  
ATOM   3673  CA  ASP A 236     126.967 124.484  83.383  1.00  1.00           C  
ATOM   3674  C   ASP A 236     126.274 123.131  83.288  1.00  1.00           C  
ATOM   3675  O   ASP A 236     125.048 123.045  83.349  1.00  1.00           O  
ATOM   3676  CB  ASP A 236     127.335 124.975  81.980  1.00 20.00           C  
ATOM   3677  CG  ASP A 236     126.625 126.268  81.600  1.00 20.00           C  
ATOM   3678  OD1 ASP A 236     126.706 127.210  82.351  1.00 20.00           O  
ATOM   3679  OD2 ASP A 236     126.010 126.300  80.561  1.00 20.00           O  
ATOM   3680  H   ASP A 236     129.061 124.572  83.814  1.00  1.20           H  
ATOM   3681  HA  ASP A 236     126.269 125.194  83.828  1.00  1.20           H  
ATOM   3682 1HB  ASP A 236     128.411 125.138  81.923  1.00 24.00           H  
ATOM   3683 2HB  ASP A 236     127.080 124.208  81.248  1.00 24.00           H  
ATOM   3684  N   ASP A 237     127.067 122.075  83.139  1.00  1.00           N  
ATOM   3685  CA  ASP A 237     126.549 120.782  82.711  1.00  1.00           C  
ATOM   3686  C   ASP A 237     126.355 119.845  83.896  1.00  1.00           C  
ATOM   3687  O   ASP A 237     127.186 119.797  84.803  1.00  1.00           O  
ATOM   3688  CB  ASP A 237     127.491 120.137  81.692  1.00 20.00           C  
ATOM   3689  CG  ASP A 237     127.474 120.839  80.341  1.00 20.00           C  
ATOM   3690  OD1 ASP A 237     126.573 121.609  80.105  1.00 20.00           O  
ATOM   3691  OD2 ASP A 237     128.362 120.599  79.558  1.00 20.00           O  
ATOM   3692  H   ASP A 237     128.055 122.171  83.328  1.00  1.20           H  
ATOM   3693  HA  ASP A 237     125.579 120.938  82.238  1.00  1.20           H  
ATOM   3694 1HB  ASP A 237     128.511 120.151  82.079  1.00 24.00           H  
ATOM   3695 2HB  ASP A 237     127.211 119.093  81.546  1.00 24.00           H  
ATOM   3696  N   PRO A 238     125.254 119.102  83.883  1.00 18.46           N  
ATOM   3697  CA  PRO A 238     124.995 118.099  84.909  1.00 24.62           C  
ATOM   3698  C   PRO A 238     126.051 117.002  84.886  1.00 21.34           C  
ATOM   3699  O   PRO A 238     126.515 116.551  85.934  1.00 24.13           O  
ATOM   3700  CB  PRO A 238     123.613 117.561  84.524  1.00 20.00           C  
ATOM   3701  CG  PRO A 238     123.564 117.710  83.041  1.00 20.00           C  
ATOM   3702  CD  PRO A 238     124.084 119.099  82.786  1.00 20.00           C  
ATOM   3703  HA  PRO A 238     124.966 118.588  85.894  1.00 29.54           H  
ATOM   3704 1HB  PRO A 238     123.511 116.516  84.851  1.00 24.00           H  
ATOM   3705 2HB  PRO A 238     122.828 118.137  85.037  1.00 24.00           H  
ATOM   3706 1HG  PRO A 238     124.177 116.933  82.561  1.00 24.00           H  
ATOM   3707 2HG  PRO A 238     122.534 117.570  82.680  1.00 24.00           H  
ATOM   3708 1HD  PRO A 238     124.406 119.184  81.738  1.00 24.00           H  
ATOM   3709 2HD  PRO A 238     123.297 119.833  83.012  1.00 24.00           H  
ATOM   3710  N   GLU A 239     126.428 116.575  83.686  1.00 20.48           N  
ATOM   3711  CA  GLU A 239     127.474 115.573  83.522  1.00 18.79           C  
ATOM   3712  C   GLU A 239     128.812 116.084  84.041  1.00 14.66           C  
ATOM   3713  O   GLU A 239     129.578 115.338  84.650  1.00 19.48           O  
ATOM   3714  CB  GLU A 239     127.606 115.175  82.050  1.00 20.00           C  
ATOM   3715  CG  GLU A 239     128.589 116.023  81.255  1.00 20.00           C  
ATOM   3716  CD  GLU A 239     129.795 115.248  80.800  1.00 20.00           C  
ATOM   3717  OE1 GLU A 239     129.689 114.054  80.652  1.00 20.00           O  
ATOM   3718  OE2 GLU A 239     130.823 115.852  80.600  1.00 20.00           O  
ATOM   3719  H   GLU A 239     125.978 116.955  82.865  1.00 24.58           H  
ATOM   3720  HA  GLU A 239     127.201 114.690  84.100  1.00 22.55           H  
ATOM   3721 1HB  GLU A 239     127.929 114.136  81.982  1.00 24.00           H  
ATOM   3722 2HB  GLU A 239     126.633 115.248  81.565  1.00 24.00           H  
ATOM   3723 1HG  GLU A 239     128.080 116.426  80.380  1.00 24.00           H  
ATOM   3724 2HG  GLU A 239     128.912 116.860  81.872  1.00 24.00           H  
ATOM   3725  N   ILE A 240     129.087 117.361  83.797  1.00 20.01           N  
ATOM   3726  CA  ILE A 240     130.380 117.944  84.136  1.00 22.56           C  
ATOM   3727  C   ILE A 240     130.453 118.302  85.615  1.00 18.50           C  
ATOM   3728  O   ILE A 240     131.480 118.099  86.262  1.00 20.05           O  
ATOM   3729  CB  ILE A 240     130.654 119.200  83.289  1.00 20.00           C  
ATOM   3730  CG1 ILE A 240     132.122 119.619  83.414  1.00 20.00           C  
ATOM   3731  CG2 ILE A 240     129.736 120.337  83.710  1.00 20.00           C  
ATOM   3732  CD1 ILE A 240     132.412 120.998  82.868  1.00 20.00           C  
ATOM   3733  H   ILE A 240     128.383 117.942  83.366  1.00 24.01           H  
ATOM   3734  HA  ILE A 240     131.157 117.210  83.925  1.00 27.07           H  
ATOM   3735  HB  ILE A 240     130.480 118.976  82.237  1.00 24.00           H  
ATOM   3736 1HG1 ILE A 240     132.418 119.597  84.462  1.00 24.00           H  
ATOM   3737 2HG1 ILE A 240     132.751 118.904  82.883  1.00 24.00           H  
ATOM   3738 1HG2 ILE A 240     129.944 121.217  83.102  1.00 24.00           H  
ATOM   3739 2HG2 ILE A 240     128.698 120.037  83.571  1.00 24.00           H  
ATOM   3740 3HG2 ILE A 240     129.907 120.573  84.761  1.00 24.00           H  
ATOM   3741 1HD1 ILE A 240     133.472 121.223  82.992  1.00 24.00           H  
ATOM   3742 2HD1 ILE A 240     132.155 121.032  81.809  1.00 24.00           H  
ATOM   3743 3HD1 ILE A 240     131.820 121.735  83.409  1.00 24.00           H  
ATOM   3744  N   ALA A 241     129.357 118.835  86.144  1.00 21.39           N  
ATOM   3745  CA  ALA A 241     129.281 119.186  87.557  1.00 23.27           C  
ATOM   3746  C   ALA A 241     129.388 117.948  88.438  1.00 15.82           C  
ATOM   3747  O   ALA A 241     130.079 117.957  89.457  1.00 18.27           O  
ATOM   3748  CB  ALA A 241     127.987 119.932  87.849  1.00 20.00           C  
ATOM   3749  H   ALA A 241     128.556 119.002  85.551  1.00 25.67           H  
ATOM   3750  HA  ALA A 241     130.124 119.836  87.790  1.00 27.92           H  
ATOM   3751 1HB  ALA A 241     127.945 120.187  88.908  1.00 24.00           H  
ATOM   3752 2HB  ALA A 241     127.952 120.845  87.254  1.00 24.00           H  
ATOM   3753 3HB  ALA A 241     127.137 119.301  87.594  1.00 24.00           H  
ATOM   3754  N   LYS A 242     128.700 116.883  88.040  1.00 22.12           N  
ATOM   3755  CA  LYS A 242     128.819 115.597  88.716  1.00 13.57           C  
ATOM   3756  C   LYS A 242     130.229 115.034  88.584  1.00 16.42           C  
ATOM   3757  O   LYS A 242     130.779 114.483  89.537  1.00 22.18           O  
ATOM   3758  CB  LYS A 242     127.801 114.601  88.157  1.00 20.00           C  
ATOM   3759  CG  LYS A 242     128.144 113.140  88.414  1.00 20.00           C  
ATOM   3760  CD  LYS A 242     127.742 112.717  89.819  1.00 20.00           C  
ATOM   3761  CE  LYS A 242     126.289 112.268  89.869  1.00 20.00           C  
ATOM   3762  NZ  LYS A 242     125.945 111.641  91.174  1.00 20.00           N  
ATOM   3763  H   LYS A 242     128.078 116.967  87.248  1.00 26.54           H  
ATOM   3764  HA  LYS A 242     128.617 115.744  89.777  1.00 16.28           H  
ATOM   3765 1HB  LYS A 242     126.822 114.798  88.596  1.00 24.00           H  
ATOM   3766 2HB  LYS A 242     127.711 114.739  87.080  1.00 24.00           H  
ATOM   3767 1HG  LYS A 242     127.623 112.511  87.692  1.00 24.00           H  
ATOM   3768 2HG  LYS A 242     129.216 112.991  88.292  1.00 24.00           H  
ATOM   3769 1HD  LYS A 242     128.379 111.895  90.148  1.00 24.00           H  
ATOM   3770 2HD  LYS A 242     127.877 113.554  90.504  1.00 24.00           H  
ATOM   3771 1HE  LYS A 242     125.638 113.126  89.709  1.00 24.00           H  
ATOM   3772 2HE  LYS A 242     126.104 111.546  89.073  1.00 24.00           H  
ATOM   3773 1HZ  LYS A 242     124.975 111.357  91.166  1.00 24.00           H  
ATOM   3774 2HZ  LYS A 242     126.531 110.831  91.324  1.00 24.00           H  
ATOM   3775 3HZ  LYS A 242     126.094 112.307  91.918  1.00 24.00           H  
ATOM   3776  N   ARG A 243     130.808 115.176  87.397  1.00 18.31           N  
ATOM   3777  CA  ARG A 243     132.140 114.647  87.126  1.00 18.06           C  
ATOM   3778  C   ARG A 243     133.194 115.352  87.970  1.00 27.95           C  
ATOM   3779  O   ARG A 243     134.130 114.723  88.464  1.00 22.02           O  
ATOM   3780  CB  ARG A 243     132.487 114.800  85.653  1.00 20.00           C  
ATOM   3781  CG  ARG A 243     131.656 113.947  84.708  1.00 20.00           C  
ATOM   3782  CD  ARG A 243     132.038 114.168  83.289  1.00 20.00           C  
ATOM   3783  NE  ARG A 243     133.427 113.817  83.041  1.00 20.00           N  
ATOM   3784  CZ  ARG A 243     134.064 112.770  83.601  1.00 20.00           C  
ATOM   3785  NH1 ARG A 243     133.424 111.983  84.438  1.00 20.00           N  
ATOM   3786  NH2 ARG A 243     135.331 112.534  83.310  1.00 20.00           N  
ATOM   3787  H   ARG A 243     130.314 115.663  86.663  1.00 21.97           H  
ATOM   3788  HA  ARG A 243     132.148 113.586  87.377  1.00 21.67           H  
ATOM   3789 1HB  ARG A 243     132.361 115.840  85.356  1.00 24.00           H  
ATOM   3790 2HB  ARG A 243     133.534 114.540  85.497  1.00 24.00           H  
ATOM   3791 1HG  ARG A 243     131.804 112.893  84.943  1.00 24.00           H  
ATOM   3792 2HG  ARG A 243     130.601 114.200  84.822  1.00 24.00           H  
ATOM   3793 1HD  ARG A 243     131.410 113.554  82.644  1.00 24.00           H  
ATOM   3794 2HD  ARG A 243     131.901 115.218  83.035  1.00 24.00           H  
ATOM   3795  HE  ARG A 243     133.952 114.399  82.402  1.00 24.00           H  
ATOM   3796 1HH1 ARG A 243     132.455 112.163  84.661  1.00 24.00           H  
ATOM   3797 2HH1 ARG A 243     133.901 111.199  84.858  1.00 24.00           H  
ATOM   3798 1HH2 ARG A 243     135.823 113.140  82.667  1.00 24.00           H  
ATOM   3799 2HH2 ARG A 243     135.808 111.750  83.730  1.00 24.00           H  
ATOM   3800  N   ALA A 244     133.038 116.661  88.131  1.00 23.83           N  
ATOM   3801  CA  ALA A 244     134.048 117.478  88.793  1.00 14.92           C  
ATOM   3802  C   ALA A 244     134.285 117.009  90.223  1.00 17.31           C  
ATOM   3803  O   ALA A 244     133.338 116.762  90.970  1.00 17.71           O  
ATOM   3804  CB  ALA A 244     133.637 118.943  88.778  1.00 20.00           C  
ATOM   3805  H   ALA A 244     132.197 117.102  87.785  1.00 28.60           H  
ATOM   3806  HA  ALA A 244     134.984 117.368  88.246  1.00 17.90           H  
ATOM   3807 1HB  ALA A 244     134.401 119.540  89.277  1.00 24.00           H  
ATOM   3808 2HB  ALA A 244     133.528 119.280  87.748  1.00 24.00           H  
ATOM   3809 3HB  ALA A 244     132.689 119.060  89.300  1.00 24.00           H  
ATOM   3810  N   CYS A 245     135.554 116.887  90.597  1.00 17.97           N  
ATOM   3811  CA  CYS A 245     135.919 116.351  91.903  1.00 17.49           C  
ATOM   3812  C   CYS A 245     136.331 117.463  92.859  1.00 18.52           C  
ATOM   3813  O   CYS A 245     136.735 117.202  93.993  1.00 19.95           O  
ATOM   3814  CB  CYS A 245     137.065 115.348  91.772  1.00 20.00           C  
ATOM   3815  SG  CYS A 245     138.664 115.974  92.339  1.00 20.00           S  
ATOM   3816  H   CYS A 245     136.284 117.173  89.961  1.00 21.56           H  
ATOM   3817  HA  CYS A 245     135.053 115.837  92.320  1.00 20.99           H  
ATOM   3818 1HB  CYS A 245     136.831 114.451  92.345  1.00 24.00           H  
ATOM   3819 2HB  CYS A 245     137.170 115.051  90.728  1.00 24.00           H  
ATOM   3820  HG  CYS A 245     139.350 114.867  92.073  1.00 24.00           H  
ATOM   3821  N   SER A 246     136.228 118.704  92.395  1.00 18.34           N  
ATOM   3822  CA  SER A 246     136.780 119.842  93.121  1.00 18.16           C  
ATOM   3823  C   SER A 246     135.699 120.863  93.450  1.00 18.86           C  
ATOM   3824  O   SER A 246     134.960 121.304  92.570  1.00 18.97           O  
ATOM   3825  CB  SER A 246     137.877 120.498  92.305  1.00 20.00           C  
ATOM   3826  OG  SER A 246     137.450 120.741  90.993  1.00 20.00           O  
ATOM   3827  H   SER A 246     135.754 118.863  91.517  1.00 22.01           H  
ATOM   3828  HA  SER A 246     137.207 119.481  94.057  1.00 21.79           H  
ATOM   3829 1HB  SER A 246     138.167 121.437  92.775  1.00 24.00           H  
ATOM   3830 2HB  SER A 246     138.755 119.854  92.291  1.00 24.00           H  
ATOM   3831  HG  SER A 246     136.546 120.420  90.945  1.00 24.00           H  
ATOM   3832  N   THR A 247     135.612 121.235  94.723  1.00 19.67           N  
ATOM   3833  CA  THR A 247     134.829 122.396  95.129  1.00 19.32           C  
ATOM   3834  C   THR A 247     135.459 123.688  94.626  1.00 20.91           C  
ATOM   3835  O   THR A 247     136.679 123.787  94.499  1.00 21.44           O  
ATOM   3836  CB  THR A 247     134.680 122.455  96.661  1.00 20.00           C  
ATOM   3837  OG1 THR A 247     135.768 123.202  97.221  1.00 20.00           O  
ATOM   3838  CG2 THR A 247     134.677 121.053  97.251  1.00 20.00           C  
ATOM   3839  H   THR A 247     136.100 120.699  95.426  1.00 23.60           H  
ATOM   3840  HA  THR A 247     133.834 122.313  94.691  1.00 23.18           H  
ATOM   3841  HB  THR A 247     133.745 122.953  96.917  1.00 24.00           H  
ATOM   3842  HG1 THR A 247     136.347 123.500  96.515  1.00 24.00           H  
ATOM   3843 1HG2 THR A 247     134.570 121.115  98.334  1.00 24.00           H  
ATOM   3844 2HG2 THR A 247     133.844 120.486  96.836  1.00 24.00           H  
ATOM   3845 3HG2 THR A 247     135.613 120.553  97.007  1.00 24.00           H  
ATOM   3846  N   ILE A 248     134.619 124.677  94.341  1.00 19.97           N  
ATOM   3847  CA  ILE A 248     135.095 125.987  93.911  1.00 20.43           C  
ATOM   3848  C   ILE A 248     135.094 126.979  95.067  1.00 21.26           C  
ATOM   3849  O   ILE A 248     134.078 127.167  95.736  1.00 21.48           O  
ATOM   3850  CB  ILE A 248     134.231 126.536  92.762  1.00 20.00           C  
ATOM   3851  CG1 ILE A 248     133.654 125.386  91.932  1.00 20.00           C  
ATOM   3852  CG2 ILE A 248     135.046 127.473  91.884  1.00 20.00           C  
ATOM   3853  CD1 ILE A 248     134.656 124.740  91.003  1.00 20.00           C  
ATOM   3854  H   ILE A 248     133.625 124.518  94.424  1.00 23.96           H  
ATOM   3855  HA  ILE A 248     136.118 125.882  93.553  1.00 24.52           H  
ATOM   3856  HB  ILE A 248     133.383 127.083  93.173  1.00 24.00           H  
ATOM   3857 1HG1 ILE A 248     133.261 124.618  92.597  1.00 24.00           H  
ATOM   3858 2HG1 ILE A 248     132.821 125.753  91.331  1.00 24.00           H  
ATOM   3859 1HG2 ILE A 248     134.420 127.852  91.076  1.00 24.00           H  
ATOM   3860 2HG2 ILE A 248     135.409 128.308  92.483  1.00 24.00           H  
ATOM   3861 3HG2 ILE A 248     135.893 126.933  91.463  1.00 24.00           H  
ATOM   3862 1HD1 ILE A 248     134.173 123.935  90.449  1.00 24.00           H  
ATOM   3863 2HD1 ILE A 248     135.037 125.485  90.303  1.00 24.00           H  
ATOM   3864 3HD1 ILE A 248     135.482 124.334  91.585  1.00 24.00           H  
ATOM   3865  N   PRO A 249     136.239 127.613  95.297  1.00 21.73           N  
ATOM   3866  CA  PRO A 249     136.384 128.560  96.396  1.00 21.79           C  
ATOM   3867  C   PRO A 249     136.269 129.997  95.904  1.00 22.96           C  
ATOM   3868  O   PRO A 249     137.084 130.456  95.105  1.00 23.36           O  
ATOM   3869  CB  PRO A 249     137.787 128.256  96.930  1.00 20.00           C  
ATOM   3870  CG  PRO A 249     138.590 127.972  95.707  1.00 20.00           C  
ATOM   3871  CD  PRO A 249     137.567 127.612  94.663  1.00 20.00           C  
ATOM   3872  HA  PRO A 249     135.619 128.349  97.158  1.00 26.15           H  
ATOM   3873 1HB  PRO A 249     138.167 129.117  97.500  1.00 24.00           H  
ATOM   3874 2HB  PRO A 249     137.750 127.403  97.624  1.00 24.00           H  
ATOM   3875 1HG  PRO A 249     139.186 128.854  95.430  1.00 24.00           H  
ATOM   3876 2HG  PRO A 249     139.302 127.156  95.901  1.00 24.00           H  
ATOM   3877 1HD  PRO A 249     137.584 128.363  93.859  1.00 24.00           H  
ATOM   3878 2HD  PRO A 249     137.787 126.611  94.263  1.00 24.00           H  
ATOM   3879  N   LEU A 250     135.251 130.702  96.386  1.00 22.32           N  
ATOM   3880  CA  LEU A 250     134.880 131.995  95.823  1.00 23.36           C  
ATOM   3881  C   LEU A 250     135.306 133.136  96.738  1.00 23.88           C  
ATOM   3882  O   LEU A 250     134.989 133.143  97.927  1.00 24.20           O  
ATOM   3883  CB  LEU A 250     133.366 132.056  95.590  1.00 20.00           C  
ATOM   3884  CG  LEU A 250     132.912 131.921  94.131  1.00 20.00           C  
ATOM   3885  CD1 LEU A 250     133.500 130.651  93.531  1.00 20.00           C  
ATOM   3886  CD2 LEU A 250     131.391 131.901  94.071  1.00 20.00           C  
ATOM   3887  H   LEU A 250     134.721 130.333  97.163  1.00 26.78           H  
ATOM   3888  HA  LEU A 250     135.388 132.114  94.867  1.00 28.03           H  
ATOM   3889 1HB  LEU A 250     132.894 131.257  96.158  1.00 24.00           H  
ATOM   3890 2HB  LEU A 250     132.994 133.010  95.966  1.00 24.00           H  
ATOM   3891  HG  LEU A 250     133.286 132.767  93.553  1.00 24.00           H  
ATOM   3892 1HD1 LEU A 250     133.177 130.556  92.494  1.00 24.00           H  
ATOM   3893 2HD1 LEU A 250     134.588 130.701  93.568  1.00 24.00           H  
ATOM   3894 3HD1 LEU A 250     133.155 129.788  94.099  1.00 24.00           H  
ATOM   3895 1HD2 LEU A 250     131.069 131.806  93.034  1.00 24.00           H  
ATOM   3896 2HD2 LEU A 250     131.016 131.055  94.647  1.00 24.00           H  
ATOM   3897 3HD2 LEU A 250     130.999 132.828  94.490  1.00 24.00           H  
ATOM   3898  N   TYR A 251     136.026 134.101  96.176  1.00 23.76           N  
ATOM   3899  CA  TYR A 251     136.358 135.326  96.893  1.00 24.80           C  
ATOM   3900  C   TYR A 251     135.408 136.458  96.521  1.00 25.68           C  
ATOM   3901  O   TYR A 251     135.386 136.911  95.376  1.00 27.43           O  
ATOM   3902  CB  TYR A 251     137.806 135.735  96.612  1.00 20.00           C  
ATOM   3903  CG  TYR A 251     138.535 136.271  97.824  1.00 20.00           C  
ATOM   3904  CD1 TYR A 251     138.476 135.586  99.029  1.00 20.00           C  
ATOM   3905  CD2 TYR A 251     139.262 137.449  97.731  1.00 20.00           C  
ATOM   3906  CE1 TYR A 251     139.141 136.076 100.136  1.00 20.00           C  
ATOM   3907  CE2 TYR A 251     139.928 137.938  98.838  1.00 20.00           C  
ATOM   3908  CZ  TYR A 251     139.869 137.257 100.037  1.00 20.00           C  
ATOM   3909  OH  TYR A 251     140.532 137.744 101.139  1.00 20.00           O  
ATOM   3910  H   TYR A 251     136.351 133.983  95.227  1.00 28.51           H  
ATOM   3911  HA  TYR A 251     136.249 135.142  97.962  1.00 29.76           H  
ATOM   3912 1HB  TYR A 251     138.360 134.875  96.235  1.00 24.00           H  
ATOM   3913 2HB  TYR A 251     137.824 136.501  95.838  1.00 24.00           H  
ATOM   3914  HD1 TYR A 251     137.904 134.661  99.102  1.00 24.00           H  
ATOM   3915  HD2 TYR A 251     139.308 137.988  96.785  1.00 24.00           H  
ATOM   3916  HE1 TYR A 251     139.095 135.537 101.082  1.00 24.00           H  
ATOM   3917  HE2 TYR A 251     140.499 138.864  98.765  1.00 24.00           H  
ATOM   3918  HH  TYR A 251     140.982 138.560 100.906  1.00 24.00           H  
ATOM   3919  N   ASP A 252     134.625 136.910  97.494  1.00 23.53           N  
ATOM   3920  CA  ASP A 252     133.653 137.972  97.263  1.00 23.70           C  
ATOM   3921  C   ASP A 252     132.732 137.634  96.098  1.00 23.53           C  
ATOM   3922  O   ASP A 252     132.379 138.503  95.301  1.00 24.15           O  
ATOM   3923  CB  ASP A 252     134.364 139.300  96.991  1.00 20.00           C  
ATOM   3924  CG  ASP A 252     135.222 139.763  98.160  1.00 20.00           C  
ATOM   3925  OD1 ASP A 252     134.696 140.399  99.043  1.00 20.00           O  
ATOM   3926  OD2 ASP A 252     136.396 139.477  98.160  1.00 20.00           O  
ATOM   3927  H   ASP A 252     134.704 136.507  98.416  1.00 28.24           H  
ATOM   3928  HA  ASP A 252     133.042 138.082  98.160  1.00 28.44           H  
ATOM   3929 1HB  ASP A 252     134.999 139.198  96.111  1.00 24.00           H  
ATOM   3930 2HB  ASP A 252     133.624 140.071  96.774  1.00 24.00           H  
ATOM   3931  N   GLY A 253     132.346 136.366  96.004  1.00 23.67           N  
ATOM   3932  CA  GLY A 253     131.406 135.925  94.981  1.00 24.74           C  
ATOM   3933  C   GLY A 253     132.041 135.958  93.597  1.00 23.64           C  
ATOM   3934  O   GLY A 253     131.351 135.852  92.584  1.00 24.39           O  
ATOM   3935  H   GLY A 253     132.714 135.690  96.658  1.00 28.40           H  
ATOM   3936 1HA  GLY A 253     131.070 134.913  95.208  1.00 29.69           H  
ATOM   3937 2HA  GLY A 253     130.525 136.566  94.996  1.00 29.69           H  
ATOM   3938  N   ARG A 254     133.361 136.104  93.562  1.00 24.01           N  
ATOM   3939  CA  ARG A 254     134.089 136.188  92.301  1.00 25.01           C  
ATOM   3940  C   ARG A 254     135.138 135.089  92.196  1.00 24.86           C  
ATOM   3941  O   ARG A 254     135.916 134.869  93.125  1.00 21.54           O  
ATOM   3942  CB  ARG A 254     134.764 137.544  92.162  1.00 20.00           C  
ATOM   3943  CG  ARG A 254     134.163 138.453  91.101  1.00 20.00           C  
ATOM   3944  CD  ARG A 254     134.441 139.884  91.382  1.00 20.00           C  
ATOM   3945  NE  ARG A 254     134.911 140.588  90.200  1.00 20.00           N  
ATOM   3946  CZ  ARG A 254     135.821 140.103  89.332  1.00 20.00           C  
ATOM   3947  NH1 ARG A 254     136.347 138.915  89.528  1.00 20.00           N  
ATOM   3948  NH2 ARG A 254     136.183 140.823  88.284  1.00 20.00           N  
ATOM   3949  H   ARG A 254     133.874 136.159  94.430  1.00 28.81           H  
ATOM   3950  HA  ARG A 254     133.378 136.068  91.483  1.00 30.01           H  
ATOM   3951 1HB  ARG A 254     134.718 138.073  93.113  1.00 24.00           H  
ATOM   3952 2HB  ARG A 254     135.817 137.403  91.917  1.00 24.00           H  
ATOM   3953 1HG  ARG A 254     134.588 138.206  90.127  1.00 24.00           H  
ATOM   3954 2HG  ARG A 254     133.082 138.312  91.072  1.00 24.00           H  
ATOM   3955 1HD  ARG A 254     133.529 140.370  91.728  1.00 24.00           H  
ATOM   3956 2HD  ARG A 254     135.208 139.962  92.152  1.00 24.00           H  
ATOM   3957  HE  ARG A 254     134.528 141.506  90.016  1.00 24.00           H  
ATOM   3958 1HH1 ARG A 254     136.070 138.365  90.329  1.00 24.00           H  
ATOM   3959 2HH1 ARG A 254     137.029 138.552  88.877  1.00 24.00           H  
ATOM   3960 1HH2 ARG A 254     135.778 141.737  88.134  1.00 24.00           H  
ATOM   3961 2HH2 ARG A 254     136.864 140.460  87.634  1.00 24.00           H  
ATOM   3962  N   ASN A 255     135.154 134.399  91.060  1.00 25.18           N  
ATOM   3963  CA  ASN A 255     136.184 133.406  90.781  1.00 25.28           C  
ATOM   3964  C   ASN A 255     137.569 134.042  90.753  1.00 23.86           C  
ATOM   3965  O   ASN A 255     137.765 135.098  90.153  1.00 22.77           O  
ATOM   3966  CB  ASN A 255     135.898 132.693  89.473  1.00 20.00           C  
ATOM   3967  CG  ASN A 255     135.498 133.638  88.374  1.00 20.00           C  
ATOM   3968  OD1 ASN A 255     135.073 133.211  87.295  1.00 20.00           O  
ATOM   3969  ND2 ASN A 255     135.624 134.915  88.629  1.00 20.00           N  
ATOM   3970  H   ASN A 255     134.434 134.568  90.372  1.00 30.22           H  
ATOM   3971  HA  ASN A 255     136.183 132.670  91.587  1.00 30.34           H  
ATOM   3972 1HB  ASN A 255     136.784 132.141  89.157  1.00 24.00           H  
ATOM   3973 2HB  ASN A 255     135.097 131.967  89.622  1.00 24.00           H  
ATOM   3974 1HD2 ASN A 255     135.373 135.591  87.935  1.00 24.00           H  
ATOM   3975 2HD2 ASN A 255     135.972 135.216  89.516  1.00 24.00           H  
ATOM   3976  N   VAL A 256     138.526 133.391  91.406  1.00 24.31           N  
ATOM   3977  CA  VAL A 256     139.802 134.022  91.722  1.00 24.89           C  
ATOM   3978  C   VAL A 256     140.970 133.187  91.211  1.00 25.15           C  
ATOM   3979  O   VAL A 256     141.012 131.973  91.412  1.00 26.17           O  
ATOM   3980  CB  VAL A 256     139.941 134.216  93.243  1.00 20.00           C  
ATOM   3981  CG1 VAL A 256     139.947 132.870  93.953  1.00 20.00           C  
ATOM   3982  CG2 VAL A 256     141.210 134.995  93.552  1.00 20.00           C  
ATOM   3983  H   VAL A 256     138.365 132.436  91.692  1.00 29.17           H  
ATOM   3984  HA  VAL A 256     139.834 134.999  91.240  1.00 29.87           H  
ATOM   3985  HB  VAL A 256     139.076 134.768  93.610  1.00 24.00           H  
ATOM   3986 1HG1 VAL A 256     140.045 133.026  95.028  1.00 24.00           H  
ATOM   3987 2HG1 VAL A 256     139.014 132.346  93.747  1.00 24.00           H  
ATOM   3988 3HG1 VAL A 256     140.787 132.274  93.596  1.00 24.00           H  
ATOM   3989 1HG2 VAL A 256     141.301 135.129  94.630  1.00 24.00           H  
ATOM   3990 2HG2 VAL A 256     142.075 134.444  93.180  1.00 24.00           H  
ATOM   3991 3HG2 VAL A 256     141.165 135.970  93.068  1.00 24.00           H  
ATOM   3992  N   GLU A 257     141.916 133.845  90.549  1.00 22.06           N  
ATOM   3993  CA  GLU A 257     143.170 133.206  90.170  1.00 21.55           C  
ATOM   3994  C   GLU A 257     144.308 133.641  91.084  1.00 22.11           C  
ATOM   3995  O   GLU A 257     144.697 134.809  91.096  1.00 20.99           O  
ATOM   3996  CB  GLU A 257     143.518 133.535  88.716  1.00 20.00           C  
ATOM   3997  CG  GLU A 257     144.778 132.853  88.201  1.00 20.00           C  
ATOM   3998  CD  GLU A 257     146.038 133.549  88.635  1.00 20.00           C  
ATOM   3999  OE1 GLU A 257     145.982 134.725  88.905  1.00 20.00           O  
ATOM   4000  OE2 GLU A 257     147.058 132.904  88.697  1.00 20.00           O  
ATOM   4001  H   GLU A 257     141.762 134.812  90.303  1.00 26.47           H  
ATOM   4002  HA  GLU A 257     143.052 132.127  90.265  1.00 25.86           H  
ATOM   4003 1HB  GLU A 257     142.691 133.242  88.069  1.00 24.00           H  
ATOM   4004 2HB  GLU A 257     143.652 134.611  88.608  1.00 24.00           H  
ATOM   4005 1HG  GLU A 257     144.799 131.827  88.567  1.00 24.00           H  
ATOM   4006 2HG  GLU A 257     144.742 132.821  87.113  1.00 24.00           H  
ATOM   4007  N   VAL A 258     144.839 132.694  91.851  1.00 16.61           N  
ATOM   4008  CA  VAL A 258     145.905 132.986  92.801  1.00 22.51           C  
ATOM   4009  C   VAL A 258     147.180 132.230  92.449  1.00 19.97           C  
ATOM   4010  O   VAL A 258     147.184 131.001  92.379  1.00 23.71           O  
ATOM   4011  CB  VAL A 258     145.466 132.610  94.229  1.00 20.00           C  
ATOM   4012  CG1 VAL A 258     144.290 133.469  94.668  1.00 20.00           C  
ATOM   4013  CG2 VAL A 258     145.107 131.133  94.288  1.00 20.00           C  
ATOM   4014  H   VAL A 258     144.495 131.748  91.773  1.00 19.93           H  
ATOM   4015  HA  VAL A 258     146.114 134.056  92.770  1.00 27.01           H  
ATOM   4016  HB  VAL A 258     146.287 132.812  94.917  1.00 24.00           H  
ATOM   4017 1HG1 VAL A 258     143.993 133.190  95.680  1.00 24.00           H  
ATOM   4018 2HG1 VAL A 258     144.581 134.519  94.653  1.00 24.00           H  
ATOM   4019 3HG1 VAL A 258     143.452 133.314  93.989  1.00 24.00           H  
ATOM   4020 1HG2 VAL A 258     144.798 130.874  95.300  1.00 24.00           H  
ATOM   4021 2HG2 VAL A 258     144.290 130.929  93.595  1.00 24.00           H  
ATOM   4022 3HG2 VAL A 258     145.975 130.536  94.009  1.00 24.00           H  
ATOM   4023  N   GLY A 259     148.260 132.971  92.229  1.00  0.00           N  
ATOM   4024  CA  GLY A 259     149.509 132.384  91.759  1.00 12.72           C  
ATOM   4025  C   GLY A 259     150.658 133.380  91.859  1.00 27.21           C  
ATOM   4026  O   GLY A 259     150.475 134.510  92.312  1.00 19.90           O  
ATOM   4027  H   GLY A 259     148.215 133.967  92.391  1.00  0.00           H  
ATOM   4028 1HA  GLY A 259     149.739 131.497  92.349  1.00 15.26           H  
ATOM   4029 2HA  GLY A 259     149.392 132.061  90.725  1.00 15.26           H  
ATOM   4030  N   PRO A 260     151.842 132.954  91.434  1.00 18.65           N  
ATOM   4031  CA  PRO A 260     153.012 133.824  91.427  1.00 16.78           C  
ATOM   4032  C   PRO A 260     152.701 135.160  90.764  1.00 20.47           C  
ATOM   4033  O   PRO A 260     153.133 136.212  91.234  1.00 21.21           O  
ATOM   4034  CB  PRO A 260     154.036 133.018  90.621  1.00 20.00           C  
ATOM   4035  CG  PRO A 260     153.711 131.598  90.934  1.00 20.00           C  
ATOM   4036  CD  PRO A 260     152.207 131.562  90.993  1.00 20.00           C  
ATOM   4037  HA  PRO A 260     153.356 133.976  92.461  1.00 20.14           H  
ATOM   4038 1HB  PRO A 260     153.941 133.253  89.551  1.00 24.00           H  
ATOM   4039 2HB  PRO A 260     155.056 133.299  90.922  1.00 24.00           H  
ATOM   4040 1HG  PRO A 260     154.120 130.935  90.157  1.00 24.00           H  
ATOM   4041 2HG  PRO A 260     154.180 131.301  91.884  1.00 24.00           H  
ATOM   4042 1HD  PRO A 260     151.807 131.290  90.005  1.00 24.00           H  
ATOM   4043 2HD  PRO A 260     151.887 130.836  91.755  1.00 24.00           H  
ATOM   4044  N   ARG A 261     151.949 135.111  89.670  1.00 16.28           N  
ATOM   4045  CA  ARG A 261     151.522 136.322  88.979  1.00 16.77           C  
ATOM   4046  C   ARG A 261     150.713 137.225  89.900  1.00 24.17           C  
ATOM   4047  O   ARG A 261     150.917 138.439  89.931  1.00 22.21           O  
ATOM   4048  CB  ARG A 261     150.688 135.973  87.755  1.00 20.00           C  
ATOM   4049  CG  ARG A 261     150.552 137.093  86.734  1.00 20.00           C  
ATOM   4050  CD  ARG A 261     150.420 138.419  87.389  1.00 20.00           C  
ATOM   4051  NE  ARG A 261     149.129 139.031  87.120  1.00 20.00           N  
ATOM   4052  CZ  ARG A 261     147.968 138.355  87.020  1.00 20.00           C  
ATOM   4053  NH1 ARG A 261     147.953 137.049  87.168  1.00 20.00           N  
ATOM   4054  NH2 ARG A 261     146.844 139.005  86.772  1.00 20.00           N  
ATOM   4055  H   ARG A 261     151.667 134.212  89.307  1.00 19.54           H  
ATOM   4056  HA  ARG A 261     152.409 136.865  88.652  1.00 20.12           H  
ATOM   4057 1HB  ARG A 261     151.128 135.116  87.247  1.00 24.00           H  
ATOM   4058 2HB  ARG A 261     149.684 135.688  88.068  1.00 24.00           H  
ATOM   4059 1HG  ARG A 261     151.435 137.112  86.095  1.00 24.00           H  
ATOM   4060 2HG  ARG A 261     149.665 136.922  86.123  1.00 24.00           H  
ATOM   4061 1HD  ARG A 261     150.525 138.305  88.467  1.00 24.00           H  
ATOM   4062 2HD  ARG A 261     151.198 139.086  87.018  1.00 24.00           H  
ATOM   4063  HE  ARG A 261     149.100 140.035  86.999  1.00 24.00           H  
ATOM   4064 1HH1 ARG A 261     148.812 136.552  87.358  1.00 24.00           H  
ATOM   4065 2HH1 ARG A 261     147.083 136.542  87.093  1.00 24.00           H  
ATOM   4066 1HH2 ARG A 261     146.856 140.009  86.658  1.00 24.00           H  
ATOM   4067 2HH2 ARG A 261     145.975 138.498  86.697  1.00 24.00           H  
ATOM   4068  N   ALA A 262     149.794 136.627  90.650  1.00 15.15           N  
ATOM   4069  CA  ALA A 262     148.991 137.368  91.616  1.00 28.05           C  
ATOM   4070  C   ALA A 262     149.853 137.900  92.754  1.00 13.26           C  
ATOM   4071  O   ALA A 262     149.684 139.038  93.192  1.00 21.72           O  
ATOM   4072  CB  ALA A 262     147.876 136.489  92.163  1.00 20.00           C  
ATOM   4073  H   ALA A 262     149.647 135.633  90.548  1.00 18.18           H  
ATOM   4074  HA  ALA A 262     148.549 138.222  91.104  1.00 33.66           H  
ATOM   4075 1HB  ALA A 262     147.286 137.056  92.883  1.00 24.00           H  
ATOM   4076 2HB  ALA A 262     147.234 136.163  91.344  1.00 24.00           H  
ATOM   4077 3HB  ALA A 262     148.307 135.618  92.654  1.00 24.00           H  
ATOM   4078  N   ARG A 263     150.776 137.071  93.228  1.00 25.47           N  
ATOM   4079  CA  ARG A 263     151.627 137.436  94.354  1.00 20.40           C  
ATOM   4080  C   ARG A 263     152.572 138.572  93.985  1.00 29.90           C  
ATOM   4081  O   ARG A 263     152.847 139.454  94.799  1.00 18.71           O  
ATOM   4082  CB  ARG A 263     152.439 136.237  94.822  1.00 20.00           C  
ATOM   4083  CG  ARG A 263     152.276 135.889  96.293  1.00 20.00           C  
ATOM   4084  CD  ARG A 263     153.281 134.889  96.736  1.00 20.00           C  
ATOM   4085  NE  ARG A 263     153.010 133.569  96.187  1.00 20.00           N  
ATOM   4086  CZ  ARG A 263     153.773 132.953  95.264  1.00 20.00           C  
ATOM   4087  NH1 ARG A 263     154.848 133.549  94.796  1.00 20.00           N  
ATOM   4088  NH2 ARG A 263     153.441 131.751  94.828  1.00 20.00           N  
ATOM   4089  H   ARG A 263     150.892 136.165  92.797  1.00 30.56           H  
ATOM   4090  HA  ARG A 263     150.991 137.767  95.176  1.00 24.48           H  
ATOM   4091 1HB  ARG A 263     152.158 135.359  94.243  1.00 24.00           H  
ATOM   4092 2HB  ARG A 263     153.498 136.422  94.642  1.00 24.00           H  
ATOM   4093 1HG  ARG A 263     152.400 136.789  96.896  1.00 24.00           H  
ATOM   4094 2HG  ARG A 263     151.282 135.474  96.461  1.00 24.00           H  
ATOM   4095 1HD  ARG A 263     154.272 135.198  96.405  1.00 24.00           H  
ATOM   4096 2HD  ARG A 263     153.267 134.816  97.822  1.00 24.00           H  
ATOM   4097  HE  ARG A 263     152.191 133.080  96.523  1.00 24.00           H  
ATOM   4098 1HH1 ARG A 263     155.102 134.468  95.130  1.00 24.00           H  
ATOM   4099 2HH1 ARG A 263     155.420 133.087  94.104  1.00 24.00           H  
ATOM   4100 1HH2 ARG A 263     152.615 131.293  95.187  1.00 24.00           H  
ATOM   4101 2HH2 ARG A 263     154.013 131.289  94.136  1.00 24.00           H  
ATOM   4102  N   MET A 264     153.068 138.546  92.752  1.00 19.48           N  
ATOM   4103  CA  MET A 264     153.892 139.632  92.235  1.00 25.43           C  
ATOM   4104  C   MET A 264     153.085 140.916  92.090  1.00 24.45           C  
ATOM   4105  O   MET A 264     153.556 141.999  92.438  1.00 19.32           O  
ATOM   4106  CB  MET A 264     154.507 139.235  90.894  1.00 20.00           C  
ATOM   4107  CG  MET A 264     155.122 137.843  90.871  1.00 20.00           C  
ATOM   4108  SD  MET A 264     156.818 137.843  90.255  1.00 20.00           S  
ATOM   4109  CE  MET A 264     157.686 138.547  91.654  1.00 20.00           C  
ATOM   4110  H   MET A 264     152.868 137.754  92.159  1.00 23.38           H  
ATOM   4111  HA  MET A 264     154.696 139.825  92.946  1.00 30.52           H  
ATOM   4112 1HB  MET A 264     153.744 139.275  90.118  1.00 24.00           H  
ATOM   4113 2HB  MET A 264     155.286 139.949  90.625  1.00 24.00           H  
ATOM   4114 1HG  MET A 264     155.122 137.428  91.879  1.00 24.00           H  
ATOM   4115 2HG  MET A 264     154.525 137.191  90.234  1.00 24.00           H  
ATOM   4116 1HE  MET A 264     158.750 138.612  91.426  1.00 24.00           H  
ATOM   4117 2HE  MET A 264     157.296 139.545  91.859  1.00 24.00           H  
ATOM   4118 3HE  MET A 264     157.540 137.914  92.529  1.00 24.00           H  
ATOM   4119  N   VAL A 265     151.867 140.788  91.576  1.00 20.15           N  
ATOM   4120  CA  VAL A 265     151.035 141.948  91.280  1.00 18.68           C  
ATOM   4121  C   VAL A 265     150.626 142.673  92.555  1.00 19.59           C  
ATOM   4122  O   VAL A 265     150.685 143.900  92.630  1.00 20.27           O  
ATOM   4123  CB  VAL A 265     149.773 141.518  90.509  1.00 20.00           C  
ATOM   4124  CG1 VAL A 265     148.875 142.717  90.245  1.00 20.00           C  
ATOM   4125  CG2 VAL A 265     150.167 140.841  89.205  1.00 20.00           C  
ATOM   4126  H   VAL A 265     151.508 139.864  91.385  1.00 24.18           H  
ATOM   4127  HA  VAL A 265     151.608 142.635  90.656  1.00 22.42           H  
ATOM   4128  HB  VAL A 265     149.203 140.820  91.124  1.00 24.00           H  
ATOM   4129 1HG1 VAL A 265     147.987 142.395  89.700  1.00 24.00           H  
ATOM   4130 2HG1 VAL A 265     148.576 143.164  91.193  1.00 24.00           H  
ATOM   4131 3HG1 VAL A 265     149.417 143.453  89.651  1.00 24.00           H  
ATOM   4132 1HG2 VAL A 265     149.270 140.539  88.666  1.00 24.00           H  
ATOM   4133 2HG2 VAL A 265     150.741 141.537  88.593  1.00 24.00           H  
ATOM   4134 3HG2 VAL A 265     150.774 139.962  89.421  1.00 24.00           H  
ATOM   4135  N   GLU A 266     150.210 141.906  93.558  1.00 20.67           N  
ATOM   4136  CA  GLU A 266     149.762 142.475  94.823  1.00 26.76           C  
ATOM   4137  C   GLU A 266     150.905 143.174  95.548  1.00 26.19           C  
ATOM   4138  O   GLU A 266     150.741 144.279  96.066  1.00 21.27           O  
ATOM   4139  CB  GLU A 266     149.167 141.385  95.718  1.00 20.00           C  
ATOM   4140  CG  GLU A 266     148.260 140.401  94.992  1.00 20.00           C  
ATOM   4141  CD  GLU A 266     146.908 140.977  94.676  1.00 20.00           C  
ATOM   4142  OE1 GLU A 266     146.829 141.825  93.821  1.00 20.00           O  
ATOM   4143  OE2 GLU A 266     145.952 140.566  95.291  1.00 20.00           O  
ATOM   4144  H   GLU A 266     150.204 140.903  93.440  1.00 24.80           H  
ATOM   4145  HA  GLU A 266     148.989 143.216  94.615  1.00 32.11           H  
ATOM   4146 1HB  GLU A 266     149.973 140.817  96.183  1.00 24.00           H  
ATOM   4147 2HB  GLU A 266     148.588 141.847  96.518  1.00 24.00           H  
ATOM   4148 1HG  GLU A 266     148.740 140.099  94.062  1.00 24.00           H  
ATOM   4149 2HG  GLU A 266     148.137 139.513  95.610  1.00 24.00           H  
ATOM   4150  N   PHE A 267     152.063 142.523  95.582  1.00 17.18           N  
ATOM   4151  CA  PHE A 267     153.138 142.919  96.484  1.00 28.38           C  
ATOM   4152  C   PHE A 267     154.283 143.574  95.722  1.00 29.23           C  
ATOM   4153  O   PHE A 267     154.696 144.689  96.040  1.00 19.20           O  
ATOM   4154  CB  PHE A 267     153.660 141.708  97.257  1.00 20.00           C  
ATOM   4155  CG  PHE A 267     152.676 141.147  98.244  1.00 20.00           C  
ATOM   4156  CD1 PHE A 267     152.474 141.763  99.470  1.00 20.00           C  
ATOM   4157  CD2 PHE A 267     151.949 140.004  97.948  1.00 20.00           C  
ATOM   4158  CE1 PHE A 267     151.568 141.248 100.378  1.00 20.00           C  
ATOM   4159  CE2 PHE A 267     151.042 139.488  98.853  1.00 20.00           C  
ATOM   4160  CZ  PHE A 267     150.852 140.111 100.070  1.00 20.00           C  
ATOM   4161  H   PHE A 267     152.202 141.734  94.968  1.00 20.62           H  
ATOM   4162  HA  PHE A 267     152.742 143.644  97.197  1.00 34.06           H  
ATOM   4163 1HB  PHE A 267     153.928 140.917  96.557  1.00 24.00           H  
ATOM   4164 2HB  PHE A 267     154.564 141.984  97.799  1.00 24.00           H  
ATOM   4165  HD1 PHE A 267     153.040 142.662  99.714  1.00 24.00           H  
ATOM   4166  HD2 PHE A 267     152.099 139.512  96.986  1.00 24.00           H  
ATOM   4167  HE1 PHE A 267     151.420 141.741 101.339  1.00 24.00           H  
ATOM   4168  HE2 PHE A 267     150.477 138.589  98.607  1.00 24.00           H  
ATOM   4169  HZ  PHE A 267     150.139 139.704 100.785  1.00 24.00           H  
ATOM   4170  N   GLN A 268     154.792 142.874  94.713  1.00 19.66           N  
ATOM   4171  CA  GLN A 268     155.924 143.364  93.936  1.00 16.86           C  
ATOM   4172  C   GLN A 268     155.535 144.578  93.102  1.00 23.09           C  
ATOM   4173  O   GLN A 268     156.296 145.541  92.998  1.00 21.34           O  
ATOM   4174  CB  GLN A 268     156.468 142.258  93.027  1.00 20.00           C  
ATOM   4175  CG  GLN A 268     156.623 140.911  93.710  1.00 20.00           C  
ATOM   4176  CD  GLN A 268     158.077 140.530  93.915  1.00 20.00           C  
ATOM   4177  OE1 GLN A 268     158.478 139.392  93.655  1.00 20.00           O  
ATOM   4178  NE2 GLN A 268     158.877 141.482  94.383  1.00 20.00           N  
ATOM   4179  H   GLN A 268     154.385 141.980  94.480  1.00 23.59           H  
ATOM   4180  HA  GLN A 268     156.712 143.667  94.625  1.00 20.23           H  
ATOM   4181 1HB  GLN A 268     155.802 142.128  92.174  1.00 24.00           H  
ATOM   4182 2HB  GLN A 268     157.443 142.553  92.639  1.00 24.00           H  
ATOM   4183 1HG  GLN A 268     156.140 140.952  94.686  1.00 24.00           H  
ATOM   4184 2HG  GLN A 268     156.153 140.145  93.093  1.00 24.00           H  
ATOM   4185 1HE2 GLN A 268     159.847 141.289  94.538  1.00 24.00           H  
ATOM   4186 2HE2 GLN A 268     158.511 142.391  94.580  1.00 24.00           H  
ATOM   4187  N   GLY A 269     154.347 144.527  92.510  1.00 20.44           N  
ATOM   4188  CA  GLY A 269     153.965 145.482  91.476  1.00 14.39           C  
ATOM   4189  C   GLY A 269     154.296 144.953  90.087  1.00 21.87           C  
ATOM   4190  O   GLY A 269     155.419 145.104  89.607  1.00 17.90           O  
ATOM   4191  H   GLY A 269     153.692 143.808  92.782  1.00 24.53           H  
ATOM   4192 1HA  GLY A 269     152.896 145.686  91.547  1.00 17.27           H  
ATOM   4193 2HA  GLY A 269     154.483 146.426  91.643  1.00 17.27           H  
ATOM   4194  N   PHE A 270     153.312 144.333  89.446  1.00 20.25           N  
ATOM   4195  CA  PHE A 270     153.534 143.652  88.176  1.00 24.55           C  
ATOM   4196  C   PHE A 270     152.452 144.005  87.164  1.00 28.68           C  
ATOM   4197  O   PHE A 270     151.522 143.230  86.939  1.00 20.31           O  
ATOM   4198  CB  PHE A 270     153.572 142.136  88.381  1.00 20.00           C  
ATOM   4199  CG  PHE A 270     154.254 141.391  87.270  1.00 20.00           C  
ATOM   4200  CD1 PHE A 270     155.483 141.812  86.785  1.00 20.00           C  
ATOM   4201  CD2 PHE A 270     153.668 140.267  86.706  1.00 20.00           C  
ATOM   4202  CE1 PHE A 270     156.112 141.126  85.763  1.00 20.00           C  
ATOM   4203  CE2 PHE A 270     154.294 139.580  85.685  1.00 20.00           C  
ATOM   4204  CZ  PHE A 270     155.517 140.011  85.213  1.00 20.00           C  
ATOM   4205  H   PHE A 270     152.385 144.333  89.848  1.00 24.30           H  
ATOM   4206  HA  PHE A 270     154.496 143.973  87.774  1.00 29.46           H  
ATOM   4207 1HB  PHE A 270     154.090 141.908  89.312  1.00 24.00           H  
ATOM   4208 2HB  PHE A 270     152.555 141.756  88.472  1.00 24.00           H  
ATOM   4209  HD1 PHE A 270     155.954 142.693  87.221  1.00 24.00           H  
ATOM   4210  HD2 PHE A 270     152.701 139.927  87.079  1.00 24.00           H  
ATOM   4211  HE1 PHE A 270     157.077 141.468  85.391  1.00 24.00           H  
ATOM   4212  HE2 PHE A 270     153.823 138.698  85.251  1.00 24.00           H  
ATOM   4213  HZ  PHE A 270     156.011 139.471  84.406  1.00 24.00           H  
ATOM   4214  N   LYS A 271     152.578 145.180  86.556  1.00 25.41           N  
ATOM   4215  CA  LYS A 271     151.495 145.754  85.767  1.00 27.05           C  
ATOM   4216  C   LYS A 271     151.115 144.843  84.607  1.00 19.55           C  
ATOM   4217  O   LYS A 271     149.936 144.689  84.287  1.00 23.54           O  
ATOM   4218  CB  LYS A 271     151.889 147.136  85.243  1.00 20.00           C  
ATOM   4219  CG  LYS A 271     151.478 148.292  86.145  1.00 20.00           C  
ATOM   4220  CD  LYS A 271     152.680 149.133  86.549  1.00 20.00           C  
ATOM   4221  CE  LYS A 271     152.906 149.090  88.053  1.00 20.00           C  
ATOM   4222  NZ  LYS A 271     153.924 150.083  88.491  1.00 20.00           N  
ATOM   4223  H   LYS A 271     153.447 145.687  86.642  1.00 30.49           H  
ATOM   4224  HA  LYS A 271     150.619 145.862  86.408  1.00 32.46           H  
ATOM   4225 1HB  LYS A 271     152.971 147.181  85.113  1.00 24.00           H  
ATOM   4226 2HB  LYS A 271     151.435 147.298  84.265  1.00 24.00           H  
ATOM   4227 1HG  LYS A 271     150.761 148.926  85.621  1.00 24.00           H  
ATOM   4228 2HG  LYS A 271     151.001 147.901  87.043  1.00 24.00           H  
ATOM   4229 1HD  LYS A 271     153.572 148.759  86.045  1.00 24.00           H  
ATOM   4230 2HD  LYS A 271     152.519 150.167  86.245  1.00 24.00           H  
ATOM   4231 1HE  LYS A 271     151.969 149.297  88.568  1.00 24.00           H  
ATOM   4232 2HE  LYS A 271     153.241 148.094  88.342  1.00 24.00           H  
ATOM   4233 1HZ  LYS A 271     154.045 150.022  89.492  1.00 24.00           H  
ATOM   4234 2HZ  LYS A 271     154.804 149.889  88.033  1.00 24.00           H  
ATOM   4235 3HZ  LYS A 271     153.616 151.013  88.246  1.00 24.00           H  
ATOM   4236  N   GLU A 272     152.119 144.241  83.980  1.00 20.60           N  
ATOM   4237  CA  GLU A 272     151.896 143.382  82.824  1.00 21.19           C  
ATOM   4238  C   GLU A 272     151.109 142.135  83.207  1.00 32.43           C  
ATOM   4239  O   GLU A 272     151.370 141.517  84.240  1.00 18.43           O  
ATOM   4240  CB  GLU A 272     153.230 142.980  82.192  1.00 20.00           C  
ATOM   4241  CG  GLU A 272     153.879 141.754  82.819  1.00 20.00           C  
ATOM   4242  CD  GLU A 272     154.843 141.064  81.894  1.00 20.00           C  
ATOM   4243  OE1 GLU A 272     155.931 141.558  81.725  1.00 20.00           O  
ATOM   4244  OE2 GLU A 272     154.490 140.041  81.357  1.00 20.00           O  
ATOM   4245  H   GLU A 272     153.062 144.382  84.314  1.00 24.72           H  
ATOM   4246  HA  GLU A 272     151.314 143.937  82.087  1.00 25.43           H  
ATOM   4247 1HB  GLU A 272     153.084 142.774  81.131  1.00 24.00           H  
ATOM   4248 2HB  GLU A 272     153.935 143.808  82.271  1.00 24.00           H  
ATOM   4249 1HG  GLU A 272     154.413 142.059  83.719  1.00 24.00           H  
ATOM   4250 2HG  GLU A 272     153.099 141.053  83.113  1.00 24.00           H  
ATOM   4251  N   ARG A 273     150.144 141.770  82.370  1.00 26.38           N  
ATOM   4252  CA  ARG A 273     149.390 140.537  82.562  1.00 32.49           C  
ATOM   4253  C   ARG A 273     149.363 139.704  81.286  1.00 27.52           C  
ATOM   4254  O   ARG A 273     149.161 140.232  80.193  1.00 22.30           O  
ATOM   4255  CB  ARG A 273     147.964 140.843  82.994  1.00 20.00           C  
ATOM   4256  CG  ARG A 273     147.278 141.945  82.203  1.00 20.00           C  
ATOM   4257  CD  ARG A 273     145.942 142.273  82.762  1.00 20.00           C  
ATOM   4258  NE  ARG A 273     144.955 142.492  81.717  1.00 20.00           N  
ATOM   4259  CZ  ARG A 273     143.621 142.443  81.902  1.00 20.00           C  
ATOM   4260  NH1 ARG A 273     143.132 142.182  83.093  1.00 20.00           N  
ATOM   4261  NH2 ARG A 273     142.805 142.656  80.884  1.00 20.00           N  
ATOM   4262  H   ARG A 273     149.927 142.362  81.581  1.00 31.66           H  
ATOM   4263  HA  ARG A 273     149.873 139.954  83.346  1.00 38.99           H  
ATOM   4264 1HB  ARG A 273     147.355 139.944  82.902  1.00 24.00           H  
ATOM   4265 2HB  ARG A 273     147.957 141.136  84.044  1.00 24.00           H  
ATOM   4266 1HG  ARG A 273     147.891 142.847  82.229  1.00 24.00           H  
ATOM   4267 2HG  ARG A 273     147.148 141.624  81.169  1.00 24.00           H  
ATOM   4268 1HD  ARG A 273     145.598 141.451  83.389  1.00 24.00           H  
ATOM   4269 2HD  ARG A 273     146.011 143.181  83.361  1.00 24.00           H  
ATOM   4270  HE  ARG A 273     145.294 142.695  80.786  1.00 24.00           H  
ATOM   4271 1HH1 ARG A 273     143.756 142.018  83.871  1.00 24.00           H  
ATOM   4272 2HH1 ARG A 273     142.132 142.145  83.232  1.00 24.00           H  
ATOM   4273 1HH2 ARG A 273     143.182 142.857  79.968  1.00 24.00           H  
ATOM   4274 2HH2 ARG A 273     141.806 142.619  81.022  1.00 24.00           H  
ATOM   4275  N   GLY A 274     149.569 138.400  81.433  1.00 22.29           N  
ATOM   4276  CA  GLY A 274     149.335 137.460  80.343  1.00 37.27           C  
ATOM   4277  C   GLY A 274     149.542 136.022  80.801  1.00 24.13           C  
ATOM   4278  O   GLY A 274     149.947 135.775  81.937  1.00 25.32           O  
ATOM   4279  H   GLY A 274     149.895 138.050  82.322  1.00 26.75           H  
ATOM   4280 1HA  GLY A 274     148.318 137.583  79.968  1.00 44.72           H  
ATOM   4281 2HA  GLY A 274     150.010 137.684  79.518  1.00 44.72           H  
ATOM   4282  N   VAL A 275     149.263 135.076  79.910  1.00 20.63           N  
ATOM   4283  CA  VAL A 275     149.767 133.716  80.054  1.00 15.48           C  
ATOM   4284  C   VAL A 275     151.286 133.677  79.947  1.00 17.33           C  
ATOM   4285  O   VAL A 275     151.951 132.947  80.682  1.00 21.73           O  
ATOM   4286  CB  VAL A 275     149.156 132.803  78.975  1.00 20.00           C  
ATOM   4287  CG1 VAL A 275     150.129 132.616  77.821  1.00 20.00           C  
ATOM   4288  CG2 VAL A 275     148.779 131.461  79.584  1.00 20.00           C  
ATOM   4289  H   VAL A 275     148.687 135.306  79.113  1.00 24.76           H  
ATOM   4290  HA  VAL A 275     149.476 133.341  81.036  1.00 18.58           H  
ATOM   4291  HB  VAL A 275     148.265 133.282  78.569  1.00 24.00           H  
ATOM   4292 1HG1 VAL A 275     149.681 131.968  77.067  1.00 24.00           H  
ATOM   4293 2HG1 VAL A 275     150.357 133.585  77.377  1.00 24.00           H  
ATOM   4294 3HG1 VAL A 275     151.048 132.160  78.190  1.00 24.00           H  
ATOM   4295 1HG2 VAL A 275     148.346 130.821  78.816  1.00 24.00           H  
ATOM   4296 2HG2 VAL A 275     149.669 130.985  79.995  1.00 24.00           H  
ATOM   4297 3HG2 VAL A 275     148.050 131.615  80.380  1.00 24.00           H  
ATOM   4298  N   VAL A 276     151.830 134.467  79.027  1.00 17.80           N  
ATOM   4299  CA  VAL A 276     153.268 134.699  78.970  1.00 15.76           C  
ATOM   4300  C   VAL A 276     153.761 135.409  80.224  1.00 18.52           C  
ATOM   4301  O   VAL A 276     154.845 135.117  80.729  1.00 15.63           O  
ATOM   4302  CB  VAL A 276     153.624 135.544  77.732  1.00 20.00           C  
ATOM   4303  CG1 VAL A 276     152.632 136.684  77.562  1.00 20.00           C  
ATOM   4304  CG2 VAL A 276     155.043 136.078  77.861  1.00 20.00           C  
ATOM   4305  H   VAL A 276     151.231 134.917  78.350  1.00 21.36           H  
ATOM   4306  HA  VAL A 276     153.772 133.735  78.893  1.00 18.91           H  
ATOM   4307  HB  VAL A 276     153.550 134.918  76.843  1.00 24.00           H  
ATOM   4308 1HG1 VAL A 276     152.898 137.271  76.682  1.00 24.00           H  
ATOM   4309 2HG1 VAL A 276     151.628 136.278  77.436  1.00 24.00           H  
ATOM   4310 3HG1 VAL A 276     152.657 137.324  78.444  1.00 24.00           H  
ATOM   4311 1HG2 VAL A 276     155.288 136.674  76.982  1.00 24.00           H  
ATOM   4312 2HG2 VAL A 276     155.118 136.699  78.753  1.00 24.00           H  
ATOM   4313 3HG2 VAL A 276     155.740 135.244  77.939  1.00 24.00           H  
ATOM   4314  N   ALA A 277     152.959 136.343  80.724  1.00 16.05           N  
ATOM   4315  CA  ALA A 277     153.272 137.038  81.967  1.00 16.26           C  
ATOM   4316  C   ALA A 277     153.304 136.073  83.144  1.00 19.26           C  
ATOM   4317  O   ALA A 277     154.146 136.192  84.035  1.00 18.04           O  
ATOM   4318  CB  ALA A 277     152.265 138.150  82.221  1.00 20.00           C  
ATOM   4319  H   ALA A 277     152.110 136.578  80.229  1.00 19.26           H  
ATOM   4320  HA  ALA A 277     154.265 137.478  81.868  1.00 19.51           H  
ATOM   4321 1HB  ALA A 277     152.512 138.659  83.152  1.00 24.00           H  
ATOM   4322 2HB  ALA A 277     152.295 138.864  81.398  1.00 24.00           H  
ATOM   4323 3HB  ALA A 277     151.265 137.724  82.295  1.00 24.00           H  
ATOM   4324  N   GLN A 278     152.382 135.116  83.144  1.00 19.25           N  
ATOM   4325  CA  GLN A 278     152.360 134.073  84.162  1.00 22.44           C  
ATOM   4326  C   GLN A 278     153.651 133.263  84.149  1.00 21.55           C  
ATOM   4327  O   GLN A 278     154.214 132.958  85.200  1.00 16.12           O  
ATOM   4328  CB  GLN A 278     151.160 133.146  83.954  1.00 20.00           C  
ATOM   4329  CG  GLN A 278     149.814 133.804  84.206  1.00 20.00           C  
ATOM   4330  CD  GLN A 278     149.101 133.220  85.411  1.00 20.00           C  
ATOM   4331  OE1 GLN A 278     148.029 133.689  85.803  1.00 20.00           O  
ATOM   4332  NE2 GLN A 278     149.693 132.190  86.006  1.00 20.00           N  
ATOM   4333  H   GLN A 278     151.678 135.111  82.420  1.00 23.10           H  
ATOM   4334  HA  GLN A 278     152.270 134.546  85.140  1.00 26.93           H  
ATOM   4335 1HB  GLN A 278     151.163 132.770  82.931  1.00 24.00           H  
ATOM   4336 2HB  GLN A 278     151.244 132.286  84.619  1.00 24.00           H  
ATOM   4337 1HG  GLN A 278     149.969 134.868  84.384  1.00 24.00           H  
ATOM   4338 2HG  GLN A 278     149.181 133.660  83.331  1.00 24.00           H  
ATOM   4339 1HE2 GLN A 278     149.269 131.763  86.806  1.00 24.00           H  
ATOM   4340 2HE2 GLN A 278     150.562 131.841  85.655  1.00 24.00           H  
ATOM   4341  N   HIS A 279     154.115 132.918  82.953  1.00 19.41           N  
ATOM   4342  CA  HIS A 279     155.382 132.215  82.796  1.00 12.75           C  
ATOM   4343  C   HIS A 279     156.548 133.065  83.285  1.00 18.51           C  
ATOM   4344  O   HIS A 279     157.442 132.573  83.974  1.00 19.31           O  
ATOM   4345  CB  HIS A 279     155.607 131.824  81.332  1.00 20.00           C  
ATOM   4346  CG  HIS A 279     154.888 130.575  80.926  1.00 20.00           C  
ATOM   4347  ND1 HIS A 279     154.840 129.451  81.724  1.00 20.00           N  
ATOM   4348  CD2 HIS A 279     154.190 130.272  79.807  1.00 20.00           C  
ATOM   4349  CE1 HIS A 279     154.141 128.510  81.113  1.00 20.00           C  
ATOM   4350  NE2 HIS A 279     153.736 128.983  79.948  1.00 20.00           N  
ATOM   4351  H   HIS A 279     153.575 133.149  82.131  1.00 23.29           H  
ATOM   4352  HA  HIS A 279     155.367 131.302  83.391  1.00 15.30           H  
ATOM   4353 1HB  HIS A 279     155.275 132.635  80.683  1.00 24.00           H  
ATOM   4354 2HB  HIS A 279     156.672 131.677  81.154  1.00 24.00           H  
ATOM   4355  HD2 HIS A 279     154.019 130.927  78.952  1.00 24.00           H  
ATOM   4356  HE1 HIS A 279     153.934 127.514  81.503  1.00 24.00           H  
ATOM   4357  HE2 HIS A 279     153.182 128.483  79.268  1.00 24.00           H  
ATOM   4358  N   VAL A 280     156.532 134.344  82.926  1.00 17.95           N  
ATOM   4359  CA  VAL A 280     157.587 135.266  83.329  1.00 25.96           C  
ATOM   4360  C   VAL A 280     157.632 135.423  84.844  1.00 12.03           C  
ATOM   4361  O   VAL A 280     158.707 135.490  85.439  1.00 21.23           O  
ATOM   4362  CB  VAL A 280     157.369 136.645  82.680  1.00 20.00           C  
ATOM   4363  CG1 VAL A 280     158.391 137.646  83.198  1.00 20.00           C  
ATOM   4364  CG2 VAL A 280     157.453 136.523  81.166  1.00 20.00           C  
ATOM   4365  H   VAL A 280     155.770 134.686  82.358  1.00 21.54           H  
ATOM   4366  HA  VAL A 280     158.544 134.867  82.991  1.00 31.15           H  
ATOM   4367  HB  VAL A 280     156.384 137.017  82.961  1.00 24.00           H  
ATOM   4368 1HG1 VAL A 280     158.222 138.615  82.728  1.00 24.00           H  
ATOM   4369 2HG1 VAL A 280     158.289 137.744  84.278  1.00 24.00           H  
ATOM   4370 3HG1 VAL A 280     159.395 137.298  82.957  1.00 24.00           H  
ATOM   4371 1HG2 VAL A 280     157.297 137.502  80.713  1.00 24.00           H  
ATOM   4372 2HG2 VAL A 280     158.436 136.146  80.885  1.00 24.00           H  
ATOM   4373 3HG2 VAL A 280     156.685 135.834  80.813  1.00 24.00           H  
ATOM   4374  N   ALA A 281     156.457 135.480  85.463  1.00 17.28           N  
ATOM   4375  CA  ALA A 281     156.358 135.726  86.896  1.00 17.38           C  
ATOM   4376  C   ALA A 281     156.988 134.593  87.695  1.00 20.63           C  
ATOM   4377  O   ALA A 281     157.637 134.826  88.715  1.00 18.40           O  
ATOM   4378  CB  ALA A 281     154.903 135.913  87.302  1.00 20.00           C  
ATOM   4379  H   ALA A 281     155.612 135.350  84.926  1.00 20.74           H  
ATOM   4380  HA  ALA A 281     156.907 136.640  87.122  1.00 20.86           H  
ATOM   4381 1HB  ALA A 281     154.845 136.096  88.375  1.00 24.00           H  
ATOM   4382 2HB  ALA A 281     154.482 136.764  86.765  1.00 24.00           H  
ATOM   4383 3HB  ALA A 281     154.339 135.015  87.056  1.00 24.00           H  
ATOM   4384  N   ARG A 282     156.795 133.365  87.225  1.00 20.23           N  
ATOM   4385  CA  ARG A 282     157.299 132.189  87.923  1.00 19.57           C  
ATOM   4386  C   ARG A 282     158.819 132.220  88.027  1.00 19.42           C  
ATOM   4387  O   ARG A 282     159.391 131.777  89.023  1.00 17.44           O  
ATOM   4388  CB  ARG A 282     156.868 130.917  87.209  1.00 20.00           C  
ATOM   4389  CG  ARG A 282     155.653 130.227  87.808  1.00 20.00           C  
ATOM   4390  CD  ARG A 282     155.154 129.136  86.933  1.00 20.00           C  
ATOM   4391  NE  ARG A 282     153.721 129.235  86.705  1.00 20.00           N  
ATOM   4392  CZ  ARG A 282     152.791 129.247  87.679  1.00 20.00           C  
ATOM   4393  NH1 ARG A 282     153.157 129.166  88.939  1.00 20.00           N  
ATOM   4394  NH2 ARG A 282     151.510 129.341  87.368  1.00 20.00           N  
ATOM   4395  H   ARG A 282     156.284 133.244  86.362  1.00 24.28           H  
ATOM   4396  HA  ARG A 282     156.883 132.180  88.931  1.00 23.48           H  
ATOM   4397 1HB  ARG A 282     156.640 131.143  86.169  1.00 24.00           H  
ATOM   4398 2HB  ARG A 282     157.690 130.200  87.215  1.00 24.00           H  
ATOM   4399 1HG  ARG A 282     155.917 129.798  88.775  1.00 24.00           H  
ATOM   4400 2HG  ARG A 282     154.851 130.954  87.940  1.00 24.00           H  
ATOM   4401 1HD  ARG A 282     155.657 129.185  85.968  1.00 24.00           H  
ATOM   4402 2HD  ARG A 282     155.359 128.173  87.400  1.00 24.00           H  
ATOM   4403  HE  ARG A 282     153.401 129.299  85.748  1.00 24.00           H  
ATOM   4404 1HH1 ARG A 282     154.136 129.094  89.177  1.00 24.00           H  
ATOM   4405 2HH1 ARG A 282     152.460 129.175  89.669  1.00 24.00           H  
ATOM   4406 1HH2 ARG A 282     151.228 129.404  86.400  1.00 24.00           H  
ATOM   4407 2HH2 ARG A 282     150.813 129.350  88.098  1.00 24.00           H  
ATOM   4408  N   ALA A 283     159.467 132.745  86.993  1.00 21.03           N  
ATOM   4409  CA  ALA A 283     160.920 132.857  86.977  1.00 17.66           C  
ATOM   4410  C   ALA A 283     161.408 133.855  88.019  1.00 17.71           C  
ATOM   4411  O   ALA A 283     162.168 133.503  88.921  1.00 19.64           O  
ATOM   4412  CB  ALA A 283     161.405 133.259  85.591  1.00 20.00           C  
ATOM   4413  H   ALA A 283     158.939 133.076  86.198  1.00 25.24           H  
ATOM   4414  HA  ALA A 283     161.338 131.881  87.227  1.00 21.19           H  
ATOM   4415 1HB  ALA A 283     162.492 133.338  85.595  1.00 24.00           H  
ATOM   4416 2HB  ALA A 283     161.099 132.506  84.866  1.00 24.00           H  
ATOM   4417 3HB  ALA A 283     160.973 134.221  85.320  1.00 24.00           H  
ATOM   4418  N   LEU A 284     160.968 135.101  87.889  1.00 17.32           N  
ATOM   4419  CA  LEU A 284     161.329 136.145  88.841  1.00 18.61           C  
ATOM   4420  C   LEU A 284     160.878 135.784  90.251  1.00 23.34           C  
ATOM   4421  O   LEU A 284     161.504 136.181  91.233  1.00 17.67           O  
ATOM   4422  CB  LEU A 284     160.704 137.482  88.424  1.00 20.00           C  
ATOM   4423  CG  LEU A 284     160.564 137.709  86.913  1.00 20.00           C  
ATOM   4424  CD1 LEU A 284     160.057 139.121  86.656  1.00 20.00           C  
ATOM   4425  CD2 LEU A 284     161.908 137.479  86.239  1.00 20.00           C  
ATOM   4426  H   LEU A 284     160.367 135.332  87.110  1.00 20.78           H  
ATOM   4427  HA  LEU A 284     162.413 136.250  88.844  1.00 22.33           H  
ATOM   4428 1HB  LEU A 284     159.710 137.553  88.863  1.00 24.00           H  
ATOM   4429 2HB  LEU A 284     161.314 138.291  88.825  1.00 24.00           H  
ATOM   4430  HG  LEU A 284     159.830 137.012  86.507  1.00 24.00           H  
ATOM   4431 1HD1 LEU A 284     159.957 139.282  85.583  1.00 24.00           H  
ATOM   4432 2HD1 LEU A 284     159.085 139.252  87.133  1.00 24.00           H  
ATOM   4433 3HD1 LEU A 284     160.763 139.842  87.066  1.00 24.00           H  
ATOM   4434 1HD2 LEU A 284     161.808 137.639  85.165  1.00 24.00           H  
ATOM   4435 2HD2 LEU A 284     162.642 138.176  86.643  1.00 24.00           H  
ATOM   4436 3HD2 LEU A 284     162.238 136.456  86.424  1.00 24.00           H  
ATOM   4437  N   GLU A 285     159.788 135.030  90.343  1.00 16.60           N  
ATOM   4438  CA  GLU A 285     159.228 134.648  91.634  1.00 16.50           C  
ATOM   4439  C   GLU A 285     160.208 133.795  92.428  1.00 23.87           C  
ATOM   4440  O   GLU A 285     160.469 134.061  93.602  1.00 19.33           O  
ATOM   4441  CB  GLU A 285     157.914 133.887  91.441  1.00 20.00           C  
ATOM   4442  CG  GLU A 285     156.665 134.704  91.738  1.00 20.00           C  
ATOM   4443  CD  GLU A 285     156.419 134.881  93.211  1.00 20.00           C  
ATOM   4444  OE1 GLU A 285     157.151 134.318  93.989  1.00 20.00           O  
ATOM   4445  OE2 GLU A 285     155.497 135.581  93.558  1.00 20.00           O  
ATOM   4446  H   GLU A 285     159.335 134.714  89.497  1.00 19.92           H  
ATOM   4447  HA  GLU A 285     159.026 135.554  92.206  1.00 19.80           H  
ATOM   4448 1HB  GLU A 285     157.846 133.534  90.412  1.00 24.00           H  
ATOM   4449 2HB  GLU A 285     157.903 133.010  92.089  1.00 24.00           H  
ATOM   4450 1HG  GLU A 285     156.768 135.686  91.278  1.00 24.00           H  
ATOM   4451 2HG  GLU A 285     155.805 134.210  91.288  1.00 24.00           H  
ATOM   4452  N   MET A 286     160.749 132.767  91.783  1.00 15.05           N  
ATOM   4453  CA  MET A 286     161.783 131.939  92.391  1.00 19.66           C  
ATOM   4454  C   MET A 286     163.034 132.753  92.695  1.00 17.30           C  
ATOM   4455  O   MET A 286     163.687 132.547  93.718  1.00 20.59           O  
ATOM   4456  CB  MET A 286     162.122 130.763  91.477  1.00 20.00           C  
ATOM   4457  CG  MET A 286     163.195 131.060  90.439  1.00 20.00           C  
ATOM   4458  SD  MET A 286     163.677 129.598  89.498  1.00 20.00           S  
ATOM   4459  CE  MET A 286     162.147 128.668  89.512  1.00 20.00           C  
ATOM   4460  H   MET A 286     160.436 132.555  90.846  1.00 18.06           H  
ATOM   4461  HA  MET A 286     161.404 131.551  93.336  1.00 23.59           H  
ATOM   4462 1HB  MET A 286     162.464 129.922  92.079  1.00 24.00           H  
ATOM   4463 2HB  MET A 286     161.224 130.443  90.947  1.00 24.00           H  
ATOM   4464 1HG  MET A 286     162.828 131.813  89.742  1.00 24.00           H  
ATOM   4465 2HG  MET A 286     164.080 131.458  90.935  1.00 24.00           H  
ATOM   4466 1HE  MET A 286     162.285 127.733  88.968  1.00 24.00           H  
ATOM   4467 2HE  MET A 286     161.863 128.450  90.543  1.00 24.00           H  
ATOM   4468 3HE  MET A 286     161.360 129.253  89.035  1.00 24.00           H  
ATOM   4469  N   LYS A 287     163.363 133.679  91.800  1.00 17.47           N  
ATOM   4470  CA  LYS A 287     164.484 134.587  92.014  1.00 23.34           C  
ATOM   4471  C   LYS A 287     164.376 135.288  93.362  1.00 18.59           C  
ATOM   4472  O   LYS A 287     165.335 135.323  94.133  1.00 23.03           O  
ATOM   4473  CB  LYS A 287     164.559 135.620  90.888  1.00 20.00           C  
ATOM   4474  CG  LYS A 287     165.583 136.724  91.115  1.00 20.00           C  
ATOM   4475  CD  LYS A 287     166.770 136.578  90.174  1.00 20.00           C  
ATOM   4476  CE  LYS A 287     166.330 136.605  88.718  1.00 20.00           C  
ATOM   4477  NZ  LYS A 287     165.167 137.509  88.504  1.00 20.00           N  
ATOM   4478  H   LYS A 287     162.822 133.757  90.951  1.00 20.96           H  
ATOM   4479  HA  LYS A 287     165.406 134.004  92.014  1.00 28.01           H  
ATOM   4480 1HB  LYS A 287     164.808 135.120  89.952  1.00 24.00           H  
ATOM   4481 2HB  LYS A 287     163.583 136.089  90.760  1.00 24.00           H  
ATOM   4482 1HG  LYS A 287     165.114 137.695  90.947  1.00 24.00           H  
ATOM   4483 2HG  LYS A 287     165.938 136.685  92.144  1.00 24.00           H  
ATOM   4484 1HD  LYS A 287     167.474 137.393  90.348  1.00 24.00           H  
ATOM   4485 2HD  LYS A 287     167.278 135.635  90.373  1.00 24.00           H  
ATOM   4486 1HE  LYS A 287     167.157 136.942  88.095  1.00 24.00           H  
ATOM   4487 2HE  LYS A 287     166.054 135.598  88.403  1.00 24.00           H  
ATOM   4488 1HZ  LYS A 287     164.907 137.497  87.528  1.00 24.00           H  
ATOM   4489 2HZ  LYS A 287     164.388 137.193  89.064  1.00 24.00           H  
ATOM   4490 3HZ  LYS A 287     165.417 138.449  88.774  1.00 24.00           H  
ATOM   4491  N   THR A 288     163.203 135.846  93.640  1.00 16.18           N  
ATOM   4492  CA  THR A 288     162.955 136.513  94.913  1.00 16.49           C  
ATOM   4493  C   THR A 288     163.016 135.527  96.073  1.00 25.65           C  
ATOM   4494  O   THR A 288     163.647 135.796  97.095  1.00 18.65           O  
ATOM   4495  CB  THR A 288     161.588 137.223  94.910  1.00 20.00           C  
ATOM   4496  OG1 THR A 288     161.357 137.826  96.189  1.00 20.00           O  
ATOM   4497  CG2 THR A 288     160.473 136.233  94.611  1.00 20.00           C  
ATOM   4498  H   THR A 288     162.464 135.807  92.953  1.00 19.42           H  
ATOM   4499  HA  THR A 288     163.731 137.263  95.067  1.00 19.79           H  
ATOM   4500  HB  THR A 288     161.586 138.004  94.149  1.00 24.00           H  
ATOM   4501  HG1 THR A 288     162.106 137.653  96.764  1.00 24.00           H  
ATOM   4502 1HG2 THR A 288     159.515 136.752  94.612  1.00 24.00           H  
ATOM   4503 2HG2 THR A 288     160.640 135.781  93.634  1.00 24.00           H  
ATOM   4504 3HG2 THR A 288     160.464 135.454  95.373  1.00 24.00           H  
ATOM   4505  N   ALA A 289     162.357 134.386  95.908  1.00 18.59           N  
ATOM   4506  CA  ALA A 289     162.360 133.345  96.929  1.00 25.23           C  
ATOM   4507  C   ALA A 289     163.778 133.023  97.383  1.00 27.15           C  
ATOM   4508  O   ALA A 289     164.123 133.207  98.551  1.00 18.40           O  
ATOM   4509  CB  ALA A 289     161.674 132.090  96.409  1.00 20.00           C  
ATOM   4510  H   ALA A 289     161.841 134.235  95.053  1.00 22.31           H  
ATOM   4511  HA  ALA A 289     161.809 133.717  97.793  1.00 30.28           H  
ATOM   4512 1HB  ALA A 289     161.684 131.323  97.183  1.00 24.00           H  
ATOM   4513 2HB  ALA A 289     160.642 132.324  96.143  1.00 24.00           H  
ATOM   4514 3HB  ALA A 289     162.201 131.725  95.530  1.00 24.00           H  
ATOM   4515  N   LEU A 290     164.596 132.541  96.454  1.00 21.12           N  
ATOM   4516  CA  LEU A 290     165.957 132.124  96.773  1.00 20.57           C  
ATOM   4517  C   LEU A 290     166.678 133.182  97.599  1.00 31.64           C  
ATOM   4518  O   LEU A 290     167.531 132.861  98.427  1.00 19.36           O  
ATOM   4519  CB  LEU A 290     166.743 131.849  95.485  1.00 20.00           C  
ATOM   4520  CG  LEU A 290     168.150 131.270  95.675  1.00 20.00           C  
ATOM   4521  CD1 LEU A 290     168.595 130.583  94.391  1.00 20.00           C  
ATOM   4522  CD2 LEU A 290     169.111 132.385  96.060  1.00 20.00           C  
ATOM   4523  H   LEU A 290     164.268 132.462  95.503  1.00 25.34           H  
ATOM   4524  HA  LEU A 290     165.909 131.206  97.357  1.00 24.68           H  
ATOM   4525 1HB  LEU A 290     166.175 131.148  94.875  1.00 24.00           H  
ATOM   4526 2HB  LEU A 290     166.841 132.783  94.932  1.00 24.00           H  
ATOM   4527  HG  LEU A 290     168.131 130.519  96.465  1.00 24.00           H  
ATOM   4528 1HD1 LEU A 290     169.595 130.171  94.526  1.00 24.00           H  
ATOM   4529 2HD1 LEU A 290     167.901 129.778  94.150  1.00 24.00           H  
ATOM   4530 3HD1 LEU A 290     168.608 131.307  93.577  1.00 24.00           H  
ATOM   4531 1HD2 LEU A 290     170.111 131.973  96.196  1.00 24.00           H  
ATOM   4532 2HD2 LEU A 290     169.132 133.136  95.270  1.00 24.00           H  
ATOM   4533 3HD2 LEU A 290     168.779 132.846  96.990  1.00 24.00           H  
ATOM   4534  N   SER A 291     166.329 134.443  97.370  1.00 17.19           N  
ATOM   4535  CA  SER A 291     166.933 135.550  98.103  1.00 17.73           C  
ATOM   4536  C   SER A 291     166.648 135.443  99.595  1.00 27.58           C  
ATOM   4537  O   SER A 291     167.565 135.485 100.417  1.00 19.73           O  
ATOM   4538  CB  SER A 291     166.413 136.872  97.573  1.00 20.00           C  
ATOM   4539  OG  SER A 291     166.947 137.947  98.295  1.00 20.00           O  
ATOM   4540  H   SER A 291     165.628 134.641  96.671  1.00 20.63           H  
ATOM   4541  HA  SER A 291     168.014 135.513  97.957  1.00 21.28           H  
ATOM   4542 1HB  SER A 291     166.676 136.971  96.520  1.00 24.00           H  
ATOM   4543 2HB  SER A 291     165.326 136.889  97.642  1.00 24.00           H  
ATOM   4544  HG  SER A 291     167.523 137.560  98.960  1.00 24.00           H  
ATOM   4545  N   ARG A 292     165.373 135.304  99.941  1.00 22.65           N  
ATOM   4546  CA  ARG A 292     164.966 135.177 101.335  1.00 23.11           C  
ATOM   4547  C   ARG A 292     165.656 133.995 102.004  1.00 23.98           C  
ATOM   4548  O   ARG A 292     166.068 134.078 103.162  1.00 17.40           O  
ATOM   4549  CB  ARG A 292     163.458 135.005 101.439  1.00 20.00           C  
ATOM   4550  CG  ARG A 292     162.809 135.744 102.599  1.00 20.00           C  
ATOM   4551  CD  ARG A 292     163.502 135.468 103.883  1.00 20.00           C  
ATOM   4552  NE  ARG A 292     163.589 136.654 104.719  1.00 20.00           N  
ATOM   4553  CZ  ARG A 292     162.819 136.887 105.800  1.00 20.00           C  
ATOM   4554  NH1 ARG A 292     161.911 136.007 106.162  1.00 20.00           N  
ATOM   4555  NH2 ARG A 292     162.975 137.999 106.496  1.00 20.00           N  
ATOM   4556  H   ARG A 292     164.667 135.286  99.219  1.00 27.18           H  
ATOM   4557  HA  ARG A 292     165.250 136.088 101.863  1.00 27.73           H  
ATOM   4558 1HB  ARG A 292     162.988 135.355 100.521  1.00 24.00           H  
ATOM   4559 2HB  ARG A 292     163.219 133.947 101.547  1.00 24.00           H  
ATOM   4560 1HG  ARG A 292     162.847 136.818 102.413  1.00 24.00           H  
ATOM   4561 2HG  ARG A 292     161.769 135.429 102.695  1.00 24.00           H  
ATOM   4562 1HD  ARG A 292     162.956 134.702 104.434  1.00 24.00           H  
ATOM   4563 2HD  ARG A 292     164.514 135.117 103.682  1.00 24.00           H  
ATOM   4564  HE  ARG A 292     164.275 137.354 104.472  1.00 24.00           H  
ATOM   4565 1HH1 ARG A 292     161.792 135.157 105.630  1.00 24.00           H  
ATOM   4566 2HH1 ARG A 292     161.334 136.181 106.972  1.00 24.00           H  
ATOM   4567 1HH2 ARG A 292     163.673 138.676 106.217  1.00 24.00           H  
ATOM   4568 2HH2 ARG A 292     162.398 138.173 107.305  1.00 24.00           H  
ATOM   4569  N   ALA A 293     165.779 132.894 101.270  1.00 19.95           N  
ATOM   4570  CA  ALA A 293     166.532 131.739 101.742  1.00 17.30           C  
ATOM   4571  C   ALA A 293     167.862 132.160 102.353  1.00 22.74           C  
ATOM   4572  O   ALA A 293     168.077 132.014 103.556  1.00 16.32           O  
ATOM   4573  CB  ALA A 293     166.761 130.755 100.604  1.00 20.00           C  
ATOM   4574  H   ALA A 293     165.340 132.858 100.361  1.00 23.94           H  
ATOM   4575  HA  ALA A 293     165.947 131.248 102.520  1.00 20.76           H  
ATOM   4576 1HB  ALA A 293     167.324 129.897 100.972  1.00 24.00           H  
ATOM   4577 2HB  ALA A 293     165.799 130.418 100.215  1.00 24.00           H  
ATOM   4578 3HB  ALA A 293     167.322 131.243  99.808  1.00 24.00           H  
ATOM   4579  N   ILE A 294     168.753 132.682 101.516  1.00 17.57           N  
ATOM   4580  CA  ILE A 294     170.085 133.074 101.962  1.00 14.69           C  
ATOM   4581  C   ILE A 294     170.012 134.179 103.008  1.00 17.26           C  
ATOM   4582  O   ILE A 294     170.749 134.162 103.994  1.00 19.29           O  
ATOM   4583  CB  ILE A 294     170.944 133.545 100.775  1.00 20.00           C  
ATOM   4584  CG1 ILE A 294     171.463 134.964 101.021  1.00 20.00           C  
ATOM   4585  CG2 ILE A 294     170.146 133.483  99.482  1.00 20.00           C  
ATOM   4586  CD1 ILE A 294     172.406 135.074 102.198  1.00 20.00           C  
ATOM   4587  H   ILE A 294     168.501 132.811 100.547  1.00 21.08           H  
ATOM   4588  HA  ILE A 294     170.566 132.208 102.414  1.00 17.63           H  
ATOM   4589  HB  ILE A 294     171.819 132.902 100.682  1.00 24.00           H  
ATOM   4590 1HG1 ILE A 294     171.982 135.321 100.133  1.00 24.00           H  
ATOM   4591 2HG1 ILE A 294     170.621 135.634 101.197  1.00 24.00           H  
ATOM   4592 1HG2 ILE A 294     170.768 133.820  98.654  1.00 24.00           H  
ATOM   4593 2HG2 ILE A 294     169.825 132.458  99.301  1.00 24.00           H  
ATOM   4594 3HG2 ILE A 294     169.271 134.128  99.564  1.00 24.00           H  
ATOM   4595 1HD1 ILE A 294     172.730 136.109 102.309  1.00 24.00           H  
ATOM   4596 2HD1 ILE A 294     171.894 134.755 103.106  1.00 24.00           H  
ATOM   4597 3HD1 ILE A 294     173.274 134.439 102.028  1.00 24.00           H  
ATOM   4598  N   GLU A 295     169.121 135.139 102.786  1.00 21.02           N  
ATOM   4599  CA  GLU A 295     168.881 136.200 103.757  1.00 30.70           C  
ATOM   4600  C   GLU A 295     168.663 135.631 105.153  1.00 21.33           C  
ATOM   4601  O   GLU A 295     169.451 135.880 106.065  1.00 19.34           O  
ATOM   4602  CB  GLU A 295     167.670 137.038 103.342  1.00 20.00           C  
ATOM   4603  CG  GLU A 295     167.855 137.813 102.045  1.00 20.00           C  
ATOM   4604  CD  GLU A 295     169.029 138.752 102.087  1.00 20.00           C  
ATOM   4605  OE1 GLU A 295     169.233 139.371 103.103  1.00 20.00           O  
ATOM   4606  OE2 GLU A 295     169.721 138.850 101.101  1.00 20.00           O  
ATOM   4607  H   GLU A 295     168.596 135.133 101.924  1.00 25.22           H  
ATOM   4608  HA  GLU A 295     169.759 136.846 103.787  1.00 36.84           H  
ATOM   4609 1HB  GLU A 295     166.802 136.389 103.223  1.00 24.00           H  
ATOM   4610 2HB  GLU A 295     167.437 137.755 104.129  1.00 24.00           H  
ATOM   4611 1HG  GLU A 295     168.000 137.105 101.229  1.00 24.00           H  
ATOM   4612 2HG  GLU A 295     166.949 138.381 101.840  1.00 24.00           H  
ATOM   4613  N   ILE A 296     167.589 134.866 105.313  1.00 17.14           N  
ATOM   4614  CA  ILE A 296     167.233 134.308 106.612  1.00 22.79           C  
ATOM   4615  C   ILE A 296     168.357 133.441 107.166  1.00 25.29           C  
ATOM   4616  O   ILE A 296     168.591 133.409 108.374  1.00 19.81           O  
ATOM   4617  CB  ILE A 296     165.941 133.475 106.517  1.00 20.00           C  
ATOM   4618  CG1 ILE A 296     166.270 132.014 106.202  1.00 20.00           C  
ATOM   4619  CG2 ILE A 296     165.012 134.055 105.462  1.00 20.00           C  
ATOM   4620  CD1 ILE A 296     166.803 131.239 107.385  1.00 20.00           C  
ATOM   4621  H   ILE A 296     167.003 134.666 104.515  1.00 20.57           H  
ATOM   4622  HA  ILE A 296     167.063 135.130 107.307  1.00 27.35           H  
ATOM   4623  HB  ILE A 296     165.432 133.483 107.480  1.00 24.00           H  
ATOM   4624 1HG1 ILE A 296     165.375 131.510 105.839  1.00 24.00           H  
ATOM   4625 2HG1 ILE A 296     167.013 131.972 105.405  1.00 24.00           H  
ATOM   4626 1HG2 ILE A 296     164.104 133.454 105.408  1.00 24.00           H  
ATOM   4627 2HG2 ILE A 296     164.753 135.079 105.728  1.00 24.00           H  
ATOM   4628 3HG2 ILE A 296     165.511 134.047 104.493  1.00 24.00           H  
ATOM   4629 1HD1 ILE A 296     167.013 130.212 107.083  1.00 24.00           H  
ATOM   4630 2HD1 ILE A 296     167.721 131.707 107.743  1.00 24.00           H  
ATOM   4631 3HD1 ILE A 296     166.061 131.237 108.182  1.00 24.00           H  
ATOM   4632  N   LEU A 297     169.050 132.740 106.275  1.00 20.62           N  
ATOM   4633  CA  LEU A 297     170.074 131.785 106.682  1.00 20.02           C  
ATOM   4634  C   LEU A 297     171.208 132.477 107.426  1.00 26.49           C  
ATOM   4635  O   LEU A 297     171.704 131.968 108.432  1.00 22.98           O  
ATOM   4636  CB  LEU A 297     170.631 131.052 105.455  1.00 20.00           C  
ATOM   4637  CG  LEU A 297     170.682 129.522 105.560  1.00 20.00           C  
ATOM   4638  CD1 LEU A 297     169.827 129.065 106.734  1.00 20.00           C  
ATOM   4639  CD2 LEU A 297     170.195 128.907 104.256  1.00 20.00           C  
ATOM   4640  H   LEU A 297     168.862 132.871 105.292  1.00 24.74           H  
ATOM   4641  HA  LEU A 297     169.619 131.054 107.350  1.00 24.02           H  
ATOM   4642 1HB  LEU A 297     170.018 131.304 104.591  1.00 24.00           H  
ATOM   4643 2HB  LEU A 297     171.646 131.405 105.270  1.00 24.00           H  
ATOM   4644  HG  LEU A 297     171.708 129.204 105.750  1.00 24.00           H  
ATOM   4645 1HD1 LEU A 297     169.864 127.978 106.809  1.00 24.00           H  
ATOM   4646 2HD1 LEU A 297     170.210 129.504 107.655  1.00 24.00           H  
ATOM   4647 3HD1 LEU A 297     168.797 129.383 106.580  1.00 24.00           H  
ATOM   4648 1HD2 LEU A 297     170.232 127.820 104.331  1.00 24.00           H  
ATOM   4649 2HD2 LEU A 297     169.169 129.223 104.066  1.00 24.00           H  
ATOM   4650 3HD2 LEU A 297     170.834 129.237 103.437  1.00 24.00           H  
ATOM   4651  N   ASP A 298     171.614 133.639 106.927  1.00  0.00           N  
ATOM   4652  CA  ASP A 298     172.755 134.356 107.485  1.00 21.97           C  
ATOM   4653  C   ASP A 298     172.481 134.799 108.916  1.00 30.53           C  
ATOM   4654  O   ASP A 298     173.317 134.619 109.802  1.00 31.55           O  
ATOM   4655  CB  ASP A 298     173.096 135.574 106.624  1.00 20.00           C  
ATOM   4656  CG  ASP A 298     174.032 136.551 107.323  1.00 20.00           C  
ATOM   4657  OD1 ASP A 298     173.624 137.142 108.295  1.00 20.00           O  
ATOM   4658  OD2 ASP A 298     175.146 136.696 106.880  1.00 20.00           O  
ATOM   4659  H   ASP A 298     171.120 134.037 106.141  1.00  0.00           H  
ATOM   4660  HA  ASP A 298     173.614 133.684 107.494  1.00 26.36           H  
ATOM   4661 1HB  ASP A 298     173.566 135.244 105.697  1.00 24.00           H  
ATOM   4662 2HB  ASP A 298     172.179 136.100 106.357  1.00 24.00           H  
ATOM   4663  N   GLU A 299     171.306 135.378 109.136  1.00 20.28           N  
ATOM   4664  CA  GLU A 299     170.864 135.728 110.481  1.00 13.67           C  
ATOM   4665  C   GLU A 299     170.019 134.616 111.090  1.00 12.99           C  
ATOM   4666  O   GLU A 299     168.795 134.723 111.164  1.00 20.37           O  
ATOM   4667  CB  GLU A 299     170.066 137.033 110.458  1.00 20.00           C  
ATOM   4668  CG  GLU A 299     168.765 136.961 109.671  1.00 20.00           C  
ATOM   4669  CD  GLU A 299     167.712 137.898 110.195  1.00 20.00           C  
ATOM   4670  OE1 GLU A 299     167.866 138.382 111.290  1.00 20.00           O  
ATOM   4671  OE2 GLU A 299     166.753 138.130 109.498  1.00 20.00           O  
ATOM   4672  H   GLU A 299     170.703 135.582 108.352  1.00 24.34           H  
ATOM   4673  HA  GLU A 299     171.744 135.867 111.109  1.00 16.40           H  
ATOM   4674 1HB  GLU A 299     169.824 137.330 111.478  1.00 24.00           H  
ATOM   4675 2HB  GLU A 299     170.676 137.825 110.023  1.00 24.00           H  
ATOM   4676 1HG  GLU A 299     168.968 137.207 108.629  1.00 24.00           H  
ATOM   4677 2HG  GLU A 299     168.387 135.940 109.708  1.00 24.00           H  
ATOM   4678  N   LEU A 300     170.679 133.548 111.523  1.00 22.13           N  
ATOM   4679  CA  LEU A 300     170.001 132.454 112.210  1.00 18.61           C  
ATOM   4680  C   LEU A 300     170.647 132.166 113.559  1.00 15.04           C  
ATOM   4681  O   LEU A 300     171.868 132.050 113.661  1.00 14.58           O  
ATOM   4682  CB  LEU A 300     170.026 131.189 111.343  1.00 20.00           C  
ATOM   4683  CG  LEU A 300     168.737 130.357 111.344  1.00 20.00           C  
ATOM   4684  CD1 LEU A 300     169.047 128.938 110.888  1.00 20.00           C  
ATOM   4685  CD2 LEU A 300     168.130 130.363 112.739  1.00 20.00           C  
ATOM   4686  H   LEU A 300     171.677 133.492 111.374  1.00 26.56           H  
ATOM   4687  HA  LEU A 300     168.965 132.743 112.380  1.00 22.33           H  
ATOM   4688 1HB  LEU A 300     170.234 131.476 110.314  1.00 24.00           H  
ATOM   4689 2HB  LEU A 300     170.835 130.546 111.689  1.00 24.00           H  
ATOM   4690  HG  LEU A 300     168.026 130.786 110.637  1.00 24.00           H  
ATOM   4691 1HD1 LEU A 300     168.131 128.347 110.888  1.00 24.00           H  
ATOM   4692 2HD1 LEU A 300     169.462 128.962 109.880  1.00 24.00           H  
ATOM   4693 3HD1 LEU A 300     169.770 128.487 111.568  1.00 24.00           H  
ATOM   4694 1HD2 LEU A 300     167.213 129.772 112.739  1.00 24.00           H  
ATOM   4695 2HD2 LEU A 300     168.839 129.932 113.446  1.00 24.00           H  
ATOM   4696 3HD2 LEU A 300     167.901 131.387 113.032  1.00 24.00           H  
ATOM   4697  N   ASP A 301     169.820 132.051 114.592  1.00 16.84           N  
ATOM   4698  CA  ASP A 301     170.314 131.918 115.958  1.00 11.92           C  
ATOM   4699  C   ASP A 301     171.124 130.639 116.128  1.00 20.66           C  
ATOM   4700  O   ASP A 301     172.225 130.659 116.678  1.00 21.76           O  
ATOM   4701  CB  ASP A 301     169.151 131.928 116.952  1.00 20.00           C  
ATOM   4702  CG  ASP A 301     167.988 132.798 116.495  1.00 20.00           C  
ATOM   4703  OD1 ASP A 301     168.197 133.644 115.658  1.00 20.00           O  
ATOM   4704  OD2 ASP A 301     166.901 132.609 116.987  1.00 20.00           O  
ATOM   4705  H   ASP A 301     168.824 132.057 114.428  1.00 20.21           H  
ATOM   4706  HA  ASP A 301     170.965 132.765 116.174  1.00 14.30           H  
ATOM   4707 1HB  ASP A 301     168.789 130.910 117.099  1.00 24.00           H  
ATOM   4708 2HB  ASP A 301     169.501 132.294 117.918  1.00 24.00           H  
ATOM   4709  N   THR A 302     170.573 129.528 115.652  1.00 30.00           N  
ATOM   4710  CA  THR A 302     171.331 128.288 115.531  1.00 30.00           C  
ATOM   4711  C   THR A 302     171.546 127.638 116.891  1.00 30.00           C  
ATOM   4712  O   THR A 302     171.962 126.483 116.980  1.00 30.00           O  
ATOM   4713  CB  THR A 302     172.692 128.534 114.854  1.00 20.00           C  
ATOM   4714  OG1 THR A 302     173.023 129.927 114.933  1.00 20.00           O  
ATOM   4715  CG2 THR A 302     172.646 128.110 113.394  1.00 20.00           C  
ATOM   4716  H   THR A 302     169.604 129.542 115.367  1.00 36.00           H  
ATOM   4717  HA  THR A 302     170.761 127.594 114.913  1.00 36.00           H  
ATOM   4718  HB  THR A 302     173.463 127.961 115.369  1.00 24.00           H  
ATOM   4719  HG1 THR A 302     172.322 130.396 115.391  1.00 24.00           H  
ATOM   4720 1HG2 THR A 302     173.617 128.291 112.932  1.00 24.00           H  
ATOM   4721 2HG2 THR A 302     172.406 127.049 113.331  1.00 24.00           H  
ATOM   4722 3HG2 THR A 302     171.883 128.686 112.872  1.00 24.00           H  
ATOM   4723  N   SER A 303     171.260 128.387 117.951  1.00 30.00           N  
ATOM   4724  CA  SER A 303     171.264 127.838 119.301  1.00 30.00           C  
ATOM   4725  C   SER A 303     169.941 128.102 120.008  1.00 30.00           C  
ATOM   4726  O   SER A 303     169.651 127.507 121.046  1.00 30.00           O  
ATOM   4727  CB  SER A 303     172.404 128.435 120.104  1.00 20.00           C  
ATOM   4728  OG  SER A 303     172.216 128.224 121.476  1.00 20.00           O  
ATOM   4729  H   SER A 303     171.033 129.363 117.817  1.00 36.00           H  
ATOM   4730  HA  SER A 303     171.408 126.759 119.236  1.00 36.00           H  
ATOM   4731 1HB  SER A 303     173.345 127.985 119.790  1.00 24.00           H  
ATOM   4732 2HB  SER A 303     172.469 129.504 119.903  1.00 24.00           H  
ATOM   4733  HG  SER A 303     171.390 127.742 121.559  1.00 24.00           H  
ATOM   4734  N   ALA A 304     169.141 128.997 119.439  1.00 30.00           N  
ATOM   4735  CA  ALA A 304     167.796 129.253 119.943  1.00 30.00           C  
ATOM   4736  C   ALA A 304     166.882 128.059 119.701  1.00 30.00           C  
ATOM   4737  O   ALA A 304     167.001 127.368 118.690  1.00 30.00           O  
ATOM   4738  CB  ALA A 304     167.217 130.502 119.296  1.00 30.00           C  
ATOM   4739  H   ALA A 304     169.472 129.515 118.638  1.00 36.00           H  
ATOM   4740  HA  ALA A 304     167.862 129.411 121.020  1.00 36.00           H  
ATOM   4741 1HB  ALA A 304     166.213 130.680 119.683  1.00 36.00           H  
ATOM   4742 2HB  ALA A 304     167.851 131.359 119.527  1.00 36.00           H  
ATOM   4743 3HB  ALA A 304     167.171 130.365 118.217  1.00 36.00           H  
ATOM   4744  N   PRO A 305     165.968 127.821 120.636  1.00 19.35           N  
ATOM   4745  CA  PRO A 305     165.094 126.656 120.575  1.00 17.68           C  
ATOM   4746  C   PRO A 305     164.078 126.789 119.447  1.00 30.33           C  
ATOM   4747  O   PRO A 305     163.569 127.878 119.182  1.00 16.95           O  
ATOM   4748  CB  PRO A 305     164.416 126.660 121.949  1.00 20.00           C  
ATOM   4749  CG  PRO A 305     164.258 128.107 122.274  1.00 20.00           C  
ATOM   4750  CD  PRO A 305     165.611 128.704 121.992  1.00 20.00           C  
ATOM   4751  HA  PRO A 305     165.705 125.752 120.440  1.00 21.22           H  
ATOM   4752 1HB  PRO A 305     163.455 126.127 121.896  1.00 24.00           H  
ATOM   4753 2HB  PRO A 305     165.041 126.125 122.678  1.00 24.00           H  
ATOM   4754 1HG  PRO A 305     163.462 128.550 121.657  1.00 24.00           H  
ATOM   4755 2HG  PRO A 305     163.951 128.229 123.323  1.00 24.00           H  
ATOM   4756 1HD  PRO A 305     165.513 129.793 121.868  1.00 24.00           H  
ATOM   4757 2HD  PRO A 305     166.296 128.467 122.820  1.00 24.00           H  
ATOM   4758  N   VAL A 306     163.787 125.674 118.786  1.00 22.56           N  
ATOM   4759  CA  VAL A 306     162.726 125.631 117.786  1.00 20.55           C  
ATOM   4760  C   VAL A 306     161.376 125.336 118.428  1.00 16.63           C  
ATOM   4761  O   VAL A 306     160.368 125.955 118.088  1.00 18.40           O  
ATOM   4762  CB  VAL A 306     163.033 124.556 116.727  1.00 20.00           C  
ATOM   4763  CG1 VAL A 306     163.006 125.160 115.331  1.00 20.00           C  
ATOM   4764  CG2 VAL A 306     164.384 123.918 117.013  1.00 20.00           C  
ATOM   4765  H   VAL A 306     164.314 124.835 118.980  1.00 27.07           H  
ATOM   4766  HA  VAL A 306     162.675 126.603 117.294  1.00 24.66           H  
ATOM   4767  HB  VAL A 306     162.256 123.792 116.762  1.00 24.00           H  
ATOM   4768 1HG1 VAL A 306     163.225 124.386 114.595  1.00 24.00           H  
ATOM   4769 2HG1 VAL A 306     162.019 125.579 115.135  1.00 24.00           H  
ATOM   4770 3HG1 VAL A 306     163.756 125.948 115.262  1.00 24.00           H  
ATOM   4771 1HG2 VAL A 306     164.594 123.159 116.261  1.00 24.00           H  
ATOM   4772 2HG2 VAL A 306     165.161 124.683 116.984  1.00 24.00           H  
ATOM   4773 3HG2 VAL A 306     164.367 123.456 118.000  1.00 24.00           H  
ATOM   4774  N   ARG A 307     161.364 124.388 119.359  1.00 22.66           N  
ATOM   4775  CA  ARG A 307     160.123 123.941 119.980  1.00 15.83           C  
ATOM   4776  C   ARG A 307     159.583 124.987 120.947  1.00 17.06           C  
ATOM   4777  O   ARG A 307     160.321 125.520 121.775  1.00 17.46           O  
ATOM   4778  CB  ARG A 307     160.338 122.631 120.723  1.00 20.00           C  
ATOM   4779  CG  ARG A 307     159.298 121.558 120.443  1.00 20.00           C  
ATOM   4780  CD  ARG A 307     159.564 120.857 119.160  1.00 20.00           C  
ATOM   4781  NE  ARG A 307     158.510 119.911 118.830  1.00 20.00           N  
ATOM   4782  CZ  ARG A 307     157.193 120.190 118.865  1.00 20.00           C  
ATOM   4783  NH1 ARG A 307     156.784 121.389 119.216  1.00 20.00           N  
ATOM   4784  NH2 ARG A 307     156.311 119.259 118.547  1.00 20.00           N  
ATOM   4785  H   ARG A 307     162.236 123.966 119.642  1.00 27.19           H  
ATOM   4786  HA  ARG A 307     159.382 123.778 119.196  1.00 19.00           H  
ATOM   4787 1HB  ARG A 307     161.313 122.221 120.463  1.00 24.00           H  
ATOM   4788 2HB  ARG A 307     160.338 122.817 121.797  1.00 24.00           H  
ATOM   4789 1HG  ARG A 307     159.310 120.820 121.245  1.00 24.00           H  
ATOM   4790 2HG  ARG A 307     158.310 122.015 120.385  1.00 24.00           H  
ATOM   4791 1HD  ARG A 307     159.631 121.587 118.354  1.00 24.00           H  
ATOM   4792 2HD  ARG A 307     160.503 120.310 119.233  1.00 24.00           H  
ATOM   4793  HE  ARG A 307     158.786 118.978 118.555  1.00 24.00           H  
ATOM   4794 1HH1 ARG A 307     157.458 122.102 119.460  1.00 24.00           H  
ATOM   4795 2HH1 ARG A 307     155.797 121.599 119.243  1.00 24.00           H  
ATOM   4796 1HH2 ARG A 307     156.625 118.337 118.277  1.00 24.00           H  
ATOM   4797 2HH2 ARG A 307     155.324 119.468 118.573  1.00 24.00           H  
ATOM   4798  N   ALA A 308     158.291 125.277 120.836  1.00 20.29           N  
ATOM   4799  CA  ALA A 308     157.538 125.855 121.943  1.00 17.31           C  
ATOM   4800  C   ALA A 308     156.479 124.888 122.454  1.00 16.70           C  
ATOM   4801  O   ALA A 308     155.615 124.441 121.698  1.00 20.07           O  
ATOM   4802  CB  ALA A 308     156.895 127.167 121.517  1.00 20.00           C  
ATOM   4803  H   ALA A 308     157.818 125.091 119.963  1.00 24.35           H  
ATOM   4804  HA  ALA A 308     158.233 126.052 122.759  1.00 20.77           H  
ATOM   4805 1HB  ALA A 308     156.337 127.587 122.354  1.00 24.00           H  
ATOM   4806 2HB  ALA A 308     157.670 127.869 121.209  1.00 24.00           H  
ATOM   4807 3HB  ALA A 308     156.218 126.987 120.684  1.00 24.00           H  
ATOM   4808  N   ASP A 309     156.550 124.567 123.741  1.00 16.13           N  
ATOM   4809  CA  ASP A 309     155.619 123.623 124.348  1.00 18.94           C  
ATOM   4810  C   ASP A 309     154.211 124.201 124.411  1.00 27.81           C  
ATOM   4811  O   ASP A 309     154.030 125.392 124.666  1.00 23.52           O  
ATOM   4812  CB  ASP A 309     156.083 123.240 125.755  1.00 20.00           C  
ATOM   4813  CG  ASP A 309     155.326 122.048 126.325  1.00 20.00           C  
ATOM   4814  OD1 ASP A 309     154.173 121.891 126.000  1.00 20.00           O  
ATOM   4815  OD2 ASP A 309     155.908 121.307 127.081  1.00 20.00           O  
ATOM   4816  H   ASP A 309     157.267 124.987 124.314  1.00 19.36           H  
ATOM   4817  HA  ASP A 309     155.589 122.722 123.734  1.00 22.73           H  
ATOM   4818 1HB  ASP A 309     157.147 123.000 125.734  1.00 24.00           H  
ATOM   4819 2HB  ASP A 309     155.952 124.090 126.425  1.00 24.00           H  
ATOM   4820  N   PHE A 310     153.216 123.352 124.178  1.00 26.82           N  
ATOM   4821  CA  PHE A 310     151.848 123.812 123.973  1.00 20.28           C  
ATOM   4822  C   PHE A 310     150.841 122.803 124.511  1.00 23.56           C  
ATOM   4823  O   PHE A 310     151.168 121.633 124.714  1.00 27.20           O  
ATOM   4824  CB  PHE A 310     151.585 124.060 122.487  1.00 20.00           C  
ATOM   4825  CG  PHE A 310     151.756 122.839 121.629  1.00 20.00           C  
ATOM   4826  CD1 PHE A 310     150.938 121.732 121.800  1.00 20.00           C  
ATOM   4827  CD2 PHE A 310     152.736 122.793 120.649  1.00 20.00           C  
ATOM   4828  CE1 PHE A 310     151.095 120.608 121.012  1.00 20.00           C  
ATOM   4829  CE2 PHE A 310     152.895 121.672 119.859  1.00 20.00           C  
ATOM   4830  CZ  PHE A 310     152.073 120.578 120.041  1.00 20.00           C  
ATOM   4831  H   PHE A 310     153.413 122.362 124.142  1.00 32.18           H  
ATOM   4832  HA  PHE A 310     151.714 124.750 124.513  1.00 24.34           H  
ATOM   4833 1HB  PHE A 310     150.568 124.428 122.354  1.00 24.00           H  
ATOM   4834 2HB  PHE A 310     152.262 124.830 122.121  1.00 24.00           H  
ATOM   4835  HD1 PHE A 310     150.163 121.757 122.568  1.00 24.00           H  
ATOM   4836  HD2 PHE A 310     153.386 123.657 120.506  1.00 24.00           H  
ATOM   4837  HE1 PHE A 310     150.444 119.746 121.158  1.00 24.00           H  
ATOM   4838  HE2 PHE A 310     153.669 121.649 119.092  1.00 24.00           H  
ATOM   4839  HZ  PHE A 310     152.198 119.692 119.420  1.00 24.00           H  
ATOM   4840  N   ASP A 311     149.616 123.262 124.740  1.00 14.38           N  
ATOM   4841  CA  ASP A 311     148.557 122.398 125.249  1.00 16.25           C  
ATOM   4842  C   ASP A 311     147.708 121.839 124.114  1.00 28.35           C  
ATOM   4843  O   ASP A 311     147.029 122.585 123.409  1.00 20.20           O  
ATOM   4844  CB  ASP A 311     147.666 123.164 126.231  1.00 20.00           C  
ATOM   4845  CG  ASP A 311     147.172 122.298 127.381  1.00 20.00           C  
ATOM   4846  OD1 ASP A 311     147.833 121.340 127.705  1.00 20.00           O  
ATOM   4847  OD2 ASP A 311     146.138 122.602 127.926  1.00 20.00           O  
ATOM   4848  H   ASP A 311     149.412 124.234 124.556  1.00 17.26           H  
ATOM   4849  HA  ASP A 311     149.016 121.561 125.775  1.00 19.50           H  
ATOM   4850 1HB  ASP A 311     148.220 124.008 126.642  1.00 24.00           H  
ATOM   4851 2HB  ASP A 311     146.802 123.566 125.701  1.00 24.00           H  
ATOM   4852  N   GLU A 312     147.752 120.522 123.943  1.00 13.88           N  
ATOM   4853  CA  GLU A 312     147.087 119.874 122.819  1.00 15.51           C  
ATOM   4854  C   GLU A 312     145.583 120.109 122.859  1.00 16.29           C  
ATOM   4855  O   GLU A 312     144.956 120.360 121.829  1.00 19.04           O  
ATOM   4856  CB  GLU A 312     147.378 118.371 122.823  1.00 20.00           C  
ATOM   4857  CG  GLU A 312     147.181 117.695 124.172  1.00 20.00           C  
ATOM   4858  CD  GLU A 312     148.180 118.143 125.202  1.00 20.00           C  
ATOM   4859  OE1 GLU A 312     148.350 119.328 125.361  1.00 20.00           O  
ATOM   4860  OE2 GLU A 312     148.773 117.299 125.831  1.00 20.00           O  
ATOM   4861  H   GLU A 312     148.259 119.956 124.608  1.00 16.66           H  
ATOM   4862  HA  GLU A 312     147.473 120.302 121.894  1.00 18.61           H  
ATOM   4863 1HB  GLU A 312     146.730 117.873 122.101  1.00 24.00           H  
ATOM   4864 2HB  GLU A 312     148.408 118.199 122.510  1.00 24.00           H  
ATOM   4865 1HG  GLU A 312     146.178 117.918 124.535  1.00 24.00           H  
ATOM   4866 2HG  GLU A 312     147.259 116.617 124.041  1.00 24.00           H  
ATOM   4867  N   ARG A 313     145.007 120.027 124.054  1.00 17.18           N  
ATOM   4868  CA  ARG A 313     143.596 120.336 124.247  1.00 14.03           C  
ATOM   4869  C   ARG A 313     143.311 121.808 123.976  1.00 20.60           C  
ATOM   4870  O   ARG A 313     144.022 122.687 124.463  1.00 18.96           O  
ATOM   4871  CB  ARG A 313     143.162 119.992 125.665  1.00 20.00           C  
ATOM   4872  CG  ARG A 313     143.890 118.812 126.288  1.00 20.00           C  
ATOM   4873  CD  ARG A 313     144.365 119.122 127.661  1.00 20.00           C  
ATOM   4874  NE  ARG A 313     143.655 120.253 128.237  1.00 20.00           N  
ATOM   4875  CZ  ARG A 313     143.429 120.423 129.554  1.00 20.00           C  
ATOM   4876  NH1 ARG A 313     143.861 119.529 130.416  1.00 20.00           N  
ATOM   4877  NH2 ARG A 313     142.772 121.488 129.980  1.00 20.00           N  
ATOM   4878  H   ARG A 313     145.562 119.744 124.849  1.00 20.62           H  
ATOM   4879  HA  ARG A 313     143.011 119.736 123.550  1.00 16.84           H  
ATOM   4880 1HB  ARG A 313     143.317 120.854 126.312  1.00 24.00           H  
ATOM   4881 2HB  ARG A 313     142.096 119.764 125.673  1.00 24.00           H  
ATOM   4882 1HG  ARG A 313     143.216 117.957 126.343  1.00 24.00           H  
ATOM   4883 2HG  ARG A 313     144.755 118.554 125.676  1.00 24.00           H  
ATOM   4884 1HD  ARG A 313     144.208 118.257 128.304  1.00 24.00           H  
ATOM   4885 2HD  ARG A 313     145.426 119.365 127.632  1.00 24.00           H  
ATOM   4886  HE  ARG A 313     143.308 120.962 127.605  1.00 24.00           H  
ATOM   4887 1HH1 ARG A 313     144.363 118.715 130.091  1.00 24.00           H  
ATOM   4888 2HH1 ARG A 313     143.691 119.657 131.403  1.00 24.00           H  
ATOM   4889 1HH2 ARG A 313     142.440 122.175 129.317  1.00 24.00           H  
ATOM   4890 2HH2 ARG A 313     142.602 121.615 130.966  1.00 24.00           H  
ATOM   4891  N   GLY A 314     142.269 122.069 123.195  1.00 30.00           N  
ATOM   4892  CA  GLY A 314     142.045 123.396 122.634  1.00 30.00           C  
ATOM   4893  C   GLY A 314     140.631 123.885 122.920  1.00 30.00           C  
ATOM   4894  O   GLY A 314     139.720 123.085 123.138  1.00 30.00           O  
ATOM   4895  H   GLY A 314     141.613 121.330 122.985  1.00 36.00           H  
ATOM   4896 1HA  GLY A 314     142.768 124.096 123.055  1.00 36.00           H  
ATOM   4897 2HA  GLY A 314     142.214 123.370 121.558  1.00 36.00           H  
ATOM   4898  N   THR A 315     140.453 125.201 122.918  1.00 15.33           N  
ATOM   4899  CA  THR A 315     139.122 125.795 122.861  1.00 13.73           C  
ATOM   4900  C   THR A 315     138.506 125.634 121.477  1.00 22.21           C  
ATOM   4901  O   THR A 315     139.218 125.522 120.479  1.00 20.96           O  
ATOM   4902  CB  THR A 315     139.164 127.287 123.239  1.00 20.00           C  
ATOM   4903  OG1 THR A 315     140.524 127.693 123.441  1.00 20.00           O  
ATOM   4904  CG2 THR A 315     138.370 127.537 124.512  1.00 20.00           C  
ATOM   4905  H   THR A 315     141.261 125.807 122.956  1.00 18.40           H  
ATOM   4906  HA  THR A 315     138.482 125.277 123.576  1.00 16.48           H  
ATOM   4907  HB  THR A 315     138.739 127.879 122.429  1.00 24.00           H  
ATOM   4908  HG1 THR A 315     141.107 126.944 123.296  1.00 24.00           H  
ATOM   4909 1HG2 THR A 315     138.410 128.597 124.763  1.00 24.00           H  
ATOM   4910 2HG2 THR A 315     137.332 127.240 124.357  1.00 24.00           H  
ATOM   4911 3HG2 THR A 315     138.796 126.955 125.327  1.00 24.00           H  
ATOM   4912  N   GLY A 316     137.179 125.625 121.424  1.00 30.00           N  
ATOM   4913  CA  GLY A 316     136.464 125.298 120.196  1.00 30.00           C  
ATOM   4914  C   GLY A 316     136.935 126.166 119.036  1.00 30.00           C  
ATOM   4915  O   GLY A 316     136.772 125.803 117.871  1.00 30.00           O  
ATOM   4916  H   GLY A 316     136.651 125.851 122.255  1.00 36.00           H  
ATOM   4917 1HA  GLY A 316     136.618 124.246 119.954  1.00 36.00           H  
ATOM   4918 2HA  GLY A 316     135.394 125.439 120.349  1.00 36.00           H  
ATOM   4919  N   LYS A 317     137.520 127.313 119.362  1.00 30.00           N  
ATOM   4920  CA  LYS A 317     137.764 128.357 118.373  1.00 30.00           C  
ATOM   4921  C   LYS A 317     138.660 127.852 117.249  1.00 30.00           C  
ATOM   4922  O   LYS A 317     139.728 127.291 117.497  1.00 30.00           O  
ATOM   4923  CB  LYS A 317     138.392 129.585 119.034  1.00 20.00           C  
ATOM   4924  CG  LYS A 317     139.191 130.470 118.087  1.00 20.00           C  
ATOM   4925  CD  LYS A 317     140.687 130.256 118.260  1.00 20.00           C  
ATOM   4926  CE  LYS A 317     141.475 130.919 117.140  1.00 20.00           C  
ATOM   4927  NZ  LYS A 317     142.926 131.011 117.459  1.00 20.00           N  
ATOM   4928  H   LYS A 317     137.803 127.467 120.319  1.00 36.00           H  
ATOM   4929  HA  LYS A 317     136.810 128.647 117.934  1.00 36.00           H  
ATOM   4930 1HB  LYS A 317     137.609 130.196 119.483  1.00 24.00           H  
ATOM   4931 2HB  LYS A 317     139.058 129.266 119.836  1.00 24.00           H  
ATOM   4932 1HG  LYS A 317     138.916 130.241 117.056  1.00 24.00           H  
ATOM   4933 2HG  LYS A 317     138.957 131.516 118.282  1.00 24.00           H  
ATOM   4934 1HD  LYS A 317     141.007 130.674 119.215  1.00 24.00           H  
ATOM   4935 2HD  LYS A 317     140.904 129.188 118.260  1.00 24.00           H  
ATOM   4936 1HE  LYS A 317     141.353 130.347 116.221  1.00 24.00           H  
ATOM   4937 2HE  LYS A 317     141.090 131.924 116.969  1.00 24.00           H  
ATOM   4938 1HZ  LYS A 317     143.412 131.456 116.693  1.00 24.00           H
[truncated: 731,233 more chars]
