# Supplementary material for: Automated structure refinement of macromolecular assemblies from cryo-EM maps using Rosetta
Source: eLife. 2016 Sep 26;5:e17219. doi: 10.7554/eLife.17219 (PMC5115868; doi:10.7554/eLife.17219)
Supplement: Supplementary file 2. — Structure refinement of Frh using Rosetta involves three steps: (1) refinement of the asymmetric unit without ligands present, (2) local refinement of the asymmetric unit with the ligands present, and (3) local refinement the full symmetric complex with ligands present. The package includes three folders, one for each of the three steps with the command lines and input files necessary to run Frh structure refinement. DOI: http://dx.doi.org/10.7554/eLife.17219.020 [file elife-17219-supp2.gz › Wang-DiMaio-2016-Suppl-Data-2/Step1-refine_asymm_unit/5mers]

position:  1  neighbors: 200

 2bky A    34 V L  -83.577  109.975 -168.626   -1.230   22.250   18.550
 2bky A    35 S L  -79.877  -16.223 -178.178   -1.070   25.330   16.350
 2bky A    36 E E -145.141  126.515  178.372   -4.030   27.050   18.010
 2bky A    37 I E -131.626  160.027 -178.690   -5.220   27.020   21.620
 2bky A    38 V E -120.612  123.905  174.303   -7.850   28.880   23.650

 2hjh A    46 A L  -65.261  141.704  178.220  -15.220   13.170   88.120
 2hjh A    47 R L -131.602  -10.755 -175.904  -12.170   12.090   86.110
 2hjh A    48 K L -132.234   66.892 -174.846  -11.400   15.250   84.140
 2hjh A    49 I E  -88.377  125.597  168.954  -11.220   18.140   86.610
 2hjh A    50 L E  -98.679  121.533  179.289   -9.950   21.540   85.520

 2xws A    60 C L  -83.642  155.002 -176.884   18.970  -18.190   -9.350
 2xws A    61 D L  -80.039  -35.516  173.874   17.300  -21.440   -8.330
 2xws A    62 I E -133.142  132.433 -176.672   13.780  -20.010   -8.520
 2xws A    63 I E -125.475  125.092  176.341   12.700  -17.030  -10.610
 2xws A    64 Y E  -94.998  131.887 -177.309    9.380  -15.180  -10.410

 1u9y A    78 V L  -62.537  121.567 -173.016  -20.550   21.250   41.840
 1u9y A    79 K L  -94.646  -35.439  179.699  -18.340   18.290   42.710
 1u9y A    80 K E -122.221  122.935  177.037  -15.400   18.910   40.380
 1u9y A    81 I E -121.193  118.450  174.360  -13.930   22.340   39.690
 1u9y A    82 T E -104.036  123.880 -178.776  -11.090   22.850   37.220

 3cfy A     4 R L  -95.465  124.988 -178.428    5.310  -10.240   25.480
 3cfy A     5 P L  -60.673  150.404  172.107    7.900   -8.170   23.620
 3cfy A     6 R E -118.933  136.722  177.746    6.820   -5.180   21.540
 3cfy A     7 V E -122.486  129.557  177.605    8.460   -4.100   18.290
 3cfy A     8 L E  -97.077  138.553  178.761    7.980   -0.730   16.590

 3n6h A     8 V L  -97.018  133.135 -178.562   33.000   21.350   -8.620
 3n6h A     9 P L  -51.473  142.119  176.142   32.590   18.110  -10.570
 3n6h A    10 V E -122.672  138.510 -178.028   29.090   17.450  -11.910
 3n6h A    11 I E  -70.418  123.864 -176.210   27.540   14.050  -12.610
 3n6h A    12 T E -109.585  -26.906 -178.173   27.070   13.540  -16.340

 3brc A    36 A L  -52.943  120.037 -175.556   24.700    4.030    0.360
 3brc A    37 R L  -79.781  -31.092 -177.563   26.400    6.750   -1.680
 3brc A    38 R L -132.720  119.954  175.099   23.620    9.310   -1.260
 3brc A    39 T E -115.741  132.097 -172.905   21.410    9.820    1.790
 3brc A    40 V E -125.416  141.534  174.311   18.570   12.340    1.720

 1m6i A   180 V L -101.991  172.503 -171.413   -5.400   69.880   43.850
 1m6i A   181 K L -107.054  -22.731 -175.425   -5.490   68.500   47.380
 1m6i A   182 S E -142.367  120.824  171.871   -6.500   64.880   46.790
 1m6i A   183 I E -119.566  134.416 -178.403   -5.630   62.450   44.010
 1m6i A   184 T E -115.001  131.517  179.996   -6.940   58.880   43.900

 1mvo A     3 N L  -60.905  150.511  168.128    7.310   11.970   43.650
 1mvo A     4 K L  -75.383  150.598  179.937    9.180   15.220   43.130
 1mvo A     5 K E -101.970  128.193  179.674   12.680   15.460   44.610
 1mvo A     6 I E -118.233  127.570  174.925   13.500   18.240   47.070
 1mvo A     7 L E  -94.906  110.301 -179.921   17.000   19.190   48.210

 2q8p A     4 E L  -72.378  153.014 -174.348   83.460   45.320   64.270
 2q8p A     5 F L -100.011  139.840  169.508   80.360   44.980   62.100
 2q8p A     6 R L -119.977   97.654 -164.486   79.250   47.200   59.230
 2q8p A     7 I E  -99.773  133.399  174.838   75.640   46.240   58.590
 2q8p A     8 V E -128.287   95.692  170.171   73.490   47.160   55.600

 2fl4 A   105 T L  -62.672  152.921  173.420   18.950   17.770   15.640
 2fl4 A   106 N L -111.164   19.111 -179.341   17.890   15.580   12.720
 2fl4 A   107 K E -121.239  133.294  172.088   15.840   18.360   11.120
 2fl4 A   108 L E -117.505  148.108 -174.788   16.930   20.990    8.610
 2fl4 A   109 Y E -124.410  148.662  167.577   14.910   24.030    7.560

 2nql A     2 N L -101.358  110.354 -175.164   54.980   58.380   23.360
 2nql A     3 S L  -83.025  136.749  179.245   55.130   54.580   23.370
 2nql A     4 P L  -57.758  147.995  175.852   56.030   52.720   20.180
 2nql A     5 I E  -70.270  126.888 -176.920   53.250   50.850   18.390
 2nql A     6 A E  -92.730  -44.824 -174.512   53.340   47.160   19.320

 3jtm A     2 S L  -65.010  130.012  178.481   12.080   32.510   45.500
 3jtm A     3 K L -113.456  153.990  173.204   10.050   32.650   42.290
 3jtm A     4 K E -100.319  114.934  179.520    7.690   30.160   40.660
 3jtm A     5 I E -109.990  125.735  178.559    8.600   29.460   37.030
 3jtm A     6 V E -111.258  120.292  176.672    6.300   27.440   34.780

 3mzn A     4 F L  -70.637  149.938 -176.011   33.510   37.150   53.180
 3mzn A     5 P L  -66.488  146.749  176.110   29.910   37.370   51.980
 3mzn A     6 K E  -92.441  155.822  175.779   27.070   37.450   54.520
 3mzn A     7 I E  -76.173  121.191 -173.403   24.000   35.210   54.480
 3mzn A     8 T E -105.820  -24.938 -179.194   21.120   37.190   52.990

 2wzn A   103 A L   59.016   37.019  177.291   -1.940   -4.610   32.590
 2wzn A   104 Q L -115.881  163.259 -178.508   -3.340   -2.050   35.020
 2wzn A   105 R E -101.177  140.015 -179.077   -5.630   -2.360   38.040
 2wzn A   106 I E -119.043  127.237  178.542   -9.130   -0.880   38.190
 2wzn A   107 R E  -89.518  103.337 -179.548  -10.940    0.040   41.400

 3kip A    14 V L  -61.628  136.214  173.596   48.960  100.410   -0.470
 3kip A    15 K L -106.071  -38.924 -170.598   46.370   97.830   -1.510
 3kip A    16 K E -102.962  119.637 -176.131   46.260   95.560    1.530
 3kip A    17 V E -128.246  142.034  177.297   45.100   96.990    4.860
 3kip A    18 L E -108.146  125.111  172.600   44.390   95.430    8.250

 3jwp A    20 C L  -83.647  160.045 -176.826  -32.090   12.410  -38.190
 3jwp A    21 K L -127.617  -10.273 -179.106  -30.450   15.750  -38.980
 3jwp A    22 H L -146.222   83.141 -177.524  -32.270   18.090  -36.590
 3jwp A    23 V E  -91.725  131.002  175.808  -32.920   16.670  -33.130
 3jwp A    24 V E -116.274  132.065 -178.149  -34.700   18.770  -30.510

 3isx A   104 G L   85.205   -2.597 -176.550   -0.700    6.260   -5.030
 3isx A   105 K L  -90.001  156.712  176.363    1.700    8.830   -3.580
 3isx A   106 R E  -92.806  142.403  178.955    3.220   11.840   -5.350
 3isx A   107 I E -115.404  129.997  175.075    6.980   12.140   -5.840
 3isx A   108 R E  -99.084  127.324 -177.844    8.890   15.410   -6.000

 1ivn A     1 A L    0.000  140.807 -178.532   24.270   11.580   43.520
 1ivn A     2 D E  -72.283  160.952 -176.104   20.580   11.800   44.410
 1ivn A     3 T E -113.682  126.751  168.861   18.550   14.960   43.850
 1ivn A     4 L E -101.343  113.001  179.552   16.600   16.930   46.450
 1ivn A     5 L E  -92.956  121.627  176.893   14.030   19.170   44.770

 3i6e A     7 E L  -83.376  -14.673  176.749   36.600   -9.460   48.770
 3i6e A     8 Q L  -64.425  150.011 -174.901   39.530   -7.900   46.930
 3i6e A     9 K E  -96.944  156.318  172.279   41.720   -5.530   48.950
 3i6e A    10 I E  -86.561  128.666 -163.035   42.620   -1.890   48.380
 3i6e A    11 I E -113.261  -14.993 -172.289   46.290   -1.670   47.500

 3gl9 A     2 S L    0.000  146.892  178.625   58.950    2.740  -15.540
 3gl9 A     3 K L  -83.591  151.746 -179.850   56.160    0.400  -14.440
 3gl9 A     4 K E -109.952  123.316 -178.502   55.290   -0.150  -10.780
 3gl9 A     5 V E -117.661  128.768  174.777   54.870   -3.690   -9.460
 3gl9 A     6 L E  -93.773  113.525 -176.248   53.550   -4.660   -6.030

 3p0w A     7 T L  -70.567  131.936 -177.642   32.530   81.790   96.990
 3p0w A     8 P L  -55.812  144.375  171.214   35.100   79.080   97.710
 3p0w A     9 R E -117.761  157.257  177.556   38.780   79.970   97.370
 3p0w A    10 V E  -75.244  130.498 -176.477   41.780   77.740   96.680
 3p0w A    11 T E -110.119  -24.992 -175.332   43.710   76.850   99.830

 1cjc A   145 C L  -78.086  162.831 -177.587   37.780   -2.230   30.460
 1cjc A   146 D L -100.847  -22.115 -174.476   38.500   -5.900   29.770
 1cjc A   147 T E -126.184  131.839  173.922   34.930   -7.200   29.870
 1cjc A   148 A E -119.330  146.749  178.616   31.790   -6.030   28.070
 1cjc A   149 V E -126.355  125.004  179.497   28.200   -7.180   28.590

 2r79 A     2 P L  -58.951  137.478 -176.889   96.450   77.470    0.630
 2r79 A     3 Q L -105.008  -35.499 -178.204   98.140   74.890   -1.590
 2r79 A     4 R L -107.348  113.181 -174.137   98.760   76.860   -4.780
 2r79 A     5 W E -108.696  135.838  164.889  100.820   80.020   -4.300
 2r79 A     6 V E -119.997  126.423 -168.600  101.580   82.860   -6.690

 3lxd A   152 A L  -67.190  123.538 -166.327  -18.570  -32.390   22.880
 3lxd A   153 K L -131.189    2.112 -174.058  -20.930  -35.340   22.740
 3lxd A   154 N E -127.347   96.536 -174.877  -23.240  -34.590   19.820
 3lxd A   155 A E -112.362  136.647  172.134  -21.820  -35.270   16.370
 3lxd A   156 V E -123.281  123.019 -179.572  -23.550  -35.240   12.990

 3l8m A    90 Y L  -78.537  124.574 -171.486   40.940   19.800   34.650
 3l8m A    91 R L -100.069  -40.009 -179.502   41.610   19.700   38.390
 3l8m A    92 N E -106.166  109.081 -174.462   40.860   23.240   39.540
 3l8m A    93 I E -115.402  117.716  175.998   37.420   24.420   38.450
 3l8m A    94 D E -110.389  122.526 -176.377   36.110   27.910   39.200

 2r47 A    26 A L  -80.521  151.508  173.448   33.260   60.960    7.520
 2r47 A    27 E L -109.990  -40.005 -173.092   34.900   57.540    7.690
 2r47 A    28 R E -137.421  119.238 -171.164   37.500   57.980   10.430
 2r47 A    29 I E -119.776  134.864  177.283   37.260   60.480   13.280
 2r47 A    30 G E -111.963  135.436  176.396   39.830   61.500   15.890

 2avt A    91 D L  -81.925  158.002 -179.667  -16.970   17.820   31.160
 2avt A    92 I L  -66.288  -32.944 -178.839  -18.310   16.930   27.720
 2avt A    93 S E -108.741  148.635  179.545  -21.870   16.870   29.070
 2avt A    94 I E -123.322  128.815  176.804  -23.680   19.540   31.080
 2avt A    95 N E -100.538  122.309 -177.653  -26.480   18.950   33.580

 1c3p A   159 F L  -73.992  131.495 -172.894   40.840   17.820   67.410
 1c3p A   160 K L -116.826  -11.936  177.624   38.010   15.350   67.970
 1c3p A   161 R L -131.751   90.007 -177.282   35.280   17.680   69.200
 1c3p A   162 I E -112.405  126.276 -179.336   34.770   20.680   66.920
 1c3p A   163 L E -105.141  133.344  176.428   31.700   22.910   67.140

 3go2 A     2 S L    0.000  173.209  178.345    6.830   22.640   -9.790
 3go2 A     3 L L -104.976   22.898 -177.170    9.630   24.370   -7.890
 3go2 A     4 K E  -83.544  150.006  172.836    8.560   27.830   -9.040
 3go2 A     5 V E  -79.306  128.143 -174.747    7.850   30.770   -6.750
 3go2 A     6 V E  -95.686  -40.146 -172.887    4.150   31.640   -6.780

 2z7c A    29 A L  -40.854  117.937 -179.710   -1.350   10.250   -0.870
 2z7c A    30 K L  -81.249  -16.864 -178.332    2.110    9.920    0.660
 2z7c A    31 E E -145.725  111.528 -179.351    0.630    9.640    4.150
 2z7c A    32 V E -115.218  123.219 -178.780   -2.680    7.970    4.990
 2z7c A    33 S E  -94.929  132.235  175.615   -4.010    7.930    8.550

 3kgd A    93 S L  -67.647  132.955 -178.150  -12.810  -59.470  -12.800
 3kgd A    94 Q L -103.116    4.153  179.335   -9.050  -58.970  -12.520
 3kgd A    95 R L -134.690  133.434 -178.265   -8.620  -57.980  -16.160
 3kgd A    96 L E -135.768  127.940  174.690  -10.050  -55.000  -18.030
 3kgd A    97 L E -116.616  125.938 -170.540   -9.730  -53.980  -21.680

 2gwr A     5 R L  -80.005  140.809  169.779    4.330   17.600   22.380
 2gwr A     6 Q L  -68.652  152.509 -169.674    7.530   15.610   21.910
 2gwr A     7 R E -113.953  130.986  178.021    9.120   14.400   25.130
 2gwr A     8 I E -118.302  129.385  175.570   12.660   15.010   26.360
 2gwr A     9 L E  -96.935  121.816  178.254   14.300   13.180   29.260

 3f5b A   127 T L  -79.921  147.661  179.023   16.410   26.010    6.880
 3f5b A   128 K L  -90.955  -48.138 -168.974   14.200   26.430    9.950
 3f5b A   129 I E -119.651  132.427  168.963   16.100   24.560   12.650
 3f5b A   130 V E -115.701  136.613 -178.263   19.790   24.190   13.450
 3f5b A   131 L E -117.141  145.012  174.735   21.030   21.660   16.000

 3oc4 A   147 S L  -93.459  143.907  170.348  -33.840   40.790   41.030
 3oc4 A   148 Q L -105.102  -33.720  175.897  -33.400   39.740   37.410
 3oc4 A   149 T E -121.360  129.316 -175.776  -33.910   43.200   35.920
 3oc4 A   150 V E -127.199  130.927  174.654  -32.550   46.340   37.570
 3oc4 A   151 A E  -87.689  144.839  174.437  -33.060   50.010   36.680

 2cc1 A    65 D L  -90.180   -1.267  175.380   -2.700    9.220   15.960
 2cc1 A    66 N L  -59.972  134.495 -173.827   -0.750    8.020   18.990
 2cc1 A    67 R E  -91.951  145.002  176.689   -1.990    9.790   22.120
 2cc1 A    68 V E -133.332  127.815 -178.962    0.190   11.690   24.590
 2cc1 A    69 F E  -69.905  125.009  174.645   -0.860   12.860   28.060

 2f1l A   176 A L  -76.214  -22.800  179.202    2.840   37.310  -18.410
 2f1l A   177 G L   80.078   30.518 -172.517    5.550   34.680  -18.800
 2f1l A   178 E E -132.450  149.437  174.250    7.750   36.400  -16.220
 2f1l A   179 M E -130.235  135.036  174.481    9.330   35.610  -12.860
 2f1l A   180 R E  -98.888  125.028 -176.578   10.610   38.000  -10.200

 1jeo A    40 A L  -65.039  144.990  172.897   12.260   58.340   74.090
 1jeo A    41 K L  -74.034  -61.084  170.417   11.370   59.680   77.530
 1jeo A    42 K L -122.893  149.622 -176.855   14.910   60.700   78.430
 1jeo A    43 I E -114.937  125.684 -178.670   17.990   60.590   76.200
 1jeo A    44 F E -116.420  130.997  177.246   21.420   59.550   77.480

 1xub A   109 N L  -70.856  135.039  179.125   27.210   41.880   25.340
 1xub A   110 H L  -80.872  -25.532  171.908   28.680   38.550   26.420
 1xub A   111 R E -109.552  145.231 -177.548   25.220   37.320   27.390
 1xub A   112 L E -136.431  125.101 -176.187   22.220   37.440   25.060
 1xub A   113 Y E -111.726  103.737 -174.799   18.570   36.970   26.000

 2g1u A    19 S L  -64.993  131.088 -179.201   -2.030   45.370    5.990
 2g1u A    20 K L -113.184  163.155  175.889    1.580   44.310    5.410
 2g1u A    21 Y E  -97.522  109.917 -173.443    3.220   41.280    3.810
 2g1u A    22 I E -116.902  127.018  174.963    5.000   39.290    6.520
 2g1u A    23 V E -112.833  120.433 -175.897    7.090   36.150    6.050

 1m2k A    12 S L  -64.931  143.053  177.237   10.870   12.660   27.910
 1m2k A    13 K L  -90.074  -32.295 -179.887   14.520   11.610   27.930
 1m2k A    14 Y L -150.517   90.990 -177.379   14.100    8.820   25.380
 1m2k A    15 L E  -92.816  132.835  170.986   10.830    8.630   23.450
 1m2k A    16 V E -125.073  169.328  179.425   10.020    5.790   21.060

 2ehj A   151 C L  -73.839  137.404 -174.965   -2.700   76.480  238.130
 2ehj A   152 S L -116.623  -32.612  179.815   -3.220   78.550  241.280
 2ehj A   153 S E -105.798  108.276 -174.595   -0.960   76.910  243.850
 2ehj A   154 I E -126.558  130.552  171.915    2.690   77.010  242.810
 2ehj A   155 K E -124.158  144.386 -175.066    5.880   76.240  244.740

 1tjy A     3 A L  -61.414  144.722 -179.374   37.630   24.000   57.550
 1tjy A     4 E L  -67.999  154.620  179.286   34.900   23.330   55.000
 1tjy A     5 R E -122.253  123.707  178.265   35.760   21.940   51.560
 1tjy A     6 I E -122.815  128.892  178.065   34.130   23.130   48.340
 1tjy A     7 A E  -93.179  141.766  176.582   34.840   21.740   44.880

 2q0s A     2 A L    0.000  160.851  176.190   31.740   83.620   41.770
 2q0s A     3 K E  -87.354  131.921 -170.763   29.120   81.220   43.120
 2q0s A     4 R E -102.616  128.215 -177.076   29.870   77.580   42.360
 2q0s A     5 I E -122.148  120.934 -178.408   27.160   75.140   41.310
 2q0s A     6 L E  -94.647  122.611  177.026   27.730   71.390   41.090

 1bco A   281 V L -160.002  135.161  172.156   36.430   68.690   76.800
 1bco A   282 K L -117.202  -43.598  172.314   32.900   70.070   76.660
 1bco A   283 K E -117.342  149.793 -177.889   30.940   67.280   78.330
 1bco A   284 V E -136.720  136.211  174.611   32.190   64.850   80.970
 1bco A   285 V E  -94.106  125.008 -170.125   30.890   61.550   82.330

 3a1j B   178 S L -156.875  167.088  174.044    6.120   89.020   33.550
 3a1j B   179 N L -105.204   -8.253  177.477    5.970   89.570   37.300
 3a1j B   180 H E  -95.449  125.663  177.642    3.340   92.310   37.000
 3a1j B   181 L E -128.762  138.315  168.977   -0.300   91.220   36.950
 3a1j B   182 V E -103.320  123.592  176.115   -3.560   93.170   36.840

 3mvn A    63 Q L  -81.463   -3.962  178.129   27.840    8.280   52.580
 3mvn A    64 Q L  -67.323  150.995 -163.701   27.740   10.300   49.360
 3mvn A    65 R L  -74.301  134.555  174.973   24.780    9.560   47.110
 3mvn A    66 I E -105.621  117.029  178.785   24.910    6.750   44.560
 3mvn A    67 L E -107.371  104.045 -172.051   22.680    7.210   41.520

 1n2z A     2 A L  -73.665  152.953  178.554   21.580   22.660   73.950
 1n2z A     3 P L  -55.084  146.052  178.751   19.930   26.090   73.930
 1n2z A     4 R L  -92.488  117.409 -172.477   21.470   28.640   71.570
 1n2z A     5 V E -117.334  136.152  172.773   22.900   31.580   73.500
 1n2z A     6 I E -119.176  130.053 -179.723   24.290   34.910   72.320

 3i45 A   142 I L -139.982  156.753 -172.720   13.180   16.710   11.820
 3i45 A   143 T L -125.228  -27.469 -176.054   16.180   14.430   12.220
 3i45 A   144 R E  -90.158  111.890 -178.721   18.260   15.920   15.030
 3i45 A   145 W E -120.348  140.448  167.472   17.100   14.710   18.450
 3i45 A   146 A E -119.904  150.429 -175.827   18.490   15.170   21.950

 1xru A   113 A L  -60.845  123.388 -170.985    4.690   25.330  101.460
 1xru A   114 K L  -83.407  -40.939 -178.174    5.460   27.430  104.530
 1xru A   115 E L -147.368  134.330  177.061    7.020   24.800  106.790
 1xru A   116 V E -124.206  123.500 -174.620    8.130   21.190  106.330
 1xru A   117 V E -112.238  125.190  179.668    8.880   18.980  109.320

 3h5o A   178 K L  -88.092  137.854 -176.091   28.700   32.280   38.300
 3h5o A   179 R L -131.665   -1.715  173.348   29.840   28.850   37.120
 3h5o A   180 R L -122.540   70.012 -175.087   33.610   29.250   37.200
 3h5o A   181 I E  -90.392  116.408  176.166   34.290   29.870   40.880
 3h5o A   182 G E  -90.052  168.244  177.772   37.950   29.790   41.920

 2car A     9 G L   84.892    5.962 -177.227   20.050   29.640   22.040
 2car A    10 K L -105.905  159.070  176.702   22.960   32.060   21.660
 2car A    11 K E  -81.869  132.737  172.998   26.480   32.050   23.110
 2car A    12 I E -120.374  123.388 -176.850   27.210   34.450   25.960
 2car A    13 V E  -76.927  117.648  176.849   30.830   35.130   26.920

 3ikh A     2 S L    0.000   -9.964  174.398   -4.150   18.500  120.270
 3ikh A     3 L L  -66.201  153.184 -179.127   -2.510   20.620  122.970
 3ikh A     4 R L -125.891  153.738  178.731   -1.600   23.950  121.310
 3ikh A     5 V E -120.048  129.406  174.572    1.280   26.390  121.770
 3ikh A     6 Y E -110.462  113.383 -175.279    1.000   30.180  121.840

 1vm7 A    14 F L -101.528  159.649  174.574  121.250   42.580    8.080
 1vm7 A    15 L L  -80.159  135.901 -178.612  119.030   39.760    6.820
 1vm7 A    16 V L  -78.306  124.977 -176.741  116.300   38.660    9.230
 1vm7 A    17 I E -100.166  129.832  174.371  116.720   35.050   10.350
 1vm7 A    18 S E -124.273  134.139  173.634  113.770   32.810   11.200

 2q5c A     4 S L  -73.660  139.889  178.850   23.270   -9.250   10.410
 2q5c A     5 L L  -92.702  146.213  179.026   19.740   -9.320    9.000
 2q5c A     6 K E -127.034  122.564  179.614   18.600   -7.060    6.160
 2q5c A     7 I E -125.611  128.364 -179.137   14.970   -6.110    5.540
 2q5c A     8 A E -102.724  128.974  171.046   13.740   -3.840    2.740

 1at3 A    18 A L  -74.381  149.732  177.800   14.860   38.530    7.540
 1at3 A    19 V L  -98.892  114.370  179.125   18.470   39.710    7.380
 1at3 A    20 P L  -60.314  110.948  178.899   20.370   38.380    4.370
 1at3 A    21 I E -103.720  121.747  176.331   23.500   36.750    5.800
 1at3 A    22 Y E  -89.997  137.192  176.314   26.400   36.010    3.470

 1wma A     3 G L  -61.358  158.725 -178.526   -3.430    4.190   23.680
 1wma A     4 I L  -63.104  131.207 -179.496   -2.540    7.280   21.640
 1wma A     5 H L  -74.105  156.534 -176.445    0.550    6.760   19.480
 1wma A     6 V E -143.238  128.484  170.618    3.590    9.020   19.830
 1wma A     7 A E -109.748  151.504 -178.503    6.510    9.900   17.560

 1u9c A     5 S L  -62.146  151.073  175.745    3.880    4.870   42.130
 1u9c A     6 K L  -67.310  149.143 -177.663    6.650    7.210   40.990
 1u9c A     7 R E -113.187  130.031 -177.161    9.330    5.730   38.730
 1u9c A     8 V E -120.583  127.415  174.798   13.050    6.260   39.300
 1u9c A     9 L E  -98.490  118.528  175.572   15.860    5.520   36.850

 3l18 A     2 S L  -85.836  154.824 -172.415  -26.030   19.970  -13.270
 3l18 A     3 M L -133.782  158.568  169.500  -26.640   23.710  -13.610
 3l18 A     4 K E -101.790  118.974 -174.908  -25.160   26.850  -15.140
 3l18 A     5 V E -106.373  122.993 -179.464  -24.460   29.470  -12.480
 3l18 A     6 L E  -94.839  131.288  171.833  -24.110   33.140  -13.420

 2j5v A     4 S L  -73.529  134.854 -175.018    7.740   14.160  -19.680
 2j5v A     5 Q L -124.999  163.568  176.009    4.600   15.610  -18.110
 2j5v A     6 T E -115.082  123.369 -175.872    0.830   15.140  -18.310
 2j5v A     7 L E -120.230  129.987  172.924   -1.350   18.170  -19.000
 2j5v A     8 V E -102.987  122.982  179.814   -5.140   18.450  -18.910

 2weu A     2 I L  -86.580  160.000 -163.349   18.200  -45.820  -18.250
 2weu A     3 R L -119.274  -39.959 -165.513   19.280  -45.890  -14.620
 2weu A     4 S E -117.936  140.007  172.009   20.510  -42.530  -13.380
 2weu A     5 V E -129.516  127.672 -178.548   19.060  -39.020  -13.230
 2weu A     6 V E -112.259  116.124  179.645   21.100  -35.970  -12.220

 3cwc A     3 A L    0.000  147.041  179.349   49.800   52.450   14.860
 3cwc A     4 M L  -74.450  131.774 -178.233   46.440   53.290   16.430
 3cwc A     5 K E  -97.327  114.101 -179.015   45.770   51.480   19.700
 3cwc A     6 I E -115.939  117.203  179.543   42.220   50.170   20.050
 3cwc A     7 V E -100.621  123.150 -179.060   41.130   48.470   23.260

 2quo A    42 T L  -80.683  -16.999 -169.565  -22.770   -1.580    6.790
 2quo A    43 Q L  -96.926  117.968  170.486  -19.180   -0.730    7.710
 2quo A    44 K L  -75.004  154.992  177.816  -16.970    1.290    5.370
 2quo A    45 L E -125.933  124.928  177.298  -13.200    0.790    5.490
 2quo A    46 N E  -97.936  104.074  179.223  -10.630    3.560    5.090

 2gqw A     7 K L -107.299  130.700  176.982   37.850   10.000   14.280
 2gqw A     8 A L  -83.359  153.787   -2.080   38.480    6.910   12.150
 2gqw A     9 P L  -83.009  167.448  176.668   39.960    6.150    9.940
 2gqw A    10 V E -102.530  126.814  176.855   43.370    7.630   10.730
 2gqw A    11 V E -118.995  126.380 -179.710   45.710    8.540    7.870

 1tqh A    85 Y L  -96.284  121.478 -169.004   29.290    3.570   12.760
 1tqh A    86 E L  -88.836  -33.569 -178.457   31.780    2.700   10.030
 1tqh A    87 K L -115.897  124.977 -175.401   32.450    6.140    8.570
 1tqh A    88 I E -128.946  124.167  165.088   33.300    9.100   10.800
 1tqh A    89 A E  -95.496  163.395 -177.989   33.980   12.740   10.010

 1i3j A    73 I L  -71.592  153.347 -177.306   -8.010   -4.960   28.770
 1i3j A    74 K L -126.053  115.299  171.831  -11.780   -5.160   29.260
 1i3j A    75 K L  -57.337  131.801 -171.177  -13.700   -8.340   30.060
 1i3j A    76 I E -133.421  140.024  172.646  -16.610   -8.550   27.630
 1i3j A    77 S E -112.046  115.781  177.059  -19.810  -10.560   27.300

 2e58 A    95 R L  -97.861  168.418  178.778   19.440   17.260    2.200
 2e58 A    96 K L -114.970  -19.638  178.776   22.140   14.580    2.070
 2e58 A    97 V E -132.931  122.153  173.988   20.300   11.800    3.920
 2e58 A    98 I E -113.825  129.876 -176.068   16.690   10.730    3.430
 2e58 A    99 R E -109.639  126.103 -178.452   15.150    8.160    5.770

 2fiw A   116 A L  -55.882  135.029 -178.887   37.630   40.140   47.340
 2fiw A   117 L L -104.998  -38.384  178.904   37.400   43.580   45.740
 2fiw A   118 I E -129.793  115.950  178.597   37.390   42.720   42.040
 2fiw A   119 L E  -85.815  141.405 -177.733   35.940   39.470   40.700
 2fiw A   120 T E -125.508  139.701  175.336   37.340   38.000   37.490

 1obb A     3 S L  -80.976  129.765  173.724   25.820   57.820   44.120
 1obb A     4 V L  -76.047  126.793 -175.571   25.470   56.590   40.540
 1obb A     5 K E  -99.937  119.201  178.628   22.760   53.940   40.330
 1obb A     6 I E -117.797  122.612  178.636   23.320   51.000   37.980
 1obb A     7 G E  -99.804  140.769  177.363   20.660   48.340   37.440

 3dci A    23 M L    0.000  141.247  176.178   41.590   42.590   20.490
 3dci A    24 K E  -79.128  160.231 -177.975   40.030   45.680   18.910
 3dci A    25 T E -123.034  125.070 -175.886   39.210   48.790   20.930
 3dci A    26 V E -123.518  135.629  177.151   35.880   50.620   20.700
 3dci A    27 L E -102.529  123.873 -178.713   34.770   53.880   22.300

 3fnb A   227 T L -130.380  172.747 -177.661   10.160   50.730   90.010
 3fnb A   228 E L  -92.739   -6.911  179.963   10.970   49.160   93.370
 3fnb A   229 K L  -84.987   96.949 -178.853    8.200   46.580   93.070
 3fnb A   230 I E -119.881  115.119  175.613    9.970   43.410   91.940
 3fnb A   231 A E  -96.649  153.454  173.309    8.260   40.020   92.110

 1pjx A   197 T L  -90.173   -3.577 -178.999    2.130   -2.890    3.220
 1pjx A   198 K L   58.980   35.058 -177.990    4.160   -6.070    3.640
 1pjx A   199 K E -121.892  145.932  161.609    7.200   -4.150    2.420
 1pjx A   200 L E -110.014  131.572 -178.647   10.750   -3.570    3.590
 1pjx A   201 W E -104.570  145.557  177.785   12.350   -0.320    2.470

 1uqw A    24 A L  -75.401  125.400 -178.624    1.130    6.500   52.790
 1uqw A    25 K L -112.121   90.979 -179.097    3.210    6.910   49.630
 1uqw A    26 D E -116.663  110.100 -175.531    4.800   10.360   49.590
 1uqw A    27 V E -106.370  151.945 -178.889    7.800   10.780   47.290
 1uqw A    28 V E -117.710  128.587 -179.617   10.140   13.750   46.880

 2vng A   147 A L  -70.400  144.526 -174.361    9.940    1.760   28.810
 2vng A   148 K L -109.990  -48.164 -176.670   12.070   -0.620   26.750
 2vng A   149 R E -124.806  134.263  173.676   11.480    0.160   23.070
 2vng A   150 L E -126.868  126.155 -172.520   10.550    3.410   21.340
 2vng A   151 Q E -121.330  136.342  172.687    9.710    3.470   17.640

 2vmh A   124 K L  -93.604  155.505 -172.830    0.810  -40.190   -0.460
 2vmh A   125 N L -114.494  -26.318 -173.208    2.330  -41.430   -3.710
 2vmh A   126 T E -137.129  133.678  171.481    4.640  -38.620   -4.790
 2vmh A   127 L E -114.391  121.696 -178.199    7.010  -36.230   -3.040
 2vmh A   128 K E -120.402  126.889  173.503    8.040  -33.110   -4.950

 1o5o A   164 A L  -67.614  138.996  178.174   18.950   -5.170   50.210
 1o5o A   165 K L -116.476  -59.764 -178.245   22.090   -6.050   52.170
 1o5o A   166 K E  -90.733  110.963 -175.917   24.870   -7.100   49.800
 1o5o A   167 I E -125.966  126.891  174.424   25.330   -4.480   47.080
 1o5o A   168 T E -115.043  124.985  179.069   28.040   -4.270   44.420

 1ud9 A   211 S L -150.902  159.863 -179.174   13.990    9.560    1.870
 1ud9 A   212 D L  -74.081  -33.344 -179.526   14.980   12.760    3.670
 1ud9 A   213 Y E -124.584  149.742  176.368   12.010   12.570    6.040
 1ud9 A   214 V E -122.086  133.779  176.989   10.140    9.690    7.660
 1ud9 A   215 K E  -87.123  120.332 -172.959    6.480    9.680    8.710

 2i6c A   110 A L  -68.160  142.359  172.708   13.790   13.020   25.900
 2i6c A   111 R L  -99.838    0.131 -171.838   16.830   11.700   27.760
 2i6c A   112 L E -156.953  134.886  168.224   18.090    9.960   24.630
 2i6c A   113 M E -107.649  129.619  177.446   18.280   10.420   20.870
 2i6c A   114 K E -108.564  134.727  175.280   18.340    7.310   18.680

 1e25 A    67 N L  -92.014   -2.168  174.228   87.440   39.720  -15.790
 1e25 A    68 Q L  -68.527  129.783 -174.949   84.970   39.410  -18.660
 1e25 A    69 T E -104.040  150.014  173.535   83.300   42.770  -19.290
 1e25 A    70 V E -117.866  135.700  178.219   79.790   43.600  -20.480
 1e25 A    71 I E  -74.510  121.869 -177.303   78.880   46.680  -22.510

 2fep A   133 H L  -77.186  134.434  178.804   13.430    0.670   19.260
 2fep A   134 T L -118.807  -30.002  175.554   11.930   -0.320   15.910
 2fep A   135 D L -101.347   82.281 -177.657    8.880   -2.290   17.030
 2fep A   136 I E -102.539  127.680 -176.070    6.950    0.310   19.010
 2fep A   137 A E -103.349  156.231 -178.101    3.360   -0.420   20.030

 3isy A    31 E L  -89.847   -3.303 -176.871   58.960   23.970   52.510
 3isy A    32 R L -124.934  161.236  174.723   61.060   26.060   50.120
 3isy A    33 A L  -76.369  143.485 -178.162   61.430   26.520   46.370
 3isy A    34 I E -122.493  130.021 -179.242   64.260   24.620   44.680
 3isy A    35 E E  -93.106  126.820  171.462   66.150   25.730   41.580

 3ecr A    21 M L    0.000  104.422  178.707   26.290    7.960   14.040
 3ecr A    22 R L -142.721  -77.021  172.115   27.590    5.520   16.650
 3ecr A    23 V E  -99.532  122.169 -179.242   29.490    6.980   19.590
 3ecr A    24 I E  -99.882  115.066 -173.241   28.550   10.570   20.410
 3ecr A    25 R E  -92.675  116.960  178.314   31.370   12.480   22.100

 3go6 A    19 A L    0.000  137.380 -178.111   22.640    4.900   30.960
 3go6 A    20 P L  -69.898  140.369  175.364   22.000    7.910   28.730
 3go6 A    21 R E  -89.964  110.021 -177.867   18.470    8.490   27.450
 3go6 A    22 V E -107.012  118.156  173.653   18.610    8.860   23.670
 3go6 A    23 C E -100.758  118.063  179.449   15.570   10.060   21.740

 3dma A    21 A L  -70.130  144.453  172.139    7.960   44.090   54.340
 3dma A    22 D L -112.854  -37.439  178.806    6.740   45.030   57.820
 3dma A    23 K E -119.936  126.094 -175.837    4.980   48.310   57.070
 3dma A    24 I E -128.072  135.775  177.263    2.890   48.800   53.930
 3dma A    25 V E -118.166  133.551  177.951    1.010   51.830   52.610

 3k7p A    22 T L  -86.888  162.818  179.961   16.010   52.070   16.020
 3k7p A    23 R E -107.104  115.681  179.904   17.370   48.530   16.340
 3k7p A    24 R E  -77.346  136.797 -179.341   20.960   48.180   17.510
 3k7p A    25 V E -128.652  107.521 -178.306   23.020   45.410   15.920
 3k7p A    26 A E  -75.726  142.024 -178.257   26.290   44.360   17.560

 2w56 A    38 S L  -72.791  142.726 -179.147   32.630   10.810   17.130
 2w56 A    39 R L -118.549    0.003 -170.832   33.230   11.090   13.380
 2w56 A    40 Y E -150.876  122.468  176.143   30.250    9.080   12.180
 2w56 A    41 L E -116.634  139.843  172.110   26.520    9.170   12.940
 2w56 A    42 V E -121.501  132.143 -179.104   23.840    6.720   11.840

 3dxp A   234 E L -105.881  145.253  177.182   30.210   36.030   57.200
 3dxp A   235 P L  -77.679   67.965  179.535   31.880   39.440   57.000
 3dxp A   236 R L -149.268  130.503 -176.738   35.330   37.980   56.350
 3dxp A   237 V E  -74.870  124.300  178.941   37.490   37.960   53.220
 3dxp A   238 L E  -88.630  -29.995 -179.889   38.330   34.460   51.980

 1yb3 A   142 E L  -98.998  131.624 -177.324   36.230   33.820   22.700
 1yb3 A   143 E L  -89.419  -39.422 -177.982   34.500   36.560   20.700
 1yb3 A   144 M E -107.309  127.180 -178.944   34.770   35.050   17.220
 1yb3 A   145 I E -106.904  128.668 -175.944   33.610   31.500   16.520
 1yb3 A   146 N E -101.509  134.727  175.075   35.030   29.570   13.570

 2x7j A   243 A L  -76.395  112.490  171.233   49.090  -12.700    5.550
 2x7j A   244 E L  -75.572  -47.819 -177.173   45.710  -12.040    7.150
 2x7j A   245 K L  -84.131   76.321  176.059   44.310  -10.190    4.130
 2x7j A   246 G E -108.700  155.575  176.751   44.410  -12.970    1.550
 2x7j A   247 M E -141.871  132.800 -179.787   42.030  -13.650   -1.350

 2hjr A    14 R L  -64.411  151.986  173.773    1.860   11.710   11.010
 2hjr A    15 K L  -65.005  143.513  178.107    1.080   12.280    7.330
 2hjr A    16 K E -118.619  120.002 -179.411    4.000   11.770    4.950
 2hjr A    17 I E -116.589  121.116  177.841    4.330   13.940    1.840
 2hjr A    18 S E -103.275  136.809  177.424    6.990   13.280   -0.790

 1sez A    13 A L    0.000  108.784 -179.891   -7.930   16.140    7.490
 1sez A    14 K L  -89.932  150.401 -179.313   -8.260   13.860   10.510
 1sez A    15 R E -123.349  131.158  178.748   -9.810   10.390   10.370
 1sez A    16 V E -117.621  124.947  176.583  -11.750    8.660   13.140
 1sez A    17 A E  -89.638  140.162  175.706  -12.510    4.930   13.140

 3kkz A    95 Q L  -67.058  -13.240  177.561   40.600   53.160   37.170
 3kkz A    96 N L  -70.091  -25.622 -175.049   37.760   51.460   39.030
 3kkz A    97 R L -124.387  -24.990 -170.805   35.410   52.280   36.170
 3kkz A    98 V E -113.332  119.139 -178.913   37.640   53.510   33.350
 3kkz A    99 T E -135.002  136.416  175.196   39.960   51.190   31.440

 3dj1 A    13 V L -115.121  129.043  179.765    9.600  -36.380  -12.630
 3dj1 A    14 Q E -105.194  138.883  176.559    7.480  -39.530  -12.380
 3dj1 A    15 R E  -87.109  118.588 -178.902    5.100  -40.790  -15.070
 3dj1 A    16 V E -120.401  102.610 -176.130    1.660  -41.540  -13.640
 3dj1 A    17 E E  -96.108  116.334 -172.341   -0.790  -43.050  -16.120

 2qgg A   171 A L  -88.531  -16.508 -179.109   18.610   -6.830   22.230
 2qgg A   172 G L   76.050   33.270 -170.113   16.580   -9.070   24.550
 2qgg A   173 R E -126.578  150.041  166.739   13.950   -6.360   24.880
 2qgg A   174 I E -123.360  118.386 -176.758   10.200   -5.880   24.530
 2qgg A   175 Y E  -91.264  117.573 -177.244    9.040   -2.350   23.750

 1s8n A    13 P L  -48.810  141.997  174.686   14.330   19.450   43.780
 1s8n A    14 R L -129.926  -36.669  179.958   14.140   21.610   46.910
 1s8n A    15 R E  -84.910  112.977 -172.643   11.190   20.230   48.870
 1s8n A    16 V E -113.944  129.062  167.553   12.310   17.030   50.580
 1s8n A    17 L E -103.095  121.961 -178.616   10.270   14.430   52.430

 3bfp A     3 T L  -85.291  165.701 -178.001   20.850  -33.460   18.940
 3bfp A     4 E L  -72.576  -31.967  178.754   23.360  -36.130   19.940
 3bfp A     5 K E -109.413  153.690  178.002   22.370  -38.350   17.020
 3bfp A     6 I E -136.817  134.440  171.766   21.960  -37.480   13.340
 3bfp A     7 Y E  -85.376  127.867  178.088   20.180  -39.230   10.470

 1p2f A     2 M L  -96.000  160.049  175.333   23.060   28.400   21.970
 1p2f A     3 W E  -72.471  142.707  176.851   25.510   29.090   24.790
 1p2f A     4 K E -106.115  116.238 -176.398   29.140   29.710   23.840
 1p2f A     5 I E -119.091  129.299  171.723   31.660   27.970   26.080
 1p2f A     6 A E -105.883  144.854  175.784   35.450   28.140   25.950

 3oj0 A    21 G L  -67.106  146.166 -174.369   23.600   59.340    7.350
 3oj0 A    22 N L -118.054  -20.610  178.185   23.090   55.840    8.740
 3oj0 A    23 K E  -98.382  117.943 -170.288   22.380   53.840    5.580
 3oj0 A    24 I E -120.624  125.594  169.763   25.580   53.070    3.680
 3oj0 A    25 L E  -94.468  115.278  179.561   26.090   51.530    0.250

 1vpk A   344 T L  -65.277  150.170 -175.906   53.680    8.200    7.950
 1vpk A   345 E L  -68.777  -29.708 -177.169   53.810    7.090    4.320
 1vpk A   346 E E -125.884  145.411 -176.925   50.220    5.850    4.410
 1vpk A   347 I E -129.134  161.236  176.874   47.090    7.300    6.000
 1vpk A   348 E E -112.365  140.221  171.361   43.540    6.200    6.810

 3fcp A     4 T L -133.355  136.052  177.254  -10.700   17.020    1.260
 3fcp A     5 A L -159.529  171.587  178.799  -10.750   13.830   -0.820
 3fcp A     6 T E -115.356  159.920  176.524  -11.790   10.170   -0.840
 3fcp A     7 V E  -73.737  114.690 -176.694   -9.840    6.920   -1.110
 3fcp A     8 E E  -91.164  -43.514 -176.306   -9.820    5.960   -4.790

 3huu A   144 H L  -74.897  138.240 -179.162   52.010  -31.460   76.900
 3huu A   145 R L -129.432  -33.541  174.458   48.240  -31.960   76.880
 3huu A   146 H L -104.966   98.780 -174.348   47.250  -31.860   80.550
 3huu A   147 I E -114.515  129.238  179.944   48.450  -28.510   81.890
 3huu A   148 L E -105.767  122.986  178.742   47.720  -27.140   85.360

 3rrl B   132 A L  -56.681  139.641  178.427   26.330   18.080   34.280
 3rrl B   133 K L  -59.678  -42.980  169.917   27.690   20.540   36.840
 3rrl B   134 K E -125.540  135.181  177.573   24.110   21.430   37.700
 3rrl B   135 V E -113.677  116.115  179.529   21.080   19.230   37.030
 3rrl B   136 I E -111.712  125.757  175.203   17.670   20.910   36.850

 3hei A    64 A L  -64.993  128.418  174.437    0.770   29.040   -6.800
 3hei A    65 E L -109.564  -44.689  173.587    3.270   29.900   -9.530
 3hei A    66 R L -116.929  119.996 -178.209    6.210   27.710   -8.520
 3hei A    67 I E -105.379  149.797  178.490    5.450   24.390   -6.840
 3hei A    68 F E -118.160  132.945 -170.417    7.820   22.090   -4.950

 3n53 A     3 L L    0.000  139.270  175.096   -3.720   -7.900   -3.590
 3n53 A     4 K L  -74.286  142.581 -178.689   -0.890   -5.450   -2.900
 3n53 A     5 K E  -93.781  125.410  176.502    1.980   -6.760   -0.780
 3n53 A     6 I E -118.084  123.953  177.354    2.890   -4.860    2.390
 3n53 A     7 L E  -97.218  114.686  176.118    6.020   -5.680    4.390

 2hl0 A    73 A L  -96.503  115.931  176.549   -9.900   24.170   12.550
 2hl0 A    74 E L  -85.886  -19.230  179.602   -8.440   20.820   11.500
 2hl0 A    75 N E -105.158  139.931  178.691   -4.990   22.360   11.110
 2hl0 A    76 V E -134.942  139.979 -176.943   -2.870   23.660   13.990
 2hl0 A    77 F E -123.114  114.373  177.338    0.440   25.530   13.980

 3ewb X     3 L L  -95.153  -29.312 -177.712   -4.160    6.290   31.650
 3ewb X     4 K E  -64.946  135.030 -172.854   -5.630    7.500   34.940
 3ewb X     5 K E -104.669  134.737  177.069   -5.560   11.290   35.250
 3ewb X     6 I E -113.521  120.766  179.238   -4.650   13.260   38.370
 3ewb X     7 Q E  -86.201  151.654  179.458   -5.830   16.860   38.710

 2dm9 A   119 E L -119.779  155.529 -173.730   22.360   15.610   71.550
 2dm9 A   120 K L  -87.542  -22.966 -179.582   20.910   15.450   75.060
 2dm9 A   121 K E -130.118  119.336 -176.325   20.030   11.760   74.950
 2dm9 A   122 V E -130.062  159.345  171.211   22.380    9.120   73.540
 2dm9 A   123 R E -117.202  136.452 -174.639   22.830    5.350   73.550

 3kd9 A     3 L L -106.122  120.093  170.811   25.920   56.110  137.800
 3kd9 A     4 K L -120.533  135.191 -179.007   29.360   54.650  138.490
 3kd9 A     5 K E  -99.039  113.676 -179.748   31.660   53.350  135.760
 3kd9 A     6 V E -106.820  124.810  179.243   33.610   50.230  136.720
 3kd9 A     7 V E -120.216  133.655 -178.075   36.430   48.980  134.490

 2vy8 A   126 T L  -92.162  -12.626 -178.619  -10.010   39.670    8.150
 2vy8 A   127 K L   63.059   30.555 -178.147   -7.150   37.160    8.240
 2vy8 A   128 R E -121.386  149.060  178.292   -8.460   35.990   11.610
 2vy8 A   129 L E  -99.066  133.218  175.213   -9.360   32.550   12.960
 2vy8 A   130 T E -113.362  122.249  177.010  -12.680   31.900   14.690

 3d1g A   333 C L  -94.368 -179.956 -178.760  -66.890 -127.030  -34.220
 3d1g A   334 E L  -81.407  -50.765 -177.293  -68.210 -130.090  -36.050
 3d1g A   335 N E -122.979  149.710 -178.719  -66.270 -129.820  -39.310
 3d1g A   336 V E -123.455  151.343  178.718  -62.990 -128.110  -40.220
 3d1g A   337 R E -112.646  131.135  178.258  -61.590 -126.720  -43.470

 2v3a A   145 K L  -94.632  165.011 -173.605   73.200   15.440   -0.970
 2v3a A   146 R L -129.986  -44.842 -170.599   74.990   16.490   -4.150
 2v3a A   147 R E -105.797  127.279  179.806   74.450   20.160   -4.940
 2v3a A   148 V E -125.483  132.121  169.342   75.580   22.990   -2.660
 2v3a A   149 L E  -98.672  128.915 -178.688   75.140   26.750   -3.000

 1vhe A   102 A L   64.971   29.983  179.954   22.640   53.940   60.570
 1vhe A   103 Q L -110.264  150.658 -176.395   20.340   52.800   57.760
 1vhe A   104 R E  -92.090  129.892  178.893   17.010   50.990   58.050
 1vhe A   105 V E -128.627  160.031  178.035   16.640   47.510   56.560
 1vhe A   106 T E -117.149  123.024  174.891   13.930   44.850   56.430

 2qxy A     4 T L -114.829  100.007 -176.668    6.450   -1.340   -3.350
 2qxy A     5 P L  -65.001  147.526  177.167    3.270   -0.560   -1.400
 2qxy A     6 T E  -99.679  125.162 -179.127    2.000    3.020   -1.270
 2qxy A     7 V E -119.324  120.227  179.853    1.330    4.470    2.190
 2qxy A     8 M E -104.986  128.011  175.609   -0.490    7.770    2.650

 2b4y A    19 A L  -59.155  131.359  178.196   63.360   -0.280   45.460
 2b4y A    20 K L  -92.690  -27.728 -175.533   64.950   -0.690   42.030
 2b4y A    21 H E -140.010  101.847 -177.531   61.890   -2.190   40.340
 2b4y A    22 I E -103.314  125.553  175.012   58.380   -1.230   41.440
 2b4y A    23 V E -112.214  125.003 -178.138   55.310   -2.920   39.990

 3fg2 P   142 K L -112.434  147.819 -178.776  138.170  148.090   67.120
 3fg2 P   143 K L -104.924  -36.332 -171.648  140.400  145.020   67.130
 3fg2 P   144 H E -145.123  123.536 -178.324  140.370  143.930   70.760
 3fg2 P   145 V E -121.330  139.700  171.643  137.880  144.600   73.560
 3fg2 P   146 V E -105.983  122.798 -178.797  137.970  143.800   77.270

 3a43 A    23 A L  -67.610  151.464  175.440   10.490   30.110  121.030
 3a43 A    24 S L  -95.450  -16.621  177.864    7.590   31.420  118.940
 3a43 A    25 R E -169.209  155.030  172.104    5.290   31.600  121.960
 3a43 A    26 V E -108.688  124.410 -169.198    4.970   30.770  125.650
 3a43 A    27 K E  -94.506  -36.683 -176.133    1.990   28.570  126.480

 1w6g A   181 S L  -77.403  -13.159 -179.590   24.800   -3.900   19.430
 1w6g A   182 K L   58.934   53.304  179.851   22.270   -2.050   17.270
 1w6g A   183 E E -131.729  141.425  173.832   21.500   -5.070   15.100
 1w6g A   184 V E  -84.684  115.175 -168.920   18.290   -6.520   13.690
 1w6g A   185 T E  -90.978  -33.730  179.814   18.230  -10.150   14.810

 1vk3 A   329 E L  -61.160  135.690 -176.519   23.570   45.540   19.370
 1vk3 A   330 P L  -78.931   58.110 -178.119   21.200   47.650   21.460
 1vk3 A   331 V E -122.321  135.975  175.168   18.820   44.730   22.040
 1vk3 A   332 Y E  -98.839   99.411 -177.121   17.480   43.320   25.300
 1vk3 A   333 R E -107.460  112.872 -179.569   17.170   39.560   24.790

 1yzf A     1 M L    0.000  134.314  176.795  -12.540   36.030    3.510
 1yzf A     2 R E  -64.111  135.831 -174.846  -10.000   33.280    4.140
 1yzf A     3 K E -108.370  123.284  178.136   -8.490   33.510    7.620
 1yzf A     4 I E -124.411  123.605 -177.801   -4.800   32.900    8.260
 1yzf A     5 V E -107.675  125.225  174.262   -3.270   33.090   11.740

 1g6q 1    86 S L  -59.380  -29.446 -176.498  -35.490   88.750    1.030
 1g6q 1    87 D L  -90.420  -19.529 -173.162  -38.730   88.470    2.990
 1g6q 1    88 K L  -96.650  -28.773 -174.313  -39.360   84.810    2.210
 1g6q 1    89 I E -115.793  128.922  172.051  -35.900   83.360    2.830
 1g6q 1    90 T E -115.752  128.086 -179.400  -33.810   83.560    5.990

 3rqz A     3 A L  -70.360  135.429  179.698   -3.200    8.360   -5.350
 3rqz A     4 M L -109.999  145.490  172.066   -1.080   11.420   -6.130
 3rqz A     5 R L -110.507  117.286 -171.818    2.690   11.840   -6.030
 3rqz A     6 I E -112.041  124.963  172.878    3.730   15.350   -5.000
 3rqz A     7 L E  -89.362  115.407 -179.413    7.200   16.860   -5.370

 3gzb A   132 N L -100.160   -2.263  179.532    4.080   25.600   72.750
 3gzb A   133 R L   57.452   49.895 -175.995    6.840   23.180   73.740
 3gzb A   134 R E -129.871  157.336  171.420    6.710   24.330   77.360
 3gzb A   135 V E -100.004  115.899 -175.355    6.610   22.830   80.850
 3gzb A   136 T E  -83.166  -32.101  178.260    3.510   24.020   82.710

 3k1t A    95 A L  -70.833  128.749  166.911   25.750  101.030    7.750
 3k1t A    96 R L -101.144  -39.973 -177.146   27.940  104.070    7.190
 3k1t A    97 R E -113.877  142.771 -176.526   29.080  104.540   10.790
 3k1t A    98 L E -133.015  124.767  176.894   30.180  101.860   13.240
 3k1t A    99 L E  -93.371  117.181  179.115   30.610  102.110   17.000

 2zbw A   175 A L  -77.756  158.341  175.101   20.360   -4.230  126.870
 2zbw A   176 R L  -73.275  -39.249  176.619   20.450   -6.910  129.570
 2zbw A   177 R E -159.989  131.861 -177.870   17.580   -8.770  127.910
 2zbw A   178 I E -112.514  131.703  169.193   15.320   -8.000  124.950
 2zbw A   179 T E -120.965  116.802 -178.231   11.820   -9.290  124.300

 1giq A   328 G L   96.501   -7.384 -175.509  -31.770   32.230   27.410
 1giq A   329 K L -103.790  167.935 -179.656  -33.720   34.550   25.110
 1giq A   330 V E -112.188  131.410  178.055  -36.720   34.030   22.830
 1giq A   331 I E -108.437  135.523 -177.896  -36.660   34.570   19.070
 1giq A   332 T E -113.457  130.874  177.540  -39.810   35.290   17.060

 2yxt A     4 E L  -85.163  147.584  177.309    2.370   15.530   47.060
 2yxt A     5 C L -105.987  116.696 -170.645    5.630   13.970   48.230
 2yxt A     6 R E -102.720  129.989 -175.182    8.650   16.120   47.440
 2yxt A     7 V E -124.224  126.890  175.706   12.140   14.650   47.080
 2yxt A     8 L E  -99.824  105.859 -175.173   15.450   16.510   46.850

 3cjm A    99 T L  -89.482   -8.663  178.784    4.590   37.160   49.300
 3cjm A   100 D L  -61.443  135.629 -179.422    2.950   36.040   52.550
 3cjm A   101 L E  -92.664  114.975 -179.988    5.430   35.620   55.400
 3cjm A   102 I E  -93.110  124.238 -176.332    5.180   32.230   57.110
 3cjm A   103 P E  -74.775  142.918  175.547    6.380   32.160   60.710

 2xep A   195 D L  -94.987    1.454  176.126   19.470    7.750   40.710
 2xep A   196 E L  -63.107  146.131 -171.497   23.170    6.890   40.630
 2xep A   197 I E  -99.452  124.997  168.766   23.930    3.250   41.410
 2xep A   198 L E -101.863  149.994 -177.695   26.000    2.080   44.360
 2xep A   199 T E -119.037  124.820  178.719   27.270   -1.500   44.650

 2rk3 A     3 S L  -75.016  155.302  173.511  -32.590   -8.010    3.020
 2rk3 A     4 K L  -79.200  158.816 -174.299  -33.480   -4.380    3.700
 2rk3 A     5 R E -126.416  136.249 -179.978  -30.950   -2.060    5.320
 2rk3 A     6 A E -123.631  140.695  175.337  -31.370    0.530    8.070
 2rk3 A     7 L E -113.658  111.468  179.101  -29.040    3.300    9.240

 2v0h A    48 S L  -64.295  126.436  177.132   83.610   54.410   31.090
 2v0h A    49 E L  -76.361  -44.383  174.054   86.730   56.010   29.610
 2v0h A    50 N E -123.337  139.296  173.586   88.550   52.690   29.300
 2v0h A    51 I E -119.728  107.180 -176.749   87.080   49.190   29.070
 2v0h A    52 H E  -88.748  112.361 -176.046   89.590   46.440   29.850

 3k1r A   157 E L -117.986  163.582 -179.188   -3.060    6.260   -8.610
 3k1r A   158 K L  -64.901  -28.864  172.576   -6.470    5.440   -7.160
 3k1r A   159 T E -122.682  158.963 -177.660   -4.740    2.890   -4.940
 3k1r A   160 V E -137.231  132.114  174.704   -1.310    2.920   -3.300
 3k1r A   161 S E -103.035  127.547 -173.914    1.020    0.140   -2.170

 1lqt A   147 G L  -73.193  151.575 -176.263  -21.190  -20.190    0.410
 1lqt A   148 A L  -73.717  -35.225 -176.012  -20.520  -19.390   -3.250
 1lqt A   149 R E -119.335  129.894  166.149  -19.380  -15.820   -2.610
 1lqt A   150 A E -115.398  145.561 -179.981  -17.070  -14.410    0.040
 1lqt A   151 V E -118.565  125.559  179.628  -16.380  -10.700    0.490

 3eya A   201 S L -106.360  154.988  177.538   28.350  -64.120  -40.390
 3eya A   202 S L -139.214  166.714 -176.685   30.610  -66.400  -38.350
 3eya A   203 N L   47.354   60.765 -174.173   32.940  -66.190  -35.360
 3eya A   204 I E  -92.910  130.350  172.972   30.870  -63.380  -33.870
 3eya A   205 A E -118.057  145.991  177.743   31.980  -61.450  -30.780

 3ctp A   172 C L  -75.455  133.710  176.675    6.470   25.810   -8.560
 3ctp A   173 R L -127.632  -35.312  168.227    7.160   27.080  -12.070
 3ctp A   174 K L  -86.678   99.090 -165.927    7.720   30.780  -11.460
 3ctp A   175 I E -115.906  129.808  174.638   10.920   30.480   -9.450
 3ctp A   176 L E -116.061  130.765  173.834   13.050   33.160   -7.790

 3na3 A    45 S L  -71.338  146.038  176.447   15.270  -12.500    6.930
 3na3 A    46 T L -116.193  -10.595  175.502   15.040   -9.660    4.410
 3na3 A    47 S E -136.873  119.477 -177.988   18.700   -8.630    4.580
 3na3 A    48 I E -127.779  124.357 -179.859   21.580  -11.110    4.460
 3na3 A    49 Q E -118.995  129.517 -178.764   25.270  -10.210    4.410

 2ygl A   325 T L  -70.759  133.877 -177.687   -3.410   56.160   49.440
 2ygl A   326 Q L  -97.884  -44.954 -174.484   -3.220   54.350   52.780
 2ygl A   327 T E -128.787  133.923  172.282    0.170   55.350   54.160
 2ygl A   328 I E -121.602  125.278 -179.857    2.360   58.420   53.670
 2ygl A   329 E E -119.246  136.495  174.997    5.950   58.480   54.920

 2xvx A   201 A L  -65.349  134.408  177.548   -5.040    9.990   14.560
 2xvx A   202 K L  -99.615  -30.890  175.277   -5.300    8.870   18.180
 2xvx A   203 R E -130.445  130.842 -175.077   -3.200   11.680   19.640
 2xvx A   204 V E -131.632  128.786  178.611   -3.060   15.220   18.250
 2xvx A   205 W E  -90.747  150.752 -173.245   -0.920   18.160   19.330

 3mw8 A   120 G L   84.963    2.207  179.477   30.610   -5.550   15.210
 3mw8 A   121 K L  -85.280  147.246  177.576   28.740   -2.380   16.160
 3mw8 A   122 Q E  -90.127  107.950 -175.630   28.830   -0.940   19.680
 3mw8 A   123 I E -114.920  125.047  179.759   25.250   -0.820   20.960
 3mw8 A   124 V E -112.365  123.769  177.468   24.290    0.580   24.360

 3gh5 A   130 S L  -64.844  -21.266 -171.164   -6.960   20.130   67.010
 3gh5 A   131 N L -105.388  -38.268 -171.188   -9.380   18.170   64.840
 3gh5 A   132 Q E -145.757  150.153  164.536   -7.870   18.060   61.360
 3gh5 A   133 V E -101.928  127.331 -174.886   -4.740   18.750   59.340
 3gh5 A   134 T E -118.487  121.306  176.008   -5.470   20.750   56.190

 3ry3 A   208 F L -120.023  113.800 -178.906    0.430   19.990   22.390
 3ry3 A   209 D L  -81.797  -19.983 -174.157   -1.550   18.740   19.390
 3ry3 A   210 K E -143.536  129.983  174.868   -0.130   21.420   17.100
 3ry3 A   211 L E -118.498  143.829  171.681    3.230   23.180   16.820
 3ry3 A   212 I E -125.599  112.322  179.134    4.220   26.190   14.740

 1rwz A   149 S L -149.926  178.954  175.980   -1.810   32.730   15.200
 1rwz A   150 D L  -99.428    3.282  179.875   -0.190   32.720   11.760
 1rwz A   151 Q E -133.457  141.526  178.882   -1.010   36.400   11.260
 1rwz A   152 V E -129.930  150.010  177.678    0.010   39.540   13.150
 1rwz A   153 I E -108.613  123.478  173.000   -1.110   43.170   13.050

 1lst A     3 P L  -65.583  150.775  176.301   25.140   83.770   52.470
 1lst A     4 Q L  -64.214  -36.071  175.435   28.610   84.710   51.250
 1lst A     5 T E -126.870  121.782  175.364   29.530   81.030   51.390
 1lst A     6 V E  -91.647  122.492  179.061   27.050   78.210   50.750
 1lst A     7 R E  -89.689  113.447 -176.940   27.910   74.970   52.530

 2g1p A    47 F L  -80.000  157.070  179.434  -11.250  -16.760   40.800
 2g1p A    48 S L  -66.491  -37.655  178.580  -11.540  -15.410   44.340
 2g1p A    49 R E -148.300  163.839 -177.504  -14.990  -16.970   44.720
 2g1p A    50 Y E -133.148  139.480  166.122  -17.490  -19.070   42.780
 2g1p A    51 I E -110.769  106.438 -166.999  -21.260  -19.220   42.400

 3md9 A     2 A L    0.000   -1.718  178.225  -40.230  -25.320  -13.300
 3md9 A     3 E L  -99.710  153.519  172.674  -37.790  -22.450  -12.830
 3md9 A     4 R L -115.357  113.323 -170.535  -35.490  -20.860  -15.400
 3md9 A     5 I E -107.615  125.421  167.033  -32.110  -19.950  -13.920
 3md9 A     6 V E -106.255  126.488 -176.063  -29.490  -17.640  -15.400

 3ifv A   149 S L -156.456  161.831  171.759   -2.260    5.480    6.060
 3ifv A   150 D L -100.736    3.934  169.569    0.110    8.350    5.320
 3ifv A   151 H E -112.405  139.822 -173.418   -2.690   10.800    6.080
 3ifv A   152 I E -125.055  135.231 -176.696   -3.690   11.530    9.670
 3ifv A   153 R E -101.807  130.744  170.573   -6.960   12.930   11.020

 2ozp A   141 A L  -91.960  112.079  171.485    0.800   65.630    6.760
 2ozp A   142 D L  -85.242  -30.143  175.579   -1.110   63.180    8.950
 2ozp A   143 W E -107.962  107.300 -175.942    1.690   60.630    8.600
 2ozp A   144 I E -108.558  125.000 -178.685    5.030   62.140    9.600
 2ozp A   145 A E -109.858  114.024  179.085    8.280   60.200    9.160

 3cia A   109 A L  -47.712  116.995 -174.390   86.940  -18.050   29.650
 3cia A   110 K L  -69.968  -36.787  177.807   88.660  -19.590   26.620
 3cia A   111 K E -141.999  155.543  173.802   85.450  -19.770   24.590
 3cia A   112 V E -137.858  125.981 -175.552   81.850  -18.600   24.800
 3cia A   113 R E -111.658  114.600 -179.268   78.950  -20.170   22.890

 2b69 A    27 R L    0.000  140.600 -175.797   18.530   43.520   17.720
 2b69 A    28 K L -122.672  162.126  167.546   20.790   43.860   20.760
 2b69 A    29 R E  -98.277  124.384 -167.912   23.850   45.790   21.870
 2b69 A    30 I E -123.748  124.578  171.150   26.690   43.370   22.530
 2b69 A    31 L E  -94.266  129.919  175.052   30.010   43.840   24.320

 3lop A   141 V L  -74.967  128.046 -176.392   30.850   10.090   24.040
 3lop A   142 T L -126.014  -19.935 -178.807   32.780    8.100   21.440
 3lop A   143 R L -111.702  104.817 -177.459   30.620    8.420   18.330
 3lop A   144 I E -124.789  129.998  173.108   30.570   11.930   16.870
 3lop A   145 G E -102.653  162.138 -176.064   29.390   13.090   13.450

 3hyi A    46 S L  -83.532   -9.774  178.121    3.610   17.940    7.050
 3hyi A    47 R L   63.448   41.924  179.206    0.490   16.390    5.530
 3hyi A    48 H E -135.003  154.098  170.465    2.480   14.510    2.890
 3hyi A    49 I E -124.997  124.760  179.009    3.120   10.920    1.840
 3hyi A    50 V E -100.027  114.324  179.433    6.400    9.880    0.230

 2q7x A     4 K L  -70.703  146.086  176.416   26.980    7.460   38.030
 2q7x A     5 P L  -64.864  154.246  178.607   23.600    8.390   39.490
 2q7x A     6 K E -114.558  118.399  177.187   21.000   10.010   37.230
 2q7x A     7 I E -114.230  129.124  175.433   19.220   13.170   38.350
 2q7x A     8 T E -112.461  125.008 -179.357   16.440   14.830   36.370

 3h05 A     1 M L    0.000  120.431  171.553   -8.350   26.650   29.980
 3h05 A     2 K L  -99.968  -40.406 -179.176   -9.410   27.800   26.520
 3h05 A     3 K E -117.910  110.003 -176.897   -8.030   31.340   26.670
 3h05 A     4 I E -119.305  124.295  173.393   -4.660   31.790   28.360
 3h05 A     5 A E -105.522  137.933  178.451   -2.710   35.040   28.630

 3dhn A     4 V L  -81.852  123.668 -178.588   15.490   24.190   17.650
 3dhn A     5 K L -121.287  -49.973 -176.645   19.230   24.050   18.300
 3dhn A     6 K E -107.354  126.399 -177.638   20.070   26.180   21.330
 3dhn A     7 I E -132.252  159.984  173.340   18.070   25.860   24.550
 3dhn A     8 V E -116.269  130.175 -178.375   18.250   26.960   28.180

 3n91 A    94 S L -159.345  170.515  174.570   60.230   31.580   21.160
 3n91 A    95 D L -103.934   24.745 -178.943   63.030   31.330   18.610
 3n91 A    96 R E -157.734  145.002  172.586   63.220   27.550   19.020
 3n91 A    97 I E -104.641  124.991 -176.604   61.010   24.460   18.930
 3n91 A    98 A E -101.116  122.843  172.470   61.580   21.960   21.740

 2h1r A    64 A L  -92.202  164.727  166.370   -2.290   44.660   14.260
 2h1r A    65 K L  -59.120  -55.288  168.231   -3.880   43.070   11.220
 2h1r A    66 K E -156.430  156.567 -175.888   -5.420   40.570   13.620
 2h1r A    67 V E -115.027  124.011  172.531   -4.670   39.170   17.080
 2h1r A    68 I E -102.909  120.353 -175.275   -4.640   35.490   18.010

 2j9o A    83 Q L  -98.876   -7.209 -179.504   11.780   35.240   -1.350
 2j9o A    84 E L  -58.369  137.709 -179.229   12.270   31.890    0.390
 2j9o A    85 R E  -80.363  121.123  171.347   12.790   28.990   -2.000
 2j9o A    86 L E  -99.856  138.268 -175.706   10.050   26.360   -1.980
 2j9o A    87 T E  -96.348  123.856  176.447   10.830   22.930   -3.420

 2jh3 A   204 A L  -79.341  168.502 -179.371  115.250    9.370  -33.540
 2jh3 A   205 G L  -84.019   -9.496  176.374  115.670    5.920  -35.070
 2jh3 A   206 Q L -142.092  155.232  176.609  113.970    4.370  -32.040
 2jh3 A   207 A E -136.609  154.123  175.272  111.220    5.280  -29.580
 2jh3 A   208 V E -133.089  127.466 -174.298  110.050    4.070  -26.170

 3a3j A    58 T L  -87.297   -5.904  176.641   44.090   63.670    4.170
 3a3j A    59 D L  -60.772  129.669  179.081   46.980   61.210    4.170
 3a3j A    60 M E  -96.570  124.916 -177.172   46.990   59.120    0.990
 3a3j A    61 V E -106.626  129.980  178.171   47.740   55.420    1.430
 3a3j A    62 T E  -80.437  125.728 -177.226   49.100   53.230   -1.360

 3k35 A    44 S L -101.786  124.288 -179.520   45.570   12.350   -2.180
 3k35 A    45 S L  -80.006  -39.770  177.492   47.530   13.790    0.740
 3k35 A    46 S L -111.112  105.946  179.482   44.470   14.510    2.880
 3k35 A    47 V E -112.615  121.967  179.904   41.930   11.680    2.910
 3k35 A    48 V E -119.690  133.536 -176.563   38.810   11.930    5.060

 3lec A    71 T L  -65.575  -26.512 -177.558  -20.940  -20.340    0.560
 3lec A    72 S L  -82.247  -15.072 -172.741  -18.160  -20.390    3.160
 3lec A    73 K L -114.237  -19.978 -179.436  -15.500  -19.550    0.590
 3lec A    74 I E -125.493  118.651  174.487  -17.360  -17.180   -1.720
 3lec A    75 D E  -91.979  130.008  174.948  -19.160  -14.030   -0.560

 3q62 A   125 A L  -73.389  161.172 -174.041   14.140  -16.590   -1.480
 3q62 A   126 K L -105.715  -49.989 -174.154   12.710  -19.840   -2.830
 3q62 A   127 K E -142.269  142.635  166.725   10.140  -19.010   -5.500
 3q62 A   128 V E -115.094  131.740 -176.205    8.780  -16.040   -7.420
 3q62 A   129 T E -110.329  137.060  177.562    5.240  -16.250   -8.780

 2dul A    71 A L  -45.598  132.385 -174.705   24.170   83.950   23.620
 2dul A    72 E L -100.854  -29.988  179.243   23.460   87.320   22.000
 2dul A    73 E E -133.440  112.717 -175.076   19.850   87.830   23.090
 2dul A    74 V E -114.222  123.484  175.292   18.660   86.580   26.470
 2dul A    75 W E -100.742  138.489  174.096   15.050   86.700   27.660

 2vxr A   228 S L  -85.430  151.453  170.770   26.080   13.310   27.500
 2vxr A   229 N L  -61.491  -25.587 -175.349   28.480   15.130   29.810
 2vxr A   230 D E -102.082  133.249  169.336   29.580   16.970   26.670
 2vxr A   231 I E  -99.668  123.736 -176.279   27.580   19.570   24.770
 2vxr A   232 D E -100.265  112.605  168.935   28.470   19.700   21.080

 1x19 A   191 V L  -86.629  125.010 -179.858   54.230   41.600   20.690
 1x19 A   192 K L -109.321  -53.723 -179.641   52.830   38.830   22.890
 1x19 A   193 K E -103.040  127.472 -179.607   49.190   38.350   21.910
 1x19 A   194 M E -128.754  137.607  171.430   48.220   38.310   18.230
 1x19 A   195 I E  -97.406  120.565  177.343   44.890   37.880   16.460

 2zqe A    33 L L  -83.758  149.982 -178.792   14.720   -7.220   14.070
 2zqe A    34 S L  -96.219  -24.265 -173.928   17.470   -5.950   16.380
 2zqe A    35 T E -135.567  141.004  173.741   15.390   -5.720   19.550
 2zqe A    36 L E -135.212  129.937  177.805   12.600   -7.730   21.170
 2zqe A    37 R E  -98.616  130.274  176.439   10.600   -6.810   24.270

 3miz A   131 H L  -81.159  129.054 -179.098   -1.720   28.320   30.610
 3miz A   132 R L -121.683  -28.163  172.224    1.430   28.950   28.580
 3miz A   133 R L  -99.719   99.986 -170.225    4.050   29.190   31.320
 3miz A   134 I E -120.210  128.605  177.716    4.030   25.730   32.870
 3miz A   135 G E  -99.263  159.553  178.682    6.370   24.280   35.490

 2g1u A   111 V L  -91.780  128.712 -175.245   13.830   43.440    2.020
 2g1u A   112 E L  -77.085  -47.603 -174.852   14.440   46.470    4.240
 2g1u A   113 N E  -99.440  101.487  178.188   13.020   45.200    7.530
 2g1u A   114 V E -125.216  125.012  179.535   14.540   41.880    8.560
 2g1u A   115 I E -118.548  125.012 -175.715   14.510   40.530   12.120

 1u7b A    96 A L  -65.761  133.837  162.305   53.920  -75.440  -12.240
 1u7b A    97 D L -111.007    2.951 -177.859   55.980  -74.700   -9.160
 1u7b A    98 T E -142.102  138.547  173.768   58.970  -73.830  -11.350
 1u7b A    99 L E -100.585  122.002  175.596   59.600  -71.570  -14.330
 1u7b A   100 A E  -96.152  140.043 -174.835   61.970  -72.890  -17.000

 3p7m A     5 R L  -65.269  155.647  170.377   -4.950    8.530   20.320
 3p7m A     6 K L  -64.971  141.404 -174.801   -3.830    7.310   16.910
 3p7m A     7 K E -125.752  119.990  175.826   -6.140    4.640   15.510
 3p7m A     8 I E -113.851  117.784  179.624   -5.140    1.790   13.210
 3p7m A     9 T E -102.521  127.425  177.609   -7.910   -0.410   11.810

 2o20 A   180 N L  -79.678  131.857 -177.929  -31.860   20.750   51.540
 2o20 A   181 K L -109.988  -28.951  175.992  -34.370   22.280   53.950
 2o20 A   182 K L -109.652   95.802 -174.054  -34.870   19.350   56.330
 2o20 A   183 I E -112.168  117.992  179.084  -31.440   18.340   57.600
 2o20 A   184 A E  -84.366  155.446  179.475  -31.050   15.710   60.320

 3q9b A   186 A L  -60.999  143.525 -178.772   88.770   51.440   41.680
 3q9b A   187 K L -103.966  -37.994  178.820   89.510   48.230   43.580
 3q9b A   188 K L -131.161  128.568 -179.857   86.070   46.600   43.660
 3q9b A   189 I E -127.455  142.352  177.364   83.290   47.030   41.100
 3q9b A   190 A E -113.192  147.037  175.025   79.760   45.610   40.930

 3fds C   154 G L -148.617  173.997  176.594  -36.240   14.450  -36.610
 3fds C   155 E L  -93.745  -27.758  177.657  -34.730   11.780  -34.360
 3fds C   156 E E -119.920  150.023 -179.829  -32.350   14.180  -32.610
 3fds C   157 M E -128.640  137.733  177.718  -32.930   17.700  -31.300
 3fds C   158 R E -107.760  127.674  174.412  -30.470   20.520  -30.630

 1m40 A    67 G L  -93.127    4.980  178.219   -8.200    1.340   50.960
 1m40 A    68 R L  -71.587  130.713 -175.023   -5.430    0.100   53.250
 1m40 A    69 R E  -94.444  131.309  175.178   -3.420    2.970   54.720
 1m40 A    70 I E -112.834  129.994 -179.636    0.380    2.930   54.820
 1m40 A    71 H L -102.122  145.657 -176.067    2.320    5.260   57.120

 1mv8 A   313 T L -149.624  152.908 -176.453    1.230  -11.880  -31.800
 1mv8 A   314 R L -100.539   -9.398 -174.135    2.330  -12.290  -28.190
 1mv8 A   315 K E  -89.979   97.773 -176.621    3.870   -8.840  -27.820
 1mv8 A   316 V E -117.613  130.262  172.989    1.290   -6.630  -26.110
 1mv8 A   317 G E -106.279  127.806 -179.431    1.810   -3.200  -24.580

 1npe A   228 T L  -93.253  -10.718  178.539   28.910   43.150   77.240
 1npe A   229 N L   56.437   49.881 -173.378   29.260   40.680   80.110
 1npe A   230 S E -151.461  164.394  172.468   31.860   38.690   78.170
 1npe A   231 V E -102.184  118.275 -169.013   35.550   37.850   77.860
 1npe A   232 I E -111.851  129.156  177.292   37.010   39.550   74.800

 1mb3 A     1 T L    0.000  127.066 -179.393   -3.610   -7.770   28.720
 1mb3 A     2 K L  -80.628  149.976 -177.428   -0.100   -6.550   27.930
 1mb3 A     3 K E -119.028  136.397  179.266    1.240   -3.330   29.430
 1mb3 A     4 V E -119.573  125.011  178.935    3.480   -0.730   27.780
 1mb3 A     5 L E  -87.277  110.573  177.449    5.510    1.820   29.750

 1xkp B    24 S L  -71.794  148.003  174.803   55.970  -22.840   69.990
 1xkp B    25 P L  -60.192  -23.063  174.008   53.580  -19.880   70.030
 1xkp B    26 L E -118.537  109.987  177.881   50.920  -22.580   70.290
 1xkp B    27 I E -104.565  129.981 -176.482   51.410  -25.150   73.050
 1xkp B    28 Q E -118.401  120.013  174.659   49.050  -28.130   73.230

 1npy A   143 F L  -82.970  124.841 -178.107   11.640   26.540   24.110
 1npy A   144 E L -108.348  -18.122 -176.629   15.380   25.930   24.480
 1npy A   145 K L -109.293   85.404  179.459   15.260   22.890   26.760
 1npy A   146 L E -139.967  131.981  176.058   13.890   19.950   24.770
 1npy A   147 K E -116.378  144.851  179.093   15.170   16.400   24.320

 2e0i A    26 C L -105.327  169.203  171.034   19.250  -19.020  -21.210
 2e0i A    27 D L -100.702  -30.607  170.639   16.940  -16.920  -23.360
 2e0i A    28 R E -127.580  130.018  178.817   13.950  -17.490  -21.100
 2e0i A    29 V E -118.712  123.452  178.041   14.200  -18.010  -17.340
 2e0i A    30 I E  -99.473  109.214  177.836   11.270  -19.250  -15.250

 1sqs A     1 M L    0.000  145.709 -176.361   15.150   83.220   38.920
 1sqs A     2 N L  -55.003  123.993 -173.829   14.510   79.870   37.250
 1sqs A     3 K E -117.629  132.117  179.919   17.330   79.280   34.770
 1sqs A     4 I E -120.675  127.685  175.969   17.310   76.910   31.790
 1sqs A     5 F E -103.788  126.837  178.326   20.370   75.840   29.800

 3gyb A   118 H L  -84.318  135.648  176.882   27.830  -10.800   71.700
 3gyb A   119 T L -119.902  -33.002  173.792   31.450  -10.500   72.810
 3gyb A   120 H L  -85.000   72.307 -175.378   33.170   -9.700   69.520
 3gyb A   121 I E -102.895  128.012  177.553   31.610   -6.250   69.250
 3gyb A   122 A E -109.311  159.511 -178.999   33.010   -3.560   66.950

 3k4h A   131 H L  -80.012  131.361 -177.622   81.300   32.640  100.390
 3k4h A   132 K L -125.448   -4.402  173.276   84.590   30.750  100.620
 3k4h A   133 Q L -119.961   84.950 -172.777   84.500   29.740  104.280
 3k4h A   134 I E -110.119  127.174 -175.116   81.540   27.380  104.580
 3k4h A   135 A E -104.253  163.558 -176.845   80.980   25.200  107.640

 3co8 A    32 A L  -68.786  134.057  177.595   14.720   43.290   64.080
 3co8 A    33 K L  -88.927  -24.171  176.311   17.280   46.080   64.400
 3co8 A    34 T E -115.616  135.068 -178.859   20.000   44.010   62.760
 3co8 A    35 L E -128.442  123.261  175.510   19.610   42.270   59.400
 3co8 A    36 W E -109.990  127.353 -173.748   22.000   39.740   57.860

 1iq0 A   452 K L  -74.713  -11.510  179.040   11.010   77.400  -11.380
 1iq0 A   453 K L  -99.541  146.143  178.997   13.450   75.250  -13.370
 1iq0 A   454 Q L  -77.391  150.002  179.894   12.460   72.250  -15.490
 1iq0 A   455 I E -113.517  139.895  170.315   13.660   68.760  -14.570
 1iq0 A   456 D E -118.618  100.623 -175.122   14.870   65.960  -16.830

 4pga A     9 L L  -77.583  159.667  177.052   66.020  136.990  102.560
 4pga A    10 A L  -58.554  149.714  177.476   65.690  134.290   99.900
 4pga A    11 N E  -95.265  114.966 -177.369   64.930  135.420   96.350
 4pga A    12 V E -117.399  126.743  176.724   61.570  134.110   95.150
 4pga A    13 V E -104.719  127.810  179.909   60.160  134.600   91.650

 1iz5 A   152 S L -153.477  165.817  174.684   26.850   39.320  107.190
 1iz5 A   153 D L -104.735    5.037  179.110   27.470   36.420  104.820
 1iz5 A   154 S E -140.469  151.607 -178.867   24.960   34.210  106.630
 1iz5 A   155 I E -119.048  132.953  176.242   21.330   34.480  107.700
 1iz5 A   156 K E  -93.274  130.154  179.443   19.770   33.170  110.910

 1t2d A     4 K L  -56.109  137.085  175.052   44.950   38.640   17.860
 1t2d A     5 A L  -64.960  144.586  174.790   41.770   36.570   18.090
 1t2d A     6 K E -104.410  116.303  178.809   42.170   32.830   18.570
 1t2d A     7 I E -107.320  112.895 -179.886   40.010   30.680   16.290
 1t2d A     8 V E  -99.428  115.636  177.659   39.850   27.000   17.200

 2vec A   236 E L -125.117  114.735 -178.044  -24.250  -13.420   77.380
 2vec A   237 A L  -74.876  -25.889  179.292  -26.460  -13.090   74.300
 2vec A   238 N E -136.397  134.590  175.525  -27.630   -9.640   75.390
 2vec A   239 I E -132.241  134.741  174.147  -25.890   -6.880   77.340
 2vec A   240 T E -113.424  124.504  178.581  -27.190   -3.480   78.450

 1b63 A    41 A L  -64.057  143.684  178.015   -5.100    9.820   58.670
 1b63 A    42 T L -108.016  -20.866  173.871   -5.440    7.000   61.200
 1b63 A    43 R E -136.377  134.288  177.850   -1.720    6.500   61.790
 1b63 A    44 I E -127.407  117.701  176.956    1.070    9.080   61.800
 1b63 A    45 D E -100.867  124.435 -175.103    4.750    8.120   61.960

 1nhs A   370 K L  -60.016  138.173  177.055   48.540   75.420  133.070
 1nhs A   371 Q L -139.991  154.777 -176.870   50.030   71.970  132.520
 1nhs A   372 K E  -71.663  140.245  176.441   52.580   70.450  130.140
 1nhs A   373 A E -132.926  142.114  174.675   51.320   68.690  127.010
 1nhs A   374 W E -102.774  135.868  175.798   53.060   66.560  124.390

 1vra B   179 A L  -75.118  137.313  173.592   57.280   32.970   71.660
 1vra B   180 D L -162.234  103.479    8.942   54.110   31.610   73.250
 1vra B   181 P L  -79.990  169.000  165.389   51.840   33.110   72.660
 1vra B   182 V E  -82.677  125.000 -175.477   53.050   34.950   69.580
 1vra B   183 K E -105.550  128.913  173.218   51.980   38.590   69.880

 1m3s A    37 S L  -74.638  138.377  178.021    1.120   54.750   13.370
 1m3s A    38 H L  -69.688  -52.137  171.390   -1.460   52.100   14.250
 1m3s A    39 Q L -124.589  145.274  179.865    1.150   49.350   14.570
 1m3s A    40 I E -119.968  126.598  177.229    4.930   49.730   14.770
 1m3s A    41 F E -110.049  139.797  171.196    7.420   47.090   13.630

 1j8f A    43 C L  -96.245   96.747 -175.251   39.450   44.070   40.880
 1j8f A    44 R L -114.650  -29.814 -177.364   36.370   43.590   43.050
 1j8f A    45 R L -125.060  116.814  179.297   33.870   41.960   40.700
 1j8f A    46 V E -111.864  134.316  174.510   34.760   39.010   38.480
 1j8f A    47 I E -114.044  129.330 -179.979   32.500   37.450   35.850

 1yc5 A    13 S L  -67.736  136.644  175.149   -0.570   -4.090   11.940
 1yc5 A    14 R L  -80.005  -36.593  179.052   -3.680   -4.460   14.100
 1yc5 A    15 L L -149.336  118.549 -173.990   -3.990   -0.710   14.630
 1yc5 A    16 T E -112.102  129.998  175.053   -2.030    1.970   12.790
 1yc5 A    17 V E -125.948  141.688 -177.258   -1.710    5.630   13.780

 3nzi A    69 K L -120.653  146.662 -175.366   16.270  -25.010  -16.300
 3nzi A    70 H L  -65.965  -31.298  178.850   19.850  -25.850  -17.280
 3nzi A    71 R E -158.689  142.462  175.296   21.140  -24.560  -13.940
 3nzi A    72 V E -124.921  126.435  175.658   19.790  -23.040  -10.730
 3nzi A    73 K E -116.622  154.954 -179.438   21.830  -20.910   -8.330

 3qo6 A    76 A L -101.074  122.859  168.609   55.120  -44.870   -3.640
 3qo6 A    77 S L  -66.936  -49.458  179.152   55.760  -47.930   -5.780
 3qo6 A    78 D E -140.012  137.401  179.035   53.180  -46.770   -8.310
 3qo6 A    79 L E -107.834  134.100  175.535   51.180  -43.550   -8.650
 3qo6 A    80 R E -131.600  131.499 -179.885   47.690  -43.350  -10.150

 2wi8 A    35 T L -148.150  151.117  171.871   48.350    9.110   85.240
 2wi8 A    36 D L -104.646   -5.670 -179.361   48.210   12.470   87.010
 2wi8 A    37 K L  -79.432   65.024 -177.337   51.550   13.550   85.540
 2wi8 A    38 I E -111.725  129.775  174.182   49.940   15.690   82.840
 2wi8 A    39 A E -107.522  120.104 -179.965   51.320   18.970   81.510

 3lft A   133 V L  -74.194  124.985  178.651   33.860  -11.730   11.360
 3lft A   134 K L -112.406  -42.901 -178.698   35.800   -8.910   13.010
 3lft A   135 T E -114.722  132.470 -177.525   35.920   -6.180   10.380
 3lft A   136 I E -117.612  131.113  177.229   32.960   -5.180    8.210
 3lft A   137 G E  -95.019  116.814  177.851   33.100   -3.220    4.960

 1thf D     3 A L  -73.209  144.751  174.291   19.210   23.980    1.650
 1thf D     4 K L -106.682  114.285 -165.627   21.540   22.850    4.430
 1thf D     5 R E  -95.842  145.002  167.238   23.770   25.740    5.450
 1thf D     6 I E -107.510  117.704 -169.500   27.260   25.860    6.920
 1thf D     7 I E -118.337  132.965 -179.693   27.590   28.930    9.140

 3e61 A   122 G L  -64.999  138.503  178.330   19.770   15.070   25.070
 3e61 A   123 K L -111.358  -45.001 -179.576   19.360   15.210   21.290
 3e61 A   124 N L -119.597  107.317 -170.420   16.780   12.520   20.520
 3e61 A   125 V E -103.310  136.951  171.692   14.090   12.170   23.170
 3e61 A   126 L E -112.842  118.769  179.847   11.520    9.410   23.600

position:  2  neighbors: 200

 2weu A     3 R L -119.274  -39.959 -165.513   19.280  -45.890  -14.620
 2weu A     4 S E -117.936  140.007  172.009   20.510  -42.530  -13.380
 2weu A     5 V E -129.516  127.672 -178.548   19.060  -39.020  -13.230
 2weu A     6 V E -112.259  116.124  179.645   21.100  -35.970  -12.220
 2weu A     7 I E  -99.005  120.124  179.036   19.260  -32.830  -11.120

 2x5o A     6 K L  -85.043  146.698  171.477  -36.670   34.830    7.330
 2x5o A     7 N L  -88.341  107.566 -172.578  -36.030   35.880   10.920
 2x5o A     8 V E -104.647  132.176  174.019  -32.270   35.540   11.330
 2x5o A     9 V E -118.983  125.411 -178.764  -30.360   35.540   14.610
 2x5o A    10 I E -108.676  119.350 -176.887  -26.570   35.820   14.650

 2q7v A   153 K L -100.007  172.113  173.296  -27.930   -4.800   26.080
 2q7v A   154 K E -106.156  134.011 -176.451  -27.050   -8.480   26.490
 2q7v A   155 V E -134.997  141.157  174.124  -26.660  -10.650   23.390
 2q7v A   156 V E -100.597  138.249  177.575  -25.890  -14.310   22.730
 2q7v A   157 V E -116.107  123.964 -174.241  -23.680  -15.380   19.830

 2aqj A     6 K L -109.765  -48.027 -178.681   32.620  -13.760    9.520
 2aqj A     7 N E -105.889  126.241  176.567   33.390  -12.470   13.010
 2aqj A     8 I E -126.053  131.507  176.964   31.210   -9.840   14.680
 2aqj A     9 V E -118.149  124.672  175.603   31.710   -8.340   18.140
 2aqj A    10 I E -104.860  123.187  177.615   29.040   -6.300   19.910

 3ntd A     2 K L  -91.491  138.375  169.326   63.900  -14.960   41.400
 3ntd A     3 K E -102.483  114.967 -176.129   63.260  -11.660   39.650
 3ntd A     4 I E -112.867  121.703  174.830   60.710  -12.110   36.870
 3ntd A     5 L E -102.122  139.046  178.556   59.910   -9.420   34.310
 3ntd A     6 I E -124.473  121.931  178.044   56.800   -9.570   32.130

 1yrl A    38 K L -106.196  157.288  177.462    3.590  122.460   59.140
 1yrl A    39 K L  -97.744  111.280 -179.866    2.850  119.000   57.750
 1yrl A    40 V E -104.385  120.788  178.511    5.890  116.720   57.940
 1yrl A    41 V E -113.135  123.166  177.529    5.780  113.410   56.080
 1yrl A    42 I E  -97.029  127.859  176.047    8.470  110.780   56.590

 3lk7 A    10 K L -107.354  139.253  179.281   68.250   -1.640   24.200
 3lk7 A    11 K E  -82.797  129.929 -177.894   65.340   -0.050   26.050
 3lk7 A    12 V E -130.566  130.131  177.856   63.420    2.580   24.070
 3lk7 A    13 L E  -95.382  123.719  175.284   60.610    4.860   25.210
 3lk7 A    14 V E -102.454  109.476 -176.486   57.900    5.690   22.670

 1fcd A     3 R L -102.127  157.681  171.726   -0.180   26.350   15.880
 1fcd A     4 K E -118.417  112.655  177.532    1.150   24.730   12.720
 1fcd A     5 V E -112.725  126.441 -176.313    4.030   22.290   13.160
 1fcd A     6 V E -107.998  125.351 -179.708    5.560   20.600   10.120
 1fcd A     7 V E -114.343  115.069 -176.472    7.430   17.300   10.410

 3ab1 A   164 K L -124.941  155.426  171.342  100.420   52.040   78.470
 3ab1 A   165 R E  -88.885  110.672 -170.646   99.380   52.770   74.890
 3ab1 A   166 V E -115.089  131.834  168.400   95.820   51.470   74.640
 3ab1 A   167 V E -104.420  125.008 -179.094   93.500   51.070   71.670
 3ab1 A   168 I E -107.824  129.777 -177.390   89.810   50.840   72.550

 3iwa A     4 K L    0.000  138.205  164.401   11.640   54.740   -0.030
 3iwa A     5 H E -113.272  120.593  179.879   13.410   53.260    2.980
 3iwa A     6 V E -111.231  130.800  176.333   11.390   50.630    4.840
 3iwa A     7 V E -107.497  127.728  179.269   12.360   49.230    8.240
 3iwa A     8 V E -113.687  124.995 -179.692   11.040   45.840    9.340

 2zbw A   153 K L -109.675  156.062  173.003   18.220   -2.840  131.200
 2zbw A   154 R E  -89.755  113.526 -168.206   15.470   -5.370  130.500
 2zbw A   155 V E -113.636  125.989  167.444   13.600   -4.020  127.480
 2zbw A   156 L E  -96.923  116.623 -177.696   10.220   -5.000  126.070
 2zbw A   157 I E -105.200  128.392 -176.600   10.010   -3.890  122.440

 1trb A   146 Q L -118.172  172.963  173.315   41.860   14.980    4.000
 1trb A   147 K E  -90.117  127.595 -179.353   44.620   15.790    1.530
 1trb A   148 V E -127.561  157.629  174.422   43.690   18.410   -1.060
 1trb A   149 A E -124.523  147.490  176.209   45.400   20.180   -3.960
 1trb A   150 V E -130.211  122.079 -177.299   44.910   23.680   -5.360

 2wzn A   104 Q L -115.881  163.259 -178.508   -3.340   -2.050   35.020
 2wzn A   105 R E -101.177  140.015 -179.077   -5.630   -2.360   38.040
 2wzn A   106 I E -119.043  127.237  178.542   -9.130   -0.880   38.190
 2wzn A   107 R E  -89.518  103.337 -179.548  -10.940    0.040   41.400
 2wzn A   108 F E  -90.465  152.398  178.126  -14.620   -0.810   40.910

 1vhe A   103 Q L -110.264  150.658 -176.395   20.340   52.800   57.760
 1vhe A   104 R E  -92.090  129.892  178.893   17.010   50.990   58.050
 1vhe A   105 V E -128.627  160.031  178.035   16.640   47.510   56.560
 1vhe A   106 T E -117.149  123.024  174.891   13.930   44.850   56.430
 1vhe A   107 I E  -94.048  117.104 -178.161   14.620   41.190   57.190

 1f0y A    16 K L -122.351  -42.232  178.129    1.450   11.970   -0.370
 1f0y A    17 H E -102.055  115.546 -174.061    1.200    8.600    1.390
 1f0y A    18 V E -114.690  127.047  172.729    1.250    5.680   -1.030
 1f0y A    19 T E -101.330  120.895 -177.892    0.600    2.020   -0.220
 1f0y A    20 V E -111.723  117.499 -174.938    2.080   -0.400   -2.750

 3lzw A   155 R L -115.478  159.989  175.568  -23.540  -32.320   37.820
 3lzw A   156 R E  -92.099  118.319 -173.130  -21.360  -35.080   36.380
 3lzw A   157 V E -119.284  129.959  168.356  -19.130  -33.690   33.640
 3lzw A   158 A E -108.105  137.899 -177.593  -16.840  -35.440   31.170
 3lzw A   159 I E -123.451  125.002  179.008  -14.270  -33.420   29.240

 1yqz A     2 P L    0.000  151.826  175.774   25.880  -14.520  -17.520
 1yqz A     3 K L  -76.934  122.670 -172.436   27.570  -11.790  -19.550
 1yqz A     4 I E -116.866  125.522  173.479   26.520   -8.420  -18.140
 1yqz A     5 V E -115.064  130.305 -177.261   26.730   -5.040  -19.860
 1yqz A     6 V E -119.041  135.980  175.864   25.990   -1.840  -17.940

 1yqz A   149 D L -108.292  -60.891 -176.677   33.000   37.580   -8.000
 1yqz A   150 K E  -90.476  121.715 -173.575   29.380   38.160   -9.020
 1yqz A   151 V E -124.814  132.327  176.036   27.530   34.980   -9.950
 1yqz A   152 L E  -93.812  117.770  178.385   24.010   34.480  -11.310
 1yqz A   153 V E -101.615  111.412 -176.025   22.300   31.380   -9.930

 3h8l A     2 T L    0.000  127.524  177.610 -102.690  -31.490  -30.170
 3h8l A     3 K E -110.153  121.969  178.184 -105.290  -28.810  -29.470
 3h8l A     4 V E -115.140  118.688  179.761 -104.150  -25.380  -28.300
 3h8l A     5 L E  -99.807  128.498  176.988 -106.750  -22.860  -27.130
 3h8l A     6 V E -112.878  120.611 -175.590 -105.910  -19.150  -27.040

 1nvt A   129 K L -126.531  163.535  172.646   47.300   -6.820   25.530
 1nvt A   130 N E  -94.500  105.408 -175.576   47.000   -4.610   22.450
 1nvt A   131 I E -118.135  126.288  175.879   43.280   -4.150   21.840
 1nvt A   132 V E -106.112  125.564 -179.063   41.700   -1.970   19.160
 1nvt A   133 I E -111.170  118.588 -179.986   38.060   -0.950   19.590

 2vou A     6 D L  -67.753  155.213  173.096   52.950   88.060   15.710
 2vou A     7 R E  -94.353  126.476 -177.293   52.030   85.870   18.670
 2vou A     8 I E -112.800  131.900  172.682   50.440   87.760   21.560
 2vou A     9 A E -106.470  143.055  178.013   50.160   86.590   25.170
 2vou A    10 V E -119.522  117.931  178.924   47.690   88.040   27.660

 1sez A    14 K L  -89.932  150.401 -179.313   -8.260   13.860   10.510
 1sez A    15 R E -123.349  131.158  178.748   -9.810   10.390   10.370
 1sez A    16 V E -117.621  124.947  176.583  -11.750    8.660   13.140
 1sez A    17 A E  -89.638  140.162  175.706  -12.510    4.930   13.140
 1sez A    18 V E -125.027  116.397 -178.549  -15.660    3.580   14.760

 3ntd A   152 E L -112.894  -30.350  172.261   26.110    7.260    8.070
 3ntd A   153 H E -126.973  132.930  179.622   28.050    4.830    5.890
 3ntd A   154 A E -128.347  152.295 -179.600   31.070    2.810    7.020
 3ntd A   155 T E -122.209  128.653  175.978   33.400    0.360    5.280
 3ntd A   156 V E -113.389  131.559  178.398   35.050   -2.680    6.840

 3hyw A     3 K L  -80.395  159.615 -178.913   98.800  103.240  123.230
 3hyw A     4 H E -115.913  119.469  174.554   98.080  106.560  121.530
 3hyw A     5 V E -111.255  125.621  177.187   94.630  107.450  120.190
 3hyw A     6 V E -105.409  127.160  177.194   94.140  110.650  118.190
 3hyw A     7 V E -113.468  124.802  179.202   90.660  112.140  117.830

 3kd9 A     4 K L -120.533  135.191 -179.007   29.360   54.650  138.490
 3kd9 A     5 K E  -99.039  113.676 -179.748   31.660   53.350  135.760
 3kd9 A     6 V E -106.820  124.810  179.243   33.610   50.230  136.720
 3kd9 A     7 V E -120.216  133.655 -178.075   36.430   48.980  134.490
 3kd9 A     8 I E -122.200  117.387  177.287   38.330   45.730  134.970

 1npy A   144 E L -108.348  -18.122 -176.629   15.380   25.930   24.480
 1npy A   145 K L -109.293   85.404  179.459   15.260   22.890   26.760
 1npy A   146 L E -139.967  131.981  176.058   13.890   19.950   24.770
 1npy A   147 K E -116.378  144.851  179.093   15.170   16.400   24.320
 1npy A   148 I E -103.551  116.561  178.522   14.050   13.850   21.730

 3ecr A    22 R L -142.721  -77.021  172.115   27.590    5.520   16.650
 3ecr A    23 V E  -99.532  122.169 -179.242   29.490    6.980   19.590
 3ecr A    24 I E  -99.882  115.066 -173.241   28.550   10.570   20.410
 3ecr A    25 R E  -92.675  116.960  178.314   31.370   12.480   22.100
 3ecr A    26 V E -106.127  120.277  178.305   30.330   15.200   24.540

 2pyx A     8 T L -126.262  -27.851 -178.069   39.140   85.900    1.180
 2pyx A     9 E E  -91.300  107.392 -177.295   37.080   86.810    4.240
 2pyx A    10 I E -116.885  124.702  179.081   37.450   84.090    6.880
 2pyx A    11 I E -116.274  118.550  176.617   35.820   84.250   10.310
 2pyx A    12 I E  -99.580  117.105 -178.363   36.760   81.760   13.020

 3mog A     6 Q L -117.279  -66.674 -176.281    2.440   36.680   38.490
 3mog A     7 T L  -87.093  128.695 -178.723   -1.070   37.300   39.820
 3mog A     8 V E -117.325  126.004  174.412   -1.730   40.680   41.440
 3mog A     9 A E -101.113  130.626  178.499   -4.700   41.500   43.650
 3mog A    10 V E -120.074  123.280 -179.021   -5.730   45.140   44.070

 2xve A   198 K L -125.059  161.658  176.092   27.710   14.570  -21.180
 2xve A   199 T E -101.066  119.836 -173.131   28.480   14.500  -24.900
 2xve A   200 V E -113.150  127.880  175.235   28.390   17.940  -26.500
 2xve A   201 L E  -93.567  118.940  177.886   28.240   18.690  -30.220
 2xve A   202 L E -100.725  114.138 -177.455   30.010   21.910  -31.190

 3kd9 A   149 E L -114.065  -46.380 -175.849   59.430   11.670  120.210
 3kd9 A   150 N E -103.277  120.930  178.558   61.770   13.620  122.480
 3kd9 A   151 V E -117.998  128.338 -179.896   60.340   16.270  124.800
 3kd9 A   152 V E -112.987  125.154  179.542   62.490   18.520  126.980
 3kd9 A   153 I E -113.915  125.014 -176.600   61.040   20.420  129.940

 3lxd A   153 K L -131.189    2.112 -174.058  -20.930  -35.340   22.740
 3lxd A   154 N E -127.347   96.536 -174.877  -23.240  -34.590   19.820
 3lxd A   155 A E -112.362  136.647  172.134  -21.820  -35.270   16.370
 3lxd A   156 V E -123.281  123.019 -179.572  -23.550  -35.240   12.990
 3lxd A   157 V E  -98.712  124.981  176.759  -21.800  -36.600    9.910

 2npt A    66 D L  -92.501  145.307  176.550    9.490   42.570   41.700
 2npt A    67 R E  -80.117  119.915  177.462    9.250   43.030   37.940
 2npt A    68 I E -110.272  129.818 -178.271    7.120   46.040   37.030
 2npt A    69 T E  -87.513  135.172  175.483    5.860   46.550   33.480
 2npt A    70 V E -107.617  127.822 -174.285    5.960   49.980   31.860

 1oc2 A     5 K L -109.347  -26.296 -178.114   40.480    6.860   97.730
 1oc2 A     6 N E -137.161   94.355 -172.769   42.000    5.370   94.580
 1oc2 A     7 I E -105.737  135.838  168.769   41.230    7.230   91.360
 1oc2 A     8 I E  -90.845  121.557  175.553   42.410    6.520   87.830
 1oc2 A     9 V E -110.716  108.364 -179.621   43.110    9.690   85.860

 2b69 A    28 K L -122.672  162.126  167.546   20.790   43.860   20.760
 2b69 A    29 R E  -98.277  124.384 -167.912   23.850   45.790   21.870
 2b69 A    30 I E -123.748  124.578  171.150   26.690   43.370   22.530
 2b69 A    31 L E  -94.266  129.919  175.052   30.010   43.840   24.320
 2b69 A    32 I E -121.443  112.284  174.919   32.820   41.450   23.390

 2gv8 A     7 R L -120.853  -39.335 -176.957   14.070    3.080  -34.200
 2gv8 A     8 K E -118.722  122.392 -175.633   11.290    4.450  -32.000
 2gv8 A     9 I E -123.136  133.822  172.071    9.110    2.150  -29.890
 2gv8 A    10 A E  -99.640  135.061  175.100    6.120    2.900  -27.670
 2gv8 A    11 I E -115.280  115.004 -175.672    5.360    0.680  -24.680

 3lqk A     8 K L -100.320  135.817 -178.672    3.580   31.740    1.430
 3lqk A     9 H E -102.003  105.364 -172.989    2.390   34.750   -0.570
 3lqk A    10 V E -112.974  124.951  173.433    4.640   37.730    0.110
 3lqk A    11 G E  -89.000  148.801  179.800    4.220   41.220   -1.330
 3lqk A    12 F E -139.309  101.382  179.983    7.210   43.520   -1.800

 3f8d A   155 R L -121.825  160.003  172.757   52.640   97.290    9.440
 3f8d A   156 V E  -97.593  120.706 -170.622   54.200   95.140   12.150
 3f8d A   157 V E -128.000  162.390  174.287   52.510   91.750   12.300
 3f8d A   158 A E -118.899  146.960  176.112   52.810   88.370   14.000
 3f8d A   159 V E -124.873  126.192 -175.778   52.490   84.890   12.500

 3cty A   156 K L -115.853  178.159 -178.582   82.740   48.200   53.000
 3cty A   157 R E  -97.989  136.793 -176.360   79.160   49.420   52.630
 3cty A   158 V E -131.596  139.855  174.373   77.070   48.480   49.600
 3cty A   159 V E -119.190  125.228  179.211   73.660   49.550   48.300
 3cty A   160 T E -101.906  114.498  178.699   71.700   47.380   45.870

 3oc4 A     3 L L    0.000  128.841  179.626   -8.890   79.660   69.290
 3oc4 A     4 K E -109.551  102.802  179.708  -11.900   77.370   69.130
 3oc4 A     5 I E  -99.024  118.321 -179.286  -12.260   75.640   65.760
 3oc4 A     6 V E -114.903  126.368 -177.420  -15.460   73.660   65.290
 3oc4 A     7 I E -117.904  125.410  178.823  -16.020   71.440   62.250

 1vi2 A   127 K L  -86.656  161.612  173.672   11.160   99.370   10.280
 1vi2 A   128 T E -110.094  125.426 -177.412   14.640  100.420    9.170
 1vi2 A   129 M E -111.819  133.511  168.004   17.530   98.090    9.990
 1vi2 A   130 V E  -94.770  104.510 -174.909   21.250   98.830    9.980
 1vi2 A   131 L E  -95.647  118.695  177.974   22.840   95.510    9.040

 3o8q A   127 A L  -91.512  155.000  170.489  -20.780   -4.830  -41.230
 3o8q A   128 T E  -94.351  127.192 -174.830  -21.670   -1.150  -41.100
 3o8q A   129 I E -115.082  133.777  171.950  -19.800    0.710  -38.360
 3o8q A   130 L E -109.890  112.797 -178.785  -20.610    4.050  -36.730
 3o8q A   131 L E -101.019  107.206 -177.803  -17.610    5.640  -35.040

 3fbt A   123 N L -113.962  161.945  177.342   43.650    6.490   -5.250
 3fbt A   124 I E  -95.011  113.534 -174.248   42.050    4.090   -7.730
 3fbt A   125 C E -110.201  132.826  179.064   38.920    2.540   -6.220
 3fbt A   126 V E -122.928  121.436 -176.855   37.000   -0.410   -7.650
 3fbt A   127 V E -104.335  121.150  175.234   33.550   -1.340   -6.350

 1fl2 A   145 K L -112.073  163.591  174.253  -10.990   28.410  -17.980
 1fl2 A   146 R E  -96.298  139.814 -177.593  -11.650   32.040  -17.080
 1fl2 A   147 V E -138.936  164.516  172.561  -10.160   33.480  -13.890
 1fl2 A   148 A E -121.461  155.042  171.748   -9.760   36.740  -11.980
 1fl2 A   149 V E -123.631  129.323 -176.177   -6.850   38.270  -10.080

 1fec A   188 K L  -72.089  -41.359  170.223  -19.270  -37.450  -11.840
 1fec A   189 R E -116.601  124.069 -173.884  -18.320  -37.680   -8.170
 1fec A   190 A E -131.428  143.875  173.002  -14.950  -39.270   -7.390
 1fec A   191 L E -122.533  118.836  174.167  -12.830  -39.860   -4.300
 1fec A   192 C E -100.407  118.513 -176.623   -9.090  -40.440   -4.570

 3fg2 P   143 K L -104.924  -36.332 -171.648  140.400  145.020   67.130
 3fg2 P   144 H E -145.123  123.536 -178.324  140.370  143.930   70.760
 3fg2 P   145 V E -121.330  139.700  171.643  137.880  144.600   73.560
 3fg2 P   146 V E -105.983  122.798 -178.797  137.970  143.800   77.270
 3fg2 P   147 V E -101.096  113.524 -177.640  134.590  143.170   78.890

 1u9y A    79 K L  -94.646  -35.439  179.699  -18.340   18.290   42.710
 1u9y A    80 K E -122.221  122.935  177.037  -15.400   18.910   40.380
 1u9y A    81 I E -121.193  118.450  174.360  -13.930   22.340   39.690
 1u9y A    82 T E -104.036  123.880 -178.776  -11.090   22.850   37.220
 1u9y A    83 L E  -98.687  115.890  176.402   -9.380   26.250   37.290

 2gau A   215 K L  -90.838    1.899  179.499   27.910   -7.710    4.320
 2gau A   216 R E  -80.003  120.350  178.453   29.930   -8.160    1.130
 2gau A   217 I E -113.633  112.420 -179.536   28.050   -6.950   -1.940
 2gau A   218 K E -102.600  123.614  176.176   29.520   -7.920   -5.310
 2gau A   219 I E  -92.737  114.517 -173.273   28.240   -6.240   -8.470

 3kl9 A   100 Q L -125.078  152.208  178.286   10.810  -19.630   16.930
 3kl9 A   101 R E  -95.294  137.497  179.311    7.340  -20.790   15.880
 3kl9 A   102 F E -135.299  160.228  167.645    4.390  -20.480   18.260
 3kl9 A   103 K E -108.568  118.586  175.559    0.630  -20.980   18.330
 3kl9 A   104 L E  -84.957  119.780 -176.692   -1.360  -18.010   19.620

 3nks A     3 R L -159.997  129.802 -174.491  -11.310   -8.580    9.300
 3nks A     4 T E -116.505  125.832  173.707  -14.790   -8.000   10.710
 3nks A     5 V E -118.756  125.718 -176.122  -15.740   -7.730   14.380
 3nks A     6 V E -110.631  130.237 -179.901  -19.400   -7.460   15.360
 3nks A     7 V E -107.969  117.551  178.084  -20.600   -6.120   18.710

 3kya A    32 Q L  -82.052  134.747  174.275   34.990   45.720   38.500
 3kya A    33 K E  -72.910  113.608 -176.460   36.180   44.720   41.960
 3kya A    34 L E -113.295  128.334  177.216   34.760   47.340   44.320
 3kya A    35 L E -108.831  120.802 -176.910   35.770   47.770   47.960
 3kya A    36 I E -110.712  125.033  177.266   33.350   49.660   50.200

 3gg2 A     3 L L -157.989  138.179  172.426   10.620   46.390   94.620
 3gg2 A     4 D E  -92.310  123.565 -175.408   12.730   45.010   97.460
 3gg2 A     5 I E -124.152  135.077  168.205   16.390   45.970   97.100
 3gg2 A     6 A E -112.931  144.360  177.178   19.520   45.030   99.030
 3gg2 A     7 V E -134.530  124.886 -178.650   22.840   46.850   98.730

 1i8f A    22 K L -110.065  152.508  175.301   53.440   64.160   18.560
 1i8f A    23 Q E  -72.978  131.182 -178.149   51.490   65.000   15.410
 1i8f A    24 V E -125.023  150.008  169.863   47.760   64.390   15.810
 1i8f A    25 L E  -97.167  120.280  177.469   44.740   64.340   13.510
 1i8f A    26 V E -120.708  125.694  176.426   41.840   66.410   14.820

 3c96 A     5 I L  -67.817  153.524  178.586  -13.190   16.040  -48.460
 3c96 A     6 D E  -89.971  116.868 -179.373  -13.540   19.120  -46.250
 3c96 A     7 I E -109.231  124.964 -179.038  -12.910   18.330  -42.590
 3c96 A     8 L E -117.935  119.629 -177.742  -13.840   20.850  -39.900
 3c96 A     9 I E -107.516  119.591  177.301  -12.680   20.360  -36.310

 3iwa A   160 S L  -90.618  -51.188 -172.886   13.970   10.850   28.030
 3iwa A   161 K E -136.528  123.094 -179.551   10.690   12.350   29.220
 3iwa A   162 A E -116.549  131.057  171.878    8.760   15.310   27.820
 3iwa A   163 V E -116.024  129.470 -177.285    5.770   17.050   29.390
 3iwa A   164 I E -108.539  116.839  177.248    3.730   19.520   27.350

 1m6i A   181 K L -107.054  -22.731 -175.425   -5.490   68.500   47.380
 1m6i A   182 S E -142.367  120.824  171.871   -6.500   64.880   46.790
 1m6i A   183 I E -119.566  134.416 -178.403   -5.630   62.450   44.010
 1m6i A   184 T E -115.001  131.517  179.996   -6.940   58.880   43.900
 1m6i A   185 I E -109.035  127.913  177.529   -5.310   56.030   41.980

 3itj A   174 K L -124.762  153.498  173.653   26.690   22.410   11.260
 3itj A   175 P E  -63.043  127.969 -179.671   24.510   23.340   14.230
 3itj A   176 L E -120.149  158.611  175.296   23.190   20.180   15.890
 3itj A   177 A E -124.404  145.054  172.012   20.560   19.430   18.520
 3itj A   178 V E -127.497  120.725  179.883   20.360   16.740   21.190

 2ggo A    47 R L -119.988  -26.828  179.622   10.590   49.850   36.960
 2ggo A    48 D E  -84.757   82.108 -173.151   11.450   51.300   40.370
 2ggo A    49 I E -108.520  124.956  177.240   10.280   48.380   42.490
 2ggo A    50 T E -119.949  131.227  177.294   11.120   47.990   46.180
 2ggo A    51 V E -107.048  123.754 -179.164   10.220   44.990   48.330

 1lua A   120 K L  -86.189  156.575 -177.191   30.890   12.910   29.680
 1lua A   121 K E  -89.957  129.973  178.466   33.540   15.630   29.830
 1lua A   122 A E -123.326  136.994  179.509   33.030   18.560   32.200
 1lua A   123 V E -123.080  124.991  177.677   35.100   21.730   32.450
 1lua A   124 V E -109.892  107.075 -178.566   35.020   24.140   35.390

 1q1r A     5 D L  -69.079  138.744  178.406   69.800   84.710  132.440
 1q1r A     6 N E -102.354  133.357  177.817   67.670   83.760  135.440
 1q1r A     7 V E -112.352  125.328  175.529   63.870   83.700  135.250
 1q1r A     8 V E -112.410  126.354 -178.348   61.700   83.990  138.360
 1q1r A     9 I E -115.002  114.997  178.695   57.980   83.220  138.120

 3jyo A   152 Q L  -79.860  -60.652  178.800   37.330   54.260   23.240
 3jyo A   153 K E -119.257  116.643  176.923   39.170   56.490   20.770
 3jyo A   154 L E -110.040  117.040  179.193   37.800   57.040   17.260
 3jyo A   155 Q E -100.516  119.027 -172.259   40.000   58.960   14.830
 3jyo A   156 V E -111.395  126.004  178.479   38.090   60.370   11.860

 3r39 A     9 R L -114.995  166.238  173.363   51.210  -25.180   -4.720
 3r39 A    10 T E -113.806  119.829 -172.630   54.240  -26.700   -6.430
 3r39 A    11 L E -103.252  137.858  174.180   57.550  -24.990   -5.660
 3r39 A    12 N E  -82.761  116.730 -171.714   60.730  -25.070   -7.730
 3r39 A    13 V E -111.754  125.629  173.067   63.540  -26.070   -5.390

 2ckk A    35 K L -104.469  146.035 -174.265   36.060    2.210   -0.710
 2ckk A    36 K E  -91.574  149.681 -178.234   38.450    3.980    1.660
 2ckk A    37 A E -148.291  161.853  175.076   41.360    6.190    0.610
 2ckk A    38 I E -103.599  129.430  176.997   44.040    8.510    1.980
 2ckk A    39 V E  -73.486  110.852 -175.112   43.980   12.200    1.090

 2q0l A   144 K L -118.890  172.961  178.072    0.040   -4.760   52.120
 2q0l A   145 E E  -98.835  138.734 -179.826    0.240   -8.540   52.470
 2q0l A   146 V E -134.997  160.020  174.780    0.380  -10.830   49.440
 2q0l A   147 A E -112.773  147.593  178.039    0.660  -14.540   48.650
 2q0l A   148 V E -130.966  124.990 -176.182    2.990  -16.200   46.150

 1xu9 A    29 K L  -84.972  152.173 -172.214    0.190    4.430   43.500
 1xu9 A    30 K E -109.984  109.142 -166.665   -0.670    0.920   42.330
 1xu9 A    31 V E -125.937  133.182  169.301    0.130    0.310   38.670
 1xu9 A    32 I E -102.476  134.310  177.742    0.060   -2.680   36.340
 1xu9 A    33 V E -126.469  119.994  176.947    2.290   -2.660   33.270

 1nhs A   150 N L -115.003  -31.722 -179.708   52.690   39.420  145.780
 1nhs A   151 N E -113.429  119.601  176.141   54.490   39.080  142.450
 1nhs A   152 V E -113.777  130.093  176.342   52.640   39.590  139.170
 1nhs A   153 V E -115.010  123.199  178.074   54.250   39.020  135.770
 1nhs A   154 V E -111.530  122.586 -177.830   52.610   40.350  132.610

 2axq A    24 K E  -85.560  154.180 -178.647   49.710   -0.210   -3.880
 2axq A    25 N E -114.231  116.863 -176.796   48.510   -0.820   -0.330
 2axq A    26 V E -116.098  125.005  174.696   48.180   -4.410    0.880
 2axq A    27 L E -105.028  129.679  178.403   46.720   -5.460    4.220
 2axq A    28 L E -115.437  119.082  170.365   47.410   -8.960    5.550

 1w6n A    15 E L  -90.338  149.064 -172.843   26.910   54.640   27.700
 1w6n A    16 C E -114.988  142.351  176.157   24.550   52.910   25.280
 1w6n A    17 L E -113.925  118.539 -177.809   21.420   50.820   25.880
 1w6n A    18 R E -106.149  117.503 -178.889   20.590   48.150   23.300
 1w6n A    19 V E -118.811  118.574  177.100   17.060   46.750   23.310

 3mw8 A   121 K L  -85.280  147.246  177.576   28.740   -2.380   16.160
 3mw8 A   122 Q E  -90.127  107.950 -175.630   28.830   -0.940   19.680
 3mw8 A   123 I E -114.920  125.047  179.759   25.250   -0.820   20.960
 3mw8 A   124 V E -112.365  123.769  177.468   24.290    0.580   24.360
 3mw8 A   125 I E  -95.170  113.045  179.392   20.870   -0.090   25.890

 2b9w A     7 S L  -62.767  146.374  174.045   62.700   63.920   23.230
 2b9w A     8 R L  -84.900  110.149 -174.385   65.860   61.830   23.460
 2b9w A     9 I E -102.983  115.172  176.369   64.880   58.340   22.340
 2b9w A    10 A E  -94.254  113.423  178.608   67.140   55.430   23.260
 2b9w A    11 I E -101.956  116.976 -176.848   66.550   52.410   21.030

 3ea6 A    60 K L  -95.885  160.599  168.984   -4.300  -14.680   10.190
 3ea6 A    61 K E  -80.333  120.119 -166.424   -7.590  -13.520    8.710
 3ea6 A    62 L E -131.596  161.307  167.187   -6.620  -10.710    6.370
 3ea6 A    63 D E -109.361  145.377 -178.755   -7.880   -8.330    3.700
 3ea6 A    64 V E -132.761  132.556  175.808   -6.160   -7.960    0.330

 1i24 A    12 S L    0.000  138.226 -177.321   48.730   73.610   32.370
 1i24 A    13 R E  -97.035  127.948  176.866   51.280   74.380   35.080
 1i24 A    14 V E -126.383  127.807  174.517   53.930   77.050   34.520
 1i24 A    15 M E -100.206  116.780 -179.856   56.710   78.010   36.920
 1i24 A    16 V E -100.757  107.583  177.533   57.940   81.580   36.450

 3oc4 A   148 Q L -105.102  -33.720  175.897  -33.400   39.740   37.410
 3oc4 A   149 T E -121.360  129.316 -175.776  -33.910   43.200   35.920
 3oc4 A   150 V E -127.199  130.927  174.654  -32.550   46.340   37.570
 3oc4 A   151 A E  -87.689  144.839  174.437  -33.060   50.010   36.680
 3oc4 A   152 V E -127.759  111.711 -177.412  -30.270   52.550   37.090

 2p1z A   115 K L -118.556  153.488  173.963   35.630   41.810   19.660
 2p1z A   116 K E  -82.006  125.733 -171.215   33.100   44.650   19.660
 2p1z A   117 V E -129.423  147.610  174.699   30.210   43.780   21.960
 2p1z A   118 L E -106.348  127.689  177.501   26.870   45.290   22.960
 2p1z A   119 V E  -89.960  123.339 -178.774   25.800   45.200   26.610

 2r9z A   167 K L  -85.055  -38.183 -175.565    1.770   53.510  112.220
 2r9z A   168 R E -136.757  110.007 -167.827    5.480   54.170  112.660
 2r9z A   169 V E -117.568  129.289  163.612    7.800   51.330  113.600
 2r9z A   170 A E  -99.116  138.711  175.640   11.480   51.130  114.470
 2r9z A   171 I E -122.390  119.037 -177.847   13.170   47.730  114.340

 1wvg A    10 K L  -69.182  137.376  177.186   69.770   18.870   20.930
 1wvg A    11 R E  -87.996  110.757 -173.503   67.410   21.780   21.580
 1wvg A    12 V E -116.037  123.923  177.723   66.600   21.760   25.290
 1wvg A    13 F E -102.257  118.870 -173.682   64.080   24.060   26.970
 1wvg A    14 V E -119.983  121.495  172.575   64.650   24.490   30.700

 1onf A   177 K L -102.128  -27.584 -177.428   50.490   52.530   71.320
 1onf A   178 K E -149.240  120.050 -179.951   53.340   51.750   68.930
 1onf A   179 I E -121.688  134.382  176.880   56.820   53.270   68.740
 1onf A   180 G E -115.000  131.242  179.874   59.550   52.520   66.200
 1onf A   181 I E -113.735  128.584  176.018   63.220   53.330   66.810

 2gv8 A   213 E L  -96.800  147.349  175.871  -22.310  -11.860    7.080
 2gv8 A   214 S L  -89.899  120.043 -167.276  -23.660  -14.610    4.830
 2gv8 A   215 V E -118.574  135.150  168.446  -21.550  -14.720    1.680
 2gv8 A   216 L E -110.653  113.325  175.622  -21.950  -16.340   -1.730
 2gv8 A   217 V E  -92.197  123.899 -177.700  -18.700  -16.680   -3.670

 1et9 A    64 K L -117.491  152.633  175.334    9.710  -12.930    0.360
 1et9 A    65 E L  -74.558  116.509 -176.078    8.600  -14.360    3.700
 1et9 A    66 V E -125.651  160.561  170.941    8.620  -11.490    6.200
 1et9 A    67 D E -101.617  132.898 -179.672    7.540  -10.790    9.770
 1et9 A    68 I E -108.539  131.311  173.714    5.060   -7.970   10.350

 3dhn A     5 K L -121.287  -49.973 -176.645   19.230   24.050   18.300
 3dhn A     6 K E -107.354  126.399 -177.638   20.070   26.180   21.330
 3dhn A     7 I E -132.252  159.984  173.340   18.070   25.860   24.550
 3dhn A     8 V E -116.269  130.175 -178.375   18.250   26.960   28.180
 3dhn A     9 L E -110.703  101.759 -177.958   17.610   24.520   31.010

 1j3a A    26 E L  -86.420  140.955  171.412   14.110    9.120  -10.480
 1j3a A    27 E L  -84.626  120.737 -171.730   16.130   10.890   -7.800
 1j3a A    28 V E -115.505  128.332  173.395   15.270    9.290   -4.460
 1j3a A    29 V E -119.224  118.675 -179.878   15.860   10.670   -0.970
 1j3a A    30 I E -101.595  124.884  176.455   15.140    8.410    2.010

 2gqw A     8 A L  -83.359  153.787   -2.080   38.480    6.910   12.150
 2gqw A     9 P L  -83.009  167.448  176.668   39.960    6.150    9.940
 2gqw A    10 V E -102.530  126.814  176.855   43.370    7.630   10.730
 2gqw A    11 V E -118.995  126.380 -179.710   45.710    8.540    7.870
 2gqw A    12 V E -113.755  125.049  177.435   49.330    9.550    8.460

 2a87 A   156 Q L  -99.832  160.867  169.928   10.000   15.570   54.800
 2a87 A   157 D E  -96.823  106.995 -171.220    7.020   13.360   55.600
 2a87 A   158 I E -123.708  165.453  179.449    4.470   14.150   52.900
 2a87 A   159 A E -121.399  157.331  173.872    1.250   12.740   51.470
 2a87 A   160 V E -130.186  124.995 -171.727   -0.140   12.230   47.970

 2rd5 A    37 K L  -85.041  144.091  177.863   75.640   60.880   46.050
 2rd5 A    38 T E  -91.603  131.576  179.111   77.340   57.800   47.500
 2rd5 A    39 I E -129.786  124.986 -177.872   80.120   56.180   45.480
 2rd5 A    40 V E -102.630  119.658 -176.214   81.850   52.920   46.380
 2rd5 A    41 V E -113.363  129.530  179.211   85.400   52.470   45.100

 1q1r A   150 N L  -97.916  153.929 -170.428   21.490   68.270  153.270
 1q1r A   151 R E  -95.734  122.498  177.287   20.850   71.950  152.630
 1q1r A   152 L E -112.122  133.025  170.681   23.250   73.970  150.490
 1q1r A   153 V E -114.987  116.178  176.626   23.200   77.730  150.020
 1q1r A   154 V E -100.372  124.870 -177.731   25.250   79.120  147.140

 1enf A    68 K E -130.334  148.696  174.199   46.480   53.540  109.920
 1enf A    69 N E  -76.208  121.616 -172.033   47.430   56.940  108.510
 1enf A    70 V E -134.055  161.558  168.484   47.270   56.690  104.730
 1enf A    71 D E -107.091  138.144  179.797   47.290   58.760  101.550
 1enf A    72 I E -112.216  129.394  174.210   44.450   58.440   99.030

 2a35 A     6 K L -113.118  -55.265  176.052   20.860   90.610   10.340
 2a35 A     7 R E -109.162  116.247 -168.439   17.770   90.500    8.120
 2a35 A     8 V E -114.055  134.187  170.034   16.300   87.010    7.890
 2a35 A     9 L E -108.012  116.552 -173.648   13.690   85.500    5.590
 2a35 A    10 L E -113.896  120.799  173.579   12.130   82.380    7.110

 2egg A   142 K L  -84.120  141.245  173.379  -79.310   58.890   32.650
 2egg A   143 R E  -96.499  114.294 -170.582  -80.050   55.350   33.800
 2egg A   144 I E -110.688  137.334  171.395  -77.020   53.200   33.040
 2egg A   145 L E -120.441  119.179  179.590  -76.580   49.420   33.020
 2egg A   146 V E -102.822  125.775 -177.079  -73.050   48.020   32.930

 2pd4 A     7 K L  -91.503  139.993 -177.960   10.080   29.030   42.600
 2pd4 A     8 K E -107.023  137.616 -174.296    7.200   27.970   40.370
 2pd4 A     9 G E -131.462  149.388  172.697    7.630   25.690   37.360
 2pd4 A    10 L E -110.610  113.029 -177.839    5.520   24.360   34.490
 2pd4 A    11 I E  -95.993  111.959  179.457    6.240   20.720   33.660

 3l8m A    91 R L -100.069  -40.009 -179.502   41.610   19.700   38.390
 3l8m A    92 N E -106.166  109.081 -174.462   40.860   23.240   39.540
 3l8m A    93 I E -115.402  117.716  175.998   37.420   24.420   38.450
 3l8m A    94 D E -110.389  122.526 -176.377   36.110   27.910   39.200
 3l8m A    95 V E -107.407  125.103 -175.863   32.480   28.640   38.330

 3kpk A     2 A L  -60.884  135.915  172.265   16.340  -27.770    3.920
 3kpk A     3 H E  -99.181  109.239  179.190   19.180  -29.200    6.000
 3kpk A     4 V E -101.766  118.941  179.663   22.370  -27.230    5.360
 3kpk A     5 V E -110.282  128.787  174.870   25.580  -28.750    6.710
 3kpk A     6 I E -106.748  120.170 -175.128   28.890  -26.880    6.850

 3p7m A     6 K L  -64.971  141.404 -174.801   -3.830    7.310   16.910
 3p7m A     7 K E -125.752  119.990  175.826   -6.140    4.640   15.510
 3p7m A     8 I E -113.851  117.784  179.624   -5.140    1.790   13.210
 3p7m A     9 T E -102.521  127.425  177.609   -7.910   -0.410   11.810
 3p7m A    10 L E -106.972  111.699 -179.049   -7.080   -3.810   10.310

 1y0y A   101 Q L -115.693  154.980  174.889   -3.070   -2.360   35.340
 1y0y A   102 R E  -92.284  142.258 -176.118   -4.790   -2.890   38.690
 1y0y A   103 F E -129.264  152.336  168.676   -8.280   -1.480   39.220
 1y0y A   104 K E -101.577  108.052  178.638  -10.700   -0.860   42.070
 1y0y A   105 V E  -89.572  108.969 -166.815  -14.120   -2.220   41.120

 1mvo A     4 K L  -75.383  150.598  179.937    9.180   15.220   43.130
 1mvo A     5 K E -101.970  128.193  179.674   12.680   15.460   44.610
 1mvo A     6 I E -118.233  127.570  174.925   13.500   18.240   47.070
 1mvo A     7 L E  -94.906  110.301 -179.921   17.000   19.190   48.210
 1mvo A     8 V E  -97.344  120.672 -173.597   16.880   20.560   51.760

 1g41 A   417 Q L -100.584  154.641  172.200   59.090   14.240   30.530
 1g41 A   418 T E -114.550  126.850 -174.438   58.000   17.340   28.620
 1g41 A   419 V E -108.786  114.987  176.923   56.370   16.850   25.230
 1g41 A   420 N E  -88.488  110.003  179.171   56.500   19.650   22.650
 1g41 A   421 I E  -92.321   99.964 -178.087   53.560   19.300   20.260

 1kew A     1 M L    0.000  140.443  175.500   46.080   55.410  -30.210
 1kew A     2 K E  -92.635  118.035 -176.739   49.040   56.920  -28.370
 1kew A     3 I E -111.380  124.097  174.482   50.280   54.620  -25.610
 1kew A     4 L E  -95.077  114.520 -173.850   52.670   55.720  -22.860
 1kew A     5 I E -113.364  130.381  174.649   54.620   52.710  -21.600

 1bco A   282 K L -117.202  -43.598  172.314   32.900   70.070   76.660
 1bco A   283 K E -117.342  149.793 -177.889   30.940   67.280   78.330
 1bco A   284 V E -136.720  136.211  174.611   32.190   64.850   80.970
 1bco A   285 V E  -94.106  125.008 -170.125   30.890   61.550   82.330
 1bco A   286 V E -103.038  118.430  169.628   31.260   61.340   86.100

 1lst A   112 K L  -96.531  162.994  177.689   19.500   35.950   51.060
 1lst A   113 H E -100.794  116.468 -176.829   21.770   38.810   52.120
 1lst A   114 V E -116.569  120.956 -178.542   20.770   42.170   50.640
 1lst A   115 G E  -87.402  138.367  173.811   22.920   45.270   51.090
 1lst A   116 V E -139.003  155.270  177.517   21.410   48.740   51.360

 1s8n A    14 R L -129.926  -36.669  179.958   14.140   21.610   46.910
 1s8n A    15 R E  -84.910  112.977 -172.643   11.190   20.230   48.870
 1s8n A    16 V E -113.944  129.062  167.553   12.310   17.030   50.580
 1s8n A    17 L E -103.095  121.961 -178.616   10.270   14.430   52.430
 1s8n A    18 I E -110.015  147.764 -179.578   12.380   12.220   54.710

 2xwp A    75 Q L -100.167  -27.735 -178.980  -17.520  -62.790  -13.440
 2xwp A    76 D E -121.344  105.031 -175.433  -18.230  -59.150  -14.270
 2xwp A    77 V E -112.976  120.297  171.132  -15.810  -56.630  -12.780
 2xwp A    78 A E  -99.445  123.840  179.713  -16.040  -52.870  -13.310
 2xwp A    79 I E -109.715  137.019  176.863  -12.900  -50.950  -12.380

 2wyr A    95 R E -139.401  140.688  171.471   27.410  -33.290   50.240
 2wyr A    96 H E  -85.489  140.747 -179.596   29.480  -36.400   50.930
 2wyr A    97 V E -131.643  156.583  169.051   32.850  -36.640   49.180
 2wyr A    98 N E -105.202  116.616 -179.975   35.660  -39.150   48.730
 2wyr A    99 V E  -91.181  117.030 -173.716   39.080  -37.680   49.530

 3h5i A     6 K L    0.000  133.565 -177.802    5.300   16.600   22.220
 3h5i A     7 K E -105.755  125.855  179.113    2.660   18.930   23.670
 3h5i A     8 I E -110.501  129.157  174.080    0.700   17.960   26.780
 3h5i A     9 L E -103.374  119.997  174.793   -2.530   19.650   27.860
 3h5i A    10 I E -100.651  117.092  177.686   -3.440   19.430   31.540

 3fg2 P     2 D L -105.229  -17.892 -176.481   93.230  163.630   89.260
 3fg2 P     3 T L  -65.039  138.464  170.987   96.360  163.670   87.090
 3fg2 P     4 V E -107.222  118.723 -178.817   98.730  160.710   87.290
 3fg2 P     5 L E -101.490  127.609 -179.457  102.390  161.620   86.760
 3fg2 P     6 I E -112.434  114.942  177.970  104.860  158.930   85.710

 2pv7 A    22 H L -113.713  -13.529  179.922   -7.930   27.620   62.190
 2pv7 A    23 K L -151.972  119.672  169.998   -4.470   27.770   63.750
 2pv7 A    24 I E -118.464  126.938 -179.738   -1.220   29.390   62.640
 2pv7 A    25 V E -103.208  123.343  177.215    1.880   29.100   64.810
 2pv7 A    26 I E -102.668  115.012  178.520    4.580   31.760   64.570

 2v3a A     5 A L  -53.437  120.786 -168.971   86.700   35.700   43.370
 2v3a A     6 P L  -82.592  157.413  157.721   87.200   33.720   40.170
 2v3a A     7 L E  -80.088  124.453 -175.747   88.780   34.550   36.850
 2v3a A     8 V E -110.987  121.895  177.212   85.930   34.410   34.350
 2v3a A     9 I E -114.996  120.133  174.749   86.490   33.630   30.670

 3abi A    17 M L  -73.805  162.278 -177.529    0.670   -0.470  148.140
 3abi A    18 K E  -89.585  126.856 -177.505    3.160    0.380  145.400
 3abi A    19 V E -125.446  139.618  176.512    1.740    2.090  142.310
 3abi A    20 L E -112.007  128.526  177.129    3.360    3.080  139.010
 3abi A    21 I E -113.825  125.043  179.427    2.080    6.000  136.940

 2fvg A    94 K L  -77.873  140.911 -179.271  -11.110   39.050   68.600
 2fvg A    95 V E  -92.978  132.390  179.848  -10.870   42.290   66.630
 2fvg A    96 V E -128.545  174.176 -176.575  -10.980   42.160   62.830
 2fvg A    97 Q E -145.792  140.317  172.293  -11.000   44.590   59.900
 2fvg A    98 V E -136.881  124.314 -176.556  -12.520   44.810   56.430

 2v3a A   146 R L -129.986  -44.842 -170.599   74.990   16.490   -4.150
 2v3a A   147 R E -105.797  127.279  179.806   74.450   20.160   -4.940
 2v3a A   148 V E -125.483  132.121  169.342   75.580   22.990   -2.660
 2v3a A   149 L E  -98.672  128.915 -178.688   75.140   26.750   -3.000
 2v3a A   150 L E -114.995  124.793  175.267   77.810   28.840   -1.280

 3dzb A     6 K L    0.000  151.365  175.293  -35.360   15.640   -6.150
 3dzb A     7 T E -102.795  110.994 -178.738  -33.540   12.300   -6.130
 3dzb A     8 I E -106.824  121.401 -177.559  -29.950   12.640   -4.920
 3dzb A     9 Y E -111.483  111.633  179.518  -27.650    9.640   -5.270
 3dzb A    10 I E -105.990  116.110 -171.969  -24.390    9.710   -3.310

 2o7r A   161 S E  -80.261   -8.397  177.537   49.730   60.740    8.490
 2o7r A   162 N E -131.263   78.090 -177.502   52.250   59.440   11.030
 2o7r A   163 C E -107.383  139.083  174.421   51.180   55.970   12.160
 2o7r A   164 F E -125.885  140.267  176.698   53.380   53.270   13.670
 2o7r A   165 I E -101.154  120.200 -171.429   52.550   49.620   14.330

 3gl9 A     3 K L  -83.591  151.746 -179.850   56.160    0.400  -14.440
 3gl9 A     4 K E -109.952  123.316 -178.502   55.290   -0.150  -10.780
 3gl9 A     5 V E -117.661  128.768  174.777   54.870   -3.690   -9.460
 3gl9 A     6 L E  -93.773  113.525 -176.248   53.550   -4.660   -6.030
 3gl9 A     7 L E -100.685  103.329 -174.641   55.250   -7.860   -4.870

 1uxj A     3 K L  -68.142  155.361 -179.504  -24.070   41.240   49.650
 1uxj A     4 K E -127.861  123.243  177.636  -22.210   37.940   49.400
 1uxj A     5 I E -117.147  121.771  179.128  -19.300   36.860   51.610
 1uxj A     6 S E -104.808  124.365  176.929  -17.370   33.680   50.870
 1uxj A     7 I E -109.893  111.137  179.956  -15.230   32.090   53.580

 3dfz A    32 R L  -93.468  151.099 -178.420   21.570   34.050   95.680
 3dfz A    33 S L  -78.428  125.973  178.913   25.060   33.560   94.250
 3dfz A    34 V E -121.555  124.563  179.599   25.790   35.660   91.170
 3dfz A    35 L E -113.873  124.253  178.691   28.900   35.190   89.030
 3dfz A    36 V E -109.398  114.558  176.635   29.920   37.750   86.410

 1qmj A    14 E L  -78.788  143.659 -178.579   28.300   21.190   56.910
 1qmj A    15 C L -109.586  138.712  173.898   25.030   19.320   56.400
 1qmj A    16 V E -115.990  119.307 -173.782   21.500   20.590   57.050
 1qmj A    17 K E -110.040  118.611  174.965   18.850   17.930   57.580
 1qmj A    18 V E -107.902  112.375  179.085   15.130   18.690   57.320

 1cjc A   146 D L -100.847  -22.115 -174.476   38.500   -5.900   29.770
 1cjc A   147 T E -126.184  131.839  173.922   34.930   -7.200   29.870
 1cjc A   148 A E -119.330  146.749  178.616   31.790   -6.030   28.070
 1cjc A   149 V E -126.355  125.004  179.497   28.200   -7.180   28.590
 1cjc A   150 I E -111.309  124.574 -176.987   25.450   -6.870   26.000

 3hrp A    32 E L  -61.601  129.982  177.198   54.720   -7.370   16.160
 3hrp A    33 K E  -73.056  110.011 -176.321   57.940   -7.660   14.150
 3hrp A    34 V E -112.569  128.048  177.989   57.170  -10.170   11.410
 3hrp A    35 I E -109.261  126.504  178.996   59.770  -11.620    9.040
 3hrp A    36 V E -109.286  124.865  179.494   58.720  -13.220    5.760

 3a10 A     2 K L -100.941  148.823 -177.206    9.610    6.060   92.910
 3a10 A     3 R E -116.916  123.923 -178.385   11.340    3.610   90.580
 3a10 A     4 I E -115.865  133.832  172.573   15.130    3.420   90.260
 3a10 A     5 L E  -97.769  112.936 -178.654   17.170    1.500   87.690
 3a10 A     6 V E -101.283  119.628 -173.318   20.440    0.320   89.230

 1hdo A     4 K L -115.958  -51.616 -179.263   21.230   18.520   14.270
 1hdo A     5 K E  -99.732  128.318 -179.399   24.100   16.220   15.240
 1hdo A     6 I E -130.145  148.403  168.516   23.700   12.460   14.790
 1hdo A     7 A E -108.818  132.880 -179.852   25.870    9.380   15.210
 1hdo A     8 I E -114.468  120.351  175.627   25.440    6.490   12.770

 1nyt A   120 L L  -76.856  155.458  168.712   48.990   42.940    9.570
 1nyt A   121 R E  -97.020  117.008 -173.383   45.950   40.960   10.660
 1nyt A   122 I E -111.954  131.421  169.727   47.120   37.860   12.510
 1nyt A   123 L E -102.170  113.844  178.679   45.150   34.760   13.460
 1nyt A   124 L E  -99.552  111.778 -176.635   46.720   32.950   16.410

 3cfy A     5 P L  -60.673  150.404  172.107    7.900   -8.170   23.620
 3cfy A     6 R E -118.933  136.722  177.746    6.820   -5.180   21.540
 3cfy A     7 V E -122.486  129.557  177.605    8.460   -4.100   18.290
 3cfy A     8 L E  -97.077  138.553  178.761    7.980   -0.730   16.590
 3cfy A     9 L E -119.716  110.996 -175.718    8.210   -0.350   12.820

 2q3b A   289 K L  -83.014  158.665  179.617  -35.460   -9.240   17.930
 2q3b A   290 L E -103.140  115.091  178.571  -33.110  -10.240   15.120
 2q3b A   291 I E -105.138  127.430  174.599  -31.060   -7.420   13.590
 2q3b A   292 V E -109.686  122.256 -179.425  -29.110   -7.900   10.370
 2q3b A   293 V E -115.407  133.174 -175.892  -26.410   -5.350    9.560

 2ici A    67 K L -111.257  150.446  174.100   -0.800   15.760   54.260
 2ici A    68 R L  -70.727  126.716 -178.005   -3.850   16.560   52.140
 2ici A    69 V E -132.903  154.263  167.180   -2.990   19.230   49.580
 2ici A    70 D E  -99.956  140.376 -175.571   -4.560   21.040   46.640
 2ici A    71 I E -117.547  127.954  172.794   -2.580   21.180   43.400

 2gqw A   146 S L  -87.179  170.358 -177.872   90.130   12.300   -1.270
 2gqw A   147 R E -109.423  120.161  178.785   89.050   15.900   -0.690
 2gqw A   148 L E -116.365  129.938  174.795   85.720   16.640    0.980
 2gqw A   149 L E -113.102  123.804  179.322   84.230   20.110    1.460
 2gqw A   150 I E -109.840  125.005  178.636   81.370   20.580    3.920

 3i6d A     6 K E  -74.269  153.796 -173.381   11.240  -42.570   46.140
 3i6d A     7 H E -116.889  132.852  178.732   12.890  -41.900   42.790
 3i6d A     8 V E -125.914  126.373 -179.579   11.200  -40.950   39.510
 3i6d A     9 V E -112.345  125.079  172.775   12.970  -40.770   36.150
 3i6d A    10 I E -101.590  124.508  179.041   11.540  -38.980   33.110

 3ego A     3 L L  -84.569  153.266 -173.865   18.770   44.750   50.180
 3ego A     4 K E -104.238  120.376  176.616   16.540   45.360   47.160
 3ego A     5 I E -116.695  126.547  175.263   17.100   43.470   43.920
 3ego A     6 G E -101.671  127.982  177.251   15.080   44.100   40.760
 3ego A     7 I E -103.507  112.331 -177.565   14.880   41.350   38.140

 2jah A     8 K L  -88.401  156.246  177.059   32.420   13.040   16.490
 2jah A     9 V E -119.119  125.011  178.104   32.830   10.590   13.620
 2jah A    10 A E -113.419  137.195  173.508   32.350    6.840   14.040
 2jah A    11 L E -114.988  114.989 -170.495   33.230    4.120   11.530
 2jah A    12 I E -118.963  117.094  176.252   31.340    0.890   12.140

 3dui A    17 Q L  -82.044  135.052 -178.789    5.580  -19.590   -5.100
 3dui A    18 R L -101.816  145.673 -177.603    6.980  -16.140   -4.300
 3dui A    19 L E -104.078  112.395 -178.387   10.520  -14.990   -5.060
 3dui A    20 T E -100.429  131.016  179.111   12.270  -13.180   -2.210
 3dui A    21 V E -121.559  135.077  179.098   15.430  -11.140   -2.820

 3o0h A   192 K L  -79.058  -31.750  177.394   39.110   16.970    9.830
 3o0h A   193 S E -144.746  149.840 -178.068   39.890   20.570    8.900
 3o0h A   194 I E -146.950  138.766  172.207   38.260   23.260    6.770
 3o0h A   195 V E -112.767  124.183 -179.932   39.070   26.780    5.600
 3o0h A   196 I E -109.410  126.014 -176.514   36.190   29.130    4.810

 1csk A    34 D L  -58.648  146.853  179.266   49.120   68.290   12.480
 1csk A    35 V E -105.760  117.156 -178.976   46.950   69.430    9.570
 1csk A    36 L E -114.986  157.024  174.512   44.950   66.720    7.800
 1csk A    37 T E -116.506  118.978  177.594   42.500   66.740    4.900
 1csk A    38 I E  -70.431  114.445 -170.518   39.360   64.610    5.130

 2wir A   149 G E  -93.950    2.702 -178.752  -32.270  -36.220    0.880
 2wir A   150 K E -130.486   50.344 -176.916  -30.300  -34.690    3.750
 2wir A   151 I E -106.368  117.999  174.217  -28.250  -31.970    2.060
 2wir A   152 A E -108.973  158.003  174.538  -27.870  -28.560    3.690
 2wir A   153 V E -117.604  147.467 -178.422  -25.960  -25.490    2.510

 1b43 A    22 K L  -97.841  139.571  175.359   92.490   56.400    7.600
 1b43 A    23 K E  -86.398  134.978 -174.175   92.190   53.130    9.520
 1b43 A    24 I E -132.258  127.968 -179.899   91.760   50.030    7.360
 1b43 A    25 A E  -87.684  100.774 -179.375   90.770   46.510    8.370
 1b43 A    26 I E  -88.639  126.668  173.520   93.000   44.150    6.390

 3lyh A    63 E L -127.265    9.983  174.436   47.430   20.860   -4.570
 3lyh A    64 Q E -120.932  124.980 -175.404   44.020   22.070   -3.390
 3lyh A    65 F E -130.190  149.573  164.178   43.780   24.910   -0.890
 3lyh A    66 T E -125.881  120.092 -178.114   41.160   27.140    0.720
 3lyh A    67 V E  -99.515  122.372  176.200   42.380   30.420    2.210

 3ghy A     4 T L  -94.813  -50.001 -177.976   84.050  -42.390   86.610
 3ghy A     5 R L  -88.039  104.912 -178.395   85.290  -38.950   87.650
 3ghy A     6 I E -115.606  134.235 -177.963   82.590  -36.400   86.850
 3ghy A     7 C E -132.197  131.176  173.791   82.740  -32.700   87.720
 3ghy A     8 I E -101.252  129.407  174.221   80.170  -29.930   87.300

 3ewb X     4 K E  -64.946  135.030 -172.854   -5.630    7.500   34.940
 3ewb X     5 K E -104.669  134.737  177.069   -5.560   11.290   35.250
 3ewb X     6 I E -113.521  120.766  179.238   -4.650   13.260   38.370
 3ewb X     7 Q E  -86.201  151.654  179.458   -5.830   16.860   38.710
 3ewb X     8 F E -113.031  132.721 -177.509   -3.900   19.500   40.640

 2i6t A    15 N L  -91.452   94.250  173.377   33.060   35.340  107.260
 2i6t A    16 K E  -96.652  129.972 -179.518   35.470   32.540  106.350
 2i6t A    17 I E -125.762  139.059 -178.854   34.020   29.030  106.180
 2i6t A    18 T E -114.940  129.855  171.980   35.810   25.710  105.750
 2i6t A    19 V E -111.046  117.753 -175.929   34.370   22.540  104.230

 1gtk A     4 N L  -96.658   29.900 -179.069   11.470   19.050   -0.990
 1gtk A     5 V E -118.380  132.394  176.066   11.200   19.320    2.790
 1gtk A     6 L E -128.096  112.606 -176.596   11.770   16.540    5.320
 1gtk A     7 R E  -94.217  123.530 -176.803   11.090   17.270    8.990
 1gtk A     8 I E -105.831  110.820  173.260   12.900   15.060   11.510

 1th7 A    20 N L -131.198  162.050 -177.225  -16.210   28.270   40.240
 1th7 A    21 L E  -72.953  134.219  178.770  -12.480   27.890   40.850
 1th7 A    22 V E -134.979  150.895  169.847  -11.260   24.390   41.690
 1th7 A    23 L E -106.154  122.928 -176.393   -7.950   22.660   42.400
 1th7 A    24 V E -112.904  120.856  175.654   -7.560   19.280   40.700

 3oj0 A    22 N L -118.054  -20.610  178.185   23.090   55.840    8.740
 3oj0 A    23 K E  -98.382  117.943 -170.288   22.380   53.840    5.580
 3oj0 A    24 I E -120.624  125.594  169.763   25.580   53.070    3.680
 3oj0 A    25 L E  -94.468  115.278  179.561   26.090   51.530    0.250
 3oj0 A    26 L E -105.959  108.537 -179.887   29.520   49.900    0.050

 3i18 A    55 D L  -68.667  159.552 -178.740    2.960   22.980   17.310
 3i18 A    56 T E -112.991  129.964  177.685    2.920   23.490   21.070
 3i18 A    57 V E -118.922  137.877  176.827    5.930   24.570   23.120
 3i18 A    58 K E  -86.980  118.284 -176.866    6.250   24.620   26.910
 3i18 A    59 I E -107.217  122.844  169.969    7.580   27.970   28.100

 1ges A   168 E L  -69.002  -48.106  177.628   24.980   18.730  -26.320
 1ges A   169 R E -115.788  124.132 -179.933   25.790   21.740  -24.160
 1ges A   170 V E -125.869  133.754  168.974   24.410   22.040  -20.630
 1ges A   171 A E -112.970  133.426  175.499   24.870   24.730  -17.980
 1ges A   172 V E -119.800  124.976 -176.503   23.910   24.140  -14.350

 2p91 A    22 K L  -97.287  143.027  179.986   57.420   65.030  -10.640
 2p91 A    23 R E -110.017  118.232 -173.188   53.750   65.380   -9.690
 2p91 A    24 A E -116.092  129.230  168.543   52.970   65.190   -5.980
 2p91 A    25 L E  -90.977  120.982 -177.178   49.620   64.970   -4.220
 2p91 A    26 I E -110.473  118.074  175.102   49.840   66.650   -0.810

 1uuf A   196 K L -110.078  139.994  172.477    5.710   -2.390   14.380
 1uuf A   197 K E  -98.151  115.428 -172.577    6.320    1.180   15.530
 1uuf A   198 V E -117.833  128.867  178.309    3.070    3.130   15.310
 1uuf A   199 G E  -99.548  146.108  174.367    2.610    6.870   15.820
 1uuf A   200 V E -130.081  113.531 -174.068   -0.600    8.590   16.920

 3l5o A   142 K L -109.649  167.056  175.505   21.760   34.090   70.730
 3l5o A   143 K E  -88.223  123.777 -174.360   20.810   35.070   67.190
 3l5o A   144 V E -125.015  129.074  173.603   18.390   38.010   67.160
 3l5o A   145 G E -114.988  133.328  178.721   16.490   39.570   64.260
 3l5o A   146 V E -129.256  121.127  177.650   14.660   42.890   64.550

 3igz B   155 K L -104.336  -15.257  178.781    7.020   21.920  -28.140
 3igz B   156 R E -147.059  123.886 -177.888    7.640   21.010  -24.500
 3igz B   157 I E -131.597  132.879 -178.936   10.070   18.450  -23.080
 3igz B   158 R E -127.250  127.297 -174.392   10.810   17.590  -19.450
 3igz B   159 V E -104.428  136.568  177.304   13.680   15.370  -18.310

 2bi7 A     4 K L  -82.310  150.440  174.508  -25.360   50.590   -2.680
 2bi7 A     5 K E  -96.486  114.955 -171.597  -26.730   47.290   -3.990
 2bi7 A     6 I E -109.994  132.493  170.384  -24.690   44.440   -2.540
 2bi7 A     7 L E -108.378  120.967  179.599  -24.560   40.800   -3.610
 2bi7 A     8 I E -117.154  120.319  178.797  -23.180   38.380   -1.020

 1dyq A    84 K L -116.164  154.728  171.800   28.180   81.060   34.690
 1dyq A    85 K L  -74.695  118.506 -170.996   31.390   82.850   35.660
 1dyq A    86 V E -137.365  164.386  171.629   32.500   81.190   38.890
 1dyq A    87 D E -114.250  145.196 -175.819   35.470   80.690   41.200
 1dyq A    88 L E -112.187  127.178  172.548   36.770   77.280   42.290

 3d3k A    10 R L  -91.253   99.978  176.378    8.540   16.250   76.910
 3d3k A    11 R L -100.983  -19.951  179.068    5.570   17.410   74.830
 3d3k A    12 I L -106.769  112.988 -179.447    7.680   18.770   71.970
 3d3k A    13 I E -117.159  114.884  179.153    9.530   16.130   69.950
 3d3k A    14 V L  -89.391  155.789  174.871   11.720   17.220   67.040

 2g1u A    20 K L -113.184  163.155  175.889    1.580   44.310    5.410
 2g1u A    21 Y E  -97.522  109.917 -173.443    3.220   41.280    3.810
 2g1u A    22 I E -116.902  127.018  174.963    5.000   39.290    6.520
 2g1u A    23 V E -112.833  120.433 -175.897    7.090   36.150    6.050
 2g1u A    24 I E -116.335  118.327  177.977    7.960   34.200    9.190

 2buf A    27 K L -127.913  152.430 -177.919  -24.110   79.800   12.190
 2buf A    28 T E  -91.687  127.352  176.028  -25.200   81.750    9.120
 2buf A    29 L E -121.318  106.590 -178.258  -25.550   85.530    9.380
 2buf A    30 V E  -87.960  114.930 -172.166  -27.060   87.220    6.330
 2buf A    31 I E -115.091  118.908  172.185  -26.070   90.880    6.270

 3a1f A   146 T L -133.747  137.136  174.168   22.610   -1.900    9.930
 3a1f A   147 R E  -91.286  106.472 -173.365   24.520   -4.490    7.910
 3a1f A   148 I E -104.740  121.530  178.568   22.260   -7.540    7.760
 3a1f A   149 G E  -85.505  137.658 -178.127   23.590  -10.890    6.580
 3a1f A   150 V E -118.043  126.447 -172.975   21.230  -13.170    4.660

 2bty A    22 K L  -83.651  155.031 -178.256    8.780   43.530   50.380
 2bty A    23 T E -104.079  124.723  176.557    9.970   46.780   51.950
 2bty A    24 F E -109.386  116.460  176.891   12.350   46.750   54.910
 2bty A    25 V E  -93.370  115.229 -172.706   12.700   49.970   56.900
 2bty A    26 I E -115.872  126.841  176.475   16.030   49.990   58.730

 1h64 1    15 K L -123.050  152.947  176.444   19.230   18.230   75.210
 1h64 1    16 D E  -68.404  130.776  179.792   22.310   20.070   73.950
 1h64 1    17 V E -130.822  158.862  175.406   21.800   21.530   70.470
 1h64 1    18 L E -116.034  118.759  179.988   23.830   23.520   67.950
 1h64 1    19 V E -105.958  111.065 -174.798   22.190   26.520   66.280

 1x7d A   155 E L -111.605  -27.869  179.598   48.260   60.760   29.680
 1x7d A   156 E E -122.255  129.482  174.796   50.610   57.890   28.840
 1x7d A   157 I E -125.474  127.073  175.613   49.720   54.660   27.040
 1x7d A   158 V E -105.517  109.686 -168.909   52.130   51.800   26.410
 1x7d A   159 A E -103.179  147.675  175.431   50.780   49.660   23.570

 3f1z A    50 K L  -93.334  157.464  179.611   16.290   68.750   34.020
 3f1z A    51 W E -103.443  139.336 -179.612   14.880   71.950   35.510
 3f1z A    52 V E -130.809  147.480 -177.834   11.280   72.310   36.690
 3f1z A    53 K E -115.729  101.211 -167.829    9.220   75.310   37.810
 3f1z A    54 V E -110.471  133.269  178.179    6.840   74.320   40.590

 2car A    10 K L -105.905  159.070  176.702   22.960   32.060   21.660
 2car A    11 K E  -81.869  132.737  172.998   26.480   32.050   23.110
 2car A    12 I E -120.374  123.388 -176.850   27.210   34.450   25.960
 2car A    13 V E  -76.927  117.648  176.849   30.830   35.130   26.920
 2car A    14 F E  -96.821  119.866 -176.501   31.400   34.830   30.670

 3qh4 A   158 R E  -74.990  -15.952  176.711   46.340   -2.390   29.820
 3qh4 A   159 R E -122.027   65.822  178.272   49.840   -1.070   29.190
 3qh4 A   160 L E  -97.803  122.291  172.700   50.090    1.990   31.440
 3qh4 A   161 A E -116.971  158.816  173.343   53.520    3.080   32.660
 3qh4 A   162 V E -121.644  147.584 -175.312   54.660    6.060   34.710

 3gh5 A   131 N L -105.388  -38.268 -171.188   -9.380   18.170   64.840
 3gh5 A   132 Q E -145.757  150.153  164.536   -7.870   18.060   61.360
 3gh5 A   133 V E -101.928  127.331 -174.886   -4.740   18.750   59.340
 3gh5 A   134 T E -118.487  121.306  176.008   -5.470   20.750   56.190
 3gh5 A   135 L E -116.074  111.146 -177.586   -3.110   21.060   53.230

 3ikh A     3 L L  -66.201  153.184 -179.127   -2.510   20.620  122.970
 3ikh A     4 R L -125.891  153.738  178.731   -1.600   23.950  121.310
 3ikh A     5 V E -120.048  129.406  174.572    1.280   26.390  121.770
 3ikh A     6 Y E -110.462  113.383 -175.279    1.000   30.180  121.840
 3ikh A     7 V E -101.700  114.983 -178.006    4.330   31.930  121.280

 1fnu A    74 K L  -97.335  150.030  168.911   -1.640   45.500   -0.100
 1fnu A    75 N E  -84.027  115.423 -168.122   -0.670   42.120    1.340
 1fnu A    76 V E -129.530  165.017  167.426    2.910   42.630    2.480
 1fnu A    77 D E -103.714  147.011 -179.254    5.710   41.150    4.560
 1fnu A    78 I E -121.268  132.558  174.425    7.190   43.010    7.530

 3seb A    80 K L -102.955  155.385  176.623   18.250   28.360   18.720
 3seb A    81 Y E  -88.151  120.935 -171.696   14.790   29.050   17.300
 3seb A    82 V E -135.966  166.853  165.983   12.210   29.000   20.080
 3seb A    83 D E -100.095  142.295 -176.742    8.750   30.170   21.110
 3seb A    84 V E -123.473  127.042  178.202    8.490   32.780   23.860

 2ogx B   241 R L -101.675    4.897  175.439   35.080   11.090   10.680
 2ogx B   242 E E -157.667  151.161  176.612   37.820    8.660    9.660
 2ogx B   243 V E -129.804  157.986 -177.384   41.530    8.040   10.250
 2ogx B   244 Q E -123.820  123.396  179.537   44.240    6.180    8.340
 2ogx B   245 V E -106.246  119.464 -174.057   46.910    4.010    9.930

 3hr6 A   250 Q L  -97.353  159.583 -175.629   27.270   -8.970   34.520
 3hr6 A   251 E E -101.284  124.167  161.039   25.550   -6.800   37.120
 3hr6 A   252 L E  -86.613  111.188 -173.839   25.950   -3.060   37.490
 3hr6 A   253 V E -106.293  119.845  175.483   25.030   -2.530   41.140
 3hr6 A   254 V E -109.847  118.482  177.008   24.080    0.900   42.470

 3mpk A   140 R L  -99.591  154.730 -175.829   30.290   10.290   37.750
 3mpk A   141 T E  -91.282  112.022  179.855   31.870    8.140   35.050
 3mpk A   142 V E -106.823  124.913 -177.060   33.950   10.160   32.590
 3mpk A   143 A E  -94.292  134.968  171.949   35.260    8.450   29.460
 3mpk A   144 L E -131.937  157.232  171.922   38.560    9.330   27.800

 3lq1 A   224 K L -106.707  157.863  175.814  -32.630   55.600  -34.270
 3lq1 A   225 K L  -74.670   92.668 -171.860  -30.540   52.480  -34.790
 3lq1 A   226 G E -103.288  151.161  173.876  -29.500   51.960  -31.170
 3lq1 A   227 V E -128.567  130.931  171.955  -27.350   49.310  -29.500
 3lq1 A   228 F E  -87.022  133.362  177.077  -27.320   48.300  -25.840

 1qsg A    10 K L -105.149  147.612  178.375    6.600   -3.260   32.740
 1qsg A    11 R E -119.727  111.028 -170.329   10.110   -1.850   32.390
 1qsg A    12 I E -118.511  129.713  172.849   10.600    0.440   29.400
 1qsg A    13 L E  -90.562  133.755 -174.843   13.720    2.210   28.160
 1qsg A    14 V E -122.968  126.880  178.007   13.100    5.610   26.570

 2bur A    51 Q L  -78.072  123.743  177.705    3.550  -50.750   54.400
 2bur A    52 R E  -71.108  133.586  179.707    4.530  -47.320   55.700
 2bur A    53 I E -135.007  159.003  176.059    7.710  -45.910   54.150
 2bur A    54 R E -118.636  123.516 -178.502    9.800  -42.750   54.340
 2bur A    55 L E -109.607  120.634 -174.817   11.090  -41.100   51.160

 3isx A   105 K L  -90.001  156.712  176.363    1.700    8.830   -3.580
 3isx A   106 R E  -92.806  142.403  178.955    3.220   11.840   -5.350
 3isx A   107 I E -115.404  129.997  175.075    6.980   12.140   -5.840
 3isx A   108 R E  -99.084  127.324 -177.844    8.890   15.410   -6.000
 3isx A   109 F E  -99.153  168.411 -173.119   12.080   15.410   -8.080

 1udc A     1 M L    0.000  164.169  169.874   34.990  -18.040   41.200
 1udc A     2 R E  -93.399  107.140 -170.471   37.600  -16.070   39.280
 1udc A     3 V E -113.891  126.165  169.892   35.830  -12.810   38.430
 1udc A     4 L E  -95.504  118.646 -176.642   37.030   -9.960   36.240
 1udc A     5 V E -113.178  112.578  178.262   35.290   -6.730   37.210

 2xgt A    12 E L -157.932  166.261 -174.662   40.340   42.040   86.830
 2xgt A    13 R E  -83.979  123.724 -179.131   38.650   45.140   88.230
 2xgt A    14 V E -129.453  158.296  172.329   36.460   47.040   85.780
 2xgt A    15 C E -117.770  122.279 -174.249   33.930   49.880   85.850
 2xgt A    16 I E -124.981  133.423  174.645   30.790   49.450   83.760

 2qtx A    26 K L -102.749  151.509  171.992   48.050   -0.580   84.850
 2qtx A    27 K E  -88.336  126.486 -172.939   46.380    2.820   84.690
 2qtx A    28 V E -134.994  165.012  168.560   47.530    4.770   81.640
 2qtx A    29 K E -110.038  110.949 -177.059   46.780    7.810   79.500
 2qtx A    30 I E  -93.399  121.977 -178.441   46.120    6.790   75.900

 2p5y A   198 L L  -88.632  151.110  179.308  113.810   68.560  143.110
 2p5y A   199 P L  -65.965  139.789 -176.423  111.430   65.790  142.030
 2p5y A   200 V E -109.251  134.099  179.998  109.580   66.480  138.780
 2p5y A   201 T E  -86.968  119.632  179.251  105.920   65.660  138.160
 2p5y A   202 L E -103.343   99.285 -178.332  105.310   63.880  134.860

 1tg0 A    30 Q L  -75.286  127.173  173.137   12.910   24.530   17.620
 1tg0 A    31 E E  -80.560  127.480 -175.260   16.270   25.390   16.060
 1tg0 A    32 I E -130.062  139.711  173.859   17.630   22.450   14.070
 1tg0 A    33 I E  -96.694  115.224  176.278   20.890   21.770   12.240
 1tg0 A    34 V E  -83.689  121.734 -171.626   20.380   20.020    8.900

 2hjr A    15 K L  -65.005  143.513  178.107    1.080   12.280    7.330
 2hjr A    16 K E -118.619  120.002 -179.411    4.000   11.770    4.950
 2hjr A    17 I E -116.589  121.116  177.841    4.330   13.940    1.840
 2hjr A    18 S E -103.275  136.809  177.424    6.990   13.280   -0.790
 2hjr A    19 I E -124.884  114.982 -176.802    8.000   15.850   -3.410

 3fbt A   147 K L  -66.265  -50.224  174.564   41.550    9.290   -8.720
 3fbt A   148 D E -140.113  145.969  178.131   39.320    6.780  -10.500
 3fbt A   149 I E -125.516  111.851  179.219   36.050    5.050   -9.600
 3fbt A   150 Y E -103.763  141.637  174.163   35.150    1.760  -11.270
 3fbt A   151 V E -116.539  111.275 -175.719   31.840   -0.080  -10.940

 1vch A   121 Q L -113.007  155.827  172.333   51.650   21.970   23.630
 1vch A   122 R E  -91.841  115.406 -165.850   54.360   22.410   26.260
 1vch A   123 V E -106.982  134.735  171.233   54.680   19.050   27.970
 1vch A   124 V E -114.276  124.515  179.442   56.000   18.120   31.410
 1vch A   125 L E  -82.483  133.574 -177.415   56.840   14.490   32.120

 3q9b A   187 K L -103.966  -37.994  178.820   89.510   48.230   43.580
 3q9b A   188 K L -131.161  128.568 -179.857   86.070   46.600   43.660
 3q9b A   189 I E -127.455  142.352  177.364   83.290   47.030   41.100
 3q9b A   190 A E -113.192  147.037  175.025   79.760   45.610   40.930
 3q9b A   191 I E -122.412  124.366 -176.409   77.580   44.960   37.890

 2wm3 A     6 K L  -69.990  143.393 -176.279   40.660   24.890   77.850
 2wm3 A     7 L E  -99.456  127.646  172.943   42.170   22.740   80.590
 2wm3 A     8 V E -116.173  123.468  177.363   45.910   22.130   80.860
 2wm3 A     9 V E  -89.932  120.063 -176.170   47.240   19.550   83.320
 2wm3 A    10 V E -107.006  116.624  174.171   50.630   20.540   84.720

 2o3j A    10 S L -121.448   -8.874  178.733    4.230  -14.230    2.820
 2o3j A    11 K E -129.261  107.573  179.359    4.000  -14.950    6.550
 2o3j A    12 V E -108.398  133.837  174.307    6.610  -13.480    8.890
 2o3j A    13 V E -127.657  140.001  175.993    6.710  -14.030   12.650
 2o3j A    14 C E -121.486  121.178  176.689    9.070  -12.570   15.240

 1m5q 1    11 R L  -97.435  153.654 -179.760   34.020  -28.960    9.730
 1m5q 1    12 E E  -77.518  126.155 -179.693   37.150  -26.850    9.270
 1m5q 1    13 V E -130.599  160.624  177.792   36.640  -23.880    6.950
 1m5q 1    14 Q E -119.484  129.571 -176.250   38.630  -20.860    5.790
 1m5q 1    15 V E -118.595  117.466  179.655   37.170  -17.350    5.680

 1w4x A   187 Q L -105.135  152.956  164.679    7.190   67.880   26.570
 1w4x A   188 R E  -89.744  110.441 -171.711   10.380   69.400   25.230
 1w4x A   189 V E -112.806  129.922  171.603   12.950   66.670   25.880
 1w4x A   190 G E -104.913  142.147  175.087   16.730   66.860   25.590
 1w4x A   191 V E -127.223  113.398 -179.464   18.960   63.790   25.370

 3huu A   145 R L -129.432  -33.541  174.458   48.240  -31.960   76.880
 3huu A   146 H L -104.966   98.780 -174.348   47.250  -31.860   80.550
 3huu A   147 I E -114.515  129.238  179.944   48.450  -28.510   81.890
 3huu A   148 L E -105.767  122.986  178.742   47.720  -27.140   85.360
 3huu A   149 F E -102.937  116.299  175.191   47.760  -23.380   85.920

 3mc0 B    78 K L -103.911  150.434  174.599  -21.060   26.300   16.620
 3mc0 B    79 K L  -75.753  115.125 -172.778  -20.240   26.890   12.950
 3mc0 B    80 V E -133.405  156.806  168.399  -22.900   24.990   11.010
 3mc0 B    81 D E  -95.145  147.936 -173.004  -24.410   24.680    7.550
 3mc0 B    82 I E -123.267  125.033  173.653  -28.130   25.330    7.130

 1l7a A   173 T E  -95.543    4.303  176.893   32.180   57.490   27.500
 1l7a A   174 R E -135.009   62.693 -179.254   33.820   54.570   25.700
 1l7a A   175 I E -119.372  123.468  179.736   37.030   55.940   24.190
 1l7a A   176 G E -107.766  160.954  175.530   40.370   54.140   24.470
 1l7a A   177 V E -128.904  137.208 -174.185   43.910   55.210   23.580

 1to6 A   125 K L -105.065  -25.118  179.416  -10.040  -13.510   45.520
 1to6 A   126 E E -122.133  115.011 -177.253  -10.820  -12.520   41.930
 1to6 A   127 I E -122.078  119.990  175.841   -8.020  -11.180   39.730
 1to6 A   128 Y E -102.393  124.779 -177.703   -8.450  -10.190   36.080
 1to6 A   129 I E -118.007  119.518  173.553   -5.260   -9.830   34.040

 1r0k A     5 R E  -89.428  140.183 -177.287   78.950   68.910   36.800
 1r0k A     6 T E  -81.480  132.383 -174.371   82.670   68.300   36.270
 1r0k A     7 V E -133.359  144.467  173.282   83.910   68.790   32.720
 1r0k A     8 T E -134.340  138.028 -176.388   87.190   68.380   30.840
 1r0k A     9 V E -119.965  112.774  176.862   88.030   69.550   27.320

 2ap9 A    26 K L -107.520  154.604  176.042   15.250   48.580  141.410
 2ap9 A    27 V E  -88.443  134.820  175.784   14.990   48.530  137.620
 2ap9 A    28 V E -127.771  119.105 -177.466   12.470   46.200  135.990
 2ap9 A    29 V E  -96.349  127.136 -175.593   12.510   45.620  132.230
 2ap9 A    30 V E -121.688  128.631 -179.457    9.230   44.620  130.590

 2him A    24 K L  -82.808  159.609 -179.001  -18.360   12.560   50.850
 2him A    25 S E -128.221  124.901 -176.906  -15.640   13.960   48.580
 2him A    26 I E -118.621  135.002  174.963  -15.510   13.470   44.820
 2him A    27 Y E  -90.887  123.372  179.267  -12.710   14.300   42.390
 2him A    28 V E -106.225  115.006  177.670  -13.890   15.840   39.120

 2z9i A   291 A L  -69.416  139.785  179.179   23.580   14.670   30.040
 2z9i A   292 T E -101.408  125.961 -176.853   20.210   16.070   31.120
 2z9i A   293 V E -129.071  147.854  175.373   19.260   19.520   29.850
 2z9i A   294 A E  -90.782  112.517  179.519   16.220   21.790   30.180
 2z9i A   295 L E  -98.514  115.674  173.191   14.870   22.690   26.750

 3ftj A   126 K L  -83.571  150.007 -176.414   15.720   57.470   31.140
 3ftj A   127 T E  -98.535  130.005  172.152   19.360   58.400   30.530
 3ftj A   128 V E -119.709  140.588 -169.085   20.500   61.930   29.720
 3ftj A   129 I E -112.619  108.000  177.978   24.060   62.720   28.680
 3ftj A   130 F E  -99.228  113.227 -176.491   25.720   65.930   29.880

 3rea B    26 D L  -69.119  139.997  178.161    0.580   13.860  -30.680
 3rea B    27 Q E -102.319  138.448 -177.001    2.450   10.860  -32.070
 3rea B    28 M E -135.073  154.133  172.765    3.270    7.840  -29.910
 3rea B    29 V E -101.619  126.038 -177.972    5.020    4.480  -30.210
 3rea B    30 V E  -83.129  124.369 -173.419    2.990    1.460  -29.120

 2gwr A     6 Q L  -68.652  152.509 -169.674    7.530   15.610   21.910
 2gwr A     7 R E -113.953  130.986  178.021    9.120   14.400   25.130
 2gwr A     8 I E -118.302  129.385  175.570   12.660   15.010   26.360
 2gwr A     9 L E  -96.935  121.816  178.254   14.300   13.180   29.260
 2gwr A    10 V E -101.998  115.157 -178.077   16.890   15.190   31.200

 2vrn A    10 K L -108.059  135.010 -175.451   24.160    7.150   49.090
 2vrn A    11 K E -119.264  120.543 -174.584   21.570    5.770   46.690
 2vrn A    12 I E -101.840  128.566  173.724   21.350    6.990   43.090
 2vrn A    13 A E  -78.461  131.926  173.211   18.200    6.790   40.990
 2vrn A    14 I E -115.044  107.025 -174.774   18.680    5.630   37.400

 2hjh A    47 R L -131.602  -10.755 -175.904  -12.170   12.090   86.110
 2hjh A    48 K L -132.234   66.892 -174.846  -11.400   15.250   84.140
 2hjh A    49 I E  -88.377  125.597  168.954  -11.220   18.140   86.610
 2hjh A    50 L E  -98.679  121.533  179.289   -9.950   21.540   85.520
 2hjh A    51 V E -108.628  124.991 -177.912   -8.740   23.670   88.420

 1cka A    24 D L  -64.994  141.350  176.531  105.910  140.340   20.110
 1cka A    25 I E -102.046  120.971 -177.899  103.640  137.330   20.660
 1cka A    26 L E -113.515  144.892  175.315  103.200  135.060   17.650
 1cka A    27 R E  -98.284  127.558 -178.354  100.830  132.140   17.100
 1cka A    28 I E  -81.190  122.156 -176.838  102.320  129.010   15.560

 2vqm A   188 S L  -71.035  -55.427 -176.843   37.280  -18.810   24.310
 2vqm A   189 K L -120.505  123.864  175.275   36.170  -20.400   21.030
 2vqm A   190 I E -119.601  126.884  173.608   33.200  -19.290   18.940
 2vqm A   191 L E -101.310  121.555  174.809   32.060  -21.050   15.770
 2vqm A   192 I E -112.176  114.621 -179.267   30.000  -18.990   13.330

 1zz1 A   172 E L  -87.415  -37.675 -173.261  -18.510  -30.360   61.120
 1zz1 A   173 R L -134.692  125.400  176.174  -15.990  -27.530   60.940
 1zz1 A   174 V E -124.869  135.323  177.277  -13.380  -26.710   58.300
 1zz1 A   175 A E -107.542  133.040  173.801  -10.890  -23.830   58.320
 1zz1 A   176 I E -115.509  112.761 -177.964   -9.420  -22.290   55.180

 1uad C    22 T L  -79.717  134.522  177.963  104.160   44.060   53.080
 1uad C    23 K E  -77.510  117.212 -175.062  106.840   46.620   53.960
 1uad C    24 V E -120.552  138.157  172.318  105.110   49.840   55.000
 1uad C    25 T E  -96.121  123.652 -179.687  106.460   53.270   55.880
 1uad C    26 I E -104.495  125.056 -179.154  104.600   54.970   58.730

 1mgq A    26 S L -133.017  154.833  174.806   11.040  -28.320    9.550
 1mgq A    27 P E  -58.192  134.455  177.463   14.530  -27.010   10.290
 1mgq A    28 V E -134.632  161.185  175.123   14.620  -23.220   10.570
 1mgq A    29 I E -121.012  121.953 -174.954   17.190  -20.490   11.210
 1mgq A    30 I E -119.860  117.923  174.838   16.340  -17.690   13.630

 1lld A     8 T L  -69.882  130.248 -176.426   59.130   60.370   42.050
 1lld A     9 K E -124.493  119.867  176.308   62.200   58.120   42.050
 1lld A    10 L E -106.668  129.325  177.674   62.830   55.300   39.590
 1lld A    11 A E -109.879  134.308  177.339   65.610   52.770   40.200
 1lld A    12 V E -121.020  115.794 -178.692   67.100   50.570   37.490

 2e58 A    96 K L -114.970  -19.638  178.776   22.140   14.580    2.070
 2e58 A    97 V E -132.931  122.153  173.988   20.300   11.800    3.920
 2e58 A    98 I E -113.825  129.876 -176.068   16.690   10.730    3.430
 2e58 A    99 R E -109.639  126.103 -178.452   15.150    8.160    5.770
 2e58 A   100 I E -122.472  122.598  171.837   12.230    5.970    4.690

position:  3  neighbors: 200

 2e3u A    66 K E -116.584  123.762 -176.842   20.840    0.590    0.160
 2e3u A    67 I E -113.947  120.185  177.579   17.630   -0.570   -1.520
 2e3u A    68 T E -107.607  129.092 -175.859   14.310   -0.640    0.320
 2e3u A    69 I E -117.938  126.891  168.170   11.370   -2.500   -1.220
 2e3u A    70 D L  -91.718  109.763 -171.800    7.690   -2.250   -0.350

 2gp4 A   563 L E  -76.030  128.692  174.691   45.090   -4.770    9.590
 2gp4 A   564 I E -124.091  131.042  177.753   41.920   -2.830   10.410
 2gp4 A   565 R E -102.272  116.907  169.476   39.600   -1.260    7.850
 2gp4 A   566 V E -109.337  103.256 -175.511   37.630    1.830    8.850
 2gp4 A   567 D E -117.798  100.063 -175.608   35.410    2.780    5.920

 1ueb A   170 V E  -95.723  127.127 -175.829   44.330    6.990   70.570
 1ueb A   171 I E -117.264  164.909  174.440   41.840    9.350   68.940
 1ueb A   172 K E  -98.242  133.161 -178.312   41.780   11.750   66.000
 1ueb A   173 V E -126.264  130.269  172.590   41.530   15.470   66.720
 1ueb A   174 D E  -73.729  119.882 -175.285   40.850   18.360   64.360

 3h5j A   137 E E  -83.952  141.632  172.305   36.590   -2.440  -19.490
 3h5j A   138 I E -112.605  134.726 -178.725   35.520   -0.190  -22.360
 3h5j A   139 T E -111.575  125.254  174.916   36.570    3.460  -22.510
 3h5j A   140 A E -110.604  121.154 -179.894   34.570    6.130  -24.330
 3h5j A   141 N E -110.618  109.974 -172.244   36.260    9.470  -24.960

 3oyy A   175 S E  -92.219  143.031 -177.537    0.480   67.600   57.690
 3oyy A   176 I E -129.997  148.288  173.451    1.360   67.220   54.010
 3oyy A   177 E E  -89.061  133.055 -176.239    1.770   64.330   51.580
 3oyy A   178 I E -126.231  132.176  174.215    5.160   64.160   49.860
 3oyy A   179 D E  -85.013  115.150 -171.110    6.290   62.150   46.840

 2qsv A   180 R E  -83.437  115.176 -175.177  -10.160   48.970   24.630
 2qsv A   181 I E -114.496  135.388  179.488  -10.490   47.970   20.980
 2qsv A   182 A E -132.453  132.471  173.751  -12.640   45.190   19.540
 2qsv A   183 V E -119.397  125.006 -178.964  -12.970   43.900   15.980
 2qsv A   184 D L -102.286  110.730 -176.908  -15.790   41.530   15.040

 3ii2 A    75 W E  -98.524  127.538 -175.623   17.360   17.820    0.770
 3ii2 A    76 V E -118.085  119.888  178.501   16.490   14.130    1.040
 3ii2 A    77 H E -100.668  122.830  177.562   12.930   12.860    1.360
 3ii2 A    78 V E -109.659  116.955 -177.921   12.410    9.350    2.740
 3ii2 A    79 D L  -90.150  169.694 -177.737    8.970    7.830    2.220

 1gq8 A    49 N L  -97.171  134.949 -174.139   46.340    4.640   40.440
 1gq8 A    50 V E -115.617  135.240  179.816   46.220    5.830   36.830
 1gq8 A    51 D E -132.466  127.212  173.669   48.620    4.960   34.010
 1gq8 A    52 V E -112.922  103.247 -170.693   48.720    6.280   30.450
 1gq8 A    53 P L  -74.066  164.501 -174.057   51.090    4.120   28.430

 3la4 A   806 E L  -78.249  110.889 -175.043  -18.940  -31.700   75.320
 3la4 A   807 I E  -97.087  128.920  176.546  -20.710  -34.160   77.610
 3la4 A   808 T E -126.257  148.265 -178.756  -18.770  -36.690   79.690
 3la4 A   809 V E -134.348  122.283  178.881  -19.970  -39.370   82.100
 3la4 A   810 D L  -65.248  121.311 -175.446  -17.900  -41.130   84.760

 1onf A   293 Y L  -88.918  133.108  175.966   84.370   68.710   67.450
 1onf A   294 I E  -81.111  117.880 -177.395   86.800   70.850   69.450
 1onf A   295 V E  -80.229  128.215  179.514   90.260   69.280   69.310
 1onf A   296 V E -135.003  171.027  179.226   92.150   69.170   72.610
 1onf A   297 D L -106.886 -165.045 -178.806   95.180   67.490   74.170

 2zl7 A   118 Q E  -80.015  127.840 -173.772   17.150   48.310    9.580
 2zl7 A   119 Y E -114.176  103.875 -177.626   17.530   51.860   10.880
 2zl7 A   120 D E  -83.873  119.522 -174.770   17.340   52.260   14.660
 2zl7 A   121 V E -114.810  111.818  162.363   16.300   55.780   15.630
 2zl7 A   122 D L  -92.118  123.970 -166.254   16.650   57.250   19.100

 3kl0 A     4 D L  -68.354  161.300  165.309   88.480   40.120   17.290
 3kl0 A     5 V E -106.515  125.165  175.599   85.560   40.250   14.880
 3kl0 A     6 T E -100.482  124.637  177.211   84.130   36.900   13.820
 3kl0 A     7 V E -120.177  114.428 -176.741   82.250   36.760   10.510
 3kl0 A     8 N E -103.133  105.086 -175.863   80.480   33.510    9.630

 2ww8 A   118 T E  -93.781  135.932 -177.654   11.990   25.850    8.520
 2ww8 A   119 V E -128.128  103.330  173.202    8.920   24.500   10.310
 2ww8 A   120 E E  -90.988  127.292  169.819    9.270   22.530   13.550
 2ww8 A   121 V E -109.564  119.447 -177.991    6.160   20.840   14.940
 2ww8 A   122 E L  -70.301  159.533  173.325    6.460   19.760   18.570

 2gkw A   181 K E -117.454  134.183  178.073  -17.930   45.620   26.930
 2gkw A   182 V E -124.110  129.944  179.514  -16.160   42.420   27.980
 2gkw A   183 I E -121.094  118.540  177.767  -14.050   42.010   31.110
 2gkw A   184 V E -111.793  125.475 -177.108  -11.870   38.940   31.660
 2gkw A   185 D L  -64.931  121.478  178.588  -10.160   38.440   35.020

 2vrq A     6 R E -100.404  132.766  175.671   66.190  -58.820   21.250
 2vrq A     7 V E -133.917  135.620  174.800   64.770  -62.330   21.490
 2vrq A     8 V E -125.975  116.441 -176.843   66.430  -65.600   22.490
 2vrq A     9 V E -104.995  115.340  176.086   64.520  -68.850   21.990
 2vrq A    10 N E  -89.986   93.756 -171.929   65.750  -71.960   23.810

 2f1l A   178 E E -132.450  149.437  174.250    7.750   36.400  -16.220
 2f1l A   179 M E -130.235  135.036  174.481    9.330   35.610  -12.860
 2f1l A   180 R E  -98.888  125.028 -176.578   10.610   38.000  -10.200
 2f1l A   181 V E -130.079  158.609  168.759   13.630   36.760   -8.250
 2f1l A   182 D L -110.700  104.917 -176.858   16.180   38.010   -5.740

 3nz2 A   132 P L  -63.816  160.681  170.102    7.230   -8.710   43.380
 3nz2 A   133 I E -130.623  132.732 -174.014    4.180   -6.470   43.690
 3nz2 A   134 V E -123.796  127.300  171.948    2.370   -4.990   40.690
 3nz2 A   135 I E -116.420  118.461 -175.535   -0.200   -2.190   40.540
 3nz2 A   136 E L  -76.982  179.040 -176.053   -1.860   -1.670   37.170

 1vjw A     2 K E  -90.240  121.542 -173.874    3.920   21.310   25.710
 1vjw A     3 V E -113.793  124.429  179.604    3.500   18.260   23.480
 1vjw A     4 R E -133.591  155.812  177.171    3.630   14.680   24.760
 1vjw A     5 V E -131.159  130.837  173.212    2.710   11.230   23.440
 1vjw A     6 D L  -86.602  106.252 -174.751    1.660    8.130   25.360

 2x5p A    94 T E  -88.706  132.614  179.537   58.570   29.100    2.550
 2x5p A    95 F E -149.386  155.289 -176.421   55.980   26.320    2.570
 2x5p A    96 T E -124.268  150.614  174.879   52.230   25.900    2.100
 2x5p A    97 V E -131.416  133.144  178.130   49.560   23.650    3.620
 2x5p A    98 N L -108.806  177.623 -174.918   46.140   22.820    2.180

 1fqt A   100 D E  -90.899  139.872  173.152   38.000  -17.110   40.200
 1fqt A   101 V E -110.945  125.110 -176.705   35.310  -15.370   38.160
 1fqt A   102 L E -118.139  140.481  178.561   35.770  -15.260   34.390
 1fqt A   103 V E -130.010  138.660  174.810   33.830  -13.290   31.780
 1fqt A   104 D L  -94.203   95.544 -169.805   33.850  -13.450   27.980

 2i1a A    39 K E  -96.580  108.947 -170.238   22.020   28.570   27.500
 2i1a A    40 A E  -98.321  134.809  177.555   19.420   31.270   26.930
 2i1a A    41 F E  -90.395  128.789 -179.667   17.470   33.040   29.670
 2i1a A    42 V E  -95.136  118.109 -176.899   13.760   33.580   29.020
 2i1a A    43 D L -130.768  106.136 -179.770   12.460   36.910   30.300

 3jqy A   163 D L  -67.729  146.791  170.551   25.930  -35.440   12.490
 3jqy A   164 I E -115.021  124.692 -173.613   27.400  -31.950   12.240
 3jqy A   165 I E -125.211  106.572  172.847   30.750  -31.660   10.470
 3jqy A   166 I E  -99.255  111.405 -176.592   32.740  -28.430   10.370
 3jqy A   167 S L  -65.143  170.862  178.845   35.810  -28.890    8.170

 2y24 A     2 T E  -71.051  135.896  173.665   10.240   -5.320   -2.510
 2y24 A     3 V E -121.927  104.141 -179.973   12.390   -6.580   -5.370
 2y24 A     4 K E  -84.238  131.625 -178.518   13.530   -3.870   -7.780
 2y24 A     5 I E -130.885  131.943  179.915   14.590   -5.030  -11.240
 2y24 A     6 D E -129.343  106.804 -174.434   16.150   -3.010  -14.060

 3cew A    60 F E -141.232  159.288  166.064   19.930   50.590   81.820
 3cew A    61 I E -136.959  125.586  176.728   22.410   53.430   82.190
 3cew A    62 T E  -90.191  119.958  177.088   21.430   57.090   82.480
 3cew A    63 I E -121.205  113.069 -179.204   23.950   59.490   80.950
 3cew A    64 D L   55.001   40.405  172.480   23.280   63.220   81.230

 3lp5 A    39 K E -118.472  117.186  170.782   24.350   11.060   35.380
 3lp5 A    40 L E -100.373  136.354  170.860   26.690   12.870   33.000
 3lp5 A    41 T E -124.661  109.592 -175.875   28.350   16.150   33.950
 3lp5 A    42 V E  -84.546  119.165  177.531   30.100   17.910   31.080
 3lp5 A    43 Q L  -73.220  165.561 -172.755   33.080   20.040   32.120

 3hbk A   169 V E -128.275  133.078  172.997   42.020    5.160   77.380
 3hbk A   170 V E -114.786  121.425 -179.879   43.660    7.540   79.840
 3hbk A   171 K E -109.937  114.845  174.514   42.430    7.530   83.430
 3hbk A   172 V E -115.027  107.821 -172.350   43.410   10.400   85.720
 3hbk A   173 F L  -88.079  159.846  176.076   41.890   10.000   89.180

 1zyb A   222 E E -154.518  132.716  175.545   -3.670   47.340    4.670
 1zyb A   223 I E -118.290  118.897 -179.867   -5.720   50.280    5.940
 1zyb A   224 L E  -94.091  129.236  172.759   -8.140   49.720    8.830
 1zyb A   225 I E -112.836  101.775 -174.194  -11.170   51.970    9.260
 1zyb A   226 P L  -56.036  -42.020  177.667  -12.590   51.450   12.750

 3q3w A   145 N E  -75.029  133.937  169.545   37.430    8.640   33.790
 3q3w A   146 I E -126.456  137.556  179.085   33.780    9.210   34.630
 3q3w A   147 E E -103.802  138.077 -178.483   30.810    7.760   32.740
 3q3w A   148 I E -129.628  127.203  175.846   27.510    9.610   32.380
 3q3w A   149 S E -114.453  112.681  177.299   24.180    8.260   31.140

 2y8y A     9 K E  -97.803  116.582  178.145  -10.190    0.460   15.680
 2y8y A    10 L E -108.821  123.715  174.576  -12.420    3.080   14.070
 2y8y A    11 V E -103.756  102.178 -167.003  -16.120    2.450   13.530
 2y8y A    12 L E  -76.990  145.671 -175.105  -17.200    5.030   10.970
 2y8y A    13 N L  -93.137  113.783 -178.584  -20.610    6.700   11.130

 2hv2 A   325 T E  -99.404  121.744 -176.443   60.170   36.320   61.380
 2hv2 A   326 I E -123.653  117.660  177.693   56.540   36.230   60.260
 2hv2 A   327 T E -108.560  119.347  179.490   53.840   38.510   61.670
 2hv2 A   328 I E -105.463  123.135 -175.271   50.230   37.740   60.760
 2hv2 A   329 D L  -80.232 -173.321 -176.057   47.680   40.500   61.340

 1qw9 A     7 T E -123.258  153.966 -179.387   63.640    3.570   56.730
 1qw9 A     8 M E -147.361  140.081  172.471   62.170    6.670   55.090
 1qw9 A     9 I E -101.507  123.302  179.795   58.910    8.610   55.200
 1qw9 A    10 I L -112.694   92.193 -171.308   57.720    9.990   51.870
 1qw9 A    11 E L -110.006  118.788 -179.815   54.900   12.420   52.590

 3rns A    69 E E -129.997  138.249 -176.046   15.680   10.130   23.390
 3rns A    70 I E -117.100  125.037 -176.513   16.000    6.350   23.630
 3rns A    71 F E -107.795  110.940 -177.382   13.910    3.960   21.550
 3rns A    72 I E -108.426  111.215 -172.135   13.560    0.440   22.940
 3rns A    73 E L   42.525   53.604 -178.520   11.840   -1.980   20.570

 2azp A   122 E E -121.104  110.142 -178.267   21.790   26.600   11.350
 2azp A   123 A E -102.388  123.044  178.211   18.030   26.420   10.810
 2azp A   124 T E -103.238  117.092  177.157   16.530   23.310    9.230
 2azp A   125 L E  -88.677  117.148 -176.001   13.100   23.710    7.640
 2azp A   126 H L  -86.619  160.344 -179.051   11.190   20.420    7.760

 2x32 A    48 Q E -128.434  137.073  168.888   13.290    5.560   34.110
 2x32 A    49 L E -123.306  117.183  178.264   16.680    6.430   32.640
 2x32 A    50 V E -102.092  123.093 -177.334   19.770    5.000   34.320
 2x32 A    51 I E -110.002  115.496  179.638   23.090    6.590   33.400
 2x32 A    52 D E  -74.815  109.177 -172.921   26.290    4.660   34.120

 3nft A   220 V E  -87.300  116.194 -178.040   -6.380  -17.070   23.060
 3nft A   221 V E  -98.224  117.896  174.901   -8.190  -14.390   21.050
 3nft A   222 T E -113.072  160.501 -173.560   -9.200  -15.250   17.490
 3nft A   223 I E -103.025  130.695 -176.239  -11.020  -13.110   14.940
 3nft A   224 N L  -70.625  116.938 -172.246  -14.490  -14.010   13.670

 3gf6 A   206 R E -119.890  137.701  175.236   30.140   66.210   11.460
 3gf6 A   207 L E -132.925  110.695  178.742   29.530   62.460   11.340
 3gf6 A   208 R E  -86.369  124.547  171.027   25.990   61.110   11.070
 3gf6 A   209 I E -103.885  114.295 -173.496   25.380   57.580   12.340
 3gf6 A   210 D L  -77.675  156.002 -170.639   22.150   56.210   10.870

 3e1s A   468 R L -119.963  139.860 -172.849  -32.540    8.020   25.440
 3e1s A   469 L E -127.584  115.328 -179.762  -30.500    6.590   22.580
 3e1s A   470 T E  -95.567  115.299 -174.905  -31.910    4.340   19.860
 3e1s A   471 V E -124.992  135.006  173.196  -29.210    2.240   18.200
 3e1s A   472 D E  -90.180  108.342  176.355  -29.380   -0.460   15.530

 3r38 A    95 E E -122.514  133.463  178.396    4.430   20.190   28.630
 3r38 A    96 V E -121.684  128.059  178.989    4.920   21.230   32.260
 3r38 A    97 T E -110.767  134.254 -178.373    2.940   19.830   35.180
 3r38 A    98 V E -132.093  119.731  170.757    2.740   21.550   38.570
 3r38 A    99 D E -107.936  105.865 -177.741    1.140   20.260   41.760

 4ubp C   536 D L  -95.009  104.991  179.635   49.760   86.710   72.320
 4ubp C   537 I L  -90.115  115.777  179.935   47.930   84.800   75.050
 4ubp C   538 D E -103.684  118.018 -179.325   50.280   82.650   77.130
 4ubp C   539 I E -115.352  113.319 -174.009   48.650   79.930   79.240
 4ubp C   540 N L  -67.257  130.127 -173.106   50.940   78.050   81.610

 3pmg A   218 K L  -79.961  119.981 -176.326   59.710   70.780   51.650
 3pmg A   219 I E -125.000  156.950  173.720   56.960   69.640   54.020
 3pmg A   220 R E -136.014  118.421 -170.836   56.160   66.560   56.090
 3pmg A   221 I E -118.859  116.560 -176.848   52.570   65.830   57.070
 3pmg A   222 D E -104.941  112.432  179.484   51.660   63.090   59.550

 3p4e A   269 K E -145.008  154.897  173.513   34.810   23.840   29.570
 3p4e A   270 A E  -94.039  111.846  175.497   37.190   23.070   26.720
 3p4e A   271 V E  -89.630  108.600 -171.971   40.530   21.800   28.010
 3p4e A   272 I E  -97.236  129.983  172.129   43.040   22.480   25.250
 3p4e A   273 D L  -80.573  106.987 -170.723   46.350   20.650   24.860

 1ccz A    52 R L -135.726   19.060  177.149   -4.120   52.670    9.700
 1ccz A    53 V E -141.346  157.608  170.555   -4.900   50.180   12.470
 1ccz A    54 Y E -134.772  131.992 -174.895   -6.130   46.620   12.910
 1ccz A    55 L E -113.641  114.171  175.486   -7.920   45.320   16.000
 1ccz A    56 D L  -66.391  116.014 -173.196   -7.880   41.620   16.880

 1v3w A    49 Q E  -76.912  141.028  168.364  -15.760   12.470   39.940
 1v3w A    50 I E -110.107  109.776 -177.424  -14.550   15.050   37.430
 1v3w A    51 Y E -105.559  129.610  176.292  -11.330   16.660   38.650
 1v3w A    52 V E -119.752  110.810 -175.925   -9.740   19.680   36.960
 1v3w A    53 G L  -70.387  176.104 -169.851   -6.250   20.570   38.150

 2wpn B    18 T E  -94.763  127.721  178.926   -9.080   -2.200   -2.030
 2wpn B    19 I E -120.614  121.817  178.920   -5.580   -0.950   -1.230
 2wpn B    20 A E -111.718  130.479  178.941   -3.190   -2.890    1.000
 2wpn B    21 I E -119.912  113.250 -175.677    0.050   -1.410    2.330
 2wpn B    22 D L -157.548  113.658    6.151    2.540   -3.810    3.890

 2e1b A    84 E E  -97.398  150.566 -174.801   24.930   67.440   83.730
 2e1b A    85 L E -128.247  126.135 -178.022   26.670   64.060   83.700
 2e1b A    86 K E -127.278  115.780 -178.287   30.400   63.420   83.440
 2e1b A    87 I E -100.059  143.998  173.732   31.830   59.900   83.220
 2e1b A    88 D L  -68.710   89.765 -169.823   35.450   58.870   83.780

 2wlg A    79 S E -141.331  135.275  173.428   35.310   -3.090  -25.640
 2wlg A    80 L E -125.717  121.330 -177.937   34.880   -6.000  -28.050
 2wlg A    81 Q E -118.470  127.714  176.121   37.510   -6.720  -30.690
 2wlg A    82 I E -125.022  117.623 -172.907   37.240   -9.320  -33.450
 2wlg A    83 Q L  -83.589  174.226 -159.871   40.220   -9.810  -35.750

 2pkp A   115 I E  -94.683  113.202 -172.147    8.960    7.510   11.730
 2pkp A   116 V E -110.789  135.173  178.164    7.240    8.610   14.930
 2pkp A   117 E E -120.491  105.901 -175.002    3.500    8.890   15.570
 2pkp A   118 I E  -93.499  113.783  174.626    2.590   10.900   18.660
 2pkp A   119 D E  -96.463  105.004 -171.620   -0.910   10.340   20.050

 1zxm A    78 R E -114.866  127.666 -179.374   21.130    1.190   31.030
 1zxm A    79 V E -117.910  134.387  177.747   22.640    4.200   29.260
 1zxm A    80 T E -125.514  128.755  177.796   21.260    7.740   29.220
 1zxm A    81 I E -125.518  116.611 -176.940   22.500   10.590   27.030
 1zxm A    82 D E -126.386   91.262 -179.871   21.050   14.070   27.460

 3ibz A    90 Q E -134.733  145.447  171.167    8.820   34.820    5.350
 3ibz A    91 I E -118.751  116.846 -177.616    9.370   31.940    2.940
 3ibz A    92 K E  -94.051  124.655 -178.736   11.420   32.730   -0.170
 3ibz A    93 I E -120.026  120.381  170.060   10.790   30.570   -3.230
 3ibz A    94 N E  -99.518   97.737 -166.290   12.890   30.590   -6.400

 2wyh A   560 K E -108.753  119.297 -168.403   78.200   35.520   94.100
 2wyh A   561 V E -120.222  101.540  179.602   74.690   35.920   95.490
 2wyh A   562 M E  -92.806  124.368  175.057   73.910   38.870   97.760
 2wyh A   563 I E  -81.063  108.848 -179.441   70.580   38.860   99.580
 2wyh A   564 Q L  -66.869  162.167 -177.042   69.240   42.410   99.410

 2gau A   216 R E  -80.003  120.350  178.453   29.930   -8.160    1.130
 2gau A   217 I E -113.633  112.420 -179.536   28.050   -6.950   -1.940
 2gau A   218 K E -102.600  123.614  176.176   29.520   -7.920   -5.310
 2gau A   219 I E  -92.737  114.517 -173.273   28.240   -6.240   -8.470
 2gau A   220 I L -109.472  -10.030  169.766   28.550   -8.650  -11.390

 3csk A   611 A E -118.529  141.076  179.258   -2.140   26.200   37.060
 3csk A   612 I E  -74.536  122.572  176.245    0.500   28.610   35.770
 3csk A   613 K E -106.536   93.065  178.411    0.140   32.090   37.250
 3csk A   614 L E -105.893  121.897 -176.737    2.030   34.520   35.010
 3csk A   615 D L  -82.906  104.576 -175.930    1.580   38.220   35.730

 3mm5 A   278 E L -143.564  134.901  176.686   18.890   10.320   31.640
 3mm5 A   279 L E  -86.465  128.739 -179.985   22.280   10.250   33.360
 3mm5 A   280 T E -116.327  127.083  178.441   25.080    8.630   31.360
 3mm5 A   281 I E -123.393  116.192  174.808   28.330    7.430   32.910
 3mm5 A   282 D L  -86.833   99.087 -170.780   31.210    6.110   30.800

 3s8i A    37 K E -106.408  123.416 -172.998    3.650   17.390   -5.040
 3s8i A    38 A E -109.649  132.850  178.341    5.590   18.620   -8.070
 3s8i A    39 F E  -86.760  123.264  179.598    4.150   19.300  -11.530
 3s8i A    40 V E  -88.231  112.456 -176.718    6.260   17.910  -14.380
 3s8i A    41 D L -131.241   97.300  179.440    6.260   20.370  -17.280

 1vbw A    52 R E  -74.976  130.140  178.163   -1.820    1.910    4.020
 1vbw A    53 V E -113.488   93.833 -175.477    1.280   -0.090    3.100
 1vbw A    54 W E  -79.688  122.573 -171.655    1.810   -2.790    5.720
 1vbw A    55 V E -126.113  159.999  175.278    5.410   -4.010    5.730
 1vbw A    56 T L  -81.200 -178.834  176.836    7.630   -6.450    7.620

 1qmj A    15 C L -109.586  138.712  173.898   25.030   19.320   56.400
 1qmj A    16 V E -115.990  119.307 -173.782   21.500   20.590   57.050
 1qmj A    17 K E -110.040  118.611  174.965   18.850   17.930   57.580
 1qmj A    18 V E -107.902  112.375  179.085   15.130   18.690   57.320
 1qmj A    19 K E -106.540  137.678 -179.457   12.880   15.860   58.470

 1g29 1   352 D E  -81.830  117.026 -178.591  100.710  -18.610   38.830
 1g29 1   353 V E -104.274  127.479  176.766  102.600  -16.410   36.370
 1g29 1   354 V E -103.108  139.153 -178.795  100.810  -13.830   34.230
 1g29 1   355 F E -108.468  131.188  171.443  102.280  -12.530   30.970
 1g29 1   356 D L  -77.036   90.281 -170.761  101.850   -9.020   29.600

 3ftt A   130 P L  -60.587  149.233  175.367   19.430    8.900   84.920
 3ftt A   131 I E -116.576  135.865 -174.591   18.230    5.360   85.610
 3ftt A   132 H E -120.044  110.979  177.146   20.620    2.450   86.150
 3ftt A   133 I E -102.709  112.439 -174.754   19.500   -1.140   85.590
 3ftt A   134 G L  -67.995  170.151  179.248   22.120   -3.620   86.790

 2z0f A   212 R L  -99.997  110.030 -175.478   77.040   17.620   35.400
 2z0f A   213 I E -107.357  130.325  177.538   73.560   16.080   35.450
 2z0f A   214 G E -103.558  141.338 -179.444   72.380   13.410   33.010
 2z0f A   215 V E -126.916  125.000 -179.554   68.720   12.850   32.140
 2z0f A   216 D E -123.745   95.121 -179.980   67.310    9.690   30.560

 3clw A     7 V E -121.941  124.222  178.883   54.450   87.830   73.670
 3clw A     8 F E -117.472  136.695  178.009   50.650   87.710   73.700
 3clw A     9 I E -114.763  125.643  179.526   48.470   84.720   74.590
 3clw A    10 I E  -89.903  132.077 -179.692   44.890   84.440   73.350
 3clw A    11 D E -116.142   97.778 -179.600   42.330   82.840   75.670

 3gf8 A   281 Q E -149.987  154.990  175.666  -14.710   40.530   29.270
 3gf8 A   282 I E -123.312  151.487  172.402  -10.980   40.370   28.570
 3gf8 A   283 V E -116.641  111.984 -178.490   -8.660   42.450   26.380
 3gf8 A   284 V E -108.205  101.456 -179.443   -5.810   40.490   24.790
 3gf8 A   285 N L   52.724   44.995  170.187   -3.330   42.750   23.010

 3q1c A    68 R E -120.251  113.695 -173.958   52.480   73.360   -6.180
 3q1c A    69 I E -113.949  124.979  179.514   51.440   69.700   -6.170
 3q1c A    70 S E -118.790  135.237  177.009   47.990   68.480   -7.160
 3q1c A    71 V E -121.321  123.971 -177.108   46.640   64.930   -6.880
 3q1c A    72 T E  -82.979  173.677  177.478   43.480   63.870   -8.710

 2xmj A    31 T E -124.617  146.314 -170.533   -7.880   11.300   16.280
 2xmj A    32 V E -136.022  130.310  170.942   -5.220   10.870   13.610
 2xmj A    33 Q E -118.731  137.083 -172.723   -4.740   12.120   10.050
 2xmj A    34 V E -127.862  129.556  169.979   -2.000   10.740    7.820
 2xmj A    35 D L  -96.807  118.435 -168.985   -0.480   11.970    4.560

 3lpp A   880 V E -120.557  126.202  175.384   57.080    4.750   47.680
 3lpp A   881 L E -105.460  120.005  176.829   58.530    7.450   49.940
 3lpp A   882 L E -106.444  117.624  176.197   56.160    9.090   52.410
 3lpp A   883 I E -109.410  117.163 -167.483   57.320   12.310   54.060
 3lpp A   884 A L -120.581  167.409  175.024   55.020   13.410   56.870

 1w6n A    16 C E -114.988  142.351  176.157   24.550   52.910   25.280
 1w6n A    17 L E -113.925  118.539 -177.809   21.420   50.820   25.880
 1w6n A    18 R E -106.149  117.503 -178.889   20.590   48.150   23.300
 1w6n A    19 V E -118.811  118.574  177.100   17.060   46.750   23.310
 1w6n A    20 R E -118.378  134.273 -179.041   15.990   43.960   20.960

 2bvf A    93 S L  -66.373  133.198  177.337   53.300   45.860   63.690
 2bvf A    94 I E -129.537  119.962  176.975   51.480   46.440   66.970
 2bvf A    95 H E -120.862  122.241 -177.008   52.740   48.730   69.730
 2bvf A    96 I E -100.459  110.384  171.615   50.750   49.160   72.940
 2bvf A    97 D E  -87.801   96.469 -172.358   51.220   52.420   74.830

 3cjk B    43 T E  -97.506  116.850 -173.837  -10.630    2.190  -10.280
 3cjk B    44 I E -115.576  123.520  171.239   -8.840    4.830   -8.210
 3cjk B    45 I E -101.337  125.009 -165.836  -10.450    7.760   -6.400
 3cjk B    46 Y E -149.386  164.626  170.049   -7.870   10.410   -5.570
 3cjk B    47 D L  -85.012  120.898 -173.446   -7.130   14.100   -5.050

 2y78 A   100 R E  -94.297  121.619 -177.237   14.500  -14.070   -8.190
 2y78 A   101 L E -105.755  131.255  169.600   13.880  -13.010  -11.790
 2y78 A   102 T E -112.270  100.991 -165.354   14.530  -15.120  -14.870
 2y78 A   103 I E -105.627  121.384  175.429   14.300  -12.670  -17.750
 2y78 A   104 P L  -67.752  156.626 -175.144   14.150  -13.650  -21.420

 1o7d D    11 R E -139.280  123.516 -179.221   72.230   46.150   83.980
 1o7d D    12 A E -111.195  137.363 -179.476   71.760   48.410   87.000
 1o7d D    13 R E -119.264  150.003  179.383   71.540   52.210   86.880
 1o7d D    14 F E -118.378  143.749  177.133   71.920   54.830   89.600
 1o7d D    15 D L  -69.935  120.417 -177.478   70.240   58.220   89.950

 1q7h A    72 I E  -96.037  137.339  178.370    5.700   10.110   24.090
 1q7h A    73 V E -127.207  123.630 -179.949    8.770    9.810   26.300
 1q7h A    74 T E -100.156  125.985 -179.065    9.020   11.260   29.810
 1q7h A    75 V E -110.906  159.994 -177.372   12.470   12.100   31.170
 1q7h A    76 D L  -83.575  177.961 -172.948   13.660   12.940   34.680

 3a1j A   196 E E -137.961  127.271  177.081   14.490   61.200   67.430
 3a1j A   197 M E -113.730  125.270  178.944   13.030   57.780   66.610
 3a1j A   198 C E -107.185  115.768 -176.885   12.420   55.210   69.340
 3a1j A   199 L E  -99.924  148.383  179.424   12.090   51.620   68.140
 3a1j A   200 G L  -79.755  164.036 -179.058   10.620   48.690   70.060

 1ejd A   386 T E -106.117  129.025  175.401   40.810   49.280    0.530
 1ejd A   387 T E -114.967  134.335 -178.003   37.490   50.400    2.000
 1ejd A   388 V E -114.789  112.185 -179.800   37.190   51.910    5.480
 1ejd A   389 V E  -97.981  114.023 -177.852   33.830   51.680    7.240
 1ejd A   390 D L  -83.709  158.471  171.883   33.520   54.080   10.170

 3kw3 A    22 I E -128.620  134.627  170.359   46.920   51.590   18.170
 3kw3 A    23 A E -116.679  115.935 -179.245   49.530   52.520   20.760
 3kw3 A    24 T E -101.774  115.715 -176.787   51.050   55.980   20.380
 3kw3 A    25 I E -108.566  114.200  178.695   54.310   56.500   22.270
 3kw3 A    26 D L  -85.716   88.804 -178.794   55.610   60.050   22.660

 2avt A   263 E E -132.253  129.556  178.527  -15.700   51.790  -21.020
 2avt A   264 V E -135.953  137.185 -178.928  -12.800   50.150  -19.200
 2avt A   265 V E -119.292  119.681 -173.990  -12.330   46.580  -18.000
 2avt A   266 F E -114.652  163.813  162.836   -9.870   45.840  -15.200
 2avt A   267 N E  -75.043  115.131 -167.150   -8.630   42.920  -13.150

 3q34 A    45 E E -137.372  128.865  173.459   17.590   57.330   -3.540
 3q34 A    46 V E -117.082  120.140  177.495   18.280   54.950   -0.660
 3q34 A    47 E E  -97.277  138.555 -179.950   19.330   56.360    2.710
 3q34 A    48 V E -120.889  117.127  175.558   21.150   54.210    5.260
 3q34 A    49 E E  -71.054  104.093 -171.798   21.160   55.040    8.970

 3mqh A   102 D L  -74.812  144.985  169.866   -6.210   31.390  -33.550
 3mqh A   103 T E -125.009  105.700 -171.505   -8.160   28.160  -33.090
 3mqh A   104 I E -108.761  117.655  178.775  -11.640   28.830  -31.730
 3mqh A   105 V E -110.678  114.727 -170.185  -13.930   25.970  -30.710
 3mqh A   106 R L  -80.190  170.382 -167.851  -17.470   27.070  -29.900

 3lvt A   536 Q E -132.674  139.247 -167.729   52.310   15.660   64.670
 3lvt A   537 V E -128.385  126.367  172.508   52.760   14.210   61.200
 3lvt A   538 K E -114.220  129.958  176.335   52.510   10.670   59.840
 3lvt A   539 I E  -95.479  119.855 -179.746   53.600    9.790   56.310
 3lvt A   540 E L  -79.051  168.709  177.356   51.540    7.040   54.700

 1qw9 A   435 L E  -82.554  110.157 -175.516   67.350   -2.840   53.190
 1qw9 A   436 L E -100.373  126.769  172.907   65.260    0.250   52.450
 1qw9 A   437 E E -120.453  114.963 -178.133   61.670    0.630   53.640
 1qw9 A   438 C E -110.109  122.693  174.421   59.810    3.730   52.480
 1qw9 A   439 D E  -78.367  116.446 -176.525   56.400    4.690   53.860

 3okx A    54 R E -123.187  112.949  172.579   29.110   12.660   23.450
 3okx A    55 I E  -89.383  111.607 -178.188   26.900    9.580   23.140
 3okx A    56 E E -100.018  110.080  178.901   23.290   10.690   23.570
 3okx A    57 V E  -88.460  134.517 -176.740   20.910    7.860   24.450
 3okx A    58 F L  -65.857  147.918 -172.553   17.230    8.380   23.670

 2ccw A    19 E E -144.083  130.777  173.346    0.580   13.820   12.160
 2ccw A    20 I E -121.430  129.510  178.858    2.190   17.260   12.210
 2ccw A    21 V E -112.561  121.833  177.409    1.760   19.800    9.410
 2ccw A    22 V E  -91.934  121.835 -179.065    4.170   22.710    9.060
 2ccw A    23 D L  -66.225  144.244 -176.861    2.620   25.810    7.480

 1h7s A   134 R E -105.398  122.724 -174.909   21.250   68.240   20.580
 1h7s A   135 L E -116.910  139.759  172.227   20.540   69.560   24.070
 1h7s A   136 M E -120.137  129.797 -173.513   20.980   73.010   25.600
 1h7s A   137 F E -112.904  145.473  170.913   21.030   73.420   29.380
 1h7s A   138 D L  -90.731 -174.952 -174.497   20.500   76.400   31.660

 2r19 A    85 Q E -126.830  146.120  179.458   35.980   35.660   17.320
 2r19 A    86 M E -134.962  125.986 -179.695   36.020   31.860   17.330
 2r19 A    87 H E -124.968  114.914 -178.679   39.060   29.590   16.990
 2r19 A    88 Y E -117.087  112.607  173.109   38.640   25.820   16.780
 2r19 A    89 E E  -99.205  108.302 -174.690   41.670   23.540   16.570

 1n9p A   173 F L -116.910  121.311  170.987  -15.300    7.560   80.350
 1n9p A   174 F E  -78.121   99.299 -169.237  -12.830    9.290   78.030
 1n9p A   175 K E  -97.731  148.721  172.959   -9.660    7.670   79.340
 1n9p A   176 V E -112.472  118.296  178.764   -6.010    8.590   78.810
 1n9p A   177 D L  -91.657   96.686 -176.096   -3.530    5.710   78.640

 3bs6 A    14 D E -130.847  100.118 -168.476   46.790   37.770   53.560
 3bs6 A    15 L E -109.138  148.061  168.970   45.910   36.080   50.280
 3bs6 A    16 T E -119.638  119.806 -172.040   43.720   36.940   47.310
 3bs6 A    17 I E -115.786  131.345  176.761   42.460   33.950   45.330
 3bs6 A    18 N E  -86.142  119.593 -172.485   40.740   33.920   41.940

 1xhd A    73 P L  -76.430  172.004  172.009   -5.880   37.130   91.510
 1xhd A    74 L E -108.875  115.708 -170.898   -6.890   33.880   93.190
 1xhd A    75 I E -118.889  119.692  166.224   -4.830   33.240   96.310
 1xhd A    76 L E -113.693  104.449 -177.209   -4.730   30.140   98.490
 1xhd A    77 E L  -73.200  178.721 -171.307   -2.170   30.690  101.250

 3fx3 A   213 H E -132.274  135.700  171.187   27.380   44.130   29.070
 3fx3 A   214 A E  -91.786  125.539  176.996   26.870   47.160   26.830
 3fx3 A   215 E E -106.242  123.011 -179.629   25.760   46.320   23.290
 3fx3 A   216 I E -115.229  114.396 -174.432   26.420   48.890   20.570
 3fx3 A   217 E L  -61.791  -43.953 -175.279   24.700   48.310   17.230

 3b7s A   107 V E -114.396  123.961  177.482   36.250  -28.010   -5.100
 3b7s A   108 I E -113.688  118.356 -177.348   33.930  -26.600   -7.770
 3b7s A   109 E E -101.510  113.445 -178.070   35.530  -25.200  -10.920
 3b7s A   110 I E -110.132  120.420  175.007   33.360  -22.750  -12.850
 3b7s A   111 S E  -93.286  128.110 -167.527   34.390  -21.480  -16.280

 1l5j A   306 V E  -96.107  122.922 -169.666   74.090  -56.730   32.570
 1l5j A   307 I E -129.952  151.676  173.273   75.500  -55.060   29.470
 1l5j A   308 D E -103.798  120.306  177.314   78.160  -52.530   28.500
 1l5j A   309 V E -102.962  130.901  178.690   77.030  -49.760   26.150
 1l5j A   310 Y E -115.403   97.987 -173.827   79.600  -47.720   24.220

 3mt1 A   315 R E -100.480  139.548  174.564   52.760   21.730   39.070
 3mt1 A   316 I E -130.338  133.551 -177.559   50.750   19.160   37.110
 3mt1 A   317 S E -116.325  115.775  175.055   47.390   19.760   35.440
 3mt1 A   318 F E  -88.035  128.258 -167.456   45.050   16.880   34.610
 3mt1 A   319 Q L  -92.770  158.799  174.390   42.780   17.770   31.700

 3ml3 A    94 R E -137.995  149.529  166.658   33.280   31.740   -3.460
 3ml3 A    95 L E -112.544  124.010 -178.253   34.440   35.340   -3.150
 3ml3 A    96 E E -114.315  119.714 -177.364   35.300   37.080   -6.420
 3ml3 A    97 I E -117.194  115.086 -174.475   37.230   40.350   -6.360
 3ml3 A    98 A L  -66.397  -31.416 -174.564   37.660   42.240   -9.630

 3fvy A   604 R E -127.725  129.878  174.104   16.870   31.420   18.850
 3fvy A   605 V E -100.024  113.451 -174.112   17.970   31.310   22.480
 3fvy A   606 R E -115.769  114.167  176.892   16.710   28.140   24.140
 3fvy A   607 L E -113.742  123.385  179.065   17.090   27.560   27.880
 3fvy A   608 D L  -85.598  108.799 -170.568   15.850   24.330   29.450

 3roi A   405 P L  -69.685  148.835  177.011   11.960    1.450  -49.170
 3roi A   406 V E -120.203  128.431  170.477    8.380    2.690  -49.520
 3roi A   407 R E  -96.047  130.722  179.169    7.210    5.670  -51.560
 3roi A   408 I E -117.969  114.855 -173.887    3.990    7.330  -50.410
 3roi A   409 R E  -84.817  140.676  170.761    2.240    9.590  -52.910

 3p3y A   368 T E -130.884  129.208  172.606   29.890   59.520   31.380
 3p3y A   369 I E -117.977  136.104 -179.679   27.160   57.720   29.440
 3p3y A   370 I E -115.077  132.142 -175.710   27.820   54.800   27.100
 3p3y A   371 F E -111.865   99.566 -174.432   25.480   53.840   24.270
 3p3y A   372 R L  -89.824  138.629  178.791   25.820   50.170   23.310

 3kya A    33 K E  -72.910  113.608 -176.460   36.180   44.720   41.960
 3kya A    34 L E -113.295  128.334  177.216   34.760   47.340   44.320
 3kya A    35 L E -108.831  120.802 -176.910   35.770   47.770   47.960
 3kya A    36 I E -110.712  125.033  177.266   33.350   49.660   50.200
 3kya A    37 Y E  -95.951  149.693 -179.245   34.340   51.010   53.620

 3h43 A    61 R E  -89.438  137.965 -175.768   30.920    2.190    0.700
 3h43 A    62 V E -135.022  161.156  174.171   31.660    2.440    4.430
 3h43 A    63 C E -101.338  137.364 -175.909   30.730    4.510    7.470
 3h43 A    64 L E -117.749  141.025  172.765   33.420    6.510    9.260
 3h43 A    65 N L  -72.445  144.671 -170.341   33.650    7.830   12.810

 1tua A    36 V E -115.041  127.689 -176.521   50.840   22.080   66.170
 1tua A    37 I E -112.733  117.466  177.448   52.060   20.160   63.120
 1tua A    38 T E -108.667  130.561 -174.923   55.380   18.310   63.200
 1tua A    39 V E -108.937  126.541  171.045   56.810   16.860   59.990
 1tua A    40 D E -102.665   94.996 -172.094   59.130   13.870   59.750

 2phc B    53 L E  -89.113  125.546 -178.193   32.550   35.430  -30.230
 2phc B    54 V E -118.466  122.624 -179.165   36.210   34.390  -30.150
 2phc B    55 I E -113.404  136.511 -172.694   38.500   34.800  -33.160
 2phc B    56 Y E -133.130  160.638  177.556   41.940   33.200  -33.400
 2phc B    57 D L  -90.405  116.742 -175.147   44.910   32.990  -35.770

 1led A   175 H E -128.724  113.064 -178.447   27.030   27.570    4.700
 1led A   176 I E -118.035  121.974 -177.768   23.630   26.320    5.850
 1led A   177 T E -126.439  154.191  178.066   20.570   26.580    3.620
 1led A   178 Y E -138.960  125.200  176.372   16.960   25.380    3.820
 1led A   179 D E  -94.844  106.106 -175.165   14.440   24.980    1.010

 3k8r A    38 R E -139.217  155.690  172.842  -21.320  -35.090  -21.920
 3k8r A    39 V E  -89.556  116.150 -179.899  -22.920  -36.280  -25.150
 3k8r A    40 I E  -94.728  122.982 -178.584  -25.840  -34.030  -26.080
 3k8r A    41 V E -114.007  118.226  174.795  -28.560  -35.640  -28.180
 3k8r A    42 D E  -87.676  112.589 -174.703  -31.200  -33.550  -29.960

 1v7l A   115 L E  -91.214  122.044 -175.399  -12.750   22.890  -10.160
 1v7l A   116 V E -130.355  145.694  166.202  -14.950   20.810   -7.850
 1v7l A   117 T E -111.767  119.372 -169.288  -18.630   20.070   -7.360
 1v7l A   118 V E -112.173  124.521  166.736  -19.380   19.370   -3.700
 1v7l A   119 N E  -94.850  102.538 -168.312  -22.390   17.650   -2.170

 1c7k A     3 T E -113.973  126.822  174.396   44.060    3.240    8.210
 1c7k A     4 V E -109.336  129.191 -174.993   44.980    6.750    9.340
 1c7k A     5 T E  -97.151  136.519  179.390   46.050    7.250   12.960
 1c7k A     6 Y E -125.268  156.225  179.291   45.160   10.340   14.980
 1c7k A     7 D E -121.814  106.861 -171.682   46.170   11.650   18.400

 1b0u A    62 A E -146.233  154.435  179.761   33.000   40.750   38.030
 1b0u A    63 I E -124.992  120.684  177.852   33.060   44.550   38.240
 1b0u A    64 I E -112.891  126.902 -178.164   30.300   46.780   36.880
 1b0u A    65 V E -120.446  121.288 -179.346   30.760   50.550   36.730
 1b0u A    66 N L   58.368   32.679  177.752   27.890   52.920   35.960

 2woy A    49 E E -111.729  114.289 -173.581  -11.610   16.200   40.230
 2woy A    50 L E -106.583  123.429 -178.460   -8.160   16.600   41.760
 2woy A    51 T E  -86.924  114.183  170.932   -7.170   14.670   44.880
 2woy A    52 W E  -92.542   89.997 -161.561   -5.040   16.620   47.350
 2woy A    53 D L  -89.232  109.179  179.733   -3.920   13.600   49.320

 3dcd A    11 K E -119.833  137.129 -174.713    1.340   24.970   99.000
 3dcd A    12 V E -125.172  129.815  175.396    3.790   27.740   99.860
 3dcd A    13 V E -113.884  129.623 -173.638    4.690   29.200  103.250
 3dcd A    14 I E -133.589  134.456 -178.612    6.530   32.520  103.440
 3dcd A    15 S E  -88.955  140.988  177.107    7.830   34.530  106.390

 1pvg A    90 D E -107.339  130.871  173.207   34.160   55.740   50.990
 1pvg A    91 V E -120.939  115.130 -179.130   36.570   52.840   50.500
 1pvg A    92 N E -115.262  115.247 -179.886   38.080   51.280   53.620
 1pvg A    93 I E -107.340  116.516 -179.145   40.650   48.510   53.220
 1pvg A    94 H E -109.983   79.333 -171.230   41.610   46.600   56.370

 1rf6 A   213 K E  -90.426  118.571 -179.935   73.420  107.590    8.760
 1rf6 A   214 I E -115.557  115.579  179.505   73.810  109.200    5.340
 1rf6 A   215 T E -101.728  125.003  178.116   77.310  109.860    4.000
 1rf6 A   216 V E -127.828  120.688  176.435   77.730  112.230    1.050
 1rf6 A   217 Q E  -95.020  142.840  178.430   81.080  113.110   -0.510

 1wui L     6 P E  -79.997  151.753  167.368   61.670   26.340  103.440
 1wui L     7 I E -132.404  131.625 -178.902   59.620   26.890  100.300
 1wui L     8 V E -120.886  129.736  175.611   61.030   28.260   97.040
 1wui L     9 V E -114.950  108.407 -176.738   59.060   29.470   94.030
 1wui L    10 D L -160.040  114.208    7.283   61.180   29.880   90.900

 1r6v A   624 T E -128.242  129.806  175.858   -7.800   11.370   59.350
 1r6v A   625 V E -103.141  119.481  174.939   -9.220   10.650   55.900
 1r6v A   626 T E  -91.341  103.109 -174.660  -11.440    7.580   55.550
 1r6v A   627 L E -110.599  107.604 -179.630  -11.120    6.550   51.900
 1r6v A   628 N L   55.198   35.717  173.635  -13.240    3.610   50.780

 2b0r A    84 R E  -94.055  124.322  179.350   -9.850   51.310   50.400
 2b0r A    85 I E -119.868  134.587 -173.089  -10.250   47.690   51.520
 2b0r A    86 I E -124.872  125.535  172.896  -13.540   45.780   51.400
 2b0r A    87 V E -109.687  106.953 -168.724  -14.510   42.560   53.160
 2b0r A    88 E L  -78.104  -34.991 -174.617  -17.730   41.300   51.590

 2z0l A   192 K E  -90.676  107.253 -177.002  152.200   40.900  172.760
 2z0l A   193 V E  -98.629  118.085 -177.312  150.740   44.390  173.150
 2z0l A   194 T E -112.604  128.774  178.757  151.570   46.160  176.410
 2z0l A   195 L E -108.102  119.425 -175.284  149.930   49.390  177.550
 2z0l A   196 N E -119.764  100.768  177.041  151.870   51.460  180.080

 1vpk A   266 K E -128.872  127.231  179.355   37.510    3.040    5.390
 1vpk A   267 V E -120.926  120.347  171.445   40.100    4.140    2.830
 1vpk A   268 V E -101.280  123.234 -173.737   43.820    3.410    3.100
 1vpk A   269 V E -146.347  150.016  174.347   45.910    5.510    0.720
 1vpk A   270 S E  -58.628  134.813  176.431   49.440    6.830    0.270

 3pf2 A    92 K E -125.153  117.832  176.653   24.460  -11.950  -10.980
 3pf2 A    93 I E -113.700  114.149 -174.509   22.310  -14.930  -11.960
 3pf2 A    94 T E -112.015  118.384  178.078   22.650  -16.010  -15.580
 3pf2 A    95 F E  -86.154  135.566 -166.935   20.300  -18.580  -17.110
 3pf2 A    96 K L  -72.075  116.529 -179.054   21.900  -20.730  -19.790

 7ahl A   281 R E -107.241  131.867  176.226   71.290   -6.250   45.670
 7ahl A   282 Y E -110.346  149.718  172.795   72.660   -3.920   48.340
 7ahl A   283 K E -105.000  130.091 -177.829   74.050   -4.750   51.780
 7ahl A   284 I E -109.410  115.013  178.124   73.030   -2.530   54.690
 7ahl A   285 D E -101.441  104.936 -172.653   75.350   -2.290   57.690

 1jpd X   175 T E  -87.596  119.989 -172.454   29.770   47.400   27.260
 1jpd X   176 L E -107.275  133.724  164.731   28.170   47.410   23.820
 1jpd X   177 I E -128.304  146.253 -169.708   29.410   46.030   20.520
 1jpd X   178 V E -109.649  126.407  171.796   27.430   46.140   17.280
 1jpd X   179 D E -104.395  104.200 -176.532   27.020   43.340   14.750

 1k3i A    71 T E -123.203  136.828  171.411   -7.310   50.850   -1.760
 1k3i A    72 Y E -127.134  113.489 -173.086   -8.250   53.200    1.070
 1k3i A    73 T E -110.738  133.995 -177.682   -6.920   56.750    0.780
 1k3i A    74 I E -118.772  126.566  170.360   -7.060   59.390    3.500
 1k3i A    75 D E -101.099  108.353 -175.767   -6.680   63.150    3.090

 3ebh A    80 F E -132.786  136.079  173.133   -0.060   18.730   32.960
 3ebh A    81 L E -102.255  111.261 -175.192   -1.640   22.150   33.440
 3ebh A    82 T E -106.635  116.589  172.666   -5.310   21.760   34.340
 3ebh A    83 I E -105.549  123.596 -172.974   -7.670   24.740   34.240
 3ebh A    84 F L  -61.452  136.582 -171.357  -11.120   24.030   35.680

 2odl A   302 K E -146.952  124.720  175.004   28.190  -19.630   -0.620
 2odl A   303 T E -123.706  129.970 -173.555   25.680  -19.020    2.170
 2odl A   304 S E -132.691  119.227  168.697   23.890  -15.690    2.580
 2odl A   305 L E  -99.835  102.333 -168.622   21.490  -14.510    5.270
 2odl A   306 E L  -72.858  159.750  175.467   20.040  -11.350    3.750

 1xhd A    51 P E  -59.865  142.635  171.492   -2.820   34.470   88.350
 1xhd A    52 T E -118.097  118.087 -175.888   -3.630   31.540   90.620
 1xhd A    53 I E -114.934  112.813  177.314   -1.330   31.060   93.610
 1xhd A    54 I E -114.303  117.707 -170.361   -1.600   27.920   95.730
 1xhd A    55 G L  -79.234 -153.835 -171.910    0.830   27.740   98.640

 2zsc A    21 E E  -95.901   91.259 -166.818    4.600   33.990   13.530
 2zsc A    22 L E -100.510  133.897  174.105    1.230   34.020   11.800
 2zsc A    23 T E -121.043  123.579 -179.259   -0.930   37.040   10.990
 2zsc A    24 A E  -99.727  116.769 -177.343   -4.500   36.600    9.780
 2zsc A    25 N L  -88.598  152.047 -178.637   -5.810   39.470    7.650

 1vra B   183 K E -105.550  128.913  173.218   51.980   38.590   69.880
 1vra B   184 I E -123.002  125.744 -177.026   51.190   40.860   66.940
 1vra B   185 S E -112.598  133.654  178.782   50.360   44.530   67.480
 1vra B   186 V E -126.410  138.283  174.308   48.700   46.830   64.950
 1vra B   187 N E -128.341  116.571 -171.074   48.060   50.570   65.040

 1v43 A   352 K E  -98.873   96.526 -173.917   68.190   35.630   31.270
 1v43 A   353 V E  -84.448  134.991 -174.416   65.050   35.710   29.150
 1v43 A   354 I E -112.803  116.748  174.440   64.610   32.990   26.520
 1v43 A   355 M E  -82.007  140.336  167.528   62.690   33.590   23.300
 1v43 A   356 D E  -85.057  107.646 -172.289   61.020   30.720   21.460

 2e11 A   238 T E -117.449  130.126 -179.712   22.530  115.790    1.470
 2e11 A   239 T E -137.863  159.610 -175.531   23.450  113.830   -1.660
 2e11 A   240 T E -111.924  128.508  178.376   21.630  111.970   -4.420
 2e11 A   241 I E -101.138  145.909 -168.316   22.250  108.320   -5.330
 2e11 A   242 S L  -97.292  122.013  174.470   21.620  107.020   -8.830

 2okm A    89 N E -114.304  122.368 -177.753    3.750  -16.380   65.730
 2okm A    90 L E -113.909  125.213 -177.906    2.160  -13.620   67.800
 2okm A    91 R E -117.263  136.655  170.364    2.660   -9.940   66.970
 2okm A    92 F E -107.575  128.602 -178.563    1.730   -6.830   68.940
 2okm A    93 Y L  -70.796  142.309 -172.838    1.220   -3.610   66.980

 2jbv A   234 Q E -168.006  147.499  168.290   94.300   20.090   60.660
 2jbv A   235 L E  -86.074  148.082 -174.701   96.490   18.970   63.540
 2jbv A   236 V E -110.373  130.463 -170.210   99.370   16.630   62.720
 2jbv A   237 F E -124.413  134.680  148.185   99.970   13.450   64.700
 2jbv A   238 D L  -37.400  137.917   77.451  102.530   10.780   65.220

 1lns A   744 T E -125.240  130.250  175.904   37.550   28.290   64.790
 1lns A   745 Y E  -98.228  140.237  175.470   34.340   27.820   62.800
 1lns A   746 E E -131.503  130.936 -175.631   30.940   27.430   64.460
 1lns A   747 I E -124.707  128.792  175.428   27.740   26.390   62.690
 1lns A   748 D E  -87.759  101.416 -167.819   24.170   26.480   63.990

 1io1 A   194 E E  -82.242  128.695 -176.396   19.010   31.470   65.990
 1io1 A   195 V E -117.935  143.563  177.629   15.720   29.700   66.670
 1io1 A   196 S E  -93.057  134.699 -177.084   14.840   26.000   66.690
 1io1 A   197 V E -114.871  124.598  174.059   11.790   24.880   64.710
 1io1 A   198 D L  -64.983  115.393 -171.495    9.740   21.780   65.490

 3s46 A    10 K E -158.254  158.489  176.111   20.840   50.080   -9.410
 3s46 A    11 A E -112.976  125.278  179.276   22.920   51.460  -12.280
 3s46 A    12 L E  -95.608  122.652  175.525   25.700   49.370  -13.810
 3s46 A    13 I E -107.126  114.958  178.624   28.690   51.230  -15.260
 3s46 A    14 H L  -87.431   93.933 -174.696   30.910   49.180  -17.570

 3ge2 A    87 Q E  -78.218  138.678 -174.146   29.240   27.680   23.140
 3ge2 A    88 V E -118.827  136.800  172.673   28.010   30.890   24.760
 3ge2 A    89 T E -125.157  137.944 -176.215   27.080   34.260   23.270
 3ge2 A    90 F E -111.042  119.003  171.784   26.350   37.410   25.260
 3ge2 A    91 D E -105.306   95.534 -169.716   23.890   40.060   24.090

 2yih A    11 T E  -94.441  130.071  177.984   45.920    0.420   -9.590
 2yih A    12 I E -125.914  123.417 -177.989   46.040    4.060  -10.680
 2yih A    13 K E -109.998  125.699 -179.625   48.500    5.360  -13.270
 2yih A    14 V E -122.857  124.980 -178.288   49.240    9.070  -13.620
 2yih A    15 D E -123.522  108.239 -171.423   51.420   10.530  -16.380

 3lzw A   266 S E -142.161  144.986 -177.227   -5.510  -13.710    1.040
 3lzw A   267 I E  -83.920  122.099 -179.466   -7.600  -10.840   -0.340
 3lzw A   268 V E  -72.745  127.876 -175.834   -5.670   -8.470   -2.600
 3lzw A   269 V L -124.994  158.742  171.885   -6.110   -4.840   -1.540
 3lzw A   270 K L  -84.088 -178.804  175.429   -5.060   -1.400   -2.740

 3ik4 A   189 P L  -68.424  138.734 -175.028   13.350   25.770   -6.980
 3ik4 A   190 L E -106.893  128.512  162.627   13.980   26.240   -3.260
 3ik4 A   191 I E -100.020  119.658 -176.281   11.440   26.590   -0.480
 3ik4 A   192 V E -101.217  117.236  177.023   13.160   28.070    2.580
 3ik4 A   193 D E  -91.261  109.549 -173.662   11.680   27.300    5.990

 1l5j A   669 V E -125.048  124.769 -177.138   56.660  -43.810   -2.910
 1l5j A   670 I E -119.299  114.891  177.081   53.410  -45.720   -2.440
 1l5j A   671 D E  -92.634  131.302  177.997   50.720  -45.740   -5.130
 1l5j A   672 I E -122.757  115.484 -179.751   47.170  -46.630   -4.110
 1l5j A   673 D E  -88.942  114.649 -175.491   44.560  -47.370   -6.780

 3it4 B   173 D E -110.666  117.253  177.019   -6.210   -4.870   36.090
 3it4 B   174 I E -105.390  116.155  178.919   -5.000   -3.640   32.700
 3it4 B   175 T E -112.820  123.975 -177.139   -1.650   -5.030   31.550
 3it4 B   176 V E -123.056  117.652  177.857   -0.060   -3.690   28.370
 3it4 B   177 D E -103.207  121.773 -176.034    3.110   -5.160   26.850

 3op1 A   230 D E -108.169  143.119 -177.238   30.140   -0.480   -0.370
 3op1 A   231 V E -123.778  123.956 -179.411   28.450   -3.420   -2.080
 3op1 A   232 E E  -93.599  111.990  174.957   26.020   -3.120   -4.990
 3op1 A   233 I E -117.728  118.916 -177.950   23.320   -5.800   -5.020
 3op1 A   234 Q L   52.930   45.095  176.398   20.620   -5.570   -7.690

 3hrp A    33 K E  -73.056  110.011 -176.321   57.940   -7.660   14.150
 3hrp A    34 V E -112.569  128.048  177.989   57.170  -10.170   11.410
 3hrp A    35 I E -109.261  126.504  178.996   59.770  -11.620    9.040
 3hrp A    36 V E -109.286  124.865  179.494   58.720  -13.220    5.760
 3hrp A    37 K E -101.721  130.002 -178.000   61.080  -15.580    3.940

 2fgt A   231 R E -115.173  135.182  174.370   81.450   42.790   57.960
 2fgt A   232 L E -124.823  107.127 -176.942   81.670   39.920   60.440
 2fgt A   233 D E -108.888  115.693  176.266   83.350   40.770   63.750
 2fgt A   234 V E -104.381  113.106 -179.617   83.900   38.020   66.310
 2fgt A   235 N E -105.952  105.012 -174.468   84.980   39.310   69.720

 1h30 A   389 T E -121.926  128.163 -172.335   62.630   35.910    9.380
 1h30 A   390 L E -113.707  136.421  169.960   58.980   35.310   10.260
 1h30 A   391 E E -126.027  121.261 -173.120   55.870   37.400    9.630
 1h30 A   392 V E -118.838  130.590 -177.439   52.620   36.230   11.210
 1h30 A   393 N L   55.006   41.072 -178.618   49.150   37.630   10.530

 3nv1 A    23 S E -119.854  136.922  171.303   10.470   35.450   28.540
 3nv1 A    24 I E -125.184  117.034 -176.511   10.270   38.870   26.910
 3nv1 A    25 L E -111.989  134.545  173.927    9.560   39.000   23.170
 3nv1 A    26 L E -129.992  140.006  176.563    9.670   42.040   20.900
 3nv1 A    27 S E -134.833  145.011 -179.062    8.920   42.320   17.180

 1rkd A    99 L E -103.353  115.878 -165.235  -12.600   17.520   49.080
 1rkd A   100 I E -125.000  128.063  168.750  -15.940   17.910   50.810
 1rkd A   101 F E -110.013  135.435  177.924  -17.220   20.030   53.680
 1rkd A   102 V E -125.498  116.056 -172.269  -20.630   19.360   55.220
 1rkd A   103 N L  -83.839  179.550 -171.719  -22.080   21.970   57.580

 1obf O    66 Y E -123.070  144.997  164.324   -7.300    0.740   10.460
 1obf O    67 M E -103.446  123.790 -173.606   -6.790    4.380   11.360
 1obf O    68 V E  -97.865  113.086  179.695   -7.130    6.600    8.290
 1obf O    69 V E -115.332  111.226 -178.862   -4.880    9.670    8.230
 1obf O    70 N L   53.718   37.835  174.584   -5.210   11.960    5.210

 3i2d A   322 Q E -141.636  154.157  174.540   29.720   57.980   63.030
 3i2d A   323 V E -132.046  146.376  177.118   30.250   60.290   66.000
 3i2d A   324 E E  -97.465  129.441 -178.254   32.450   63.340   66.510
 3i2d A   325 L E -109.981  137.847  177.102   34.590   63.460   69.650
 3i2d A   326 T E -103.036  165.001 -177.545   36.000   66.580   71.300

 1szn A   363 T E  -85.013  123.745  178.335   18.720   13.800   25.300
 1szn A   364 K E -117.686  140.003 -176.501   15.200   15.190   25.640
 1szn A   365 E E -128.601  122.677  173.801   12.560   15.280   22.890
 1szn A   366 A E  -86.009  118.156  179.806    9.370   17.340   22.800
 1szn A   367 K L -113.060  124.399 -167.183    6.620   15.450   20.970

 3bmv A   468 S L  -84.940  159.609  173.012   79.910   14.210   28.680
 3bmv A   469 I E -132.923  160.036  176.118   79.710   17.890   29.590
 3bmv A   470 S E -116.030  130.689 -175.886   80.780   20.030   32.540
 3bmv A   471 V E -118.408  131.629  178.645   78.430   22.590   34.090
 3bmv A   472 A L  -87.079  168.110 -179.699   79.370   25.460   36.380

 3oiz A    46 R E -134.116  142.598  173.204   36.290   20.950   29.290
 3oiz A    47 V E -133.102  128.044  177.178   35.760   20.090   25.630
 3oiz A    48 V E -112.756  124.910  175.867   33.680   17.200   24.290
 3oiz A    49 I E -107.898  105.557 -175.210   33.980   16.040   20.680
 3oiz A    50 D E  -97.207  107.939 -179.000   31.010   13.860   19.750

 2q2g A    45 E E  -92.985  144.511  176.575  -46.150   25.760   15.770
 2q2g A    46 V E -132.451  135.122  178.548  -44.070   26.080   12.600
 2q2g A    47 E E -111.321   96.212 -179.554  -45.220   26.090    8.970
 2q2g A    48 I E  -76.954  117.163 -176.035  -42.380   24.990    6.690
 2q2g A    49 K L  -95.017  141.467 -179.313  -43.050   26.280    3.180

 2cwp A    36 K E  -86.463  124.728  178.998    6.200    7.010   10.010
 2cwp A    37 L E -110.006  138.100  167.305    7.720    3.740    8.800
 2cwp A    38 I E -105.880  103.511 -166.341    6.100    0.330    8.550
 2cwp A    39 V E -109.734  124.570  175.691    9.040   -2.040    8.780
 2cwp A    40 D E  -89.847  122.281  177.720    8.980   -5.800    8.180

 3bga A   737 A E -138.921  155.234 -177.752   -9.690  -23.660   99.300
 3bga A   738 F E -146.844  152.172  177.111   -7.230  -25.380   96.970
 3bga A   739 V E -128.037  135.857  179.318   -7.010  -28.440   94.710
 3bga A   740 V E -104.845  129.792  178.892   -3.930  -30.470   93.810
 3bga A   741 D L  -64.865  123.716 -176.346   -3.630  -32.160   90.410

 3ga1 A    37 S E -114.395  117.010  178.641   23.870   11.900   76.880
 3ga1 A    38 V E  -96.436  116.972 -176.885   22.380   12.580   73.460
 3ga1 A    39 V E  -98.731  123.986  178.027   22.360   16.280   72.560
 3ga1 A    40 V E -125.190  111.652 -179.342   19.840   17.550   70.010
 3ga1 A    41 K L   46.313   47.484  171.978   19.880   21.240   69.080

 1hlc A    14 T E -129.847  121.011  179.875    8.180   34.550   48.260
 1hlc A    15 L E -100.282  117.398 -179.980   11.500   33.530   49.800
 1hlc A    16 K E -106.673  113.091 -175.436   14.470   35.740   48.910
 1hlc A    17 I E -110.610  122.823  176.695   17.850   34.220   49.750
 1hlc A    18 T E -115.017  129.921 -177.078   21.090   36.180   49.540

 1czy A   160 K E -128.265  131.254  178.137   -3.560   14.730   24.440
 1czy A   161 A E -125.293  133.203  176.046   -5.000   11.710   26.250
 1czy A   162 I E -126.564  120.553  178.950   -3.270    9.480   28.800
 1czy A   163 V E -102.916  122.075 -179.520   -4.870    6.300   30.130
 1czy A   164 D L  -61.446  132.519 -173.506   -3.480    4.880   33.370

 3er9 B   343 I E -131.370  125.002  177.871   17.450   11.330   -6.050
 3er9 B   344 V E -100.379  120.744  178.827   21.020   11.560   -4.750
 3er9 B   345 T E  -93.381  122.620 -178.338   23.510    9.110   -6.220
 3er9 B   346 V E -111.795  126.956  177.737   26.370    8.160   -3.900
 3er9 B   347 T E  -78.989  116.369 -168.602   29.560    6.480   -5.110

 3mpo A     7 L E -132.972  126.987  178.944   53.140   46.520  100.070
 3mpo A     8 I E -121.784  116.625  179.114   49.560   47.620  100.730
 3mpo A     9 A E -102.506  123.148 -171.647   46.640   45.450   99.650
 3mpo A    10 I E -119.684  114.658  171.921   43.270   47.210   99.560
 3mpo A    11 D L  -76.524  156.785  179.759   39.910   45.480   99.280

 3f44 A   122 K E -100.992  123.764 -175.411    6.660   16.360    7.760
 3f44 A   123 V E -125.033  125.538  173.761    9.530   15.830   10.190
 3f44 A   124 E E  -93.577  124.424 -172.805    9.810   13.260   12.980
 3f44 A   125 V E -116.981  137.707  177.238   11.980   14.500   15.840
 3f44 A   126 K L  -60.176  131.801 -174.854   13.600   12.590   18.700

 3f2z A    56 E E -139.486  142.600  170.710   16.780    0.940   23.150
 3f2z A    57 I E -131.563  117.579 -179.354   13.710    2.050   21.220
 3f2z A    58 I E  -99.596  127.631 -176.698   14.040    3.240   17.620
 3f2z A    59 I E -119.549  124.830  170.138   11.240    5.360   16.170
 3f2z A    60 D E  -92.315  109.617 -174.955   10.660    6.230   12.520

 1kzl A    24 A E -101.747  117.662 -167.835   61.700   15.870   33.630
 1kzl A    25 M E -124.320  134.978  173.894   61.450   18.230   30.680
 1kzl A    26 K E -112.138  130.210 -177.556   62.100   21.950   30.220
 1kzl A    27 I E -125.216  132.503  176.082   60.510   23.800   27.310
 1kzl A    28 E E  -87.738  120.377  178.680   61.130   27.360   26.100

 2ps2 A   192 F E -117.091  127.791 -172.448   40.120   -0.700  168.140
 2ps2 A   193 F E -114.787  137.326  172.049   39.640    0.870  164.710
 2ps2 A   194 I E -123.508  135.071  172.095   37.720    3.970  163.630
 2ps2 A   195 V E -102.157  114.996 -174.298   36.970    5.070  160.080
 2ps2 A   196 D E -100.987  113.787  178.122   36.670    8.860  159.900

 3pr9 A   125 R E -108.754  115.516  176.837   63.290   78.520 -140.990
 3pr9 A   126 V E -101.068  112.299  178.211   61.820   79.080 -137.530
 3pr9 A   127 L E  -86.518  122.048 -173.341   64.410   80.150 -134.950
 3pr9 A   128 V E -122.802  125.032  177.675   63.360   79.110 -131.450
 3pr9 A   129 D E  -95.657  110.952 -175.324   64.990   80.130 -128.170

 3rmt A   407 P L  -73.673  149.968  176.184   17.090  -17.930   17.800
 3rmt A   408 V E -119.627  131.294  178.912   14.640  -19.120   20.450
 3rmt A   409 T E  -94.955  121.966  178.288   15.650  -20.410   23.880
 3rmt A   410 V E -106.856  109.552  179.006   13.580  -23.270   25.270
 3rmt A   411 E E  -90.098  145.005 -178.354   13.940  -23.770   29.030

 2zxq A    33 E E -118.883  141.787 -173.035   85.260  -83.610   -7.440
 2zxq A    34 V E -120.510  124.776  175.306   81.580  -82.750   -7.040
 2zxq A    35 Q E  -87.826  122.469 -174.766   78.630  -85.130   -7.240
 2zxq A    36 I E -119.418  148.324  178.367   75.590  -83.420   -8.760
 2zxq A    37 K E  -79.868  144.342  179.135   71.960  -84.460   -9.150

 3ecr A    23 V E  -99.532  122.169 -179.242   29.490    6.980   19.590
 3ecr A    24 I E  -99.882  115.066 -173.241   28.550   10.570   20.410
 3ecr A    25 R E  -92.675  116.960  178.314   31.370   12.480   22.100
 3ecr A    26 V E -106.127  120.277  178.305   30.330   15.200   24.540
 3ecr A    27 G E  -84.759  141.818  179.259   33.000   17.640   25.720

 3co8 A    11 R E -153.619  160.003  167.675   20.630   39.570   31.180
 3co8 A    12 I E -112.910  119.915  179.616   19.320   39.890   34.720
 3co8 A    13 E E  -97.541  108.195 -178.730   18.770   43.450   35.930
 3co8 A    14 F E  -84.759  130.585  179.367   18.910   43.640   39.730
 3co8 A    15 S L  -89.773  110.630  177.677   16.990   46.470   41.380

 2d40 A   300 Q E -123.517  153.622  179.314    3.050   37.660  -19.800
 2d40 A   301 V E -132.465  141.075  174.815    3.740   34.020  -18.950
 2d40 A   302 I E -112.619  113.716  177.178    6.070   31.410  -20.430
 2d40 A   303 I E -115.829   98.534  169.981    4.970   27.780  -20.130
 2d40 A   304 G L   45.530   68.764  173.062    7.340   25.250  -21.650

 3elq A    80 K E  -97.193  118.422 -175.153   13.960   17.410   21.450
 3elq A    81 V E -125.665  131.437  175.669   15.040   20.200   19.110
 3elq A    82 T E -112.793  125.005  179.151   17.620   20.180   16.320
 3elq A    83 V E -117.516  121.793 -178.456   19.020   23.460   14.990
 3elq A    84 E E -118.034  142.086 -179.469   21.160   23.530   11.850

 2d7v A   115 K E -148.740  134.515  170.046    1.010   31.980   19.160
 2d7v A   116 V E -125.009  125.191  178.653    3.740   32.990   21.600
 2d7v A   117 V E -103.991  118.788  175.064    3.260   32.640   25.360
 2d7v A   118 L E  -94.106  133.286 -177.515    5.430   34.770   27.640
 2d7v A   119 R L -125.562   73.563 -175.858    5.910   33.540   31.200

 2q3w A    96 D E  -97.088  138.689 -176.032   24.730   20.240   43.270
 2q3w A    97 I E -101.566  127.371  179.836   21.890   18.170   41.820
 2q3w A    98 Y E -116.093  144.949  179.251   20.950   14.820   43.350
 2q3w A    99 V E -131.551  138.587  175.466   18.630   12.140   41.980
 2q3w A   100 S L -112.807  112.579 -176.943   17.040    9.090   43.600

 1u00 A    84 T E -114.520  129.176  167.875   27.590   13.220   39.880
 1u00 A    85 F E  -94.511  135.809  172.970   31.260   12.340   40.160
 1u00 A    86 Q E -131.961  126.035  173.272   32.680   11.580   43.600
 1u00 A    87 V E -116.634  118.327 -176.895   36.330   10.890   44.440
 1u00 A    88 D L  -83.683  172.870 -176.665   37.080    9.790   47.990

 2f68 X   230 K E -149.717  120.450  173.224   56.260   48.680    1.100
 2f68 X   231 I E -107.163   86.640 -175.553   54.140   45.690    2.070
 2f68 X   232 T E  -83.181  118.427 -177.013   53.610   43.900   -1.250
 2f68 X   233 V E -117.829  119.294  170.668   50.960   41.180   -1.010
 2f68 X   234 D E -101.212  102.925 -173.760   50.180   38.690   -3.760

 2asb A   187 R E -104.544  120.006 -172.914   58.020   53.320   62.670
 2asb A   188 V E -112.042  126.584  174.887   55.240   52.120   60.380
 2asb A   189 V E  -99.858  127.241  179.923   51.520   52.530   61.000
 2asb A   190 V E -127.257  160.150  174.089   49.190   50.070   59.280
 2asb A   191 P L  -54.188  131.636 -176.696   45.470   49.290   59.270

 2cyj A    10 L E -154.295  121.312  173.443   17.270  -12.910   -3.580
 2cyj A    11 V E -130.536  135.320 -179.088   14.910  -13.340   -6.530
 2cyj A    12 K E -105.573  114.976 -176.182   15.100  -16.010   -9.230
 2cyj A    13 I E -132.960  130.966 -177.995   13.870  -14.930  -12.660
 2cyj A    14 D L   59.344   30.148  175.602   14.260  -16.660  -16.010

 1yt5 A   200 K L  -94.902  155.701 -176.778   93.500   22.100    9.800
 1yt5 A   201 V E -131.453  122.883  173.546   97.180   21.680   10.620
 1yt5 A   202 V E -106.019  124.110 -178.947   98.790   19.470   13.270
 1yt5 A   203 V E -116.779  122.278  177.721  102.420   20.180   14.110
 1yt5 A   204 E E -118.586  149.683  178.396  104.540   17.820   16.200

 3b33 A    82 T E -117.641  117.452  176.146    9.950   12.260   13.500
 3b33 A    83 F E -110.605  111.596  177.436   10.700   15.400   15.490
 3b33 A    84 V E  -83.153  111.305 -174.187    8.870   15.720   18.810
 3b33 A    85 V E -124.904  120.924  179.412    8.500   19.430   19.510
 3b33 A    86 D L   50.636   37.580  171.352    6.710   20.940   22.500

 1hh2 P   306 R E -105.239  124.985 -174.591  -62.510  -34.660   18.480
 1hh2 P   307 V E -105.537  124.981 -177.668  -61.920  -33.740   14.840
 1hh2 P   308 L E  -95.165  127.702  179.233  -58.780  -34.890   13.040
 1hh2 P   309 V E -128.914  156.052  177.522  -57.300  -32.660   10.330
 1hh2 P   310 P L  -71.417  150.278  172.442  -54.190  -32.740    8.150

 3nvs A   186 T E -105.076  133.770  173.238    7.030   15.090  -15.040
 3nvs A   187 V E -124.471  167.453  179.120    9.710   15.480  -12.390
 3nvs A   188 T E -115.279  135.957  179.432   12.300   13.170  -10.840
 3nvs A   189 I E -130.685  125.073  175.142   12.670   12.420   -7.130
 3nvs A   190 D L  -87.735  119.961 -173.469   15.440   10.450   -5.440

 1vct A   125 K E -109.960  119.963 -170.526   37.640   50.830   76.580
 1vct A   126 I E -121.823  113.827  177.147   38.880   50.610   80.160
 1vct A   127 Q E  -82.955  131.055 -179.991   41.030   53.270   81.830
 1vct A   128 V L  -97.305  125.032 -177.880   43.340   52.000   84.570
 1vct A   129 Y L  -99.632  158.011 -175.028   43.740   54.220   87.630

 3c5p A   135 N E  -90.205  106.392 -170.111   49.600   14.990   38.420
 3c5p A   136 V E -114.872  126.191  172.704   48.890   12.520   35.630
 3c5p A   137 C E -110.084  126.603 -177.254   50.130    8.940   35.300
 3c5p A   138 V E -115.002  125.036  178.210   49.670    7.220   31.940
 3c5p A   139 K L  -96.082  151.603 -179.876   49.930    3.460   31.460

 2qgg A   173 R E -126.578  150.041  166.739   13.950   -6.360   24.880
 2qgg A   174 I E -123.360  118.386 -176.758   10.200   -5.880   24.530
 2qgg A   175 Y E  -91.264  117.573 -177.244    9.040   -2.350   23.750
 2qgg A   176 V E -126.192  138.194  172.194    5.610   -1.530   25.160
 2qgg A   177 N L  -77.967   70.889 -172.844    3.550    1.660   25.250

 3jqy A    63 K E -132.162  130.953  169.951   35.730  -40.190   28.120
 3jqy A    64 L E -124.046  120.853  179.878   36.960  -36.600   28.200
 3jqy A    65 I E -120.235  125.488  173.479   40.340  -35.760   26.680
 3jqy A    66 I E -127.734  122.193 -171.181   41.960  -32.320   26.680
 3jqy A    67 E L  -81.613  176.613 -178.873   45.440  -31.930   25.210

 3rns A   185 K E -101.982  115.433 -174.648   35.690   13.920   51.160
 3rns A   186 Y E -106.081  153.872  177.670   37.110   10.580   50.040
 3rns A   187 Y E -127.962  133.622  169.490   40.070    8.550   51.300
 3rns A   188 V E -128.393  112.733 -175.741   42.280    6.040   49.530
 3rns A   189 D L   53.777   40.403  173.423   44.990    4.410   51.650

 1jae A   451 D E  -81.676  101.198 -177.513   -7.070   12.060    5.600
 1jae A   452 I E  -89.668  125.020 -178.778   -6.150   14.890    7.970
 1jae A   453 S E -128.656  109.172 -179.248   -8.990   16.300   10.070
 1jae A   454 L E -132.065  107.842 -176.652   -8.350   19.190   12.450
 1jae A   455 G L  -80.996  137.530  177.415  -11.290   21.250   13.720

 2haz A    67 I E -136.143  158.303  160.471   12.720   18.530   35.630
 2haz A    68 V E -125.044  144.749 -172.842   15.430   19.450   33.170
 2haz A    69 T E -101.895  115.851  175.791   16.390   23.060   32.480
 2haz A    70 I E  -95.071  137.996 -172.927   16.710   24.230   28.870
 2haz A    71 V L -128.526  172.212  172.435   18.650   27.420   28.210

 2x8s A   402 N E  -98.385  120.933  173.341   24.780  -24.270   12.020
 2x8s A   403 I E -124.954  164.978  177.969   25.380  -27.380   14.110
 2x8s A   404 Q E -129.641  127.553  171.948   25.440  -31.110   13.380
 2x8s A   405 L E  -91.441  112.194 -169.135   24.110  -33.960   15.520
 2x8s A   406 N L  -91.150  159.021 -178.867   26.390  -36.910   14.800

 3jqy A   126 N E -112.629  134.239  167.876   28.830  -36.800   15.990
 3jqy A   127 V E -123.640  115.594 -171.368   29.820  -33.150   16.200
 3jqy A   128 T E -119.426  131.584  171.118   33.180  -32.380   14.610
 3jqy A   129 I E -120.199  120.181 -172.337   35.180  -29.160   14.410
 3jqy A   130 G L  -71.691 -169.015 -175.317   38.240  -29.250   12.170

 2vy8 A   128 R E -121.386  149.060  178.292   -8.460   35.990   11.610
 2vy8 A   129 L E  -99.066  133.218  175.213   -9.360   32.550   12.960
 2vy8 A   130 T E -113.362  122.249  177.010  -12.680   31.900   14.690
 2vy8 A   131 I E -112.750  116.181  177.235  -13.060   28.880   16.970
 2vy8 A   132 L L   54.905   35.053  176.125  -16.550   27.970   18.180

 2qzx A   201 S E -162.011  172.144  176.028   -0.420   20.900   44.420
 2qzx A   202 V E -132.871  126.255  177.985    3.280   21.450   45.100
 2qzx A   203 N E -102.989  110.252 -179.741    5.250   20.070   48.050
 2qzx A   204 V E -107.166  112.201  177.171    8.360   22.110   48.840
 2qzx A   205 R L   54.937   33.989  178.045   10.710   20.680   51.460

 3h49 A   101 V E  -90.979  114.372 -177.657   14.780    8.090   68.120
 3h49 A   102 G E  -88.814  133.302  174.848   15.680    6.010   65.070
 3h49 A   103 L E -112.361   93.505 -171.265   17.000    2.470   65.470
 3h49 A   104 V E  -96.970  123.390 -178.575   18.730    1.640   62.190
 3h49 A   105 T L  -84.516  170.496 -179.985   19.940   -1.920   61.590

 3ifv A     3 K L -156.730  127.950 -177.211   28.280   36.670   22.250
 3ifv A     4 A E -154.185  158.718  175.347   26.300   34.170   24.320
 3ifv A     5 I E -127.766  121.298 -170.829   26.620   30.960   26.340
 3ifv A     6 V E -131.696  141.634  173.438   23.950   28.290   26.010
 3ifv A     7 S L  -57.173  135.160  179.607   23.380   24.750   27.290

 3f5b A   129 I E -119.651  132.427  168.963   16.100   24.560   12.650
 3f5b A   130 V E -115.701  136.613 -178.263   19.790   24.190   13.450
 3f5b A   131 L E -117.141  145.012  174.735   21.030   21.660   16.000
 3f5b A   132 I E -143.354  138.432 -168.266   24.300   21.430   17.920
 3f5b A   133 N L -129.263   75.507  179.595   25.430   18.750   20.350

 2z5d A    71 K E -102.945  102.730 -171.826   43.160   87.870   13.300
 2z5d A    72 V E  -95.920  114.107  178.575   41.870   84.670   14.880
 2z5d A    73 R E  -87.660  130.262  175.458   44.340   81.790   15.130
 2z5d A    74 V E -118.569  124.976  176.708   42.940   78.250   15.270
 2z5d A    75 D E -110.195  131.034 -178.402   45.070   75.270   16.270

 2cve A   131 A E -141.325  143.071 -177.539   13.160    8.290   -7.490
 2cve A   132 F E -165.161  150.711  178.740   14.360    9.830  -10.750
 2cve A   133 L E -102.187  128.134 -175.614   14.750    9.090  -14.460
 2cve A   134 V E -113.474  120.916  174.498   18.250    9.220  -15.940
 2cve A   135 P L  -53.706  146.192 -174.702   18.940    9.690  -19.650

 3dxs X    43 D E  -88.995  121.687 -171.650   18.280   24.900   17.030
 3dxs X    44 V E -123.801  121.740  169.190   17.570   21.170   16.970
 3dxs X    45 V E -103.690  123.729 -165.939   17.210   18.830   14.000
 3dxs X    46 F E -144.433  162.070  172.916   15.730   15.520   15.110
 3dxs X    47 D L  -95.416  113.466 -175.488   13.810   12.420   14.050

 1h0h A    27 I E -114.976  127.256 -177.180   25.870  -14.110   49.030
 1h0h A    28 V E -115.241  129.857  175.709   29.070  -12.150   49.690
 1h0h A    29 H E -108.460  120.001 -174.311   32.410  -12.700   47.970
 1h0h A    30 T E -117.002  131.177  175.319   35.430  -11.350   49.840
 1h0h A    31 D L  -66.350  123.059 -175.982   39.010  -11.050   48.610

 2za4 B     3 K E -135.475  130.004  173.352    6.960   -3.980  -13.350
 2za4 B     4 A E -123.332  127.176 -175.805    8.590   -2.850  -10.110
 2za4 B     5 V E -114.391  128.262  172.904    8.560    0.810   -9.070
 2za4 B     6 I E -116.033  116.938  175.399   10.790    2.440   -6.470
 2za4 B     7 N E  -85.014   99.660 -170.325    9.990    6.000   -5.380

 1x3l A    37 K E -133.193  145.911  175.391   34.500   14.910   18.260
 1x3l A    38 I E -117.795  117.919 -178.114   32.350   17.960   17.560
 1x3l A    39 I E -103.533  110.124 -178.506   29.260   17.500   15.390
 1x3l A    40 V E -107.447  105.885 -179.049   27.900   20.740   13.940
 1x3l A    41 Q L   53.260   38.231  175.930   24.580   20.320   12.130

 2cxi A    90 T E -114.983  137.607  177.001   45.810   56.830   31.500
 2cxi A    91 V E -123.434  126.550 -175.778   44.650   53.630   33.190
 2cxi A    92 Y E -100.551  133.387  176.783   46.760   50.460   33.180
 2cxi A    93 V E -109.557  117.619 -176.103   45.280   46.960   33.300
 2cxi A    94 D L  -68.940  128.571 -178.242   47.570   44.260   34.690

 2zbw A   268 K E -127.276  144.485 -176.150   -8.050   19.610  102.950
 2zbw A   269 I E  -75.948  124.971  175.369   -7.200   23.300  102.650
 2zbw A   270 K E  -77.548  124.107 -175.935   -8.940   25.140   99.820
 2zbw A   271 V L -132.150  155.509  172.648   -6.430   27.250   97.900
 2zbw A   272 D L  -91.638 -169.574 -174.764   -6.280   29.420   94.780

 3fvd A    39 R E -103.164  129.029  179.459   32.180  -24.950   26.040
 3fvd A    40 I E -120.011  115.015  178.407   33.470  -26.550   29.250
 3fvd A    41 D E  -96.581  155.602  175.623   36.840  -25.510   30.670
 3fvd A    42 T E -124.974  164.368  179.445   38.810  -27.240   33.420
 3fvd A    43 D L  -58.766  -30.150 -175.876   41.440  -26.140   35.940

 2zxq A    63 T E  -88.232  129.476  171.044   61.470  -76.530   -4.510
 2zxq A    64 V E -120.498  128.766 -178.323   61.530  -73.440   -6.720
 2zxq A    65 E E -101.725  122.938  172.558   60.030  -70.150   -5.520
 2zxq A    66 I E -127.928  126.331  178.911   58.570  -67.670   -7.990
 2zxq A    67 N L   55.641   33.083  173.741   56.720  -64.510   -6.940

 2v4i B   181 V E -115.743  121.598  177.253  -10.200   -3.170  -10.150
 2v4i B   182 I E -109.989  115.145 -177.729   -7.910   -6.100  -10.930
 2v4i B   183 G E  -98.393  136.433 -177.762   -4.810   -6.380   -8.750
 2v4i B   184 I E -136.817  118.343  176.124   -1.780   -8.400   -9.840
 2v4i B   185 D E -111.603  121.938 -175.594    1.370   -9.090   -7.820

 2vmh A    60 E E -128.311  128.619 -173.827   12.020  -29.290   -9.290
 2vmh A    61 I E -127.869  113.832 -169.709   12.720  -32.660   -7.670
 2vmh A    62 V E -114.247  121.243  178.008   10.240  -35.500   -8.020
 2vmh A    63 Y E -123.501  141.327  174.534   10.370  -38.740   -6.040
 2vmh A    64 S E  -88.774  137.573 -179.181    7.960  -41.680   -5.960

 1nkg A   480 T E -126.322  129.685  172.546   37.270   64.920   26.280
 1nkg A   481 I E -120.476  129.534  179.340   34.050   62.940   26.010
 1nkg A   482 T E -113.508  125.440  178.592   32.310   61.450   29.050
 1nkg A   483 I E -104.438  111.198 -179.225   29.700   58.700   28.730
 1nkg A   484 N E -100.320  139.731  169.985   27.360   58.460   31.710

position:  4  neighbors: 200

 2bsy A   142 L E -128.118  143.303  167.882   20.630    5.130   41.930
 2bsy A   143 A E -111.562  107.964 -177.476   23.300    2.460   41.590
 2bsy A   144 L E  -96.095  101.066 -177.866   23.150    0.930   38.110
 2bsy A   145 F L  -80.403  157.871 -175.737   25.090   -2.340   38.120
 2bsy A   146 P L  -56.402  129.814  174.997   26.410   -3.990   34.960

 1ti6 A   246 V E -110.335  125.490 -176.815   28.070  -77.320  -12.440
 1ti6 A   247 F E -113.685  132.407  175.164   28.270  -75.300  -15.650
 1ti6 A   248 I E -121.350  103.673 -177.940   31.380  -74.600  -17.720
 1ti6 A   249 D L -162.899  134.618 -179.508   30.850  -72.010  -20.450
 1ti6 A   250 P L  -48.976  -35.807  178.495   32.370  -68.660  -21.420

 3h6x A    38 T E -129.348  125.048  177.355    2.720   -2.990    4.870
 3h6x A    39 E E  -93.878  140.018  173.869    4.100   -1.380    1.710
 3h6x A    40 I E -126.685  113.043 -176.152    6.580    1.490    1.800
 3h6x A    41 S L  -72.585  165.104 -174.386    7.120    3.420   -1.430
 3h6x A    42 A L  -58.549  122.010  172.483   10.490    4.820   -2.500

 3ara A    56 Y E -129.966  143.544  170.081    1.620   26.230  -13.690
 3ara A    57 T E -116.103  119.246 -176.178   -1.960   27.300  -14.360
 3ara A    58 I E -112.612  104.314  178.104   -4.500   24.470  -14.510
 3ara A    59 P L  -59.523  163.106  179.222   -7.930   25.390  -15.860
 3ara A    60 P L  -62.326  136.145  179.283  -11.040   23.660  -14.510

 3p48 A    39 I E -159.747  143.575  176.348  -24.440    7.690   -3.710
 3p48 A    40 T E -114.000  125.392  177.212  -27.770    9.100   -4.870
 3p48 A    41 I E  -92.842  114.672 -173.483  -28.010   12.530   -6.490
 3p48 A    42 P L  -61.285  144.894  170.632  -31.350   14.130   -5.630
 3p48 A    43 A L  -55.596  135.320 -174.148  -33.650   15.380   -8.380

 3la4 A   807 I E  -97.087  128.920  176.546  -20.710  -34.160   77.610
 3la4 A   808 T E -126.257  148.265 -178.756  -18.770  -36.690   79.690
 3la4 A   809 V E -134.348  122.283  178.881  -19.970  -39.370   82.100
 3la4 A   810 D L  -65.248  121.311 -175.446  -17.900  -41.130   84.760
 3la4 A   811 P L  -57.391  -33.231 -172.282  -18.170  -44.870   84.140

 2ivf A   279 V E -120.507  128.824  177.046   43.500   19.260    8.760
 2ivf A   280 V E -108.973  118.759  179.333   39.700   19.430    8.520
 2ivf A   281 I E  -99.881  110.048 -175.617   37.710   17.970   11.410
 2ivf A   282 A L -166.159  147.709  179.978   34.150   17.150   10.340
 2ivf A   283 P L  -61.700  -40.929  177.267   31.690   14.260   10.140

 1dun A    27 I E -134.385  130.956  172.912    1.030   19.450    8.380
 1dun A    28 M E -103.910  131.522  179.410   -0.100   17.280    5.470
 1dun A    29 I E -122.584   99.233  179.689    0.400   13.520    5.690
 1dun A    30 P L  -62.857  160.426  179.793   -0.150   11.650    2.420
 1dun A    31 V L  -61.760  131.624  175.990   -1.320    8.030    2.430

 1g0d A   530 V E -124.943  145.460  169.916   71.590   25.270  -24.430
 1g0d A   531 T E -126.049  106.071 -171.703   75.240   26.300  -24.530
 1g0d A   532 V E -102.235  120.482 -177.609   76.280   28.110  -21.360
 1g0d A   533 P L  -71.217  155.868 -176.223   79.600   29.970  -21.300
 1g0d A   534 A L  -52.770  138.656  172.995   81.970   29.640  -18.340

 2cn3 A   388 I E -133.235  140.599 -173.627  -41.530   64.710   24.480
 2cn3 A   389 E E -131.511  140.995  165.737  -42.740   66.390   21.300
 2cn3 A   390 I E -109.946  129.005 -178.384  -46.040   67.140   19.590
 2cn3 A   391 D L  -54.972  123.306 -174.911  -45.930   67.530   15.810
 2cn3 A   392 P L  -67.321  -13.919 -179.998  -46.330   71.230   15.040

 4ubp C   537 I L  -90.115  115.777  179.935   47.930   84.800   75.050
 4ubp C   538 D E -103.684  118.018 -179.325   50.280   82.650   77.130
 4ubp C   539 I E -115.352  113.319 -174.009   48.650   79.930   79.240
 4ubp C   540 N L  -67.257  130.127 -173.106   50.940   78.050   81.610
 4ubp C   541 P L  -75.039  -17.472 -176.425   50.600   74.290   81.260

 2gp4 A   564 I E -124.091  131.042  177.753   41.920   -2.830   10.410
 2gp4 A   565 R E -102.272  116.907  169.476   39.600   -1.260    7.850
 2gp4 A   566 V E -109.337  103.256 -175.511   37.630    1.830    8.850
 2gp4 A   567 D E -117.798  100.063 -175.608   35.410    2.780    5.920
 2gp4 A   568 A L  -81.289   -7.137 -179.076   32.940    5.570    6.680

 1ex0 A   575 V E -113.401  136.070  169.119   47.670   45.040   -3.480
 1ex0 A   576 T E -116.803  124.374 -178.956   48.600   48.650   -2.750
 1ex0 A   577 L E -110.191  122.482  176.310   46.290   50.650   -0.490
 1ex0 A   578 E L  -85.648  163.151 -179.634   46.450   54.450   -0.380
 1ex0 A   579 P L  -54.331  136.650  170.904   45.430   56.570    2.610

 1r75 A   105 V E -154.583  144.789  171.034    9.260   26.800    5.510
 1r75 A   106 D E  -91.965  135.740 -179.570   10.700   23.640    7.050
 1r75 A   107 V E -119.773  115.502 -177.223    8.250   20.810    7.720
 1r75 A   108 R L  -78.702  164.132  179.319    9.140   18.180   10.310
 1r75 A   109 P L  -50.365  126.494  174.866    8.060   14.530   10.230

 2nap A   201 I E -111.169  120.984  178.951   92.180   22.610    5.400
 2nap A   202 V E -108.443  113.463  177.788   89.620   22.390    2.610
 2nap A   203 A E -102.712  111.201 -177.306   89.880   19.380    0.300
 2nap A   204 D L -166.012  133.923 -179.224   87.710   19.740   -2.800
 2nap A   205 P L  -58.166  -25.094  178.107   88.170   19.520   -6.560

 2e3u A    67 I E -113.947  120.185  177.579   17.630   -0.570   -1.520
 2e3u A    68 T E -107.607  129.092 -175.859   14.310   -0.640    0.320
 2e3u A    69 I E -117.938  126.891  168.170   11.370   -2.500   -1.220
 2e3u A    70 D L  -91.718  109.763 -171.800    7.690   -2.250   -0.350
 2e3u A    71 S L  -74.116  -13.946 -175.170    6.270   -5.640   -1.300

 1nwa A    77 I E -120.421  126.551  165.565    8.840   -1.980    5.500
 1nwa A    78 I E -103.245  126.848 -173.022    7.160   -4.170    2.910
 1nwa A    79 F E -140.607  155.203 -175.662    5.280   -2.140    0.310
 1nwa A    80 D L  -96.835  122.851 -167.312    3.570   -2.650   -3.050
 1nwa A    81 P L  -77.271   -2.509  177.182    5.350   -0.980   -5.950

 1g8k A   274 I E -128.656  124.652 -179.182  101.710    8.120  -11.880
 1g8k A   275 F E -102.545  137.356  172.051   99.470    9.810   -9.310
 1g8k A   276 V E -116.524   93.894 -168.247   99.130   13.560   -8.800
 1g8k A   277 D L -162.597  118.866  178.499   97.500   13.950   -5.400
 1g8k A   278 P L  -52.914  -30.712 -178.859   98.470   15.670   -2.150

 3b7f A   182 I E  -79.003  115.196 -171.563   38.690    6.600    7.280
 3b7f A   183 L E -117.837  130.092  174.037   39.960    3.050    7.700
 3b7f A   184 V E -108.309  115.012 -179.835   42.010    1.540   10.530
 3b7f A   185 D L  -57.531  122.062 -177.598   43.810   -1.680    9.630
 3b7f A   186 P L  -65.212  -14.994  178.812   42.700   -4.360   12.100

 2xx6 A    32 V E -134.988  120.564  174.701    9.480   11.590  -12.690
 2xx6 A    33 A E  -99.912  127.445 -179.225    8.140   12.410  -16.160
 2xx6 A    34 I E -126.440  125.737  179.975    5.140   14.730  -16.330
 2xx6 A    35 K L  -83.242  153.664 -178.433    3.220   15.620  -19.490
 2xx6 A    36 K L  -52.190  132.484  178.619    1.850   19.110  -20.140

 3cew A    76 L E -128.972  150.370  169.054   30.140   52.140   75.770
 3cew A    77 R E -114.291  125.504 -174.393   32.670   54.960   76.040
 3cew A    78 I E -117.617  119.362  178.078   31.890   57.670   78.590
 3cew A    79 A L  -69.157  154.942 -176.444   33.650   61.040   78.660
 3cew A    80 P L  -53.175  -40.651 -173.731   34.730   62.490   82.000

 2iv2 X   199 I E -119.116  129.498  179.441   77.080   44.960   48.650
 2iv2 X   200 V E -116.102  123.337  172.360   75.900   45.560   45.090
 2iv2 X   201 C E -106.061   97.853 -169.058   77.350   48.210   42.790
 2iv2 X   202 D L -164.028  119.706  177.117   74.890   48.360   39.900
 2iv2 X   203 P L  -49.467  -34.594 -175.416   72.780   51.080   38.290

 3bbd A    88 L E -107.852  116.765  172.258   37.570   74.630    2.280
 3bbd A    89 K E  -86.531  113.732 -172.520   37.340   77.060    5.190
 3bbd A    90 I E  -99.291  117.311  175.389   34.870   75.540    7.640
 3bbd A    91 N L  -59.991  132.516 -176.417   32.920   77.820    9.970
 3bbd A    92 P L  -54.971  -29.753 -173.244   33.230   76.610   13.560

 1j3l A   135 V E -115.184  130.921  179.439   10.560  -21.960  -35.300
 1j3l A   136 E E  -79.115  128.333  176.153   13.430  -20.000  -33.750
 1j3l A   137 V E -113.290  114.996 -174.225   15.460  -17.870  -36.160
 1j3l A   138 L L -107.256  139.144  172.556   18.880  -16.840  -34.870
 1j3l A   139 P L  -67.018  132.969 -179.046   21.280  -14.250  -36.270

 2phc B    54 V E -118.466  122.624 -179.165   36.210   34.390  -30.150
 2phc B    55 I E -113.404  136.511 -172.694   38.500   34.800  -33.160
 2phc B    56 Y E -133.130  160.638  177.556   41.940   33.200  -33.400
 2phc B    57 D L  -90.405  116.742 -175.147   44.910   32.990  -35.770
 2phc B    58 P L  -64.175  -17.083 -178.863   44.990   29.610  -37.500

 1tmo A   255 I E -120.058  122.941  179.318   27.360   27.520   24.140
 1tmo A   256 S E -101.818  115.113  178.025   30.820   28.570   25.320
 1tmo A   257 I E  -95.160  104.503 -167.606   33.400   25.790   25.510
 1tmo A   258 D L -165.230  139.805 -177.392   36.080   27.080   27.860
 1tmo A   259 P L  -72.423  -17.426 -178.319   37.910   26.110   31.050

 3kl0 A     5 V E -106.515  125.165  175.599   85.560   40.250   14.880
 3kl0 A     6 T E -100.482  124.637  177.211   84.130   36.900   13.820
 3kl0 A     7 V E -120.177  114.428 -176.741   82.250   36.760   10.510
 3kl0 A     8 N E -103.133  105.086 -175.863   80.480   33.510    9.630
 3kl0 A     9 V E  -62.957  -29.095 -176.080   79.560   33.370    5.950

 3clw A     8 F E -117.472  136.695  178.009   50.650   87.710   73.700
 3clw A     9 I E -114.763  125.643  179.526   48.470   84.720   74.590
 3clw A    10 I E  -89.903  132.077 -179.692   44.890   84.440   73.350
 3clw A    11 D E -116.142   97.778 -179.600   42.330   82.840   75.670
 3clw A    12 K E  -65.653  -17.080 -176.730   39.240   81.610   73.830

 3jqy A   164 I E -115.021  124.692 -173.613   27.400  -31.950   12.240
 3jqy A   165 I E -125.211  106.572  172.847   30.750  -31.660   10.470
 3jqy A   166 I E  -99.255  111.405 -176.592   32.740  -28.430   10.370
 3jqy A   167 S L  -65.143  170.862  178.845   35.810  -28.890    8.170
 3jqy A   168 S L  -64.966  144.499  176.329   39.220  -27.400    8.940

 3mdx A    68 I E  -85.142  125.053 -174.870   20.410   -4.590  -19.610
 3mdx A    69 V E  -89.516  122.249  174.293   21.650   -7.100  -22.180
 3mdx A    70 L E -112.534  111.913 -172.717   24.370   -9.540  -21.130
 3mdx A    71 L L  -85.560  158.054  176.741   25.760  -11.500  -24.070
 3mdx A    72 P L  -53.414  124.048  176.633   27.350  -14.950  -24.030

 2c5q A   167 Q E -105.041  147.568 -167.932  106.630   12.290   20.170
 2c5q A   168 T E -113.460  146.937  172.755  103.860    9.730   20.590
 2c5q A   169 I E -127.389  124.992  178.289  100.630    9.570   22.590
 2c5q A   170 C L -108.119  158.982  176.065   98.810    6.310   23.330
 2c5q A   171 P L  -63.988  135.377  179.239   95.370    5.660   24.810

 2vpz A   233 V E -105.883  127.433 -178.321  103.640  149.750   45.230
 2vpz A   234 V E -111.094  130.638  177.849  106.180  147.550   43.450
 2vpz A   235 V E -111.448  112.556 -172.469  105.610  143.880   42.610
 2vpz A   236 D L -176.317  138.552 -178.822  108.830  141.960   41.970
 2vpz A   237 P L  -69.119   -5.394  177.851  110.870  139.110   43.430

 1cf1 A    45 V E -115.471  128.311  174.830   15.900   39.730   71.930
 1cf1 A    46 L E  -95.185  113.484 -174.442   12.410   40.340   70.540
 1cf1 A    47 V E -103.744  139.947  170.468   11.740   44.080   70.430
 1cf1 A    48 D L  -82.878  111.520 -174.430    8.430   45.890   70.020
 1cf1 A    49 P L  -55.324  -34.898 -177.955    9.030   48.370   67.200

 1l5j A   307 I E -129.952  151.676  173.273   75.500  -55.060   29.470
 1l5j A   308 D E -103.798  120.306  177.314   78.160  -52.530   28.500
 1l5j A   309 V E -102.962  130.901  178.690   77.030  -49.760   26.150
 1l5j A   310 Y E -115.403   97.987 -173.827   79.600  -47.720   24.220
 1l5j A   311 P L  -60.572  -40.113 -172.321   78.010  -44.530   22.890

 2iia A    69 L E -150.890  160.126 -177.001   25.250    3.640   17.300
 2iia A    70 T E -115.991  128.952  170.965   28.720    3.380   18.820
 2iia A    71 V E -107.484  113.626 -175.809   31.640    5.750   18.340
 2iia A    72 P L  -59.594  150.340  175.579   34.930    4.150   19.370
 2iia A    73 A L  -59.716  142.447  176.509   37.240    5.970   21.770

 1f7d A    26 I E -124.468  127.088  174.683    2.260   18.110   14.200
 1f7d A    27 H E -101.069  124.404 -177.551    1.400   16.560   10.840
 1f7d A    28 L E -120.304  106.048  169.713    1.150   12.770   10.800
 1f7d A    29 L L  -76.551  156.587  177.611    0.910   10.870    7.530
 1f7d A    30 P L  -52.521  122.260  177.135   -0.170    7.220    7.530

 1eu1 A   218 I E -121.727  129.863  176.132   27.830   24.790   41.000
 1eu1 A   219 C E -110.677  123.161  176.879   27.820   26.840   37.800
 1eu1 A   220 I E -104.877  100.614 -172.149   27.360   25.100   34.450
 1eu1 A   221 N L -169.349  158.375 -173.168   28.520   27.520   31.760
 1eu1 A   222 P L  -77.768  -15.037 -176.507   31.260   28.200   29.210

 2d42 A   144 I E -137.005  156.826  172.537   32.680   99.870   20.400
 2d42 A   145 R E -106.626  114.928 -178.458   33.320  103.190   22.130
 2d42 A   146 V E  -95.440  111.790  179.683   35.600  102.870   25.160
 2d42 A   147 P L  -62.524  158.946  179.762   35.140  105.700   27.660
 2d42 A   148 P L  -54.642  139.201  179.650   38.170  107.280   29.330

 1nci A    53 F E -122.105  139.710 -178.786   35.390   40.850  -38.740
 1nci A    54 I E -132.559  149.727  179.580   36.390   44.020  -36.900
 1nci A    55 I E -125.562  134.067  173.182   34.620   46.450  -34.570
 1nci A    56 N L  -66.088  125.407 -171.206   35.290   50.130  -33.930
 1nci A    57 P L  -71.979  -15.447 -178.645   36.230   50.440  -30.270

 1kqf A   256 I E -114.980  139.791  176.579   16.470   46.050   94.370
 1kqf A   257 V E -123.877  123.615  175.273   12.800   45.670   95.290
 1kqf A   258 V E -116.821  109.912 -166.266   11.000   42.330   95.510
 1kqf A   259 D L -160.782  139.861  179.455    7.290   42.830   96.110
 1kqf A   260 P L  -54.712  -26.356 -178.145    3.900   41.620   94.920

 2dyu A   119 I E -124.756  148.087  173.849  -22.840  -19.690  -17.250
 2dyu A   120 I E -119.898  121.587 -176.951  -22.870  -16.260  -15.620
 2dyu A   121 I E -112.341  136.204 -174.928  -22.650  -16.040  -11.830
 2dyu A   122 D L  -89.961  175.861 -175.248  -23.360  -12.900   -9.810
 2dyu A   123 P L  -67.811   -9.159  178.804  -21.610  -11.470   -6.760

 3dxs X    44 V E -123.801  121.740  169.190   17.570   21.170   16.970
 3dxs X    45 V E -103.690  123.729 -165.939   17.210   18.830   14.000
 3dxs X    46 F E -144.433  162.070  172.916   15.730   15.520   15.110
 3dxs X    47 D L  -95.416  113.466 -175.488   13.810   12.420   14.050
 3dxs X    48 P L  -57.664  -25.001 -177.940   10.220   12.690   15.270

 2dyi A   152 I E -129.378  124.970 -175.903   -5.600   18.530   27.890
 2dyi A   153 H E -110.543  127.590 -175.014   -8.510   18.700   30.330
 2dyi A   154 V E -123.092  137.426  179.668  -10.620   21.830   30.690
 2dyi A   155 D L  -64.998  149.990 -178.119  -13.310   22.700   33.230
 2dyi A   156 P L  -75.360   71.997  174.688  -16.890   23.050   32.000

 3ftt A   131 I E -116.576  135.865 -174.591   18.230    5.360   85.610
 3ftt A   132 H E -120.044  110.979  177.146   20.620    2.450   86.150
 3ftt A   133 I E -102.709  112.439 -174.754   19.500   -1.140   85.590
 3ftt A   134 G L  -67.995  170.151  179.248   22.120   -3.620   86.790
 3ftt A   135 S L  -74.995  161.453  176.250   23.000   -6.880   85.040

 2bsy A    34 I E -106.356  114.946 -177.221   27.870   -4.390   12.150
 2bsy A    35 L E  -89.853  126.013  175.433   29.850   -5.850   15.050
 2bsy A    36 L E -110.005  112.223  173.833   28.670   -5.120   18.590
 2bsy A    37 R L  -73.878  144.998  179.413   31.180   -5.740   21.370
 2bsy A    38 P L  -68.582  145.288  173.924   29.790   -6.760   24.760

 3mdx A   135 F E -113.377  128.862 -179.454   20.610  -12.730  -20.500
 3mdx A   136 R E  -99.793  123.435  176.835   18.350   -9.850  -19.480
 3mdx A   137 I E  -99.439  124.540 -173.764   19.110   -7.970  -16.270
 3mdx A   138 E L -127.031  154.966  179.264   16.130   -6.220  -14.700
 3mdx A   139 R L  -59.846  131.169  175.511   15.460   -4.100  -11.620

 3nz2 A   133 I E -130.623  132.732 -174.014    4.180   -6.470   43.690
 3nz2 A   134 V E -123.796  127.300  171.948    2.370   -4.990   40.690
 3nz2 A   135 I E -116.420  118.461 -175.535   -0.200   -2.190   40.540
 3nz2 A   136 E L  -76.982  179.040 -176.053   -1.860   -1.670   37.170
 3nz2 A   137 D L  -65.415  150.074  166.980   -3.090    1.600   35.660

 1h0h A   217 I E -125.491  136.153  175.802   -6.390   -4.730   45.750
 1h0h A   218 H E -125.002  119.455  178.415   -4.620   -1.460   46.550
 1h0h A   219 V E -112.206  110.234 -167.710   -6.290    1.240   48.640
 1h0h A   220 D L -165.642  137.952  178.433   -4.260    4.440   48.650
 1h0h A   221 P L  -63.087  -18.485  178.333   -4.590    8.170   48.020

 3f1x A   191 I L -107.811  116.057 -175.918   -0.750   71.780   54.560
 3f1x A   192 D E -104.788  104.121  177.483    2.500   73.700   54.110
 3f1x A   193 I E -120.061  116.824 -179.118    2.060   77.460   53.840
 3f1x A   194 H L  -66.863  136.179 -178.127    5.120   79.710   54.160
 3f1x A   195 P L  -54.944  -31.466 -173.182    4.660   82.630   56.540

 2xi7 A   130 I E -103.317  101.129 -176.380  -71.660   59.650  -22.100
 2xi7 A   131 R E -104.029  140.314  167.709  -74.460   57.100  -22.390
 2xi7 A   132 I E -115.105  136.008  173.586  -78.130   57.640  -23.150
 2xi7 A   133 D L  -79.681  118.700 -176.497  -80.820   55.060  -22.400
 2xi7 A   134 P L  -58.277  -32.783 -173.672  -82.850   54.510  -25.570

 3eif A   557 I E -146.280  134.606  178.038  -55.820   52.470  -19.340
 3eif A   558 T E -115.083  121.425 -176.850  -56.780   52.300  -23.020
 3eif A   559 I E -110.088  124.271 -178.448  -55.950   49.170  -24.990
 3eif A   560 P L  -58.700  162.940  176.860  -56.000   49.180  -28.800
 3eif A   561 A L  -61.785  145.516  177.112  -58.090   46.690  -30.750

 2q3z A   532 L E  -91.261  114.612 -178.361   20.050  -18.270    9.890
 2q3z A   533 T E  -94.967  118.931  176.972   23.700  -18.060   10.950
 2q3z A   534 L E -107.427  109.248 -175.578   25.850  -15.540    9.080
 2q3z A   535 E L  -73.028  156.252  176.184   29.550  -16.060    9.770
 2q3z A   536 P L  -55.467  141.170  178.875   32.090  -13.230    9.930

 3oyy A   176 I E -129.997  148.288  173.451    1.360   67.220   54.010
 3oyy A   177 E E  -89.061  133.055 -176.239    1.770   64.330   51.580
 3oyy A   178 I E -126.231  132.176  174.215    5.160   64.160   49.860
 3oyy A   179 D E  -85.013  115.150 -171.110    6.290   62.150   46.840
 3oyy A   180 T L  -75.705  -15.016  177.339    9.670   60.680   47.730

 2bw8 A    34 I E -128.495  137.340  178.155   18.640    6.100    8.620
 2bw8 A    35 E E  -98.069  117.283 -166.557   17.160    6.310    5.130
 2bw8 A    36 V E -114.955  126.561  162.756   13.850    8.160    5.240
 2bw8 A    37 G L  -81.519  124.896 -164.989   10.970    8.440    2.790
 2bw8 A    38 L L  -82.421  -21.611 -177.200    9.630   11.930    3.380

 2y24 A     3 V E -121.927  104.141 -179.973   12.390   -6.580   -5.370
 2y24 A     4 K E  -84.238  131.625 -178.518   13.530   -3.870   -7.780
 2y24 A     5 I E -130.885  131.943  179.915   14.590   -5.030  -11.240
 2y24 A     6 D E -129.343  106.804 -174.434   16.150   -3.010  -14.060
 2y24 A     7 A E  -74.902  -11.975 -178.079   16.660   -4.770  -17.390

 3cjk B    44 I E -115.576  123.520  171.239   -8.840    4.830   -8.210
 3cjk B    45 I E -101.337  125.009 -165.836  -10.450    7.760   -6.400
 3cjk B    46 Y E -149.386  164.626  170.049   -7.870   10.410   -5.570
 3cjk B    47 D L  -85.012  120.898 -173.446   -7.130   14.100   -5.050
 3cjk B    48 P L  -69.586  -14.005  177.190   -6.140   15.570   -8.410

 2xg5 A   171 V E -137.407  132.861  175.917  -26.740  -22.310  -12.810
 2xg5 A   172 M E -107.124  121.283  177.650  -28.520  -19.350  -14.420
 2xg5 A   173 L E  -92.413  134.604  178.465  -26.900  -17.740  -17.460
 2xg5 A   174 S L  -75.242  165.055  175.864  -27.560  -14.070  -18.180
 2xg5 A   175 P L  -52.647  137.431  175.416  -28.620  -12.710  -21.570

 3k6i A    50 F E -119.746  145.759  176.031   11.870    0.640    6.010
 3k6i A    51 R E -131.657  163.203  174.553   10.030    3.040    3.710
 3k6i A    52 I E -135.038  135.070  175.636    9.980    6.780    3.040
 3k6i A    53 N L  -71.701  126.872 -171.602    7.140    9.010    1.860
 3k6i A    54 E L  -63.021  -28.075 -174.286    8.140   10.640   -1.420

 1fvg A    99 V E -113.600  116.014  175.117   19.870   41.450   16.000
 1fvg A   100 V E  -95.944  115.718 -166.759   19.890   37.670   15.610
 1fvg A   101 F E -136.498  159.483  172.840   16.530   36.350   16.740
 1fvg A   102 Q L -100.290  114.450 -174.707   14.170   33.380   16.560
 1fvg A   103 P L  -56.104  -27.349 -175.683   10.970   34.340   14.750

 1zxq A     5 V E -123.879  131.599 -173.827   18.930   17.360   64.570
 1zxq A     6 H E -128.660  154.944  176.706   18.830   20.700   62.750
 1zxq A     7 V E -134.991  135.969  174.503   21.250   23.460   61.800
 1zxq A     8 R E -128.109  125.804    3.707   20.670   27.120   60.940
 1zxq A     9 P L  -80.004  160.932  170.226   21.530   28.220   58.540

 1l9m A   540 M E -120.386  132.420  174.557  -34.750  -22.140  -21.760
 1l9m A   541 S E  -94.877  113.670 -174.423  -35.050  -25.520  -23.480
 1l9m A   542 L E -110.934  125.275  171.408  -31.590  -26.700  -24.530
 1l9m A   543 D L  -77.303  164.571  178.773  -30.860  -29.610  -26.850
 1l9m A   544 P L  -51.669  129.539  176.841  -27.720  -31.730  -26.490

 3q1x A   164 I L -106.133  120.496 -172.751   -6.550   -3.590  -17.020
 3q1x A   165 D E -107.438   92.384  177.525   -6.140   -7.320  -16.390
 3q1x A   166 I E -113.269  115.006  178.421   -9.480   -9.120  -16.270
 3q1x A   167 H L  -66.502  135.821 -178.840   -9.450  -12.900  -16.690
 3q1x A   168 P L  -53.561  -28.885 -176.861  -12.120  -14.200  -19.060

 3ejk A   116 L E  -99.312  116.037  177.692    4.490   12.470   -0.170
 3ejk A   117 R E  -92.908  120.555  177.238    6.090    9.020   -0.200
 3ejk A   118 I E -114.803  114.481 -175.073    9.880    9.010    0.070
 3ejk A   119 P L  -74.994  164.556 -176.839   11.550    5.640   -0.480
 3ejk A   120 P L  -64.890  154.409  172.866   14.630    4.420    1.390

 2q2g A    46 V E -132.451  135.122  178.548  -44.070   26.080   12.600
 2q2g A    47 E E -111.321   96.212 -179.554  -45.220   26.090    8.970
 2q2g A    48 I E  -76.954  117.163 -176.035  -42.380   24.990    6.690
 2q2g A    49 K L  -95.017  141.467 -179.313  -43.050   26.280    3.180
 2q2g A    50 P L  -56.215  134.661  171.553  -41.820   24.530    0.030

 3ios A   120 A E -119.665  117.459 -177.026   84.310   66.990   27.290
 3ios A   121 F E -100.598  123.173 -176.554   83.660   70.230   25.390
 3ios A   122 V E -117.984  121.990  179.324   86.560   71.760   23.490
 3ios A   123 D L  -90.024  170.143 -175.073   86.450   75.260   22.000
 3ios A   124 P L  -59.521  -24.965 -176.124   88.530   76.610   19.120

 3o7b A   117 I E -109.150  121.448  174.501   -7.620   36.010    0.000
 3o7b A   118 W E  -90.524  130.196  178.665  -10.780   36.920   -1.900
 3o7b A   119 V E -116.694  115.096  176.590  -14.010   35.380   -0.610
 3o7b A   120 N L  -56.324  133.467 -174.651  -17.060   35.280   -2.880
 3o7b A   121 R L  -56.547  -29.976 -173.504  -20.040   36.840   -1.100

 3ady A   130 I E -110.458  132.527  178.967   22.680   43.940   15.090
 3ady A   131 H E -121.407  139.585 -178.337   25.610   44.320   12.690
 3ady A   132 V E -125.121  127.926  174.295   26.330   47.240   10.360
 3ady A   133 Y E -111.997  101.724 -174.383   28.640   47.310    7.340
 3ady A   134 P L  -62.236  -38.633 -172.657   29.220   50.920    6.300

 3hza A    55 V E -153.472  134.994  174.595  -10.720   24.520  -12.670
 3hza A    56 E E -110.725  120.604 -179.130  -13.170   24.980  -15.530
 3hza A    57 L E -101.184  115.002  170.421  -16.160   22.640  -15.640
 3hza A    58 A L  -69.141  159.101  177.762  -17.890   22.080  -18.980
 3hza A    59 P L  -50.331  121.361  173.628  -21.610   21.300  -19.020

 1qwr A   168 Y E -130.527  126.878  179.227   50.100   32.660   46.840
 1qwr A   169 Y E  -94.837  129.570 -175.193   46.730   30.950   47.270
 1qwr A   170 V E -122.323   88.463  175.994   46.310   27.570   45.580
 1qwr A   171 P L  -61.648  147.809  174.470   42.720   26.340   45.410
 1qwr A   172 S L  -52.892  143.210 -179.018   42.140   22.640   44.820

 3eqn A   446 I E  -97.351  104.307 -178.449    3.890  -24.000   -0.540
 3eqn A   447 Q E  -85.696  116.726  170.637    5.610  -23.740    2.840
 3eqn A   448 I E  -89.817  110.578 -176.375    8.060  -20.860    3.200
 3eqn A   449 P L  -63.047  145.208  170.189   10.470  -21.840    5.970
 3eqn A   450 A L  -58.707  133.396 -177.144   11.290  -19.390    8.750

 1epf A     5 V E -126.067  133.782 -179.786  -15.550   71.780   52.230
 1epf A     6 D E -133.545  149.072  178.006  -13.470   74.890   51.570
 1epf A     7 I E -122.275  130.468  176.744  -12.580   76.940   48.490
 1epf A     8 V E -123.845  124.213    3.865   -9.380   78.930   47.980
 1epf A     9 P L  -77.077  160.986 -176.150   -9.490   81.630   47.360

 1f8e A   223 I E -115.862  124.072  178.785   27.980   27.900   46.320
 1f8e A   224 R E -107.302  120.939 -171.658   26.870   28.390   42.720
 1f8e A   225 I E -118.204  133.446  167.995   27.180   25.340   40.480
 1f8e A   226 D E  -99.061  104.686 -175.976   26.850   24.860   36.740
 1f8e A   227 P L  -71.538   -7.689  177.354   25.760   21.250   36.270

 1iby A    71 E E -105.871  150.379  171.486  -16.800   87.370  130.050
 1iby A    72 V E -119.242  118.245 -176.637  -13.100   88.230  130.040
 1iby A    73 I E  -99.630  125.060 -174.856  -10.690   85.380  130.770
 1iby A    74 K L  -67.637  153.310 -177.890   -7.250   86.280  132.100
 1iby A    75 A L  -55.179  123.150  173.114   -4.110   85.110  130.300

 2ggt A   131 Y E -117.940  123.231  176.558   -9.070   -2.130   26.970
 2ggt A   132 L E  -94.714  115.760  177.253   -7.470   -4.680   29.280
 2ggt A   133 I E -109.921  126.275 -178.746   -6.210   -3.190   32.540
 2ggt A   134 G L  -76.337  174.495 -175.534   -4.130   -5.310   34.910
 2ggt A   135 P L  -66.617  -16.486 -178.728   -4.420   -5.340   38.700

 2cir A   272 I E  -81.891  126.406 -179.474  -26.660  -16.650    7.690
 2cir A   273 S E -109.623  112.753  175.136  -27.940  -16.220   11.240
 2cir A   274 L E -103.312  128.166  169.761  -27.060  -18.890   13.790
 2cir A   275 A L  -71.707  159.990  179.696  -28.560  -18.890   17.280
 2cir A   276 P L  -50.012  123.411  172.198  -26.350  -19.750   20.250

 2je8 A   705 L E  -86.841  143.486  172.568   -7.170   26.670   -8.450
 2je8 A   706 E E -108.389  138.459  173.697   -4.770   25.120   -5.950
 2je8 A   707 V E -121.300   90.170 -176.274   -2.080   27.070   -4.100
 2je8 A   708 P L  -64.024  149.432  177.180    0.330   24.570   -2.540
 2je8 A   709 A L  -57.740  128.027  170.341    2.340   25.560    0.530

 3kmh A   174 L E  -97.307  136.005 -179.210   55.570   13.900   39.430
 3kmh A   175 R E  -92.076  129.390  172.632   54.300   10.730   41.110
 3kmh A   176 L E -112.301  108.623  173.543   51.440   10.900   43.600
 3kmh A   177 S L  -81.470  163.823  179.446   51.050    7.820   45.790
 3kmh A   178 P L  -50.093  121.034 -179.894   47.930    7.120   47.850

 3ii2 A    76 V E -118.085  119.888  178.501   16.490   14.130    1.040
 3ii2 A    77 H E -100.668  122.830  177.562   12.930   12.860    1.360
 3ii2 A    78 V E -109.659  116.955 -177.921   12.410    9.350    2.740
 3ii2 A    79 D L  -90.150  169.694 -177.737    8.970    7.830    2.220
 3ii2 A    80 K L  -68.850  -31.468 -174.838    7.310    4.980    4.110

 3fk8 A    96 V E -124.893  126.124  177.061   17.570    8.100   12.240
 3fk8 A    97 V E  -97.505  114.528 -178.756   15.880    8.740    8.900
 3fk8 A    98 V E -112.198  125.002 -173.279   15.260   12.430    8.270
 3fk8 A    99 N L  -69.875  174.996 -172.772   13.180   13.490    5.270
 3fk8 A   100 S L  -66.912  -17.716 -179.693   14.160   16.120    2.710

 3ejc A   134 I E -113.553  125.291 -177.727    7.890  -16.640  -62.290
 3ejc A   135 D E  -87.025  125.417  172.088   10.930  -17.650  -60.240
 3ejc A   136 I E -105.952  105.652  176.221   11.480  -15.990  -56.880
 3ejc A   137 P L  -79.091  173.169  177.025   15.070  -16.430  -55.690
 3ejc A   138 S L  -65.825  -20.481  177.313   16.340  -15.700  -52.180

 2qki B   138 V E -134.306  163.958  179.809   21.430  -17.830   41.880
 2qki B   139 T E -124.968  109.191 -175.288   18.560  -15.810   40.420
 2qki B   140 I E -104.488  120.982  179.024   19.120  -14.160   37.040
 2qki B   141 P L  -69.024  164.221 -178.216   16.630  -11.600   35.750
 2qki B   142 P L  -65.176  149.806  175.298   15.500  -11.540   32.120

 1rk6 A   443 V E -136.522  133.084  171.870   30.470   12.930   11.110
 1rk6 A   444 V E -106.204  118.581 -176.410   32.270   10.670    8.640
 1rk6 A   445 F E -141.715  152.284  176.361   30.900    7.130    8.560
 1rk6 A   446 D L  -90.209  117.922 -174.733   30.730    4.150    6.210
 1rk6 A   447 P L  -68.144  -20.709 -175.978   27.130    3.450    5.210

 2h30 A   126 A E -134.466  137.170  175.727    0.080   10.310   66.670
 2h30 A   127 L E -108.192  120.592  177.325    3.630   11.620   67.060
 2h30 A   128 I E -106.014  125.669  177.306    5.260   13.280   64.050
 2h30 A   129 G L  -62.656  163.070 -179.714    9.020   13.840   64.010
 2h30 A   130 K L  -63.519  -17.034  178.019   10.440   17.270   63.210

 3h49 A   102 G E  -88.814  133.302  174.848   15.680    6.010   65.070
 3h49 A   103 L E -112.361   93.505 -171.265   17.000    2.470   65.470
 3h49 A   104 V E  -96.970  123.390 -178.575   18.730    1.640   62.190
 3h49 A   105 T L  -84.516  170.496 -179.985   19.940   -1.920   61.590
 3h49 A   106 E L  -62.626  -23.105 -177.591   22.890   -3.040   59.470

 3fgb A   349 I E -122.883  125.871  176.084   19.190   -6.180   78.000
 3fgb A   350 K E -129.866  153.576  175.281   15.760   -7.090   76.640
 3fgb A   351 F E -109.996  144.987  176.238   12.740   -8.950   78.010
 3fgb A   352 V L  -91.756  124.079 -178.091   10.560  -11.440   76.140
 3fgb A   353 P L  -55.476    0.000    0.000    6.840  -10.660   76.290

 1yar H   119 F E -112.172  140.436  170.451  126.190   25.620   59.080
 1yar H   120 S E -107.267  126.472 -173.623  127.160   23.350   61.970
 1yar H   121 I E -124.613  125.433  179.738  124.550   20.770   62.930
 1yar H   122 D L  -94.984  179.975 -170.570  124.580   18.520   66.000
 1yar H   123 A L  -74.941  -11.912  179.565  122.780   15.250   66.660

 3e9n A   225 V E -130.266  109.910 -178.703    7.050   29.700   71.060
 3e9n A   226 D E  -85.269  119.722 -173.641    9.650   29.040   73.750
 3e9n A   227 V E -118.650  131.281 -179.931    9.530   25.430   74.920
 3e9n A   228 R L -139.995  151.130  175.147   11.320   23.910   77.920
 3e9n A   229 P L  -57.783  164.054  169.708   11.220   20.690   79.930

 2j89 A   150 V E -117.040  126.568  172.546   64.330   16.840   -7.010
 2j89 A   151 Q E -102.981  120.399 -172.528   63.460   14.540   -9.900
 2j89 A   152 Y E -135.413  154.968  174.370   66.330   12.210  -10.790
 2j89 A   153 D L  -94.041  114.182 -176.563   67.030    9.060  -12.800
 2j89 A   154 P L  -56.629  -25.004 -176.674   68.140    6.270  -10.470

 1v3w A    50 I E -110.107  109.776 -177.424  -14.550   15.050   37.430
 1v3w A    51 Y E -105.559  129.610  176.292  -11.330   16.660   38.650
 1v3w A    52 V E -119.752  110.810 -175.925   -9.740   19.680   36.960
 1v3w A    53 G L  -70.387  176.104 -169.851   -6.250   20.570   38.150
 1v3w A    54 K L  -68.408  151.088  172.864   -4.880   24.100   38.410

 1ueb A   171 I E -117.264  164.909  174.440   41.840    9.350   68.940
 1ueb A   172 K E  -98.242  133.161 -178.312   41.780   11.750   66.000
 1ueb A   173 V E -126.264  130.269  172.590   41.530   15.470   66.720
 1ueb A   174 D E  -73.729  119.882 -175.285   40.850   18.360   64.360
 1ueb A   175 T L  -75.637  -15.096 -179.459   43.560   20.960   64.970

 3enu A    64 V E -135.346  136.264  174.848    4.420   24.380   -1.360
 3enu A    65 K E -123.335  124.661 -177.066    5.430   24.460    2.300
 3enu A    66 V E -103.634  139.504 -176.397    2.880   23.950    5.070
 3enu A    67 G L  -69.711  170.574 -171.200    3.320   25.230    8.620
 3enu A    68 P L  -77.169  -12.485 -179.635    3.580   22.960   11.650

 2xc8 A   101 V E -133.866  127.365  170.743  -32.370    1.890   -2.810
 2xc8 A   102 T E  -95.896  121.968 -178.453  -33.450   -0.030    0.280
 2xc8 A   103 V E -107.578  118.575 -176.163  -31.310   -3.120    0.890
 2xc8 A   104 F L  -86.334  160.398 -174.692  -32.800   -5.840    3.090
 2xc8 A   105 P L  -55.009  -33.847 -175.485  -30.830   -8.180    5.340

 1euw A    41 V E -114.682  113.247  179.689   13.130  -14.760   56.770
 1euw A    42 E E  -85.427  114.378 -179.025   10.560  -14.210   59.520
 1euw A    43 L E -101.671  114.145  173.349    8.780  -10.880   59.040
 1euw A    44 A L  -74.773  160.932  176.799    6.970   -9.430   62.050
 1euw A    45 P L  -51.869  124.287  177.964    4.030   -7.050   61.660

 2z7e A    44 I E -121.309  151.075  172.369   46.560   70.570   17.960
 2z7e A    45 K E -120.755  108.014 -172.268   45.130   71.520   21.350
 2z7e A    46 V E -111.527  131.299  176.097   47.620   70.980   24.160
 2z7e A    47 N L  -64.853  118.562 -177.946   47.010   71.410   27.890
 2z7e A    48 P L  -55.024  -36.021 -170.863   49.370   74.140   29.090

 2q4m A   189 V E -108.289  118.392  175.132   11.080    8.790    8.050
 2q4m A   190 T E  -89.774  122.051  176.382   13.660    8.160   10.770
 2q4m A   191 V E -102.730  125.238 -171.689   15.150    4.670   10.720
 2q4m A   192 Y L  -73.439  159.473  178.773   16.670    3.530   14.020
 2q4m A   193 P L  -54.087  140.115  175.991   20.180    2.120   14.430

 1v7l A   116 V E -130.355  145.694  166.202  -14.950   20.810   -7.850
 1v7l A   117 T E -111.767  119.372 -169.288  -18.630   20.070   -7.360
 1v7l A   118 V E -112.173  124.521  166.736  -19.380   19.370   -3.700
 1v7l A   119 N E  -94.850  102.538 -168.312  -22.390   17.650   -2.170
 1v7l A   120 W L  -75.237   -6.495 -179.277  -22.160   18.880    1.410

 3ibm A   104 V E -134.677  128.940  168.647   37.100   13.490   12.210
 3ibm A   105 Y E  -96.897  120.022  177.517   35.260   13.150   15.500
 3ibm A   106 I E  -99.354  114.865 -173.019   37.290   11.300   18.130
 3ibm A   107 A L  -74.706  163.703 -179.402   35.040    9.760   20.780
 3ibm A   108 P L  -55.014  136.858  167.757   35.790    9.630   24.500

 3mvs A   155 F E -131.518  138.865  172.753    9.250   21.340    4.360
 3mvs A   156 A E -113.388  157.279 -179.486    5.940   22.950    3.430
 3mvs A   157 I E -135.070  127.564  176.467    2.430   21.950    4.490
 3mvs A   158 D L  -63.841  121.942 -171.846   -0.880   22.530    2.710
 3mvs A   159 S L  -65.004  -25.013 -177.251   -2.990   24.640    5.050

 2ioy A    61 L E -106.664  115.904  165.141    4.440  -13.100   27.240
 2ioy A    62 L E  -90.971  126.057 -172.711    6.250  -15.140   24.610
 2ioy A    63 I E -125.158  131.077  165.897    6.640  -13.040   21.470
 2ioy A    64 N L -107.612  100.011 -167.851    7.700  -13.820   17.920
 2ioy A    65 P L  -57.627  133.358  163.706    8.380  -10.370   16.500

 3bwu C   165 A E -148.284  135.535  168.289  -53.910  -46.260   -4.760
 3bwu C   166 L E -101.213  109.988 -173.518  -55.560  -42.840   -4.930
 3bwu C   167 V E  -98.058  118.728 -178.435  -59.270  -43.430   -5.470
 3bwu C   168 P L  -61.993  156.059  174.712  -61.280  -40.560   -6.950
 3bwu C   169 P L  -66.124  135.697 -173.669  -64.550  -39.440   -5.380

 3f5b A   130 V E -115.701  136.613 -178.263   19.790   24.190   13.450
 3f5b A   131 L E -117.141  145.012  174.735   21.030   21.660   16.000
 3f5b A   132 I E -143.354  138.432 -168.266   24.300   21.430   17.920
 3f5b A   133 N L -129.263   75.507  179.595   25.430   18.750   20.350
 3f5b A   134 P L  -78.399  153.594  165.569   28.410   19.780   22.470

 3mqh A   103 T E -125.009  105.700 -171.505   -8.160   28.160  -33.090
 3mqh A   104 I E -108.761  117.655  178.775  -11.640   28.830  -31.730
 3mqh A   105 V E -110.678  114.727 -170.185  -13.930   25.970  -30.710
 3mqh A   106 R L  -80.190  170.382 -167.851  -17.470   27.070  -29.900
 3mqh A   107 Q L  -59.607  137.369  168.508  -19.730   25.710  -27.170

 3oii A   123 I E -122.955  131.579  172.633   -0.880    4.550    2.890
 3oii A   124 E E  -92.453  124.360 -178.528    0.960    6.950    0.590
 3oii A   125 V E  -99.286  119.721  176.206    1.450    5.580   -2.920
 3oii A   126 N L  -68.455  125.434 -173.419    4.540    6.680   -4.840
 3oii A   127 P L  -53.144  -29.358 -171.569    3.460    7.770   -8.320

 3h5j A   138 I E -112.605  134.726 -178.725   35.520   -0.190  -22.360
 3h5j A   139 T E -111.575  125.254  174.916   36.570    3.460  -22.510
 3h5j A   140 A E -110.604  121.154 -179.894   34.570    6.130  -24.330
 3h5j A   141 N E -110.618  109.974 -172.244   36.260    9.470  -24.960
 3h5j A   142 L L  -74.960  -34.589 -179.344   33.830   12.190  -26.030

 3egw A   278 V E -129.231  131.286  176.459 -139.730  -72.300    0.610
 3egw A   279 A E -102.567  130.299  179.336 -137.000  -69.920   -0.550
 3egw A   280 V E -118.877   98.250  179.586 -133.350  -70.790    0.130
 3egw A   281 T L -145.147  145.332 -178.801 -130.980  -67.870   -0.400
 3egw A   282 P L  -66.538  -30.607  177.169 -128.070  -66.340    1.520

 1iam A     2 T E  -71.399  139.999  170.509   17.660   62.260   17.510
 1iam A     3 S E -140.492  160.939 -176.742   20.030   61.540   14.630
 1iam A     4 V E -142.159  139.993  178.882   20.830   63.190   11.300
 1iam A     5 S E -143.681  132.691   -0.392   22.360   62.020    8.010
 1iam A     6 P L  -74.980  162.461  176.714   24.520   63.010    6.590

 3gip A   429 V E -125.468  131.391  175.108    5.590   49.530   16.840
 3gip A   430 V E -113.993  125.008 -174.404    2.670   51.680   17.960
 3gip A   431 F E -148.328  152.884  173.293    3.400   55.220   19.150
 3gip A   432 D L  -86.430  119.642 -170.660    1.830   58.670   19.450
 3gip A   433 P L  -72.530  -16.225 -174.653    3.520   60.940   16.930

 2gu9 A    26 M E -139.420  120.964  171.696   14.620   40.460   34.600
 2gu9 A    27 V E -117.397  121.371 -178.238   15.970   37.060   33.590
 2gu9 A    28 I E -105.667  125.010 -179.737   14.790   35.610   30.280
 2gu9 A    29 A L  -72.364  153.891  179.118   15.120   31.880   29.600
 2gu9 A    30 P L  -53.361  126.518  176.578   16.530   30.590   26.310

 1wui L     7 I E -132.404  131.625 -178.902   59.620   26.890  100.300
 1wui L     8 V E -120.886  129.736  175.611   61.030   28.260   97.040
 1wui L     9 V E -114.950  108.407 -176.738   59.060   29.470   94.030
 1wui L    10 D L -160.040  114.208    7.283   61.180   29.880   90.900
 1wui L    11 P L  -81.292  154.984  161.946   60.220   30.880   88.500

 2wlg A    80 L E -125.717  121.330 -177.937   34.880   -6.000  -28.050
 2wlg A    81 Q E -118.470  127.714  176.121   37.510   -6.720  -30.690
 2wlg A    82 I E -125.022  117.623 -172.907   37.240   -9.320  -33.450
 2wlg A    83 Q L  -83.589  174.226 -159.871   40.220   -9.810  -35.750
 2wlg A    84 A L  -68.290  151.147  165.371   40.160  -10.600  -39.440

 3h6x A   111 V E -107.178  131.786 -177.530    9.690   -2.270   -0.150
 3h6x A   112 V E -107.098  122.573  173.662    7.130   -4.720    1.220
 3h6x A   113 L E  -99.310  114.395 -176.401    7.100   -5.750    4.880
 3h6x A   114 E L  -83.118  148.745  179.386    5.240   -9.030    5.350
 3h6x A   115 A L  -57.637  133.482  179.211    3.220   -9.850    8.470

 2cn3 A   306 L E -139.232  114.586  177.315  -42.020   69.410   27.530
 2cn3 A   307 A E -120.460  136.558  175.545  -44.380   69.460   24.540
 2cn3 A   308 V E -128.647  123.543  177.691  -46.530   72.350   23.340
 2cn3 A   309 D L  -66.620  115.874 -176.369  -49.140   72.060   20.590
 2cn3 A   310 R L  -67.437  -20.463 -179.187  -48.280   74.740   18.030

 3p4e A   270 A E  -94.039  111.846  175.497   37.190   23.070   26.720
 3p4e A   271 V E  -89.630  108.600 -171.971   40.530   21.800   28.010
 3p4e A   272 I E  -97.236  129.983  172.129   43.040   22.480   25.250
 3p4e A   273 D L  -80.573  106.987 -170.723   46.350   20.650   24.860
 3p4e A   274 G L  -73.967  -10.357 -175.500   48.730   23.490   24.050

 1onf A   294 I E  -81.111  117.880 -177.395   86.800   70.850   69.450
 1onf A   295 V E  -80.229  128.215  179.514   90.260   69.280   69.310
 1onf A   296 V E -135.003  171.027  179.226   92.150   69.170   72.610
 1onf A   297 D L -106.886 -165.045 -178.806   95.180   67.490   74.170
 1onf A   298 E L  -59.085  -26.652 -177.945   95.830   65.530   77.360

 2vrq A     7 V E -133.917  135.620  174.800   64.770  -62.330   21.490
 2vrq A     8 V E -125.975  116.441 -176.843   66.430  -65.600   22.490
 2vrq A     9 V E -104.995  115.340  176.086   64.520  -68.850   21.990
 2vrq A    10 N E  -89.986   93.756 -171.929   65.750  -71.960   23.810
 2vrq A    11 A E  -69.550  -17.865 -178.982   64.240  -74.700   21.660

 2dri A    61 L E -107.431  110.162  166.484   60.210   18.000   46.160
 2dri A    62 L E  -89.126  114.247 -169.672   57.380   20.360   47.020
 2dri A    63 I E -123.575  128.364  164.313   57.910   23.320   44.710
 2dri A    64 N L -105.438  104.032 -173.773   56.220   26.680   44.300
 2dri A    65 P L  -61.095  137.844  166.857   57.500   28.000   40.970

 3htr A    39 V E -119.508  137.878 -177.025   -5.930   23.740   46.980
 3htr A    40 M E  -94.768  104.683 -172.304   -3.540   25.160   44.380
 3htr A    41 I E  -98.627  130.519  176.030   -1.090   22.420   43.410
 3htr A    42 E L  -60.959  124.083 -171.669    2.150   23.080   41.540
 3htr A    43 K L  -61.812  -29.666 -176.116    1.810   21.360   38.170

 1f89 A   239 I E -137.840  153.010  164.383   -5.670   36.530   33.200
 1f89 A   240 V E -121.231  123.721 -174.429   -3.640   33.340   33.010
 1f89 A   241 V E -117.158  135.008 -177.968   -1.400   32.990   29.970
 1f89 A   242 D L  -85.508  172.664 -170.860    0.430   29.870   28.800
 1f89 A   243 P L  -59.889  -27.164 -176.502    4.000   29.630   27.540

 3fet A   132 L E -113.563  141.867  171.056    5.000   50.770   59.790
 3fet A   133 T E -117.334  124.468 -169.325    6.410   50.450   56.280
 3fet A   134 V E -101.080  125.329 -177.916    5.190   53.020   53.770
 3fet A   135 A L  -64.656  148.752 -177.427    4.740   52.150   50.100
 3fet A   136 P L  -78.113  135.864  164.656    6.600   54.250   47.540

 3i2d A   323 V E -132.046  146.376  177.118   30.250   60.290   66.000
 3i2d A   324 E E  -97.465  129.441 -178.254   32.450   63.340   66.510
 3i2d A   325 L E -109.981  137.847  177.102   34.590   63.460   69.650
 3i2d A   326 T E -103.036  165.001 -177.545   36.000   66.580   71.300
 3i2d A   327 S L  -60.248  -21.924  177.239   39.110   66.960   73.450

 1ogo X   268 V E -101.919  121.898 -178.581   38.250    7.470   18.860
 1ogo X   269 Y E -113.715  120.050  176.447   40.950    9.290   16.890
 1ogo X   270 L E -107.082  101.914 -177.122   40.790    9.570   13.100
 1ogo X   271 A L  -63.613  148.503  174.245   44.120   10.820   11.770
 1ogo X   272 P L  -59.033  121.526 -174.987   44.210   13.150    8.770

 2hc8 A    36 V E -115.271  135.263  174.927   31.210    1.320    5.730
 2hc8 A    37 I E -101.884  124.956  178.802   30.360   -1.980    7.410
 2hc8 A    38 V E -123.315  118.151 -177.342   33.090   -4.630    7.510
 2hc8 A    39 R L  -86.643  162.517  174.707   32.350   -8.100    8.880
 2hc8 A    40 P L  -49.939  126.680  175.166   34.780  -10.590   10.400

 2zl7 A   119 Y E -114.176  103.875 -177.626   17.530   51.860   10.880
 2zl7 A   120 D E  -83.873  119.522 -174.770   17.340   52.260   14.660
 2zl7 A   121 V E -114.810  111.818  162.363   16.300   55.780   15.630
 2zl7 A   122 D L  -92.118  123.970 -166.254   16.650   57.250   19.100
 2zl7 A   123 T L  -99.250    3.480 -166.583   14.830   60.580   18.980

 3pim A    83 V E -113.587  125.001  170.621   40.270   35.300   21.500
 3pim A    84 S E  -99.794  126.149 -171.126   37.270   36.430   23.540
 3pim A    85 Y E -142.558  154.660  170.701   38.120   36.860   27.220
 3pim A    86 N L  -96.887  117.437 -175.582   36.910   38.440   30.450
 3pim A    87 P L  -54.999  -25.941 -179.461   39.470   40.950   31.710

 3nqk A    99 V E -122.018  127.366 -174.708   37.040    7.370   53.980
 3nqk A   100 H E  -97.530  127.171  170.267   37.100    4.180   56.040
 3nqk A   101 I E -119.116  108.811 -179.831   40.060    1.810   56.100
 3nqk A   102 P L  -64.750  155.016  171.572   39.450   -1.350   58.130
 3nqk A   103 A L  -58.585  141.196 -175.258   42.230   -2.990   60.140

 1qw9 A     8 M E -147.361  140.081  172.471   62.170    6.670   55.090
 1qw9 A     9 I E -101.507  123.302  179.795   58.910    8.610   55.200
 1qw9 A    10 I L -112.694   92.193 -171.308   57.720    9.990   51.870
 1qw9 A    11 E L -110.006  118.788 -179.815   54.900   12.420   52.590
 1qw9 A    12 K L  -49.991  -40.001 -171.953   53.330   14.510   49.830

 3kya A   252 A E -144.561  141.778 -170.130   34.130   43.620   -5.960
 3kya A   253 T E -134.975  141.079  177.880   35.600   46.620   -4.170
 3kya A   254 I E  -99.028  135.030  174.774   36.180   50.290   -4.980
 3kya A   255 H L  -68.147  132.363 -166.379   39.410   52.080   -4.080
 3kya A   256 P L  -74.957  -15.034 -177.525   38.610   54.810   -1.580

 2e7z A   194 I E -118.445  126.176 -172.328   38.500   68.190    1.050
 2e7z A   195 V E -119.485  124.975  171.379   37.120   70.330    3.860
 2e7z A   196 L E -103.716  107.502 -176.069   34.540   69.420    6.490
 2e7z A   197 D L -165.552  118.488  175.716   33.230   72.610    8.080
 2e7z A   198 P L  -59.803  -25.813  175.038   29.760   74.050    8.630

 1dun A    91 I E -102.052  122.258  177.808   -4.580   13.600    6.590
 1dun A    92 K E -104.991  114.998  178.634   -4.570   17.360    7.160
 1dun A    93 L E -102.080  119.248 -178.134   -3.340   18.490   10.570
 1dun A    94 I L  -94.887  139.953  179.814   -4.150   22.090   11.490
 1dun A    95 E L  -47.234  127.955  176.061   -2.040   24.100   13.930

 1vg0 A   404 L E  -96.264  150.003  175.205   54.380   38.280   47.690
 1vg0 A   405 V E -108.462  115.694 -173.983   53.370   41.040   50.100
 1vg0 A   406 V E -119.601  134.860  175.713   51.820   44.050   48.370
 1vg0 A   407 D E  -66.994  124.338 -176.291   50.610   47.350   49.830
 1vg0 A   408 K L  -65.126  -26.562 -176.636   46.870   47.630   49.250

 3lp5 A    40 L E -100.373  136.354  170.860   26.690   12.870   33.000
 3lp5 A    41 T E -124.661  109.592 -175.875   28.350   16.150   33.950
 3lp5 A    42 V E  -84.546  119.165  177.531   30.100   17.910   31.080
 3lp5 A    43 Q L  -73.220  165.561 -172.755   33.080   20.040   32.120
 3lp5 A    44 T L  -70.963  -12.244  178.320   33.810   23.380   30.480

 1fqt A   101 V E -110.945  125.110 -176.705   35.310  -15.370   38.160
 1fqt A   102 L E -118.139  140.481  178.561   35.770  -15.260   34.390
 1fqt A   103 V E -130.010  138.660  174.810   33.830  -13.290   31.780
 1fqt A   104 D L  -94.203   95.544 -169.805   33.850  -13.450   27.980
 1fqt A   105 F L  -70.982  -11.359 -172.434   33.710   -9.770   27.060

 2vk2 A    62 I E -123.367  115.395  167.177   46.070   13.980    8.770
 2vk2 A    63 F E  -84.041  138.858  178.148   44.350   17.070   10.150
 2vk2 A    64 I E -135.776  133.725  164.557   40.620   17.300    9.470
 2vk2 A    65 A L -108.792   94.131 -172.225   37.990   19.970   10.000
 2vk2 A    66 P L  -65.018  111.333  177.711   34.780   17.980    9.610

 3dlq R   120 M E -127.313  122.661 -179.631   13.860   30.100   49.400
 3dlq R   121 I E -114.217  110.743 -179.859   14.810   33.070   47.220
 3dlq R   122 V E  -87.100  121.154 -176.418   13.350   33.160   43.710
 3dlq R   123 H L  -90.646  138.843  176.666   15.490   35.160   41.280
 3dlq R   124 P L  -54.837  142.198 -179.134   14.010   37.240   38.470

 2pkp A   116 V E -110.789  135.173  178.164    7.240    8.610   14.930
 2pkp A   117 E E -120.491  105.901 -175.002    3.500    8.890   15.570
 2pkp A   118 I E  -93.499  113.783  174.626    2.590   10.900   18.660
 2pkp A   119 D E  -96.463  105.004 -171.620   -0.910   10.340   20.050
 2pkp A   120 L L  -73.026  -24.791  179.912   -1.550   13.230   22.420

 2r39 A    67 I E -130.203  150.449  168.421   22.550   26.080  -10.080
 2r39 A    68 Q E -111.916  129.420 -171.404   25.240   25.920  -12.760
 2r39 A    69 V E -123.236  133.245 -178.718   24.080   26.610  -16.300
 2r39 A    70 E L  -81.650  161.499 -179.527   25.860   25.960  -19.600
 2r39 A    71 P L  -54.666  120.109  174.040   26.070   28.430  -22.480

 2ya0 A   692 L E -132.608  130.032  177.397  125.830   66.740   68.860
 2ya0 A   693 K E -104.365  129.998  176.527  123.240   69.020   67.260
 2ya0 A   694 L E -108.141  140.167  176.156  120.330   67.590   65.270
 2ya0 A   695 N L  -62.883  165.041  176.586  118.260   69.530   62.740
 2ya0 A   696 A L  -53.743  144.051  179.594  114.540   70.100   63.270

 3o9j A   222 L E -123.363  139.484  173.025  -29.430  -25.780    8.160
 3o9j A   223 V E -124.984  110.145 -166.696  -29.500  -24.790   11.820
 3o9j A   224 I E -111.955  121.278  177.452  -26.270  -25.650   13.620
 3o9j A   225 S L  -85.223  168.602 -175.333  -25.750  -25.570   17.380
 3o9j A   226 P L  -59.650  -24.676 -173.572  -22.230  -25.120   19.110

 2wbn A   153 I E -113.950  104.438 -169.858   12.020   37.710   19.650
 2wbn A   154 V E  -92.953  117.590 -175.038    8.630   37.470   21.350
 2wbn A   155 I E -127.778  128.397  175.195    8.630   35.750   24.740
 2wbn A   156 D L -102.927  110.017 -177.514    5.790   35.290   27.220
 2wbn A   157 P L  -56.974  -26.569 -177.867    7.120   34.810   30.750

 1k0m A    44 T E -128.343  130.934  177.179   18.420    7.900   17.460
 1k0m A    45 T E  -93.217  149.844 -176.726   21.440    6.510   15.630
 1k0m A    46 V E -127.045  119.310  173.267   23.770    3.940   17.180
 1k0m A    47 D L  -83.534  109.884 -172.902   27.480    3.540   16.470
 1k0m A    48 T L  -67.319  -19.401  178.202   28.140   -0.180   16.890

 3jqy A   176 V E -125.312  139.603  173.913   24.920  -18.550   14.380
 3jqy A   177 S E -120.139  120.273  173.856   23.000  -21.810   14.600
 3jqy A   178 I E -104.233  120.013 -171.190   24.090  -24.890   12.660
 3jqy A   179 M L  -88.345  178.212 -172.016   21.410  -27.570   12.570
 3jqy A   180 K L  -68.758  144.294  172.098   21.640  -31.360   12.380

 1krr A   144 V L  -94.891  138.625  176.942  -24.270  -25.330  -14.470
 1krr A   145 V E -118.788  129.082  178.808  -27.370  -23.330  -15.390
 1krr A   146 I E -109.960  114.754 -174.467  -29.320  -23.840  -18.610
 1krr A   147 N L  -75.679  164.066  178.662  -31.500  -20.910  -19.640
 1krr A   148 P L  -52.770  145.002  165.222  -34.890  -21.140  -21.350

 1gud A    63 I E -138.354  118.071  166.093   11.320    6.030   37.300
 1gud A    64 A E  -93.039  145.081 -177.516    9.710    7.780   34.350
 1gud A    65 F E -146.929  134.320  162.263   12.020    9.380   31.780
 1gud A    66 A L -101.954  109.128 -172.780   11.810   11.390   28.590
 1gud A    67 P L  -74.614  142.753  171.029   15.060   10.650   26.780

 3a0f A    80 I E -112.999  135.123  175.888   11.660   80.200   22.690
 3a0f A    81 A E -129.163  137.176  176.354   12.030   83.570   20.980
 3a0f A    82 L L -117.122  148.863  171.097   12.860   84.360   17.350
 3a0f A    83 D L  -85.104  117.654 -171.676   13.970   87.570   15.660
 3a0f A    84 P L  -69.082  -14.547 -176.702   11.340   88.380   13.040

 1cdo A    26 I E -110.710  160.699  171.356   49.320   16.320    7.400
 1cdo A    27 E E  -99.618  125.376  176.708   50.060   12.710    8.310
 1cdo A    28 V E -105.856  116.382 -172.419   47.120   10.680    9.620
 1cdo A    29 D L  -71.631  167.071  174.908   48.200    7.640   11.630
 1cdo A    30 V L  -68.062  135.230  179.213   46.640    4.180   11.550

 1wxr A   349 I E -122.674  133.551  175.329   -7.680   51.770  186.350
 1wxr A   350 V E -113.290  116.485  178.122   -4.480   49.770  186.740
 1wxr A   351 V E -105.415  110.700 -174.064   -1.260   51.710  187.340
 1wxr A   352 D L  -59.805  160.607 -179.491    1.810   49.510  186.930
 1wxr A   353 N L  -60.263  132.314  177.662    4.590   49.510  189.530

 3b7f A   237 V E -124.027  137.682 -176.118   36.120    3.050    0.470
 3b7f A   238 V E -133.266  145.554  177.694   36.130   -0.110    2.590
 3b7f A   239 Q E -120.738  120.090 -166.445   38.800   -2.500    3.870
 3b7f A   240 H L  -69.135  135.004 -173.099   37.720   -6.090    4.420
 3b7f A   241 P L  -72.380  -32.407 -179.797   38.040   -7.380    7.980

 3nft A   221 V E  -98.224  117.896  174.901   -8.190  -14.390   21.050
 3nft A   222 T E -113.072  160.501 -173.560   -9.200  -15.250   17.490
 3nft A   223 I E -103.025  130.695 -176.239  -11.020  -13.110   14.940
 3nft A   224 N L  -70.625  116.938 -172.246  -14.490  -14.010   13.670
 3nft A   225 P L  -87.975    7.262 -173.126  -14.190  -14.620    9.930

 2x7x A    66 L E -114.270  123.492  171.778   13.740   35.840   67.660
 2x7x A    67 I E -108.627  118.880 -170.239   16.890   35.800   65.540
 2x7x A    68 I E -133.124  140.472  166.561   17.980   39.300   64.550
 2x7x A    69 S L -115.082   98.123 -171.338   20.920   41.020   62.900
 2x7x A    70 A L  -58.086  115.382 -178.402   20.660   44.660   63.970

 2clq A   153 V E -114.859  115.079 -179.278   -8.730   10.780  -28.340
 2clq A   154 L E -101.313  128.900 -175.547   -6.320    8.110  -29.590
 2clq A   155 I E -116.173  120.664  171.451   -6.290    7.270  -33.290
 2clq A   156 N E  -75.085  111.324 -168.329   -4.890    4.080  -34.800
 2clq A   157 T L  -80.379   -3.019 -176.860   -3.240    5.390  -37.950

 2ac1 A   353 K E -106.890  109.765 -177.188   99.990  101.630   32.130
 2ac1 A   354 V E  -80.291  114.584  177.147   98.640  104.170   34.620
 2ac1 A   355 L E  -92.021  108.974 -178.761   97.730  107.450   32.930
 2ac1 A   356 K L  -79.466  159.393  178.518   97.890  110.260   35.480
 2ac1 A   357 S L  -47.516  116.224  172.688   95.890  113.490   35.250

 2ztb A   162 V E -130.419  148.181  178.067   51.990   40.060    0.630
 2ztb A   163 T E -113.355  127.051 -178.646   54.850   38.510   -1.330
 2ztb A   164 V E -108.822  117.025 -179.600   55.340   39.260   -5.020
 2ztb A   165 P L  -55.982  163.273 -167.540   57.350   36.780   -7.090
 2ztb A   166 A L  -44.748  -76.142 -172.268   60.310   38.100   -9.060

 2zwn A   229 V E -110.029  121.469  178.416   56.950   79.650   23.880
 2zwn A   230 L E  -82.123  118.849 -179.338   55.930   82.000   26.700
 2zwn A   231 V E -117.763  117.453 -179.352   58.770   82.480   29.170
 2zwn A   232 S L -104.529  166.483 -179.052   58.170   84.350   32.430
 2zwn A   233 P L  -54.977  132.388  177.894   60.550   85.500   35.160

 1ksi A    75 I E -119.043  126.461  174.408    3.330   56.750  -35.610
 1ksi A    76 L E -106.934  124.030 -176.239    0.530   55.180  -33.570
 1ksi A    77 I E -116.030  132.268  171.861   -0.570   51.700  -34.620
 1ksi A    78 N E -100.168  109.732 -172.331   -3.660   49.760  -33.560
 1ksi A    79 L L  -76.040  -15.716  178.345   -2.830   46.060  -33.790

 1s4c A   114 V E -106.451  125.028  178.693   15.470    2.790   25.960
 1s4c A   115 T E  -91.681  124.936 -172.536   17.490    0.110   24.170
 1s4c A   116 M E -103.212  130.944  171.922   15.360   -2.750   22.860
 1s4c A   117 K L -109.142  163.536  177.573   16.480   -6.360   22.450
 1s4c A   118 P L  -49.260  131.279  176.039   14.710   -9.260   20.750

 3or5 A   121 F E -114.922  123.340 -175.331    3.250   25.070   54.440
 3or5 A   122 V E  -95.592  114.951  178.204    0.240   24.070   56.530
 3or5 A   123 I E -110.791  124.279 -172.051   -2.850   26.260   56.130
 3or5 A   124 D L  -83.148  178.375 -175.892   -5.780   25.600   58.450
 3or5 A   125 A L  -69.001  -16.619  176.218   -9.520   25.790   57.810

 2vhh A   183 V E -115.977  131.531 -177.256  -91.650   24.680   35.130
 2vhh A   184 V E -107.681  121.782 -178.540  -92.410   26.960   32.180
 2vhh A   185 I E -112.114  127.392 -177.383  -95.870   28.480   31.840
 2vhh A   186 S L  -66.230  157.258  173.797  -97.020   30.140   28.620
 2vhh A   187 N L  -67.723  -12.158  174.515  -98.410   33.680   28.520

 3g1w A    65 I E -130.523  126.161  167.110   21.560   57.500   50.350
 3g1w A    66 A E -109.167  123.329 -171.201   23.320   55.700   53.180
 3g1w A    67 I E -133.037  139.990  167.994   20.940   53.610   55.280
 3g1w A    68 S L -100.283  109.918 -172.500   21.110   51.180   58.180
 3g1w A    69 A L  -70.734  124.801  173.611   18.420   48.580   57.540

 1vj2 A    96 I E -128.185  134.651  173.623   31.730   -6.520    2.080
 1vj2 A    97 F E -124.836  120.841  178.627   35.480   -6.890    1.590
 1vj2 A    98 V E -111.519  123.161 -176.303   37.120   -5.970   -1.710
 1vj2 A    99 E L  -74.813  155.303  178.575   40.750   -6.970   -2.280
 1vj2 A   100 P L  -54.931  133.674  175.548   43.340   -4.610   -3.750

 1xhd A    74 L E -108.875  115.708 -170.898   -6.890   33.880   93.190
 1xhd A    75 I E -118.889  119.692  166.224   -4.830   33.240   96.310
 1xhd A    76 L E -113.693  104.449 -177.209   -4.730   30.140   98.490
 1xhd A    77 E L  -73.200  178.721 -171.307   -2.170   30.690  101.250
 1xhd A    78 D L  -61.283  145.676  168.667   -0.350   27.960  103.160

 3s6f A    79 L E -140.297  125.346 -176.462   28.940   30.880   29.000
 3s6f A    80 E E -151.370  133.819  163.168   25.620   30.340   27.230
 3s6f A    81 V E -116.835  134.404 -174.629   24.160   30.260   23.740
 3s6f A    82 Q L  -61.141  139.975  179.018   20.380   30.340   23.380
 3s6f A    83 A L  -55.023  134.266 -174.481   18.730   27.090   22.300

 1wzl A   571 L E -127.906  141.015  175.902    0.010   63.170   33.340
 1wzl A   572 T E -120.653  115.214 -173.472    1.390   66.700   33.620
 1wzl A   573 L E -109.400  140.298  174.613    3.930   67.300   36.380
 1wzl A   574 R L  -77.801  167.995 -178.821    5.370   70.570   37.680
 1wzl A   575 P L  -50.618  123.429  177.734    9.090   71.170   38.190

 2qxx A    72 F E  -92.120  125.785 -175.809  -15.230  -32.230  -23.530
 2qxx A    73 V E  -88.034  111.558  174.945  -18.660  -31.130  -24.770
 2qxx A    74 L E  -95.893  117.295 -169.527  -20.420  -28.720  -22.410
 2qxx A    75 H L  -85.747  159.216 -179.399  -24.100  -28.540  -23.320
 2qxx A    76 P L  -56.100  126.646  173.875  -26.400  -25.520  -23.220

 3ge2 A    88 V E -118.827  136.800  172.673   28.010   30.890   24.760
 3ge2 A    89 T E -125.157  137.944 -176.215   27.080   34.260   23.270
 3ge2 A    90 F E -111.042  119.003  171.784   26.350   37.410   25.260
 3ge2 A    91 D E -105.306   95.534 -169.716   23.890   40.060   24.090
 3ge2 A    92 S L  -72.203  -29.210 -178.197   24.390   42.870   26.590

 2bsy A    73 G E  -86.649  135.325  168.872   16.420    9.280   19.660
 2bsy A    74 I E  -99.994  119.848 -170.775   14.350   12.460   19.780
 2bsy A    75 I E -104.148  121.454 -175.973   15.600   14.890   17.140
 2bsy A    76 D L  -76.635  147.269 -176.163   15.150   18.630   17.660
 2bsy A    77 P L  -58.782  -30.864 -172.788   13.930   20.810   14.790

 1st8 A   347 K E -109.292  114.208 -177.754   38.970   38.850   10.820
 1st8 A   348 N E  -74.998  130.757  172.121   39.580   40.310   14.270
 1st8 A   349 L E -104.455  104.722  177.842   39.280   44.080   14.660
 1st8 A   350 K L  -73.000  157.108 -179.511   41.430   45.260   17.570
 1st8 A   351 P L  -54.975  130.435  172.476   40.620   48.470   19.430

 1ktb A   372 V E -116.211  135.630 -179.964   47.720   34.140   65.200
 1ktb A   373 I E  -98.280  111.569 -171.621   45.200   32.210   63.110
 1ktb A   374 I E -110.314  125.004 -179.606   46.740   31.200   59.790
 1ktb A   375 N L  -78.171  151.896 -179.997   44.720   29.830   56.880
 1ktb A   376 P L  -51.628  126.212 -178.906   45.980   26.920   54.770

 1euw A   109 F E -135.398  141.591 -175.574    4.910  -14.580   58.350
 1euw A   110 T E -106.817  120.494  176.856    8.080  -16.390   57.300
 1euw A   111 I E  -81.429  116.468 -178.457    9.370  -16.160   53.730
 1euw A   112 Q L  -92.521  147.355  177.618   10.830  -19.510   52.690
 1euw A   113 P L  -55.051  128.978  176.702   13.550  -19.970   50.070

 1wlg A   221 Y E -146.240  149.992 -167.026   45.090   11.770   47.740
 1wlg A   222 Q E -141.266  147.995  168.057   47.370   14.390   46.230
 1wlg A   223 I E -108.791  114.882 -179.238   50.130   14.930   43.680
 1wlg A   224 N L  -75.005  166.793 -174.538   52.830   17.280   44.960
 1wlg A   225 N L  -73.078   -7.525  172.426   54.760   19.680   42.730

 2hv2 A   326 I E -123.653  117.660  177.693   56.540   36.230   60.260
 2hv2 A   327 T E -108.560  119.347  179.490   53.840   38.510   61.670
 2hv2 A   328 I E -105.463  123.135 -175.271   50.230   37.740   60.760
 2hv2 A   329 D L  -80.232 -173.321 -176.057   47.680   40.500   61.340
 2hv2 A   330 E L  -63.878  -27.475  172.765   44.000   40.230   62.250

 2odl A   303 T E -123.706  129.970 -173.555   25.680  -19.020    2.170
 2odl A   304 S E -132.691  119.227  168.697   23.890  -15.690    2.580
 2odl A   305 L E  -99.835  102.333 -168.622   21.490  -14.510    5.270
 2odl A   306 E L  -72.858  159.750  175.467   20.040  -11.350    3.750
 2odl A   307 K L  -58.077  138.290  175.587   19.000   -8.210    5.620

 2dr3 A   231 I E  -90.319  139.446  173.816   -3.350   -4.710  138.900
 2dr3 A   232 I E -125.038  119.438 -177.530   -1.860   -2.980  141.940
 2dr3 A   233 V E -102.721  148.778 -179.357    1.890   -2.410  142.120
 2dr3 A   234 Y L -116.464   92.801 -176.863    3.950   -1.580  145.210
 2dr3 A   235 P L  -63.747  -25.560 -175.075    6.820    0.740  144.320

 3mpo A     8 I E -121.784  116.625  179.114   49.560   47.620  100.730
 3mpo A     9 A E -102.506  123.148 -171.647   46.640   45.450   99.650
 3mpo A    10 I E -119.684  114.658  171.921   43.270   47.210   99.560
 3mpo A    11 D L  -76.524  156.785  179.759   39.910   45.480   99.280
 3mpo A    12 I L -146.714 -178.664  -42.279   36.920   47.340   97.830

 3da0 A   102 I E -121.928  152.767  172.569   -3.070    1.620   19.790
 3da0 A   103 D E -101.027  122.647  167.160   -2.560   -0.380   16.600
 3da0 A   104 I E  -88.955  107.393 -174.748   -0.740    1.230   13.680
 3da0 A   105 N L  -81.627  154.412 -176.862   -2.130   -0.620   10.660
 3da0 A   106 P L  -56.926  -28.151 -177.046   -0.140   -1.260    7.480

 1sqj A   174 V E -126.267  116.981 -170.459   16.730   54.780   17.660
 1sqj A   175 I E -124.642  129.243  173.065   19.230   57.160   19.240
 1sqj A   176 F E  -93.011  146.341  167.138   21.980   56.580   21.800
 1sqj A   177 D L  -86.448  109.190 -173.866   23.310   59.210   24.170
 1sqj A   178 P L  -69.595  -12.114 -176.177   27.050   59.190   23.500

 2z2n A    62 L E -145.854  163.485  179.083   13.810   12.680   25.230
 2z2n A    63 T E -153.195  155.004  178.570   14.840   15.860   23.410
 2z2n A    64 I E -108.585  116.583  179.889   16.890   19.010   23.950
 2z2n A    65 S L  -70.008  165.640  178.990   15.140   22.330   23.330
 2z2n A    66 S L  -64.154  -18.908  179.385   16.860   25.340   21.790

 3noy A   109 I E -125.812  146.785  176.350  -50.840   17.120   16.070
 3noy A   110 R E -120.855  115.892 -172.492  -50.980   20.410   17.970
 3noy A   111 I E -129.044  161.214  166.511  -54.280   22.290   17.870
 3noy A   112 N L -109.914   94.347 -173.931  -56.240   25.000   19.640
 3noy A   113 P H  -56.369  -25.171 -178.000  -59.630   23.400   20.210

 3dk5 A   272 T E -128.298  110.018 -175.112   34.350   16.720   22.680
 3dk5 A   273 W E -104.093  113.074 -177.699   30.760   17.950   22.500
 3dk5 A   274 I E -119.919  116.898  177.051   28.080   15.240   22.400
 3dk5 A   275 D L  -68.430  164.081  174.437   24.370   16.070   22.300
 3dk5 A   276 V L  -70.932  151.597  179.871   21.750   13.930   24.020

 3hrp A   292 Y E -124.862  145.513  173.155   17.020    4.960   10.270
 3hrp A   293 K E  -88.761  128.003 -179.888   18.700    5.230    6.870
 3hrp A   294 I E -123.250  124.612  178.242   18.180    8.580    5.140
 3hrp A   295 T L  -78.911  163.725  177.177   19.080    9.290    1.520
 3hrp A   296 P L  -56.109  -22.040 -178.487   20.380   12.620    0.230

 2fhf A  1056 V E -126.953  123.678 -179.351   66.310   27.820   74.080
 2fhf A  1057 T E -104.779  126.928 -179.686   65.790   31.400   75.240
 2fhf A  1058 L E -112.875  129.385  176.560   62.340   32.580   76.330
 2fhf A  1059 P L  -68.985  170.197 -177.761   61.350   36.230   76.670
 2fhf A  1060 A L  -60.126  141.573  175.181   59.470   37.550   79.700

 1sqj A   400 V E -152.004  144.351 -177.448   19.640   66.190    5.270
 1sqj A   401 L E -150.352  120.704  162.803   23.090   66.430    6.830
 1sqj A   402 I E  -85.455  114.679 -173.377   25.230   69.210    8.250
 1sqj A   403 D L  -55.031  116.404  179.803   28.770   67.930    7.780
 1sqj A   404 P L  -55.362  -23.797 -175.193   30.180   67.190   11.230

 2wtp A    64 I E  -95.387  120.335  178.038   30.310   20.160   36.230
 2wtp A    65 D E  -77.427  117.454  179.760   32.420   17.840   34.070
 2wtp A    66 V L  -84.753  100.684 -175.721   30.180   15.950   31.640
 2wtp A    67 K L -105.533  150.109  175.290   31.710   12.470   31.430
 2wtp A    68 P L  -52.744  130.142  179.650   30.630    9.430   29.430

 3l42 A    25 L E -111.999  127.325  177.526    0.590  -13.990  -16.410
 3l42 A    26 I E  -70.159  125.014 -177.041   -1.210  -10.650  -16.230
 3l42 A    27 I E -114.914  130.113  172.433   -4.970  -11.190  -16.350
 3l42 A    28 D L  -69.151  116.311 -176.233   -7.630   -8.640  -17.270
 3l42 A    29 P L  -71.935  -15.041  179.754  -10.060   -8.630  -14.340

 1rwi A    29 V E -140.444  139.549  177.570   12.820   16.290   80.490
 1rwi A    30 A E -143.538  155.124  179.273   11.320   16.380   77.000
 1rwi A    31 V E -134.119  130.111 -177.908   12.350   15.440   73.460
 1rwi A    32 D L  -89.978  179.835 -172.707   11.090   16.950   70.200
 1rwi A    33 S L  -70.592  -18.566 -179.291   10.650   15.350   66.780

 1wza A   475 Y E -110.794  133.469  174.302   50.150   45.470   45.130
 1wza A   476 T E  -98.616  111.052 -175.627   47.620   43.480   47.150
 1wza A   477 I E -100.617  116.864 -179.938   44.800   42.330   44.870
 1wza A   478 P L  -58.850  170.519 -176.452   41.560   41.260   46.550
 1wza A   479 A L  -60.108  139.902  172.917   39.790   38.050   45.530

 2dyu A   234 Q E -142.549  123.600  172.492  -10.840   -7.710  -27.470
 2dyu A   235 I E -117.683  118.145 -177.667  -13.170   -4.980  -26.230
 2dyu A   236 C E -112.903  141.414  175.534  -15.090   -3.040  -28.870
 2dyu A   237 N L  -77.501  171.782 -173.753  -17.300    0.030  -28.460
 2dyu A   238 F L  -74.078   -4.045  174.759  -20.830    0.260  -29.830

 1sqj A    20 I E -130.124  128.075 -172.481   22.550   60.580    4.290
 1sqj A    21 V E -123.212  152.420  178.913   24.710   59.700    7.290
 1sqj A    22 A E -132.183  147.530  172.967   28.220   60.560    8.460
 1sqj A    23 H L  -77.120  136.693 -168.482   30.690   59.050   10.920
 1sqj A    24 P L  -73.667  -17.081 -169.932   31.250   61.330   13.900

 2q28 A   540 V E  -99.646  120.714  179.069   10.300   -7.010   24.690
 2q28 A   541 V E  -76.937  112.032 -177.671   13.660   -7.850   26.260
 2q28 A   542 I E -112.302  137.127  176.413   16.130   -5.170   25.160
 2q28 A   543 D L  -52.799  119.623 -175.722   19.880   -5.110   25.770
 2q28 A   544 P L  -57.675  -24.377 -173.123   20.370   -2.730   28.690

 1vi4 A   139 Q E -121.952  130.248 -174.914   11.860   15.220    2.120
 1vi4 A   140 I E  -85.343  131.152  172.693   15.020   17.130    3.020
 1vi4 A   141 V E -122.957  116.015 -174.760   16.400   17.020    6.560
 1vi4 A   142 E L -104.642  133.737  173.830   19.290   19.360    7.330
 1vi4 A   143 P L  -68.022  144.970 -176.707   21.620   19.130   10.320

 3b7f A   283 I E -154.009  134.991 -174.923   29.750    0.390   -1.170
 3b7f A   284 V E -130.361  141.869  179.898   29.380   -2.500    1.280
 3b7f A   285 V E -115.077  148.853  174.736   31.310   -5.720    1.820
 3b7f A   286 H L  -66.625  137.472 -174.443   30.250   -9.050    3.310
 3b7f A   287 Q L  -54.201  -41.698 -168.605   31.530   -9.510    6.860

 1o4t A    62 M E -105.008  139.987  177.037   24.370   -1.990    9.690
 1o4t A    63 K E -127.832  114.185 -179.801   28.130   -1.980   10.260
 1o4t A    64 L E -110.005  107.259  173.543   30.300    0.760    8.750
 1o4t A    65 P L  -57.512  155.017  177.172   34.050    0.330    9.080
 1o4t A    66 P L  -51.941  125.481  176.915   36.140    3.460    9.610

 2v2g A   131 F E -123.885  110.833  176.686   -8.120   43.180  -14.800
 2v2g A   132 I E  -90.947  118.387 -171.020   -7.000   40.100  -12.880
 2v2g A   133 I E -120.261  131.475 -175.914   -4.710   41.130  -10.030
 2v2g A   134 G L  -80.765  176.169 -179.971   -2.610   38.870   -7.810
 2v2g A   135 P L  -68.753  -15.412  173.602   -2.020   39.110   -4.060

 2x7j A   338 I E -121.984  107.694 -172.980   50.480  -16.440   -6.580
 2x7j A   339 V E -100.807  121.986  179.366   49.380  -18.360   -9.670
 2x7j A   340 I E -103.579  120.566 -178.501   49.080  -22.150   -9.530
 2x7j A   341 D L -147.744   94.486 -174.715   49.130  -24.000  -12.850
 2x7j A   342 E L  -55.688  -32.068 -171.911   50.240  -27.630  -12.880

 1x82 A   129 V E -115.003  125.136  174.371    9.850   18.080   -0.130
 1x82 A   130 Y E  -94.565  122.577  171.898    9.720   14.380   -0.960
 1x82 A   131 V E  -99.773  107.807 -172.510   10.670   11.970    1.810
 1x82 A   132 P L  -71.719  166.206  178.019   11.610    8.690    0.150
 1x82 A   133 P L  -57.040  146.245  169.378   10.970    5.210    1.540

 1vjw A     3 V E -113.793  124.429  179.604    3.500   18.260   23.480
 1vjw A     4 R E -133.591  155.812  177.171    3.630   14.680   24.760
 1vjw A     5 V E -131.159  130.837  173.212    2.710   11.230   23.440
 1vjw A     6 D L  -86.602  106.252 -174.751    1.660    8.130   25.360
 1vjw A     7 A L  -56.908  -34.227 -176.353    3.410    5.260   23.580

 3jzv A   101 V E -122.745  118.423 -179.220  -12.880  -16.250  -11.290
 3jzv A   102 T E -101.260  120.390 -178.139  -15.510  -18.960  -11.680
 3jzv A   103 I E -114.723  106.705 -178.122  -14.480  -22.050  -13.640
 3jzv A   104 P L  -74.455  164.736 -175.438  -17.290  -24.450  -14.520
 3jzv A   105 G L  -60.865  139.621  173.523  -16.780  -28.180  -15.080

 2f4p A    97 V E -109.092  117.823  174.210   30.060   42.130   29.990
 2f4p A    98 E E  -91.696  114.165  179.997   31.930   45.300   30.910
 2f4p A    99 I E -104.757  108.515 -176.010   35.590   45.030   29.900
 2f4p A   100 P L  -65.021  157.138  179.963   37.730   47.710   31.530
 2f4p A   101 P L  -55.009  134.528  165.386   40.490   49.480   29.600

 1iru I   111 Y E -118.037  145.032  167.300   10.790   16.540   76.350
 1iru I   112 S E -108.454  127.728 -172.273   13.240   19.190   75.200
 1iru I   113 I E -119.175  126.868 -177.800   11.610   22.230   73.600
 1iru I   114 Y L  -96.226  156.952 -179.451   13.370   24.800   71.420
 1iru I   115 P L  -56.755  -26.084 -174.473   12.450   28.460   70.940

 3exm A   155 I E -129.433  134.949  172.609  -19.120   23.330  -19.880
 3exm A   156 S E -103.868  132.804 -177.334  -17.260   24.810  -16.920
 3exm A   157 V E -124.945  121.578 -173.090  -19.280   26.590  -14.230
 3exm A   158 H L  -92.198  161.509 -176.552  -17.630   28.800  -11.610
 3exm A   159 P L  -58.902  -24.570 -178.187  -18.740   29.500   -8.040

 1p0f A    27 I E -117.198  164.986  173.087   31.490   31.270   26.150
 1p0f A    28 T E -112.947  128.024  179.431   30.270   33.810   23.600
 1p0f A    29 V E -109.800  121.599 -177.132   28.530   36.990   24.750
 1p0f A    30 A L  -77.592  153.470  174.253   26.340   38.840   22.250
 1p0f A    31 P L  -55.948  151.368  177.230   26.200   42.620   21.940

position:  5  neighbors: 200

 3myr B     6 V E -119.143  129.323  170.313  -54.400  -25.310  -57.340
 3myr B     7 V E -119.750  101.644 -175.532  -52.600  -25.060  -54.010
 3myr B     8 D L -154.963  130.010    0.847  -51.320  -21.520  -53.480
 3myr B     9 P L  -79.894  155.296  164.181  -49.640  -20.370  -51.600
 3myr B    10 I L  -77.762  122.468 -176.467  -47.840  -23.500  -50.450

 3a9z A   190 V E  -63.874  131.089 -179.490   13.190   74.080   14.220
 3a9z A   191 I E  -93.690  132.527 -177.003   15.860   74.060   16.930
 3a9z A   192 M L  -90.806  155.693 -174.659   14.930   75.330   20.390
 3a9z A   193 P L  -81.451   62.171 -174.273   17.100   77.560   22.560
 3a9z A   194 I H  -63.664  -41.168 -179.414   17.940   74.800   25.030

 2c1s A    20 T E -113.707  121.679 -179.914   44.870   13.490   26.790
 2c1s A    21 I E -109.798  129.937  178.974   46.240   10.130   27.920
 2c1s A    22 S L  -80.506  174.950  178.453   46.630    9.200   31.590
 2c1s A    23 A L  -62.154  139.917  175.104   49.400    7.100   33.120
 2c1s A    24 L L  -76.325  139.954  175.841   49.490    3.440   32.090

 1tmo A   256 S E -101.818  115.113  178.025   30.820   28.570   25.320
 1tmo A   257 I E  -95.160  104.503 -167.606   33.400   25.790   25.510
 1tmo A   258 D L -165.230  139.805 -177.392   36.080   27.080   27.860
 1tmo A   259 P L  -72.423  -17.426 -178.319   37.910   26.110   31.050
 1tmo A   260 V L -131.097  164.488 -179.295   37.260   29.570   32.460

 1wui L     8 V E -120.886  129.736  175.611   61.030   28.260   97.040
 1wui L     9 V E -114.950  108.407 -176.738   59.060   29.470   94.030
 1wui L    10 D L -160.040  114.208    7.283   61.180   29.880   90.900
 1wui L    11 P L  -81.292  154.984  161.946   60.220   30.880   88.500
 1wui L    12 V L  -75.283  110.030 -175.623   57.280   32.830   89.870

 3nvs A    29 T E  -97.995  117.715  178.955   19.050    8.880   36.740
 3nvs A    30 L E -100.911  122.789  175.880   16.760    5.850   36.590
 3nvs A    31 Q L  -73.737  162.368 -177.436   17.130    3.160   39.250
 3nvs A    32 P L  -55.200  140.052  179.597   16.810   -0.530   38.390
 3nvs A    33 I L -110.971  121.151 -169.032   13.290   -1.630   37.450

 2bwq A    75 I E -123.830  116.692  175.133    4.050   -9.910   16.040
 2bwq A    76 Y E  -99.708  133.227  179.236    6.660  -10.430   18.750
 2bwq A    77 S L -164.604  150.506   -2.576    6.170  -13.200   21.310
 2bwq A    78 P L  -78.888  150.666  173.198    6.410  -14.090   23.920
 2bwq A    79 V L -132.351  133.746 -177.114    6.620  -10.610   25.420

 1pq4 A   265 L E -109.411  136.302  168.843   11.230   -1.410   35.290
 1pq4 A   266 L E -114.790  143.255 -176.532    9.520   -1.890   31.940
 1pq4 A   267 D L -120.912   99.376 -178.347   11.040   -0.740   28.650
 1pq4 A   268 P L  -73.889  -14.870 -175.650    8.540    0.050   25.890
 1pq4 A   269 L L -115.082   27.690  176.250   11.400    1.220   23.680

 1f97 A   172 I E -104.250  125.015  171.939   16.970   17.940   70.040
 1f97 A   173 F E -108.265  118.411 -179.649   16.980   16.570   73.580
 1f97 A   174 D L -158.608  106.587    2.102   19.410   18.280   75.950
 1f97 A   175 P L  -77.625  164.820  165.171   19.680   17.050   78.420
 1f97 A   176 V L  -80.114  137.328  176.433   18.200   13.660   77.590

 2j8h A    65 I E  -96.881  119.233  176.529    9.140   51.080   11.750
 2j8h A    66 I E -106.445  110.490 -169.906    8.560   52.950    8.490
 2j8h A    67 A L  -75.428  140.043  168.477    5.280   51.850    6.920
 2j8h A    68 S L   44.990   64.999 -170.960    4.830   51.260    3.200
 2j8h A    69 V L  -64.777  143.097  173.004    8.130   52.830    2.190

 2x0k A   151 V E  -96.632  113.818 -176.988   54.900  121.090   49.040
 2x0k A   152 I E  -95.867  130.122  178.834   55.660  117.740   47.410
 2x0k A   153 D L  -63.750  150.001  179.116   59.190  116.340   47.470
 2x0k A   154 L L  -65.512  141.513 -172.974   60.900  115.660   44.150
 2x0k A   155 L L  -74.850  122.839  175.356   60.400  112.120   42.850

 1f97 A    68 T E -111.948  124.988  172.945    5.760   28.850   26.860
 1f97 A    69 F E  -95.588  125.096  179.128    7.210   25.670   28.360
 1f97 A    70 S L  -70.029  -27.143  174.962    5.710   22.440   27.030
 1f97 A    71 S L -165.321  132.101 -178.666    6.860   20.710   30.210
 1f97 A    72 V L -111.017  152.540  175.507    8.770   21.830   33.300

 1ejd A   388 V E -114.789  112.185 -179.800   37.190   51.910    5.480
 1ejd A   389 V E  -97.981  114.023 -177.852   33.830   51.680    7.240
 1ejd A   390 D L  -83.709  158.471  171.883   33.520   54.080   10.170
 1ejd A   391 R L   55.918   52.843 -177.049   31.260   53.710   13.210
 1ejd A   392 I L  -76.110   -8.697  178.425   30.840   49.950   12.860

 1u2h A    65 R E -102.416  129.983  172.535   24.520   -6.290   17.830
 1u2h A    66 I E -124.078  123.276 -175.611   27.450   -5.330   20.040
 1u2h A    67 L L  -95.148  130.361 -178.206   28.840   -7.850   22.530
 1u2h A    68 A L   52.449   77.875 -173.252   30.310   -6.630   25.820
 1u2h A    69 A L  -60.397  140.018  170.376   30.050   -2.900   25.170

 1ti6 A   247 F E -113.685  132.407  175.164   28.270  -75.300  -15.650
 1ti6 A   248 I E -121.350  103.673 -177.940   31.380  -74.600  -17.720
 1ti6 A   249 D L -162.899  134.618 -179.508   30.850  -72.010  -20.450
 1ti6 A   250 P L  -48.976  -35.807  178.495   32.370  -68.660  -21.420
 1ti6 A   251 H E -109.498  138.962  175.948   28.830  -67.270  -21.290

 2wv3 A    59 R E -100.056  122.229  172.552   18.260    6.460   15.260
 2wv3 A    60 I E  -98.722  106.537  179.178   17.970    7.440   18.920
 2wv3 A    61 N L  -89.002  133.381 -175.831   20.170    5.130   21.000
 2wv3 A    62 K L   53.904   66.446 -176.230   19.370    4.890   24.710
 2wv3 A    63 P L  -59.439  120.270  174.529   16.360    7.220   24.530

 2cn3 A   389 E E -131.511  140.995  165.737  -42.740   66.390   21.300
 2cn3 A   390 I E -109.946  129.005 -178.384  -46.040   67.140   19.590
 2cn3 A   391 D L  -54.972  123.306 -174.911  -45.930   67.530   15.810
 2cn3 A   392 P L  -67.321  -13.919 -179.998  -46.330   71.230   15.040
 2cn3 A   393 F L -118.302   11.564  179.053  -48.340   70.260   11.960

 2y4s A   304 H E  -89.997  109.782 -178.519   54.160   43.830   54.900
 2y4s A   305 L E  -94.029  133.445  177.074   52.390   40.780   56.310
 2y4s A   306 L L  -61.370  169.846 -172.251   50.370   38.470   54.060
 2y4s A   307 P L  -46.303  122.166 -177.662   46.660   37.960   54.690
 2y4s A   308 S L -124.985   15.242  175.147   46.200   37.450   58.430

 1b65 A   355 L E -112.734  108.643 -174.753   75.940   42.910   15.740
 1b65 A   356 V E  -98.843  114.075 -175.620   73.220   43.400   18.360
 1b65 A   357 Q L  -98.051  147.059  169.013   73.720   46.440   20.580
 1b65 A   358 A L  -81.140  145.721 -175.609   72.100   47.280   23.910
 1b65 A   359 I L  -54.380  134.358  179.224   70.250   50.600   24.050

 2v5m A    62 V E -105.520  132.811  171.024   76.410   27.620   32.960
 2v5m A    63 F E -117.771   92.545 -176.379   79.080   29.920   31.530
 2v5m A    64 P L  -64.177  155.004  174.178   78.030   33.480   32.330
 2v5m A    65 P L  -61.487  147.279 -168.301   79.200   36.440   30.240
 2v5m A    66 F L -150.772  163.949  178.143   82.520   37.850   31.410

 3f9t A   186 T L  -83.370  165.004 -174.605   55.380   90.280   15.750
 3f9t A   187 I E -122.318  117.769  175.135   58.620   89.890   17.700
 3f9t A   188 D L  -65.327  154.158  176.049   60.460   92.730   19.430
 3f9t A   189 N L  -74.519   78.069 -174.422   64.250   92.840   19.270
 3f9t A   190 I H  -64.995  -29.945  178.362   64.700   91.300   22.710

 1ejd A    40 E E -124.260  115.490 -178.867   14.410   28.590   28.440
 1ejd A    41 I E -102.899  110.309 -171.122   14.690   30.740   25.320
 1ejd A    42 Q E  -94.229  160.287 -178.970   17.010   29.160   22.770
 1ejd A    43 N L   61.203   49.062  175.462   18.830   30.710   19.810
 1ejd A    44 V L  -99.493  124.995 -176.934   19.260   34.100   21.480

 2gai A   426 S E  -87.658  147.507  179.740   19.620   -4.200  112.370
 2gai A   427 V E -121.809  125.777  178.815   22.200   -1.790  110.960
 2gai A   428 K L -160.654  148.488    1.058   25.320   -0.670  112.830
 2gai A   429 P L  -82.247  161.636  173.372   27.190    1.320  113.290
 2gai A   430 V L -117.602  138.884  178.343   25.160    4.330  112.150

 2yd1 A    67 R E -111.142  131.948 -177.686   42.960    3.980    9.020
 2yd1 A    68 I E -128.900  116.169  176.722   43.440    0.820   11.090
 2yd1 A    69 E L -160.278  141.772   -8.719   40.680   -0.870   13.080
 2yd1 A    70 P L  -75.074  147.683 -179.918   40.480   -2.790   15.080
 2yd1 A    71 V L  -74.557  129.820 -175.356   44.140   -2.320   16.020

 2wpn B    20 A E -111.718  130.479  178.941   -3.190   -2.890    1.000
 2wpn B    21 I E -119.912  113.250 -175.677    0.050   -1.410    2.330
 2wpn B    22 D L -157.548  113.658    6.151    2.540   -3.810    3.890
 2wpn B    23 P L  -81.757  161.640  158.392    4.770   -2.960    5.320
 2wpn B    24 V L  -79.658  121.906 -168.684    3.790    0.550    6.280

 3p3y A   370 I E -115.077  132.142 -175.710   27.820   54.800   27.100
 3p3y A   371 F E -111.865   99.566 -174.432   25.480   53.840   24.270
 3p3y A   372 R L  -89.824  138.629  178.791   25.820   50.170   23.310
 3p3y A   373 D L   50.045   61.347  177.188   24.430   48.780   20.060
 3p3y A   374 T L  -57.747  123.419 -173.629   22.930   52.050   18.840

 3p2t A   158 P E  -70.456  136.279 -179.957   -1.520   -8.240    1.050
 3p2t A   159 M E -131.296  120.591 -178.974   -0.240   -5.160   -0.770
 3p2t A   160 S L -167.296  138.552   -4.359   -2.460   -2.660   -2.570
 3p2t A   161 P L  -75.748  159.393  174.480   -2.270   -0.600   -4.430
 3p2t A   162 V L  -98.773  116.631 -178.631    1.100   -1.640   -5.830

 2ivf A   280 V E -108.973  118.759  179.333   39.700   19.430    8.520
 2ivf A   281 I E  -99.881  110.048 -175.617   37.710   17.970   11.410
 2ivf A   282 A L -166.159  147.709  179.978   34.150   17.150   10.340
 2ivf A   283 P L  -61.700  -40.929  177.267   31.690   14.260   10.140
 2ivf A   284 D L -100.011  153.304  169.974   31.340   14.770    6.390

 3laf A   368 R E -102.875  125.806 -178.687   20.930  -17.260   -9.370
 3laf A   369 I E -121.830  113.075 -176.059   19.790  -15.890  -12.720
 3laf A   370 L L  -95.989  141.548  178.356   16.390  -16.940  -14.060
 3laf A   371 G L   59.823   58.355 -176.443   15.350  -16.710  -17.710
 3laf A   372 V L  -58.456  134.998  173.768   18.810  -15.860  -19.030

 1uok A    49 W E  -95.360  129.863  171.214   48.730   47.510   17.040
 1uok A    50 L E -110.427  135.895  167.823   49.400   45.680   20.310
 1uok A    51 S L  -59.899  171.121 -178.424   50.950   42.230   20.600
 1uok A    52 P L  -51.442  117.775  175.573   49.100   39.590   22.610
 1uok A    53 V L -109.741   17.710 -177.276   48.150   41.120   25.960

 3op1 A   154 I E -106.163  120.822 -175.906   50.420   17.610  -25.360
 3op1 A   155 V E  -97.229  126.944 -179.224   49.020   17.670  -21.830
 3op1 A   156 P L  -56.239  154.516  178.910   51.380   18.280  -18.910
 3op1 A   157 P L  -58.710  140.835  173.163   51.800   15.530  -16.320
 3op1 A   158 V L  -92.563  118.960 -170.239   49.150   15.350  -13.600

 1fhg A   101 T E -107.314  127.496  173.876   30.270   10.780   25.950
 1fhg A   102 I E -106.993  113.855 -168.621   33.450    9.260   24.550
 1fhg A   103 S L  -65.790  -50.835 -179.505   36.090    9.020   27.260
 1fhg A   104 E L -127.154   96.124 -174.616   39.170    8.520   25.080
 1fhg A   105 V L  -68.843  128.186  176.274   38.650    9.540   21.460

 2wan A   487 Q E  -91.971   98.670 -176.833   40.500   33.390  -40.910
 2wan A   488 L E  -79.523  127.914  168.826   36.760   33.970  -41.250
 2wan A   489 Q L  -53.178  163.641 -172.750   35.000   36.070  -38.630
 2wan A   490 P L  -49.194  124.985 -179.766   32.160   34.350  -36.780
 2wan A   491 V L -126.046    9.202  174.248   29.790   32.760  -39.290

 3roi A   407 R E  -96.047  130.722  179.169    7.210    5.670  -51.560
 3roi A   408 I E -117.969  114.855 -173.887    3.990    7.330  -50.410
 3roi A   409 R E  -84.817  140.676  170.761    2.240    9.590  -52.910
 3roi A   410 N L   69.548   61.627  179.630    0.240   12.680  -51.970
 3roi A   411 C L -106.939   17.010 -177.850    1.270   13.300  -48.370

 3d3a A   431 K E  -90.425  128.916  177.671   68.330   -1.760   57.130
 3d3a A   432 L E -110.651  129.178  175.365   69.450   -3.520   60.300
 3d3a A   433 P L  -74.873  171.597  174.480   73.020   -4.710   60.840
 3d3a A   434 P L  -49.906  131.104 -168.241   73.970   -7.930   62.630
 3d3a A   435 L E -107.504  148.080  166.918   72.380   -7.740   66.060

 3g3l A   255 R E  -93.289  139.212  163.629   24.070   60.070   20.380
 3g3l A   256 I E -105.195  114.458 -171.143   24.070   59.100   24.040
 3g3l A   257 S L  -76.059  165.008  179.201   25.060   62.200   26.000
 3g3l A   258 V L  -74.651  125.856  170.825   27.280   62.350   29.080
 3g3l A   259 L L -108.318  106.204 -172.555   25.500   61.890   32.400

 3k6i A    51 R E -131.657  163.203  174.553   10.030    3.040    3.710
 3k6i A    52 I E -135.038  135.070  175.636    9.980    6.780    3.040
 3k6i A    53 N L  -71.701  126.872 -171.602    7.140    9.010    1.860
 3k6i A    54 E L  -63.021  -28.075 -174.286    8.140   10.640   -1.420
 3k6i A    55 I L  -98.200  -53.796 -170.771    6.490   13.930   -0.470

 3rmt A     8 V E  -85.733  121.582 -174.627   18.910  -22.740   22.000
 3rmt A     9 I E -116.907  117.005 -177.931   17.020  -23.720   18.860
 3rmt A    10 P L  -83.984  164.982  171.421   17.750  -22.010   15.540
 3rmt A    11 H L  -60.007  138.920  178.280   15.480  -21.670   12.510
 3rmt A    12 A L  -87.464  127.115  174.005   15.430  -24.790   10.350

 2o26 U   255 T E -125.513  127.841  177.942   46.890   15.550   21.970
 2o26 U   256 I E -121.843  116.401 -179.598   50.410   14.180   21.560
 2o26 U   257 S L  -83.269  138.639  178.301   52.060   14.210   18.130
 2o26 U   258 S L   52.874   70.127  179.314   54.510   11.450   17.220
 2o26 U   259 A L  -60.042  151.607 -177.757   54.220    9.320   20.360

 2yvw A   394 V E -109.611  119.024 -176.315   82.180   63.060   -9.140
 2yvw A   395 V E -103.803  108.776 -172.192   84.140   60.040   -7.930
 2yvw A   396 R E  -89.256  155.165  176.146   87.460   59.670   -9.720
 2yvw A   397 D L   55.870   57.629  178.898   89.610   56.560  -10.110
 2yvw A   398 V L  -79.730    0.718  168.940   86.850   54.040   -9.370

 1vca A    57 T E  -97.996  122.352  177.139   18.970   31.010   78.090
 1vca A    58 M E -108.168  113.012 -172.087   16.340   31.040   75.350
 1vca A    59 N L -157.589  112.015    0.037   17.160   28.620   72.530
 1vca A    60 P L  -76.331  163.484  163.976   15.760   28.720   70.150
 1vca A    61 V L  -67.343  132.029 -178.159   14.190   32.150   70.480

 1z7d A   217 I E -108.474  124.468 -172.448   18.790  -54.620  -38.430
 1z7d A   218 V E -146.848  143.738  171.074   16.910  -51.810  -36.690
 1z7d A   219 E L  -90.707  129.463  175.778   13.410  -50.830  -35.610
 1z7d A   220 P L  -51.695  -38.627  167.506   12.210  -47.410  -36.760
 1z7d A   221 I L -135.495  129.465 -175.413   10.810  -47.190  -33.250

 2gvh A   206 S E -169.053  167.592  174.235   72.390   21.000   -0.200
 2gvh A   207 S E -139.993  146.727 -177.914   70.650   18.010   -1.770
 2gvh A   208 E L  -85.007  175.253  178.646   71.670   15.540   -4.470
 2gvh A   209 R L  -56.225  133.803  176.496   69.770   14.500   -7.600
 2gvh A   210 I L -121.676  121.635  176.692   66.410   12.900   -6.830

 1nci A    54 I E -132.559  149.727  179.580   36.390   44.020  -36.900
 1nci A    55 I E -125.562  134.067  173.182   34.620   46.450  -34.570
 1nci A    56 N L  -66.088  125.407 -171.206   35.290   50.130  -33.930
 1nci A    57 P L  -71.979  -15.447 -178.645   36.230   50.440  -30.270
 1nci A    58 I L -103.917  -53.271 -174.525   34.500   53.820  -30.020

 3kld A   350 N E -118.900  114.342  173.777   39.830   31.210   24.820
 3kld A   351 I E -103.180  116.340 -175.037   39.140   29.930   28.330
 3kld A   352 T L  -70.841  -56.217  179.114   41.920   27.680   29.600
 3kld A   353 I L -126.679  110.524 -175.515   40.280   26.360   32.770
 3kld A   354 V L  -73.420  131.916  169.233   36.530   26.830   33.170

 2fhf A   475 E E -101.962  123.101 -178.342   28.380   24.880   78.710
 2fhf A   476 L E -100.705  128.767  166.860   25.080   26.650   79.420
 2fhf A   477 L L  -57.430  167.872 -170.789   24.090   28.040   82.800
 2fhf A   478 P L  -40.151  109.787  175.423   20.680   26.990   84.110
 2fhf A   479 V L -111.480    3.183  166.173   18.470   26.830   81.020

 1g8k A   275 F E -102.545  137.356  172.051   99.470    9.810   -9.310
 1g8k A   276 V E -116.524   93.894 -168.247   99.130   13.560   -8.800
 1g8k A   277 D L -162.597  118.866  178.499   97.500   13.950   -5.400
 1g8k A   278 P L  -52.914  -30.712 -178.859   98.470   15.670   -2.150
 1g8k A   279 R L  -99.315  138.690  167.091   96.830   12.730   -0.390

 1swv A   245 T E -132.706  128.127 -177.068   31.600    9.750    1.790
 1swv A   246 I E -124.965  146.181  179.916   32.850    7.340   -0.870
 1swv A   247 E L  -77.147  -30.635 -179.623   31.510    6.360   -4.290
 1swv A   248 T L -147.757  163.598 -173.823   32.770    2.790   -3.960
 1swv A   249 M H  -65.001  -20.416 -175.312   34.250    0.440   -1.360

 2obe A   886 E E -109.810  127.349 -175.371 -101.670   41.380   64.090
 2obe A   887 V E -134.713  163.230  171.668 -100.300   44.210   61.960
 2obe A   888 D L  -67.646  143.355  177.247  -99.130   47.820   62.190
 2obe A   889 P L  -67.352  140.049  178.418 -101.850   50.450   61.750
 2obe A   890 M L -133.451  145.334 -170.038 -101.970   52.130   58.350

 1dw0 A    62 E E  -61.119  132.710  172.394   25.370   26.290  106.370
 1dw0 A    63 I E -110.955  125.060  178.525   26.210   23.500  103.930
 1dw0 A    64 A L  -52.938  142.120  179.768   29.860   22.830  103.110
 1dw0 A    65 P L  -51.032  134.850  177.110   30.790   23.540   99.500
 1dw0 A    66 L L  -75.246  -24.635  178.508   30.060   20.600   97.200

 3dmp A   134 L E  -85.018  148.424 -177.931   12.960   -2.790   18.420
 3dmp A   135 C E -122.366  127.372  171.157   11.310    0.110   16.590
 3dmp A   136 D L -155.419  120.894 -172.559   10.880    3.690   17.760
 3dmp A   137 P L  -55.095  -38.143 -166.377   10.770    6.750   15.510
 3dmp A   138 M E -121.067  134.133  168.838   12.260    9.080   18.100

 2yvw A    49 T E -127.967  123.308 -179.211   85.180   24.140   -7.090
 2yvw A    50 I E -120.850  114.939 -173.883   84.570   27.490   -5.400
 2yvw A    51 T E -104.132  165.307 -179.993   81.110   29.040   -5.690
 2yvw A    52 N L   64.997   34.987  177.744   79.700   32.450   -4.780
 2yvw A    53 V L  -92.373  124.863 -176.801   82.910   34.160   -5.900

 2pvp A   107 E E  -67.100  129.972 -175.696   -0.410   -2.040   43.660
 2pvp A   108 L L -102.783  125.951  167.616    0.220   -4.000   40.470
 2pvp A   109 P L  -67.051  174.594 -175.157    2.560   -2.910   37.690
 2pvp A   110 L L  -43.608  120.077 -174.918    1.650   -3.610   34.070
 2pvp A   111 V E  -90.877  130.700  175.130   -0.010   -7.030   34.120

 1mrz A   124 E E  -86.357  127.950 -178.732   -5.960   -0.810    5.900
 1mrz A   125 I E -101.840  124.994  179.193   -2.990   -3.170    5.660
 1mrz A   126 E L  -72.713  145.910 -179.054   -2.920   -6.300    7.820
 1mrz A   127 D L  -65.003  142.190  174.819    0.260   -7.060    9.770
 1mrz A   128 V L  -77.118  140.993  179.713    2.680   -9.590    8.300

 1f89 A   240 V E -121.231  123.721 -174.429   -3.640   33.340   33.010
 1f89 A   241 V E -117.158  135.008 -177.968   -1.400   32.990   29.970
 1f89 A   242 D L  -85.508  172.664 -170.860    0.430   29.870   28.800
 1f89 A   243 P L  -59.889  -27.164 -176.502    4.000   29.630   27.540
 1f89 A   244 R L  -81.665  -12.807  178.487    2.830   30.000   23.940

 1t3i A   184 C E  -72.620  143.070  176.840    2.680   35.460    1.640
 1t3i A   185 V E  -98.056  115.020 -175.657    3.650   31.990    2.840
 1t3i A   186 N L  -81.166  147.621 -179.117    7.200   31.090    1.840
 1t3i A   187 P L  -75.082   70.591 -177.323    8.190   27.560    0.840
 1t3i A   188 A H  -51.037  -48.467 -176.039   10.240   26.960    3.980

 1eu1 A   219 C E -110.677  123.161  176.879   27.820   26.840   37.800
 1eu1 A   220 I E -104.877  100.614 -172.149   27.360   25.100   34.450
 1eu1 A   221 N L -169.349  158.375 -173.168   28.520   27.520   31.760
 1eu1 A   222 P L  -77.768  -15.037 -176.507   31.260   28.200   29.210
 1eu1 A   223 V E -125.521  135.069  170.347   32.480   31.270   31.100

 2gtq A    77 T E -115.371  130.746  173.352   29.940   61.570   20.860
 2gtq A    78 I E -118.301  109.869 -172.956   31.520   64.320   22.950
 2gtq A    79 A L  -74.934  -46.483 -176.158   33.520   66.780   20.870
 2gtq A    80 G L  -89.455   91.426  175.240   34.750   69.100   23.620
 2gtq A    81 V L -121.632  150.791 -176.415   36.920   67.000   25.930

 1z9h A    44 E E  -64.032  124.929 -176.122  -20.430   63.210   21.490
 1z9h A    45 V L  -91.866  138.718  176.399  -17.320   61.030   21.170
 1z9h A    46 N L  -80.005  113.779 -175.621  -14.480   61.820   18.770
 1z9h A    47 P L  -58.545  -27.056 -174.991  -14.070   58.810   16.490
 1z9h A    48 V L  -82.326  -54.949 -174.078  -10.430   59.740   15.970

 3lvm A   178 V E  -65.695  139.612 -176.047    7.140   -2.390   -8.160
 3lvm A   179 V E -102.855  124.349  173.775    7.300    1.390   -7.730
 3lvm A   180 Q L  -91.523  152.817 -179.852    7.700    3.010   -4.320
 3lvm A   181 D L  -83.888   79.177 -174.008    6.550    6.560   -3.580
 3lvm A   182 I H  -70.333  -19.999  175.331   10.000    8.090   -3.150

 2gtq A   515 L E -104.752  105.251  173.956   61.770    9.150    1.010
 2gtq A   516 L E  -92.800  100.033 -164.157   61.420    6.560    3.770
 2gtq A   517 E E  -93.638  160.957  176.968   64.600    4.580    3.260
 2gtq A   518 G L   72.705   39.919  173.233   65.750    1.140    4.410
 2gtq A   519 V L  -96.431  112.514 -168.008   62.400   -0.600    3.960

 1bd3 A   161 L E  -84.629  121.079 -170.233   -6.120   93.340   50.450
 1bd3 A   162 L E -108.832  115.072  168.594   -2.780   92.020   51.660
 1bd3 A   163 D L -155.395  115.821 -172.889    0.560   93.030   50.180
 1bd3 A   164 P L  -54.723  -37.959 -167.217    3.590   93.920   52.310
 1bd3 A   165 M E -119.827  141.237  172.080    5.160   96.090   49.620

 1efd N   238 R E  -83.208  136.003 -175.218   15.320   11.730   47.290
 1efd N   239 V E -132.476  161.783 -177.615   15.880   14.750   45.060
 1efd N   240 P L  -61.896  156.150  178.099   14.940   15.940   41.570
 1efd N   241 A L  -56.933  133.787  167.729   16.940   14.800   38.540
 1efd N   242 V L -136.519  125.489 -177.165   20.180   16.680   37.920

 1oi2 A   278 T E -124.194  131.934  176.125   51.710   19.300   78.190
 1oi2 A   279 K E -110.304  133.238  170.789   55.260   20.070   79.320
 1oi2 A   280 Q L  -95.024  145.343  179.380   56.600   19.520   82.830
 1oi2 A   281 P L  -69.712  154.993  174.218   59.350   21.750   84.220
 1oi2 A   282 L L  -65.035  126.469 -173.427   62.870   20.430   84.830

 2zic A    49 W E  -83.351  100.010 -174.127    3.090    9.730   15.150
 2zic A    50 L E  -95.792  114.346  174.215    5.910   12.270   15.120
 2zic A    51 S L  -52.677  165.589 -175.318    9.090   11.310   13.270
 2zic A    52 P L  -54.340  127.104  171.318   12.410   11.950   15.000
 2zic A    53 V L -118.451   16.004 -175.954   12.910   15.580   16.000

 1zja A    50 W E -106.302  120.153  176.011   -7.110    0.220    6.700
 1zja A    51 I E -100.986  144.916  172.973   -6.390    3.850    7.540
 1zja A    52 N L  -63.975  177.219  178.045   -3.090    5.640    6.980
 1zja A    53 P L  -51.855  125.996 -177.608   -1.100    7.130    9.860
 1zja A    54 H L -123.907   25.567  178.460   -3.500    9.140   12.020

 1ohv A   263 I E -106.107  135.572 -178.979   -2.310   -4.270   27.350
 1ohv A   264 V E -156.204  148.714  168.707   -2.980   -2.100   24.300
 1ohv A   265 E L  -92.809  139.165  173.588   -1.570    0.780   22.280
 1ohv A   266 P L  -60.313  -32.262  164.231   -3.740    3.830   21.630
 1ohv A   267 I L -138.629  122.834 -177.784   -2.340    3.480   18.130

 1uct A   160 S E  -82.247  127.454 -175.194    7.580    9.940    9.020
 1uct A   161 L L -109.592   -7.138 -176.104   10.030    7.800    7.050
 1uct A   162 G L  -94.861  173.352   -1.751    9.680    4.580    9.020
 1uct A   163 P L  -67.250  131.357 -163.979    9.550    1.850    9.480
 1uct A   164 V L  -80.182  157.233  168.484   12.890    2.520    7.830

 3nnk A   153 M E  -90.596  140.026  179.595   13.900   29.200  174.370
 3nnk A   154 L E -115.314  106.844 -174.597   10.200   30.040  174.200
 3nnk A   155 Q L  -78.276  119.930  170.056    9.050   31.190  170.760
 3nnk A   156 P L  -56.005  130.185 -176.511    6.300   33.810  170.710
 3nnk A   157 L L -115.912  -17.044 -168.152    3.440   32.460  168.600

 1uj2 A   127 T E  -83.336  122.876  179.903   15.350   12.840   34.940
 1uj2 A   128 V E -106.252  111.691  178.458   16.270    9.360   36.170
 1uj2 A   129 Y L  -83.470  163.281 -179.079   19.400    7.860   34.630
 1uj2 A   130 P L  -50.347  125.187 -177.227   20.230    4.140   34.560
 1uj2 A   131 A L -122.318  170.376 -179.398   20.710    2.990   38.150

 3esu F    77 T E -117.663  138.615  166.285   23.630   41.150   17.650
 3esu F    78 I E -111.447  113.859 -174.235   27.010   42.270   16.360
 3esu F    79 S L  -58.290  -44.735  179.062   27.560   45.950   17.120
 3esu F    80 N L -136.570  102.494 -178.330   30.220   46.330   14.420
 3esu F    81 L L  -54.480  126.147  173.602   30.520   43.630   11.770

 2v1o A    52 R E -140.738  145.039  168.145  -16.150   19.700  -33.380
 2v1o A    53 V E -122.087  123.564 -175.153  -12.470   18.930  -33.850
 2v1o A    54 E L  -79.959  158.630  177.701  -10.560   17.600  -30.840
 2v1o A    55 R L  -46.793  132.132 -178.509   -7.010   18.570  -29.870
 2v1o A    56 T L -144.866  140.068 -177.629   -4.550   17.070  -32.350

 1cs6 A   349 R E -111.172  127.545  174.134   21.370   18.500   36.360
 1cs6 A   350 F E -104.998  131.351  176.570   22.870   17.560   39.730
 1cs6 A   351 S L -106.908  111.871 -179.971   24.450   20.220   41.940
 1cs6 A   352 K L   61.029   69.170  178.838   27.060   18.870   44.350
 1cs6 A   353 L L  -49.987  150.147  170.030   26.270   15.150   44.200

 1pmi A   373 V E -114.989  125.003 -179.612   45.790    9.650   66.350
 1pmi A   374 I E -118.172  125.187 -178.221   42.950   12.160   66.660
 1pmi A   375 E L  -65.877  151.974  178.584   42.660   14.550   69.600
 1pmi A   376 G L  -56.438  132.767  179.441   39.450   14.690   71.630
 1pmi A   377 L L -100.495  154.775 -176.984   36.850   16.930   69.990

 2v5m A   356 R E -119.208  125.162  165.414   81.340  -10.290   23.880
 2v5m A   357 I E -104.935  118.580 -170.549   81.600  -11.680   27.400
 2v5m A   358 E L  -69.103  -44.585 -178.292   82.130  -15.430   27.200
 2v5m A   359 S L -135.588   99.985 -170.814   81.140  -16.290   30.770
 2v5m A   360 V L  -70.726  127.800  176.837   79.170  -13.640   32.640

 2guy A    61 W E  -97.277  122.370  179.439   18.670    0.050   20.650
 2guy A    62 I E -115.692  157.046 -179.908   19.340   -1.850   23.880
 2guy A    63 T L  -70.063  166.201 -177.914   22.400   -2.030   26.120
 2guy A    64 P L  -55.000  145.054 -171.949   24.830   -4.960   26.060
 2guy A    65 V L -105.806   -5.549 -172.661   23.300   -8.240   27.180

 3mjd A   141 L E  -83.324  114.088 -175.690   56.530   67.630   23.360
 3mjd A   142 I E -113.806  129.884 -178.891   57.230   70.240   20.690
 3mjd A   143 D L -154.798  174.936  179.929   54.670   71.470   18.170
 3mjd A   144 D L  -74.205  -68.104 -177.811   53.340   74.530   16.340
 3mjd A   145 V L -134.953  164.995  176.963   49.960   75.160   17.970

 2dr1 A   161 V E -112.938  131.474  176.990  120.620   57.780    0.710
 2dr1 A   162 L E -102.717  118.195 -178.202  120.460   57.010    4.430
 2dr1 A   163 N L  -79.834  147.346  176.863  117.040   57.520    6.020
 2dr1 A   164 P L  -74.967   70.322 -170.402  116.640   58.890    9.540
 2dr1 A   165 L H  -54.983  -44.670 -178.313  115.270   55.560   10.740

 1h0h A   218 H E -125.002  119.455  178.415   -4.620   -1.460   46.550
 1h0h A   219 V E -112.206  110.234 -167.710   -6.290    1.240   48.640
 1h0h A   220 D L -165.642  137.952  178.433   -4.260    4.440   48.650
 1h0h A   221 P L  -63.087  -18.485  178.333   -4.590    8.170   48.020
 1h0h A   222 R L -110.899  143.680  166.590   -1.680    7.730   45.620

 2a38 A    66 T E -114.213  128.917  170.091    7.540    0.020    5.690
 2a38 A    67 I E -105.803  106.224 -173.736    7.670    0.950    9.360
 2a38 A    68 P L  -56.575  -56.840 -179.116   11.300    0.800   10.450
 2a38 A    69 A L -117.855   93.657 -174.061   10.680    0.860   14.200
 2a38 A    70 V L  -71.904  130.790  171.758    7.160   -0.340   14.970

 3ivz A   212 I E -115.539  124.611 -176.353   12.410   27.670   19.430
 3ivz A   213 A E -108.755  148.990 -175.298   14.610   30.680   18.680
 3ivz A   214 S L -109.906  165.830  179.247   13.590   34.330   18.380
 3ivz A   215 P L  -59.690  -18.681  179.307   14.710   37.240   16.210
 3ivz A   216 K L  -94.820   14.865  179.984   16.490   38.470   19.340

 3r38 A   206 V E -125.152  113.417 -178.940   -7.530   48.430   40.610
 3r38 A   207 I E -106.717  120.457 -177.938   -4.240   48.940   38.770
 3r38 A   208 E E -102.536  149.911 -178.546   -3.940   51.950   36.470
 3r38 A   209 N L   63.539   45.014 -179.201   -1.390   52.480   33.700
 3r38 A   210 V L  -83.786  161.355  170.888   -0.720   48.750   33.410

 1y55 X    19 T E -129.492  119.593 -173.391   12.390   53.450    8.290
 1y55 X    20 I E -112.946  133.525 -174.792   11.640   49.780    8.920
 1y55 X    21 R L  -85.006 -168.953 -174.975    9.770   47.500    6.540
 1y55 X    22 A L  -60.539  143.246  177.263    7.360   44.630    7.180
 1y55 X    23 V L  -97.653  128.006 -175.034    8.250   42.160    9.930

 2ze0 A    49 W E  -99.243  124.013  176.068   13.250   -7.670   23.490
 2ze0 A    50 I E -110.713  131.128  178.556   13.120   -7.830   19.690
 2ze0 A    51 C L  -58.881  171.023 -179.162   11.420   -5.130   17.620
 2ze0 A    52 P L  -47.798  118.729  175.035    8.570   -5.970   15.240
 2ze0 A    53 I L -117.674   11.987 -177.788    9.660   -8.910   13.100

 2jju A    77 S E -130.393  127.292  179.610    0.900   30.390   50.010
 2jju A    78 I E -105.089  122.979 -172.807    0.360   27.790   52.740
 2jju A    79 S L  -84.082  151.660  169.662    0.590   29.040   56.320
 2jju A    80 N L   57.404   61.312 -177.113    2.130   27.280   59.300
 2jju A    81 I L  -68.635  129.842  172.959    4.030   24.540   57.460

 3nz2 A    64 C E -134.830  125.995  172.146    3.960   13.060   43.420
 3nz2 A    65 V E -118.468  110.085 -172.697    5.140   11.180   46.500
 3nz2 A    66 Q L  -82.469  125.331  175.089    4.260   12.980   49.730
 3nz2 A    67 P L  -68.492  156.163    1.862    6.700   12.710   52.630
 3nz2 A    68 P L  -80.295  153.846  175.604    7.350   11.150   54.830

 1rj5 A   175 S E -121.482  138.700 -179.579   22.110  -19.250    0.040
 1rj5 A   176 V E -125.660  146.346  175.911   24.820  -17.340   -1.810
 1rj5 A   177 P L  -57.197  132.185  178.231   28.590  -17.810   -2.090
 1rj5 A   178 P L  -53.195  128.727  179.280   30.450  -15.590    0.360
 1rj5 A   179 F L -134.260  167.346 -177.230   31.600  -12.400   -1.370

 2rik A   251 H E -105.743  112.442 -171.450   34.530   65.190  -48.890
 2rik A   252 I E  -95.774  121.167 -171.533   33.250   67.110  -51.900
 2rik A   253 L L -100.217  146.216  175.382   35.520   67.120  -54.950
 2rik A   254 N L   51.811   59.251 -171.678   35.760   69.660  -57.770
 2rik A   255 V L  -61.446  132.307  169.447   33.230   71.990  -56.180

 2dyu A   235 I E -117.683  118.145 -177.667  -13.170   -4.980  -26.230
 2dyu A   236 C E -112.903  141.414  175.534  -15.090   -3.040  -28.870
 2dyu A   237 N L  -77.501  171.782 -173.753  -17.300    0.030  -28.460
 2dyu A   238 F L  -74.078   -4.045  174.759  -20.830    0.260  -29.830
 2dyu A   239 D L  -94.584    0.104  173.457  -19.450    2.150  -32.810

 1o5o A   141 L E  -92.757  124.139 -167.749   23.940   -1.820   40.780
 1o5o A   142 L E -113.294  122.154  175.057   24.880   -0.580   37.330
 1o5o A   143 D L -154.920  115.599 -172.475   25.820    2.980   36.390
 1o5o A   144 P L  -55.207  -40.094 -166.652   28.360    3.900   33.720
 1o5o A   145 M E -120.333  107.489  175.302   29.250    7.250   35.240

 3dlq R   121 I E -114.217  110.743 -179.859   14.810   33.070   47.220
 3dlq R   122 V E  -87.100  121.154 -176.418   13.350   33.160   43.710
 3dlq R   123 H L  -90.646  138.843  176.666   15.490   35.160   41.280
 3dlq R   124 P L  -54.837  142.198 -179.134   14.010   37.240   38.470
 3dlq R   125 T L  -99.045  110.013  179.013   14.300   35.600   35.050

 3d9a L    74 S E -100.930  133.082  176.624   -2.800   25.150   37.440
 3d9a L    75 I E -123.381  108.247 -177.933   -4.850   23.830   40.350
 3d9a L    76 N L  -80.283  140.107  175.544   -8.430   25.080   40.590
 3d9a L    77 S L   45.152   63.016 -175.455  -10.180   25.290   43.960
 3d9a L    78 V L  -52.485  134.118  175.071   -7.300   23.680   45.860

 2uyw A    21 I E -115.610  120.046 -176.825   14.990   20.180   64.620
 2uyw A    22 I E -117.313  132.643 -175.952   13.250   17.000   63.460
 2uyw A    23 E L  -90.088 -179.311 -177.431   13.090   13.760   65.430
 2uyw A    24 S L  -50.028  130.809  179.663   13.000   10.130   64.300
 2uyw A    25 V L  -83.348  128.949 -178.146   10.530    9.660   61.450

 3cai A   180 G E  -62.459  136.625  178.586   16.400   15.120   -0.350
 3cai A   181 V E  -95.783  127.538 -172.115   13.080   16.340   -1.750
 3cai A   182 T L  -91.503  129.006  175.992   10.090   15.820    0.530
 3cai A   183 D L  -81.472  109.757 -173.529    6.790   14.500   -0.810
 3cai A   184 L L -107.407    8.446 -173.744    4.120   16.710    0.740

 3lpp A   882 L E -106.444  117.624  176.197   56.160    9.090   52.410
 3lpp A   883 I E -109.410  117.163 -167.483   57.320   12.310   54.060
 3lpp A   884 A L -120.581  167.409  175.024   55.020   13.410   56.870
 3lpp A   885 D L   62.445   35.045  173.007   54.680   16.080   59.550
 3lpp A   886 L L  -84.872  158.805  172.946   56.010   18.820   57.280

 2okt A   320 E E  -87.522  125.305  178.540   10.770   13.240    2.610
 2okt A   321 F E -117.202  137.701  175.956    8.770   10.380    4.100
 2okt A   322 R L -122.724  160.340  176.831    5.230    9.320    3.210
 2okt A   323 P L  -44.266  121.306 -169.818    2.780    6.800    4.640
 2okt A   324 P L  -76.464  119.010  177.147    4.450    3.470    3.930

 2e8y A   269 E E  -86.565  121.331 -176.280   75.550   50.550   99.070
 2e8y A   270 L E -103.838  139.001  168.138   78.310   49.700   96.600
 2e8y A   271 L L  -50.057  160.848 -179.907   82.060   49.680   97.150
 2e8y A   272 P L  -44.131  112.344 -174.963   84.010   52.360   95.280
 2e8y A   273 V L  -91.231  -15.139 -178.317   82.770   51.900   91.720

 3roi A     7 Q E -121.298  128.278 -177.356   10.130    8.350  -48.860
 3roi A     8 T E -120.008  159.382  166.374   10.970    5.820  -46.150
 3roi A     9 I L -133.676  159.700 -177.423   13.610    3.190  -45.470
 3roi A    10 P L  -54.404  137.881 -177.844   13.680    0.180  -43.150
 3roi A    11 S L  -91.075  148.931  176.748   14.280    1.110  -39.520

 3kdm A    76 T E -102.273  127.953  178.124   60.010  -30.900  -22.760
 3kdm A    77 I E -116.229  107.533  178.406   56.280  -31.630  -22.870
 3kdm A    78 S L  -93.449  162.067 -179.725   55.250  -34.780  -24.730
 3kdm A    79 G L   51.907   46.825 -173.797   51.720  -35.890  -25.580
 3kdm A    80 L L  -50.022  122.416  176.757   50.610  -32.270  -25.360

 3laf A   278 L E  -92.467  118.350  176.893   57.210  -15.310   19.350
 3laf A   279 I E -108.637  108.372 -174.012   54.620  -17.250   17.340
 3laf A   280 S L  -80.014  150.617  173.087   55.660  -17.590   13.700
 3laf A   281 N L   40.369   66.365 -176.684   53.280  -17.890   10.760
 3laf A   282 V L  -64.997  145.899  173.939   50.120  -17.740   12.870

 1r75 A   106 D E  -91.965  135.740 -179.570   10.700   23.640    7.050
 1r75 A   107 V E -119.773  115.502 -177.223    8.250   20.810    7.720
 1r75 A   108 R L  -78.702  164.132  179.319    9.140   18.180   10.310
 1r75 A   109 P L  -50.365  126.494  174.866    8.060   14.530   10.230
 1r75 A   110 L L   61.858   22.314 -179.288    4.290   14.250   10.650

 2yvw A   359 Y E -122.656  125.489 -174.481   86.840   64.000   14.880
 2yvw A   360 V E -111.344  110.349  173.908   83.660   64.560   12.880
 2yvw A   361 E E  -93.388  102.831 -167.656   81.580   67.680   13.470
 2yvw A   362 G L  -63.089  143.890 -178.148   78.330   66.870   11.690
 2yvw A   363 V L -115.073  166.135 -177.996   76.910   69.430    9.260

 1itb B   280 N E  -94.022  115.973  174.211   69.760   -5.160   24.460
 1itb B   281 I E -103.318   99.885 -170.264   72.960   -6.320   22.770
 1itb B   282 S L  -71.828  -30.263  176.121   73.560   -9.830   24.080
 1itb B   283 E L -148.015  109.767 -179.281   76.840  -10.230   22.200
 1itb B   284 I L  -65.713  125.014 -178.848   78.740   -7.320   20.660

 2uxy A   235 I E -124.993  123.677 -167.398   35.350   26.310   28.750
 2uxy A   236 I E -122.598  133.852  179.614   34.610   27.090   32.380
 2uxy A   237 G L  -74.892  164.717 -176.111   32.440   25.300   34.950
 2uxy A   238 F L  -71.573  -10.683  178.538   29.820   27.090   37.050
 2uxy A   239 D L  -87.487    3.249  174.485   32.090   26.640   40.060

 1f2q A   137 S E -132.793  117.955  173.111   35.570   12.780    1.930
 1f2q A   138 I E  -97.490  103.479 -165.724   34.810   16.490    1.580
 1f2q A   139 T L  -64.162  -45.471 -175.945   37.220   18.080    4.030
 1f2q A   140 N L -118.170   87.443  179.010   35.750   21.590    4.130
 1f2q A   141 A L  -59.923  134.596  175.809   31.970   21.540    3.740

 3lcy A   162 V E -116.175  123.325 -179.435  -48.180   33.330  -46.740
 3lcy A   163 M E -120.811  123.296 -172.514  -51.720   32.850  -48.040
 3lcy A   164 K L  -97.654  146.815  175.570  -52.470   33.070  -51.760
 3lcy A   165 N L   54.676   57.066 -175.409  -55.690   34.150  -53.460
 3lcy A   166 V L  -67.858  137.366  174.648  -57.370   35.260  -50.230

 1qho A    70 W E -100.015   98.929 -172.846   28.090   58.980   32.640
 1qho A    71 L E  -86.019  137.418  164.770   29.240   58.480   29.050
 1qho A    72 S L  -53.909  164.441 -175.652   31.170   60.990   26.970
 1qho A    73 P L  -52.392  128.747 -174.253   29.400   62.180   23.820
 1qho A    74 V L  -99.851   -5.223 -165.848   28.350   59.150   21.770

 1eg5 A   154 T E  -58.086  125.440 -177.722    4.610   50.390   59.230
 1eg5 A   155 I E  -87.503  134.566 -174.861    7.090   48.430   61.340
 1eg5 A   156 Q L -100.294  146.352  178.931    6.400   44.730   61.900
 1eg5 A   157 P L  -75.958   72.718 -174.588    6.980   42.740   65.080
 1eg5 A   158 V H  -57.206  -44.067 -178.232    9.630   40.530   63.490

 1uyj A   163 N E -101.196  102.560 -177.469  130.240   22.070  142.740
 1uyj A   164 V E -100.560  113.680 -176.259  131.040   19.790  145.680
 1uyj A   165 P L  -77.643  170.160  174.823  132.280   21.630  148.760
 1uyj A   166 S L  -54.994  136.230  177.870  134.570   20.310  151.490
 1uyj A   167 Q L -111.137  145.187  179.736  132.940   17.560  153.540

 1ud2 A    41 W E  -84.232  106.635 -179.560   14.130   80.860   94.330
 1ud2 A    42 I E  -92.822  148.257 -176.943   15.360   83.410   91.790
 1ud2 A    43 P L  -70.836  166.736  175.165   14.720   87.140   92.110
 1ud2 A    44 P L  -50.907  112.294 -167.203   12.420   89.170   89.870
 1ud2 A    45 A L  -87.309   -2.663 -171.712   14.200   88.690   86.550

 2pet A    80 V E -103.945  120.525 -179.567  -18.600   31.010   35.180
 2pet A    81 L E -116.599   97.573  179.174  -15.320   32.920   35.270
 2pet A    82 A L  -85.843  144.418 -179.114  -14.710   34.700   38.580
 2pet A    83 E L   50.444   63.802 -178.203  -11.890   37.220   38.920
 2pet A    84 A L  -58.279  137.070  177.314  -11.030   37.250   35.220

 1ugn A   160 S E -113.999  126.004 -178.328   -6.890   18.410   -3.480
 1ugn A   161 V E -126.622  151.206  179.839   -3.160   18.740   -4.150
 1ugn A   162 G L  128.964 -179.126    0.005   -1.070   19.180   -7.290
 1ugn A   163 P L  -71.871  144.728 -176.634   -0.020   19.250   -9.850
 1ugn A   164 V L  -86.209  159.122  178.001    2.800   17.200   -8.340

 2z9w A   149 T E -114.426  158.463 -177.281   53.440   13.650   21.530
 2z9w A   150 I E -115.146  135.388  172.644   49.980   12.210   22.170
 2z9w A   151 N L  -98.158  144.059 -179.948   48.430   11.130   25.470
 2z9w A   152 P L  -74.996   74.079 -171.432   45.870    8.320   25.620
 2z9w A   153 I H  -67.687  -30.010  179.258   43.080   10.640   26.730

 1vjo A   174 A E -101.418  141.475  176.008   13.040   49.290   30.690
 1vjo A   175 R E -104.401  117.825  178.545   12.670   49.220   26.910
 1vjo A   176 Q L  -85.052  118.196  173.958   12.620   52.610   25.180
 1vjo A   177 P L  -65.971  135.857 -174.684   10.400   52.730   22.100
 1vjo A   178 L L -120.109    3.929  177.580   12.210   54.300   19.150

 2xd3 A   106 Q L  -94.952  -16.119  179.826   13.480  -21.320   32.680
 2xd3 A   107 L E -114.183  145.047  170.964   15.210  -17.970   33.150
 2xd3 A   108 S L  -74.981  152.059  171.392   15.400  -14.930   30.880
 2xd3 A   109 E L  -61.625  139.490 -176.846   18.770  -13.540   29.820
 2xd3 A   110 V L -119.620  132.783  178.059   19.970  -10.800   32.160

 1j2q H   113 S E -101.845  121.320 -171.090  137.900   19.780  104.520
 1j2q H   114 I E -120.354  128.292 -179.208  134.490   19.820  106.190
 1j2q H   115 D L  -94.477  176.086 -170.048  131.510   17.590  105.410
 1j2q H   116 P L  -58.632  -29.375 -173.033  127.800   18.250  105.890
 1j2q H   117 I L -100.177   14.698  169.132  127.840   16.770  109.390

 4ubp C   538 D E -103.684  118.018 -179.325   50.280   82.650   77.130
 4ubp C   539 I E -115.352  113.319 -174.009   48.650   79.930   79.240
 4ubp C   540 N L  -67.257  130.127 -173.106   50.940   78.050   81.610
 4ubp C   541 P L  -75.039  -17.472 -176.425   50.600   74.290   81.260
 4ubp C   542 E L  -98.568  -42.318 -175.030   51.470   73.710   84.910

 2qen A   199 L E  -93.533  123.244  173.474    8.210    7.760   23.810
 2qen A   200 V L -107.325  109.746 -174.460   11.090    6.470   25.920
 2qen A   201 K L -107.234  154.702  175.243    9.900    5.680   29.440
 2qen A   202 P L  -53.546  152.997  176.962   11.720    4.530   32.570
 2qen A   203 F L  -61.304  144.912  169.914   12.020    0.780   33.110

 1n26 A    63 L E  -87.226  129.883  171.596   40.540   48.620   40.650
 1n26 A    64 L E -104.819  116.619 -175.597   40.260   47.750   44.340
 1n26 A    65 R L  -89.899  137.802  175.062   39.690   44.030   44.880
 1n26 A    66 S L   43.326   57.902 -175.952   37.730   42.660   47.840
 1n26 A    67 V L  -59.993  145.972 -178.957   37.750   46.030   49.610

 2qvg A   116 L E -119.246  140.304  179.792   16.470   15.770    1.190
 2qvg A   117 I E -104.575  126.288 -179.871   14.970   13.460   -1.440
 2qvg A   118 K L  -62.735  147.442   -0.792   16.840   10.320   -2.470
 2qvg A   119 P L  -81.369  158.817  173.664   19.060    9.810   -4.040
 2qvg A   120 L L  -79.517   91.960 -174.289   21.450   12.280   -2.430

 3qel B   174 L E -120.860  111.970 -173.180   95.960   20.550  -34.740
 3qel B   175 L E  -97.227  134.079  176.781   97.620   17.270  -33.790
 3qel B   176 D L  -94.180  100.767 -175.902   97.040   13.990  -35.630
 3qel B   177 M L  -90.754    6.157  178.945   96.970   11.290  -32.950
 3qel B   178 S L  -85.414  -15.908  178.696   95.910    8.650  -35.470

 2iqi A    33 L E -105.508  118.151  179.453   55.660   36.350   14.790
 2iqi A    34 V E  -92.774  109.069 -175.971   54.340   36.960   18.300
 2iqi A    35 A L  -76.624  160.320  174.110   55.790   40.220   19.640
 2iqi A    36 K L  -65.009  121.793  177.929   56.460   41.010   23.300
 2iqi A    37 P L  -56.976  143.062  177.299   53.270   42.380   24.850

 1v9s A   128 L E  -94.862  124.315 -168.679  -92.800  -41.180  110.650
 1v9s A   129 L E -109.434  114.534  177.116  -89.160  -40.230  110.200
 1v9s A   130 D L -141.283  102.983 -170.604  -86.590  -40.820  112.940
 1v9s A   131 P L  -53.750  -40.760 -171.736  -82.990  -41.300  111.840
 1v9s A   132 M E -122.099  105.019  174.620  -81.890  -42.860  115.130

 3kgd A   190 E E -103.644  130.565 -169.997  -21.360  -28.260  -15.550
 3kgd A   191 V E -137.168  142.497  175.029  -18.400  -28.240  -17.920
 3kgd A   192 S L -119.000  148.052  176.356  -17.390  -26.560  -21.180
 3kgd A   193 P L  -57.170  143.996  179.808  -14.820  -27.630  -23.770
 3kgd A   194 V L  -71.617  130.425  177.260  -11.430  -25.950  -23.430

 2bsy A   143 A E -111.562  107.964 -177.476   23.300    2.460   41.590
 2bsy A   144 L E  -96.095  101.066 -177.866   23.150    0.930   38.110
 2bsy A   145 F L  -80.403  157.871 -175.737   25.090   -2.340   38.120
 2bsy A   146 P L  -56.402  129.814  174.997   26.410   -3.990   34.960
 2bsy A   147 H L   60.760   33.636  176.247   23.700   -5.710   32.920

 3gx1 A    90 T E -126.762  130.623  172.901   42.810  -18.680   16.470
 3gx1 A    91 V E -114.354  138.353 -176.106   45.760  -16.430   15.690
 3gx1 A    92 T L -107.780  166.036  178.153   45.350  -12.970   14.170
 3gx1 A    93 M L   55.043   36.875 -173.795   47.570  -10.730   12.050
 3gx1 A    94 V L  -74.141  137.544  172.240   49.250  -13.890   10.760

 2o0b A   258 R E -106.996  140.645  171.044   16.990   28.280   37.770
 2o0b A   259 I E -113.462  119.380 -174.087   16.870   28.890   34.030
 2o0b A   260 T L  -76.811  147.559  169.730   20.210   29.840   32.480
 2o0b A   261 G L   74.606   21.698  179.662   20.680   32.540   29.860
 2o0b A   262 W L  -68.140  124.988 -176.323   17.360   34.220   30.650

 1tvd A    79 V E -116.185  125.415  178.747   15.010  -15.520   39.160
 1tvd A    80 I E -119.925  121.003  174.658   12.400  -14.900   41.850
 1tvd A    81 S L -164.114  127.939   -3.578   11.970  -17.170   44.880
 1tvd A    82 P L  -75.527  156.312  169.445    9.960  -17.140   46.780
 1tvd A    83 V L  -85.045  151.241  176.682    7.450  -15.210   44.690

 1cs6 A   260 H E -109.140  126.268  174.908   -1.850    0.010   -0.770
 1cs6 A   261 I E -122.227  113.446 -174.191    1.150    1.920    0.580
 1cs6 A   262 Q L  -90.746  150.664  176.608    3.820   -0.180    2.300
 1cs6 A   263 N L   40.858   64.001 -175.661    6.330    1.010    4.890
 1cs6 A   264 V L  -63.835  147.614  171.552    4.980    4.570    4.870

 1w25 A   251 L E -116.122  115.009  177.551  101.320   10.810   37.950
 1w25 A   252 S E  -67.663  133.332  172.458  101.540    9.590   34.360
 1w25 A   253 R L  -83.501  147.402   -0.714   99.650    6.380   33.600
 1w25 A   254 P L  -75.914  155.484 -169.085  100.250    3.690   33.840
 1w25 A   255 I L  -72.547  119.510  177.131  101.280    4.370   37.430

 2gu1 A   322 P E  -66.687  136.247  178.371   32.590   -1.280    4.140
 2gu1 A   323 V E -132.897  168.672  178.356   35.680   -2.600    5.910
 2gu1 A   324 D L  -63.749  115.017 -177.102   36.850   -3.370    9.450
 2gu1 A   325 A L  -62.215  -27.883 -175.203   37.360   -0.000   11.130
 2gu1 A   326 M L  -93.641    9.422 -179.796   39.870   -1.570   13.520

 3pka A   236 T E -101.652  149.840  167.148  -40.080  -16.320   -5.690
 3pka A   237 I E -121.687  110.820 -165.126  -36.600  -14.810   -5.630
 3pka A   238 E L -139.989   60.008 -174.303  -36.060  -13.050   -2.320
 3pka A   239 P L  -67.998  134.661  172.626  -32.370  -12.880   -1.430
 3pka A   240 M E -111.478  125.415 -171.263  -31.410  -11.420    1.950

 2id5 A   444 E E -105.132  125.710  167.798   72.050   -6.130   81.680
 2id5 A   445 V E -105.246  103.816 -169.143   75.480   -7.550   82.440
 2id5 A   446 R L  -58.043  -59.991  177.889   75.410  -11.030   80.920
 2id5 A   447 Y L -125.497  105.063 -176.488   78.480  -12.500   82.600
 2id5 A   448 A L  -60.218  124.161  172.138   79.970  -10.430   85.430

 2wad A   409 T E  -90.236  117.365  175.510   29.620  -43.310   -1.160
 2wad A   410 D E  -78.501  108.941 -175.914   31.210  -41.720   -4.220
 2wad A   411 Q L -158.603  159.922  174.137   29.480  -38.360   -4.590
 2wad A   412 P L  -56.156  134.414 -178.390   30.010  -34.610   -4.920
 2wad A   413 I E -100.558  116.768 -174.650   31.180  -33.130   -1.620

 2fna A   205 E E -112.294  125.449  175.824    4.720   51.140   39.630
 2fna A   206 L E -101.661  113.610  179.791    7.330   50.200   42.240
 2fna A   207 K L -100.085  157.215  175.706    8.650   46.660   41.810
 2fna A   208 P L  -54.756  150.318  178.681   10.860   44.630   44.150
 2fna A   209 F L  -62.964  140.035  167.052   14.610   45.120   43.750

 2w1v A   224 V E -119.560  130.154 -176.307    9.760   64.610   10.010
 2w1v A   225 V E -125.007  139.370 -176.968   10.790   67.230    7.450
 2w1v A   226 D L  -90.543  171.783 -176.445   12.110   66.780    3.910
 2w1v A   227 P L  -62.487  -19.575  179.253   14.940   68.590    2.150
 2w1v A   228 W L  -76.923   -5.107 -176.866   12.310   70.840    0.580

 3on5 A   195 I E -100.944  119.049  172.307   -2.590  -22.090 -151.020
 3on5 A   196 Y E  -84.962  110.434 -179.307   -6.340  -22.660 -150.790
 3on5 A   197 S L -114.451  153.548  173.538   -7.020  -26.130 -152.180
 3on5 A   198 P L  -68.909  168.508 -179.332  -10.180  -28.200 -152.520
 3on5 A   199 K L  -64.064  145.484  171.731  -10.770  -31.290 -150.380

 1gjw A   138 Y E  -93.941  128.975  178.802  -22.290   49.980  -14.630
 1gjw A   139 L E -112.240  140.024  163.330  -19.930   52.000  -12.430
 1gjw A   140 L L  -64.378  164.205 -177.987  -19.100   51.700   -8.750
 1gjw A   141 P L  -49.629  119.090  178.615  -19.480   54.850   -6.670
 1gjw A   142 V L -108.120   10.366  176.034  -17.360   57.550   -8.320

 2hp4 A    80 T E -118.229  123.166  171.909   18.330   39.440   -4.590
 2hp4 A    81 L E -113.223  116.896 -171.610   17.620   42.120   -7.180
 2hp4 A    82 S L  -53.976  -56.595 -174.028   20.450   42.570   -9.670
 2hp4 A    83 D L -133.283  114.488  179.399   19.820   46.210  -10.590
 2hp4 A    84 F L  -66.241  126.770  174.049   17.530   48.580   -8.700

 3jxf A   181 A E  -71.338  141.160 -179.837    2.870   11.240   22.320
 3jxf A   182 L L  -89.003  143.795  166.653    4.490   14.260   23.970
 3jxf A   183 D L  -64.996  157.233 -178.101    5.860   14.370   27.500
 3jxf A   184 P L  -52.786  133.771  174.104    4.160   16.790   29.880
 3jxf A   185 F L -147.175  164.984  178.584    4.760   20.450   29.050

 3bmv A    75 W E -131.278  104.928 -165.709   48.660    1.290   18.840
 3bmv A    76 I E -119.428  157.898 -178.622   46.670   -1.000   16.580
 3bmv A    77 P L  -70.043  173.710 -175.747   44.170   -0.710   13.730
 3bmv A    78 Q L  -56.334  122.529 -178.240   40.410   -1.120   14.130
 3bmv A    79 P L  -80.008   -1.813 -170.422   39.720   -4.470   15.770

 3i42 A   103 L E -129.714  140.235  174.088   58.570   23.010    4.040
 3i42 A   104 E E -111.485  129.419  177.701   56.830   26.130    2.740
 3i42 A   105 K L  -65.041  145.483    0.177   53.200   26.040    1.620
 3i42 A   106 P L  -81.958  155.246  179.925   51.950   25.090   -0.660
 3i42 A   107 I L  -86.764  140.032  172.977   53.560   21.640   -0.510

 1j48 A     5 S E -123.268  137.264  172.130    8.670   -4.790   -4.660
 1j48 A     6 V E -131.683  119.864 -174.824    6.500   -7.520   -3.150
 1j48 A     7 S E -150.401  137.175   -1.460    8.050  -10.810   -2.100
 1j48 A     8 P L  -74.994  164.383  178.807    7.300  -13.480   -2.000
 1j48 A     9 A L -127.435    4.795 -179.076    4.580  -13.130   -4.630

 2htm A   177 S L  -89.555  -25.295 -176.305  -16.910    3.960   -7.970
 2htm A   178 L L -103.372  156.611  165.988  -13.270    3.280   -7.120
 2htm A   179 P L  -61.293  175.303  178.723  -11.320    0.160   -6.210
 2htm A   180 P L  -46.220  128.135 -179.498  -10.150   -0.300   -2.620
 2htm A   181 V E  -96.562  113.788 -176.524   -8.790    3.020   -1.350

 3lyw A    62 K E -120.389  162.683 -178.135   -1.230   24.410   28.070
 3lyw A    63 V E -119.425  134.351  177.168   -3.810   26.530   29.890
 3lyw A    64 E L  -59.635  142.457 -176.312   -7.350   25.560   30.870
 3lyw A    65 P L  -54.309  130.673  177.183  -10.040   27.460   28.970
 3lyw A    66 I L -117.952  122.142 -177.795  -10.830   30.830   30.550

 3en9 A   417 M E -102.741  111.153 -173.110   34.640   78.680   97.270
 3en9 A   418 M E -133.788  168.468 -178.247   32.790   75.550   96.170
 3en9 A   419 S E  -71.371  158.235 -177.545   33.030   71.760   96.300
 3en9 A   420 Y L  -97.213  128.928  173.564   35.180   69.810   93.840
 3en9 A   421 I L -107.301  114.387  179.771   33.640   67.580   91.180

 1m7x A   174 E E -102.604  117.262  179.007   27.120   40.670   58.130
 1m7x A   175 L E  -99.059  132.653  166.062   26.380   41.960   54.630
 1m7x A   176 L L  -51.401  161.427 -173.778   23.070   41.530   52.840
 1m7x A   177 P L  -45.416  109.268 -176.869   23.270   39.540   49.600
 1m7x A   178 I L  -82.436   -9.266 -177.262   26.230   41.160   47.840

 3bh4 A    39 W E  -90.004  109.981 -177.973   74.770   34.660   25.270
 3bh4 A    40 I E  -93.133  154.349  178.898   78.530   34.410   25.790
 3bh4 A    41 P L  -69.371  168.676  178.651   80.380   31.690   27.690
 3bh4 A    42 P L  -52.747  124.190 -169.976   81.890   32.210   31.140
 3bh4 A    43 A L  -94.534   -4.967 -171.345   84.380   35.040   30.730

 1mqk L    74 K E -110.326  133.832  175.543   11.340   20.660   12.420
 1mqk L    75 I E -120.974  114.729 -176.973    8.690   20.360    9.710
 1mqk L    76 N L  -94.639  131.477  179.819    7.260   23.600    8.320
 1mqk L    77 S L   59.328   68.085  179.714    3.820   23.610    6.680
 1mqk L    78 L L  -48.764  136.452  165.027    2.900   19.950    7.160

 3iai A   173 Q E  -90.194  136.258 -179.689   51.710   42.890    9.000
 3iai A   174 V E -126.025  148.906  179.106   50.270   46.230    7.900
 3iai A   175 P L  -54.537  145.335  176.961   48.690   47.420    4.650
 3iai A   176 G L  -60.887  148.486 -173.909   51.050   49.020    2.130
 3iai A   177 L L -149.998  164.999  178.058   51.300   52.800    2.340

 3beo A   267 L E  -84.555  114.340 -172.654   16.610   74.690   42.200
 3beo A   268 I E -131.032  170.065  177.201   17.580   72.700   45.280
 3beo A   269 E L  -73.470  154.169  178.996   18.650   69.220   46.370
 3beo A   270 P L  -50.251  125.165  179.830   16.070   66.510   47.040
 3beo A   271 L L  -78.812  147.727  174.597   14.360   67.270   50.360

 3shs A   148 T E -129.704  122.560  174.171  -12.760   11.210  -19.340
 3shs A   149 I E  -87.964  106.696 -169.544   -9.230    9.800  -19.460
 3shs A   150 Q L  -81.124  142.201  173.719   -8.960    7.770  -16.270
 3shs A   151 E L   45.946   61.641 -177.282   -5.790    7.460  -14.200
 3shs A   152 F L  -62.614  124.939  176.916   -3.600    9.360  -16.650

 1g94 A    33 Q E  -83.743  119.370 -177.568   21.330   23.740   13.810
 1g94 A    34 V E -104.629  156.121  175.759   21.810   27.280   15.110
 1g94 A    35 S L  -66.117  161.153 -177.816   20.370   30.590   13.900
 1g94 A    36 P L  -50.618  116.647 -170.965   22.490   32.880   11.740
 1g94 A    37 P L  -88.342   -8.105 -174.896   25.440   33.720   13.980

 3aj7 A    58 W E -115.726  124.453  175.920   28.150    5.840   23.960
 3aj7 A    59 I E -106.567  127.793  174.411   30.370    2.870   24.780
 3aj7 A    60 S L  -53.199  167.297 -176.061   28.980   -0.670   24.770
 3aj7 A    61 P L  -49.900  123.945  177.077   29.230   -2.710   27.960
 3aj7 A    62 F L -122.885   13.004  177.793   32.800   -2.630   29.260

 2wv3 A   156 N E -109.068  133.650  178.604   10.870   32.620   46.770
 2wv3 A   157 I E -122.532  105.865 -174.106   10.030   32.920   50.460
 2wv3 A   158 V L  -89.034  158.962  179.299   10.300   36.440   51.870
 2wv3 A   159 N L   50.315   56.587 -174.574   10.520   37.490   55.520
 2wv3 A   160 L L  -51.815  131.435  173.913   11.630   34.020   56.570

 2yrr A   139 V E -117.976  133.929  178.398   80.920   41.550   55.610
 2yrr A   140 L E  -94.806  126.873  179.882   77.400   40.300   54.860
 2yrr A   141 N L  -99.304  148.766 -175.685   76.900   36.530   54.740
 2yrr A   142 P L  -77.437   72.685 -176.062   74.230   34.780   52.670
 2yrr A   143 A H  -59.928  -40.428 -178.644   72.100   33.700   55.620

 1dcf A   110 L E -108.472  140.012  176.313   19.910   -5.050   15.670
 1dcf A   111 L E  -89.222  128.668  179.754   23.500   -5.280   14.440
 1dcf A   112 K L  -91.650  146.467   -1.055   24.310   -3.210   11.350
 1dcf A   113 P L  -75.720  152.763 -168.772   24.290   -3.730    8.630
 1dcf A   114 V L  -93.374  140.848  178.244   20.960   -5.460    9.180

 2dyi A   153 H E -110.543  127.590 -175.014   -8.510   18.700   30.330
 2dyi A   154 V E -123.092  137.426  179.668  -10.620   21.830   30.690
 2dyi A   155 D L  -64.998  149.990 -178.119  -13.310   22.700   33.230
 2dyi A   156 P L  -75.360   71.997  174.688  -16.890   23.050   32.000
 2dyi A   157 I L  -69.669  124.979  179.876  -16.960   26.850   31.890

 1kqf A   257 V E -123.877  123.615  175.273   12.800   45.670   95.290
 1kqf A   258 V E -116.821  109.912 -166.266   11.000   42.330   95.510
 1kqf A   259 D L -160.782  139.861  179.455    7.290   42.830   96.110
 1kqf A   260 P L  -54.712  -26.356 -178.145    3.900   41.620   94.920
 1kqf A   261 R L -121.482  150.024  169.882    3.220   45.240   93.980

 3h2z A    59 T E -111.785  123.430  171.407   34.380   43.310   15.730
 3h2z A    60 V E -101.158  121.156 -172.071   32.590   44.450   12.570
 3h2z A    61 S E -136.763  169.189 -179.467   31.840   41.520   10.270
 3h2z A    62 G L   75.041   26.220 -176.226   29.650   40.470    7.350
 3h2z A    63 V L -111.922  153.759  172.950   30.850   43.480    5.370

 1x1n A    66 Q E  -95.586  134.657  176.803   -2.680   30.110   21.140
 1x1n A    67 V L -129.356  164.194  169.578   -5.120   29.840   18.230
 1x1n A    68 L L  -83.012  170.564 -179.664   -8.720   28.800   17.630
 1x1n A    69 P L  -50.334  130.042 -174.536   -9.690   25.680   15.680
 1x1n A    70 L L  -92.276    9.355  179.302   -8.080   25.860   12.240

 1rgv A    31 V E -124.985  130.297  171.914   -5.250   46.920   35.060
 1rgv A    32 I E  -96.123  136.099  172.881   -8.120   46.840   37.550
 1rgv A    33 D L  -85.186  112.770 -178.489   -8.910   49.900   39.650
 1rgv A    34 P L  -58.043  -26.706 -177.978   -9.270   48.760   43.260
 1rgv A    35 T L  -70.023  -30.612 -172.365  -11.430   51.820   43.860

 3k1d A   282 E E -100.927  114.913 -178.836   43.780  -17.730  -21.790
 3k1d A   283 L E  -96.797  135.777  165.444   42.190  -18.130  -18.360
 3k1d A   284 L L  -53.401  162.556 -177.541   42.470  -21.180  -16.130
 3k1d A   285 P L  -46.202  112.845 -173.954   39.170  -22.880  -15.290
 3k1d A   286 V L  -90.681  -11.377 -178.244   37.030  -19.970  -14.110

 1eg7 A   510 T E -118.245  103.759  175.912   30.840   41.890   32.070
 1eg7 A   511 V E  -83.023  122.247 -171.646   30.510   39.310   29.290
 1eg7 A   512 R L -109.646  -14.507  179.009   28.730   40.870   26.330
 1eg7 A   513 E L -159.532  148.575  177.745   29.150   38.100   23.760
 1eg7 A   514 V L -131.793  126.042  179.542   30.060   34.420   23.560

 3isl A   151 R E -109.867  150.014 -179.055   16.810    9.320   22.080
 3isl A   152 I E -123.350  136.039 -167.362   19.640    6.840   21.560
 3isl A   153 H L -107.799  133.685  172.366   22.340    6.100   24.110
 3isl A   154 P L  -64.686  135.917 -172.817   26.040    5.400   23.600
 3isl A   155 L L -114.301  -23.097 -165.313   26.930    1.970   24.970

 3knb B    72 L E -108.124  114.729  169.586   32.700   42.400   13.320
 3knb B    73 L E  -96.483  113.493 -176.651   31.370   45.900   12.730
 3knb B    74 T L  -59.199  -44.297  179.367   34.190   48.380   13.340
 3knb B    75 A L -143.880   90.448 -170.586   31.770   51.270   13.850
 3knb B    76 A L  -57.385  133.528  172.878   28.120   50.240   13.920

 2avt A   371 L E -128.428  128.647  179.115  -22.910   53.550   -8.950
 2avt A   372 I E -123.728  125.459  178.505  -20.250   55.940   -7.690
 2avt A   373 T L  -84.926  124.995 -177.693  -20.550   59.730   -7.770
 2avt A   374 P L  -77.015  175.080  177.937  -17.310   61.480   -8.710
 2avt A   375 V L -114.903  126.580 -179.052  -15.920   64.700   -7.230

 3etf A    11 S E -101.457  123.363 -179.959   79.940   62.730   29.660
 3etf A    12 V E -132.220  135.039  177.163   79.080   64.300   33.010
 3etf A    13 N L  -72.075  117.081 -172.951   81.340   65.510   35.830
 3etf A    14 P L  -74.357  -16.316 -177.918   80.450   63.420   38.870
 3etf A    15 A L  -80.830  -30.734 -175.316   81.920   66.020   41.220

 3r38 A    65 V E -124.341  107.359 -179.744   -1.010   21.490   33.020
 3r38 A    66 L E -103.103  130.789  178.666    0.970   23.870   30.820
 3r38 A    67 K E -117.381  165.841 -178.225    1.500   23.170   27.120
 3r38 A    68 N L   65.101   31.869  178.032    3.590   24.820   24.400
 3r38 A    69 V L  -81.604  122.804 -177.832    6.390   25.350   26.910

 1lh0 A   122 L E  -85.030  115.551 -173.111   17.390   48.300   30.230
 1lh0 A   123 V E  -96.582  127.965 -175.624   18.920   51.660   31.100
 1lh0 A   124 D L -152.982  177.026  178.975   16.660   54.710   31.390
 1lh0 A   125 D L  -99.683  -59.993 -179.366   15.930   57.880   33.360
 1lh0 A   126 V L -139.737  159.981  177.323   12.230   57.770   34.230

 1m32 A   146 M E  -97.182  141.691  171.961    3.300   34.700   67.380
 1m32 A   147 L E  -96.821  128.317  176.736    2.940   31.020   68.220
 1m32 A   148 N L  -94.974  149.145 -177.740   -0.580   29.580   68.150
 1m32 A   149 P L  -77.188   74.289 -179.847   -1.700   26.730   70.400
 1m32 A   150 I H  -69.696  -20.502  176.916   -1.900   24.080   67.680

 2i54 A   127 N E -121.404  113.076 -168.986   28.410    2.750   48.920
 2i54 A   128 V E -114.313  129.542 -178.459   25.390    0.470   49.200
 2i54 A   129 S L -134.597  119.996 -176.265   25.410   -3.270   49.830
 2i54 A   130 P L  -59.967  -35.105 -177.311   22.290   -5.420   50.170
 2i54 A   131 I L -102.504  -19.982  179.816   24.180   -7.970   52.260

 3fpn B    82 E E -100.665  125.503 -167.975   25.930   24.650   21.620
 3fpn B    83 V E -132.881  160.119  165.452   26.650   21.910   19.100
 3fpn B    84 D L  -91.580  106.764 -167.369   28.620   21.010   15.990
 3fpn B    85 A L  -62.169  -27.372 -173.743   25.820   20.720   13.450
 3fpn B    86 L L  -76.300  -25.140 -174.553   27.880   18.570   11.090

 1eyb A   122 R E -133.161  141.921  179.415   24.160  105.590   54.370
 1eyb A   123 W E -127.322  128.773  165.070   26.440  102.680   55.260
 1eyb A   124 K L  -68.933  164.114  177.472   30.200  102.530   55.750
 1eyb A   125 P L  -46.232  116.300 -172.169   32.050   99.440   54.550
 1eyb A   126 F L  -58.772  133.871 -173.880   30.240   96.650   56.370

 1esw A    45 Q E  -92.989  135.272  177.476  -49.700  -37.880    0.810
 1esw A    46 V L -125.308  168.123  170.244  -51.650  -34.880   -0.470
 1esw A    47 L L  -89.997  174.749  179.334  -51.580  -31.110   -0.100
 1esw A    48 P L  -50.516  134.503 -173.905  -54.270  -28.980    1.550
 1esw A    49 L L -105.362   23.505 -179.047  -57.650  -29.750   -0.000

 1hnf A    69 K E  -98.431  129.992  174.286   13.720   15.080   18.790
 1hnf A    70 I E -113.451  116.026 -171.620   17.500   14.830   18.450
 1hnf A    71 K L  -86.546  147.209  173.072   19.070   12.290   20.800
 1hnf A    72 H L   45.007   69.587 -177.006   22.500   12.520   22.410
 1hnf A    73 L L  -53.952  137.346  176.147   23.560   15.830   20.870

 3qr2 A    93 S E -120.944  139.733  179.585   33.780  -16.020  -14.540
 3qr2 A    94 I E -124.049  122.743 -179.453   34.300  -12.840  -12.530
 3qr2 A    95 D L  -88.017  160.010  172.303   37.730  -11.550  -11.540
 3qr2 A    96 T L   42.236   70.149 -175.150   38.630   -9.390   -8.540
 3qr2 A    97 L L  -62.067  143.126  166.006   35.310   -9.760   -6.720

 1nwa A    78 I E -103.245  126.848 -173.022    7.160   -4.170    2.910
 1nwa A    79 F E -140.607  155.203 -175.662    5.280   -2.140    0.310
 1nwa A    80 D L  -96.835  122.851 -167.312    3.570   -2.650   -3.050
 1nwa A    81 P L  -77.271   -2.509  177.182    5.350   -0.980   -5.950
 1nwa A    82 T L  -97.991  -13.586  176.752    2.090   -0.580   -7.870

 3dhu A    48 W E  -95.728  115.221  176.624   14.330   30.360   54.230
 3dhu A    49 L E  -96.043  138.843  169.084   14.830   26.850   52.840
 3dhu A    50 L L  -60.336  168.677 -176.092   13.420   23.710   54.440
 3dhu A    51 P L  -52.044  131.343 -174.432   15.870   21.030   55.560
 3dhu A    52 I L -116.254   14.939 -178.372   18.210   20.140   52.700

 1hx0 A    41 Q E  -81.163  126.040 -174.045   28.060   21.260   41.370
 1hx0 A    42 V E -113.668  149.803  177.004   25.450   19.780   43.690
 1hx0 A    43 S L  -64.153  161.380 -175.747   25.420   19.110   47.430
 1hx0 A    44 P L  -52.393  117.672 -172.451   25.850   15.540   48.690
 1hx0 A    45 P L  -86.027   -3.339 -174.672   22.890   13.650   47.260

 2ya0 A   198 Q E  -88.892  113.623 -178.958   99.470   39.320   61.490
 2ya0 A   199 L E  -98.053  138.960  171.260   96.210   38.910   59.580
 2ya0 A   200 L L  -59.968  168.442 -169.902   92.840   40.300   60.660
 2ya0 A   201 P L  -48.856  113.653  174.291   90.080   37.830   61.460
 2ya0 A   202 V L  -99.181  -11.696  172.565   90.060   35.190   58.740

 3ip1 A   262 V E -120.309  142.462 -174.622   -5.250   38.150   91.000
 3ip1 A   263 I E -123.534  129.335  164.128   -8.740   38.920   92.310
 3ip1 A   264 D L  -92.246  101.250 -171.950  -12.190   38.500   90.810
 3ip1 A   265 P L  -68.577  -15.113 -178.409  -14.060   41.210   92.700
 3ip1 A   266 T L  -88.914  -13.044 -178.867  -17.360   39.840   91.410

 1wzl A   191 Y E -108.725  114.353 -177.321   19.410   54.400   65.450
 1wzl A   192 F E -104.011  142.285  167.324   22.130   55.600   67.820
 1wzl A   193 T L  -68.832  170.534  179.771   25.870   55.880   67.270
 1wzl A   194 P L  -49.153  122.510 -179.429   28.270   54.300   69.760
 1wzl A   195 I L -117.797    2.596  179.146   27.270   55.510   73.220

 3b34 A   103 V E -106.299  119.479 -177.935  -68.500   32.770  -35.140
 3b34 A   104 I E -120.934  120.482 -170.318  -66.410   35.850  -35.910
 3b34 A   105 S L -111.514  170.361  170.105  -64.500   36.040  -39.190
 3b34 A   106 N L   65.651   40.818 -177.601  -62.080   38.350  -40.980
 3b34 A   107 L L  -98.118  151.445  174.841  -60.030   39.160  -37.870

 1k8t A    37 L E -109.471  124.495  175.637    8.400  172.340    5.280
 1k8t A    38 F E -113.165  153.505  163.040    6.630  170.930    8.330
 1k8t A    39 R L  -82.606  154.765 -176.243    3.480  171.880   10.200
 1k8t A    40 P L  -65.232  134.599 -178.954    3.850  172.620   13.910
 1k8t A    41 V L -100.213  143.118  179.069    3.770  169.540   16.140

 2vnu D   359 R E -129.313  128.704  175.591   41.100   38.390   21.460
 2vnu D   360 I E -103.223  108.056 -173.020   40.090   39.440   17.950
 2vnu D   361 D L  -75.983  145.953  169.272   42.170   37.500   15.430
 2vnu D   362 M L  -74.483  -34.180 -178.731   43.350   38.890   12.100
 2vnu D   363 L L -119.623  155.681  177.945   43.240   35.370   10.660

 1wb9 A   646 E E -116.753  126.659 -174.775  152.770   63.330   14.250
 1wb9 A   647 I E -131.584  136.835  177.668  149.930   65.310   12.700
 1wb9 A   648 G L  -90.605 -173.294 -177.376  149.850   68.290   10.330
 1wb9 A   649 P L  -61.710  135.892  174.376  147.290   71.080   10.020
 1wb9 A   650 I L -124.551  118.833  179.715  143.660   69.980    9.790

 3mx6 A   203 T E -105.733  157.133  173.307   11.590   16.600   37.050
 3mx6 A   204 V E -127.615  111.499 -166.034    8.630   17.230   39.340
 3mx6 A   205 E L -139.975   66.439 -175.671    5.890   14.630   39.030
 3mx6 A   206 P L  -68.237  139.514  174.083    3.710   14.410   42.140
 3mx6 A   207 M E -115.969  119.967 -172.428    1.130   11.630   42.360

 1xqb A   226 T E -114.953  125.017  174.565   14.390   -9.830    0.230
 1xqb A   227 V E  -82.634  124.789 -172.357   13.990   -6.170   -0.730
 1xqb A   228 N L  -84.984  -59.716 -172.623   11.370   -5.830   -3.460
 1xqb A   229 C L -148.941  135.127  174.029   11.360   -2.220   -4.620
 1xqb A   230 V E -108.354  121.446 -176.684   12.940    1.080   -3.590

 3roi A    76 V E -116.030  109.165 -169.587    3.990   31.520  -25.450
 3roi A    77 V E -110.568  124.997  174.912    0.880   33.640  -24.960
 3roi A    78 E E  -99.383  100.789 -171.453    0.750   37.080  -23.350
 3roi A    79 G L  -57.651  140.241 -178.010   -2.850   37.500  -22.220
 3roi A    80 V L -101.434    2.961 -175.883   -4.510   40.770  -23.230

 3jxg A   181 F E  -77.252  148.845 -173.622  -21.430   53.760   50.650
 3jxg A   182 L L -102.195  146.954  166.775  -17.810   54.830   50.220
 3jxg A   183 D L  -66.213  151.769 -178.061  -14.850   54.760   52.590
 3jxg A   184 P L  -54.572  132.780  174.874  -13.510   58.180   53.560
 3jxg A   185 F L -136.350  162.343  176.978  -11.430   59.830   50.840

 1y12 A    55 N E -107.325  114.222 -177.358   50.080   44.070   46.020
 1y12 A    56 V E -101.013  128.261 -177.184   49.280   46.410   43.130
 1y12 A    57 Q L  -80.627  160.703  173.169   52.110   48.180   41.320
 1y12 A    58 D L  -69.775  151.276  179.702   52.140   51.790   40.120
 1y12 A    59 L E  -87.629  118.691  176.130   51.170   52.460   36.510

 3ek9 A    56 E E -131.244  130.895  173.750   10.380  -25.470  -13.730
 3ek9 A    57 R E  -84.663  136.517  176.232   13.130  -24.810  -11.200
 3ek9 A    58 R L  -73.396  159.788  178.749   14.800  -27.820   -9.590
 3ek9 A    59 P L  -74.666   67.908 -179.529   14.940  -28.250   -5.820
 3ek9 A    60 V L -104.108  125.831 -176.790   18.370  -26.650   -5.540

 3eoj A   199 R E -129.186  133.135  173.986   48.090   36.050   22.230
 3eoj A   200 I E -110.461  115.011  178.457   49.060   39.220   20.380
 3eoj A   201 S L  -72.667  159.615  177.300   49.160   38.940   16.580
 3eoj A   202 P L  -64.944  153.962 -178.793   51.640   40.900   14.460
 3eoj A   203 I L  -81.105  136.151  173.071   50.670   44.390   13.310

 3bl9 A    95 V E -120.057  127.217  171.517    6.540    2.400  -23.000
 3bl9 A    96 V E -108.877  110.719 -174.893    5.750    6.110  -22.810
 3bl9 A    97 Y L -156.800  130.193   -2.791    6.160    7.750  -26.210
 3bl9 A    98 P L  -75.808  146.310  177.448    6.390   10.390  -27.000
 3bl9 A    99 A L  -95.971  135.022  178.371    7.450   11.350  -23.480

 3nvs A   392 V E -115.363  125.634 -170.059   25.800   -5.300   15.040
 3nvs A   393 I E -120.373  123.702  170.857   25.410   -5.470   18.810
 3nvs A   394 T E -106.851  113.008 -173.295   26.710   -8.080   21.240
 3nvs A   395 P L  -66.504  144.365  176.984   25.080   -7.620   24.640
 3nvs A   396 P L  -75.559  155.944  172.350   27.250   -7.560   27.770

 2q74 A   102 V E -113.699  117.916 -165.006   33.850   67.240   36.630
 2q74 A   103 L E -141.597  155.060  172.130   31.990   66.450   33.430
 2q74 A   104 D E -134.252  115.341 -176.783   32.250   64.830   30.010
 2q74 A   105 P E  -56.914  -40.470 -175.981   30.100   66.110   27.150
 2q74 A   106 I E -138.532  100.469  166.884   30.480   62.850   25.230

 2dyu A   120 I E -119.898  121.587 -176.951  -22.870  -16.260  -15.620
 2dyu A   121 I E -112.341  136.204 -174.928  -22.650  -16.040  -11.830
 2dyu A   122 D L  -89.961  175.861 -175.248  -23.360  -12.900   -9.810
 2dyu A   123 P L  -67.811   -9.159  178.804  -21.610  -11.470   -6.760
 2dyu A   124 Q L  -92.498   -5.037  178.395  -24.170  -13.300   -4.630

 3a0f A   139 A E -144.315  138.814  174.778    9.970   88.050   22.990
 3a0f A   140 V E  -96.584  130.499  174.398   12.070   90.090   20.570
 3a0f A   141 N L  -67.068  118.291 -176.451   11.040   93.660   19.770
 3a0f A   142 P L  -70.842  -17.953 -178.537   10.410   93.780   16.020
 3a0f A   143 H L -101.201   -6.844  169.654   11.110   97.510   16.040

 3knb A    66 I E -117.493  128.004  176.240   17.390   19.110   13.800
 3knb A    67 I E -119.410  111.737 -179.557   16.180   17.050   10.850
 3knb A    68 M L  -84.972  151.316  176.494   18.270   14.030    9.880
 3knb A    69 D L   45.052   55.535 -171.745   18.250   12.450    6.420
 3knb A    70 V L  -57.448  135.218  176.648   15.990   15.230    5.150

position:  6  neighbors: 200

 3k8k A    79 L E  -92.102  151.508  168.303   43.130   38.700   18.150
 3k8k A    80 S L  -63.476  164.524 -179.574   44.380   42.250   17.610
 3k8k A    81 P L  -50.059  125.452 -171.078   46.060   44.020   20.520
 3k8k A    82 I L  -98.395    1.273 -168.774   43.560   43.960   23.370
 3k8k A    83 H L  -91.993  153.678  167.239   45.330   46.520   25.550

 1uok A    50 L E -110.427  135.895  167.823   49.400   45.680   20.310
 1uok A    51 S L  -59.899  171.121 -178.424   50.950   42.230   20.600
 1uok A    52 P L  -51.442  117.775  175.573   49.100   39.590   22.610
 1uok A    53 V L -109.741   17.710 -177.276   48.150   41.120   25.960
 1uok A    54 Y E  -84.543  163.743  175.651   46.100   38.100   27.010

 3bh4 A    40 I E  -93.133  154.349  178.898   78.530   34.410   25.790
 3bh4 A    41 P L  -69.371  168.676  178.651   80.380   31.690   27.690
 3bh4 A    42 P L  -52.747  124.190 -169.976   81.890   32.210   31.140
 3bh4 A    43 A L  -94.534   -4.967 -171.345   84.380   35.040   30.730
 3bh4 A    44 Y L -100.012  164.216 -171.459   86.250   34.480   33.980

 3k6i A    52 I E -135.038  135.070  175.636    9.980    6.780    3.040
 3k6i A    53 N L  -71.701  126.872 -171.602    7.140    9.010    1.860
 3k6i A    54 E L  -63.021  -28.075 -174.286    8.140   10.640   -1.420
 3k6i A    55 I L  -98.200  -53.796 -170.771    6.490   13.930   -0.470
 3k6i A    56 S L  -83.279  -24.320 -176.259    6.550   14.290    3.310

 3fpn B    83 V E -132.881  160.119  165.452   26.650   21.910   19.100
 3fpn B    84 D L  -91.580  106.764 -167.369   28.620   21.010   15.990
 3fpn B    85 A L  -62.169  -27.372 -173.743   25.820   20.720   13.450
 3fpn B    86 L L  -76.300  -25.140 -174.553   27.880   18.570   11.090
 3fpn B    87 T L -117.915  -20.367 -177.805   28.550   15.870   13.670

 2zic A    50 L E  -95.792  114.346  174.215    5.910   12.270   15.120
 2zic A    51 S L  -52.677  165.589 -175.318    9.090   11.310   13.270
 2zic A    52 P L  -54.340  127.104  171.318   12.410   11.950   15.000
 2zic A    53 V L -118.451   16.004 -175.954   12.910   15.580   16.000
 2zic A    54 Y E  -80.164  164.264  175.726   15.950   14.850   18.170

 3myr B     7 V E -119.750  101.644 -175.532  -52.600  -25.060  -54.010
 3myr B     8 D L -154.963  130.010    0.847  -51.320  -21.520  -53.480
 3myr B     9 P L  -79.894  155.296  164.181  -49.640  -20.370  -51.600
 3myr B    10 I L  -77.762  122.468 -176.467  -47.840  -23.500  -50.450
 3myr B    11 T L  -99.408  175.086 -177.951  -46.980  -22.950  -46.800

 1zja A    51 I E -100.986  144.916  172.973   -6.390    3.850    7.540
 1zja A    52 N L  -63.975  177.219  178.045   -3.090    5.640    6.980
 1zja A    53 P L  -51.855  125.996 -177.608   -1.100    7.130    9.860
 1zja A    54 H L -123.907   25.567  178.460   -3.500    9.140   12.020
 1zja A    55 Y E  -96.450  165.262  176.160   -1.110   10.250   14.760

 4ubp C   539 I E -115.352  113.319 -174.009   48.650   79.930   79.240
 4ubp C   540 N L  -67.257  130.127 -173.106   50.940   78.050   81.610
 4ubp C   541 P L  -75.039  -17.472 -176.425   50.600   74.290   81.260
 4ubp C   542 E L  -98.568  -42.318 -175.030   51.470   73.710   84.910
 4ubp C   543 T L -104.313  -17.551 -177.822   49.670   76.540   86.710

 1nci A    55 I E -125.562  134.067  173.182   34.620   46.450  -34.570
 1nci A    56 N L  -66.088  125.407 -171.206   35.290   50.130  -33.930
 1nci A    57 P L  -71.979  -15.447 -178.645   36.230   50.440  -30.270
 1nci A    58 I L -103.917  -53.271 -174.525   34.500   53.820  -30.020
 1nci A    59 S L  -84.540  -26.529 -178.830   31.530   53.760  -32.390

 1g94 A    34 V E -104.629  156.121  175.759   21.810   27.280   15.110
 1g94 A    35 S L  -66.117  161.153 -177.816   20.370   30.590   13.900
 1g94 A    36 P L  -50.618  116.647 -170.965   22.490   32.880   11.740
 1g94 A    37 P L  -88.342   -8.105 -174.896   25.440   33.720   13.980
 1g94 A    38 N L  -83.483  167.624  179.188   26.700   36.580   11.810

 1ud2 A    42 I E  -92.822  148.257 -176.943   15.360   83.410   91.790
 1ud2 A    43 P L  -70.836  166.736  175.165   14.720   87.140   92.110
 1ud2 A    44 P L  -50.907  112.294 -167.203   12.420   89.170   89.870
 1ud2 A    45 A L  -87.309   -2.663 -171.712   14.200   88.690   86.550
 1ud2 A    46 Y L -100.036  162.946 -172.881   12.420   91.530   84.770

 2h2z A   239 Y E -101.664  145.018  173.815   22.580   -0.110  120.820
 2h2z A   240 E L  -59.529  132.923  177.239   22.220   -2.790  123.490
 2h2z A   241 P L  -52.887  134.804  179.843   23.510   -1.610  126.860
 2h2z A   242 L L  -83.033  125.690 -176.978   27.070   -2.810  127.500
 2h2z A   243 T L -106.052  164.938  174.253   27.380   -5.080  130.530

 2wan A   488 L E  -79.523  127.914  168.826   36.760   33.970  -41.250
 2wan A   489 Q L  -53.178  163.641 -172.750   35.000   36.070  -38.630
 2wan A   490 P L  -49.194  124.985 -179.766   32.160   34.350  -36.780
 2wan A   491 V L -126.046    9.202  174.248   29.790   32.760  -39.290
 2wan A   492 E E  -84.142  134.595 -167.929   27.820   30.540  -36.920

 3dhu A    49 L E  -96.043  138.843  169.084   14.830   26.850   52.840
 3dhu A    50 L L  -60.336  168.677 -176.092   13.420   23.710   54.440
 3dhu A    51 P L  -52.044  131.343 -174.432   15.870   21.030   55.560
 3dhu A    52 I L -116.254   14.939 -178.372   18.210   20.140   52.700
 3dhu A    53 N L  -94.376  159.254  177.444   20.050   17.250   54.360

 1mdo A   108 V E -129.433  165.568  173.944   22.790   19.890   28.210
 1mdo A   109 D L  -55.570  135.271 -170.539   24.760   20.510   31.390
 1mdo A   110 R L  -66.552  -27.148 -169.320   23.140   23.380   33.280
 1mdo A   111 D L -108.918  -31.673 -178.957   26.420   25.190   33.930
 1mdo A   112 T L -100.530  -19.252  178.675   28.640   24.200   31.000

 3etf A    12 V E -132.220  135.039  177.163   79.080   64.300   33.010
 3etf A    13 N L  -72.075  117.081 -172.951   81.340   65.510   35.830
 3etf A    14 P L  -74.357  -16.316 -177.918   80.450   63.420   38.870
 3etf A    15 A L  -80.830  -30.734 -175.316   81.920   66.020   41.220
 3etf A    16 T L -116.865  -20.775 -177.677   79.620   68.840   40.110

 1cjc A   419 V L  -90.829  123.398 -178.645   15.640   26.230    5.240
 1cjc A   420 W L -111.750   99.997 -176.037   18.090   25.040    2.580
 1cjc A   421 P L  -64.114  155.000  171.099   17.430   21.430    1.590
 1cjc A   422 V E  -99.144  115.209  178.708   20.190   19.070    0.480
 1cjc A   423 S L  -74.195  168.850  175.637   19.550   17.680   -3.000

 2ze0 A    50 I E -110.713  131.128  178.556   13.120   -7.830   19.690
 2ze0 A    51 C L  -58.881  171.023 -179.162   11.420   -5.130   17.620
 2ze0 A    52 P L  -47.798  118.729  175.035    8.570   -5.970   15.240
 2ze0 A    53 I L -117.674   11.987 -177.788    9.660   -8.910   13.100
 2ze0 A    54 Y E  -78.476  153.806  179.282    6.180   -9.710   11.790

 3kvc A   155 V E -129.268  156.143  177.568  -21.240  141.600   16.070
 3kvc A   156 N L  -92.470  119.141 -172.213  -17.500  141.280   16.660
 3kvc A   157 P L  -74.678  -13.630 -177.628  -15.960  138.770   14.260
 3kvc A   158 E L  -90.241  -46.990 -172.859  -12.940  138.320   16.520
 3kvc A   159 T L -109.666   -8.078  179.819  -14.500  137.710   19.930

 3fgb A   327 R E  -92.337  137.051  165.517   13.050    0.840   92.570
 3fgb A   328 D L  -84.997  117.547 -174.443   11.270    3.040   95.090
 3fgb A   329 T L  -54.714  -36.982 -166.613    7.750    3.520   93.730
 3fgb A   330 D L  -93.656  -37.323 -173.867    7.390    6.960   95.280
 3fgb A   331 T L -102.395  -23.380  178.712   10.860    8.480   95.060

 1hx0 A    42 V E -113.668  149.803  177.004   25.450   19.780   43.690
 1hx0 A    43 S L  -64.153  161.380 -175.747   25.420   19.110   47.430
 1hx0 A    44 P L  -52.393  117.672 -172.451   25.850   15.540   48.690
 1hx0 A    45 P L  -86.027   -3.339 -174.672   22.890   13.650   47.260
 1hx0 A    46 N L  -92.506  155.781 -174.747   23.350   10.720   49.630

 1ht6 A    40 L E -100.451  160.586 -172.803   25.020   32.200   14.860
 1ht6 A    41 P L  -79.771  173.061  179.433   26.000   32.400   18.530
 1ht6 A    42 P L  -57.394  121.275 -169.080   23.770   32.280   21.600
 1ht6 A    43 P L  -90.713   -5.705 -169.611   21.480   35.290   21.240
 1ht6 A    44 S L  -91.204  164.248  170.149   20.240   35.300   24.830

 3amr A   106 I E  -95.769  116.007  175.614   37.770   11.600   18.170
 3amr A   107 D L  -71.120  115.017 -170.362   40.950   11.560   20.260
 3amr A   108 G L  -75.877   -1.139  179.359   39.890   13.070   23.580
 3amr A   109 K L -110.374  -49.487 -168.401   43.460   14.200   24.230
 3amr A   110 N L -101.219  -14.816 -179.761   45.000   15.320   20.950

 1peq A   558 I L -101.375  124.991 -178.332   -1.170    6.430   92.460
 1peq A   559 T L  -92.704  122.094  173.671   -4.810    7.520   92.350
 1peq A   560 L L  -65.566  128.720 -179.186   -5.850   10.480   94.500
 1peq A   561 P L  -50.591  130.637  179.289   -8.900    9.580   96.570
 1peq A   562 T L  -98.751  166.456 -177.664  -12.080   10.840   94.910

 2y27 A   275 I E -127.535  161.509  169.045   -3.360   22.300   -3.230
 2y27 A   276 D L  -77.982  111.285 -173.863   -5.570   20.330   -5.600
 2y27 A   277 P L  -54.479  -25.562 -173.988   -8.740   19.790   -3.580
 2y27 A   278 E L  -84.218  -30.056 -173.420   -9.260   16.500   -5.410
 2y27 A   279 T L -116.271  -25.027 -176.804   -5.800   15.040   -4.840

 3fgb A   281 I E -101.972  125.085  177.590    8.010   13.520   85.160
 3fgb A   282 H L  -62.750  133.023 -170.064    5.390   16.270   85.350
 3fgb A   283 P L  -72.415  -19.389 -176.940    1.930   14.720   85.190
 3fgb A   284 E L -115.462  -42.567 -173.781    0.600   17.460   82.920
 3fgb A   285 N L  -91.101  -20.146  178.966    3.600   19.140   81.290

 2e8y A   270 L E -103.838  139.001  168.138   78.310   49.700   96.600
 2e8y A   271 L L  -50.057  160.848 -179.907   82.060   49.680   97.150
 2e8y A   272 P L  -44.131  112.344 -174.963   84.010   52.360   95.280
 2e8y A   273 V L  -91.231  -15.139 -178.317   82.770   51.900   91.720
 2e8y A   274 N E  -74.553  169.099 -174.331   85.130   54.470   90.210

 1l0q A    59 I E -114.937  135.000  172.447   11.000   12.510   36.960
 1l0q A    60 D E  -87.825  117.773 -171.921   12.610   15.890   36.310
 1l0q A    61 T L  -65.852  -21.221 -174.699   10.520   17.680   33.690
 1l0q A    62 A L  -82.068  -18.557 -176.495   13.530   19.710   32.560
 1l0q A    63 T L -126.848  -12.582 -177.636   15.560   16.640   31.610

 1jae A    42 I L -102.993  156.222  173.650   18.390   27.000   36.090
 1jae A    43 S L  -67.576  159.041 -176.347   17.930   30.240   38.010
 1jae A    44 P L  -51.111  116.643 -174.474   21.030   32.120   39.170
 1jae A    45 P L  -83.168  -13.537 -175.563   22.730   29.750   41.620
 1jae A    46 N L  -84.669  156.571 -176.762   25.030   32.450   42.970

 1vpb A   382 N E -137.377  147.811  176.352    3.560    4.860   39.100
 1vpb A   383 N L  -78.343  120.664 -171.495    0.910    4.830   41.840
 1vpb A   384 S L  -66.604  -22.547 -170.654    1.270    8.030   43.840
 1vpb A   385 S L  -97.394  -26.839 -174.413   -0.120    6.430   46.980
 1vpb A   386 T L -111.074  -30.904  177.533    1.690    3.080   46.970

 1dw0 A    63 I E -110.955  125.060  178.525   26.210   23.500  103.930
 1dw0 A    64 A L  -52.938  142.120  179.768   29.860   22.830  103.110
 1dw0 A    65 P L  -51.032  134.850  177.110   30.790   23.540   99.500
 1dw0 A    66 L L  -75.246  -24.635  178.508   30.060   20.600   97.200
 1dw0 A    67 A L  -61.949  122.607  175.041   33.070   21.560   95.080

 1x1n A    67 V L -129.356  164.194  169.578   -5.120   29.840   18.230
 1x1n A    68 L L  -83.012  170.564 -179.664   -8.720   28.800   17.630
 1x1n A    69 P L  -50.334  130.042 -174.536   -9.690   25.680   15.680
 1x1n A    70 L L  -92.276    9.355  179.302   -8.080   25.860   12.240
 1x1n A    71 V L  -70.017  156.553  175.667  -10.830   23.770   10.650

 2guy A    62 I E -115.692  157.046 -179.908   19.340   -1.850   23.880
 2guy A    63 T L  -70.063  166.201 -177.914   22.400   -2.030   26.120
 2guy A    64 P L  -55.000  145.054 -171.949   24.830   -4.960   26.060
 2guy A    65 V L -105.806   -5.549 -172.661   23.300   -8.240   27.180
 2guy A    66 T E  -70.075  159.786  179.160   26.480  -10.060   28.170

 3la4 A   809 V E -134.348  122.283  178.881  -19.970  -39.370   82.100
 3la4 A   810 D L  -65.248  121.311 -175.446  -17.900  -41.130   84.760
 3la4 A   811 P L  -57.391  -33.231 -172.282  -18.170  -44.870   84.140
 3la4 A   812 E L  -99.896  -45.739 -175.661  -18.040  -45.590   87.860
 3la4 A   813 S L  -89.398  -21.983 -176.396  -19.410  -42.500   89.580

 3k1d A   283 L E  -96.797  135.777  165.444   42.190  -18.130  -18.360
 3k1d A   284 L L  -53.401  162.556 -177.541   42.470  -21.180  -16.130
 3k1d A   285 P L  -46.202  112.845 -173.954   39.170  -22.880  -15.290
 3k1d A   286 V L  -90.681  -11.377 -178.244   37.030  -19.970  -14.110
 3k1d A   287 A E  -66.685  151.322 -173.523   34.100  -22.150  -13.040

 1flg A   471 M E -116.625  132.201  175.405   20.590   80.570   35.830
 1flg A   472 D L  -92.878  118.439 -172.661   23.960   82.310   36.120
 1flg A   473 P L  -74.443  -17.843 -177.159   25.580   81.490   39.460
 1flg A   474 V L  -90.223  -50.271 -178.227   27.940   84.450   39.210
 1flg A   475 S L  -87.421  -25.232  178.134   25.630   87.280   38.140

 1qho A    71 L E  -86.019  137.418  164.770   29.240   58.480   29.050
 1qho A    72 S L  -53.909  164.441 -175.652   31.170   60.990   26.970
 1qho A    73 P L  -52.392  128.747 -174.253   29.400   62.180   23.820
 1qho A    74 V L  -99.851   -5.223 -165.848   28.350   59.150   21.770
 1qho A    75 L E  -88.368  155.872 -174.465   27.220   61.050   18.700

 1dcf A   111 L E  -89.222  128.668  179.754   23.500   -5.280   14.440
 1dcf A   112 K L  -91.650  146.467   -1.055   24.310   -3.210   11.350
 1dcf A   113 P L  -75.720  152.763 -168.772   24.290   -3.730    8.630
 1dcf A   114 V L  -93.374  140.848  178.244   20.960   -5.460    9.180
 1dcf A   115 S L -117.992  169.718  178.121   19.740   -8.570    7.360

 1ugn A   161 V E -126.622  151.206  179.839   -3.160   18.740   -4.150
 1ugn A   162 G L  128.964 -179.126    0.005   -1.070   19.180   -7.290
 1ugn A   163 P L  -71.871  144.728 -176.634   -0.020   19.250   -9.850
 1ugn A   164 V L  -86.209  159.122  178.001    2.800   17.200   -8.340
 1ugn A   165 S L -150.003  151.570 -176.767    6.400   17.030   -9.560

 2j8h A    66 I E -106.445  110.490 -169.906    8.560   52.950    8.490
 2j8h A    67 A L  -75.428  140.043  168.477    5.280   51.850    6.920
 2j8h A    68 S L   44.990   64.999 -170.960    4.830   51.260    3.200
 2j8h A    69 V L  -64.777  143.097  173.004    8.130   52.830    2.190
 2j8h A    70 T L -126.014  179.179  178.681    8.360   54.980   -0.940

 3kxw A   386 I E -125.027  140.040  173.193   14.930   49.120    5.250
 3kxw A   387 D L  -59.673  120.125 -172.295   17.830   46.920    4.180
 3kxw A   388 P L  -70.062  -15.227 -176.410   19.150   45.470    7.440
 3kxw A   389 D L  -99.365  -50.945 -177.793   22.680   45.410    6.040
 3kxw A   390 T L  -87.622  -16.335 -176.516   23.060   48.630    4.070

 3b8x A   109 I E  -99.222  167.294  163.608   72.890   33.480   -6.330
 3b8x A   110 D L  -85.334  122.829 -174.799   75.090   33.590   -9.410
 3b8x A   111 I L  -61.182  -19.956 -178.892   78.680   33.880   -8.200
 3b8x A   112 N L  -82.457  -56.222 -174.516   79.360   36.160  -11.160
 3b8x A   113 T L  -86.357  -18.069 -178.043   76.540   38.700  -10.970

 3aj7 A    59 I E -106.567  127.793  174.411   30.370    2.870   24.780
 3aj7 A    60 S L  -53.199  167.297 -176.061   28.980   -0.670   24.770
 3aj7 A    61 P L  -49.900  123.945  177.077   29.230   -2.710   27.960
 3aj7 A    62 F L -122.885   13.004  177.793   32.800   -2.630   29.260
 3aj7 A    63 Y E  -72.874  160.515  177.444   32.090   -4.070   32.710

 2gvh A   207 S E -139.993  146.727 -177.914   70.650   18.010   -1.770
 2gvh A   208 E L  -85.007  175.253  178.646   71.670   15.540   -4.470
 2gvh A   209 R L  -56.225  133.803  176.496   69.770   14.500   -7.600
 2gvh A   210 I L -121.676  121.635  176.692   66.410   12.900   -6.830
 2gvh A   211 D L -107.401  140.002 -178.416   64.620   10.650   -9.320

 1esw A    46 V L -125.308  168.123  170.244  -51.650  -34.880   -0.470
 1esw A    47 L L  -89.997  174.749  179.334  -51.580  -31.110   -0.100
 1esw A    48 P L  -50.516  134.503 -173.905  -54.270  -28.980    1.550
 1esw A    49 L L -105.362   23.505 -179.047  -57.650  -29.750   -0.000
 1esw A    50 G L  -82.265  163.879  178.183  -59.250  -26.400    0.830

 1b9h A   107 V E -125.081  165.508  176.473   14.030   25.330   27.770
 1b9h A   108 D L  -62.405  142.914 -173.910   15.540   26.200   31.150
 1b9h A   109 A L  -71.516  -27.448 -173.815   13.360   28.500   33.250
 1b9h A   110 A L  -92.684  -47.069 -172.876   16.240   30.790   34.180
 1b9h A   111 T L  -97.670  -20.544 -177.547   18.410   30.960   31.070

 1o6b A    11 F L   46.955   59.798 -165.634  128.690   70.960  126.620
 1o6b A    12 D L -132.879   79.237   -7.106  128.630   67.170  126.670
 1o6b A    13 P L  -87.163  177.070  167.456  131.220   67.170  127.670
 1o6b A    14 V L  -65.668  137.149 -177.004  132.800   70.620  127.670
 1o6b A    15 T L -120.084  173.324  171.980  136.030   70.610  125.660

 3nd5 A    11 F L   50.079   58.651 -174.740   -8.960    8.270   19.930
 3nd5 A    12 D L -147.748   85.543   -1.553   -9.170    9.010   16.210
 3nd5 A    13 P L  -82.026  167.915  164.409  -11.860    9.670   16.180
 3nd5 A    14 M L  -79.994  131.915 -173.511  -12.960    9.530   19.800
 3nd5 A    15 T L -101.574  169.848  171.413  -16.440    8.010   19.980

 3mvs A   157 I E -135.070  127.564  176.467    2.430   21.950    4.490
 3mvs A   158 D L  -63.841  121.942 -171.846   -0.880   22.530    2.710
 3mvs A   159 S L  -65.004  -25.013 -177.251   -2.990   24.640    5.050
 3mvs A   160 A L  -98.039  -45.685 -169.596   -6.170   22.900    3.930
 3mvs A   161 R L  -93.403  -22.023  178.911   -5.120   19.370    3.010

 1wui L     9 V E -114.950  108.407 -176.738   59.060   29.470   94.030
 1wui L    10 D L -160.040  114.208    7.283   61.180   29.880   90.900
 1wui L    11 P L  -81.292  154.984  161.946   60.220   30.880   88.500
 1wui L    12 V L  -75.283  110.030 -175.623   57.280   32.830   89.870
 1wui L    13 T L  -86.553  166.057  177.589   54.800   32.440   87.020

 1lwj A    42 L E  -92.746  122.275  171.283   18.360   27.990   -1.910
 1lwj A    43 M L  -49.731  163.415 -176.951   20.600   27.590    1.130
 1lwj A    44 P L  -44.682  118.736  178.687   19.600   24.900    3.620
 1lwj A    45 V L -107.399    6.991 -177.243   15.900   25.390    4.330
 1lwj A    46 F E  -90.537  155.923 -170.766   15.630   22.340    6.580

 1lm5 A    53 I E  -92.221  125.347  174.090   27.830   -4.050   31.180
 1lm5 A    54 H L  -61.960  129.384 -172.863   30.610   -2.790   28.930
 1lm5 A    55 P L  -57.990  -32.767 -169.259   33.590   -5.110   29.310
 1lm5 A    56 T L -104.702  -48.793 -173.939   36.050   -2.240   29.570
 1lm5 A    57 T L  -86.514  -26.011  176.927   34.230    0.890   30.740

 3bmv A    76 I E -119.428  157.898 -178.622   46.670   -1.000   16.580
 3bmv A    77 P L  -70.043  173.710 -175.747   44.170   -0.710   13.730
 3bmv A    78 Q L  -56.334  122.529 -178.240   40.410   -1.120   14.130
 3bmv A    79 P L  -80.008   -1.813 -170.422   39.720   -4.470   15.770
 3bmv A    80 V E  -76.520  156.485 -178.834   36.160   -4.360   14.440

 3agd A   216 I E -110.753  126.652 -178.941   40.690   33.430    7.940
 3agd A   217 H L  -67.755  121.473 -173.615   43.110   35.220    5.610
 3agd A   218 P L  -60.932  -25.873 -167.782   44.650   38.130    7.510
 3agd A   219 M L  -95.335  -21.129 -175.033   44.930   40.200    4.350
 3agd A   220 T L -120.815  -25.788 -176.754   41.460   39.680    2.880

 2h6f B   397 T L -134.929  141.183  179.117    2.990  121.190    3.790
 2h6f B   398 H L  -71.321  132.634 -169.452    3.900  119.170    0.700
 2h6f B   399 P L  -73.163  -19.092 -176.122    7.600  118.320    0.670
 2h6f B   400 V L  -93.517  -45.854 -169.170    7.900  118.770   -3.100
 2h6f B   401 Y L -102.415  -14.540 -176.936    5.830  121.850   -3.880

 1uct A   161 L L -109.592   -7.138 -176.104   10.030    7.800    7.050
 1uct A   162 G L  -94.861  173.352   -1.751    9.680    4.580    9.020
 1uct A   163 P L  -67.250  131.357 -163.979    9.550    1.850    9.480
 1uct A   164 V L  -80.182  157.233  168.484   12.890    2.520    7.830
 1uct A   165 D L -141.712 -168.901 -174.716   14.990    0.370    5.520

 2o2g A    70 I E -118.957  159.813  162.910   30.930   -5.380   13.280
 2o2g A    71 D L  -89.428  123.874 -177.884   33.450   -7.120   15.490
 2o2g A    72 L L  -72.812  -26.972  171.114   36.870   -5.540   14.930
 2o2g A    73 L L -104.469  156.595  177.366   38.500   -8.750   16.140
 2o2g A    74 T L  -75.090  166.048  177.464   37.750  -12.270   14.920

 1mda H   101 F E -111.786  143.694  172.937   46.480   71.230   70.870
 1mda H   102 D L  -70.720  130.301 -177.724   46.300   73.800   68.080
 1mda H   103 P L  -57.383  -27.193 -172.075   44.270   76.830   69.170
 1mda H   104 V L  -99.534  -52.360 -175.667   42.550   76.810   65.780
 1mda H   105 T L  -88.332  -18.289  179.513   42.310   73.210   64.590

 2iwa A   131 I E -124.680  124.980  174.273    2.860   52.590   11.280
 2iwa A   132 D L  -69.246  120.926 -174.252    0.240   54.930    9.840
 2iwa A   133 P L  -73.587   -9.487 -179.557    1.480   58.470   10.440
 2iwa A   134 H L  -95.151  -55.026 -177.514   -2.120   59.690   10.540
 2iwa A   135 T L  -95.028  -16.657 -178.158   -3.920   57.230   12.810

 3ju7 A   107 I E -122.217  161.203  175.118   19.070   48.910   66.950
 3ju7 A   108 S L  -67.191  139.169 -176.528   17.610   49.380   63.480
 3ju7 A   109 I L  -69.165  -19.166 -171.418   19.270   52.170   61.500
 3ju7 A   110 D L  -99.365  -51.012 -176.251   15.880   53.420   60.330
 3ju7 A   111 D L  -99.404   -9.975  172.560   13.470   53.160   63.260

 1f97 A   173 F E -108.265  118.411 -179.649   16.980   16.570   73.580
 1f97 A   174 D L -158.608  106.587    2.102   19.410   18.280   75.950
 1f97 A   175 P L  -77.625  164.820  165.171   19.680   17.050   78.420
 1f97 A   176 V L  -80.114  137.328  176.433   18.200   13.660   77.590
 1f97 A   177 T L -125.198  168.716  179.375   16.100   12.160   80.390

 3i42 A   104 E E -111.485  129.419  177.701   56.830   26.130    2.740
 3i42 A   105 K L  -65.041  145.483    0.177   53.200   26.040    1.620
 3i42 A   106 P L  -81.958  155.246  179.925   51.950   25.090   -0.660
 3i42 A   107 I L  -86.764  140.032  172.977   53.560   21.640   -0.510
 3i42 A   108 D L -139.051  171.817 -175.342   54.320   19.640   -3.650

 2gu1 A   323 V E -132.897  168.672  178.356   35.680   -2.600    5.910
 2gu1 A   324 D L  -63.749  115.017 -177.102   36.850   -3.370    9.450
 2gu1 A   325 A L  -62.215  -27.883 -175.203   37.360   -0.000   11.130
 2gu1 A   326 M L  -93.641    9.422 -179.796   39.870   -1.570   13.520
 2gu1 A   327 K L  -62.763  138.341 -178.083   41.920   -3.060   10.680

 3loy A     4 Y L  -75.423  -25.409 -168.095  -86.060   28.700   20.740
 3loy A     5 D L  -50.238  149.886  178.182  -84.930   26.670   17.740
 3loy A     6 P L  -72.475  162.480 -176.643  -81.540   27.450   16.200
 3loy A     7 I L  -63.031  136.597  177.733  -81.230   29.270   12.880
 3loy A     8 S L  -90.628  170.546  172.278  -82.020   27.200    9.790

 1m7x A   175 L E  -99.059  132.653  166.062   26.380   41.960   54.630
 1m7x A   176 L L  -51.401  161.427 -173.778   23.070   41.530   52.840
 1m7x A   177 P L  -45.416  109.268 -176.869   23.270   39.540   49.600
 1m7x A   178 I L  -82.436   -9.266 -177.262   26.230   41.160   47.840
 1m7x A   179 N E  -55.691  149.708 -179.713   25.540   39.170   44.680

 1zxk A    50 I E -112.420  141.436  167.416    6.970   -2.790   26.400
 1zxk A    51 N L  -90.713  119.940 -171.257    8.000   -1.190   29.680
 1zxk A    52 D L  -63.808  -27.507 -175.050    5.450   -2.250   32.290
 1zxk A    53 I L  -88.711  -54.077 -174.268    5.930    0.950   34.280
 1zxk A    54 T L  -82.129  -26.934 -179.029    6.320    3.710   31.710

 2gqf A   353 I E -121.850  139.343  179.899   51.330   83.020  -12.560
 2gqf A   354 S L  -60.977  126.425  178.076   54.300   85.010  -13.860
 2gqf A   355 S L  -72.730  -18.350 -177.810   57.380   82.800  -14.210
 2gqf A   356 K L -102.396  -28.119 -173.237   59.520   85.910  -13.760
 2gqf A   357 T L -108.387  -39.121 -170.246   57.490   87.780  -11.160

 1pq4 A   266 L E -114.790  143.255 -176.532    9.520   -1.890   31.940
 1pq4 A   267 D L -120.912   99.376 -178.347   11.040   -0.740   28.650
 1pq4 A   268 P L  -73.889  -14.870 -175.650    8.540    0.050   25.890
 1pq4 A   269 L L -115.082   27.690  176.250   11.400    1.220   23.680
 1pq4 A   270 A L  -65.012  134.757  177.953   13.660   -1.820   24.020

 1f97 A    69 F E  -95.588  125.096  179.128    7.210   25.670   28.360
 1f97 A    70 S L  -70.029  -27.143  174.962    5.710   22.440   27.030
 1f97 A    71 S L -165.321  132.101 -178.666    6.860   20.710   30.210
 1f97 A    72 V L -111.017  152.540  175.507    8.770   21.830   33.300
 1f97 A    73 T L -124.021  172.286 -179.746   10.810   19.870   35.840

 3mbr X   175 I E -107.295  126.922  166.556   61.130   -9.560   28.910
 3mbr X   176 D L  -74.520  116.480 -173.920   57.770   -7.880   29.410
 3mbr X   177 P L  -71.146  -20.275 -177.582   56.490   -9.390   32.660
 3mbr X   178 A L  -77.312  -36.177 -175.836   52.890   -8.600   31.710
 3mbr X   179 S L -110.393  -21.640 -175.562   52.900  -10.600   28.480

 2bbk H    83 F E -124.247  148.224  169.919   42.320   32.520   10.620
 2bbk H    84 D L  -72.915  129.989 -175.642   38.650   31.840   11.290
 2bbk H    85 P L  -61.456  -25.050 -171.167   38.080   31.500   15.030
 2bbk H    86 V L  -98.117  -49.897 -177.781   35.720   28.590   14.430
 2bbk H    87 T L  -90.466  -15.815 -179.707   37.130   26.610   11.510

 2fhf A   476 L E -100.705  128.767  166.860   25.080   26.650   79.420
 2fhf A   477 L L  -57.430  167.872 -170.789   24.090   28.040   82.800
 2fhf A   478 P L  -40.151  109.787  175.423   20.680   26.990   84.110
 2fhf A   479 V L -111.480    3.183  166.173   18.470   26.830   81.020
 2fhf A   480 F E  -74.444  178.799 -173.348   15.780   24.840   82.790

 2wv3 A    60 I E  -98.722  106.537  179.178   17.970    7.440   18.920
 2wv3 A    61 N L  -89.002  133.381 -175.831   20.170    5.130   21.000
 2wv3 A    62 K L   53.904   66.446 -176.230   19.370    4.890   24.710
 2wv3 A    63 P L  -59.439  120.270  174.529   16.360    7.220   24.530
 2wv3 A    64 R L -120.057  176.834  175.857   16.370    9.640   27.460

 3p2t A   159 M E -131.296  120.591 -178.974   -0.240   -5.160   -0.770
 3p2t A   160 S L -167.296  138.552   -4.359   -2.460   -2.660   -2.570
 3p2t A   161 P L  -75.748  159.393  174.480   -2.270   -0.600   -4.430
 3p2t A   162 V L  -98.773  116.631 -178.631    1.100   -1.640   -5.830
 3p2t A   163 T L -124.837 -177.901 -175.167    3.000    1.270   -7.370

 3m62 A   893 L E  -97.727  139.243  173.213   -7.120   -3.170   31.430
 3m62 A   894 D L  -63.010  137.034 -173.827   -7.860   -0.880   28.490
 3m62 A   895 P L  -67.384  -22.959 -175.148   -4.840   -0.580   26.210
 3m62 A   896 L L -109.087  -37.899 -177.360   -5.220    3.190   26.050
 3m62 A   897 M L  -94.004  -22.103  177.508   -6.960    4.110   29.310

 1gjw A   139 L E -112.240  140.024  163.330  -19.930   52.000  -12.430
 1gjw A   140 L L  -64.378  164.205 -177.987  -19.100   51.700   -8.750
 1gjw A   141 P L  -49.629  119.090  178.615  -19.480   54.850   -6.670
 1gjw A   142 V L -108.120   10.366  176.034  -17.360   57.550   -8.320
 1gjw A   143 S E  -69.847  165.584 -178.185  -18.340   60.230   -5.810

 2v1o A    53 V E -122.087  123.564 -175.153  -12.470   18.930  -33.850
 2v1o A    54 E L  -79.959  158.630  177.701  -10.560   17.600  -30.840
 2v1o A    55 R L  -46.793  132.132 -178.509   -7.010   18.570  -29.870
 2v1o A    56 T L -144.866  140.068 -177.629   -4.550   17.070  -32.350
 2v1o A    57 D L -115.147  139.988  173.955   -0.770   17.140  -32.700

 1r8g A   297 T E -114.134  132.276  173.107  -23.390  -12.120   15.940
 1r8g A   298 D L  -80.347  121.939 -176.053  -21.970  -15.640   15.900
 1r8g A   299 P L  -69.591  -19.967 -173.254  -21.430  -16.730   12.300
 1r8g A   300 H L  -88.979  -38.241 -174.157  -21.710  -20.390   13.310
 1r8g A   301 T L -115.007  -24.921 -178.389  -24.930  -20.360   15.340

 2bvc A   104 H E -135.130  156.161  173.275  -45.910   54.760    9.780
 2bvc A   105 D L  -68.457  133.231 -171.557  -48.940   52.650   10.680
 2bvc A   106 P L  -75.908  -12.048 -177.434  -48.370   49.060    9.590
 2bvc A   107 F L -101.135  -52.224 -175.801  -51.990   48.690    8.500
 2bvc A   108 T L  -93.699  -15.169 -178.940  -52.970   51.960    6.830

 2o18 A   254 I E  -94.460  128.339  170.988   63.470   19.790   -0.970
 2o18 A   255 D L  -75.851  116.555 -175.509   65.470   18.990   -4.090
 2o18 A   256 P L  -59.147  -26.399 -169.992   67.060   15.600   -3.450
 2o18 A   257 Q L  -85.641  -26.699  177.429   69.970   16.500   -5.710
 2o18 A   258 T L -104.661  -25.068 -176.375   70.940   19.720   -3.920

 2xd3 A   107 L E -114.183  145.047  170.964   15.210  -17.970   33.150
 2xd3 A   108 S L  -74.981  152.059  171.392   15.400  -14.930   30.880
 2xd3 A   109 E L  -61.625  139.490 -176.846   18.770  -13.540   29.820
 2xd3 A   110 V L -119.620  132.783  178.059   19.970  -10.800   32.160
 2xd3 A   111 K L  -85.514  135.171  176.391   22.040   -7.740   31.270

 1tmo A   257 I E  -95.160  104.503 -167.606   33.400   25.790   25.510
 1tmo A   258 D L -165.230  139.805 -177.392   36.080   27.080   27.860
 1tmo A   259 P L  -72.423  -17.426 -178.319   37.910   26.110   31.050
 1tmo A   260 V L -131.097  164.488 -179.295   37.260   29.570   32.460
 1tmo A   261 V L  -81.987  121.396 -177.453   34.450   32.130   32.510

 1ri6 A    67 I E -100.258  115.472  172.967   -2.060    3.200   64.740
 1ri6 A    68 A L  -62.860  125.843 -176.374   -5.700    3.140   65.820
 1ri6 A    69 P L  -69.445  -18.228  179.666   -7.120    6.620   65.320
 1ri6 A    70 D L  -77.775  -68.154 -169.932   -9.280    6.130   68.410
 1ri6 A    71 D L -114.377    0.145  175.555   -6.950    5.100   71.230

 1w6g A    10 F L -100.297   18.291  175.689   10.870   10.810   53.670
 1w6g A    11 R L  -67.061  146.500  175.672   11.320   14.130   51.890
 1w6g A    12 L L  -56.833  145.276  176.310   11.180   14.140   48.090
 1w6g A    13 A L  -62.491  133.341  178.682   14.530   13.830   46.320
 1w6g A    14 S L  -92.373  160.626  175.168   16.030   17.210   45.440

 3dr4 A   125 N E -116.559  168.181  170.166   -8.210   38.940   50.690
 3dr4 A   126 D L  -68.079  136.142 -173.059   -7.760   42.130   48.680
 3dr4 A   127 P L  -72.087  -15.773 -175.310  -10.940   42.940   46.770
 3dr4 A   128 R L -103.283  -48.511 -177.913   -8.950   43.820   43.660
 3dr4 A   129 T L  -87.616  -16.796 -178.192   -6.050   41.370   43.540

 1ez0 A    12 T E  -98.409  122.374  172.226   27.450   48.840   56.560
 1ez0 A    13 N L  -60.148  113.329 -172.996   25.680   50.910   53.920
 1ez0 A    14 A L  -69.221  -16.305 -178.469   28.560   52.800   52.340
 1ez0 A    15 F L  -87.214  -38.628 -171.237   26.190   55.600   51.330
 1ez0 A    16 T L -114.275  -25.000 -179.250   24.480   56.220   54.660

 1jmx B   171 M E -116.410  134.566  170.873  133.650   36.110   60.770
 1jmx B   172 D L  -83.315  115.964 -172.278  136.290   36.780   63.420
 1jmx B   173 V L  -71.970   -2.889 -178.943  138.810   39.110   61.800
 1jmx B   174 K L  -97.546  -45.808 -176.477  141.470   37.770   64.160
 1jmx B   175 T L  -96.847  -20.702 -179.515  141.220   34.010   63.710

 3bl9 A    96 V E -108.877  110.719 -174.893    5.750    6.110  -22.810
 3bl9 A    97 Y L -156.800  130.193   -2.791    6.160    7.750  -26.210
 3bl9 A    98 P L  -75.808  146.310  177.448    6.390   10.390  -27.000
 3bl9 A    99 A L  -95.971  135.022  178.371    7.450   11.350  -23.480
 3bl9 A   100 T L  -92.778  173.841  176.843    7.350   14.980  -22.370

 2bwq A    76 Y E  -99.708  133.227  179.236    6.660  -10.430   18.750
 2bwq A    77 S L -164.604  150.506   -2.576    6.170  -13.200   21.310
 2bwq A    78 P L  -78.888  150.666  173.198    6.410  -14.090   23.920
 2bwq A    79 V L -132.351  133.746 -177.114    6.620  -10.610   25.420
 2bwq A    80 H L -118.091  142.634 -178.299    6.060   -9.710   29.070

 1wzl A   192 F E -104.011  142.285  167.324   22.130   55.600   67.820
 1wzl A   193 T L  -68.832  170.534  179.771   25.870   55.880   67.270
 1wzl A   194 P L  -49.153  122.510 -179.429   28.270   54.300   69.760
 1wzl A   195 I L -117.797    2.596  179.146   27.270   55.510   73.220
 1wzl A   196 F E  -68.189  148.912 -175.847   29.530   53.200   75.230

 2ffu A   186 I E -103.390  108.672 -176.367  -14.610  -24.700    6.380
 2ffu A   187 N L  -50.454  126.148 -177.272  -16.400  -21.890    4.560
 2ffu A   188 M L  -80.500   -4.356  178.944  -15.510  -18.590    6.220
 2ffu A   189 D L -103.345  -40.843 -172.206  -18.850  -17.160    5.110
 2ffu A   190 N L -126.148    1.377  173.108  -21.300  -19.960    5.870

 1wza A    54 L E  -92.470  134.234  167.589   21.540   40.010   15.090
 1wza A    55 M L  -59.235  164.957 -172.929   20.580   36.370   14.680
 1wza A    56 P L  -50.997  120.709 -179.440   18.800   35.440   11.450
 1wza A    57 I L -106.094    5.996 -176.294   15.870   37.810   10.990
 1wza A    58 F E  -80.526  160.109  176.270   14.840   36.390    7.630

 2z07 A   395 Y E -128.731  153.248  175.056   32.300   -2.370  157.060
 2z07 A   396 D L  -76.597  123.784 -175.680   29.580   -0.890  159.260
 2z07 A   397 P L  -71.471  -15.194 -173.069   30.680    2.520  160.530
 2z07 A   398 L L  -99.215  -40.460 -179.567   28.460    2.130  163.590
 2z07 A   399 T L -109.632  -22.244  178.507   29.180   -1.430  164.730

 2bw8 A    36 V E -114.955  126.561  162.756   13.850    8.160    5.240
 2bw8 A    37 G L  -81.519  124.896 -164.989   10.970    8.440    2.790
 2bw8 A    38 L L  -82.421  -21.611 -177.200    9.630   11.930    3.380
 2bw8 A    39 E L  -75.936  -38.396 -172.389    6.080   11.320    2.170
 2bw8 A    40 T L -109.202  -27.384 -175.292    5.250    8.490    4.560

 2bhu A   163 V E  -92.316  128.527  177.077   55.360   15.330   22.300
 2bhu A   164 M L  -60.191  166.286 -171.131   51.670   14.480   22.620
 2bhu A   165 P L  -55.061  135.215 -178.138   49.100   16.860   21.150
 2bhu A   166 L L -110.928   -1.571  177.510   49.370   20.400   22.490
 2bhu A   167 A E  -54.973  134.846 -173.707   46.270   21.760   20.730

 3hfq A   315 R E -123.359  120.106  172.657   -2.750   28.590   25.430
 3hfq A   316 D L  -70.105  123.483 -171.331   -4.710   31.690   24.480
 3hfq A   317 L L  -69.039  -25.303 -171.649   -2.350   34.630   24.900
 3hfq A   318 T L -106.965  -29.905  179.494   -5.130   37.060   25.800
 3hfq A   319 S L  -96.105  -26.226  176.898   -7.640   34.830   27.570

 1ua7 A    36 T E  -93.374  164.881  170.260   -7.340   25.020   25.580
 1ua7 A    37 S L  -74.898  168.550  179.134   -7.310   28.560   24.210
 1ua7 A    38 P L  -49.405  122.042 -168.829   -9.270   29.520   21.100
 1ua7 A    39 I L -100.796    4.261 -178.017   -8.070   27.070   18.470
 1ua7 A    40 N E  -90.241  175.501  176.667   -9.490   28.880   15.440

 3nv7 A    11 F L   57.536   61.605 -171.054    5.750  -10.870  -18.630
 3nv7 A    12 D L -133.167   80.072   -8.260    6.920   -8.200  -21.070
 3nv7 A    13 P L  -86.671 -176.015  166.687    9.530   -8.990  -20.520
 3nv7 A    14 V L  -65.012  142.756 -174.452    9.910  -11.410  -17.630
 3nv7 A    15 T L -123.257  173.997  174.624   11.930   -9.880  -14.800

 3iwj A    28 I E -114.296  135.169  171.701   -8.720   13.790  -24.300
 3iwj A    29 N L  -78.889  115.737 -174.048   -7.170   11.130  -26.530
 3iwj A    30 P L  -60.274  -25.944 -172.902   -3.420   11.340  -25.930
 3iwj A    31 A L  -80.727  -25.078 -173.270   -2.750   10.060  -29.440
 3iwj A    32 T L -121.249  -15.590 -176.447   -4.760   12.740  -31.230

 2ya0 A   199 L E  -98.053  138.960  171.260   96.210   38.910   59.580
 2ya0 A   200 L L  -59.968  168.442 -169.902   92.840   40.300   60.660
 2ya0 A   201 P L  -48.856  113.653  174.291   90.080   37.830   61.460
 2ya0 A   202 V L  -99.181  -11.696  172.565   90.060   35.190   58.740
 2ya0 A   203 L E  -67.351  147.460 -173.780   87.660   33.030   60.730

 3l7q A    34 L E -111.682  145.834  174.316   -6.490  -13.900  -21.960
 3l7q A    35 S L  -81.789  126.047  174.190   -7.620  -16.370  -24.620
 3l7q A    36 P L  -59.066  -28.877 -171.368   -7.540  -15.000  -28.160
 3l7q A    37 E L  -83.983  -43.196 -173.006  -10.380  -17.390  -28.950
 3l7q A    38 T L -107.037  -29.330  179.560  -12.800  -16.770  -26.090

 1w25 A   252 S E  -67.663  133.332  172.458  101.540    9.590   34.360
 1w25 A   253 R L  -83.501  147.402   -0.714   99.650    6.380   33.600
 1w25 A   254 P L  -75.914  155.484 -169.085  100.250    3.690   33.840
 1w25 A   255 I L  -72.547  119.510  177.131  101.280    4.370   37.430
 1w25 A   256 D L  -79.739  129.080 -177.342  104.900    3.480   38.170

 3my2 A   120 I E -125.485  125.803  170.101    7.220   29.510   -1.020
 3my2 A   121 N E  -82.342  119.460 -168.999   10.660   30.830   -0.120
 3my2 A   122 L L  -77.166  -16.884 -178.050   11.870   28.640    2.730
 3my2 A   123 V L  -87.520  -45.038 -177.291   14.340   31.240    4.010
 3my2 A   124 T L -103.352  -11.578  179.260   12.100   34.300    4.170

 1i6u A    27 I E  -96.844  120.304 -173.311   28.700   47.950    2.050
 1i6u A    28 K L  -70.241  -57.467  174.690   28.430   44.770    4.120
 1i6u A    29 P L  -65.317  109.274 -173.185   31.220   45.450    6.620
 1i6u A    30 A L -120.812   64.647  177.621   29.800   48.370    8.590
 1i6u A    31 S L  -75.697  163.194  172.695   32.330   49.230   11.300

 3e53 A   407 V E -129.358  138.343  175.015   20.990   32.780   49.910
 3e53 A   408 D E  -63.395  120.038 -172.633   23.630   34.960   48.250
 3e53 A   409 S L  -67.309  -16.487 -174.292   26.900   33.060   48.680
 3e53 A   410 D L  -94.993  -35.001 -172.818   28.810   36.340   48.880
 3e53 A   411 T L -112.903   -9.530 -176.407   26.690   38.330   51.310

 3hje A    34 L E  -97.721  145.235  173.105   42.760   45.430   36.300
 3hje A    35 S L  -65.151  165.134  179.439   42.410   42.000   37.900
 3hje A    36 P L  -51.876  132.497 -175.470   44.050   38.970   36.300
 3hje A    37 V L -111.062    6.221  177.765   42.640   38.430   32.820
 3hje A    38 L E  -77.683  146.031 -177.147   44.150   34.990   32.230

 1ji1 A   211 L E -100.808  139.520  161.004   48.120   30.450   17.800
 1ji1 A   212 N L  -57.893  161.665 -177.469   48.790   34.080   18.610
[truncated: 63,236,334 more chars]
