# Supplementary material for: Automated structure refinement of macromolecular assemblies from cryo-EM maps using Rosetta
Source: eLife. 2016 Sep 26;5:e17219. doi: 10.7554/eLife.17219 (PMC5115868; doi:10.7554/eLife.17219)
Supplement: Supplementary file 2. — Structure refinement of Frh using Rosetta involves three steps: (1) refinement of the asymmetric unit without ligands present, (2) local refinement of the asymmetric unit with the ligands present, and (3) local refinement the full symmetric complex with ligands present. The package includes three folders, one for each of the three steps with the command lines and input files necessary to run Frh structure refinement. DOI: http://dx.doi.org/10.7554/eLife.17219.020 [file elife-17219-supp2.gz › Wang-DiMaio-2016-Suppl-Data-2/Step2-refine_asymm_unit_w_full_ligands/flags]

-s ./starting.pdb
-detect_disulf false 
-relax:min_type lbfgs_armijo_nonmonotone 
-relax:jump_move true 
-default_max_cycles 200 
-mapreso 3.4 
-auto_setup_metals 
-extra_res_fa 897_SF4.params 902_FAD.params NI.params CYX.params 
-extra_improper_file 902_FAD.tors 
-database /work/wangyr/rosetta_database/ 
-chemical::clone_atom_types fa_standard:Co2p:Ni2p 
-score:unmodifypot 
-parser:protocol refine.xml 
-out:pdb 
-overwrite 
-nstruct 5
-edensity::cryoem_scatterers true  
-crystal_refine 
