# Supplementary material for: Automated structure refinement of macromolecular assemblies from cryo-EM maps using Rosetta
Source: eLife. 2016 Sep 26;5:e17219. doi: 10.7554/eLife.17219 (PMC5115868; doi:10.7554/eLife.17219)
Supplement: Supplementary file 2. — Structure refinement of Frh using Rosetta involves three steps: (1) refinement of the asymmetric unit without ligands present, (2) local refinement of the asymmetric unit with the ligands present, and (3) local refinement the full symmetric complex with ligands present. The package includes three folders, one for each of the three steps with the command lines and input files necessary to run Frh structure refinement. DOI: http://dx.doi.org/10.7554/eLife.17219.020 [file elife-17219-supp2.gz › Wang-DiMaio-2016-Suppl-Data-2/Step2-refine_asymm_unit_w_full_ligands/starting_0001_418_wlig.pdb]

REMARK ../../models/starting_0001_418.pdb hetatm.pdb
ATOM      1  N   SER A   1       0.000   0.000   0.000  1.00  0.00           N  
ATOM      2  CA  SER A   1       1.458   0.000   0.000  1.00  0.00           C  
ATOM      3  C   SER A   1       2.009   1.420   0.000  1.00  0.00           C  
ATOM      4  O   SER A   1       1.383   2.339  -0.529  1.00  0.00           O  
ATOM      5  CB  SER A   1       1.980  -0.769  -1.198  1.00  0.00           C  
ATOM      6  CEN SER A   1       2.005  -0.963  -1.706  1.00  0.00           X  
ATOM      7  H   SER A   1      -0.492   0.764  -0.441  1.00  0.00           H  
ATOM      8  N   GLU A   2       3.184   1.594   0.596  1.00  0.00           N  
ATOM      9  CA  GLU A   2       3.901   0.485   1.214  1.00  0.00           C  
ATOM     10  C   GLU A   2       4.745   0.961   2.389  1.00  0.00           C  
ATOM     11  O   GLU A   2       5.216   2.098   2.407  1.00  0.00           O  
ATOM     12  CB  GLU A   2       4.784  -0.222   0.183  1.00  0.00           C  
ATOM     13  CEN GLU A   2       5.044  -1.505  -0.907  1.00  0.00           X  
ATOM     14  H   GLU A   2       3.590   2.518   0.622  1.00  0.00           H  
ATOM     15  N   ARG A   3       4.933   0.084   3.369  1.00  0.00           N  
ATOM     16  CA  ARG A   3       4.361  -1.256   3.319  1.00  0.00           C  
ATOM     17  C   ARG A   3       4.062  -1.781   4.717  1.00  0.00           C  
ATOM     18  O   ARG A   3       4.739  -1.425   5.682  1.00  0.00           O  
ATOM     19  CB  ARG A   3       5.236  -2.224   2.536  1.00  0.00           C  
ATOM     20  CEN ARG A   3       6.129  -3.581   0.661  1.00  0.00           X  
ATOM     21  H   ARG A   3       5.486   0.353   4.170  1.00  0.00           H  
ATOM     22  N   ILE A   4       3.045  -2.629   4.820  1.00  0.00           N  
ATOM     23  CA  ILE A   4       2.261  -3.031   3.658  1.00  0.00           C  
ATOM     24  C   ILE A   4       0.824  -3.351   4.047  1.00  0.00           C  
ATOM     25  O   ILE A   4       0.556  -3.791   5.165  1.00  0.00           O  
ATOM     26  CB  ILE A   4       2.878  -4.255   2.957  1.00  0.00           C  
ATOM     27  CEN ILE A   4       3.611  -4.586   2.221  1.00  0.00           X  
ATOM     28  H   ILE A   4       2.807  -3.004   5.728  1.00  0.00           H  
ATOM     29  N   VAL A   5      -0.099  -3.127   3.117  1.00  0.00           N  
ATOM     30  CA  VAL A   5       0.250  -2.604   1.802  1.00  0.00           C  
ATOM     31  C   VAL A   5      -0.886  -1.772   1.220  1.00  0.00           C  
ATOM     32  O   VAL A   5      -2.058  -2.020   1.505  1.00  0.00           O  
ATOM     33  CB  VAL A   5       0.599  -3.737   0.818  1.00  0.00           C  
ATOM     34  CEN VAL A   5       1.118  -4.032   0.475  1.00  0.00           X  
ATOM     35  H   VAL A   5      -1.067  -3.324   3.328  1.00  0.00           H  
ATOM     36  N   ILE A   6      -0.533  -0.785   0.405  1.00  0.00           N  
ATOM     37  CA  ILE A   6       0.865  -0.517   0.087  1.00  0.00           C  
ATOM     38  C   ILE A   6       1.091   0.962  -0.201  1.00  0.00           C  
ATOM     39  O   ILE A   6       0.195   1.653  -0.686  1.00  0.00           O  
ATOM     40  CB  ILE A   6       1.338  -1.344  -1.122  1.00  0.00           C  
ATOM     41  CEN ILE A   6       1.746  -2.304  -1.442  1.00  0.00           X  
ATOM     42  H   ILE A   6      -1.250  -0.205  -0.006  1.00  0.00           H  
ATOM     43  N   SER A   7       2.292   1.441   0.100  1.00  0.00           N  
ATOM     44  CA  SER A   7       3.333   0.596   0.673  1.00  0.00           C  
ATOM     45  C   SER A   7       4.263   1.401   1.571  1.00  0.00           C  
ATOM     46  O   SER A   7       4.476   2.594   1.351  1.00  0.00           O  
ATOM     47  CB  SER A   7       4.121  -0.083  -0.430  1.00  0.00           C  
ATOM     48  CEN SER A   7       4.365  -0.153  -0.911  1.00  0.00           X  
ATOM     49  H   SER A   7       2.490   2.416  -0.073  1.00  0.00           H  
ATOM     50  N   PRO A   8       4.816   0.743   2.584  1.00  0.00           N  
ATOM     51  CA  PRO A   8       4.544  -0.670   2.819  1.00  0.00           C  
ATOM     52  C   PRO A   8       4.634  -1.010   4.301  1.00  0.00           C  
ATOM     53  O   PRO A   8       5.390  -0.386   5.046  1.00  0.00           O  
ATOM     54  CB  PRO A   8       5.614  -1.401   1.991  1.00  0.00           C  
ATOM     55  CEN PRO A   8       6.178   0.250   1.615  1.00  0.00           X  
ATOM     56  N   THR A   9       3.858  -2.003   4.723  1.00  0.00           N  
ATOM     57  CA  THR A   9       2.973  -2.723   3.816  1.00  0.00           C  
ATOM     58  C   THR A   9       1.737  -3.235   4.543  1.00  0.00           C  
ATOM     59  O   THR A   9       1.786  -3.533   5.737  1.00  0.00           O  
ATOM     60  CB  THR A   9       3.692  -3.910   3.148  1.00  0.00           C  
ATOM     61  CEN THR A   9       4.119  -4.131   2.816  1.00  0.00           X  
ATOM     62  H   THR A   9       3.883  -2.265   5.698  1.00  0.00           H  
ATOM     63  N   SER A  10       0.629  -3.336   3.817  1.00  0.00           N  
ATOM     64  CA  SER A  10       0.603  -2.976   2.405  1.00  0.00           C  
ATOM     65  C   SER A  10      -0.773  -2.471   1.990  1.00  0.00           C  
ATOM     66  O   SER A  10      -1.790  -2.881   2.551  1.00  0.00           O  
ATOM     67  CB  SER A  10       1.007  -4.165   1.555  1.00  0.00           C  
ATOM     68  CEN SER A  10       1.055  -4.683   1.396  1.00  0.00           X  
ATOM     69  H   SER A  10      -0.217  -3.672   4.255  1.00  0.00           H  
ATOM     70  N   ARG A  11      -0.799  -1.579   1.006  1.00  0.00           N  
ATOM     71  CA  ARG A  11       0.423  -1.113   0.362  1.00  0.00           C  
ATOM     72  C   ARG A  11       0.270   0.316  -0.142  1.00  0.00           C  
ATOM     73  O   ARG A  11      -0.828   0.744  -0.499  1.00  0.00           O  
ATOM     74  CB  ARG A  11       0.880  -2.049  -0.747  1.00  0.00           C  
ATOM     75  CEN ARG A  11       2.095  -3.860  -1.930  1.00  0.00           X  
ATOM     76  H   ARG A  11      -1.688  -1.215   0.695  1.00  0.00           H  
ATOM     77  N   GLN A  12       1.377   1.050  -0.169  1.00  0.00           N  
ATOM     78  CA  GLN A  12       2.663   0.514   0.260  1.00  0.00           C  
ATOM     79  C   GLN A  12       3.553   1.609   0.832  1.00  0.00           C  
ATOM     80  O   GLN A  12       3.462   2.770   0.431  1.00  0.00           O  
ATOM     81  CB  GLN A  12       3.374  -0.173  -0.908  1.00  0.00           C  
ATOM     82  CEN GLN A  12       3.735  -1.715  -1.642  1.00  0.00           X  
ATOM     83  H   GLN A  12       1.326   2.005  -0.496  1.00  0.00           H  
ATOM     84  N   GLU A  13       4.415   1.234   1.771  1.00  0.00           N  
ATOM     85  CA  GLU A  13       4.500  -0.148   2.225  1.00  0.00           C  
ATOM     86  C   GLU A  13       4.939  -0.224   3.682  1.00  0.00           C  
ATOM     87  O   GLU A  13       5.672   0.639   4.165  1.00  0.00           O  
ATOM     88  CB  GLU A  13       5.465  -0.944   1.343  1.00  0.00           C  
ATOM     89  CEN GLU A  13       5.737  -2.027   0.056  1.00  0.00           X  
ATOM     90  H   GLU A  13       5.027   1.925   2.181  1.00  0.00           H  
ATOM     91  N   GLY A  14       4.487  -1.262   4.378  1.00  0.00           N  
ATOM     92  CA  GLY A  14       3.620  -2.268   3.777  1.00  0.00           C  
ATOM     93  C   GLY A  14       2.682  -2.876   4.812  1.00  0.00           C  
ATOM     94  O   GLY A  14       3.018  -2.964   5.993  1.00  0.00           O  
ATOM     95  CEN GLY A  14       3.619  -2.268   3.777  1.00  0.00           X  
ATOM     96  H   GLY A  14       4.751  -1.356   5.348  1.00  0.00           H  
ATOM     97  N   HIS A  15       1.504  -3.294   4.362  1.00  0.00           N  
ATOM     98  CA  HIS A  15       1.134  -3.175   2.956  1.00  0.00           C  
ATOM     99  C   HIS A  15      -0.371  -3.005   2.795  1.00  0.00           C  
ATOM    100  O   HIS A  15      -1.152  -3.500   3.607  1.00  0.00           O  
ATOM    101  CB  HIS A  15       1.611  -4.399   2.166  1.00  0.00           C  
ATOM    102  CEN HIS A  15       2.725  -4.778   1.363  1.00  0.00           X  
ATOM    103  H   HIS A  15       0.847  -3.704   5.010  1.00  0.00           H  
ATOM    104  N   ALA A  16      -0.772  -2.303   1.741  1.00  0.00           N  
ATOM    105  CA  ALA A  16       0.179  -1.729   0.795  1.00  0.00           C  
ATOM    106  C   ALA A  16      -0.368  -0.452   0.171  1.00  0.00           C  
ATOM    107  O   ALA A  16      -1.579  -0.296   0.014  1.00  0.00           O  
ATOM    108  CB  ALA A  16       0.530  -2.743  -0.284  1.00  0.00           C  
ATOM    109  CEN ALA A  16       0.530  -2.742  -0.284  1.00  0.00           X  
ATOM    110  H   ALA A  16      -1.761  -2.162   1.590  1.00  0.00           H  
ATOM    111  N   GLU A  17       0.531   0.459  -0.183  1.00  0.00           N  
ATOM    112  CA  GLU A  17       1.960   0.245   0.016  1.00  0.00           C  
ATOM    113  C   GLU A  17       2.688   1.562   0.246  1.00  0.00           C  
ATOM    114  O   GLU A  17       2.277   2.606  -0.260  1.00  0.00           O  
ATOM    115  CB  GLU A  17       2.564  -0.488  -1.184  1.00  0.00           C  
ATOM    116  CEN GLU A  17       3.105  -1.929  -1.915  1.00  0.00           X  
ATOM    117  H   GLU A  17       0.218   1.324  -0.602  1.00  0.00           H  
ATOM    118  N   LEU A  18       3.772   1.507   1.013  1.00  0.00           N  
ATOM    119  CA  LEU A  18       4.234   0.255   1.598  1.00  0.00           C  
ATOM    120  C   LEU A  18       4.947   0.495   2.923  1.00  0.00           C  
ATOM    121  O   LEU A  18       5.557   1.544   3.128  1.00  0.00           O  
ATOM    122  CB  LEU A  18       5.159  -0.479   0.619  1.00  0.00           C  
ATOM    123  CEN LEU A  18       4.956  -1.702  -0.294  1.00  0.00           X  
ATOM    124  H   LEU A  18       4.289   2.356   1.194  1.00  0.00           H  
ATOM    125  N   VAL A  19       4.866  -0.483   3.818  1.00  0.00           N  
ATOM    126  CA  VAL A  19       4.136  -1.714   3.544  1.00  0.00           C  
ATOM    127  C   VAL A  19       3.562  -2.311   4.823  1.00  0.00           C  
ATOM    128  O   VAL A  19       4.127  -2.145   5.905  1.00  0.00           O  
ATOM    129  CB  VAL A  19       5.032  -2.762   2.858  1.00  0.00           C  
ATOM    130  CEN VAL A  19       5.148  -3.087   2.262  1.00  0.00           X  
ATOM    131  H   VAL A  19       5.323  -0.370   4.712  1.00  0.00           H  
ATOM    132  N   MET A  20       2.436  -3.005   4.694  1.00  0.00           N  
ATOM    133  CA  MET A  20       1.791  -3.183   3.398  1.00  0.00           C  
ATOM    134  C   MET A  20       0.282  -3.320   3.549  1.00  0.00           C  
ATOM    135  O   MET A  20      -0.208  -3.814   4.566  1.00  0.00           O  
ATOM    136  CB  MET A  20       2.365  -4.406   2.687  1.00  0.00           C  
ATOM    137  CEN MET A  20       3.374  -4.887   1.334  1.00  0.00           X  
ATOM    138  H   MET A  20       2.017  -3.420   5.513  1.00  0.00           H  
ATOM    139  N   GLU A  21      -0.452  -2.881   2.532  1.00  0.00           N  
ATOM    140  CA  GLU A  21       0.158  -2.302   1.342  1.00  0.00           C  
ATOM    141  C   GLU A  21      -0.757  -1.264   0.704  1.00  0.00           C  
ATOM    142  O   GLU A  21      -1.980  -1.360   0.797  1.00  0.00           O  
ATOM    143  CB  GLU A  21       0.498  -3.396   0.327  1.00  0.00           C  
ATOM    144  CEN GLU A  21       1.635  -4.445  -0.387  1.00  0.00           X  
ATOM    145  H   GLU A  21      -1.458  -2.951   2.585  1.00  0.00           H  
ATOM    146  N   VAL A  22      -0.156  -0.271   0.057  1.00  0.00           N  
ATOM    147  CA  VAL A  22       1.297  -0.185  -0.035  1.00  0.00           C  
ATOM    148  C   VAL A  22       1.758   1.264  -0.128  1.00  0.00           C  
ATOM    149  O   VAL A  22       1.046   2.120  -0.653  1.00  0.00           O  
ATOM    150  CB  VAL A  22       1.833  -0.963  -1.252  1.00  0.00           C  
ATOM    151  CEN VAL A  22       2.184  -1.525  -1.440  1.00  0.00           X  
ATOM    152  H   VAL A  22      -0.720   0.442  -0.383  1.00  0.00           H  
ATOM    153  N   ASP A  23       2.954   1.533   0.385  1.00  0.00           N  
ATOM    154  CA  ASP A  23       3.774   0.496   1.001  1.00  0.00           C  
ATOM    155  C   ASP A  23       4.657   1.073   2.100  1.00  0.00           C  
ATOM    156  O   ASP A  23       5.057   2.235   2.042  1.00  0.00           O  
ATOM    157  CB  ASP A  23       4.636  -0.203  -0.054  1.00  0.00           C  
ATOM    158  CEN ASP A  23       4.642  -1.042  -0.631  1.00  0.00           X  
ATOM    159  H   ASP A  23       3.304   2.479   0.348  1.00  0.00           H  
ATOM    160  N   ASP A  24       4.958   0.253   3.101  1.00  0.00           N  
ATOM    161  CA  ASP A  24       4.468  -1.120   3.141  1.00  0.00           C  
ATOM    162  C   ASP A  24       4.287  -1.599   4.576  1.00  0.00           C  
ATOM    163  O   ASP A  24       4.998  -1.161   5.481  1.00  0.00           O  
ATOM    164  CB  ASP A  24       5.423  -2.052   2.392  1.00  0.00           C  
ATOM    165  CEN ASP A  24       5.533  -2.496   1.482  1.00  0.00           X  
ATOM    166  H   ASP A  24       5.541   0.589   3.854  1.00  0.00           H  
ATOM    167  N   GLU A  25       3.332  -2.500   4.778  1.00  0.00           N  
ATOM    168  CA  GLU A  25       2.506  -2.998   3.685  1.00  0.00           C  
ATOM    169  C   GLU A  25       1.117  -3.385   4.176  1.00  0.00           C  
ATOM    170  O   GLU A  25       0.945  -3.791   5.325  1.00  0.00           O  
ATOM    171  CB  GLU A  25       3.177  -4.196   3.009  1.00  0.00           C  
ATOM    172  CEN GLU A  25       4.113  -4.843   1.740  1.00  0.00           X  
ATOM    173  H   GLU A  25       3.173  -2.848   5.712  1.00  0.00           H  
ATOM    174  N   GLY A  26       0.127  -3.257   3.298  1.00  0.00           N  
ATOM    175  CA  GLY A  26       0.363  -2.774   1.943  1.00  0.00           C  
ATOM    176  C   GLY A  26      -0.855  -2.037   1.402  1.00  0.00           C  
ATOM    177  O   GLY A  26      -1.990  -2.340   1.769  1.00  0.00           O  
ATOM    178  CEN GLY A  26       0.363  -2.773   1.943  1.00  0.00           X  
ATOM    179  H   GLY A  26      -0.812  -3.501   3.577  1.00  0.00           H  
ATOM    180  N   ILE A  27      -0.613  -1.068   0.526  1.00  0.00           N  
ATOM    181  CA  ILE A  27       0.743  -0.732   0.110  1.00  0.00           C  
ATOM    182  C   ILE A  27       0.859   0.743  -0.252  1.00  0.00           C  
ATOM    183  O   ILE A  27      -0.105   1.358  -0.707  1.00  0.00           O  
ATOM    184  CB  ILE A  27       1.193  -1.583  -1.092  1.00  0.00           C  
ATOM    185  CEN ILE A  27       1.638  -2.529  -1.398  1.00  0.00           X  
ATOM    186  H   ILE A  27      -1.389  -0.550   0.138  1.00  0.00           H  
ATOM    187  N   VAL A  28       2.045   1.306  -0.047  1.00  0.00           N  
ATOM    188  CA  VAL A  28       3.169   0.550   0.493  1.00  0.00           C  
ATOM    189  C   VAL A  28       4.101   1.448   1.297  1.00  0.00           C  
ATOM    190  O   VAL A  28       4.226   2.640   1.016  1.00  0.00           O  
ATOM    191  CB  VAL A  28       3.974  -0.141  -0.623  1.00  0.00           C  
ATOM    192  CEN VAL A  28       4.122  -0.753  -0.902  1.00  0.00           X  
ATOM    193  H   VAL A  28       2.172   2.283  -0.272  1.00  0.00           H  
ATOM    194  N   THR A  29       4.753   0.868   2.299  1.00  0.00           N  
ATOM    195  CA  THR A  29       4.584  -0.547   2.608  1.00  0.00           C  
ATOM    196  C   THR A  29       4.784  -0.815   4.094  1.00  0.00           C  
ATOM    197  O   THR A  29       5.544  -0.115   4.763  1.00  0.00           O  
ATOM    198  CB  THR A  29       5.562  -1.422   1.802  1.00  0.00           C  
ATOM    199  CEN THR A  29       5.779  -1.617   1.296  1.00  0.00           X  
ATOM    200  H   THR A  29       5.383   1.422   2.862  1.00  0.00           H  
ATOM    201  N   LYS A  30       4.098  -1.832   4.604  1.00  0.00           N  
ATOM    202  CA  LYS A  30       3.206  -2.642   3.784  1.00  0.00           C  
ATOM    203  C   LYS A  30       2.050  -3.194   4.609  1.00  0.00           C  
ATOM    204  O   LYS A  30       2.189  -3.435   5.808  1.00  0.00           O  
ATOM    205  CB  LYS A  30       3.976  -3.788   3.126  1.00  0.00           C  
ATOM    206  CEN LYS A  30       4.872  -4.605   1.392  1.00  0.00           X  
ATOM    207  H   LYS A  30       4.198  -2.049   5.585  1.00  0.00           H  
ATOM    208  N   GLY A  31       0.908  -3.392   3.959  1.00  0.00           N  
ATOM    209  CA  GLY A  31       0.774  -3.097   2.537  1.00  0.00           C  
ATOM    210  C   GLY A  31      -0.653  -2.693   2.190  1.00  0.00           C  
ATOM    211  O   GLY A  31      -1.607  -3.137   2.830  1.00  0.00           O  
ATOM    212  CEN GLY A  31       0.774  -3.097   2.537  1.00  0.00           X  
ATOM    213  H   GLY A  31       0.112  -3.757   4.462  1.00  0.00           H  
ATOM    214  N   ARG A  32      -0.794  -1.849   1.174  1.00  0.00           N  
ATOM    215  CA  ARG A  32       0.356  -1.341   0.436  1.00  0.00           C  
ATOM    216  C   ARG A  32       0.085   0.053  -0.115  1.00  0.00           C  
ATOM    217  O   ARG A  32      -1.057   0.400  -0.418  1.00  0.00           O  
ATOM    218  CB  ARG A  32       0.802  -2.296  -0.661  1.00  0.00           C  
ATOM    219  CEN ARG A  32       2.052  -4.082  -1.844  1.00  0.00           X  
ATOM    220  H   ARG A  32      -1.721  -1.552   0.906  1.00  0.00           H  
ATOM    221  N   TYR A  33       1.141   0.850  -0.241  1.00  0.00           N  
ATOM    222  CA  TYR A  33       2.481   0.410   0.127  1.00  0.00           C  
ATOM    223  C   TYR A  33       3.335   1.581   0.597  1.00  0.00           C  
ATOM    224  O   TYR A  33       3.148   2.714   0.156  1.00  0.00           O  
ATOM    225  CB  TYR A  33       3.157  -0.293  -1.052  1.00  0.00           C  
ATOM    226  CEN TYR A  33       3.502  -1.906  -1.642  1.00  0.00           X  
ATOM    227  H   TYR A  33       1.012   1.784  -0.602  1.00  0.00           H  
ATOM    228  N   PHE A  34       4.274   1.299   1.494  1.00  0.00           N  
ATOM    229  CA  PHE A  34       4.471  -0.055   1.997  1.00  0.00           C  
ATOM    230  C   PHE A  34       5.002  -0.040   3.425  1.00  0.00           C  
ATOM    231  O   PHE A  34       5.708   0.885   3.826  1.00  0.00           O  
ATOM    232  CB  PHE A  34       5.428  -0.829   1.089  1.00  0.00           C  
ATOM    233  CEN PHE A  34       5.348  -1.885  -0.097  1.00  0.00           X  
ATOM    234  H   PHE A  34       4.866   2.042   1.836  1.00  0.00           H  
ATOM    235  N   SER A  35       4.658  -1.071   4.190  1.00  0.00           N  
ATOM    236  CA  SER A  35       3.819  -2.152   3.686  1.00  0.00           C  
ATOM    237  C   SER A  35       2.985  -2.768   4.802  1.00  0.00           C  
ATOM    238  O   SER A  35       3.397  -2.784   5.962  1.00  0.00           O  
ATOM    239  CB  SER A  35       4.677  -3.211   3.022  1.00  0.00           C  
ATOM    240  CEN SER A  35       5.105  -3.534   2.930  1.00  0.00           X  
ATOM    241  H   SER A  35       4.985  -1.106   5.145  1.00  0.00           H  
ATOM    242  N   ILE A  36       1.810  -3.274   4.445  1.00  0.00           N  
ATOM    243  CA  ILE A  36       1.349  -3.240   3.062  1.00  0.00           C  
ATOM    244  C   ILE A  36      -0.170  -3.166   2.989  1.00  0.00           C  
ATOM    245  O   ILE A  36      -0.869  -3.670   3.868  1.00  0.00           O  
ATOM    246  CB  ILE A  36       1.833  -4.472   2.275  1.00  0.00           C  
ATOM    247  CEN ILE A  36       2.652  -4.893   1.692  1.00  0.00           X  
ATOM    248  H   ILE A  36       1.220  -3.694   5.149  1.00  0.00           H  
ATOM    249  N   THR A  37      -0.677  -2.536   1.935  1.00  0.00           N  
ATOM    250  CA  THR A  37       0.177  -1.950   0.909  1.00  0.00           C  
ATOM    251  C   THR A  37      -0.484  -0.736   0.269  1.00  0.00           C  
ATOM    252  O   THR A  37      -1.710  -0.658   0.182  1.00  0.00           O  
ATOM    253  CB  THR A  37       0.524  -2.972  -0.190  1.00  0.00           C  
ATOM    254  CEN THR A  37       0.757  -3.477  -0.366  1.00  0.00           X  
ATOM    255  H   THR A  37      -1.680  -2.461   1.841  1.00  0.00           H  
ATOM    256  N   PRO A  38       0.334   0.210  -0.178  1.00  0.00           N  
ATOM    257  CA  PRO A  38       1.782   0.089  -0.061  1.00  0.00           C  
ATOM    258  C   PRO A  38       2.441   1.457   0.069  1.00  0.00           C  
ATOM    259  O   PRO A  38       1.936   2.451  -0.452  1.00  0.00           O  
ATOM    260  CB  PRO A  38       2.205  -0.637  -1.349  1.00  0.00           C  
ATOM    261  CEN PRO A  38       0.466  -0.543  -1.744  1.00  0.00           X  
ATOM    262  N   VAL A  39       3.571   1.500   0.767  1.00  0.00           N  
ATOM    263  CA  VAL A  39       4.143   0.303   1.373  1.00  0.00           C  
ATOM    264  C   VAL A  39       4.919   0.644   2.638  1.00  0.00           C  
ATOM    265  O   VAL A  39       5.475   1.736   2.763  1.00  0.00           O  
ATOM    266  CB  VAL A  39       5.076  -0.435   0.394  1.00  0.00           C  
ATOM    267  CEN VAL A  39       5.137  -1.001   0.006  1.00  0.00           X  
ATOM    268  H   VAL A  39       4.045   2.384   0.881  1.00  0.00           H  
ATOM    269  N   ARG A  40       4.954  -0.296   3.576  1.00  0.00           N  
ATOM    270  CA  ARG A  40       4.285  -1.580   3.399  1.00  0.00           C  
ATOM    271  C   ARG A  40       3.828  -2.152   4.735  1.00  0.00           C  
ATOM    272  O   ARG A  40       4.446  -1.906   5.771  1.00  0.00           O  
ATOM    273  CB  ARG A  40       5.145  -2.574   2.633  1.00  0.00           C  
ATOM    274  CEN ARG A  40       6.085  -3.898   0.758  1.00  0.00           X  
ATOM    275  H   ARG A  40       5.456  -0.117   4.434  1.00  0.00           H  
ATOM    276  N   GLY A  41       2.741  -2.916   4.705  1.00  0.00           N  
ATOM    277  CA  GLY A  41       2.031  -3.189   3.461  1.00  0.00           C  
ATOM    278  C   GLY A  41       0.545  -3.409   3.713  1.00  0.00           C  
ATOM    279  O   GLY A  41       0.149  -3.884   4.777  1.00  0.00           O  
ATOM    280  CEN GLY A  41       2.030  -3.189   3.461  1.00  0.00           X  
ATOM    281  H   GLY A  41       2.399  -3.318   5.566  1.00  0.00           H  
ATOM    282  N   LEU A  42      -0.275  -3.059   2.727  1.00  0.00           N  
ATOM    283  CA  LEU A  42       0.225  -2.498   1.478  1.00  0.00           C  
ATOM    284  C   LEU A  42      -0.789  -1.545   0.858  1.00  0.00           C  
ATOM    285  O   LEU A  42      -1.997  -1.709   1.031  1.00  0.00           O  
ATOM    286  CB  LEU A  42       0.572  -3.622   0.493  1.00  0.00           C  
ATOM    287  CEN LEU A  42       1.910  -4.230   0.031  1.00  0.00           X  
ATOM    288  H   LEU A  42      -1.270  -3.186   2.847  1.00  0.00           H  
ATOM    289  N   GLU A  43      -0.291  -0.548   0.134  1.00  0.00           N  
ATOM    290  CA  GLU A  43       1.145  -0.381  -0.053  1.00  0.00           C  
ATOM    291  C   GLU A  43       1.510   1.087  -0.233  1.00  0.00           C  
ATOM    292  O   GLU A  43       0.716   1.876  -0.746  1.00  0.00           O  
ATOM    293  CB  GLU A  43       1.627  -1.193  -1.257  1.00  0.00           C  
ATOM    294  CEN GLU A  43       2.359  -2.593  -1.896  1.00  0.00           X  
ATOM    295  H   GLU A  43      -0.923   0.110  -0.298  1.00  0.00           H  
ATOM    296  N   LYS A  44       2.716   1.449   0.192  1.00  0.00           N  
ATOM    297  CA  LYS A  44       3.634   0.491   0.796  1.00  0.00           C  
ATOM    298  C   LYS A  44       4.545   1.166   1.813  1.00  0.00           C  
ATOM    299  O   LYS A  44       4.869   2.347   1.683  1.00  0.00           O  
ATOM    300  CB  LYS A  44       4.471  -0.202  -0.281  1.00  0.00           C  
ATOM    301  CEN LYS A  44       4.846  -1.922  -1.454  1.00  0.00           X  
ATOM    302  H   LYS A  44       3.004   2.412   0.095  1.00  0.00           H  
ATOM    303  N   MET A  45       4.956   0.411   2.826  1.00  0.00           N  
ATOM    304  CA  MET A  45       4.555  -0.985   2.952  1.00  0.00           C  
ATOM    305  C   MET A  45       4.491  -1.410   4.414  1.00  0.00           C  
ATOM    306  O   MET A  45       5.228  -0.892   5.253  1.00  0.00           O  
ATOM    307  CB  MET A  45       5.521  -1.883   2.182  1.00  0.00           C  
ATOM    308  CEN MET A  45       5.645  -2.898   0.756  1.00  0.00           X  
ATOM    309  H   MET A  45       5.562   0.814   3.526  1.00  0.00           H  
ATOM    310  N   VAL A  46       3.607  -2.356   4.712  1.00  0.00           N  
ATOM    311  CA  VAL A  46       2.749  -2.950   3.694  1.00  0.00           C  
ATOM    312  C   VAL A  46       1.419  -3.396   4.287  1.00  0.00           C  
ATOM    313  O   VAL A  46       1.342  -3.760   5.461  1.00  0.00           O  
ATOM    314  CB  VAL A  46       3.427  -4.155   3.016  1.00  0.00           C  
ATOM    315  CEN VAL A  46       3.716  -4.371   2.429  1.00  0.00           X  
ATOM    316  H   VAL A  46       3.528  -2.671   5.668  1.00  0.00           H  
ATOM    317  N   THR A  47       0.372  -3.366   3.470  1.00  0.00           N  
ATOM    318  CA  THR A  47       0.495  -2.930   2.084  1.00  0.00           C  
ATOM    319  C   THR A  47      -0.797  -2.291   1.591  1.00  0.00           C  
ATOM    320  O   THR A  47      -1.887  -2.644   2.042  1.00  0.00           O  
ATOM    321  CB  THR A  47       0.864  -4.100   1.154  1.00  0.00           C  
ATOM    322  CEN THR A  47       1.221  -4.532   0.989  1.00  0.00           X  
ATOM    323  H   THR A  47      -0.532  -3.652   3.817  1.00  0.00           H  
ATOM    324  N   GLY A  48      -0.669  -1.349   0.663  1.00  0.00           N  
ATOM    325  CA  GLY A  48       0.636  -0.952   0.149  1.00  0.00           C  
ATOM    326  C   GLY A  48       0.639   0.510  -0.279  1.00  0.00           C  
ATOM    327  O   GLY A  48      -0.387   1.046  -0.697  1.00  0.00           O  
ATOM    328  CEN GLY A  48       0.637  -0.952   0.149  1.00  0.00           X  
ATOM    329  H   GLY A  48      -1.497  -0.895   0.304  1.00  0.00           H  
ATOM    330  N   LYS A  49       1.799   1.150  -0.173  1.00  0.00           N  
ATOM    331  CA  LYS A  49       2.997   0.486   0.326  1.00  0.00           C  
ATOM    332  C   LYS A  49       3.919   1.472   1.033  1.00  0.00           C  
ATOM    333  O   LYS A  49       3.953   2.656   0.696  1.00  0.00           O  
ATOM    334  CB  LYS A  49       3.743  -0.204  -0.817  1.00  0.00           C  
ATOM    335  CEN LYS A  49       4.246  -1.991  -1.831  1.00  0.00           X  
ATOM    336  H   LYS A  49       1.851   2.121  -0.444  1.00  0.00           H  
ATOM    337  N   ALA A  50       4.666   0.977   2.014  1.00  0.00           N  
ATOM    338  CA  ALA A  50       4.602  -0.430   2.389  1.00  0.00           C  
ATOM    339  C   ALA A  50       4.909  -0.620   3.869  1.00  0.00           C  
ATOM    340  O   ALA A  50       5.663   0.152   4.461  1.00  0.00           O  
ATOM    341  CB  ALA A  50       5.561  -1.249   1.537  1.00  0.00           C  
ATOM    342  CEN ALA A  50       5.560  -1.249   1.538  1.00  0.00           X  
ATOM    343  H   ALA A  50       5.293   1.592   2.513  1.00  0.00           H  
ATOM    344  N   PRO A  51       4.319  -1.652   4.463  1.00  0.00           N  
ATOM    345  CA  PRO A  51       3.430  -2.549   3.735  1.00  0.00           C  
ATOM    346  C   PRO A  51       2.363  -3.131   4.652  1.00  0.00           C  
ATOM    347  O   PRO A  51       2.589  -3.310   5.849  1.00  0.00           O  
ATOM    348  CB  PRO A  51       4.366  -3.633   3.175  1.00  0.00           C  
ATOM    349  CEN PRO A  51       5.628  -2.727   4.054  1.00  0.00           X  
ATOM    350  N   GLU A  52       1.198  -3.425   4.084  1.00  0.00           N  
ATOM    351  CA  GLU A  52       0.960  -3.202   2.663  1.00  0.00           C  
ATOM    352  C   GLU A  52      -0.508  -2.899   2.391  1.00  0.00           C  
ATOM    353  O   GLU A  52      -1.392  -3.369   3.107  1.00  0.00           O  
ATOM    354  CB  GLU A  52       1.406  -4.417   1.848  1.00  0.00           C  
ATOM    355  CEN GLU A  52       2.566  -5.196   0.872  1.00  0.00           X  
ATOM    356  H   GLU A  52       0.458  -3.814   4.652  1.00  0.00           H  
ATOM    357  N   THR A  53      -0.761  -2.110   1.353  1.00  0.00           N  
ATOM    358  CA  THR A  53       0.308  -1.568   0.523  1.00  0.00           C  
ATOM    359  C   THR A  53      -0.081  -0.218  -0.065  1.00  0.00           C  
ATOM    360  O   THR A  53      -1.258   0.047  -0.310  1.00  0.00           O  
ATOM    361  CB  THR A  53       0.678  -2.528  -0.622  1.00  0.00           C  
ATOM    362  CEN THR A  53       0.866  -3.045  -0.819  1.00  0.00           X  
ATOM    363  H   THR A  53      -1.720  -1.880   1.132  1.00  0.00           H  
ATOM    364  N   ALA A  54       0.914   0.633  -0.291  1.00  0.00           N  
ATOM    365  CA  ALA A  54       2.298   0.290   0.010  1.00  0.00           C  
ATOM    366  C   ALA A  54       3.106   1.528   0.377  1.00  0.00           C  
ATOM    367  O   ALA A  54       2.823   2.629  -0.097  1.00  0.00           O  
ATOM    368  CB  ALA A  54       2.934  -0.431  -1.170  1.00  0.00           C  
ATOM    369  CEN ALA A  54       2.934  -0.430  -1.169  1.00  0.00           X  
ATOM    370  H   ALA A  54       0.706   1.541  -0.680  1.00  0.00           H  
ATOM    371  N   PRO A  55       4.113   1.343   1.224  1.00  0.00           N  
ATOM    372  CA  PRO A  55       4.423   0.026   1.768  1.00  0.00           C  
ATOM    373  C   PRO A  55       5.038   0.136   3.158  1.00  0.00           C  
ATOM    374  O   PRO A  55       5.708   1.118   3.475  1.00  0.00           O  
ATOM    375  CB  PRO A  55       5.402  -0.581   0.749  1.00  0.00           C  
ATOM    376  CEN PRO A  55       5.230   0.997  -0.068  1.00  0.00           X  
ATOM    377  N   VAL A  56       4.805  -0.879   3.984  1.00  0.00           N  
ATOM    378  CA  VAL A  56       4.006  -2.029   3.578  1.00  0.00           C  
ATOM    379  C   VAL A  56       3.280  -2.643   4.769  1.00  0.00           C  
ATOM    380  O   VAL A  56       3.762  -2.583   5.900  1.00  0.00           O  
ATOM    381  CB  VAL A  56       4.872  -3.110   2.905  1.00  0.00           C  
ATOM    382  CEN VAL A  56       5.013  -3.410   2.301  1.00  0.00           X  
ATOM    383  H   VAL A  56       5.191  -0.852   4.917  1.00  0.00           H  
ATOM    384  N   MET A  57       2.119  -3.233   4.507  1.00  0.00           N  
ATOM    385  CA  MET A  57       1.574  -3.287   3.156  1.00  0.00           C  
ATOM    386  C   MET A  57       0.051  -3.307   3.176  1.00  0.00           C  
ATOM    387  O   MET A  57      -0.560  -3.811   4.118  1.00  0.00           O  
ATOM    388  CB  MET A  57       2.109  -4.514   2.420  1.00  0.00           C  
ATOM    389  CEN MET A  57       3.188  -5.004   1.127  1.00  0.00           X  
ATOM    390  H   MET A  57       1.600  -3.655   5.264  1.00  0.00           H  
ATOM    391  N   VAL A  58      -0.557  -2.755   2.131  1.00  0.00           N  
ATOM    392  CA  VAL A  58       0.196  -2.165   1.031  1.00  0.00           C  
ATOM    393  C   VAL A  58      -0.576  -1.022   0.385  1.00  0.00           C  
ATOM    394  O   VAL A  58      -1.807  -1.021   0.373  1.00  0.00           O  
ATOM    395  CB  VAL A  58       0.538  -3.212  -0.045  1.00  0.00           C  
ATOM    396  CEN VAL A  58       1.054  -3.576  -0.321  1.00  0.00           X  
ATOM    397  H   VAL A  58      -1.566  -2.743   2.099  1.00  0.00           H  
ATOM    398  N   GLN A  59       0.153  -0.049  -0.151  1.00  0.00           N  
ATOM    399  CA  GLN A  59       1.611  -0.080  -0.120  1.00  0.00           C  
ATOM    400  C   GLN A  59       2.190   1.329  -0.088  1.00  0.00           C  
ATOM    401  O   GLN A  59       1.595   2.268  -0.616  1.00  0.00           O  
ATOM    402  CB  GLN A  59       2.157  -0.835  -1.335  1.00  0.00           C  
ATOM    403  CEN GLN A  59       2.806  -2.360  -1.884  1.00  0.00           X  
ATOM    404  H   GLN A  59      -0.313   0.731  -0.591  1.00  0.00           H  
ATOM    405  N   ARG A  60       3.356   1.469   0.535  1.00  0.00           N  
ATOM    406  CA  ARG A  60       4.036   0.337   1.151  1.00  0.00           C  
ATOM    407  C   ARG A  60       4.865   0.778   2.351  1.00  0.00           C  
ATOM    408  O   ARG A  60       5.359   1.905   2.395  1.00  0.00           O  
ATOM    409  CB  ARG A  60       4.877  -0.442   0.150  1.00  0.00           C  
ATOM    410  CEN ARG A  60       5.553  -2.169  -1.497  1.00  0.00           X  
ATOM    411  H   ARG A  60       3.780   2.384   0.583  1.00  0.00           H  
ATOM    412  N   ILE A  61       5.014  -0.116   3.322  1.00  0.00           N  
ATOM    413  CA  ILE A  61       4.417  -1.443   3.240  1.00  0.00           C  
ATOM    414  C   ILE A  61       4.077  -1.981   4.624  1.00  0.00           C  
ATOM    415  O   ILE A  61       4.741  -1.654   5.607  1.00  0.00           O  
ATOM    416  CB  ILE A  61       5.349  -2.439   2.526  1.00  0.00           C  
ATOM    417  CEN ILE A  61       5.662  -2.833   1.558  1.00  0.00           X  
ATOM    418  H   ILE A  61       5.556   0.130   4.138  1.00  0.00           H  
ATOM    419  N   CYS A  62       3.040  -2.809   4.693  1.00  0.00           N  
ATOM    420  CA  CYS A  62       2.274  -3.178   3.509  1.00  0.00           C  
ATOM    421  C   CYS A  62       0.822  -3.474   3.863  1.00  0.00           C  
ATOM    422  O   CYS A  62       0.522  -3.925   4.968  1.00  0.00           O  
ATOM    423  CB  CYS A  62       2.981  -4.447   3.031  1.00  0.00           C  
ATOM    424  CEN CYS A  62       3.574  -4.600   2.208  1.00  0.00           X  
ATOM    425  H   CYS A  62       2.776  -3.192   5.589  1.00  0.00           H  
ATOM    426  N   GLY A  63      -0.076  -3.218   2.918  1.00  0.00           N  
ATOM    427  CA  GLY A  63       0.312  -2.684   1.617  1.00  0.00           C  
ATOM    428  C   GLY A  63      -0.795  -1.820   1.025  1.00  0.00           C  
ATOM    429  O   GLY A  63      -1.977  -2.047   1.281  1.00  0.00           O  
ATOM    430  CEN GLY A  63       0.312  -2.683   1.617  1.00  0.00           X  
ATOM    431  H   GLY A  63      -1.052  -3.397   3.105  1.00  0.00           H  
ATOM    432  N   VAL A  64      -0.404  -0.829   0.231  1.00  0.00           N  
ATOM    433  CA  VAL A  64       1.006  -0.585  -0.053  1.00  0.00           C  
ATOM    434  C   VAL A  64       1.267   0.892  -0.315  1.00  0.00           C  
ATOM    435  O   VAL A  64       0.397   1.609  -0.809  1.00  0.00           O  
ATOM    436  CB  VAL A  64       1.488  -1.405  -1.265  1.00  0.00           C  
ATOM    437  CEN VAL A  64       1.881  -1.938  -1.453  1.00  0.00           X  
ATOM    438  H   VAL A  64      -1.100  -0.229  -0.186  1.00  0.00           H  
ATOM    439  N   CYS A  65       2.472   1.342   0.018  1.00  0.00           N  
ATOM    440  CA  CYS A  65       3.483   0.468   0.601  1.00  0.00           C  
ATOM    441  C   CYS A  65       4.410   1.241   1.530  1.00  0.00           C  
ATOM    442  O   CYS A  65       4.652   2.431   1.332  1.00  0.00           O  
ATOM    443  CB  CYS A  65       4.245  -0.033  -0.626  1.00  0.00           C  
ATOM    444  CEN CYS A  65       4.259  -0.963  -1.058  1.00  0.00           X  
ATOM    445  H   CYS A  65       2.694   2.316  -0.137  1.00  0.00           H  
ATOM    446  N   PRO A  66       4.928   0.556   2.545  1.00  0.00           N  
ATOM    447  CA  PRO A  66       4.622  -0.854   2.752  1.00  0.00           C  
ATOM    448  C   PRO A  66       4.673  -1.217   4.231  1.00  0.00           C  
ATOM    449  O   PRO A  66       5.426  -0.619   5.001  1.00  0.00           O  
ATOM    450  CB  PRO A  66       5.694  -1.595   1.937  1.00  0.00           C  
ATOM    451  CEN PRO A  66       6.299   0.049   1.597  1.00  0.00           X  
ATOM    452  N   ILE A  67       3.869  -2.199   4.623  1.00  0.00           N  
ATOM    453  CA  ILE A  67       2.989  -2.887   3.686  1.00  0.00           C  
ATOM    454  C   ILE A  67       1.727  -3.385   4.380  1.00  0.00           C  
ATOM    455  O   ILE A  67       1.744  -3.700   5.570  1.00  0.00           O  
ATOM    456  CB  ILE A  67       3.698  -4.078   3.015  1.00  0.00           C  
ATOM    457  CEN ILE A  67       4.343  -4.384   2.191  1.00  0.00           X  
ATOM    458  H   ILE A  67       3.867  -2.476   5.594  1.00  0.00           H  
ATOM    459  N   PRO A  68       0.633  -3.452   3.629  1.00  0.00           N  
ATOM    460  CA  PRO A  68       0.644  -3.071   2.222  1.00  0.00           C  
ATOM    461  C   PRO A  68      -0.712  -2.532   1.786  1.00  0.00           C  
ATOM    462  O   PRO A  68      -1.749  -2.929   2.319  1.00  0.00           O  
ATOM    463  CB  PRO A  68       1.015  -4.369   1.485  1.00  0.00           C  
ATOM    464  CEN PRO A  68       0.995  -5.080   3.122  1.00  0.00           X  
ATOM    465  N   HIS A  69      -0.699  -1.626   0.815  1.00  0.00           N  
ATOM    466  CA  HIS A  69       0.546  -1.177   0.204  1.00  0.00           C  
ATOM    467  C   HIS A  69       0.433   0.263  -0.283  1.00  0.00           C  
ATOM    468  O   HIS A  69      -0.648   0.719  -0.656  1.00  0.00           O  
ATOM    469  CB  HIS A  69       0.940  -2.093  -0.960  1.00  0.00           C  
ATOM    470  CEN HIS A  69       1.777  -3.223  -1.187  1.00  0.00           X  
ATOM    471  H   HIS A  69      -1.574  -1.239   0.491  1.00  0.00           H  
ATOM    472  N   THR A  70       1.555   0.974  -0.276  1.00  0.00           N  
ATOM    473  CA  THR A  70       2.820   0.405   0.173  1.00  0.00           C  
ATOM    474  C   THR A  70       3.720   1.474   0.779  1.00  0.00           C  
ATOM    475  O   THR A  70       3.661   2.641   0.393  1.00  0.00           O  
ATOM    476  CB  THR A  70       3.568  -0.288  -0.981  1.00  0.00           C  
ATOM    477  CEN THR A  70       3.603  -0.691  -1.402  1.00  0.00           X  
ATOM    478  H   THR A  70       1.530   1.934  -0.589  1.00  0.00           H  
ATOM    479  N   LEU A  71       4.554   1.068   1.731  1.00  0.00           N  
ATOM    480  CA  LEU A  71       4.601  -0.323   2.166  1.00  0.00           C  
ATOM    481  C   LEU A  71       5.007  -0.428   3.630  1.00  0.00           C  
ATOM    482  O   LEU A  71       5.747   0.413   4.141  1.00  0.00           O  
ATOM    483  CB  LEU A  71       5.569  -1.122   1.284  1.00  0.00           C  
ATOM    484  CEN LEU A  71       5.351  -2.136   0.145  1.00  0.00           X  
ATOM    485  H   LEU A  71       5.172   1.740   2.163  1.00  0.00           H  
ATOM    486  N   ALA A  72       4.520  -1.466   4.301  1.00  0.00           N  
ATOM    487  CA  ALA A  72       3.645  -2.446   3.667  1.00  0.00           C  
ATOM    488  C   ALA A  72       2.673  -3.049   4.673  1.00  0.00           C  
ATOM    489  O   ALA A  72       2.982  -3.161   5.860  1.00  0.00           O  
ATOM    490  CB  ALA A  72       4.468  -3.538   3.001  1.00  0.00           C  
ATOM    491  CEN ALA A  72       4.468  -3.538   3.001  1.00  0.00           X  
ATOM    492  H   ALA A  72       4.761  -1.579   5.275  1.00  0.00           H  
ATOM    493  N   SER A  73       1.496  -3.436   4.193  1.00  0.00           N  
ATOM    494  CA  SER A  73       1.160  -3.289   2.782  1.00  0.00           C  
ATOM    495  C   SER A  73      -0.338  -3.086   2.591  1.00  0.00           C  
ATOM    496  O   SER A  73      -1.146  -3.576   3.380  1.00  0.00           O  
ATOM    497  CB  SER A  73       1.631  -4.503   2.004  1.00  0.00           C  
ATOM    498  CEN SER A  73       1.749  -5.023   1.896  1.00  0.00           X  
ATOM    499  H   SER A  73       0.818  -3.842   4.821  1.00  0.00           H  
ATOM    500  N   VAL A  74      -0.702  -2.360   1.539  1.00  0.00           N  
ATOM    501  CA  VAL A  74       0.280  -1.793   0.623  1.00  0.00           C  
ATOM    502  C   VAL A  74      -0.227  -0.496   0.006  1.00  0.00           C  
ATOM    503  O   VAL A  74      -1.431  -0.312  -0.175  1.00  0.00           O  
ATOM    504  CB  VAL A  74       0.638  -2.780  -0.504  1.00  0.00           C  
ATOM    505  CEN VAL A  74       1.137  -3.190  -0.744  1.00  0.00           X  
ATOM    506  H   VAL A  74      -1.684  -2.197   1.370  1.00  0.00           H  
ATOM    507  N   GLU A  75       0.698   0.401  -0.316  1.00  0.00           N  
ATOM    508  CA  GLU A  75       2.117   0.154  -0.090  1.00  0.00           C  
ATOM    509  C   GLU A  75       2.867   1.453   0.174  1.00  0.00           C  
ATOM    510  O   GLU A  75       2.488   2.513  -0.325  1.00  0.00           O  
ATOM    511  CB  GLU A  75       2.732  -0.574  -1.288  1.00  0.00           C  
ATOM    512  CEN GLU A  75       3.258  -2.015  -2.028  1.00  0.00           X  
ATOM    513  H   GLU A  75       0.411   1.278  -0.729  1.00  0.00           H  
ATOM    514  N   ALA A  76       3.933   1.365   0.963  1.00  0.00           N  
ATOM    515  CA  ALA A  76       4.356   0.094   1.539  1.00  0.00           C  
ATOM    516  C   ALA A  76       5.046   0.301   2.882  1.00  0.00           C  
ATOM    517  O   ALA A  76       5.673   1.335   3.116  1.00  0.00           O  
ATOM    518  CB  ALA A  76       5.274  -0.645   0.577  1.00  0.00           C  
ATOM    519  CEN ALA A  76       5.274  -0.644   0.578  1.00  0.00           X  
ATOM    520  H   ALA A  76       4.464   2.199   1.168  1.00  0.00           H  
ATOM    521  N   ILE A  77       4.926  -0.687   3.761  1.00  0.00           N  
ATOM    522  CA  ILE A  77       4.177  -1.900   3.454  1.00  0.00           C  
ATOM    523  C   ILE A  77       3.564  -2.502   4.712  1.00  0.00           C  
ATOM    524  O   ILE A  77       4.109  -2.364   5.807  1.00  0.00           O  
ATOM    525  CB  ILE A  77       5.065  -2.955   2.771  1.00  0.00           C  
ATOM    526  CEN ILE A  77       5.465  -3.303   1.818  1.00  0.00           X  
ATOM    527  H   ILE A  77       5.366  -0.597   4.666  1.00  0.00           H  
ATOM    528  N   ASP A  78       2.428  -3.171   4.548  1.00  0.00           N  
ATOM    529  CA  ASP A  78       1.806  -3.317   3.237  1.00  0.00           C  
ATOM    530  C   ASP A  78       0.292  -3.425   3.354  1.00  0.00           C  
ATOM    531  O   ASP A  78      -0.229  -3.923   4.353  1.00  0.00           O  
ATOM    532  CB  ASP A  78       2.367  -4.542   2.512  1.00  0.00           C  
ATOM    533  CEN ASP A  78       3.065  -4.789   1.812  1.00  0.00           X  
ATOM    534  H   ASP A  78       1.982  -3.588   5.353  1.00  0.00           H  
ATOM    535  N   ASP A  79      -0.411  -2.957   2.329  1.00  0.00           N  
ATOM    536  CA  ASP A  79       0.236  -2.373   1.160  1.00  0.00           C  
ATOM    537  C   ASP A  79      -0.644  -1.307   0.519  1.00  0.00           C  
ATOM    538  O   ASP A  79      -1.871  -1.379   0.584  1.00  0.00           O  
ATOM    539  CB  ASP A  79       0.576  -3.459   0.136  1.00  0.00           C  
ATOM    540  CEN ASP A  79       1.359  -4.037  -0.163  1.00  0.00           X  
ATOM    541  H   ASP A  79      -1.420  -3.006   2.360  1.00  0.00           H  
ATOM    542  N   SER A  80      -0.009  -0.318  -0.102  1.00  0.00           N  
ATOM    543  CA  SER A  80       1.447  -0.261  -0.162  1.00  0.00           C  
ATOM    544  C   SER A  80       1.939   1.179  -0.223  1.00  0.00           C  
ATOM    545  O   SER A  80       1.256   2.057  -0.750  1.00  0.00           O  
ATOM    546  CB  SER A  80       1.951  -1.043  -1.359  1.00  0.00           C  
ATOM    547  CEN SER A  80       1.963  -1.250  -1.862  1.00  0.00           X  
ATOM    548  H   SER A  80      -0.549   0.413  -0.542  1.00  0.00           H  
ATOM    549  N   LEU A  81       3.129   1.416   0.319  1.00  0.00           N  
ATOM    550  CA  LEU A  81       3.915   0.354   0.936  1.00  0.00           C  
ATOM    551  C   LEU A  81       4.786   0.896   2.062  1.00  0.00           C  
ATOM    552  O   LEU A  81       5.211   2.051   2.029  1.00  0.00           O  
ATOM    553  CB  LEU A  81       4.780  -0.346  -0.119  1.00  0.00           C  
ATOM    554  CEN LEU A  81       4.660  -1.704  -0.837  1.00  0.00           X  
ATOM    555  H   LEU A  81       3.499   2.356   0.303  1.00  0.00           H  
ATOM    556  N   ASP A  82       5.048   0.056   3.057  1.00  0.00           N  
ATOM    557  CA  ASP A  82       4.530  -1.306   3.067  1.00  0.00           C  
ATOM    558  C   ASP A  82       4.309  -1.802   4.490  1.00  0.00           C  
ATOM    559  O   ASP A  82       5.009  -1.392   5.416  1.00  0.00           O  
ATOM    560  CB  ASP A  82       5.481  -2.248   2.324  1.00  0.00           C  
ATOM    561  CEN ASP A  82       5.601  -2.681   1.410  1.00  0.00           X  
ATOM    562  H   ASP A  82       5.622   0.370   3.827  1.00  0.00           H  
ATOM    563  N   ILE A  83       3.331  -2.685   4.658  1.00  0.00           N  
ATOM    564  CA  ILE A  83       2.518  -3.151   3.541  1.00  0.00           C  
ATOM    565  C   ILE A  83       1.112  -3.516   3.997  1.00  0.00           C  
ATOM    566  O   ILE A  83       0.907  -3.934   5.137  1.00  0.00           O  
ATOM    567  CB  ILE A  83       3.156  -4.370   2.848  1.00  0.00           C  
ATOM    568  CEN ILE A  83       3.871  -4.693   2.092  1.00  0.00           X  
ATOM    569  H   ILE A  83       3.146  -3.044   5.584  1.00  0.00           H  
ATOM    570  N   GLU A  84       0.144  -3.355   3.101  1.00  0.00           N  
ATOM    571  CA  GLU A  84       0.418  -2.857   1.759  1.00  0.00           C  
ATOM    572  C   GLU A  84      -0.773  -2.088   1.202  1.00  0.00           C  
ATOM    573  O   GLU A  84      -1.922  -2.373   1.542  1.00  0.00           O  
ATOM    574  CB  GLU A  84       0.782  -4.012   0.823  1.00  0.00           C  
ATOM    575  CEN GLU A  84       1.957  -4.947   0.019  1.00  0.00           X  
ATOM    576  H   GLU A  84      -0.806  -3.584   3.357  1.00  0.00           H  
ATOM    577  N   VAL A  85      -0.493  -1.111   0.346  1.00  0.00           N  
ATOM    578  CA  VAL A  85       0.879  -0.798  -0.036  1.00  0.00           C  
ATOM    579  C   VAL A  85       1.033   0.679  -0.374  1.00  0.00           C  
ATOM    580  O   VAL A  85       0.091   1.321  -0.840  1.00  0.00           O  
ATOM    581  CB  VAL A  85       1.336  -1.640  -1.242  1.00  0.00           C  
ATOM    582  CEN VAL A  85       1.750  -2.157  -1.432  1.00  0.00           X  
ATOM    583  H   VAL A  85      -1.249  -0.572  -0.050  1.00  0.00           H  
ATOM    584  N   PRO A  86       2.226   1.214  -0.136  1.00  0.00           N  
ATOM    585  CA  PRO A  86       3.322   0.428   0.417  1.00  0.00           C  
ATOM    586  C   PRO A  86       4.254   1.294   1.253  1.00  0.00           C  
ATOM    587  O   PRO A  86       4.410   2.487   0.992  1.00  0.00           O  
ATOM    588  CB  PRO A  86       4.027  -0.155  -0.819  1.00  0.00           C  
ATOM    589  CEN PRO A  86       2.811   0.791  -1.722  1.00  0.00           X  
ATOM    590  N   LYS A  87       4.873   0.687   2.260  1.00  0.00           N  
ATOM    591  CA  LYS A  87       4.668  -0.728   2.544  1.00  0.00           C  
ATOM    592  C   LYS A  87       4.832  -1.021   4.030  1.00  0.00           C  
ATOM    593  O   LYS A  87       5.591  -0.347   4.725  1.00  0.00           O  
ATOM    594  CB  LYS A  87       5.639  -1.584   1.729  1.00  0.00           C  
ATOM    595  CEN LYS A  87       5.976  -2.870   0.083  1.00  0.00           X  
ATOM    596  H   LYS A  87       5.502   1.220   2.844  1.00  0.00           H  
ATOM    597  N   ALA A  88       4.114  -2.031   4.511  1.00  0.00           N  
ATOM    598  CA  ALA A  88       3.223  -2.811   3.661  1.00  0.00           C  
ATOM    599  C   ALA A  88       2.039  -3.351   4.452  1.00  0.00           C  
ATOM    600  O   ALA A  88       2.148  -3.611   5.650  1.00  0.00           O  
ATOM    601  CB  ALA A  88       3.985  -3.950   2.998  1.00  0.00           C  
ATOM    602  CEN ALA A  88       3.984  -3.949   2.999  1.00  0.00           X  
ATOM    603  H   ALA A  88       4.189  -2.264   5.491  1.00  0.00           H  
ATOM    604  N   GLY A  89       0.907  -3.516   3.776  1.00  0.00           N  
ATOM    605  CA  GLY A  89       0.810  -3.198   2.356  1.00  0.00           C  
ATOM    606  C   GLY A  89      -0.601  -2.760   1.986  1.00  0.00           C  
ATOM    607  O   GLY A  89      -1.577  -3.193   2.598  1.00  0.00           O  
ATOM    608  CEN GLY A  89       0.810  -3.197   2.356  1.00  0.00           X  
ATOM    609  H   GLY A  89       0.094  -3.871   4.257  1.00  0.00           H  
ATOM    610  N   ARG A  90      -0.703  -1.898   0.979  1.00  0.00           N  
ATOM    611  CA  ARG A  90       0.473  -1.403   0.273  1.00  0.00           C  
ATOM    612  C   ARG A  90       0.242   0.004  -0.263  1.00  0.00           C  
ATOM    613  O   ARG A  90      -0.886   0.378  -0.586  1.00  0.00           O  
ATOM    614  CB  ARG A  90       0.923  -2.352  -0.829  1.00  0.00           C  
ATOM    615  CEN ARG A  90       2.161  -4.147  -2.011  1.00  0.00           X  
ATOM    616  H   ARG A  90      -1.618  -1.578   0.696  1.00  0.00           H  
ATOM    617  N   LEU A  91       1.316   0.780  -0.356  1.00  0.00           N  
ATOM    618  CA  LEU A  91       2.639   0.307   0.034  1.00  0.00           C  
ATOM    619  C   LEU A  91       3.507   1.453   0.539  1.00  0.00           C  
ATOM    620  O   LEU A  91       3.352   2.597   0.110  1.00  0.00           O  
ATOM    621  CB  LEU A  91       3.319  -0.398  -1.146  1.00  0.00           C  
ATOM    622  CEN LEU A  91       3.569  -1.882  -1.474  1.00  0.00           X  
ATOM    623  H   LEU A  91       1.214   1.722  -0.706  1.00  0.00           H  
ATOM    624  N   LEU A  92       4.420   1.139   1.451  1.00  0.00           N  
ATOM    625  CA  LEU A  92       4.579  -0.226   1.939  1.00  0.00           C  
ATOM    626  C   LEU A  92       5.079  -0.242   3.377  1.00  0.00           C  
ATOM    627  O   LEU A  92       5.796   0.663   3.806  1.00  0.00           O  
ATOM    628  CB  LEU A  92       5.539  -1.005   1.031  1.00  0.00           C  
ATOM    629  CEN LEU A  92       5.315  -2.079  -0.050  1.00  0.00           X  
ATOM    630  H   LEU A  92       5.020   1.865   1.817  1.00  0.00           H  
ATOM    631  N   ARG A  93       4.698  -1.276   4.120  1.00  0.00           N  
ATOM    632  CA  ARG A  93       3.849  -2.333   3.583  1.00  0.00           C  
ATOM    633  C   ARG A  93       2.979  -2.947   4.671  1.00  0.00           C  
ATOM    634  O   ARG A  93       3.366  -2.988   5.839  1.00  0.00           O  
ATOM    635  CB  ARG A  93       4.651  -3.395   2.845  1.00  0.00           C  
ATOM    636  CEN ARG A  93       5.730  -4.652   1.000  1.00  0.00           X  
ATOM    637  H   ARG A  93       5.004  -1.332   5.080  1.00  0.00           H  
ATOM    638  N   GLU A  94       1.801  -3.423   4.282  1.00  0.00           N  
ATOM    639  CA  GLU A  94       1.371  -3.360   2.890  1.00  0.00           C  
ATOM    640  C   GLU A  94      -0.145  -3.254   2.787  1.00  0.00           C  
ATOM    641  O   GLU A  94      -0.872  -3.755   3.644  1.00  0.00           O  
ATOM    642  CB  GLU A  94       1.866  -4.586   2.120  1.00  0.00           C  
ATOM    643  CEN GLU A  94       2.991  -5.313   1.067  1.00  0.00           X  
ATOM    644  H   GLU A  94       1.188  -3.841   4.968  1.00  0.00           H  
ATOM    645  N   LEU A  95      -0.616  -2.598   1.732  1.00  0.00           N  
ATOM    646  CA  LEU A  95       0.271  -2.015   0.733  1.00  0.00           C  
ATOM    647  C   LEU A  95      -0.351  -0.779   0.097  1.00  0.00           C  
ATOM    648  O   LEU A  95      -1.573  -0.675  -0.015  1.00  0.00           O  
ATOM    649  CB  LEU A  95       0.613  -3.054  -0.343  1.00  0.00           C  
ATOM    650  CEN LEU A  95       1.873  -3.896  -0.620  1.00  0.00           X  
ATOM    651  H   LEU A  95      -1.615  -2.501   1.619  1.00  0.00           H  
ATOM    652  N   THR A  96       0.496   0.156  -0.319  1.00  0.00           N  
ATOM    653  CA  THR A  96       1.938   0.004  -0.173  1.00  0.00           C  
ATOM    654  C   THR A  96       2.622   1.355  -0.010  1.00  0.00           C  
ATOM    655  O   THR A  96       2.149   2.367  -0.527  1.00  0.00           O  
ATOM    656  CB  THR A  96       2.554  -0.729  -1.380  1.00  0.00           C  
ATOM    657  CEN THR A  96       2.598  -1.194  -1.731  1.00  0.00           X  
ATOM    658  H   THR A  96       0.131   0.995  -0.748  1.00  0.00           H  
ATOM    659  N   LEU A  97       3.737   1.365   0.713  1.00  0.00           N  
ATOM    660  CA  LEU A  97       4.272   0.148   1.313  1.00  0.00           C  
ATOM    661  C   LEU A  97       5.027   0.455   2.599  1.00  0.00           C  
ATOM    662  O   LEU A  97       5.602   1.533   2.751  1.00  0.00           O  
ATOM    663  CB  LEU A  97       5.186  -0.576   0.316  1.00  0.00           C  
ATOM    664  CEN LEU A  97       4.996  -1.832  -0.555  1.00  0.00           X  
ATOM    665  H   LEU A  97       4.226   2.237   0.850  1.00  0.00           H  
ATOM    666  N   ALA A  98       5.023  -0.499   3.524  1.00  0.00           N  
ATOM    667  CA  ALA A  98       4.332  -1.766   3.314  1.00  0.00           C  
ATOM    668  C   ALA A  98       3.835  -2.347   4.631  1.00  0.00           C  
ATOM    669  O   ALA A  98       4.436  -2.129   5.683  1.00  0.00           O  
ATOM    670  CB  ALA A  98       5.245  -2.756   2.605  1.00  0.00           C  
ATOM    671  CEN ALA A  98       5.244  -2.756   2.606  1.00  0.00           X  
ATOM    672  H   ALA A  98       5.510  -0.343   4.394  1.00  0.00           H  
ATOM    673  N   ALA A  99       2.734  -3.088   4.567  1.00  0.00           N  
ATOM    674  CA  ALA A  99       2.045  -3.329   3.305  1.00  0.00           C  
ATOM    675  C   ALA A  99       0.549  -3.521   3.522  1.00  0.00           C  
ATOM    676  O   ALA A  99       0.121  -4.004   4.571  1.00  0.00           O  
ATOM    677  CB  ALA A  99       2.641  -4.537   2.598  1.00  0.00           C  
ATOM    678  CEN ALA A  99       2.640  -4.536   2.598  1.00  0.00           X  
ATOM    679  H   ALA A  99       2.365  -3.496   5.414  1.00  0.00           H  
ATOM    680  N   HIS A 100      -0.242  -3.141   2.525  1.00  0.00           N  
ATOM    681  CA  HIS A 100       0.296  -2.572   1.294  1.00  0.00           C  
ATOM    682  C   HIS A 100      -0.685  -1.590   0.667  1.00  0.00           C  
ATOM    683  O   HIS A 100      -1.899  -1.731   0.813  1.00  0.00           O  
ATOM    684  CB  HIS A 100       0.641  -3.679   0.292  1.00  0.00           C  
ATOM    685  CEN HIS A 100       1.781  -4.435  -0.106  1.00  0.00           X  
ATOM    686  H   HIS A 100      -1.242  -3.249   2.621  1.00  0.00           H  
ATOM    687  N   HIS A 101      -0.151  -0.593  -0.031  1.00  0.00           N  
ATOM    688  CA  HIS A 101       1.292  -0.453  -0.186  1.00  0.00           C  
ATOM    689  C   HIS A 101       1.690   1.010  -0.336  1.00  0.00           C  
ATOM    690  O   HIS A 101       0.923   1.821  -0.854  1.00  0.00           O  
ATOM    691  CB  HIS A 101       1.788  -1.258  -1.391  1.00  0.00           C  
ATOM    692  CEN HIS A 101       2.350  -2.540  -1.656  1.00  0.00           X  
ATOM    693  H   HIS A 101      -0.761   0.084  -0.466  1.00  0.00           H  
ATOM    694  N   VAL A 102       2.894   1.340   0.119  1.00  0.00           N  
ATOM    695  CA  VAL A 102       3.779   0.354   0.728  1.00  0.00           C  
ATOM    696  C   VAL A 102       4.682   0.997   1.774  1.00  0.00           C  
ATOM    697  O   VAL A 102       5.032   2.172   1.668  1.00  0.00           O  
ATOM    698  CB  VAL A 102       4.653  -0.349  -0.327  1.00  0.00           C  
ATOM    699  CEN VAL A 102       4.753  -0.947  -0.655  1.00  0.00           X  
ATOM    700  H   VAL A 102       3.203   2.298   0.042  1.00  0.00           H  
ATOM    701  N   ASN A 103       5.056   0.218   2.784  1.00  0.00           N  
ATOM    702  CA  ASN A 103       4.624  -1.171   2.881  1.00  0.00           C  
ATOM    703  C   ASN A 103       4.520  -1.615   4.335  1.00  0.00           C  
ATOM    704  O   ASN A 103       5.249  -1.124   5.197  1.00  0.00           O  
ATOM    705  CB  ASN A 103       5.551  -2.096   2.115  1.00  0.00           C  
ATOM    706  CEN ASN A 103       5.620  -2.515   1.155  1.00  0.00           X  
ATOM    707  H   ASN A 103       5.654   0.599   3.503  1.00  0.00           H  
ATOM    708  N   SER A 104       3.611  -2.546   4.600  1.00  0.00           N  
ATOM    709  CA  SER A 104       2.762  -3.108   3.556  1.00  0.00           C  
ATOM    710  C   SER A 104       1.411  -3.535   4.115  1.00  0.00           C  
ATOM    711  O   SER A 104       1.302  -3.914   5.281  1.00  0.00           O  
ATOM    712  CB  SER A 104       3.456  -4.284   2.896  1.00  0.00           C  
ATOM    713  CEN SER A 104       3.768  -4.727   2.845  1.00  0.00           X  
ATOM    714  H   SER A 104       3.504  -2.874   5.550  1.00  0.00           H  
ATOM    715  N   HIS A 105       0.383  -3.471   3.276  1.00  0.00           N  
ATOM    716  CA  HIS A 105       0.544  -3.018   1.900  1.00  0.00           C  
ATOM    717  C   HIS A 105      -0.724  -2.346   1.389  1.00  0.00           C  
ATOM    718  O   HIS A 105      -1.830  -2.683   1.812  1.00  0.00           O  
ATOM    719  CB  HIS A 105       0.920  -4.188   0.985  1.00  0.00           C  
ATOM    720  CEN HIS A 105       2.099  -4.776   0.441  1.00  0.00           X  
ATOM    721  H   HIS A 105      -0.534  -3.744   3.600  1.00  0.00           H  
ATOM    722  N   ALA A 106      -0.557  -1.393   0.478  1.00  0.00           N  
ATOM    723  CA  ALA A 106       0.767  -1.017  -0.003  1.00  0.00           C  
ATOM    724  C   ALA A 106       0.809   0.451  -0.409  1.00  0.00           C  
ATOM    725  O   ALA A 106      -0.197   1.014  -0.840  1.00  0.00           O  
ATOM    726  CB  ALA A 106       1.180  -1.904  -1.167  1.00  0.00           C  
ATOM    727  CEN ALA A 106       1.180  -1.903  -1.167  1.00  0.00           X  
ATOM    728  H   ALA A 106      -1.368  -0.918   0.109  1.00  0.00           H  
ATOM    729  N   ILE A 107       1.978   1.065  -0.269  1.00  0.00           N  
ATOM    730  CA  ILE A 107       3.152   0.370   0.245  1.00  0.00           C  
ATOM    731  C   ILE A 107       4.079   1.326   0.985  1.00  0.00           C  
ATOM    732  O   ILE A 107       4.144   2.513   0.667  1.00  0.00           O  
ATOM    733  CB  ILE A 107       3.939  -0.321  -0.884  1.00  0.00           C  
ATOM    734  CEN ILE A 107       4.022  -1.224  -1.490  1.00  0.00           X  
ATOM    735  H   ILE A 107       2.056   2.039  -0.525  1.00  0.00           H  
ATOM    736  N   HIS A 108       4.794   0.802   1.975  1.00  0.00           N  
ATOM    737  CA  HIS A 108       4.694  -0.609   2.328  1.00  0.00           C  
ATOM    738  C   HIS A 108       4.965  -0.826   3.811  1.00  0.00           C  
ATOM    739  O   HIS A 108       5.722  -0.078   4.430  1.00  0.00           O  
ATOM    740  CB  HIS A 108       5.666  -1.447   1.490  1.00  0.00           C  
ATOM    741  CEN HIS A 108       5.644  -2.221   0.294  1.00  0.00           X  
ATOM    742  H   HIS A 108       5.423   1.396   2.495  1.00  0.00           H  
ATOM    743  N   HIS A 109       4.342  -1.854   4.377  1.00  0.00           N  
ATOM    744  CA  HIS A 109       3.451  -2.722   3.617  1.00  0.00           C  
ATOM    745  C   HIS A 109       2.352  -3.295   4.503  1.00  0.00           C  
ATOM    746  O   HIS A 109       2.549  -3.496   5.702  1.00  0.00           O  
ATOM    747  CB  HIS A 109       4.236  -3.860   2.956  1.00  0.00           C  
ATOM    748  CEN HIS A 109       4.835  -4.145   1.695  1.00  0.00           X  
ATOM    749  H   HIS A 109       4.490  -2.039   5.359  1.00  0.00           H  
ATOM    750  N   PHE A 110       1.194  -3.557   3.907  1.00  0.00           N  
ATOM    751  CA  PHE A 110       0.991  -3.308   2.485  1.00  0.00           C  
ATOM    752  C   PHE A 110      -0.464  -2.971   2.187  1.00  0.00           C  
ATOM    753  O   PHE A 110      -1.373  -3.433   2.877  1.00  0.00           O  
ATOM    754  CB  PHE A 110       1.429  -4.521   1.662  1.00  0.00           C  
ATOM    755  CEN PHE A 110       2.694  -4.995   0.824  1.00  0.00           X  
ATOM    756  H   PHE A 110       0.434  -3.938   4.453  1.00  0.00           H  
ATOM    757  N   LEU A 111      -0.679  -2.162   1.154  1.00  0.00           N  
ATOM    758  CA  LEU A 111       0.419  -1.630   0.356  1.00  0.00           C  
ATOM    759  C   LEU A 111       0.069  -0.265  -0.221  1.00  0.00           C  
ATOM    760  O   LEU A 111      -1.097   0.028  -0.487  1.00  0.00           O  
ATOM    761  CB  LEU A 111       0.778  -2.609  -0.769  1.00  0.00           C  
ATOM    762  CEN LEU A 111       1.942  -3.600  -0.961  1.00  0.00           X  
ATOM    763  H   LEU A 111      -1.628  -1.909   0.917  1.00  0.00           H  
ATOM    764  N   ILE A 112       1.086   0.569  -0.413  1.00  0.00           N  
ATOM    765  CA  ILE A 112       2.457   0.193  -0.088  1.00  0.00           C  
ATOM    766  C   ILE A 112       3.281   1.409   0.313  1.00  0.00           C  
ATOM    767  O   ILE A 112       3.031   2.521  -0.150  1.00  0.00           O  
ATOM    768  CB  ILE A 112       3.144  -0.514  -1.271  1.00  0.00           C  
ATOM    769  CEN ILE A 112       3.302  -1.471  -1.769  1.00  0.00           X  
ATOM    770  H   ILE A 112       0.905   1.487  -0.794  1.00  0.00           H  
ATOM    771  N   ALA A 113       4.266   1.190   1.178  1.00  0.00           N  
ATOM    772  CA  ALA A 113       4.538  -0.140   1.710  1.00  0.00           C  
ATOM    773  C   ALA A 113       5.124  -0.063   3.113  1.00  0.00           C  
ATOM    774  O   ALA A 113       5.808   0.900   3.459  1.00  0.00           O  
ATOM    775  CB  ALA A 113       5.473  -0.901   0.782  1.00  0.00           C  
ATOM    776  CEN ALA A 113       5.473  -0.900   0.783  1.00  0.00           X  
ATOM    777  H   ALA A 113       4.841   1.965   1.475  1.00  0.00           H  
ATOM    778  N   PRO A 114       4.853  -1.084   3.919  1.00  0.00           N  
ATOM    779  CA  PRO A 114       4.040  -2.212   3.480  1.00  0.00           C  
ATOM    780  C   PRO A 114       3.277  -2.827   4.646  1.00  0.00           C  
ATOM    781  O   PRO A 114       3.735  -2.794   5.788  1.00  0.00           O  
ATOM    782  CB  PRO A 114       5.055  -3.193   2.871  1.00  0.00           C  
ATOM    783  CEN PRO A 114       6.253  -1.973   3.383  1.00  0.00           X  
ATOM    784  N   ASP A 115       2.109  -3.389   4.352  1.00  0.00           N  
ATOM    785  CA  ASP A 115       1.593  -3.413   2.989  1.00  0.00           C  
ATOM    786  C   ASP A 115       0.069  -3.401   2.977  1.00  0.00           C  
ATOM    787  O   ASP A 115      -0.572  -3.906   3.898  1.00  0.00           O  
ATOM    788  CB  ASP A 115       2.115  -4.641   2.238  1.00  0.00           C  
ATOM    789  CEN ASP A 115       2.849  -4.907   1.584  1.00  0.00           X  
ATOM    790  H   ASP A 115       1.566  -3.811   5.091  1.00  0.00           H  
ATOM    791  N   PHE A 116      -0.505  -2.822   1.928  1.00  0.00           N  
ATOM    792  CA  PHE A 116       0.283  -2.232   0.852  1.00  0.00           C  
ATOM    793  C   PHE A 116      -0.452  -1.064   0.207  1.00  0.00           C  
ATOM    794  O   PHE A 116      -1.682  -1.038   0.169  1.00  0.00           O  
ATOM    795  CB  PHE A 116       0.622  -3.288  -0.203  1.00  0.00           C  
ATOM    796  CEN PHE A 116       1.839  -4.234  -0.590  1.00  0.00           X  
ATOM    797  H   PHE A 116      -1.513  -2.789   1.874  1.00  0.00           H  
ATOM    798  N   VAL A 117       0.309  -0.100  -0.299  1.00  0.00           N  
ATOM    799  CA  VAL A 117       1.764  -0.161  -0.239  1.00  0.00           C  
ATOM    800  C   VAL A 117       2.372   1.235  -0.173  1.00  0.00           C  
ATOM    801  O   VAL A 117       1.807   2.193  -0.700  1.00  0.00           O  
ATOM    802  CB  VAL A 117       2.350  -0.909  -1.451  1.00  0.00           C  
ATOM    803  CEN VAL A 117       2.662  -1.491  -1.645  1.00  0.00           X  
ATOM    804  H   VAL A 117      -0.132   0.696  -0.738  1.00  0.00           H  
ATOM    805  N   PRO A 118       3.526   1.342   0.476  1.00  0.00           N  
ATOM    806  CA  PRO A 118       4.171   0.187   1.090  1.00  0.00           C  
ATOM    807  C   PRO A 118       4.982   0.594   2.312  1.00  0.00           C  
ATOM    808  O   PRO A 118       5.498   1.710   2.384  1.00  0.00           O  
ATOM    809  CB  PRO A 118       5.057  -0.387  -0.029  1.00  0.00           C  
ATOM    810  CEN PRO A 118       4.450   1.007  -0.963  1.00  0.00           X  
ATOM    811  N   GLU A 119       5.093  -0.317   3.273  1.00  0.00           N  
ATOM    812  CA  GLU A 119       4.470  -1.630   3.159  1.00  0.00           C  
ATOM    813  C   GLU A 119       4.090  -2.181   4.528  1.00  0.00           C  
ATOM    814  O   GLU A 119       4.739  -1.881   5.530  1.00  0.00           O  
ATOM    815  CB  GLU A 119       5.405  -2.606   2.441  1.00  0.00           C  
ATOM    816  CEN GLU A 119       5.881  -3.421   1.022  1.00  0.00           X  
ATOM    817  H   GLU A 119       5.621  -0.094   4.104  1.00  0.00           H  
ATOM    818  N   ASN A 120       3.035  -2.988   4.563  1.00  0.00           N  
ATOM    819  CA  ASN A 120       2.287  -3.324   3.358  1.00  0.00           C  
ATOM    820  C   ASN A 120       0.822  -3.594   3.677  1.00  0.00           C  
ATOM    821  O   ASN A 120       0.489  -4.055   4.769  1.00  0.00           O  
ATOM    822  CB  ASN A 120       2.896  -4.514   2.640  1.00  0.00           C  
ATOM    823  CEN ASN A 120       3.593  -4.694   1.877  1.00  0.00           X  
ATOM    824  H   ASN A 120       2.744  -3.378   5.448  1.00  0.00           H  
ATOM    825  N   LEU A 121      -0.050  -3.306   2.717  1.00  0.00           N  
ATOM    826  CA  LEU A 121       0.376  -2.762   1.433  1.00  0.00           C  
ATOM    827  C   LEU A 121      -0.700  -1.867   0.830  1.00  0.00           C  
ATOM    828  O   LEU A 121      -1.892  -2.074   1.058  1.00  0.00           O  
ATOM    829  CB  LEU A 121       0.728  -3.899   0.466  1.00  0.00           C  
ATOM    830  CEN LEU A 121       2.070  -4.467  -0.035  1.00  0.00           X  
ATOM    831  H   LEU A 121      -1.033  -3.468   2.881  1.00  0.00           H  
ATOM    832  N   MET A 122      -0.272  -0.873   0.059  1.00  0.00           N  
ATOM    833  CA  MET A 122       1.148  -0.655  -0.192  1.00  0.00           C  
ATOM    834  C   MET A 122       1.445   0.821  -0.426  1.00  0.00           C  
ATOM    835  O   MET A 122       0.600   1.562  -0.927  1.00  0.00           O  
ATOM    836  CB  MET A 122       1.605  -1.483  -1.390  1.00  0.00           C  
ATOM    837  CEN MET A 122       2.577  -2.876  -1.834  1.00  0.00           X  
ATOM    838  H   MET A 122      -0.947  -0.253  -0.364  1.00  0.00           H  
ATOM    839  N   ALA A 123       2.652   1.241  -0.061  1.00  0.00           N  
ATOM    840  CA  ALA A 123       3.632   0.338   0.530  1.00  0.00           C  
ATOM    841  C   ALA A 123       4.555   1.078   1.489  1.00  0.00           C  
ATOM    842  O   ALA A 123       4.825   2.266   1.314  1.00  0.00           O  
ATOM    843  CB  ALA A 123       4.438  -0.355  -0.559  1.00  0.00           C  
ATOM    844  CEN ALA A 123       4.438  -0.354  -0.558  1.00  0.00           X  
ATOM    845  H   ALA A 123       2.896   2.212  -0.197  1.00  0.00           H  
ATOM    846  N   ASP A 124       5.036   0.368   2.504  1.00  0.00           N  
ATOM    847  CA  ASP A 124       4.697  -1.038   2.685  1.00  0.00           C  
ATOM    848  C   ASP A 124       4.710  -1.423   4.159  1.00  0.00           C  
ATOM    849  O   ASP A 124       5.458  -0.852   4.953  1.00  0.00           O  
ATOM    850  CB  ASP A 124       5.665  -1.928   1.901  1.00  0.00           C  
ATOM    851  CEN ASP A 124       5.730  -2.427   1.015  1.00  0.00           X  
ATOM    852  H   ASP A 124       5.653   0.815   3.168  1.00  0.00           H  
ATOM    853  N   ALA A 125       3.877  -2.394   4.519  1.00  0.00           N  
ATOM    854  CA  ALA A 125       3.003  -3.050   3.554  1.00  0.00           C  
ATOM    855  C   ALA A 125       1.717  -3.531   4.214  1.00  0.00           C  
ATOM    856  O   ALA A 125       1.703  -3.864   5.399  1.00  0.00           O  
ATOM    857  CB  ALA A 125       3.727  -4.212   2.888  1.00  0.00           C  
ATOM    858  CEN ALA A 125       3.726  -4.211   2.889  1.00  0.00           X  
ATOM    859  H   ALA A 125       3.849  -2.684   5.486  1.00  0.00           H  
ATOM    860  N   ILE A 126       0.638  -3.565   3.440  1.00  0.00           N  
ATOM    861  CA  ILE A 126       0.687  -3.165   2.039  1.00  0.00           C  
ATOM    862  C   ILE A 126      -0.648  -2.592   1.583  1.00  0.00           C  
ATOM    863  O   ILE A 126      -1.704  -2.974   2.088  1.00  0.00           O  
ATOM    864  CB  ILE A 126       1.067  -4.345   1.127  1.00  0.00           C  
ATOM    865  CEN ILE A 126       1.894  -4.912   0.698  1.00  0.00           X  
ATOM    866  H   ILE A 126      -0.239  -3.877   3.832  1.00  0.00           H  
ATOM    867  N   ASN A 127      -0.596  -1.672   0.625  1.00  0.00           N  
ATOM    868  CA  ASN A 127       0.671  -1.240   0.047  1.00  0.00           C  
ATOM    869  C   ASN A 127       0.597   0.208  -0.420  1.00  0.00           C  
ATOM    870  O   ASN A 127      -0.466   0.692  -0.810  1.00  0.00           O  
ATOM    871  CB  ASN A 127       1.094  -2.140  -1.099  1.00  0.00           C  
ATOM    872  CEN ASN A 127       1.682  -2.997  -1.245  1.00  0.00           X  
ATOM    873  H   ASN A 127      -1.456  -1.262   0.289  1.00  0.00           H  
ATOM    874  N   SER A 128       1.733   0.896  -0.380  1.00  0.00           N  
ATOM    875  CA  SER A 128       2.977   0.295   0.087  1.00  0.00           C  
ATOM    876  C   SER A 128       3.886   1.336   0.728  1.00  0.00           C  
ATOM    877  O   SER A 128       3.858   2.510   0.358  1.00  0.00           O  
ATOM    878  CB  SER A 128       3.688  -0.392  -1.063  1.00  0.00           C  
ATOM    879  CEN SER A 128       3.863  -0.484  -1.569  1.00  0.00           X  
ATOM    880  H   SER A 128       1.735   1.861  -0.679  1.00  0.00           H  
ATOM    881  N   VAL A 129       4.691   0.899   1.690  1.00  0.00           N  
ATOM    882  CA  VAL A 129       4.700  -0.498   2.106  1.00  0.00           C  
ATOM    883  C   VAL A 129       5.073  -0.633   3.577  1.00  0.00           C  
ATOM    884  O   VAL A 129       5.819   0.185   4.115  1.00  0.00           O  
ATOM    885  CB  VAL A 129       5.678  -1.334   1.260  1.00  0.00           C  
ATOM    886  CEN VAL A 129       5.715  -1.820   0.773  1.00  0.00           X  
ATOM    887  H   VAL A 129       5.312   1.552   2.146  1.00  0.00           H  
ATOM    888  N   SER A 130       4.550  -1.670   4.222  1.00  0.00           N  
ATOM    889  CA  SER A 130       3.669  -2.622   3.556  1.00  0.00           C  
ATOM    890  C   SER A 130       2.664  -3.219   4.532  1.00  0.00           C  
ATOM    891  O   SER A 130       2.945  -3.354   5.723  1.00  0.00           O  
ATOM    892  CB  SER A 130       4.486  -3.720   2.902  1.00  0.00           C  
ATOM    893  CEN SER A 130       4.888  -4.079   2.829  1.00  0.00           X  
ATOM    894  H   SER A 130       4.768  -1.802   5.199  1.00  0.00           H  
ATOM    895  N   GLU A 131       1.490  -3.575   4.021  1.00  0.00           N  
ATOM    896  CA  GLU A 131       1.186  -3.402   2.606  1.00  0.00           C  
ATOM    897  C   GLU A 131      -0.302  -3.164   2.387  1.00  0.00           C  
ATOM    898  O   GLU A 131      -1.137  -3.649   3.151  1.00  0.00           O  
ATOM    899  CB  GLU A 131       1.648  -4.622   1.806  1.00  0.00           C  
ATOM    900  CEN GLU A 131       2.798  -5.382   0.804  1.00  0.00           X  
ATOM    901  H   GLU A 131       0.790  -3.976   4.629  1.00  0.00           H  
ATOM    902  N   ILE A 132      -0.629  -2.416   1.338  1.00  0.00           N  
ATOM    903  CA  ILE A 132       0.383  -1.857   0.451  1.00  0.00           C  
ATOM    904  C   ILE A 132      -0.084  -0.541  -0.157  1.00  0.00           C  
ATOM    905  O   ILE A 132      -1.280  -0.330  -0.360  1.00  0.00           O  
ATOM    906  CB  ILE A 132       0.746  -2.835  -0.681  1.00  0.00           C  
ATOM    907  CEN ILE A 132       1.374  -3.680  -0.963  1.00  0.00           X  
ATOM    908  H   ILE A 132      -1.604  -2.231   1.151  1.00  0.00           H  
ATOM    909  N   ARG A 133       0.866   0.342  -0.447  1.00  0.00           N  
ATOM    910  CA  ARG A 133       2.274   0.062  -0.194  1.00  0.00           C  
ATOM    911  C   ARG A 133       3.045   1.341   0.105  1.00  0.00           C  
ATOM    912  O   ARG A 133       2.699   2.415  -0.387  1.00  0.00           O  
ATOM    913  CB  ARG A 133       2.916  -0.722  -1.329  1.00  0.00           C  
ATOM    914  CEN ARG A 133       3.773  -2.628  -2.666  1.00  0.00           X  
ATOM    915  H   ARG A 133       0.606   1.230  -0.852  1.00  0.00           H  
ATOM    916  N   LYS A 134       4.092   1.220   0.914  1.00  0.00           N  
ATOM    917  CA  LYS A 134       4.477  -0.067   1.481  1.00  0.00           C  
ATOM    918  C   LYS A 134       5.142   0.106   2.840  1.00  0.00           C  
ATOM    919  O   LYS A 134       5.785   1.123   3.102  1.00  0.00           O  
ATOM    920  CB  LYS A 134       5.413  -0.813   0.529  1.00  0.00           C  
ATOM    921  CEN LYS A 134       5.696  -2.353  -0.894  1.00  0.00           X  
ATOM    922  H   LYS A 134       4.635   2.040   1.142  1.00  0.00           H  
ATOM    923  N   ASN A 135       4.984  -0.892   3.702  1.00  0.00           N  
ATOM    924  CA  ASN A 135       4.216  -2.084   3.362  1.00  0.00           C  
ATOM    925  C   ASN A 135       3.565  -2.692   4.597  1.00  0.00           C  
ATOM    926  O   ASN A 135       4.089  -2.580   5.705  1.00  0.00           O  
ATOM    927  CB  ASN A 135       5.079  -3.118   2.661  1.00  0.00           C  
ATOM    928  CEN ASN A 135       5.335  -3.388   1.680  1.00  0.00           X  
ATOM    929  H   ASN A 135       5.406  -0.824   4.617  1.00  0.00           H  
ATOM    930  N   ALA A 136       2.418  -3.334   4.400  1.00  0.00           N  
ATOM    931  CA  ALA A 136       1.822  -3.449   3.074  1.00  0.00           C  
ATOM    932  C   ALA A 136       0.304  -3.527   3.158  1.00  0.00           C  
ATOM    933  O   ALA A 136      -0.249  -4.028   4.138  1.00  0.00           O  
ATOM    934  CB  ALA A 136       2.380  -4.663   2.346  1.00  0.00           C  
ATOM    935  CEN ALA A 136       2.379  -4.662   2.346  1.00  0.00           X  
ATOM    936  H   ALA A 136       1.948  -3.754   5.189  1.00  0.00           H  
ATOM    937  N   GLN A 137      -0.368  -3.030   2.125  1.00  0.00           N  
ATOM    938  CA  GLN A 137       0.316  -2.443   0.979  1.00  0.00           C  
ATOM    939  C   GLN A 137      -0.528  -1.350   0.335  1.00  0.00           C  
ATOM    940  O   GLN A 137      -1.757  -1.398   0.373  1.00  0.00           O  
ATOM    941  CB  GLN A 137       0.644  -3.520  -0.059  1.00  0.00           C  
ATOM    942  CEN GLN A 137       1.907  -4.550  -0.684  1.00  0.00           X  
ATOM    943  H   GLN A 137      -1.377  -3.059   2.134  1.00  0.00           H  
ATOM    944  N   TYR A 138       0.140  -0.366  -0.257  1.00  0.00           N  
ATOM    945  CA  TYR A 138       1.598  -0.338  -0.286  1.00  0.00           C  
ATOM    946  C   TYR A 138       2.121   1.092  -0.316  1.00  0.00           C  
ATOM    947  O   TYR A 138       1.467   1.992  -0.845  1.00  0.00           O  
ATOM    948  CB  TYR A 138       2.124  -1.115  -1.495  1.00  0.00           C  
ATOM    949  CEN TYR A 138       2.801  -2.678  -1.903  1.00  0.00           X  
ATOM    950  H   TYR A 138      -0.375   0.382  -0.699  1.00  0.00           H  
ATOM    951  N   VAL A 139       3.303   1.297   0.254  1.00  0.00           N  
ATOM    952  CA  VAL A 139       4.054   0.210   0.872  1.00  0.00           C  
ATOM    953  C   VAL A 139       4.912   0.718   2.024  1.00  0.00           C  
ATOM    954  O   VAL A 139       5.361   1.864   2.017  1.00  0.00           O  
ATOM    955  CB  VAL A 139       4.956  -0.507  -0.150  1.00  0.00           C  
ATOM    956  CEN VAL A 139       5.037  -1.092  -0.504  1.00  0.00           X  
ATOM    957  H   VAL A 139       3.692   2.229   0.260  1.00  0.00           H  
ATOM    958  N   VAL A 140       5.136  -0.141   3.012  1.00  0.00           N  
ATOM    959  CA  VAL A 140       4.589  -1.493   2.990  1.00  0.00           C  
ATOM    960  C   VAL A 140       4.328  -2.004   4.401  1.00  0.00           C  
ATOM    961  O   VAL A 140       5.017  -1.622   5.348  1.00  0.00           O  
ATOM    962  CB  VAL A 140       5.532  -2.472   2.267  1.00  0.00           C  
ATOM    963  CEN VAL A 140       5.609  -2.848   1.694  1.00  0.00           X  
ATOM    964  H   VAL A 140       5.699   0.149   3.798  1.00  0.00           H  
ATOM    965  N   ASP A 141       3.329  -2.869   4.536  1.00  0.00           N  
ATOM    966  CA  ASP A 141       2.531  -3.302   3.395  1.00  0.00           C  
ATOM    967  C   ASP A 141       1.108  -3.644   3.817  1.00  0.00           C  
ATOM    968  O   ASP A 141       0.871  -4.075   4.946  1.00  0.00           O  
ATOM    969  CB  ASP A 141       3.181  -4.508   2.712  1.00  0.00           C  
ATOM    970  CEN ASP A 141       3.783  -4.731   1.921  1.00  0.00           X  
ATOM    971  H   ASP A 141       3.117  -3.237   5.453  1.00  0.00           H  
ATOM    972  N   MET A 142       0.163  -3.451   2.903  1.00  0.00           N  
ATOM    973  CA  MET A 142       0.476  -2.940   1.574  1.00  0.00           C  
ATOM    974  C   MET A 142      -0.687  -2.138   1.004  1.00  0.00           C  
ATOM    975  O   MET A 142      -1.849  -2.404   1.315  1.00  0.00           O  
ATOM    976  CB  MET A 142       0.833  -4.091   0.636  1.00  0.00           C  
ATOM    977  CEN MET A 142       2.176  -4.824  -0.222  1.00  0.00           X  
ATOM    978  H   MET A 142      -0.797  -3.663   3.135  1.00  0.00           H  
ATOM    979  N   VAL A 143      -0.369  -1.155   0.168  1.00  0.00           N  
ATOM    980  CA  VAL A 143       1.016  -0.865  -0.180  1.00  0.00           C  
ATOM    981  C   VAL A 143       1.208   0.614  -0.493  1.00  0.00           C  
ATOM    982  O   VAL A 143       0.289   1.281  -0.969  1.00  0.00           O  
ATOM    983  CB  VAL A 143       1.482  -1.699  -1.388  1.00  0.00           C  
ATOM    984  CEN VAL A 143       1.889  -2.222  -1.578  1.00  0.00           X  
ATOM    985  H   VAL A 143      -1.106  -0.595  -0.236  1.00  0.00           H  
ATOM    986  N   ALA A 144       2.406   1.120  -0.222  1.00  0.00           N  
ATOM    987  CA  ALA A 144       3.473   0.303   0.342  1.00  0.00           C  
ATOM    988  C   ALA A 144       4.406   1.138   1.210  1.00  0.00           C  
ATOM    989  O   ALA A 144       4.591   2.331   0.970  1.00  0.00           O  
ATOM    990  CB  ALA A 144       4.254  -0.388  -0.767  1.00  0.00           C  
ATOM    991  CEN ALA A 144       4.254  -0.387  -0.766  1.00  0.00           X  
ATOM    992  H   ALA A 144       2.581   2.097  -0.412  1.00  0.00           H  
ATOM    993  N   GLY A 145       4.991   0.504   2.221  1.00  0.00           N  
ATOM    994  CA  GLY A 145       4.751  -0.910   2.479  1.00  0.00           C  
ATOM    995  C   GLY A 145       4.876  -1.228   3.964  1.00  0.00           C  
ATOM    996  O   GLY A 145       5.635  -0.580   4.685  1.00  0.00           O  
ATOM    997  CEN GLY A 145       4.750  -0.911   2.480  1.00  0.00           X  
ATOM    998  H   GLY A 145       5.618   1.015   2.825  1.00  0.00           H  
ATOM    999  N   GLU A 146       4.129  -2.229   4.415  1.00  0.00           N  
ATOM   1000  CA  GLU A 146       3.240  -2.979   3.535  1.00  0.00           C  
ATOM   1001  C   GLU A 146       2.028  -3.505   4.293  1.00  0.00           C  
ATOM   1002  O   GLU A 146       2.106  -3.785   5.490  1.00  0.00           O  
ATOM   1003  CB  GLU A 146       3.991  -4.137   2.875  1.00  0.00           C  
ATOM   1004  CEN GLU A 146       4.815  -4.790   1.534  1.00  0.00           X  
ATOM   1005  H   GLU A 146       4.177  -2.478   5.393  1.00  0.00           H  
ATOM   1006  N   GLY A 147       0.908  -3.637   3.591  1.00  0.00           N  
ATOM   1007  CA  GLY A 147       0.848  -3.297   2.175  1.00  0.00           C  
ATOM   1008  C   GLY A 147      -0.546  -2.824   1.781  1.00  0.00           C  
ATOM   1009  O   GLY A 147      -1.543  -3.246   2.367  1.00  0.00           O  
ATOM   1010  CEN GLY A 147       0.847  -3.296   2.174  1.00  0.00           X  
ATOM   1011  H   GLY A 147       0.077  -3.982   4.050  1.00  0.00           H  
ATOM   1012  N   ILE A 148      -0.608  -1.946   0.785  1.00  0.00           N  
ATOM   1013  CA  ILE A 148       0.592  -1.466   0.111  1.00  0.00           C  
ATOM   1014  C   ILE A 148       0.401  -0.047  -0.409  1.00  0.00           C  
ATOM   1015  O   ILE A 148      -0.712   0.355  -0.749  1.00  0.00           O  
ATOM   1016  CB  ILE A 148       0.987  -2.383  -1.060  1.00  0.00           C  
ATOM   1017  CEN ILE A 148       1.533  -3.283  -1.344  1.00  0.00           X  
ATOM   1018  H   ILE A 148      -1.511  -1.603   0.488  1.00  0.00           H  
ATOM   1019  N   HIS A 149       1.493   0.708  -0.468  1.00  0.00           N  
ATOM   1020  CA  HIS A 149       2.797   0.202  -0.057  1.00  0.00           C  
ATOM   1021  C   HIS A 149       3.677   1.323   0.483  1.00  0.00           C  
ATOM   1022  O   HIS A 149       3.555   2.475   0.068  1.00  0.00           O  
ATOM   1023  CB  HIS A 149       3.498  -0.498  -1.225  1.00  0.00           C  
ATOM   1024  CEN HIS A 149       3.660  -1.821  -1.729  1.00  0.00           X  
ATOM   1025  H   HIS A 149       1.417   1.657  -0.806  1.00  0.00           H  
ATOM   1026  N   PRO A 150       4.564   0.977   1.409  1.00  0.00           N  
ATOM   1027  CA  PRO A 150       4.685  -0.398   1.880  1.00  0.00           C  
ATOM   1028  C   PRO A 150       5.154  -0.445   3.328  1.00  0.00           C  
ATOM   1029  O   PRO A 150       5.879   0.439   3.785  1.00  0.00           O  
ATOM   1030  CB  PRO A 150       5.703  -1.036   0.921  1.00  0.00           C  
ATOM   1031  CEN PRO A 150       5.775   0.601   0.213  1.00  0.00           X  
ATOM   1032  N   SER A 151       4.736  -1.481   4.047  1.00  0.00           N  
ATOM   1033  CA  SER A 151       3.877  -2.512   3.477  1.00  0.00           C  
ATOM   1034  C   SER A 151       2.971  -3.124   4.538  1.00  0.00           C  
ATOM   1035  O   SER A 151       3.332  -3.189   5.713  1.00  0.00           O  
ATOM   1036  CB  SER A 151       4.719  -3.587   2.818  1.00  0.00           C  
ATOM   1037  CEN SER A 151       5.137  -3.925   2.734  1.00  0.00           X  
ATOM   1038  H   SER A 151       5.020  -1.557   5.013  1.00  0.00           H  
ATOM   1039  N   ASP A 152       1.793  -3.570   4.117  1.00  0.00           N  
ATOM   1040  CA  ASP A 152       1.394  -3.478   2.718  1.00  0.00           C  
ATOM   1041  C   ASP A 152      -0.117  -3.339   2.584  1.00  0.00           C  
ATOM   1042  O   ASP A 152      -0.873  -3.837   3.419  1.00  0.00           O  
ATOM   1043  CB  ASP A 152       1.880  -4.703   1.940  1.00  0.00           C  
ATOM   1044  CEN ASP A 152       2.644  -4.994   1.332  1.00  0.00           X  
ATOM   1045  H   ASP A 152       1.157  -3.984   4.784  1.00  0.00           H  
ATOM   1046  N   VAL A 153      -0.552  -2.659   1.529  1.00  0.00           N  
ATOM   1047  CA  VAL A 153       0.368  -2.080   0.558  1.00  0.00           C  
ATOM   1048  C   VAL A 153      -0.216  -0.822  -0.073  1.00  0.00           C  
ATOM   1049  O   VAL A 153      -1.432  -0.691  -0.208  1.00  0.00           O  
ATOM   1050  CB  VAL A 153       0.720  -3.085  -0.556  1.00  0.00           C  
ATOM   1051  CEN VAL A 153       1.225  -3.481  -0.805  1.00  0.00           X  
ATOM   1052  H   VAL A 153      -1.547  -2.539   1.396  1.00  0.00           H  
ATOM   1053  N   ARG A 154       0.659   0.101  -0.457  1.00  0.00           N  
ATOM   1054  CA  ARG A 154       2.095  -0.084  -0.283  1.00  0.00           C  
ATOM   1055  C   ARG A 154       2.802   1.251  -0.086  1.00  0.00           C  
ATOM   1056  O   ARG A 154       2.361   2.280  -0.597  1.00  0.00           O  
ATOM   1057  CB  ARG A 154       2.713  -0.878  -1.424  1.00  0.00           C  
ATOM   1058  CEN ARG A 154       3.603  -2.787  -2.734  1.00  0.00           X  
ATOM   1059  H   ARG A 154       0.320   0.953  -0.881  1.00  0.00           H  
ATOM   1060  N   ILE A 155       3.901   1.227   0.660  1.00  0.00           N  
ATOM   1061  CA  ILE A 155       4.399  -0.008   1.253  1.00  0.00           C  
ATOM   1062  C   ILE A 155       5.133   0.264   2.560  1.00  0.00           C  
ATOM   1063  O   ILE A 155       5.726   1.327   2.739  1.00  0.00           O  
ATOM   1064  CB  ILE A 155       5.340  -0.757   0.292  1.00  0.00           C  
ATOM   1065  CEN ILE A 155       5.392  -1.468  -0.533  1.00  0.00           X  
ATOM   1066  H   ILE A 155       4.406   2.088   0.820  1.00  0.00           H  
ATOM   1067  N   GLY A 156       5.089  -0.703   3.470  1.00  0.00           N  
ATOM   1068  CA  GLY A 156       4.377  -1.952   3.227  1.00  0.00           C  
ATOM   1069  C   GLY A 156       3.840  -2.541   4.525  1.00  0.00           C  
ATOM   1070  O   GLY A 156       4.423  -2.351   5.592  1.00  0.00           O  
ATOM   1071  CEN GLY A 156       4.376  -1.952   3.227  1.00  0.00           X  
ATOM   1072  H   GLY A 156       5.561  -0.569   4.353  1.00  0.00           H  
ATOM   1073  N   GLY A 157       2.726  -3.259   4.427  1.00  0.00           N  
ATOM   1074  CA  GLY A 157       2.059  -3.467   3.147  1.00  0.00           C  
ATOM   1075  C   GLY A 157       0.556  -3.631   3.330  1.00  0.00           C  
ATOM   1076  O   GLY A 157       0.096  -4.120   4.362  1.00  0.00           O  
ATOM   1077  CEN GLY A 157       2.058  -3.466   3.147  1.00  0.00           X  
ATOM   1078  H   GLY A 157       2.331  -3.670   5.260  1.00  0.00           H  
ATOM   1079  N   MET A 158      -0.206  -3.220   2.322  1.00  0.00           N  
ATOM   1080  CA  MET A 158       0.369  -2.646   1.112  1.00  0.00           C  
ATOM   1081  C   MET A 158      -0.578  -1.634   0.479  1.00  0.00           C  
ATOM   1082  O   MET A 158      -1.798  -1.752   0.597  1.00  0.00           O  
ATOM   1083  CB  MET A 158       0.707  -3.750   0.112  1.00  0.00           C  
ATOM   1084  CEN MET A 158       2.055  -4.594  -0.629  1.00  0.00           X  
ATOM   1085  H   MET A 158      -1.210  -3.309   2.396  1.00  0.00           H  
ATOM   1086  N   ALA A 159      -0.009  -0.639  -0.194  1.00  0.00           N  
ATOM   1087  CA  ALA A 159       1.439  -0.527  -0.316  1.00  0.00           C  
ATOM   1088  C   ALA A 159       1.870   0.929  -0.437  1.00  0.00           C  
ATOM   1089  O   ALA A 159       1.132   1.764  -0.959  1.00  0.00           O  
ATOM   1090  CB  ALA A 159       1.934  -1.330  -1.510  1.00  0.00           C  
ATOM   1091  CEN ALA A 159       1.934  -1.329  -1.509  1.00  0.00           X  
ATOM   1092  H   ALA A 159      -0.595   0.057  -0.632  1.00  0.00           H  
ATOM   1093  N   ASP A 160       3.071   1.228   0.049  1.00  0.00           N  
ATOM   1094  CA  ASP A 160       3.923   0.216   0.662  1.00  0.00           C  
ATOM   1095  C   ASP A 160       4.816   0.824   1.735  1.00  0.00           C  
ATOM   1096  O   ASP A 160       5.192   1.994   1.654  1.00  0.00           O  
ATOM   1097  CB  ASP A 160       4.777  -0.481  -0.400  1.00  0.00           C  
ATOM   1098  CEN ASP A 160       4.788  -1.327  -0.967  1.00  0.00           X  
ATOM   1099  H   ASP A 160       3.401   2.181  -0.008  1.00  0.00           H  
ATOM   1100  N   ASN A 161       5.152   0.024   2.741  1.00  0.00           N  
ATOM   1101  CA  ASN A 161       4.690  -1.357   2.809  1.00  0.00           C  
ATOM   1102  C   ASN A 161       4.547  -1.819   4.253  1.00  0.00           C  
ATOM   1103  O   ASN A 161       5.267  -1.356   5.138  1.00  0.00           O  
ATOM   1104  CB  ASN A 161       5.614  -2.290   2.049  1.00  0.00           C  
ATOM   1105  CEN ASN A 161       5.695  -2.696   1.085  1.00  0.00           X  
ATOM   1106  H   ASN A 161       5.743   0.382   3.478  1.00  0.00           H  
ATOM   1107  N   ILE A 162       3.613  -2.735   4.486  1.00  0.00           N  
ATOM   1108  CA  ILE A 162       2.775  -3.265   3.416  1.00  0.00           C  
ATOM   1109  C   ILE A 162       1.404  -3.671   3.940  1.00  0.00           C  
ATOM   1110  O   ILE A 162       1.263  -4.064   5.098  1.00  0.00           O  
ATOM   1111  CB  ILE A 162       3.433  -4.477   2.731  1.00  0.00           C  
ATOM   1112  CEN ILE A 162       4.130  -4.793   1.955  1.00  0.00           X  
ATOM   1113  H   ILE A 162       3.480  -3.074   5.428  1.00  0.00           H  
ATOM   1114  N   THR A 163       0.395  -3.574   3.081  1.00  0.00           N  
ATOM   1115  CA  THR A 163       0.595  -3.105   1.715  1.00  0.00           C  
ATOM   1116  C   THR A 163      -0.648  -2.399   1.188  1.00  0.00           C  
ATOM   1117  O   THR A 163      -1.769  -2.719   1.582  1.00  0.00           O  
ATOM   1118  CB  THR A 163       0.956  -4.263   0.767  1.00  0.00           C  
ATOM   1119  CEN THR A 163       1.302  -4.705   0.604  1.00  0.00           X  
ATOM   1120  H   THR A 163      -0.534  -3.833   3.382  1.00  0.00           H  
ATOM   1121  N   GLU A 164      -0.442  -1.438   0.295  1.00  0.00           N  
ATOM   1122  CA  GLU A 164       0.899  -1.082  -0.152  1.00  0.00           C  
ATOM   1123  C   GLU A 164       0.980   0.390  -0.536  1.00  0.00           C  
ATOM   1124  O   GLU A 164      -0.005   0.981  -0.980  1.00  0.00           O  
ATOM   1125  CB  GLU A 164       1.320  -1.957  -1.335  1.00  0.00           C  
ATOM   1126  CEN GLU A 164       2.169  -3.300  -1.950  1.00  0.00           X  
ATOM   1127  H   GLU A 164      -1.235  -0.940  -0.084  1.00  0.00           H  
ATOM   1128  N   LEU A 165       2.158   0.978  -0.362  1.00  0.00           N  
ATOM   1129  CA  LEU A 165       3.307   0.252   0.166  1.00  0.00           C  
ATOM   1130  C   LEU A 165       4.237   1.178   0.939  1.00  0.00           C  
ATOM   1131  O   LEU A 165       4.333   2.368   0.639  1.00  0.00           O  
ATOM   1132  CB  LEU A 165       4.067  -0.438  -0.974  1.00  0.00           C  
ATOM   1133  CEN LEU A 165       4.143  -1.904  -1.443  1.00  0.00           X  
ATOM   1134  H   LEU A 165       2.262   1.954  -0.603  1.00  0.00           H  
ATOM   1135  N   ALA A 166       4.920   0.625   1.935  1.00  0.00           N  
ATOM   1136  CA  ALA A 166       4.784  -0.789   2.266  1.00  0.00           C  
ATOM   1137  C   ALA A 166       5.018  -1.033   3.751  1.00  0.00           C  
ATOM   1138  O   ALA A 166       5.778  -0.309   4.396  1.00  0.00           O  
ATOM   1139  CB  ALA A 166       5.744  -1.623   1.430  1.00  0.00           C  
ATOM   1140  CEN ALA A 166       5.743  -1.623   1.431  1.00  0.00           X  
ATOM   1141  H   ALA A 166       5.550   1.198   2.478  1.00  0.00           H  
ATOM   1142  N   ARG A 167       4.363  -2.055   4.288  1.00  0.00           N  
ATOM   1143  CA  ARG A 167       3.470  -2.894   3.497  1.00  0.00           C  
ATOM   1144  C   ARG A 167       2.341  -3.456   4.352  1.00  0.00           C  
ATOM   1145  O   ARG A 167       2.509  -3.678   5.551  1.00  0.00           O  
ATOM   1146  CB  ARG A 167       4.218  -3.999   2.766  1.00  0.00           C  
ATOM   1147  CEN ARG A 167       5.400  -5.231   0.967  1.00  0.00           X  
ATOM   1148  H   ARG A 167       4.485  -2.257   5.270  1.00  0.00           H  
ATOM   1149  N   LYS A 168       1.191  -3.686   3.728  1.00  0.00           N  
ATOM   1150  CA  LYS A 168       1.024  -3.412   2.305  1.00  0.00           C  
ATOM   1151  C   LYS A 168      -0.418  -3.041   1.982  1.00  0.00           C  
ATOM   1152  O   LYS A 168      -1.350  -3.494   2.646  1.00  0.00           O  
ATOM   1153  CB  LYS A 168       1.455  -4.621   1.473  1.00  0.00           C  
ATOM   1154  CEN LYS A 168       2.896  -5.538   0.225  1.00  0.00           X  
ATOM   1155  H   LYS A 168       0.413  -4.059   4.252  1.00  0.00           H  
ATOM   1156  N   ARG A 169      -0.594  -2.213   0.957  1.00  0.00           N  
ATOM   1157  CA  ARG A 169       0.531  -1.693   0.190  1.00  0.00           C  
ATOM   1158  C   ARG A 169       0.222  -0.312  -0.374  1.00  0.00           C  
ATOM   1159  O   ARG A 169      -0.932   0.008  -0.660  1.00  0.00           O  
ATOM   1160  CB  ARG A 169       0.974  -2.655  -0.903  1.00  0.00           C  
ATOM   1161  CEN ARG A 169       2.235  -4.433  -2.087  1.00  0.00           X  
ATOM   1162  H   ARG A 169      -1.532  -1.937   0.704  1.00  0.00           H  
ATOM   1163  N   LEU A 170       1.259   0.502  -0.533  1.00  0.00           N  
ATOM   1164  CA  LEU A 170       2.615   0.093  -0.185  1.00  0.00           C  
ATOM   1165  C   LEU A 170       3.455   1.286   0.252  1.00  0.00           C  
ATOM   1166  O   LEU A 170       3.238   2.410  -0.201  1.00  0.00           O  
ATOM   1167  CB  LEU A 170       3.275  -0.618  -1.372  1.00  0.00           C  
ATOM   1168  CEN LEU A 170       3.571  -2.101  -1.670  1.00  0.00           X  
ATOM   1169  H   LEU A 170       1.105   1.429  -0.903  1.00  0.00           H  
ATOM   1170  N   TYR A 171       4.417   1.035   1.134  1.00  0.00           N  
ATOM   1171  CA  TYR A 171       4.650  -0.308   1.651  1.00  0.00           C  
ATOM   1172  C   TYR A 171       5.208  -0.263   3.068  1.00  0.00           C  
ATOM   1173  O   TYR A 171       5.904   0.681   3.442  1.00  0.00           O  
ATOM   1174  CB  TYR A 171       5.605  -1.076   0.735  1.00  0.00           C  
ATOM   1175  CEN TYR A 171       5.576  -2.282  -0.536  1.00  0.00           X  
ATOM   1176  H   TYR A 171       5.001   1.794   1.454  1.00  0.00           H  
ATOM   1177  N   ALA A 172       4.899  -1.290   3.853  1.00  0.00           N  
ATOM   1178  CA  ALA A 172       4.072  -2.394   3.381  1.00  0.00           C  
ATOM   1179  C   ALA A 172       3.272  -3.010   4.521  1.00  0.00           C  
ATOM   1180  O   ALA A 172       3.707  -3.002   5.672  1.00  0.00           O  
ATOM   1181  CB  ALA A 172       4.934  -3.449   2.703  1.00  0.00           C  
ATOM   1182  CEN ALA A 172       4.933  -3.449   2.704  1.00  0.00           X  
ATOM   1183  H   ALA A 172       5.246  -1.306   4.802  1.00  0.00           H  
ATOM   1184  N   ARG A 173       2.100  -3.544   4.194  1.00  0.00           N  
ATOM   1185  CA  ARG A 173       1.612  -3.537   2.820  1.00  0.00           C  
ATOM   1186  C   ARG A 173       0.090  -3.494   2.776  1.00  0.00           C  
ATOM   1187  O   ARG A 173      -0.581  -3.998   3.676  1.00  0.00           O  
ATOM   1188  CB  ARG A 173       2.159  -4.704   2.011  1.00  0.00           C  
ATOM   1189  CEN ARG A 173       3.597  -6.016   0.473  1.00  0.00           X  
ATOM   1190  H   ARG A 173       1.532  -3.964   4.915  1.00  0.00           H  
ATOM   1191  N   LEU A 174      -0.450  -2.888   1.724  1.00  0.00           N  
ATOM   1192  CA  LEU A 174       0.373  -2.299   0.674  1.00  0.00           C  
ATOM   1193  C   LEU A 174      -0.324  -1.107   0.031  1.00  0.00           C  
ATOM   1194  O   LEU A 174      -1.553  -1.054  -0.033  1.00  0.00           O  
ATOM   1195  CB  LEU A 174       0.713  -3.354  -0.387  1.00  0.00           C  
ATOM   1196  CEN LEU A 174       1.994  -4.154  -0.693  1.00  0.00           X  
ATOM   1197  H   LEU A 174      -1.455  -2.833   1.650  1.00  0.00           H  
ATOM   1198  N   LYS A 175       0.467  -0.152  -0.445  1.00  0.00           N  
ATOM   1199  CA  LYS A 175       1.919  -0.243  -0.355  1.00  0.00           C  
ATOM   1200  C   LYS A 175       2.553   1.138  -0.256  1.00  0.00           C  
ATOM   1201  O   LYS A 175       2.019   2.115  -0.781  1.00  0.00           O  
ATOM   1202  CB  LYS A 175       2.484  -0.997  -1.560  1.00  0.00           C  
ATOM   1203  CEN LYS A 175       3.305  -2.775  -2.360  1.00  0.00           X  
ATOM   1204  H   LYS A 175       0.051   0.659  -0.881  1.00  0.00           H  
ATOM   1205  N   GLN A 176       3.695   1.212   0.419  1.00  0.00           N  
ATOM   1206  CA  GLN A 176       4.303   0.036   1.028  1.00  0.00           C  
ATOM   1207  C   GLN A 176       5.097   0.408   2.274  1.00  0.00           C  
ATOM   1208  O   GLN A 176       5.633   1.512   2.372  1.00  0.00           O  
ATOM   1209  CB  GLN A 176       5.217  -0.676   0.027  1.00  0.00           C  
ATOM   1210  CEN GLN A 176       5.335  -2.019  -1.082  1.00  0.00           X  
ATOM   1211  H   GLN A 176       4.154   2.107   0.512  1.00  0.00           H  
ATOM   1212  N   LEU A 177       5.168  -0.518   3.224  1.00  0.00           N  
ATOM   1213  CA  LEU A 177       4.521  -1.817   3.077  1.00  0.00           C  
ATOM   1214  C   LEU A 177       4.101  -2.379   4.429  1.00  0.00           C  
ATOM   1215  O   LEU A 177       4.735  -2.107   5.449  1.00  0.00           O  
ATOM   1216  CB  LEU A 177       5.457  -2.797   2.359  1.00  0.00           C  
ATOM   1217  CEN LEU A 177       5.490  -3.347   0.920  1.00  0.00           X  
ATOM   1218  H   LEU A 177       5.683  -0.318   4.069  1.00  0.00           H  
ATOM   1219  N   LYS A 178       3.029  -3.164   4.431  1.00  0.00           N  
ATOM   1220  CA  LYS A 178       2.300  -3.468   3.205  1.00  0.00           C  
ATOM   1221  C   LYS A 178       0.823  -3.712   3.489  1.00  0.00           C  
ATOM   1222  O   LYS A 178       0.458  -4.181   4.567  1.00  0.00           O  
ATOM   1223  CB  LYS A 178       2.910  -4.684   2.506  1.00  0.00           C  
ATOM   1224  CEN LYS A 178       4.102  -5.463   0.942  1.00  0.00           X  
ATOM   1225  H   LYS A 178       2.712  -3.561   5.303  1.00  0.00           H  
ATOM   1226  N   PRO A 179      -0.022  -3.392   2.515  1.00  0.00           N  
ATOM   1227  CA  PRO A 179       0.442  -2.838   1.249  1.00  0.00           C  
ATOM   1228  C   PRO A 179      -0.602  -1.913   0.637  1.00  0.00           C  
ATOM   1229  O   PRO A 179      -1.802  -2.098   0.836  1.00  0.00           O  
ATOM   1230  CB  PRO A 179       0.706  -4.074   0.373  1.00  0.00           C  
ATOM   1231  CEN PRO A 179       0.101  -4.973   1.792  1.00  0.00           X  
ATOM   1232  N   LYS A 180      -0.137  -0.918  -0.110  1.00  0.00           N  
ATOM   1233  CA  LYS A 180       1.291  -0.725  -0.328  1.00  0.00           C  
ATOM   1234  C   LYS A 180       1.624   0.747  -0.535  1.00  0.00           C  
ATOM   1235  O   LYS A 180       0.805   1.513  -1.042  1.00  0.00           O  
ATOM   1236  CB  LYS A 180       1.765  -1.545  -1.529  1.00  0.00           C  
ATOM   1237  CEN LYS A 180       2.780  -3.246  -2.272  1.00  0.00           X  
ATOM   1238  H   LYS A 180      -0.791  -0.277  -0.538  1.00  0.00           H  
ATOM   1239  N   VAL A 181       2.831   1.137  -0.138  1.00  0.00           N  
ATOM   1240  CA  VAL A 181       3.779   0.205   0.460  1.00  0.00           C  
ATOM   1241  C   VAL A 181       4.696   0.912   1.449  1.00  0.00           C  
ATOM   1242  O   VAL A 181       4.994   2.097   1.297  1.00  0.00           O  
ATOM   1243  CB  VAL A 181       4.637  -0.494  -0.612  1.00  0.00           C  
ATOM   1244  CEN VAL A 181       4.748  -1.096  -0.927  1.00  0.00           X  
ATOM   1245  H   VAL A 181       3.098   2.104  -0.255  1.00  0.00           H  
ATOM   1246  N   ASN A 182       5.142   0.179   2.464  1.00  0.00           N  
ATOM   1247  CA  ASN A 182       4.770  -1.223   2.616  1.00  0.00           C  
ATOM   1248  C   ASN A 182       4.744  -1.629   4.084  1.00  0.00           C  
ATOM   1249  O   ASN A 182       5.486  -1.085   4.902  1.00  0.00           O  
ATOM   1250  CB  ASN A 182       5.703  -2.132   1.838  1.00  0.00           C  
ATOM   1251  CEN ASN A 182       5.750  -2.576   0.888  1.00  0.00           X  
ATOM   1252  H   ASN A 182       5.753   0.603   3.146  1.00  0.00           H  
ATOM   1253  N   GLU A 183       3.884  -2.587   4.413  1.00  0.00           N  
ATOM   1254  CA  GLU A 183       3.018  -3.212   3.420  1.00  0.00           C  
ATOM   1255  C   GLU A 183       1.708  -3.675   4.046  1.00  0.00           C  
ATOM   1256  O   GLU A 183       1.662  -4.024   5.226  1.00  0.00           O  
ATOM   1257  CB  GLU A 183       3.729  -4.392   2.755  1.00  0.00           C  
ATOM   1258  CEN GLU A 183       4.611  -5.038   1.448  1.00  0.00           X  
ATOM   1259  H   GLU A 183       3.829  -2.891   5.374  1.00  0.00           H  
ATOM   1260  N   HIS A 184       0.645  -3.676   3.249  1.00  0.00           N  
ATOM   1261  CA  HIS A 184       0.732  -3.257   1.855  1.00  0.00           C  
ATOM   1262  C   HIS A 184      -0.581  -2.650   1.380  1.00  0.00           C  
ATOM   1263  O   HIS A 184      -1.655  -3.017   1.857  1.00  0.00           O  
ATOM   1264  CB  HIS A 184       1.119  -4.437   0.958  1.00  0.00           C  
ATOM   1265  CEN HIS A 184       2.297  -4.993   0.382  1.00  0.00           X  
ATOM   1266  H   HIS A 184      -0.246  -3.975   3.618  1.00  0.00           H  
ATOM   1267  N   VAL A 185      -0.490  -1.718   0.437  1.00  0.00           N  
ATOM   1268  CA  VAL A 185       0.798  -1.304  -0.108  1.00  0.00           C  
ATOM   1269  C   VAL A 185       0.764   0.152  -0.556  1.00  0.00           C  
ATOM   1270  O   VAL A 185      -0.281   0.663  -0.960  1.00  0.00           O  
ATOM   1271  CB  VAL A 185       1.218  -2.186  -1.298  1.00  0.00           C  
ATOM   1272  CEN VAL A 185       1.662  -2.674  -1.497  1.00  0.00           X  
ATOM   1273  H   VAL A 185      -1.333  -1.285   0.089  1.00  0.00           H  
ATOM   1274  N   GLU A 186       1.912   0.816  -0.481  1.00  0.00           N  
ATOM   1275  CA  GLU A 186       3.133   0.182   0.003  1.00  0.00           C  
ATOM   1276  C   GLU A 186       4.049   1.195   0.678  1.00  0.00           C  
ATOM   1277  O   GLU A 186       4.054   2.374   0.324  1.00  0.00           O  
ATOM   1278  CB  GLU A 186       3.870  -0.509  -1.147  1.00  0.00           C  
ATOM   1279  CEN GLU A 186       4.249  -1.922  -2.020  1.00  0.00           X  
ATOM   1280  H   GLU A 186       1.940   1.784  -0.766  1.00  0.00           H  
ATOM   1281  N   LEU A 187       4.824   0.728   1.650  1.00  0.00           N  
ATOM   1282  CA  LEU A 187       4.796  -0.675   2.046  1.00  0.00           C  
ATOM   1283  C   LEU A 187       5.135  -0.839   3.522  1.00  0.00           C  
ATOM   1284  O   LEU A 187       5.886  -0.044   4.088  1.00  0.00           O  
ATOM   1285  CB  LEU A 187       5.768  -1.489   1.182  1.00  0.00           C  
ATOM   1286  CEN LEU A 187       5.558  -2.461   0.005  1.00  0.00           X  
ATOM   1287  H   LEU A 187       5.450   1.361   2.128  1.00  0.00           H  
ATOM   1288  N   MET A 188       4.577  -1.874   4.141  1.00  0.00           N  
ATOM   1289  CA  MET A 188       3.692  -2.798   3.442  1.00  0.00           C  
ATOM   1290  C   MET A 188       2.654  -3.387   4.388  1.00  0.00           C  
ATOM   1291  O   MET A 188       2.907  -3.546   5.583  1.00  0.00           O  
ATOM   1292  CB  MET A 188       4.504  -3.913   2.787  1.00  0.00           C  
ATOM   1293  CEN MET A 188       5.030  -4.523   1.228  1.00  0.00           X  
ATOM   1294  H   MET A 188       4.772  -2.024   5.120  1.00  0.00           H  
ATOM   1295  N   ILE A 189       1.484  -3.711   3.848  1.00  0.00           N  
ATOM   1296  CA  ILE A 189       1.214  -3.512   2.429  1.00  0.00           C  
ATOM   1297  C   ILE A 189      -0.264  -3.241   2.182  1.00  0.00           C  
ATOM   1298  O   ILE A 189      -1.125  -3.718   2.922  1.00  0.00           O  
ATOM   1299  CB  ILE A 189       1.650  -4.730   1.594  1.00  0.00           C  
ATOM   1300  CEN ILE A 189       2.483  -5.205   1.077  1.00  0.00           X  
ATOM   1301  H   ILE A 189       0.763  -4.106   4.435  1.00  0.00           H  
ATOM   1302  N   GLY A 190      -0.553  -2.471   1.138  1.00  0.00           N  
ATOM   1303  CA  GLY A 190       0.489  -1.920   0.281  1.00  0.00           C  
ATOM   1304  C   GLY A 190       0.062  -0.586  -0.318  1.00  0.00           C  
ATOM   1305  O   GLY A 190      -1.125  -0.347  -0.543  1.00  0.00           O  
ATOM   1306  CEN GLY A 190       0.489  -1.919   0.281  1.00  0.00           X  
ATOM   1307  H   GLY A 190      -1.520  -2.263   0.934  1.00  0.00           H  
ATOM   1308  N   LEU A 191       1.036   0.281  -0.574  1.00  0.00           N  
ATOM   1309  CA  LEU A 191       2.432  -0.032  -0.297  1.00  0.00           C  
ATOM   1310  C   LEU A 191       3.223   1.227   0.037  1.00  0.00           C  
ATOM   1311  O   LEU A 191       2.909   2.315  -0.446  1.00  0.00           O  
ATOM   1312  CB  LEU A 191       3.062  -0.755  -1.494  1.00  0.00           C  
ATOM   1313  CEN LEU A 191       3.430  -2.229  -1.749  1.00  0.00           X  
ATOM   1314  H   LEU A 191       0.802   1.179  -0.972  1.00  0.00           H  
ATOM   1315  N   ILE A 192       4.249   1.072   0.866  1.00  0.00           N  
ATOM   1316  CA  ILE A 192       4.596  -0.231   1.422  1.00  0.00           C  
ATOM   1317  C   ILE A 192       5.235  -0.090   2.798  1.00  0.00           C  
ATOM   1318  O   ILE A 192       5.893   0.909   3.088  1.00  0.00           O  
ATOM   1319  CB  ILE A 192       5.554  -1.003   0.497  1.00  0.00           C  
ATOM   1320  CEN ILE A 192       5.620  -1.670  -0.363  1.00  0.00           X  
ATOM   1321  H   ILE A 192       4.804   1.878   1.118  1.00  0.00           H  
ATOM   1322  N   GLU A 193       5.038  -1.098   3.642  1.00  0.00           N  
ATOM   1323  CA  GLU A 193       4.254  -2.268   3.267  1.00  0.00           C  
ATOM   1324  C   GLU A 193       3.564  -2.880   4.480  1.00  0.00           C  
ATOM   1325  O   GLU A 193       4.067  -2.795   5.601  1.00  0.00           O  
ATOM   1326  CB  GLU A 193       5.141  -3.312   2.586  1.00  0.00           C  
ATOM   1327  CEN GLU A 193       5.728  -4.052   1.167  1.00  0.00           X  
ATOM   1328  H   GLU A 193       5.442  -1.051   4.566  1.00  0.00           H  
ATOM   1329  N   ASP A 194       2.409  -3.495   4.250  1.00  0.00           N  
ATOM   1330  CA  ASP A 194       1.839  -3.579   2.910  1.00  0.00           C  
ATOM   1331  C   ASP A 194       0.318  -3.627   2.961  1.00  0.00           C  
ATOM   1332  O   ASP A 194      -0.265  -4.130   3.921  1.00  0.00           O  
ATOM   1333  CB  ASP A 194       2.380  -4.806   2.172  1.00  0.00           C  
ATOM   1334  CEN ASP A 194       3.097  -5.062   1.496  1.00  0.00           X  
ATOM   1335  H   ASP A 194       1.913  -3.917   5.022  1.00  0.00           H  
ATOM   1336  N   LYS A 195      -0.321  -3.101   1.921  1.00  0.00           N  
ATOM   1337  CA  LYS A 195       0.398  -2.512   0.798  1.00  0.00           C  
ATOM   1338  C   LYS A 195      -0.409  -1.393   0.153  1.00  0.00           C  
ATOM   1339  O   LYS A 195      -1.640  -1.416   0.165  1.00  0.00           O  
ATOM   1340  CB  LYS A 195       0.738  -3.582  -0.241  1.00  0.00           C  
ATOM   1341  CEN LYS A 195       2.180  -4.852  -1.126  1.00  0.00           X  
ATOM   1342  H   LYS A 195      -1.331  -3.109   1.909  1.00  0.00           H  
ATOM   1343  N   GLY A 196       0.291  -0.414  -0.411  1.00  0.00           N  
ATOM   1344  CA  GLY A 196       1.749  -0.416  -0.409  1.00  0.00           C  
ATOM   1345  C   GLY A 196       2.302   1.003  -0.406  1.00  0.00           C  
ATOM   1346  O   GLY A 196       1.678   1.923  -0.935  1.00  0.00           O  
ATOM   1347  CEN GLY A 196       1.750  -0.416  -0.408  1.00  0.00           X  
ATOM   1348  H   GLY A 196      -0.199   0.351  -0.852  1.00  0.00           H  
ATOM   1349  N   LEU A 197       3.476   1.175   0.191  1.00  0.00           N  
ATOM   1350  CA  LEU A 197       4.191   0.064   0.809  1.00  0.00           C  
ATOM   1351  C   LEU A 197       5.034   0.538   1.986  1.00  0.00           C  
ATOM   1352  O   LEU A 197       5.507   1.674   2.005  1.00  0.00           O  
ATOM   1353  CB  LEU A 197       5.072  -0.642  -0.229  1.00  0.00           C  
ATOM   1354  CEN LEU A 197       4.928  -1.973  -0.992  1.00  0.00           X  
ATOM   1355  H   LEU A 197       3.884   2.098   0.219  1.00  0.00           H  
ATOM   1356  N   PRO A 198       5.220  -0.340   2.966  1.00  0.00           N  
ATOM   1357  CA  PRO A 198       4.647  -1.680   2.913  1.00  0.00           C  
ATOM   1358  C   PRO A 198       4.345  -2.205   4.310  1.00  0.00           C  
ATOM   1359  O   PRO A 198       5.021  -1.851   5.276  1.00  0.00           O  
ATOM   1360  CB  PRO A 198       5.718  -2.519   2.198  1.00  0.00           C  
ATOM   1361  CEN PRO A 198       6.646  -0.994   2.207  1.00  0.00           X  
ATOM   1362  N   GLU A 199       3.326  -3.052   4.412  1.00  0.00           N  
ATOM   1363  CA  GLU A 199       2.544  -3.452   3.248  1.00  0.00           C  
ATOM   1364  C   GLU A 199       1.105  -3.770   3.634  1.00  0.00           C  
ATOM   1365  O   GLU A 199       0.835  -4.211   4.751  1.00  0.00           O  
ATOM   1366  CB  GLU A 199       3.184  -4.660   2.562  1.00  0.00           C  
ATOM   1367  CEN GLU A 199       4.159  -5.312   1.326  1.00  0.00           X  
ATOM   1368  H   GLU A 199       3.087  -3.428   5.318  1.00  0.00           H  
ATOM   1369  N   GLY A 200       0.184  -3.544   2.704  1.00  0.00           N  
ATOM   1370  CA  GLY A 200       0.535  -3.020   1.389  1.00  0.00           C  
ATOM   1371  C   GLY A 200      -0.599  -2.187   0.807  1.00  0.00           C  
ATOM   1372  O   GLY A 200      -1.771  -2.433   1.090  1.00  0.00           O  
ATOM   1373  CEN GLY A 200       0.535  -3.020   1.389  1.00  0.00           X  
ATOM   1374  H   GLY A 200      -0.785  -3.740   2.913  1.00  0.00           H  
ATOM   1375  N   LEU A 201      -0.243  -1.199  -0.007  1.00  0.00           N  
ATOM   1376  CA  LEU A 201       1.156  -0.933  -0.323  1.00  0.00           C  
ATOM   1377  C   LEU A 201       1.384   0.546  -0.609  1.00  0.00           C  
ATOM   1378  O   LEU A 201       0.489   1.239  -1.095  1.00  0.00           O  
ATOM   1379  CB  LEU A 201       1.600  -1.783  -1.519  1.00  0.00           C  
ATOM   1380  CEN LEU A 201       2.463  -3.054  -1.635  1.00  0.00           X  
ATOM   1381  H   LEU A 201      -0.959  -0.618  -0.418  1.00  0.00           H  
ATOM   1382  N   GLY A 202       2.586   1.024  -0.306  1.00  0.00           N  
ATOM   1383  CA  GLY A 202       3.624   0.177   0.268  1.00  0.00           C  
ATOM   1384  C   GLY A 202       4.555   0.980   1.168  1.00  0.00           C  
ATOM   1385  O   GLY A 202       4.769   2.172   0.949  1.00  0.00           O  
ATOM   1386  CEN GLY A 202       3.624   0.177   0.269  1.00  0.00           X  
ATOM   1387  H   GLY A 202       2.785   1.999  -0.478  1.00  0.00           H  
ATOM   1388  N   VAL A 203       5.105   0.319   2.181  1.00  0.00           N  
ATOM   1389  CA  VAL A 203       4.831  -1.093   2.414  1.00  0.00           C  
ATOM   1390  C   VAL A 203       4.918  -1.435   3.896  1.00  0.00           C  
ATOM   1391  O   VAL A 203       5.674  -0.813   4.642  1.00  0.00           O  
ATOM   1392  CB  VAL A 203       5.804  -1.995   1.631  1.00  0.00           C  
ATOM   1393  CEN VAL A 203       5.851  -2.430   1.099  1.00  0.00           X  
ATOM   1394  H   VAL A 203       5.729   0.809   2.806  1.00  0.00           H  
ATOM   1395  N   HIS A 204       4.141  -2.427   4.316  1.00  0.00           N  
ATOM   1396  CA  HIS A 204       3.256  -3.145   3.407  1.00  0.00           C  
ATOM   1397  C   HIS A 204       2.018  -3.656   4.132  1.00  0.00           C  
ATOM   1398  O   HIS A 204       2.065  -3.955   5.326  1.00  0.00           O  
ATOM   1399  CB  HIS A 204       3.993  -4.312   2.743  1.00  0.00           C  
ATOM   1400  CEN HIS A 204       4.694  -4.576   1.530  1.00  0.00           X  
ATOM   1401  H   HIS A 204       4.163  -2.690   5.291  1.00  0.00           H  
ATOM   1402  N   ASN A 205       0.911  -3.755   3.405  1.00  0.00           N  
ATOM   1403  CA  ASN A 205       0.887  -3.393   1.992  1.00  0.00           C  
ATOM   1404  C   ASN A 205      -0.488  -2.887   1.577  1.00  0.00           C  
ATOM   1405  O   ASN A 205      -1.506  -3.296   2.135  1.00  0.00           O  
ATOM   1406  CB  ASN A 205       1.304  -4.559   1.114  1.00  0.00           C  
ATOM   1407  CEN ASN A 205       2.182  -4.934   0.678  1.00  0.00           X  
ATOM   1408  H   ASN A 205       0.063  -4.090   3.841  1.00  0.00           H  
ATOM   1409  N   GLN A 206      -0.511  -1.994   0.593  1.00  0.00           N  
ATOM   1410  CA  GLN A 206       0.713  -1.529  -0.049  1.00  0.00           C  
ATOM   1411  C   GLN A 206       0.562  -0.099  -0.552  1.00  0.00           C  
ATOM   1412  O   GLN A 206      -0.535   0.331  -0.910  1.00  0.00           O  
ATOM   1413  CB  GLN A 206       1.090  -2.449  -1.213  1.00  0.00           C  
ATOM   1414  CEN GLN A 206       2.129  -3.763  -1.705  1.00  0.00           X  
ATOM   1415  H   GLN A 206      -1.400  -1.628   0.282  1.00  0.00           H  
ATOM   1416  N   PRO A 207       1.670   0.634  -0.577  1.00  0.00           N  
ATOM   1417  CA  PRO A 207       2.955   0.096  -0.146  1.00  0.00           C  
ATOM   1418  C   PRO A 207       3.846   1.190   0.428  1.00  0.00           C  
ATOM   1419  O   PRO A 207       3.756   2.350   0.028  1.00  0.00           O  
ATOM   1420  CB  PRO A 207       3.549  -0.525  -1.421  1.00  0.00           C  
ATOM   1421  CEN PRO A 207       2.067   0.108  -2.190  1.00  0.00           X  
ATOM   1422  N   THR A 208       4.706   0.813   1.368  1.00  0.00           N  
ATOM   1423  CA  THR A 208       4.788  -0.571   1.821  1.00  0.00           C  
ATOM   1424  C   THR A 208       5.225  -0.648   3.278  1.00  0.00           C  
ATOM   1425  O   THR A 208       5.958   0.213   3.763  1.00  0.00           O  
ATOM   1426  CB  THR A 208       5.765  -1.391   0.958  1.00  0.00           C  
ATOM   1427  CEN THR A 208       5.938  -1.609   0.445  1.00  0.00           X  
ATOM   1428  H   THR A 208       5.318   1.502   1.779  1.00  0.00           H  
ATOM   1429  N   LEU A 209       4.771  -1.686   3.972  1.00  0.00           N  
ATOM   1430  CA  LEU A 209       3.903  -2.691   3.369  1.00  0.00           C  
ATOM   1431  C   LEU A 209       2.963  -3.298   4.402  1.00  0.00           C  
ATOM   1432  O   LEU A 209       3.298  -3.388   5.584  1.00  0.00           O  
ATOM   1433  CB  LEU A 209       4.745  -3.787   2.704  1.00  0.00           C  
ATOM   1434  CEN LEU A 209       5.083  -4.097   1.233  1.00  0.00           X  
ATOM   1435  H   LEU A 209       5.033  -1.781   4.943  1.00  0.00           H  
ATOM   1436  N   ALA A 210       1.785  -3.714   3.950  1.00  0.00           N  
ATOM   1437  CA  ALA A 210       1.418  -3.594   2.544  1.00  0.00           C  
ATOM   1438  C   ALA A 210      -0.087  -3.422   2.381  1.00  0.00           C  
ATOM   1439  O   ALA A 210      -0.870  -3.916   3.192  1.00  0.00           O  
ATOM   1440  CB  ALA A 210       1.904  -4.807   1.764  1.00  0.00           C  
ATOM   1441  CEN ALA A 210       1.903  -4.806   1.764  1.00  0.00           X  
ATOM   1442  H   ALA A 210       1.127  -4.125   4.597  1.00  0.00           H  
ATOM   1443  N   SER A 211      -0.486  -2.718   1.327  1.00  0.00           N  
ATOM   1444  CA  SER A 211       0.467  -2.145   0.384  1.00  0.00           C  
ATOM   1445  C   SER A 211      -0.077  -0.866  -0.240  1.00  0.00           C  
ATOM   1446  O   SER A 211      -1.288  -0.708  -0.399  1.00  0.00           O  
ATOM   1447  CB  SER A 211       0.807  -3.155  -0.694  1.00  0.00           C  
ATOM   1448  CEN SER A 211       0.738  -3.562  -1.049  1.00  0.00           X  
ATOM   1449  H   SER A 211      -1.474  -2.576   1.175  1.00  0.00           H  
ATOM   1450  N   HIS A 212       0.824   0.045  -0.593  1.00  0.00           N  
ATOM   1451  CA  HIS A 212       2.251  -0.173  -0.391  1.00  0.00           C  
ATOM   1452  C   HIS A 212       2.981   1.144  -0.159  1.00  0.00           C  
ATOM   1453  O   HIS A 212       2.573   2.189  -0.665  1.00  0.00           O  
ATOM   1454  CB  HIS A 212       2.862  -0.905  -1.591  1.00  0.00           C  
ATOM   1455  CEN HIS A 212       3.183  -2.241  -1.970  1.00  0.00           X  
ATOM   1456  H   HIS A 212       0.512   0.909  -1.011  1.00  0.00           H  
ATOM   1457  N   GLN A 213       4.064   1.087   0.609  1.00  0.00           N  
ATOM   1458  CA  GLN A 213       4.523  -0.167   1.194  1.00  0.00           C  
ATOM   1459  C   GLN A 213       5.235   0.072   2.519  1.00  0.00           C  
ATOM   1460  O   GLN A 213       5.846   1.120   2.727  1.00  0.00           O  
ATOM   1461  CB  GLN A 213       5.461  -0.897   0.228  1.00  0.00           C  
ATOM   1462  CEN GLN A 213       5.567  -2.184  -0.946  1.00  0.00           X  
ATOM   1463  H   GLN A 213       4.582   1.934   0.792  1.00  0.00           H  
ATOM   1464  N   ILE A 214       5.152  -0.907   3.414  1.00  0.00           N  
ATOM   1465  CA  ILE A 214       4.420  -2.138   3.138  1.00  0.00           C  
ATOM   1466  C   ILE A 214       3.844  -2.734   4.416  1.00  0.00           C  
ATOM   1467  O   ILE A 214       4.407  -2.571   5.498  1.00  0.00           O  
ATOM   1468  CB  ILE A 214       5.315  -3.185   2.451  1.00  0.00           C  
ATOM   1469  CEN ILE A 214       5.703  -3.539   1.496  1.00  0.00           X  
ATOM   1470  H   ILE A 214       5.607  -0.796   4.309  1.00  0.00           H  
ATOM   1471  N   TYR A 215       2.717  -3.427   4.284  1.00  0.00           N  
ATOM   1472  CA  TYR A 215       2.074  -3.603   2.987  1.00  0.00           C  
ATOM   1473  C   TYR A 215       0.564  -3.738   3.136  1.00  0.00           C  
ATOM   1474  O   TYR A 215       0.072  -4.232   4.151  1.00  0.00           O  
ATOM   1475  CB  TYR A 215       2.643  -4.828   2.269  1.00  0.00           C  
ATOM   1476  CEN TYR A 215       3.795  -5.243   1.016  1.00  0.00           X  
ATOM   1477  H   TYR A 215       2.296  -3.842   5.102  1.00  0.00           H  
ATOM   1478  N   GLY A 216      -0.168  -3.298   2.118  1.00  0.00           N  
ATOM   1479  CA  GLY A 216       0.444  -2.718   0.929  1.00  0.00           C  
ATOM   1480  C   GLY A 216      -0.468  -1.678   0.291  1.00  0.00           C  
ATOM   1481  O   GLY A 216      -1.692  -1.772   0.382  1.00  0.00           O  
ATOM   1482  CEN GLY A 216       0.444  -2.717   0.929  1.00  0.00           X  
ATOM   1483  H   GLY A 216      -1.174  -3.366   2.170  1.00  0.00           H  
ATOM   1484  N   ASP A 217       0.135  -0.685  -0.354  1.00  0.00           N  
ATOM   1485  CA  ASP A 217       1.588  -0.601  -0.444  1.00  0.00           C  
ATOM   1486  C   ASP A 217       2.051   0.847  -0.535  1.00  0.00           C  
ATOM   1487  O   ASP A 217       1.341   1.705  -1.060  1.00  0.00           O  
ATOM   1488  CB  ASP A 217       2.097  -1.392  -1.652  1.00  0.00           C  
ATOM   1489  CEN ASP A 217       2.493  -2.302  -1.883  1.00  0.00           X  
ATOM   1490  H   ASP A 217      -0.427   0.029  -0.794  1.00  0.00           H  
ATOM   1491  N   ARG A 218       3.247   1.114  -0.020  1.00  0.00           N  
ATOM   1492  CA  ARG A 218       4.065   0.076   0.596  1.00  0.00           C  
ATOM   1493  C   ARG A 218       4.947   0.650   1.697  1.00  0.00           C  
ATOM   1494  O   ARG A 218       5.349   1.812   1.640  1.00  0.00           O  
ATOM   1495  CB  ARG A 218       4.884  -0.693  -0.430  1.00  0.00           C  
ATOM   1496  CEN ARG A 218       5.566  -2.458  -2.034  1.00  0.00           X  
ATOM   1497  H   ARG A 218       3.598   2.060  -0.056  1.00  0.00           H  
ATOM   1498  N   THR A 219       5.245  -0.171   2.698  1.00  0.00           N  
ATOM   1499  CA  THR A 219       4.754  -1.543   2.736  1.00  0.00           C  
ATOM   1500  C   THR A 219       4.570  -2.023   4.170  1.00  0.00           C  
ATOM   1501  O   THR A 219       5.281  -1.588   5.076  1.00  0.00           O  
ATOM   1502  CB  THR A 219       5.705  -2.505   2.001  1.00  0.00           C  
ATOM   1503  CEN THR A 219       5.989  -2.681   1.521  1.00  0.00           X  
ATOM   1504  H   THR A 219       5.828   0.164   3.452  1.00  0.00           H  
ATOM   1505  N   LYS A 220       3.613  -2.923   4.369  1.00  0.00           N  
ATOM   1506  CA  LYS A 220       2.788  -3.419   3.275  1.00  0.00           C  
ATOM   1507  C   LYS A 220       1.398  -3.805   3.764  1.00  0.00           C  
ATOM   1508  O   LYS A 220       1.224  -4.211   4.913  1.00  0.00           O  
ATOM   1509  CB  LYS A 220       3.458  -4.617   2.599  1.00  0.00           C  
ATOM   1510  CEN LYS A 220       4.546  -5.394   0.959  1.00  0.00           X  
ATOM   1511  H   LYS A 220       3.453  -3.272   5.304  1.00  0.00           H  
ATOM   1512  N   PHE A 221       0.410  -3.675   2.885  1.00  0.00           N  
ATOM   1513  CA  PHE A 221       0.648  -3.190   1.531  1.00  0.00           C  
ATOM   1514  C   PHE A 221      -0.569  -2.451   0.988  1.00  0.00           C  
ATOM   1515  O   PHE A 221      -1.704  -2.754   1.354  1.00  0.00           O  
ATOM   1516  CB  PHE A 221       1.015  -4.351   0.604  1.00  0.00           C  
ATOM   1517  CEN PHE A 221       2.323  -5.016  -0.007  1.00  0.00           X  
ATOM   1518  H   PHE A 221      -0.530  -3.918   3.162  1.00  0.00           H  
ATOM   1519  N   ASP A 222      -0.324  -1.482   0.113  1.00  0.00           N  
ATOM   1520  CA  ASP A 222       1.033  -1.147  -0.300  1.00  0.00           C  
ATOM   1521  C   ASP A 222       1.152   0.328  -0.661  1.00  0.00           C  
ATOM   1522  O   ASP A 222       0.189   0.945  -1.116  1.00  0.00           O  
ATOM   1523  CB  ASP A 222       1.462  -2.014  -1.487  1.00  0.00           C  
ATOM   1524  CEN ASP A 222       1.991  -2.861  -1.689  1.00  0.00           X  
ATOM   1525  H   ASP A 222      -1.099  -0.963  -0.275  1.00  0.00           H  
ATOM   1526  N   LEU A 223       2.339   0.889  -0.454  1.00  0.00           N  
ATOM   1527  CA  LEU A 223       3.460   0.131   0.088  1.00  0.00           C  
ATOM   1528  C   LEU A 223       4.392   1.027   0.894  1.00  0.00           C  
ATOM   1529  O   LEU A 223       4.519   2.219   0.614  1.00  0.00           O  
ATOM   1530  CB  LEU A 223       4.231  -0.558  -1.046  1.00  0.00           C  
ATOM   1531  CEN LEU A 223       4.287  -2.018  -1.535  1.00  0.00           X  
ATOM   1532  H   LEU A 223       2.467   1.865  -0.677  1.00  0.00           H  
ATOM   1533  N   ASP A 224       5.043   0.445   1.896  1.00  0.00           N  
ATOM   1534  CA  ASP A 224       4.871  -0.970   2.203  1.00  0.00           C  
ATOM   1535  C   ASP A 224       5.069  -1.239   3.689  1.00  0.00           C  
ATOM   1536  O   ASP A 224       5.829  -0.541   4.360  1.00  0.00           O  
ATOM   1537  CB  ASP A 224       5.843  -1.819   1.380  1.00  0.00           C  
ATOM   1538  CEN ASP A 224       5.871  -2.374   0.527  1.00  0.00           X  
ATOM   1539  H   ASP A 224       5.672   0.998   2.460  1.00  0.00           H  
ATOM   1540  N   ARG A 225       4.381  -2.256   4.197  1.00  0.00           N  
ATOM   1541  CA  ARG A 225       3.488  -3.064   3.376  1.00  0.00           C  
ATOM   1542  C   ARG A 225       2.331  -3.615   4.198  1.00  0.00           C  
ATOM   1543  O   ARG A 225       2.468  -3.858   5.397  1.00  0.00           O  
ATOM   1544  CB  ARG A 225       4.229  -4.174   2.644  1.00  0.00           C  
ATOM   1545  CEN ARG A 225       5.423  -5.405   0.852  1.00  0.00           X  
ATOM   1546  H   ARG A 225       4.479  -2.474   5.179  1.00  0.00           H  
ATOM   1547  N   PHE A 226       1.189  -3.812   3.546  1.00  0.00           N  
ATOM   1548  CA  PHE A 226       1.058  -3.515   2.125  1.00  0.00           C  
ATOM   1549  C   PHE A 226      -0.368  -3.109   1.777  1.00  0.00           C  
ATOM   1550  O   PHE A 226      -1.323  -3.552   2.414  1.00  0.00           O  
ATOM   1551  CB  PHE A 226       1.481  -4.722   1.286  1.00  0.00           C  
ATOM   1552  CEN PHE A 226       2.761  -5.224   0.487  1.00  0.00           X  
ATOM   1553  H   PHE A 226       0.392  -4.176   4.049  1.00  0.00           H  
ATOM   1554  N   THR A 227      -0.506  -2.263   0.761  1.00  0.00           N  
ATOM   1555  CA  THR A 227       0.646  -1.756   0.025  1.00  0.00           C  
ATOM   1556  C   THR A 227       0.377  -0.361  -0.525  1.00  0.00           C  
ATOM   1557  O   THR A 227      -0.764  -0.013  -0.830  1.00  0.00           O  
ATOM   1558  CB  THR A 227       1.029  -2.690  -1.138  1.00  0.00           C  
ATOM   1559  CEN THR A 227       1.198  -3.209  -1.346  1.00  0.00           X  
ATOM   1560  H   THR A 227      -1.433  -1.965   0.492  1.00  0.00           H  
ATOM   1561  N   GLU A 228       1.434   0.434  -0.650  1.00  0.00           N  
ATOM   1562  CA  GLU A 228       2.773  -0.008  -0.279  1.00  0.00           C  
ATOM   1563  C   GLU A 228       3.628   1.161   0.192  1.00  0.00           C  
ATOM   1564  O   GLU A 228       3.443   2.296  -0.248  1.00  0.00           O  
ATOM   1565  CB  GLU A 228       3.449  -0.712  -1.458  1.00  0.00           C  
ATOM   1566  CEN GLU A 228       3.897  -2.147  -2.261  1.00  0.00           X  
ATOM   1567  H   GLU A 228       1.306   1.369  -1.010  1.00  0.00           H  
ATOM   1568  N   ILE A 229       4.565   0.878   1.091  1.00  0.00           N  
ATOM   1569  CA  ILE A 229       4.760  -0.477   1.593  1.00  0.00           C  
ATOM   1570  C   ILE A 229       5.289  -0.464   3.021  1.00  0.00           C  
ATOM   1571  O   ILE A 229       5.995   0.460   3.424  1.00  0.00           O  
ATOM   1572  CB  ILE A 229       5.730  -1.276   0.704  1.00  0.00           C  
ATOM   1573  CEN ILE A 229       5.817  -1.899  -0.187  1.00  0.00           X  
ATOM   1574  H   ILE A 229       5.158   1.620   1.434  1.00  0.00           H  
ATOM   1575  N   MET A 230       4.942  -1.495   3.785  1.00  0.00           N  
ATOM   1576  CA  MET A 230       4.103  -2.575   3.279  1.00  0.00           C  
ATOM   1577  C   MET A 230       3.266  -3.191   4.393  1.00  0.00           C  
ATOM   1578  O   MET A 230       3.677  -3.208   5.553  1.00  0.00           O  
ATOM   1579  CB  MET A 230       4.965  -3.645   2.612  1.00  0.00           C  
ATOM   1580  CEN MET A 230       5.376  -4.332   1.051  1.00  0.00           X  
ATOM   1581  H   MET A 230       5.268  -1.532   4.740  1.00  0.00           H  
ATOM   1582  N   PRO A 231       2.091  -3.695   4.034  1.00  0.00           N  
ATOM   1583  CA  PRO A 231       1.632  -3.659   2.650  1.00  0.00           C  
ATOM   1584  C   PRO A 231       0.113  -3.583   2.575  1.00  0.00           C  
ATOM   1585  O   PRO A 231      -0.587  -4.087   3.453  1.00  0.00           O  
ATOM   1586  CB  PRO A 231       2.178  -4.961   2.039  1.00  0.00           C  
ATOM   1587  CEN PRO A 231       2.785  -5.257   3.691  1.00  0.00           X  
ATOM   1588  N   GLU A 232      -0.392  -2.951   1.521  1.00  0.00           N  
ATOM   1589  CA  GLU A 232       0.465  -2.365   0.497  1.00  0.00           C  
ATOM   1590  C   GLU A 232      -0.194  -1.150  -0.143  1.00  0.00           C  
ATOM   1591  O   GLU A 232      -1.419  -1.071  -0.231  1.00  0.00           O  
ATOM   1592  CB  GLU A 232       0.806  -3.403  -0.575  1.00  0.00           C  
ATOM   1593  CEN GLU A 232       1.887  -4.542  -1.236  1.00  0.00           X  
ATOM   1594  H   GLU A 232      -1.394  -2.875   1.426  1.00  0.00           H  
ATOM   1595  N   SER A 233       0.626  -0.204  -0.588  1.00  0.00           N  
ATOM   1596  CA  SER A 233       2.074  -0.328  -0.469  1.00  0.00           C  
ATOM   1597  C   SER A 233       2.734   1.039  -0.337  1.00  0.00           C  
ATOM   1598  O   SER A 233       2.232   2.035  -0.858  1.00  0.00           O  
ATOM   1599  CB  SER A 233       2.635  -1.072  -1.665  1.00  0.00           C  
ATOM   1600  CEN SER A 233       2.689  -1.239  -2.180  1.00  0.00           X  
ATOM   1601  H   SER A 233       0.237   0.621  -1.021  1.00  0.00           H  
ATOM   1602  N   TRP A 234       3.863   1.080   0.363  1.00  0.00           N  
ATOM   1603  CA  TRP A 234       4.433  -0.118   0.968  1.00  0.00           C  
ATOM   1604  C   TRP A 234       5.208   0.221   2.235  1.00  0.00           C  
ATOM   1605  O   TRP A 234       5.765   1.311   2.361  1.00  0.00           O  
ATOM   1606  CB  TRP A 234       5.345  -0.836  -0.028  1.00  0.00           C  
ATOM   1607  CEN TRP A 234       5.525  -2.344  -0.904  1.00  0.00           X  
ATOM   1608  H   TRP A 234       4.338   1.964   0.478  1.00  0.00           H  
ATOM   1609  N   TYR A 235       5.240  -0.721   3.172  1.00  0.00           N  
ATOM   1610  CA  TYR A 235       4.570  -2.003   2.993  1.00  0.00           C  
ATOM   1611  C   TYR A 235       4.110  -2.576   4.328  1.00  0.00           C  
ATOM   1612  O   TYR A 235       4.727  -2.331   5.365  1.00  0.00           O  
ATOM   1613  CB  TYR A 235       5.495  -2.996   2.287  1.00  0.00           C  
ATOM   1614  CEN TYR A 235       5.787  -3.671   0.697  1.00  0.00           X  
ATOM   1615  H   TYR A 235       5.741  -0.543   4.031  1.00  0.00           H  
ATOM   1616  N   ASP A 236       3.022  -3.338   4.295  1.00  0.00           N  
ATOM   1617  CA  ASP A 236       2.313  -3.609   3.051  1.00  0.00           C  
ATOM   1618  C   ASP A 236       0.827  -3.827   3.300  1.00  0.00           C  
ATOM   1619  O   ASP A 236       0.429  -4.304   4.363  1.00  0.00           O  
ATOM   1620  CB  ASP A 236       2.913  -4.829   2.346  1.00  0.00           C  
ATOM   1621  CEN ASP A 236       3.571  -5.061   1.605  1.00  0.00           X  
ATOM   1622  H   ASP A 236       2.678  -3.741   5.155  1.00  0.00           H  
ATOM   1623  N   ASP A 237       0.009  -3.476   2.313  1.00  0.00           N  
ATOM   1624  CA  ASP A 237       0.511  -2.914   1.065  1.00  0.00           C  
ATOM   1625  C   ASP A 237      -0.501  -1.959   0.445  1.00  0.00           C  
ATOM   1626  O   ASP A 237      -1.709  -2.122   0.617  1.00  0.00           O  
ATOM   1627  CB  ASP A 237       0.856  -4.029   0.076  1.00  0.00           C  
ATOM   1628  CEN ASP A 237       1.658  -4.562  -0.257  1.00  0.00           X  
ATOM   1629  H   ASP A 237      -0.987  -3.601   2.431  1.00  0.00           H  
ATOM   1630  N   PRO A 238      -0.000  -0.962  -0.277  1.00  0.00           N  
ATOM   1631  CA  PRO A 238       1.436  -0.797  -0.462  1.00  0.00           C  
ATOM   1632  C   PRO A 238       1.803   0.671  -0.640  1.00  0.00           C  
ATOM   1633  O   PRO A 238       1.011   1.461  -1.154  1.00  0.00           O  
ATOM   1634  CB  PRO A 238       1.752  -1.628  -1.717  1.00  0.00           C  
ATOM   1635  CEN PRO A 238      -0.009  -1.918  -1.734  1.00  0.00           X  
ATOM   1636  N   GLU A 239       3.009   1.030  -0.213  1.00  0.00           N  
ATOM   1637  CA  GLU A 239       3.925   0.071   0.391  1.00  0.00           C  
ATOM   1638  C   GLU A 239       4.836   0.744   1.410  1.00  0.00           C  
ATOM   1639  O   GLU A 239       5.161   1.925   1.281  1.00  0.00           O  
ATOM   1640  CB  GLU A 239       4.763  -0.621  -0.686  1.00  0.00           C  
ATOM   1641  CEN GLU A 239       5.050  -1.961  -1.700  1.00  0.00           X  
ATOM   1642  H   GLU A 239       3.298   1.993  -0.310  1.00  0.00           H  
ATOM   1643  N   ILE A 240       5.244  -0.013   2.422  1.00  0.00           N  
ATOM   1644  CA  ILE A 240       4.841  -1.408   2.547  1.00  0.00           C  
ATOM   1645  C   ILE A 240       4.775  -1.834   4.008  1.00  0.00           C  
ATOM   1646  O   ILE A 240       5.511  -1.318   4.849  1.00  0.00           O  
ATOM   1647  CB  ILE A 240       5.803  -2.344   1.792  1.00  0.00           C  
ATOM   1648  CEN ILE A 240       6.036  -2.794   0.827  1.00  0.00           X  
ATOM   1649  H   ILE A 240       5.849   0.389   3.124  1.00  0.00           H  
ATOM   1650  N   ALA A 241       3.889  -2.779   4.304  1.00  0.00           N  
ATOM   1651  CA  ALA A 241       3.031  -3.372   3.284  1.00  0.00           C  
ATOM   1652  C   ALA A 241       1.700  -3.816   3.876  1.00  0.00           C  
ATOM   1653  O   ALA A 241       1.621  -4.181   5.049  1.00  0.00           O  
ATOM   1654  CB  ALA A 241       3.735  -4.543   2.615  1.00  0.00           C  
ATOM   1655  CEN ALA A 241       3.734  -4.542   2.615  1.00  0.00           X  
ATOM   1656  H   ALA A 241       3.808  -3.095   5.260  1.00  0.00           H  
ATOM   1657  N   LYS A 242       0.654  -3.784   3.056  1.00  0.00           N  
ATOM   1658  CA  LYS A 242       0.779  -3.347   1.671  1.00  0.00           C  
ATOM   1659  C   LYS A 242      -0.511  -2.706   1.177  1.00  0.00           C  
ATOM   1660  O   LYS A 242      -1.602  -3.058   1.626  1.00  0.00           O  
ATOM   1661  CB  LYS A 242       1.161  -4.523   0.771  1.00  0.00           C  
ATOM   1662  CEN LYS A 242       2.642  -5.542  -0.344  1.00  0.00           X  
ATOM   1663  H   LYS A 242      -0.251  -4.070   3.402  1.00  0.00           H  
ATOM   1664  N   ARG A 243      -0.380  -1.763   0.250  1.00  0.00           N  
ATOM   1665  CA  ARG A 243       0.926  -1.368  -0.262  1.00  0.00           C  
ATOM   1666  C   ARG A 243       0.932   0.095  -0.688  1.00  0.00           C  
ATOM   1667  O   ARG A 243      -0.093   0.633  -1.107  1.00  0.00           O  
ATOM   1668  CB  ARG A 243       1.402  -2.277  -1.385  1.00  0.00           C  
ATOM   1669  CEN ARG A 243       2.566  -4.117  -2.573  1.00  0.00           X  
ATOM   1670  H   ARG A 243      -1.208  -1.308  -0.109  1.00  0.00           H  
ATOM   1671  N   ALA A 244       2.092   0.733  -0.579  1.00  0.00           N  
ATOM   1672  CA  ALA A 244       3.289   0.068  -0.080  1.00  0.00           C  
ATOM   1673  C   ALA A 244       4.211   1.052   0.629  1.00  0.00           C  
ATOM   1674  O   ALA A 244       4.247   2.235   0.293  1.00  0.00           O  
ATOM   1675  CB  ALA A 244       4.023  -0.627  -1.218  1.00  0.00           C  
ATOM   1676  CEN ALA A 244       4.023  -0.626  -1.217  1.00  0.00           X  
ATOM   1677  H   ALA A 244       2.146   1.705  -0.850  1.00  0.00           H  
ATOM   1678  N   CYS A 245       4.956   0.555   1.611  1.00  0.00           N  
ATOM   1679  CA  CYS A 245       4.890  -0.853   1.985  1.00  0.00           C  
ATOM   1680  C   CYS A 245       5.194  -1.044   3.465  1.00  0.00           C  
ATOM   1681  O   CYS A 245       5.949  -0.274   4.058  1.00  0.00           O  
ATOM   1682  CB  CYS A 245       5.986  -1.482   1.124  1.00  0.00           C  
ATOM   1683  CEN CYS A 245       5.909  -2.104   0.312  1.00  0.00           X  
ATOM   1684  H   CYS A 245       5.583   1.168   2.111  1.00  0.00           H  
ATOM   1685  N   SER A 246       4.602  -2.076   4.057  1.00  0.00           N  
ATOM   1686  CA  SER A 246       3.713  -2.972   3.327  1.00  0.00           C  
ATOM   1687  C   SER A 246       2.643  -3.553   4.242  1.00  0.00           C  
ATOM   1688  O   SER A 246       2.868  -3.734   5.439  1.00  0.00           O  
ATOM   1689  CB  SER A 246       4.512  -4.084   2.675  1.00  0.00           C  
ATOM   1690  CEN SER A 246       4.902  -4.457   2.608  1.00  0.00           X  
ATOM   1691  H   SER A 246       4.773  -2.245   5.038  1.00  0.00           H  
ATOM   1692  N   THR A 247       1.479  -3.845   3.672  1.00  0.00           N  
ATOM   1693  CA  THR A 247       1.244  -3.620   2.251  1.00  0.00           C  
ATOM   1694  C   THR A 247      -0.223  -3.315   1.978  1.00  0.00           C  
ATOM   1695  O   THR A 247      -1.109  -3.785   2.692  1.00  0.00           O  
ATOM   1696  CB  THR A 247       1.670  -4.836   1.408  1.00  0.00           C  
ATOM   1697  CEN THR A 247       2.073  -5.216   1.222  1.00  0.00           X  
ATOM   1698  H   THR A 247       0.738  -4.233   4.238  1.00  0.00           H  
ATOM   1699  N   ILE A 248      -0.474  -2.525   0.939  1.00  0.00           N  
ATOM   1700  CA  ILE A 248       0.597  -1.983   0.112  1.00  0.00           C  
ATOM   1701  C   ILE A 248       0.210  -0.632  -0.476  1.00  0.00           C  
ATOM   1702  O   ILE A 248      -0.966  -0.366  -0.722  1.00  0.00           O  
ATOM   1703  CB  ILE A 248       0.968  -2.943  -1.033  1.00  0.00           C  
ATOM   1704  CEN ILE A 248       1.573  -3.806  -1.314  1.00  0.00           X  
ATOM   1705  H   ILE A 248      -1.432  -2.293   0.717  1.00  0.00           H  
ATOM   1706  N   PRO A 249       1.206   0.218  -0.699  1.00  0.00           N  
ATOM   1707  CA  PRO A 249       2.590  -0.128  -0.397  1.00  0.00           C  
ATOM   1708  C   PRO A 249       3.399   1.110  -0.028  1.00  0.00           C  
ATOM   1709  O   PRO A 249       3.118   2.211  -0.501  1.00  0.00           O  
ATOM   1710  CB  PRO A 249       3.103  -0.790  -1.686  1.00  0.00           C  
ATOM   1711  CEN PRO A 249       1.473  -0.405  -2.305  1.00  0.00           X  
ATOM   1712  N   LEU A 250       4.404   0.922   0.820  1.00  0.00           N  
ATOM   1713  CA  LEU A 250       4.712  -0.396   1.364  1.00  0.00           C  
ATOM   1714  C   LEU A 250       5.325  -0.288   2.754  1.00  0.00           C  
ATOM   1715  O   LEU A 250       5.996   0.693   3.073  1.00  0.00           O  
ATOM   1716  CB  LEU A 250       5.658  -1.150   0.421  1.00  0.00           C  
ATOM   1717  CEN LEU A 250       5.438  -2.301  -0.580  1.00  0.00           X  
ATOM   1718  H   LEU A 250       4.970   1.712   1.095  1.00  0.00           H  
ATOM   1719  N   TYR A 251       5.089  -1.303   3.579  1.00  0.00           N  
ATOM   1720  CA  TYR A 251       4.289  -2.452   3.171  1.00  0.00           C  
ATOM   1721  C   TYR A 251       3.561  -3.066   4.360  1.00  0.00           C  
ATOM   1722  O   TYR A 251       4.042  -3.008   5.492  1.00  0.00           O  
ATOM   1723  CB  TYR A 251       5.170  -3.504   2.495  1.00  0.00           C  
ATOM   1724  CEN TYR A 251       5.606  -4.072   0.896  1.00  0.00           X  
ATOM   1725  H   TYR A 251       5.474  -1.278   4.512  1.00  0.00           H  
ATOM   1726  N   ASP A 252       2.400  -3.654   4.096  1.00  0.00           N  
ATOM   1727  CA  ASP A 252       1.857  -3.707   2.744  1.00  0.00           C  
ATOM   1728  C   ASP A 252       0.334  -3.724   2.762  1.00  0.00           C  
ATOM   1729  O   ASP A 252      -0.280  -4.229   3.703  1.00  0.00           O  
ATOM   1730  CB  ASP A 252       2.388  -4.934   2.000  1.00  0.00           C  
ATOM   1731  CEN ASP A 252       3.114  -5.195   1.335  1.00  0.00           X  
ATOM   1732  H   ASP A 252       1.879  -4.076   4.852  1.00  0.00           H  
ATOM   1733  N   GLY A 253      -0.272  -3.170   1.717  1.00  0.00           N  
ATOM   1734  CA  GLY A 253       0.483  -2.580   0.618  1.00  0.00           C  
ATOM   1735  C   GLY A 253      -0.287  -1.436  -0.027  1.00  0.00           C  
ATOM   1736  O   GLY A 253      -1.518  -1.433  -0.041  1.00  0.00           O  
ATOM   1737  CEN GLY A 253       0.483  -2.580   0.618  1.00  0.00           X  
ATOM   1738  H   GLY A 253      -1.281  -3.157   1.684  1.00  0.00           H  
ATOM   1739  N   ARG A 254       0.445  -0.464  -0.561  1.00  0.00           N  
ATOM   1740  CA  ARG A 254       1.902  -0.496  -0.529  1.00  0.00           C  
ATOM   1741  C   ARG A 254       2.484   0.911  -0.494  1.00  0.00           C  
ATOM   1742  O   ARG A 254       1.890   1.852  -1.022  1.00  0.00           O  
ATOM   1743  CB  ARG A 254       2.484  -1.311  -1.674  1.00  0.00           C  
ATOM   1744  CEN ARG A 254       3.433  -3.219  -2.944  1.00  0.00           X  
ATOM   1745  H   ARG A 254      -0.020   0.317  -1.001  1.00  0.00           H  
ATOM   1746  N   ASN A 255       3.648   1.050   0.131  1.00  0.00           N  
ATOM   1747  CA  ASN A 255       4.327  -0.084   0.747  1.00  0.00           C  
ATOM   1748  C   ASN A 255       5.154   0.355   1.947  1.00  0.00           C  
ATOM   1749  O   ASN A 255       5.650   1.481   1.994  1.00  0.00           O  
ATOM   1750  CB  ASN A 255       5.202  -0.817  -0.254  1.00  0.00           C  
ATOM   1751  CEN ASN A 255       5.123  -1.629  -0.915  1.00  0.00           X  
ATOM   1752  H   ASN A 255       4.074   1.964   0.180  1.00  0.00           H  
ATOM   1753  N   VAL A 256       5.301  -0.540   2.918  1.00  0.00           N  
ATOM   1754  CA  VAL A 256       4.702  -1.867   2.834  1.00  0.00           C  
ATOM   1755  C   VAL A 256       4.360  -2.406   4.217  1.00  0.00           C  
ATOM   1756  O   VAL A 256       5.022  -2.080   5.202  1.00  0.00           O  
ATOM   1757  CB  VAL A 256       5.634  -2.864   2.121  1.00  0.00           C  
ATOM   1758  CEN VAL A 256       5.720  -3.226   1.541  1.00  0.00           X  
ATOM   1759  H   VAL A 256       5.842  -0.296   3.735  1.00  0.00           H  
ATOM   1760  N   GLU A 257       3.322  -3.232   4.284  1.00  0.00           N  
ATOM   1761  CA  GLU A 257       2.556  -3.599   3.099  1.00  0.00           C  
ATOM   1762  C   GLU A 257       1.104  -3.893   3.450  1.00  0.00           C  
ATOM   1763  O   GLU A 257       0.801  -4.345   4.555  1.00  0.00           O  
ATOM   1764  CB  GLU A 257       3.186  -4.811   2.408  1.00  0.00           C  
ATOM   1765  CEN GLU A 257       4.174  -5.465   1.183  1.00  0.00           X  
ATOM   1766  H   GLU A 257       3.056  -3.616   5.180  1.00  0.00           H  
ATOM   1767  N   VAL A 258       0.207  -3.635   2.504  1.00  0.00           N  
ATOM   1768  CA  VAL A 258       0.597  -3.100   1.205  1.00  0.00           C  
ATOM   1769  C   VAL A 258      -0.507  -2.235   0.611  1.00  0.00           C  
ATOM   1770  O   VAL A 258      -1.690  -2.460   0.866  1.00  0.00           O  
ATOM   1771  CB  VAL A 258       0.944  -4.225   0.212  1.00  0.00           C  
ATOM   1772  CEN VAL A 258       1.464  -4.527  -0.125  1.00  0.00           X  
ATOM   1773  H   VAL A 258      -0.769  -3.813   2.689  1.00  0.00           H  
ATOM   1774  N   GLY A 259      -0.114  -1.243  -0.181  1.00  0.00           N  
ATOM   1775  CA  GLY A 259       1.296  -1.001  -0.463  1.00  0.00           C  
ATOM   1776  C   GLY A 259       1.560   0.476  -0.723  1.00  0.00           C  
ATOM   1777  O   GLY A 259       0.691   1.195  -1.217  1.00  0.00           O  
ATOM   1778  CEN GLY A 259       1.297  -1.001  -0.463  1.00  0.00           X  
ATOM   1779  H   GLY A 259      -0.809  -0.641  -0.598  1.00  0.00           H  
ATOM   1780  N   PRO A 260       2.765   0.925  -0.388  1.00  0.00           N  
ATOM   1781  CA  PRO A 260       3.774   0.048   0.196  1.00  0.00           C  
ATOM   1782  C   PRO A 260       4.701   0.819   1.127  1.00  0.00           C  
ATOM   1783  O   PRO A 260       4.945   2.010   0.930  1.00  0.00           O  
ATOM   1784  CB  PRO A 260       4.521  -0.526  -1.020  1.00  0.00           C  
ATOM   1785  CEN PRO A 260       3.426   0.531  -1.952  1.00  0.00           X  
ATOM   1786  N   ARG A 261       5.216   0.133   2.141  1.00  0.00           N  
ATOM   1787  CA  ARG A 261       4.908  -1.277   2.347  1.00  0.00           C  
ATOM   1788  C   ARG A 261       4.957  -1.641   3.826  1.00  0.00           C  
ATOM   1789  O   ARG A 261       5.710  -1.046   4.597  1.00  0.00           O  
ATOM   1790  CB  ARG A 261       5.804  -2.187   1.520  1.00  0.00           C  
ATOM   1791  CEN ARG A 261       6.604  -3.628  -0.335  1.00  0.00           X  
ATOM   1792  H   ARG A 261       5.837   0.600   2.786  1.00  0.00           H  
ATOM   1793  N   ALA A 262       4.151  -2.623   4.215  1.00  0.00           N  
ATOM   1794  CA  ALA A 262       3.271  -3.309   3.277  1.00  0.00           C  
ATOM   1795  C   ALA A 262       2.008  -3.805   3.969  1.00  0.00           C  
ATOM   1796  O   ALA A 262       2.023  -4.122   5.158  1.00  0.00           O  
ATOM   1797  CB  ALA A 262       4.004  -4.465   2.612  1.00  0.00           C  
ATOM   1798  CEN ALA A 262       4.003  -4.465   2.613  1.00  0.00           X  
ATOM   1799  H   ALA A 262       4.148  -2.901   5.186  1.00  0.00           H  
ATOM   1800  N   ARG A 263       0.915  -3.871   3.217  1.00  0.00           N  
ATOM   1801  CA  ARG A 263       0.928  -3.489   1.810  1.00  0.00           C  
ATOM   1802  C   ARG A 263      -0.427  -2.948   1.372  1.00  0.00           C  
ATOM   1803  O   ARG A 263      -1.465  -3.343   1.903  1.00  0.00           O  
ATOM   1804  CB  ARG A 263       1.390  -4.626   0.910  1.00  0.00           C  
ATOM   1805  CEN ARG A 263       2.863  -6.072  -0.465  1.00  0.00           X  
ATOM   1806  H   ARG A 263       0.052  -4.194   3.630  1.00  0.00           H  
ATOM   1807  N   MET A 264      -0.411  -2.040   0.402  1.00  0.00           N  
ATOM   1808  CA  MET A 264       0.836  -1.592  -0.207  1.00  0.00           C  
ATOM   1809  C   MET A 264       0.725  -0.152  -0.692  1.00  0.00           C  
ATOM   1810  O   MET A 264      -0.355   0.306  -1.067  1.00  0.00           O  
ATOM   1811  CB  MET A 264       1.218  -2.512  -1.365  1.00  0.00           C  
ATOM   1812  CEN MET A 264       2.376  -3.738  -1.847  1.00  0.00           X  
ATOM   1813  H   MET A 264      -1.285  -1.652   0.077  1.00  0.00           H  
ATOM   1814  N   VAL A 265       1.848   0.558  -0.683  1.00  0.00           N  
ATOM   1815  CA  VAL A 265       3.112  -0.013  -0.233  1.00  0.00           C  
ATOM   1816  C   VAL A 265       4.013   1.054   0.375  1.00  0.00           C  
ATOM   1817  O   VAL A 265       3.955   2.222  -0.010  1.00  0.00           O  
ATOM   1818  CB  VAL A 265       3.861  -0.707  -1.387  1.00  0.00           C  
ATOM   1819  CEN VAL A 265       4.050  -1.321  -1.635  1.00  0.00           X  
ATOM   1820  H   VAL A 265       1.825   1.518  -0.996  1.00  0.00           H  
ATOM   1821  N   GLU A 266       4.845   0.646   1.327  1.00  0.00           N  
ATOM   1822  CA  GLU A 266       4.889  -0.745   1.761  1.00  0.00           C  
ATOM   1823  C   GLU A 266       5.293  -0.853   3.226  1.00  0.00           C  
ATOM   1824  O   GLU A 266       6.034  -0.013   3.739  1.00  0.00           O  
ATOM   1825  CB  GLU A 266       5.856  -1.549   0.889  1.00  0.00           C  
ATOM   1826  CEN GLU A 266       6.134  -2.618  -0.409  1.00  0.00           X  
ATOM   1827  H   GLU A 266       5.462   1.317   1.762  1.00  0.00           H  
ATOM   1828  N   PHE A 267       4.803  -1.891   3.895  1.00  0.00           N  
ATOM   1829  CA  PHE A 267       3.928  -2.868   3.260  1.00  0.00           C  
ATOM   1830  C   PHE A 267       2.954  -3.471   4.264  1.00  0.00           C  
ATOM   1831  O   PHE A 267       3.262  -3.585   5.450  1.00  0.00           O  
ATOM   1832  CB  PHE A 267       4.754  -3.974   2.599  1.00  0.00           C  
ATOM   1833  CEN PHE A 267       5.293  -4.351   1.152  1.00  0.00           X  
ATOM   1834  H   PHE A 267       5.043  -2.005   4.870  1.00  0.00           H  
ATOM   1835  N   GLN A 268       1.778  -3.856   3.781  1.00  0.00           N  
ATOM   1836  CA  GLN A 268       1.443  -3.708   2.370  1.00  0.00           C  
ATOM   1837  C   GLN A 268      -0.054  -3.502   2.177  1.00  0.00           C  
ATOM   1838  O   GLN A 268      -0.864  -3.992   2.964  1.00  0.00           O  
ATOM   1839  CB  GLN A 268       1.902  -4.936   1.578  1.00  0.00           C  
ATOM   1840  CEN GLN A 268       3.145  -5.564   0.526  1.00  0.00           X  
ATOM   1841  H   GLN A 268       1.098  -4.262   4.408  1.00  0.00           H  
ATOM   1842  N   GLY A 269      -0.416  -2.775   1.126  1.00  0.00           N  
ATOM   1843  CA  GLY A 269       0.568  -2.208   0.211  1.00  0.00           C  
ATOM   1844  C   GLY A 269       0.063  -0.910  -0.406  1.00  0.00           C  
ATOM   1845  O   GLY A 269      -1.140  -0.725  -0.588  1.00  0.00           O  
ATOM   1846  CEN GLY A 269       0.568  -2.208   0.211  1.00  0.00           X  
ATOM   1847  H   GLY A 269      -1.398  -2.611   0.955  1.00  0.00           H  
ATOM   1848  N   PHE A 270       0.990  -0.014  -0.726  1.00  0.00           N  
ATOM   1849  CA  PHE A 270       2.409  -0.263  -0.498  1.00  0.00           C  
ATOM   1850  C   PHE A 270       3.160   1.035  -0.231  1.00  0.00           C  
ATOM   1851  O   PHE A 270       2.784   2.095  -0.730  1.00  0.00           O  
ATOM   1852  CB  PHE A 270       3.023  -0.990  -1.695  1.00  0.00           C  
ATOM   1853  CEN PHE A 270       3.406  -2.474  -2.116  1.00  0.00           X  
ATOM   1854  H   PHE A 270       0.705   0.863  -1.137  1.00  0.00           H  
ATOM   1855  N   LYS A 271       4.225   0.944   0.559  1.00  0.00           N  
ATOM   1856  CA  LYS A 271       4.646  -0.327   1.135  1.00  0.00           C  
ATOM   1857  C   LYS A 271       5.334  -0.122   2.478  1.00  0.00           C  
ATOM   1858  O   LYS A 271       5.962   0.910   2.714  1.00  0.00           O  
ATOM   1859  CB  LYS A 271       5.578  -1.068   0.174  1.00  0.00           C  
ATOM   1860  CEN LYS A 271       5.862  -2.622  -1.233  1.00  0.00           X  
ATOM   1861  H   LYS A 271       4.757   1.778   0.765  1.00  0.00           H  
ATOM   1862  N   GLU A 272       5.212  -1.112   3.357  1.00  0.00           N  
ATOM   1863  CA  GLU A 272       4.461  -2.323   3.047  1.00  0.00           C  
ATOM   1864  C   GLU A 272       3.846  -2.925   4.304  1.00  0.00           C  
ATOM   1865  O   GLU A 272       4.389  -2.789   5.400  1.00  0.00           O  
ATOM   1866  CB  GLU A 272       5.362  -3.350   2.358  1.00  0.00           C  
ATOM   1867  CEN GLU A 272       5.920  -4.107   0.937  1.00  0.00           X  
ATOM   1868  H   GLU A 272       5.651  -1.023   4.262  1.00  0.00           H  
ATOM   1869  N   ARG A 273       2.709  -3.592   4.138  1.00  0.00           N  
ATOM   1870  CA  ARG A 273       2.089  -3.736   2.826  1.00  0.00           C  
ATOM   1871  C   ARG A 273       0.574  -3.843   2.941  1.00  0.00           C  
ATOM   1872  O   ARG A 273       0.051  -4.341   3.938  1.00  0.00           O  
ATOM   1873  CB  ARG A 273       2.671  -4.903   2.041  1.00  0.00           C  
ATOM   1874  CEN ARG A 273       4.078  -6.183   0.449  1.00  0.00           X  
ATOM   1875  H   ARG A 273       2.262  -4.011   4.942  1.00  0.00           H  
ATOM   1876  N   GLY A 274      -0.127  -3.373   1.915  1.00  0.00           N  
ATOM   1877  CA  GLY A 274       0.522  -2.789   0.747  1.00  0.00           C  
ATOM   1878  C   GLY A 274      -0.355  -1.721   0.106  1.00  0.00           C  
ATOM   1879  O   GLY A 274      -1.582  -1.792   0.170  1.00  0.00           O  
ATOM   1880  CEN GLY A 274       0.522  -2.788   0.747  1.00  0.00           X  
ATOM   1881  H   GLY A 274      -1.135  -3.421   1.944  1.00  0.00           H  
ATOM   1882  N   VAL A 275       0.282  -0.732  -0.512  1.00  0.00           N  
ATOM   1883  CA  VAL A 275       1.738  -0.677  -0.571  1.00  0.00           C  
ATOM   1884  C   VAL A 275       2.233   0.762  -0.630  1.00  0.00           C  
ATOM   1885  O   VAL A 275       1.551   1.642  -1.157  1.00  0.00           O  
ATOM   1886  CB  VAL A 275       2.285  -1.448  -1.787  1.00  0.00           C  
ATOM   1887  CEN VAL A 275       2.627  -2.015  -1.976  1.00  0.00           X  
ATOM   1888  H   VAL A 275      -0.256  -0.000  -0.953  1.00  0.00           H  
ATOM   1889  N   VAL A 276       3.422   0.997  -0.086  1.00  0.00           N  
ATOM   1890  CA  VAL A 276       4.205  -0.067   0.531  1.00  0.00           C  
ATOM   1891  C   VAL A 276       5.076   0.474   1.659  1.00  0.00           C  
ATOM   1892  O   VAL A 276       5.502   1.628   1.628  1.00  0.00           O  
ATOM   1893  CB  VAL A 276       5.101  -0.780  -0.499  1.00  0.00           C  
ATOM   1894  CEN VAL A 276       5.186  -1.368  -0.847  1.00  0.00           X  
ATOM   1895  H   VAL A 276       3.793   1.936  -0.101  1.00  0.00           H  
ATOM   1896  N   ALA A 277       5.336  -0.368   2.653  1.00  0.00           N  
ATOM   1897  CA  ALA A 277       4.815  -1.730   2.661  1.00  0.00           C  
ATOM   1898  C   ALA A 277       4.592  -2.226   4.084  1.00  0.00           C  
ATOM   1899  O   ALA A 277       5.291  -1.818   5.011  1.00  0.00           O  
ATOM   1900  CB  ALA A 277       5.758  -2.661   1.913  1.00  0.00           C  
ATOM   1901  CEN ALA A 277       5.757  -2.661   1.914  1.00  0.00           X  
ATOM   1902  H   ALA A 277       5.909  -0.056   3.424  1.00  0.00           H  
ATOM   1903  N   GLN A 278       3.612  -3.109   4.250  1.00  0.00           N  
ATOM   1904  CA  GLN A 278       2.801  -3.572   3.131  1.00  0.00           C  
ATOM   1905  C   GLN A 278       1.393  -3.936   3.585  1.00  0.00           C  
ATOM   1906  O   GLN A 278       1.187  -4.355   4.724  1.00  0.00           O  
ATOM   1907  CB  GLN A 278       3.455  -4.782   2.459  1.00  0.00           C  
ATOM   1908  CEN GLN A 278       4.422  -5.302   1.101  1.00  0.00           X  
ATOM   1909  H   GLN A 278       3.426  -3.467   5.175  1.00  0.00           H  
ATOM   1910  N   HIS A 279       0.427  -3.773   2.688  1.00  0.00           N  
ATOM   1911  CA  HIS A 279       0.703  -3.274   1.346  1.00  0.00           C  
ATOM   1912  C   HIS A 279      -0.486  -2.502   0.789  1.00  0.00           C  
ATOM   1913  O   HIS A 279      -1.635  -2.786   1.126  1.00  0.00           O  
ATOM   1914  CB  HIS A 279       1.067  -4.427   0.404  1.00  0.00           C  
ATOM   1915  CEN HIS A 279       2.241  -5.064  -0.092  1.00  0.00           X  
ATOM   1916  H   HIS A 279      -0.524  -4.000   2.942  1.00  0.00           H  
ATOM   1917  N   VAL A 280      -0.203  -1.526  -0.066  1.00  0.00           N  
ATOM   1918  CA  VAL A 280       1.169  -1.214  -0.446  1.00  0.00           C  
ATOM   1919  C   VAL A 280       1.326   0.264  -0.782  1.00  0.00           C  
ATOM   1920  O   VAL A 280       0.385   0.907  -1.249  1.00  0.00           O  
ATOM   1921  CB  VAL A 280       1.627  -2.055  -1.652  1.00  0.00           C  
ATOM   1922  CEN VAL A 280       2.040  -2.573  -1.842  1.00  0.00           X  
ATOM   1923  H   VAL A 280      -0.958  -0.985  -0.463  1.00  0.00           H  
ATOM   1924  N   ALA A 281       2.519   0.797  -0.542  1.00  0.00           N  
ATOM   1925  CA  ALA A 281       3.613   0.009   0.011  1.00  0.00           C  
ATOM   1926  C   ALA A 281       4.546   0.873   0.850  1.00  0.00           C  
ATOM   1927  O   ALA A 281       4.703   2.066   0.590  1.00  0.00           O  
ATOM   1928  CB  ALA A 281       4.385  -0.683  -1.103  1.00  0.00           C  
ATOM   1929  CEN ALA A 281       4.385  -0.682  -1.102  1.00  0.00           X  
ATOM   1930  H   ALA A 281       2.672   1.774  -0.749  1.00  0.00           H  
ATOM   1931  N   ARG A 282       5.163   0.264   1.857  1.00  0.00           N  
ATOM   1932  CA  ARG A 282       4.955  -1.151   2.139  1.00  0.00           C  
ATOM   1933  C   ARG A 282       5.116  -1.446   3.625  1.00  0.00           C  
ATOM   1934  O   ARG A 282       5.876  -0.773   4.322  1.00  0.00           O  
ATOM   1935  CB  ARG A 282       5.853  -2.043   1.294  1.00  0.00           C  
ATOM   1936  CEN ARG A 282       6.626  -3.514  -0.547  1.00  0.00           X  
ATOM   1937  H   ARG A 282       5.792   0.796   2.442  1.00  0.00           H  
ATOM   1938  N   ALA A 283       4.397  -2.455   4.104  1.00  0.00           N  
ATOM   1939  CA  ALA A 283       3.506  -3.233   3.252  1.00  0.00           C  
ATOM   1940  C   ALA A 283       2.320  -3.772   4.041  1.00  0.00           C  
ATOM   1941  O   ALA A 283       2.427  -4.034   5.239  1.00  0.00           O  
ATOM   1942  CB  ALA A 283       4.267  -4.372   2.589  1.00  0.00           C  
ATOM   1943  CEN ALA A 283       4.266  -4.372   2.590  1.00  0.00           X  
ATOM   1944  H   ALA A 283       4.470  -2.689   5.084  1.00  0.00           H  
ATOM   1945  N   LEU A 284       1.189  -3.935   3.363  1.00  0.00           N  
ATOM   1946  CA  LEU A 284       1.094  -3.615   1.944  1.00  0.00           C  
ATOM   1947  C   LEU A 284      -0.316  -3.175   1.572  1.00  0.00           C  
ATOM   1948  O   LEU A 284      -1.293  -3.608   2.183  1.00  0.00           O  
ATOM   1949  CB  LEU A 284       1.516  -4.824   1.099  1.00  0.00           C  
ATOM   1950  CEN LEU A 284       2.795  -5.148   0.303  1.00  0.00           X  
ATOM   1951  H   LEU A 284       0.374  -4.290   3.843  1.00  0.00           H  
ATOM   1952  N   GLU A 285      -0.415  -2.312   0.566  1.00  0.00           N  
ATOM   1953  CA  GLU A 285       0.762  -1.818  -0.138  1.00  0.00           C  
ATOM   1954  C   GLU A 285       0.534  -0.411  -0.673  1.00  0.00           C  
ATOM   1955  O   GLU A 285      -0.593  -0.034  -0.997  1.00  0.00           O  
ATOM   1956  CB  GLU A 285       1.137  -2.762  -1.284  1.00  0.00           C  
ATOM   1957  CEN GLU A 285       2.095  -4.029  -1.900  1.00  0.00           X  
ATOM   1958  H   GLU A 285      -1.329  -1.991   0.282  1.00  0.00           H  
ATOM   1959  N   MET A 286       1.609   0.364  -0.764  1.00  0.00           N  
ATOM   1960  CA  MET A 286       2.931  -0.111  -0.372  1.00  0.00           C  
ATOM   1961  C   MET A 286       3.800   1.033   0.134  1.00  0.00           C  
ATOM   1962  O   MET A 286       3.647   2.178  -0.293  1.00  0.00           O  
ATOM   1963  CB  MET A 286       3.610  -0.809  -1.548  1.00  0.00           C  
ATOM   1964  CEN MET A 286       4.114  -2.386  -2.131  1.00  0.00           X  
ATOM   1965  H   MET A 286       1.509   1.307  -1.113  1.00  0.00           H  
ATOM   1966  N   LYS A 287       4.711   0.718   1.048  1.00  0.00           N  
ATOM   1967  CA  LYS A 287       4.868  -0.648   1.534  1.00  0.00           C  
ATOM   1968  C   LYS A 287       5.366  -0.666   2.974  1.00  0.00           C  
ATOM   1969  O   LYS A 287       6.083   0.237   3.404  1.00  0.00           O  
ATOM   1970  CB  LYS A 287       5.827  -1.430   0.636  1.00  0.00           C  
ATOM   1971  CEN LYS A 287       6.111  -2.878  -0.880  1.00  0.00           X  
ATOM   1972  H   LYS A 287       5.312   1.442   1.415  1.00  0.00           H  
ATOM   1973  N   THR A 288       4.982  -1.701   3.714  1.00  0.00           N  
ATOM   1974  CA  THR A 288       4.132  -2.756   3.175  1.00  0.00           C  
ATOM   1975  C   THR A 288       3.260  -3.369   4.262  1.00  0.00           C  
ATOM   1976  O   THR A 288       3.645  -3.412   5.431  1.00  0.00           O  
ATOM   1977  CB  THR A 288       4.965  -3.868   2.510  1.00  0.00           C  
ATOM   1978  CEN THR A 288       5.349  -4.053   2.111  1.00  0.00           X  
ATOM   1979  H   THR A 288       5.287  -1.758   4.675  1.00  0.00           H  
ATOM   1980  N   ALA A 289       2.082  -3.844   3.871  1.00  0.00           N  
ATOM   1981  CA  ALA A 289       1.654  -3.779   2.479  1.00  0.00           C  
ATOM   1982  C   ALA A 289       0.138  -3.671   2.373  1.00  0.00           C  
ATOM   1983  O   ALA A 289      -0.591  -4.172   3.229  1.00  0.00           O  
ATOM   1984  CB  ALA A 289       2.157  -4.994   1.712  1.00  0.00           C  
ATOM   1985  CEN ALA A 289       2.156  -4.993   1.712  1.00  0.00           X  
ATOM   1986  H   ALA A 289       1.468  -4.261   4.555  1.00  0.00           H  
ATOM   1987  N   LEU A 290      -0.331  -3.013   1.318  1.00  0.00           N  
ATOM   1988  CA  LEU A 290       0.559  -2.431   0.321  1.00  0.00           C  
ATOM   1989  C   LEU A 290      -0.061  -1.193  -0.315  1.00  0.00           C  
ATOM   1990  O   LEU A 290      -1.282  -1.087  -0.428  1.00  0.00           O  
ATOM   1991  CB  LEU A 290       0.901  -3.469  -0.756  1.00  0.00           C  
ATOM   1992  CEN LEU A 290       2.160  -4.312  -1.032  1.00  0.00           X  
ATOM   1993  H   LEU A 290      -1.329  -2.915   1.203  1.00  0.00           H  
ATOM   1994  N   SER A 291       0.788  -0.258  -0.729  1.00  0.00           N  
ATOM   1995  CA  SER A 291       2.230  -0.413  -0.581  1.00  0.00           C  
ATOM   1996  C   SER A 291       2.915   0.937  -0.415  1.00  0.00           C  
ATOM   1997  O   SER A 291       2.444   1.950  -0.932  1.00  0.00           O  
ATOM   1998  CB  SER A 291       2.801  -1.152  -1.776  1.00  0.00           C  
ATOM   1999  CEN SER A 291       2.862  -1.313  -2.292  1.00  0.00           X  
ATOM   2000  H   SER A 291       0.424   0.581  -1.157  1.00  0.00           H  
ATOM   2001  N   ARG A 292       4.029   0.945   0.309  1.00  0.00           N  
ATOM   2002  CA  ARG A 292       4.562  -0.273   0.908  1.00  0.00           C  
ATOM   2003  C   ARG A 292       5.316   0.031   2.196  1.00  0.00           C  
ATOM   2004  O   ARG A 292       5.892   1.108   2.350  1.00  0.00           O  
ATOM   2005  CB  ARG A 292       5.421  -1.064  -0.067  1.00  0.00           C  
ATOM   2006  CEN ARG A 292       6.097  -2.751  -1.755  1.00  0.00           X  
ATOM   2007  H   ARG A 292       4.520   1.817   0.447  1.00  0.00           H  
ATOM   2008  N   ALA A 293       5.309  -0.924   3.120  1.00  0.00           N  
ATOM   2009  CA  ALA A 293       4.617  -2.189   2.908  1.00  0.00           C  
ATOM   2010  C   ALA A 293       4.117  -2.771   4.224  1.00  0.00           C  
ATOM   2011  O   ALA A 293       4.717  -2.555   5.277  1.00  0.00           O  
ATOM   2012  CB  ALA A 293       5.529  -3.180   2.199  1.00  0.00           C  
ATOM   2013  CEN ALA A 293       5.528  -3.180   2.200  1.00  0.00           X  
ATOM   2014  H   ALA A 293       5.795  -0.769   3.991  1.00  0.00           H  
ATOM   2015  N   ILE A 294       3.015  -3.511   4.157  1.00  0.00           N  
ATOM   2016  CA  ILE A 294       2.327  -3.749   2.894  1.00  0.00           C  
ATOM   2017  C   ILE A 294       0.831  -3.940   3.109  1.00  0.00           C  
ATOM   2018  O   ILE A 294       0.401  -4.423   4.156  1.00  0.00           O  
ATOM   2019  CB  ILE A 294       2.893  -4.982   2.166  1.00  0.00           C  
ATOM   2020  CEN ILE A 294       3.666  -5.340   1.485  1.00  0.00           X  
ATOM   2021  H   ILE A 294       2.645  -3.918   5.004  1.00  0.00           H  
ATOM   2022  N   GLU A 295       0.042  -3.557   2.111  1.00  0.00           N  
ATOM   2023  CA  GLU A 295       0.582  -2.988   0.882  1.00  0.00           C  
ATOM   2024  C   GLU A 295      -0.397  -2.004   0.254  1.00  0.00           C  
ATOM   2025  O   GLU A 295      -1.611  -2.144   0.399  1.00  0.00           O  
ATOM   2026  CB  GLU A 295       0.925  -4.096  -0.116  1.00  0.00           C  
ATOM   2027  CEN GLU A 295       2.073  -5.121  -0.848  1.00  0.00           X  
ATOM   2028  H   GLU A 295      -0.958  -3.664   2.206  1.00  0.00           H  
ATOM   2029  N   ILE A 296       0.139  -1.007  -0.442  1.00  0.00           N  
ATOM   2030  CA  ILE A 296       1.583  -0.869  -0.595  1.00  0.00           C  
ATOM   2031  C   ILE A 296       1.983   0.593  -0.744  1.00  0.00           C  
ATOM   2032  O   ILE A 296       1.218   1.407  -1.262  1.00  0.00           O  
ATOM   2033  CB  ILE A 296       2.101  -1.660  -1.810  1.00  0.00           C  
ATOM   2034  CEN ILE A 296       2.445  -2.633  -2.160  1.00  0.00           X  
ATOM   2035  H   ILE A 296      -0.469  -0.329  -0.878  1.00  0.00           H  
ATOM   2036  N   LEU A 297       3.187   0.921  -0.286  1.00  0.00           N  
ATOM   2037  CA  LEU A 297       4.070  -0.066   0.323  1.00  0.00           C  
ATOM   2038  C   LEU A 297       4.972   0.574   1.371  1.00  0.00           C  
ATOM   2039  O   LEU A 297       5.324   1.749   1.266  1.00  0.00           O  
ATOM   2040  CB  LEU A 297       4.912  -0.760  -0.754  1.00  0.00           C  
ATOM   2041  CEN LEU A 297       4.832  -2.152  -1.409  1.00  0.00           X  
ATOM   2042  H   LEU A 297       3.498   1.879  -0.362  1.00  0.00           H  
ATOM   2043  N   ASP A 298       5.343  -0.205   2.380  1.00  0.00           N  
ATOM   2044  CA  ASP A 298       4.909  -1.594   2.476  1.00  0.00           C  
ATOM   2045  C   ASP A 298       4.804  -2.039   3.929  1.00  0.00           C  
ATOM   2046  O   ASP A 298       5.532  -1.550   4.793  1.00  0.00           O  
ATOM   2047  CB  ASP A 298       5.870  -2.510   1.714  1.00  0.00           C  
ATOM   2048  CEN ASP A 298       5.962  -2.975   0.812  1.00  0.00           X  
ATOM   2049  H   ASP A 298       5.942   0.174   3.100  1.00  0.00           H  
ATOM   2050  N   GLU A 299       3.893  -2.970   4.192  1.00  0.00           N  
ATOM   2051  CA  GLU A 299       3.045  -3.530   3.147  1.00  0.00           C  
ATOM   2052  C   GLU A 299       1.692  -3.955   3.703  1.00  0.00           C  
ATOM   2053  O   GLU A 299       1.581  -4.335   4.869  1.00  0.00           O  
ATOM   2054  CB  GLU A 299       3.735  -4.720   2.476  1.00  0.00           C  
ATOM   2055  CEN GLU A 299       4.646  -5.365   1.189  1.00  0.00           X  
ATOM   2056  H   GLU A 299       3.784  -3.298   5.141  1.00  0.00           H  
ATOM   2057  N   LEU A 300       0.665  -3.889   2.863  1.00  0.00           N  
ATOM   2058  CA  LEU A 300       0.829  -3.435   1.487  1.00  0.00           C  
ATOM   2059  C   LEU A 300      -0.438  -2.761   0.975  1.00  0.00           C  
ATOM   2060  O   LEU A 300      -1.545  -3.096   1.396  1.00  0.00           O  
ATOM   2061  CB  LEU A 300       1.209  -4.613   0.581  1.00  0.00           C  
ATOM   2062  CEN LEU A 300       2.538  -5.050  -0.062  1.00  0.00           X  
ATOM   2063  H   LEU A 300      -0.253  -4.161   3.185  1.00  0.00           H  
ATOM   2064  N   ASP A 301      -0.268  -1.807   0.065  1.00  0.00           N  
ATOM   2065  CA  ASP A 301       1.057  -1.432  -0.413  1.00  0.00           C  
ATOM   2066  C   ASP A 301       1.101   0.036  -0.818  1.00  0.00           C  
ATOM   2067  O   ASP A 301       0.097   0.601  -1.250  1.00  0.00           O  
ATOM   2068  CB  ASP A 301       1.472  -2.315  -1.592  1.00  0.00           C  
ATOM   2069  CEN ASP A 301       2.026  -3.146  -1.794  1.00  0.00           X  
ATOM   2070  H   ASP A 301      -1.078  -1.331  -0.304  1.00  0.00           H  
ATOM   2071  N   THR A 302       2.272   0.649  -0.676  1.00  0.00           N  
ATOM   2072  CA  THR A 302       3.444  -0.049  -0.161  1.00  0.00           C  
ATOM   2073  C   THR A 302       4.371   0.905   0.581  1.00  0.00           C  
ATOM   2074  O   THR A 302       4.438   2.093   0.264  1.00  0.00           O  
ATOM   2075  CB  THR A 302       4.232  -0.739  -1.289  1.00  0.00           C  
ATOM   2076  CEN THR A 302       4.270  -1.120  -1.731  1.00  0.00           X  
ATOM   2077  H   THR A 302       2.351   1.623  -0.931  1.00  0.00           H  
ATOM   2078  N   SER A 303       5.084   0.379   1.571  1.00  0.00           N  
ATOM   2079  CA  SER A 303       4.982  -1.032   1.923  1.00  0.00           C  
ATOM   2080  C   SER A 303       5.250  -1.251   3.407  1.00  0.00           C  
ATOM   2081  O   SER A 303       6.008  -0.504   4.027  1.00  0.00           O  
ATOM   2082  CB  SER A 303       5.945  -1.850   1.086  1.00  0.00           C  
ATOM   2083  CEN SER A 303       6.396  -1.978   0.809  1.00  0.00           X  
ATOM   2084  H   SER A 303       5.713   0.972   2.094  1.00  0.00           H  
ATOM   2085  N   ALA A 304       4.625  -2.278   3.971  1.00  0.00           N  
ATOM   2086  CA  ALA A 304       3.733  -3.145   3.209  1.00  0.00           C  
ATOM   2087  C   ALA A 304       2.633  -3.717   4.093  1.00  0.00           C  
ATOM   2088  O   ALA A 304       2.828  -3.919   5.291  1.00  0.00           O  
ATOM   2089  CB  ALA A 304       4.522  -4.265   2.546  1.00  0.00           C  
ATOM   2090  CEN ALA A 304       4.521  -4.265   2.547  1.00  0.00           X  
ATOM   2091  H   ALA A 304       4.771  -2.464   4.953  1.00  0.00           H  
ATOM   2092  N   PRO A 305       1.475  -3.976   3.495  1.00  0.00           N  
ATOM   2093  CA  PRO A 305       1.275  -3.726   2.072  1.00  0.00           C  
ATOM   2094  C   PRO A 305      -0.180  -3.387   1.773  1.00  0.00           C  
ATOM   2095  O   PRO A 305      -1.090  -3.849   2.461  1.00  0.00           O  
ATOM   2096  CB  PRO A 305       1.715  -5.034   1.395  1.00  0.00           C  
ATOM   2097  CEN PRO A 305       1.974  -5.591   3.071  1.00  0.00           X  
ATOM   2098  N   VAL A 306      -0.392  -2.577   0.741  1.00  0.00           N  
ATOM   2099  CA  VAL A 306       0.707  -2.046  -0.056  1.00  0.00           C  
ATOM   2100  C   VAL A 306       0.360  -0.679  -0.632  1.00  0.00           C  
ATOM   2101  O   VAL A 306      -0.805  -0.385  -0.899  1.00  0.00           O  
ATOM   2102  CB  VAL A 306       1.082  -2.997  -1.208  1.00  0.00           C  
ATOM   2103  CEN VAL A 306       1.566  -3.434  -1.431  1.00  0.00           X  
ATOM   2104  H   VAL A 306      -1.340  -2.322   0.502  1.00  0.00           H  
ATOM   2105  N   ARG A 307       1.379   0.153  -0.821  1.00  0.00           N  
ATOM   2106  CA  ARG A 307       2.748  -0.225  -0.495  1.00  0.00           C  
ATOM   2107  C   ARG A 307       3.574   0.990  -0.091  1.00  0.00           C  
ATOM   2108  O   ARG A 307       3.326   2.103  -0.554  1.00  0.00           O  
ATOM   2109  CB  ARG A 307       3.414  -1.001  -1.623  1.00  0.00           C  
ATOM   2110  CEN ARG A 307       4.238  -2.900  -2.989  1.00  0.00           X  
ATOM   2111  H   ARG A 307       1.199   1.072  -1.201  1.00  0.00           H  
ATOM   2112  N   ALA A 308       4.557   0.769   0.775  1.00  0.00           N  
ATOM   2113  CA  ALA A 308       4.827  -0.562   1.305  1.00  0.00           C  
ATOM   2114  C   ALA A 308       5.411  -0.487   2.710  1.00  0.00           C  
ATOM   2115  O   ALA A 308       6.096   0.475   3.057  1.00  0.00           O  
ATOM   2116  CB  ALA A 308       5.763  -1.323   0.378  1.00  0.00           C  
ATOM   2117  CEN ALA A 308       5.762  -1.323   0.379  1.00  0.00           X  
ATOM   2118  H   ALA A 308       5.133   1.543   1.073  1.00  0.00           H  
ATOM   2119  N   ASP A 309       5.138  -1.509   3.514  1.00  0.00           N  
ATOM   2120  CA  ASP A 309       4.323  -2.635   3.073  1.00  0.00           C  
ATOM   2121  C   ASP A 309       3.558  -3.250   4.237  1.00  0.00           C  
ATOM   2122  O   ASP A 309       4.015  -3.218   5.380  1.00  0.00           O  
ATOM   2123  CB  ASP A 309       5.196  -3.696   2.398  1.00  0.00           C  
ATOM   2124  CEN ASP A 309       5.483  -4.000   1.469  1.00  0.00           X  
ATOM   2125  H   ASP A 309       5.503  -1.505   4.456  1.00  0.00           H  
ATOM   2126  N   PHE A 310       2.390  -3.811   3.941  1.00  0.00           N  
ATOM   2127  CA  PHE A 310       1.875  -3.832   2.577  1.00  0.00           C  
ATOM   2128  C   PHE A 310       0.352  -3.819   2.563  1.00  0.00           C  
ATOM   2129  O   PHE A 310      -0.291  -4.324   3.483  1.00  0.00           O  
ATOM   2130  CB  PHE A 310       2.397  -5.060   1.828  1.00  0.00           C  
ATOM   2131  CEN PHE A 310       3.553  -5.422   0.798  1.00  0.00           X  
ATOM   2132  H   PHE A 310       1.845  -4.232   4.679  1.00  0.00           H  
ATOM   2133  N   ASP A 311      -0.220  -3.238   1.514  1.00  0.00           N  
ATOM   2134  CA  ASP A 311       0.571  -2.648   0.439  1.00  0.00           C  
ATOM   2135  C   ASP A 311      -0.162  -1.478  -0.205  1.00  0.00           C  
ATOM   2136  O   ASP A 311      -1.392  -1.450  -0.245  1.00  0.00           O  
ATOM   2137  CB  ASP A 311       0.911  -3.702  -0.617  1.00  0.00           C  
ATOM   2138  CEN ASP A 311       1.668  -4.327  -0.886  1.00  0.00           X  
ATOM   2139  H   ASP A 311      -1.227  -3.203   1.459  1.00  0.00           H  
ATOM   2140  N   GLU A 312       0.601  -0.514  -0.710  1.00  0.00           N  
ATOM   2141  CA  GLU A 312       2.056  -0.577  -0.647  1.00  0.00           C  
ATOM   2142  C   GLU A 312       2.665   0.817  -0.580  1.00  0.00           C  
ATOM   2143  O   GLU A 312       2.102   1.777  -1.106  1.00  0.00           O  
ATOM   2144  CB  GLU A 312       2.612  -1.336  -1.854  1.00  0.00           C  
ATOM   2145  CEN GLU A 312       3.223  -2.770  -2.543  1.00  0.00           X  
ATOM   2146  H   GLU A 312       0.161   0.282  -1.148  1.00  0.00           H  
ATOM   2147  N   ARG A 313       3.819   0.923   0.072  1.00  0.00           N  
ATOM   2148  CA  ARG A 313       4.461  -0.234   0.685  1.00  0.00           C  
ATOM   2149  C   ARG A 313       5.271   0.171   1.909  1.00  0.00           C  
ATOM   2150  O   ARG A 313       5.788   1.286   1.982  1.00  0.00           O  
ATOM   2151  CB  ARG A 313       5.307  -1.015  -0.310  1.00  0.00           C  
ATOM   2152  CEN ARG A 313       5.982  -2.732  -1.967  1.00  0.00           X  
ATOM   2153  H   ARG A 313       4.262   1.827   0.143  1.00  0.00           H  
ATOM   2154  N   GLY A 314       5.379  -0.741   2.869  1.00  0.00           N  
ATOM   2155  CA  GLY A 314       4.755  -2.053   2.753  1.00  0.00           C  
ATOM   2156  C   GLY A 314       4.373  -2.605   4.121  1.00  0.00           C  
ATOM   2157  O   GLY A 314       5.021  -2.307   5.124  1.00  0.00           O  
ATOM   2158  CEN GLY A 314       4.754  -2.053   2.753  1.00  0.00           X  
ATOM   2159  H   GLY A 314       5.907  -0.519   3.701  1.00  0.00           H  
ATOM   2160  N   THR A 315       3.316  -3.410   4.154  1.00  0.00           N  
ATOM   2161  CA  THR A 315       2.569  -3.744   2.948  1.00  0.00           C  
ATOM   2162  C   THR A 315       1.104  -4.013   3.264  1.00  0.00           C  
ATOM   2163  O   THR A 315       0.769  -4.474   4.355  1.00  0.00           O  
ATOM   2164  CB  THR A 315       3.164  -4.974   2.237  1.00  0.00           C  
ATOM   2165  CEN THR A 315       3.605  -5.251   1.971  1.00  0.00           X  
ATOM   2166  H   THR A 315       3.024  -3.801   5.038  1.00  0.00           H  
ATOM   2167  N   GLY A 316       0.233  -3.723   2.303  1.00  0.00           N  
ATOM   2168  CA  GLY A 316       0.662  -3.178   1.020  1.00  0.00           C  
ATOM   2169  C   GLY A 316      -0.412  -2.282   0.417  1.00  0.00           C  
ATOM   2170  O   GLY A 316      -1.605  -2.486   0.643  1.00  0.00           O  
ATOM   2171  CEN GLY A 316       0.661  -3.177   1.020  1.00  0.00           X  
ATOM   2172  H   GLY A 316      -0.751  -3.884   2.465  1.00  0.00           H  
ATOM   2173  N   LYS A 317       0.018  -1.287  -0.352  1.00  0.00           N  
ATOM   2174  CA  LYS A 317       1.439  -1.071  -0.601  1.00  0.00           C  
ATOM   2175  C   LYS A 317       1.738   0.405  -0.834  1.00  0.00           C  
ATOM   2176  O   LYS A 317       0.895   1.148  -1.336  1.00  0.00           O  
ATOM   2177  CB  LYS A 317       1.905  -1.898  -1.801  1.00  0.00           C  
ATOM   2178  CEN LYS A 317       2.937  -3.589  -2.541  1.00  0.00           X  
ATOM   2179  H   LYS A 317      -0.656  -0.665  -0.776  1.00  0.00           H  
ATOM   2180  N   LEU A 318       2.945   0.823  -0.467  1.00  0.00           N  
ATOM   2181  CA  LEU A 318       3.923  -0.082   0.124  1.00  0.00           C  
ATOM   2182  C   LEU A 318       4.845   0.656   1.086  1.00  0.00           C  
ATOM   2183  O   LEU A 318       5.117   1.844   0.912  1.00  0.00           O  
ATOM   2184  CB  LEU A 318       4.739  -0.772  -0.975  1.00  0.00           C  
ATOM   2185  CEN LEU A 318       4.705  -2.194  -1.567  1.00  0.00           X  
ATOM   2186  H   LEU A 318       3.191   1.793  -0.601  1.00  0.00           H  
ATOM   2187  N   GLY A 319       5.325  -0.055   2.101  1.00  0.00           N  
ATOM   2188  CA  GLY A 319       4.984  -1.461   2.280  1.00  0.00           C  
ATOM   2189  C   GLY A 319       4.994  -1.847   3.753  1.00  0.00           C  
ATOM   2190  O   GLY A 319       5.741  -1.279   4.549  1.00  0.00           O  
ATOM   2191  CEN GLY A 319       4.983  -1.462   2.280  1.00  0.00           X  
ATOM   2192  H   GLY A 319       5.941   0.390   2.766  1.00  0.00           H  
ATOM   2193  N   ILE A 320       4.159  -2.818   4.111  1.00  0.00           N  
ATOM   2194  CA  ILE A 320       3.286  -3.472   3.145  1.00  0.00           C  
ATOM   2195  C   ILE A 320       1.998  -3.952   3.803  1.00  0.00           C  
ATOM   2196  O   ILE A 320       1.982  -4.285   4.987  1.00  0.00           O  
ATOM   2197  CB  ILE A 320       3.984  -4.668   2.472  1.00  0.00           C  
ATOM   2198  CEN ILE A 320       4.640  -4.975   1.657  1.00  0.00           X  
ATOM   2199  H   ILE A 320       4.130  -3.109   5.078  1.00  0.00           H  
ATOM   2200  N   GLY A 321       0.920  -3.984   3.027  1.00  0.00           N  
ATOM   2201  CA  GLY A 321       0.972  -3.582   1.626  1.00  0.00           C  
ATOM   2202  C   GLY A 321      -0.363  -3.007   1.169  1.00  0.00           C  
ATOM   2203  O   GLY A 321      -1.419  -3.388   1.672  1.00  0.00           O  
ATOM   2204  CEN GLY A 321       0.971  -3.582   1.626  1.00  0.00           X  
ATOM   2205  H   GLY A 321       0.042  -4.295   3.417  1.00  0.00           H  
ATOM   2206  N   ALA A 322      -0.308  -2.086   0.212  1.00  0.00           N  
ATOM   2207  CA  ALA A 322       0.961  -1.655  -0.364  1.00  0.00           C  
ATOM   2208  C   ALA A 322       0.890  -0.207  -0.830  1.00  0.00           C  
ATOM   2209  O   ALA A 322      -0.172   0.279  -1.220  1.00  0.00           O  
ATOM   2210  CB  ALA A 322       1.357  -2.567  -1.516  1.00  0.00           C  
ATOM   2211  CEN ALA A 322       1.356  -2.566  -1.516  1.00  0.00           X  
ATOM   2212  H   ALA A 322      -1.166  -1.675  -0.125  1.00  0.00           H  
ATOM   2213  N   ILE A 323       2.026   0.480  -0.787  1.00  0.00           N  
ATOM   2214  CA  ILE A 323       3.268  -0.124  -0.319  1.00  0.00           C  
ATOM   2215  C   ILE A 323       4.178   0.916   0.324  1.00  0.00           C  
ATOM   2216  O   ILE A 323       4.153   2.090  -0.045  1.00  0.00           O  
ATOM   2217  CB  ILE A 323       4.027  -0.817  -1.466  1.00  0.00           C  
ATOM   2218  CEN ILE A 323       4.129  -1.738  -2.040  1.00  0.00           X  
ATOM   2219  H   ILE A 323       2.030   1.445  -1.086  1.00  0.00           H  
ATOM   2220  N   GLU A 324       4.981   0.477   1.287  1.00  0.00           N  
ATOM   2221  CA  GLU A 324       4.987  -0.921   1.701  1.00  0.00           C  
ATOM   2222  C   GLU A 324       5.358  -1.058   3.173  1.00  0.00           C  
ATOM   2223  O   GLU A 324       6.105  -0.241   3.713  1.00  0.00           O  
ATOM   2224  CB  GLU A 324       5.956  -1.732   0.838  1.00  0.00           C  
ATOM   2225  CEN GLU A 324       6.240  -2.788  -0.469  1.00  0.00           X  
ATOM   2226  H   GLU A 324       5.603   1.128   1.744  1.00  0.00           H  
ATOM   2227  N   ALA A 325       4.833  -2.095   3.816  1.00  0.00           N  
ATOM   2228  CA  ALA A 325       3.952  -3.045   3.148  1.00  0.00           C  
ATOM   2229  C   ALA A 325       2.945  -3.641   4.122  1.00  0.00           C  
ATOM   2230  O   ALA A 325       3.224  -3.778   5.313  1.00  0.00           O  
ATOM   2231  CB  ALA A 325       4.766  -4.145   2.483  1.00  0.00           C  
ATOM   2232  CEN ALA A 325       4.766  -4.145   2.483  1.00  0.00           X  
ATOM   2233  H   ALA A 325       5.050  -2.228   4.794  1.00  0.00           H  
ATOM   2234  N   PRO A 326       1.771  -3.995   3.609  1.00  0.00           N  
ATOM   2235  CA  PRO A 326       1.470  -3.820   2.194  1.00  0.00           C  
ATOM   2236  C   PRO A 326      -0.018  -3.581   1.973  1.00  0.00           C  
ATOM   2237  O   PRO A 326      -0.855  -4.065   2.736  1.00  0.00           O  
ATOM   2238  CB  PRO A 326       1.948  -5.129   1.543  1.00  0.00           C  
ATOM   2239  CEN PRO A 326       2.342  -5.595   3.220  1.00  0.00           X  
ATOM   2240  N   ARG A 327      -0.343  -2.831   0.925  1.00  0.00           N  
ATOM   2241  CA  ARG A 327       0.672  -2.272   0.039  1.00  0.00           C  
ATOM   2242  C   ARG A 327       0.207  -0.955  -0.568  1.00  0.00           C  
ATOM   2243  O   ARG A 327      -0.988  -0.742  -0.773  1.00  0.00           O  
ATOM   2244  CB  ARG A 327       1.103  -3.259  -1.035  1.00  0.00           C  
ATOM   2245  CEN ARG A 327       2.408  -5.002  -2.225  1.00  0.00           X  
ATOM   2246  H   ARG A 327      -1.317  -2.644   0.736  1.00  0.00           H  
ATOM   2247  N   GLY A 328       1.158  -0.073  -0.856  1.00  0.00           N  
ATOM   2248  CA  GLY A 328       2.566  -0.355  -0.602  1.00  0.00           C  
ATOM   2249  C   GLY A 328       3.338   0.923  -0.300  1.00  0.00           C  
ATOM   2250  O   GLY A 328       2.994   1.998  -0.791  1.00  0.00           O  
ATOM   2251  CEN GLY A 328       2.566  -0.355  -0.601  1.00  0.00           X  
ATOM   2252  H   GLY A 328       0.900   0.815  -1.261  1.00  0.00           H  
ATOM   2253  N   LEU A 329       4.384   0.799   0.510  1.00  0.00           N  
ATOM   2254  CA  LEU A 329       4.766  -0.489   1.076  1.00  0.00           C  
ATOM   2255  C   LEU A 329       5.430  -0.318   2.437  1.00  0.00           C  
ATOM   2256  O   LEU A 329       6.073   0.698   2.701  1.00  0.00           O  
ATOM   2257  CB  LEU A 329       5.703  -1.233   0.116  1.00  0.00           C  
ATOM   2258  CEN LEU A 329       5.489  -2.420  -0.843  1.00  0.00           X  
ATOM   2259  H   LEU A 329       4.928   1.618   0.740  1.00  0.00           H  
ATOM   2260  N   ASP A 330       5.269  -1.317   3.298  1.00  0.00           N  
ATOM   2261  CA  ASP A 330       4.500  -2.507   2.955  1.00  0.00           C  
ATOM   2262  C   ASP A 330       3.846  -3.115   4.189  1.00  0.00           C  
ATOM   2263  O   ASP A 330       4.369  -3.006   5.298  1.00  0.00           O  
ATOM   2264  CB  ASP A 330       5.394  -3.544   2.269  1.00  0.00           C  
ATOM   2265  CEN ASP A 330       5.642  -3.872   1.338  1.00  0.00           X  
ATOM   2266  H   ASP A 330       5.690  -1.250   4.213  1.00  0.00           H  
ATOM   2267  N   VAL A 331       2.699  -3.756   3.990  1.00  0.00           N  
ATOM   2268  CA  VAL A 331       2.105  -3.868   2.663  1.00  0.00           C  
ATOM   2269  C   VAL A 331       0.586  -3.945   2.745  1.00  0.00           C  
ATOM   2270  O   VAL A 331       0.032  -4.446   3.723  1.00  0.00           O  
ATOM   2271  CB  VAL A 331       2.632  -5.105   1.911  1.00  0.00           C  
ATOM   2272  CEN VAL A 331       3.033  -5.306   1.388  1.00  0.00           X  
ATOM   2273  H   VAL A 331       2.227  -4.176   4.778  1.00  0.00           H  
ATOM   2274  N   HIS A 332      -0.083  -3.446   1.711  1.00  0.00           N  
ATOM   2275  CA  HIS A 332       0.603  -2.859   0.566  1.00  0.00           C  
ATOM   2276  C   HIS A 332      -0.239  -1.764  -0.078  1.00  0.00           C  
ATOM   2277  O   HIS A 332      -1.468  -1.810  -0.041  1.00  0.00           O  
ATOM   2278  CB  HIS A 332       0.944  -3.934  -0.470  1.00  0.00           C  
ATOM   2279  CEN HIS A 332       2.051  -4.762  -0.819  1.00  0.00           X  
ATOM   2280  H   HIS A 332      -1.093  -3.474   1.719  1.00  0.00           H  
ATOM   2281  N   MET A 333       0.431  -0.780  -0.668  1.00  0.00           N  
ATOM   2282  CA  MET A 333       1.889  -0.754  -0.695  1.00  0.00           C  
ATOM   2283  C   MET A 333       2.414   0.675  -0.723  1.00  0.00           C  
ATOM   2284  O   MET A 333       1.762   1.576  -1.251  1.00  0.00           O  
ATOM   2285  CB  MET A 333       2.408  -1.531  -1.903  1.00  0.00           C  
ATOM   2286  CEN MET A 333       3.240  -3.008  -2.358  1.00  0.00           X  
ATOM   2287  H   MET A 333      -0.082  -0.031  -1.109  1.00  0.00           H  
ATOM   2288  N   ALA A 334       3.596   0.878  -0.151  1.00  0.00           N  
ATOM   2289  CA  ALA A 334       4.344  -0.211   0.467  1.00  0.00           C  
ATOM   2290  C   ALA A 334       5.201   0.295   1.620  1.00  0.00           C  
ATOM   2291  O   ALA A 334       5.652   1.441   1.616  1.00  0.00           O  
ATOM   2292  CB  ALA A 334       5.207  -0.916  -0.569  1.00  0.00           C  
ATOM   2293  CEN ALA A 334       5.207  -0.915  -0.568  1.00  0.00           X  
ATOM   2294  H   ALA A 334       3.986   1.809  -0.144  1.00  0.00           H  
ATOM   2295  N   LYS A 335       5.423  -0.565   2.608  1.00  0.00           N  
ATOM   2296  CA  LYS A 335       4.875  -1.916   2.585  1.00  0.00           C  
ATOM   2297  C   LYS A 335       4.611  -2.428   3.995  1.00  0.00           C  
ATOM   2298  O   LYS A 335       5.299  -2.048   4.942  1.00  0.00           O  
ATOM   2299  CB  LYS A 335       5.822  -2.866   1.849  1.00  0.00           C  
ATOM   2300  CEN LYS A 335       6.280  -3.972   0.105  1.00  0.00           X  
ATOM   2301  H   LYS A 335       5.986  -0.276   3.395  1.00  0.00           H  
ATOM   2302  N   VAL A 336       3.610  -3.292   4.128  1.00  0.00           N  
ATOM   2303  CA  VAL A 336       2.813  -3.723   2.985  1.00  0.00           C  
ATOM   2304  C   VAL A 336       1.389  -4.064   3.404  1.00  0.00           C  
ATOM   2305  O   VAL A 336       1.150  -4.495   4.532  1.00  0.00           O  
ATOM   2306  CB  VAL A 336       3.439  -4.946   2.288  1.00  0.00           C  
ATOM   2307  CEN VAL A 336       3.767  -5.152   1.718  1.00  0.00           X  
ATOM   2308  H   VAL A 336       3.397  -3.661   5.044  1.00  0.00           H  
ATOM   2309  N   GLU A 337       0.446  -3.868   2.489  1.00  0.00           N  
ATOM   2310  CA  GLU A 337       0.761  -3.356   1.161  1.00  0.00           C  
ATOM   2311  C   GLU A 337      -0.400  -2.552   0.591  1.00  0.00           C  
ATOM   2312  O   GLU A 337      -1.562  -2.817   0.900  1.00  0.00           O  
ATOM   2313  CB  GLU A 337       1.120  -4.504   0.216  1.00  0.00           C  
ATOM   2314  CEN GLU A 337       2.293  -5.453  -0.576  1.00  0.00           X  
ATOM   2315  H   GLU A 337      -0.515  -4.079   2.720  1.00  0.00           H  
ATOM   2316  N   ASN A 338      -0.079  -1.569  -0.244  1.00  0.00           N  
ATOM   2317  CA  ASN A 338       1.307  -1.280  -0.590  1.00  0.00           C  
ATOM   2318  C   ASN A 338       1.501   0.198  -0.901  1.00  0.00           C  
ATOM   2319  O   ASN A 338       0.584   0.867  -1.378  1.00  0.00           O  
ATOM   2320  CB  ASN A 338       1.775  -2.128  -1.759  1.00  0.00           C  
ATOM   2321  CEN ASN A 338       2.258  -3.046  -1.915  1.00  0.00           X  
ATOM   2322  H   ASN A 338      -0.815  -1.008  -0.648  1.00  0.00           H  
ATOM   2323  N   GLY A 339       2.699   0.703  -0.629  1.00  0.00           N  
ATOM   2324  CA  GLY A 339       3.765  -0.116  -0.064  1.00  0.00           C  
ATOM   2325  C   GLY A 339       4.697   0.717   0.807  1.00  0.00           C  
ATOM   2326  O   GLY A 339       4.884   1.910   0.568  1.00  0.00           O  
ATOM   2327  CEN GLY A 339       3.765  -0.116  -0.063  1.00  0.00           X  
ATOM   2328  H   GLY A 339       2.876   1.679  -0.817  1.00  0.00           H  
ATOM   2329  N   LYS A 340       5.280   0.081   1.817  1.00  0.00           N  
ATOM   2330  CA  LYS A 340       5.038  -1.333   2.074  1.00  0.00           C  
ATOM   2331  C   LYS A 340       5.161  -1.653   3.559  1.00  0.00           C  
ATOM   2332  O   LYS A 340       5.919  -1.006   4.282  1.00  0.00           O  
ATOM   2333  CB  LYS A 340       6.008  -2.198   1.268  1.00  0.00           C  
ATOM   2334  CEN LYS A 340       6.353  -3.466  -0.390  1.00  0.00           X  
ATOM   2335  H   LYS A 340       5.907   0.591   2.423  1.00  0.00           H  
ATOM   2336  N   ILE A 341       4.411  -2.653   4.008  1.00  0.00           N  
ATOM   2337  CA  ILE A 341       3.523  -3.401   3.126  1.00  0.00           C  
ATOM   2338  C   ILE A 341       2.309  -3.926   3.882  1.00  0.00           C  
ATOM   2339  O   ILE A 341       2.385  -4.207   5.078  1.00  0.00           O  
ATOM   2340  CB  ILE A 341       4.251  -4.582   2.459  1.00  0.00           C  
ATOM   2341  CEN ILE A 341       4.875  -4.886   1.618  1.00  0.00           X  
ATOM   2342  H   ILE A 341       4.458  -2.903   4.985  1.00  0.00           H  
ATOM   2343  N   GLN A 342       1.190  -4.056   3.178  1.00  0.00           N  
ATOM   2344  CA  GLN A 342       1.132  -3.714   1.762  1.00  0.00           C  
ATOM   2345  C   GLN A 342      -0.261  -3.239   1.367  1.00  0.00           C  
ATOM   2346  O   GLN A 342      -1.260  -3.660   1.951  1.00  0.00           O  
ATOM   2347  CB  GLN A 342       1.530  -4.917   0.903  1.00  0.00           C  
ATOM   2348  CEN GLN A 342       2.828  -5.639  -0.013  1.00  0.00           X  
ATOM   2349  H   GLN A 342       0.358  -4.400   3.636  1.00  0.00           H  
ATOM   2350  N   PHE A 343      -0.321  -2.361   0.372  1.00  0.00           N  
ATOM   2351  CA  PHE A 343       0.881  -1.881  -0.300  1.00  0.00           C  
ATOM   2352  C   PHE A 343       0.693  -0.461  -0.819  1.00  0.00           C  
ATOM   2353  O   PHE A 343      -0.419  -0.057  -1.160  1.00  0.00           O  
ATOM   2354  CB  PHE A 343       1.259  -2.816  -1.450  1.00  0.00           C  
ATOM   2355  CEN PHE A 343       2.264  -4.016  -1.725  1.00  0.00           X  
ATOM   2356  H   PHE A 343      -1.222  -2.016   0.074  1.00  0.00           H  
ATOM   2357  N   TYR A 344       1.786   0.292  -0.875  1.00  0.00           N  
ATOM   2358  CA  TYR A 344       3.089  -0.216  -0.463  1.00  0.00           C  
ATOM   2359  C   TYR A 344       3.970   0.903   0.078  1.00  0.00           C  
ATOM   2360  O   TYR A 344       3.850   2.056  -0.335  1.00  0.00           O  
ATOM   2361  CB  TYR A 344       3.786  -0.913  -1.633  1.00  0.00           C  
ATOM   2362  CEN TYR A 344       4.089  -2.522  -2.257  1.00  0.00           X  
ATOM   2363  H   TYR A 344       1.712   1.241  -1.213  1.00  0.00           H  
ATOM   2364  N   SER A 345       4.855   0.555   1.006  1.00  0.00           N  
ATOM   2365  CA  SER A 345       4.973  -0.820   1.475  1.00  0.00           C  
ATOM   2366  C   SER A 345       5.440  -0.869   2.924  1.00  0.00           C  
ATOM   2367  O   SER A 345       6.166   0.013   3.383  1.00  0.00           O  
ATOM   2368  CB  SER A 345       5.926  -1.595   0.587  1.00  0.00           C  
ATOM   2369  CEN SER A 345       6.353  -1.695   0.265  1.00  0.00           X  
ATOM   2370  H   SER A 345       5.462   1.262   1.396  1.00  0.00           H  
ATOM   2371  N   ALA A 346       5.020  -1.906   3.642  1.00  0.00           N  
ATOM   2372  CA  ALA A 346       4.160  -2.935   3.069  1.00  0.00           C  
ATOM   2373  C   ALA A 346       3.252  -3.546   4.129  1.00  0.00           C  
ATOM   2374  O   ALA A 346       3.612  -3.613   5.304  1.00  0.00           O  
ATOM   2375  CB  ALA A 346       4.999  -4.013   2.399  1.00  0.00           C  
ATOM   2376  CEN ALA A 346       4.998  -4.013   2.400  1.00  0.00           X  
ATOM   2377  H   ALA A 346       5.303  -1.983   4.608  1.00  0.00           H  
ATOM   2378  N   LEU A 347       2.074  -3.991   3.706  1.00  0.00           N  
ATOM   2379  CA  LEU A 347       1.677  -3.897   2.306  1.00  0.00           C  
ATOM   2380  C   LEU A 347       0.166  -3.756   2.170  1.00  0.00           C  
ATOM   2381  O   LEU A 347      -0.591  -4.254   3.003  1.00  0.00           O  
ATOM   2382  CB  LEU A 347       2.170  -5.126   1.532  1.00  0.00           C  
ATOM   2383  CEN LEU A 347       3.331  -5.341   0.542  1.00  0.00           X  
ATOM   2384  H   LEU A 347       1.436  -4.405   4.371  1.00  0.00           H  
ATOM   2385  N   VAL A 348      -0.267  -3.074   1.115  1.00  0.00           N  
ATOM   2386  CA  VAL A 348       0.656  -2.496   0.146  1.00  0.00           C  
ATOM   2387  C   VAL A 348       0.075  -1.236  -0.485  1.00  0.00           C  
ATOM   2388  O   VAL A 348      -1.141  -1.104  -0.621  1.00  0.00           O  
ATOM   2389  CB  VAL A 348       1.008  -3.500  -0.968  1.00  0.00           C  
ATOM   2390  CEN VAL A 348       1.513  -3.896  -1.218  1.00  0.00           X  
ATOM   2391  H   VAL A 348      -1.260  -2.953   0.981  1.00  0.00           H  
ATOM   2392  N   PRO A 349       0.951  -0.314  -0.867  1.00  0.00           N  
ATOM   2393  CA  PRO A 349       2.386  -0.501  -0.691  1.00  0.00           C  
ATOM   2394  C   PRO A 349       3.095   0.833  -0.491  1.00  0.00           C  
ATOM   2395  O   PRO A 349       2.656   1.863  -1.003  1.00  0.00           O  
ATOM   2396  CB  PRO A 349       2.834  -1.206  -1.982  1.00  0.00           C  
ATOM   2397  CEN PRO A 349       1.121  -1.027  -2.448  1.00  0.00           X  
ATOM   2398  N   THR A 350       4.193   0.807   0.256  1.00  0.00           N  
ATOM   2399  CA  THR A 350       4.688  -0.430   0.848  1.00  0.00           C  
ATOM   2400  C   THR A 350       5.421  -0.160   2.156  1.00  0.00           C  
ATOM   2401  O   THR A 350       6.016   0.903   2.338  1.00  0.00           O  
ATOM   2402  CB  THR A 350       5.632  -1.178  -0.111  1.00  0.00           C  
ATOM   2403  CEN THR A 350       5.742  -1.445  -0.619  1.00  0.00           X  
ATOM   2404  H   THR A 350       4.699   1.667   0.418  1.00  0.00           H  
ATOM   2405  N   THR A 351       5.375  -1.127   3.065  1.00  0.00           N  
ATOM   2406  CA  THR A 351       4.661  -2.375   2.820  1.00  0.00           C  
ATOM   2407  C   THR A 351       4.122  -2.965   4.117  1.00  0.00           C  
ATOM   2408  O   THR A 351       4.704  -2.776   5.185  1.00  0.00           O  
ATOM   2409  CB  THR A 351       5.563  -3.416   2.131  1.00  0.00           C  
ATOM   2410  CEN THR A 351       5.902  -3.589   1.687  1.00  0.00           X  
ATOM   2411  H   THR A 351       5.845  -0.995   3.949  1.00  0.00           H  
ATOM   2412  N   TRP A 352       3.007  -3.681   4.017  1.00  0.00           N  
ATOM   2413  CA  TRP A 352       2.341  -3.887   2.736  1.00  0.00           C  
ATOM   2414  C   TRP A 352       0.838  -4.049   2.917  1.00  0.00           C  
ATOM   2415  O   TRP A 352       0.376  -4.538   3.948  1.00  0.00           O  
ATOM   2416  CB  TRP A 352       2.920  -5.112   2.025  1.00  0.00           C  
ATOM   2417  CEN TRP A 352       3.784  -5.594   0.578  1.00  0.00           X  
ATOM   2418  H   TRP A 352       2.610  -4.093   4.849  1.00  0.00           H  
ATOM   2419  N   ASN A 353       0.078  -3.637   1.908  1.00  0.00           N  
ATOM   2420  CA  ASN A 353       0.655  -3.061   0.699  1.00  0.00           C  
ATOM   2421  C   ASN A 353      -0.289  -2.048   0.066  1.00  0.00           C  
ATOM   2422  O   ASN A 353      -1.509  -2.165   0.182  1.00  0.00           O  
ATOM   2423  CB  ASN A 353       1.022  -4.137  -0.307  1.00  0.00           C  
ATOM   2424  CEN ASN A 353       1.859  -4.716  -0.562  1.00  0.00           X  
ATOM   2425  H   ASN A 353      -0.926  -3.724   1.980  1.00  0.00           H  
ATOM   2426  N   ILE A 354       0.282  -1.053  -0.605  1.00  0.00           N  
ATOM   2427  CA  ILE A 354       1.730  -0.942  -0.725  1.00  0.00           C  
ATOM   2428  C   ILE A 354       2.164   0.513  -0.844  1.00  0.00           C  
ATOM   2429  O   ILE A 354       1.427   1.349  -1.366  1.00  0.00           O  
ATOM   2430  CB  ILE A 354       2.258  -1.726  -1.941  1.00  0.00           C  
ATOM   2431  CEN ILE A 354       2.589  -2.702  -2.298  1.00  0.00           X  
ATOM   2432  H   ILE A 354      -0.303  -0.356  -1.043  1.00  0.00           H  
ATOM   2433  N   PRO A 355       3.364   0.810  -0.356  1.00  0.00           N  
ATOM   2434  CA  PRO A 355       4.213  -0.204   0.257  1.00  0.00           C  
ATOM   2435  C   PRO A 355       5.106   0.402   1.332  1.00  0.00           C  
ATOM   2436  O   PRO A 355       5.484   1.571   1.252  1.00  0.00           O  
ATOM   2437  CB  PRO A 355       5.027  -0.773  -0.918  1.00  0.00           C  
ATOM   2438  CEN PRO A 355       4.147   0.453  -1.872  1.00  0.00           X  
ATOM   2439  N   THR A 356       5.440  -0.399   2.338  1.00  0.00           N  
ATOM   2440  CA  THR A 356       4.976  -1.780   2.404  1.00  0.00           C  
ATOM   2441  C   THR A 356       4.830  -2.244   3.847  1.00  0.00           C  
ATOM   2442  O   THR A 356       5.549  -1.782   4.733  1.00  0.00           O  
ATOM   2443  CB  THR A 356       5.931  -2.734   1.663  1.00  0.00           C  
ATOM   2444  CEN THR A 356       6.208  -2.911   1.180  1.00  0.00           X  
ATOM   2445  H   THR A 356       6.030  -0.043   3.075  1.00  0.00           H  
ATOM   2446  N   MET A 357       3.894  -3.159   4.078  1.00  0.00           N  
ATOM   2447  CA  MET A 357       3.058  -3.686   3.007  1.00  0.00           C  
ATOM   2448  C   MET A 357       1.685  -4.091   3.528  1.00  0.00           C  
ATOM   2449  O   MET A 357       1.542  -4.485   4.686  1.00  0.00           O  
ATOM   2450  CB  MET A 357       3.742  -4.877   2.340  1.00  0.00           C  
ATOM   2451  CEN MET A 357       4.537  -5.378   0.858  1.00  0.00           X  
ATOM   2452  H   MET A 357       3.760  -3.498   5.020  1.00  0.00           H  
ATOM   2453  N   GLY A 358       0.678  -3.992   2.668  1.00  0.00           N  
ATOM   2454  CA  GLY A 358       0.880  -3.522   1.303  1.00  0.00           C  
ATOM   2455  C   GLY A 358      -0.361  -2.814   0.774  1.00  0.00           C  
ATOM   2456  O   GLY A 358      -1.484  -3.133   1.167  1.00  0.00           O  
ATOM   2457  CEN GLY A 358       0.880  -3.521   1.302  1.00  0.00           X  
ATOM   2458  H   GLY A 358      -0.252  -4.249   2.967  1.00  0.00           H  
ATOM   2459  N   PRO A 359      -0.153  -1.852  -0.118  1.00  0.00           N  
ATOM   2460  CA  PRO A 359       1.189  -1.497  -0.563  1.00  0.00           C  
ATOM   2461  C   PRO A 359       1.272  -0.025  -0.945  1.00  0.00           C  
ATOM   2462  O   PRO A 359       0.289   0.567  -1.390  1.00  0.00           O  
ATOM   2463  CB  PRO A 359       1.444  -2.422  -1.765  1.00  0.00           C  
ATOM   2464  CEN PRO A 359      -0.225  -2.972  -1.450  1.00  0.00           X  
ATOM   2465  N   ALA A 360       2.452   0.561  -0.769  1.00  0.00           N  
ATOM   2466  CA  ALA A 360       3.598  -0.167  -0.240  1.00  0.00           C  
ATOM   2467  C   ALA A 360       4.528   0.757   0.535  1.00  0.00           C  
ATOM   2468  O   ALA A 360       4.627   1.947   0.237  1.00  0.00           O  
ATOM   2469  CB  ALA A 360       4.352  -0.860  -1.367  1.00  0.00           C  
ATOM   2470  CEN ALA A 360       4.352  -0.859  -1.366  1.00  0.00           X  
ATOM   2471  H   ALA A 360       2.556   1.537  -1.008  1.00  0.00           H  
ATOM   2472  N   THR A 361       5.209   0.202   1.532  1.00  0.00           N  
ATOM   2473  CA  THR A 361       5.071  -1.212   1.861  1.00  0.00           C  
ATOM   2474  C   THR A 361       5.303  -1.457   3.346  1.00  0.00           C  
ATOM   2475  O   THR A 361       6.063  -0.736   3.993  1.00  0.00           O  
ATOM   2476  CB  THR A 361       6.050  -2.080   1.049  1.00  0.00           C  
ATOM   2477  CEN THR A 361       6.262  -2.278   0.541  1.00  0.00           X  
ATOM   2478  H   THR A 361       5.839   0.774   2.076  1.00  0.00           H  
ATOM   2479  N   GLU A 362       4.645  -2.480   3.882  1.00  0.00           N  
ATOM   2480  CA  GLU A 362       3.753  -3.316   3.089  1.00  0.00           C  
ATOM   2481  C   GLU A 362       2.622  -3.878   3.941  1.00  0.00           C  
ATOM   2482  O   GLU A 362       2.788  -4.101   5.141  1.00  0.00           O  
ATOM   2483  CB  GLU A 362       4.532  -4.457   2.431  1.00  0.00           C  
ATOM   2484  CEN GLU A 362       5.313  -5.118   1.068  1.00  0.00           X  
ATOM   2485  H   GLU A 362       4.767  -2.682   4.864  1.00  0.00           H  
ATOM   2486  N   GLY A 363       1.472  -4.105   3.315  1.00  0.00           N  
ATOM   2487  CA  GLY A 363       1.307  -3.830   1.893  1.00  0.00           C  
ATOM   2488  C   GLY A 363      -0.133  -3.456   1.568  1.00  0.00           C  
ATOM   2489  O   GLY A 363      -1.067  -3.909   2.230  1.00  0.00           O  
ATOM   2490  CEN GLY A 363       1.307  -3.830   1.893  1.00  0.00           X  
ATOM   2491  H   GLY A 363       0.693  -4.477   3.838  1.00  0.00           H  
ATOM   2492  N   PHE A 364      -0.307  -2.628   0.544  1.00  0.00           N  
ATOM   2493  CA  PHE A 364       0.820  -2.108  -0.222  1.00  0.00           C  
ATOM   2494  C   PHE A 364       0.513  -0.727  -0.785  1.00  0.00           C  
ATOM   2495  O   PHE A 364      -0.640  -0.404  -1.072  1.00  0.00           O  
ATOM   2496  CB  PHE A 364       1.184  -3.069  -1.355  1.00  0.00           C  
ATOM   2497  CEN PHE A 364       2.243  -4.219  -1.644  1.00  0.00           X  
ATOM   2498  H   PHE A 364      -1.244  -2.350   0.289  1.00  0.00           H  
ATOM   2499  N   HIS A 365       1.552   0.087  -0.941  1.00  0.00           N  
ATOM   2500  CA  HIS A 365       2.907  -0.324  -0.592  1.00  0.00           C  
ATOM   2501  C   HIS A 365       3.748   0.867  -0.153  1.00  0.00           C  
ATOM   2502  O   HIS A 365       3.532   1.992  -0.604  1.00  0.00           O  
ATOM   2503  CB  HIS A 365       3.578  -1.033  -1.772  1.00  0.00           C  
ATOM   2504  CEN HIS A 365       3.789  -2.365  -2.233  1.00  0.00           X  
ATOM   2505  H   HIS A 365       1.400   1.014  -1.311  1.00  0.00           H  
ATOM   2506  N   HIS A 366       4.708   0.614   0.730  1.00  0.00           N  
ATOM   2507  CA  HIS A 366       4.939  -0.730   1.247  1.00  0.00           C  
ATOM   2508  C   HIS A 366       5.495  -0.687   2.664  1.00  0.00           C  
ATOM   2509  O   HIS A 366       6.191   0.256   3.040  1.00  0.00           O  
ATOM   2510  CB  HIS A 366       5.893  -1.505   0.333  1.00  0.00           C  
ATOM   2511  CEN HIS A 366       5.814  -2.433  -0.745  1.00  0.00           X  
ATOM   2512  H   HIS A 366       5.293   1.372   1.052  1.00  0.00           H  
ATOM   2513  N   GLU A 367       5.183  -1.714   3.448  1.00  0.00           N  
ATOM   2514  CA  GLU A 367       4.356  -2.817   2.973  1.00  0.00           C  
ATOM   2515  C   GLU A 367       3.553  -3.433   4.112  1.00  0.00           C  
ATOM   2516  O   GLU A 367       3.987  -3.427   5.264  1.00  0.00           O  
ATOM   2517  CB  GLU A 367       5.221  -3.885   2.301  1.00  0.00           C  
ATOM   2518  CEN GLU A 367       5.852  -4.601   0.890  1.00  0.00           X  
ATOM   2519  H   GLU A 367       5.529  -1.731   4.397  1.00  0.00           H  
ATOM   2520  N   TYR A 368       2.381  -3.965   3.783  1.00  0.00           N  
ATOM   2521  CA  TYR A 368       1.895  -3.956   2.408  1.00  0.00           C  
ATOM   2522  C   TYR A 368       0.373  -3.911   2.362  1.00  0.00           C  
ATOM   2523  O   TYR A 368      -0.300  -4.415   3.261  1.00  0.00           O  
ATOM   2524  CB  TYR A 368       2.406  -5.185   1.652  1.00  0.00           C  
ATOM   2525  CEN TYR A 368       3.655  -5.643   0.513  1.00  0.00           X  
ATOM   2526  H   TYR A 368       1.812  -4.385   4.503  1.00  0.00           H  
ATOM   2527  N   GLY A 369      -0.164  -3.303   1.310  1.00  0.00           N  
ATOM   2528  CA  GLY A 369       0.660  -2.715   0.261  1.00  0.00           C  
ATOM   2529  C   GLY A 369      -0.034  -1.521  -0.381  1.00  0.00           C  
ATOM   2530  O   GLY A 369      -1.263  -1.467  -0.446  1.00  0.00           O  
ATOM   2531  CEN GLY A 369       0.660  -2.714   0.261  1.00  0.00           X  
ATOM   2532  H   GLY A 369      -1.170  -3.247   1.235  1.00  0.00           H  
ATOM   2533  N   PRO A 370       0.758  -0.566  -0.855  1.00  0.00           N  
ATOM   2534  CA  PRO A 370       2.210  -0.660  -0.763  1.00  0.00           C  
ATOM   2535  C   PRO A 370       2.846   0.720  -0.662  1.00  0.00           C  
ATOM   2536  O   PRO A 370       2.315   1.699  -1.186  1.00  0.00           O  
ATOM   2537  CB  PRO A 370       2.622  -1.394  -2.050  1.00  0.00           C  
ATOM   2538  CEN PRO A 370       0.876  -1.337  -2.414  1.00  0.00           X  
ATOM   2539  N   HIS A 371       3.988   0.793   0.014  1.00  0.00           N  
ATOM   2540  CA  HIS A 371       4.593  -0.385   0.624  1.00  0.00           C  
ATOM   2541  C   HIS A 371       5.385  -0.015   1.871  1.00  0.00           C  
ATOM   2542  O   HIS A 371       5.923   1.088   1.971  1.00  0.00           O  
ATOM   2543  CB  HIS A 371       5.500  -1.108  -0.378  1.00  0.00           C  
ATOM   2544  CEN HIS A 371       5.418  -2.195  -1.295  1.00  0.00           X  
ATOM   2545  H   HIS A 371       4.448   1.687   0.109  1.00  0.00           H  
ATOM   2546  N   VAL A 372       5.454  -0.942   2.819  1.00  0.00           N  
ATOM   2547  CA  VAL A 372       4.806  -2.240   2.671  1.00  0.00           C  
ATOM   2548  C   VAL A 372       4.383  -2.803   4.022  1.00  0.00           C  
ATOM   2549  O   VAL A 372       5.016  -2.532   5.043  1.00  0.00           O  
ATOM   2550  CB  VAL A 372       5.727  -3.255   1.968  1.00  0.00           C  
ATOM   2551  CEN VAL A 372       5.822  -3.604   1.382  1.00  0.00           X  
ATOM   2552  H   VAL A 372       5.969  -0.744   3.666  1.00  0.00           H  
ATOM   2553  N   ILE A 373       3.310  -3.587   4.021  1.00  0.00           N  
ATOM   2554  CA  ILE A 373       2.582  -3.888   2.795  1.00  0.00           C  
ATOM   2555  C   ILE A 373       1.105  -4.131   3.076  1.00  0.00           C  
ATOM   2556  O   ILE A 373       0.738  -4.600   4.153  1.00  0.00           O  
ATOM   2557  CB  ILE A 373       3.168  -5.118   2.078  1.00  0.00           C  
ATOM   2558  CEN ILE A 373       3.926  -5.465   1.375  1.00  0.00           X  
ATOM   2559  H   ILE A 373       2.991  -3.984   4.893  1.00  0.00           H  
ATOM   2560  N   ARG A 374       0.261  -3.809   2.102  1.00  0.00           N  
ATOM   2561  CA  ARG A 374       0.728  -3.255   0.836  1.00  0.00           C  
ATOM   2562  C   ARG A 374      -0.314  -2.328   0.223  1.00  0.00           C  
ATOM   2563  O   ARG A 374      -1.515  -2.511   0.421  1.00  0.00           O  
ATOM   2564  CB  ARG A 374       1.154  -4.339  -0.143  1.00  0.00           C  
ATOM   2565  CEN ARG A 374       2.589  -5.914  -1.412  1.00  0.00           X  
ATOM   2566  H   ARG A 374      -0.729  -3.952   2.241  1.00  0.00           H  
ATOM   2567  N   ALA A 375       0.153  -1.332  -0.522  1.00  0.00           N  
ATOM   2568  CA  ALA A 375       1.582  -1.141  -0.738  1.00  0.00           C  
ATOM   2569  C   ALA A 375       1.917   0.331  -0.942  1.00  0.00           C  
ATOM   2570  O   ALA A 375       1.100   1.098  -1.450  1.00  0.00           O  
ATOM   2571  CB  ALA A 375       2.053  -1.966  -1.927  1.00  0.00           C  
ATOM   2572  CEN ALA A 375       2.053  -1.965  -1.926  1.00  0.00           X  
ATOM   2573  H   ALA A 375      -0.499  -0.690  -0.950  1.00  0.00           H  
ATOM   2574  N   TYR A 376       3.124   0.719  -0.544  1.00  0.00           N  
ATOM   2575  CA  TYR A 376       4.070  -0.215   0.055  1.00  0.00           C  
ATOM   2576  C   TYR A 376       4.987   0.490   1.046  1.00  0.00           C  
ATOM   2577  O   TYR A 376       5.287   1.675   0.895  1.00  0.00           O  
ATOM   2578  CB  TYR A 376       4.901  -0.904  -1.030  1.00  0.00           C  
ATOM   2579  CEN TYR A 376       4.977  -2.415  -1.913  1.00  0.00           X  
ATOM   2580  H   TYR A 376       3.392   1.686  -0.659  1.00  0.00           H  
ATOM   2581  N   ASP A 377       5.430  -0.245   2.060  1.00  0.00           N  
ATOM   2582  CA  ASP A 377       5.057  -1.646   2.211  1.00  0.00           C  
ATOM   2583  C   ASP A 377       5.027  -2.053   3.679  1.00  0.00           C  
ATOM   2584  O   ASP A 377       5.770  -1.512   4.498  1.00  0.00           O  
ATOM   2585  CB  ASP A 377       6.022  -2.545   1.435  1.00  0.00           C  
ATOM   2586  CEN ASP A 377       6.096  -3.032   0.543  1.00  0.00           X  
ATOM   2587  H   ASP A 377       6.041   0.178   2.744  1.00  0.00           H  
ATOM   2588  N   PRO A 378       4.166  -3.011   4.005  1.00  0.00           N  
ATOM   2589  CA  PRO A 378       3.300  -3.633   3.011  1.00  0.00           C  
ATOM   2590  C   PRO A 378       1.989  -4.095   3.634  1.00  0.00           C  
ATOM   2591  O   PRO A 378       1.941  -4.446   4.814  1.00  0.00           O  
ATOM   2592  CB  PRO A 378       4.131  -4.810   2.472  1.00  0.00           C  
ATOM   2593  CEN PRO A 378       5.329  -4.267   3.679  1.00  0.00           X  
ATOM   2594  N   CYS A 379       0.927  -4.094   2.836  1.00  0.00           N  
ATOM   2595  CA  CYS A 379       1.017  -3.674   1.443  1.00  0.00           C  
ATOM   2596  C   CYS A 379      -0.295  -3.064   0.966  1.00  0.00           C  
ATOM   2597  O   CYS A 379      -1.370  -3.431   1.441  1.00  0.00           O  
ATOM   2598  CB  CYS A 379       1.298  -4.986   0.711  1.00  0.00           C  
ATOM   2599  CEN CYS A 379       2.156  -5.314   0.254  1.00  0.00           X  
ATOM   2600  H   CYS A 379       0.035  -4.392   3.203  1.00  0.00           H  
ATOM   2601  N   LEU A 380      -0.201  -2.132   0.024  1.00  0.00           N  
ATOM   2602  CA  LEU A 380       1.087  -1.719  -0.519  1.00  0.00           C  
ATOM   2603  C   LEU A 380       1.056  -0.263  -0.965  1.00  0.00           C  
ATOM   2604  O   LEU A 380       0.013   0.250  -1.370  1.00  0.00           O  
ATOM   2605  CB  LEU A 380       1.485  -2.627  -1.689  1.00  0.00           C  
ATOM   2606  CEN LEU A 380       2.500  -3.778  -1.821  1.00  0.00           X  
ATOM   2607  H   LEU A 380      -1.044  -1.698  -0.325  1.00  0.00           H  
ATOM   2608  N   SER A 381       2.205   0.399  -0.888  1.00  0.00           N  
ATOM   2609  CA  SER A 381       3.425  -0.236  -0.403  1.00  0.00           C  
ATOM   2610  C   SER A 381       4.341   0.775   0.274  1.00  0.00           C  
ATOM   2611  O   SER A 381       4.348   1.954  -0.078  1.00  0.00           O  
ATOM   2612  CB  SER A 381       4.147  -0.921  -1.548  1.00  0.00           C  
ATOM   2613  CEN SER A 381       4.331  -1.009  -2.052  1.00  0.00           X  
ATOM   2614  H   SER A 381       2.235   1.368  -1.172  1.00  0.00           H  
ATOM   2615  N   CYS A 382       5.115   0.306   1.247  1.00  0.00           N  
ATOM   2616  CA  CYS A 382       5.084  -1.098   1.641  1.00  0.00           C  
ATOM   2617  C   CYS A 382       5.420  -1.263   3.117  1.00  0.00           C  
ATOM   2618  O   CYS A 382       6.172  -0.470   3.685  1.00  0.00           O  
ATOM   2619  CB  CYS A 382       6.174  -1.718   0.767  1.00  0.00           C  
ATOM   2620  CEN CYS A 382       6.094  -2.352  -0.035  1.00  0.00           X  
ATOM   2621  H   CYS A 382       5.740   0.937   1.726  1.00  0.00           H  
ATOM   2622  N   ALA A 383       4.860  -2.298   3.735  1.00  0.00           N  
ATOM   2623  CA  ALA A 383       3.975  -3.220   3.034  1.00  0.00           C  
ATOM   2624  C   ALA A 383       2.935  -3.809   3.978  1.00  0.00           C  
ATOM   2625  O   ALA A 383       3.186  -3.969   5.173  1.00  0.00           O  
ATOM   2626  CB  ALA A 383       4.780  -4.327   2.370  1.00  0.00           C  
ATOM   2627  CEN ALA A 383       4.779  -4.327   2.371  1.00  0.00           X  
ATOM   2628  H   ALA A 383       5.053  -2.450   4.714  1.00  0.00           H  
ATOM   2629  N   THR A 384       1.765  -4.131   3.436  1.00  0.00           N  
ATOM   2630  CA  THR A 384       1.498  -3.930   2.017  1.00  0.00           C  
ATOM   2631  C   THR A 384       0.020  -3.657   1.768  1.00  0.00           C  
ATOM   2632  O   THR A 384      -0.842  -4.134   2.506  1.00  0.00           O  
ATOM   2633  CB  THR A 384       1.931  -5.149   1.181  1.00  0.00           C  
ATOM   2634  CEN THR A 384       2.337  -5.524   0.993  1.00  0.00           X  
ATOM   2635  H   THR A 384       1.043  -4.526   4.022  1.00  0.00           H  
ATOM   2636  N   HIS A 385      -0.267  -2.886   0.725  1.00  0.00           N  
ATOM   2637  CA  HIS A 385       0.778  -2.335  -0.131  1.00  0.00           C  
ATOM   2638  C   HIS A 385       0.353  -1.000  -0.729  1.00  0.00           C  
ATOM   2639  O   HIS A 385      -0.833  -0.760  -0.955  1.00  0.00           O  
ATOM   2640  CB  HIS A 385       1.136  -3.319  -1.249  1.00  0.00           C  
ATOM   2641  CEN HIS A 385       2.105  -4.332  -1.504  1.00  0.00           X  
ATOM   2642  H   HIS A 385      -1.233  -2.676   0.519  1.00  0.00           H  
ATOM   2643  N   LYS A 386       1.328  -0.134  -0.983  1.00  0.00           N  
ATOM   2644  CA  LYS A 386       2.724  -0.449  -0.704  1.00  0.00           C  
ATOM   2645  C   LYS A 386       3.516   0.808  -0.368  1.00  0.00           C  
ATOM   2646  O   LYS A 386       3.204   1.897  -0.850  1.00  0.00           O  
ATOM   2647  CB  LYS A 386       3.360  -1.168  -1.895  1.00  0.00           C  
ATOM   2648  CEN LYS A 386       4.047  -2.970  -2.764  1.00  0.00           X  
ATOM   2649  H   LYS A 386       1.097   0.765  -1.380  1.00  0.00           H  
ATOM   2650  N   PRO A 387       4.541   0.651   0.463  1.00  0.00           N  
ATOM   2651  CA  PRO A 387       4.885  -0.652   1.018  1.00  0.00           C  
ATOM   2652  C   PRO A 387       5.523  -0.514   2.394  1.00  0.00           C  
ATOM   2653  O   PRO A 387       6.181   0.484   2.686  1.00  0.00           O  
ATOM   2654  CB  PRO A 387       5.855  -1.255  -0.012  1.00  0.00           C  
ATOM   2655  CEN PRO A 387       5.640   0.309  -0.845  1.00  0.00           X  
ATOM   2656  N   ARG A 388       5.323  -1.522   3.237  1.00  0.00           N  
ATOM   2657  CA  ARG A 388       4.538  -2.691   2.861  1.00  0.00           C  
ATOM   2658  C   ARG A 388       3.845  -3.303   4.072  1.00  0.00           C  
ATOM   2659  O   ARG A 388       4.347  -3.220   5.193  1.00  0.00           O  
ATOM   2660  CB  ARG A 388       5.368  -3.724   2.113  1.00  0.00           C  
ATOM   2661  CEN ARG A 388       6.385  -5.007   0.249  1.00  0.00           X  
ATOM   2662  H   ARG A 388       5.726  -1.477   4.162  1.00  0.00           H  
ATOM   2663  N   ILE A 389       2.690  -3.917   3.839  1.00  0.00           N  
ATOM   2664  CA  ILE A 389       2.122  -3.998   2.499  1.00  0.00           C  
ATOM   2665  C   ILE A 389       0.600  -4.045   2.547  1.00  0.00           C  
ATOM   2666  O   ILE A 389       0.015  -4.548   3.507  1.00  0.00           O  
ATOM   2667  CB  ILE A 389       2.640  -5.233   1.739  1.00  0.00           C  
ATOM   2668  CEN ILE A 389       3.443  -5.624   1.114  1.00  0.00           X  
ATOM   2669  H   ILE A 389       2.193  -4.338   4.610  1.00  0.00           H  
ATOM   2670  N   GLY A 390      -0.036  -3.517   1.507  1.00  0.00           N  
ATOM   2671  CA  GLY A 390       0.685  -2.928   0.386  1.00  0.00           C  
ATOM   2672  C   GLY A 390      -0.119  -1.807  -0.260  1.00  0.00           C  
ATOM   2673  O   GLY A 390      -1.350  -1.828  -0.249  1.00  0.00           O  
ATOM   2674  CEN GLY A 390       0.685  -2.927   0.386  1.00  0.00           X  
ATOM   2675  H   GLY A 390      -1.046  -3.524   1.493  1.00  0.00           H  
ATOM   2676  N   TYR A 391       0.583  -0.829  -0.821  1.00  0.00           N  
ATOM   2677  CA  TYR A 391       2.041  -0.833  -0.817  1.00  0.00           C  
ATOM   2678  C   TYR A 391       2.595   0.586  -0.813  1.00  0.00           C  
ATOM   2679  O   TYR A 391       1.974   1.508  -1.342  1.00  0.00           O  
ATOM   2680  CB  TYR A 391       2.577  -1.602  -2.026  1.00  0.00           C  
ATOM   2681  CEN TYR A 391       3.229  -3.174  -2.443  1.00  0.00           X  
ATOM   2682  H   TYR A 391       0.094  -0.063  -1.262  1.00  0.00           H  
ATOM   2683  N   ILE A 392       3.769   0.755  -0.213  1.00  0.00           N  
ATOM   2684  CA  ILE A 392       4.481  -0.357   0.404  1.00  0.00           C  
ATOM   2685  C   ILE A 392       5.324   0.115   1.582  1.00  0.00           C  
ATOM   2686  O   ILE A 392       5.798   1.251   1.604  1.00  0.00           O  
ATOM   2687  CB  ILE A 392       5.390  -1.078  -0.609  1.00  0.00           C  
ATOM   2688  CEN ILE A 392       5.433  -1.850  -1.377  1.00  0.00           X  
ATOM   2689  H   ILE A 392       4.178   1.678  -0.184  1.00  0.00           H  
ATOM   2690  N   HIS A 393       5.507  -0.764   2.562  1.00  0.00           N  
ATOM   2691  CA  HIS A 393       4.932  -2.103   2.507  1.00  0.00           C  
ATOM   2692  C   HIS A 393       4.628  -2.629   3.904  1.00  0.00           C  
ATOM   2693  O   HIS A 393       5.303  -2.277   4.871  1.00  0.00           O  
ATOM   2694  CB  HIS A 393       5.873  -3.067   1.778  1.00  0.00           C  
ATOM   2695  CEN HIS A 393       6.050  -3.591   0.465  1.00  0.00           X  
ATOM   2696  H   HIS A 393       6.059  -0.498   3.365  1.00  0.00           H  
ATOM   2697  N   LEU A 394       3.607  -3.474   4.003  1.00  0.00           N  
ATOM   2698  CA  LEU A 394       2.826  -3.872   2.838  1.00  0.00           C  
ATOM   2699  C   LEU A 394       1.387  -4.189   3.222  1.00  0.00           C  
ATOM   2700  O   LEU A 394       1.115  -4.631   4.338  1.00  0.00           O  
ATOM   2701  CB  LEU A 394       3.474  -5.082   2.153  1.00  0.00           C  
ATOM   2702  CEN LEU A 394       4.310  -5.232   0.867  1.00  0.00           X  
ATOM   2703  H   LEU A 394       3.366  -3.851   4.908  1.00  0.00           H  
ATOM   2704  N   SER A 395       0.467  -3.961   2.290  1.00  0.00           N  
ATOM   2705  CA  SER A 395       0.821  -3.437   0.977  1.00  0.00           C  
ATOM   2706  C   SER A 395      -0.311  -2.601   0.394  1.00  0.00           C  
ATOM   2707  O   SER A 395      -1.485  -2.846   0.674  1.00  0.00           O  
ATOM   2708  CB  SER A 395       1.175  -4.574   0.039  1.00  0.00           C  
ATOM   2709  CEN SER A 395       1.159  -5.067  -0.190  1.00  0.00           X  
ATOM   2710  H   SER A 395      -0.502  -4.156   2.498  1.00  0.00           H  
ATOM   2711  N   GLY A 396       0.047  -1.613  -0.419  1.00  0.00           N  
ATOM   2712  CA  GLY A 396       1.446  -1.348  -0.733  1.00  0.00           C  
ATOM   2713  C   GLY A 396       1.677   0.130  -1.018  1.00  0.00           C  
ATOM   2714  O   GLY A 396       0.784   0.825  -1.504  1.00  0.00           O  
ATOM   2715  CEN GLY A 396       1.447  -1.348  -0.732  1.00  0.00           X  
ATOM   2716  H   GLY A 396      -0.668  -1.031  -0.831  1.00  0.00           H  
ATOM   2717  N   CYS A 397       2.879   0.606  -0.712  1.00  0.00           N  
ATOM   2718  CA  CYS A 397       3.916  -0.243  -0.137  1.00  0.00           C  
ATOM   2719  C   CYS A 397       4.846   0.558   0.765  1.00  0.00           C  
ATOM   2720  O   CYS A 397       5.062   1.751   0.547  1.00  0.00           O  
ATOM   2721  CB  CYS A 397       4.664  -0.745  -1.372  1.00  0.00           C  
ATOM   2722  CEN CYS A 397       4.687  -1.681  -1.793  1.00  0.00           X  
ATOM   2723  H   CYS A 397       3.080   1.581  -0.883  1.00  0.00           H  
ATOM   2724  N   THR A 398       5.394  -0.104   1.778  1.00  0.00           N  
ATOM   2725  CA  THR A 398       5.117  -1.516   2.009  1.00  0.00           C  
ATOM   2726  C   THR A 398       5.203  -1.859   3.491  1.00  0.00           C  
ATOM   2727  O   THR A 398       5.958  -1.239   4.239  1.00  0.00           O  
ATOM   2728  CB  THR A 398       6.091  -2.418   1.227  1.00  0.00           C  
ATOM   2729  CEN THR A 398       6.329  -2.606   0.728  1.00  0.00           X  
ATOM   2730  H   THR A 398       6.018   0.384   2.404  1.00  0.00           H  
ATOM   2731  N   GLY A 399       4.423  -2.851   3.909  1.00  0.00           N  
ATOM   2732  CA  GLY A 399       3.538  -3.567   2.998  1.00  0.00           C  
ATOM   2733  C   GLY A 399       2.299  -4.077   3.721  1.00  0.00           C  
ATOM   2734  O   GLY A 399       2.344  -4.377   4.914  1.00  0.00           O  
ATOM   2735  CEN GLY A 399       3.538  -3.566   2.998  1.00  0.00           X  
ATOM   2736  H   GLY A 399       4.444  -3.115   4.884  1.00  0.00           H  
ATOM   2737  N   ASP A 400       1.192  -4.174   2.992  1.00  0.00           N  
ATOM   2738  CA  ASP A 400       1.171  -3.811   1.580  1.00  0.00           C  
ATOM   2739  C   ASP A 400      -0.203  -3.302   1.163  1.00  0.00           C  
ATOM   2740  O   ASP A 400      -1.222  -3.710   1.719  1.00  0.00           O  
ATOM   2741  CB  ASP A 400       1.575  -5.006   0.712  1.00  0.00           C  
ATOM   2742  CEN ASP A 400       2.389  -5.388   0.234  1.00  0.00           X  
ATOM   2743  H   ASP A 400       0.344  -4.508   3.427  1.00  0.00           H  
ATOM   2744  N   ALA A 401      -0.223  -2.408   0.180  1.00  0.00           N  
ATOM   2745  CA  ALA A 401       1.002  -1.944  -0.460  1.00  0.00           C  
ATOM   2746  C   ALA A 401       0.854  -0.513  -0.962  1.00  0.00           C  
ATOM   2747  O   ALA A 401      -0.242  -0.082  -1.321  1.00  0.00           O  
ATOM   2748  CB  ALA A 401       1.388  -2.873  -1.602  1.00  0.00           C  
ATOM   2749  CEN ALA A 401       1.388  -2.872  -1.602  1.00  0.00           X  
ATOM   2750  H   ALA A 401      -1.111  -2.040  -0.132  1.00  0.00           H  
ATOM   2751  N   MET A 402       1.963   0.218  -0.984  1.00  0.00           N  
ATOM   2752  CA  MET A 402       3.246  -0.322  -0.552  1.00  0.00           C  
ATOM   2753  C   MET A 402       4.138   0.770   0.024  1.00  0.00           C  
ATOM   2754  O   MET A 402       4.051   1.931  -0.375  1.00  0.00           O  
ATOM   2755  CB  MET A 402       3.947  -1.016  -1.719  1.00  0.00           C  
ATOM   2756  CEN MET A 402       4.411  -2.595  -2.328  1.00  0.00           X  
ATOM   2757  H   MET A 402       1.916   1.173  -1.309  1.00  0.00           H  
ATOM   2758  N   SER A 403       4.996   0.391   0.965  1.00  0.00           N  
ATOM   2759  CA  SER A 403       5.076  -0.993   1.416  1.00  0.00           C  
ATOM   2760  C   SER A 403       5.511  -1.073   2.874  1.00  0.00           C  
ATOM   2761  O   SER A 403       6.245  -0.212   3.361  1.00  0.00           O  
ATOM   2762  CB  SER A 403       6.032  -1.775   0.536  1.00  0.00           C  
ATOM   2763  CEN SER A 403       6.464  -1.880   0.223  1.00  0.00           X  
ATOM   2764  H   SER A 403       5.609   1.079   1.378  1.00  0.00           H  
ATOM   2765  N   LEU A 404       5.055  -2.111   3.567  1.00  0.00           N  
ATOM   2766  CA  LEU A 404       4.186  -3.113   2.962  1.00  0.00           C  
ATOM   2767  C   LEU A 404       3.244  -3.721   3.993  1.00  0.00           C  
ATOM   2768  O   LEU A 404       3.577  -3.812   5.174  1.00  0.00           O  
ATOM   2769  CB  LEU A 404       5.027  -4.210   2.296  1.00  0.00           C  
ATOM   2770  CEN LEU A 404       5.368  -4.519   0.826  1.00  0.00           X  
ATOM   2771  H   LEU A 404       5.316  -2.207   4.538  1.00  0.00           H  
ATOM   2772  N   THR A 405       2.066  -4.135   3.539  1.00  0.00           N  
ATOM   2773  CA  THR A 405       1.701  -4.013   2.132  1.00  0.00           C  
ATOM   2774  C   THR A 405       0.197  -3.838   1.967  1.00  0.00           C  
ATOM   2775  O   THR A 405      -0.588  -4.332   2.777  1.00  0.00           O  
ATOM   2776  CB  THR A 405       2.157  -5.239   1.321  1.00  0.00           C  
ATOM   2777  CEN THR A 405       2.573  -5.598   1.123  1.00  0.00           X  
ATOM   2778  H   THR A 405       1.406  -4.545   4.184  1.00  0.00           H  
ATOM   2779  N   GLU A 406      -0.200  -3.133   0.913  1.00  0.00           N  
ATOM   2780  CA  GLU A 406       0.755  -2.560  -0.028  1.00  0.00           C  
ATOM   2781  C   GLU A 406       0.213  -1.280  -0.652  1.00  0.00           C  
ATOM   2782  O   GLU A 406      -0.997  -1.120  -0.812  1.00  0.00           O  
ATOM   2783  CB  GLU A 406       1.101  -3.572  -1.122  1.00  0.00           C  
ATOM   2784  CEN GLU A 406       2.153  -4.748  -1.767  1.00  0.00           X  
ATOM   2785  H   GLU A 406      -1.188  -2.989   0.760  1.00  0.00           H  
ATOM   2786  N   ASN A 407       1.116  -0.370  -1.002  1.00  0.00           N  
ATOM   2787  CA  ASN A 407       2.543  -0.589  -0.799  1.00  0.00           C  
ATOM   2788  C   ASN A 407       3.275   0.726  -0.565  1.00  0.00           C  
ATOM   2789  O   ASN A 407       2.868   1.772  -1.070  1.00  0.00           O  
ATOM   2790  CB  ASN A 407       3.162  -1.333  -1.968  1.00  0.00           C  
ATOM   2791  CEN ASN A 407       3.371  -2.324  -2.243  1.00  0.00           X  
ATOM   2792  H   ASN A 407       0.806   0.495  -1.420  1.00  0.00           H  
ATOM   2793  N   TYR A 408       4.356   0.667   0.205  1.00  0.00           N  
ATOM   2794  CA  TYR A 408       4.813  -0.588   0.789  1.00  0.00           C  
ATOM   2795  C   TYR A 408       5.523  -0.352   2.116  1.00  0.00           C  
ATOM   2796  O   TYR A 408       6.135   0.695   2.325  1.00  0.00           O  
ATOM   2797  CB  TYR A 408       5.742  -1.323  -0.180  1.00  0.00           C  
ATOM   2798  CEN TYR A 408       5.714  -2.635  -1.341  1.00  0.00           X  
ATOM   2799  H   TYR A 408       4.875   1.513   0.389  1.00  0.00           H  
ATOM   2800  N   ASP A 409       5.437  -1.332   3.010  1.00  0.00           N  
ATOM   2801  CA  ASP A 409       4.704  -2.561   2.731  1.00  0.00           C  
ATOM   2802  C   ASP A 409       4.125  -3.158   4.008  1.00  0.00           C  
ATOM   2803  O   ASP A 409       4.688  -2.996   5.091  1.00  0.00           O  
ATOM   2804  CB  ASP A 409       5.611  -3.581   2.038  1.00  0.00           C  
ATOM   2805  CEN ASP A 409       5.834  -3.925   1.106  1.00  0.00           X  
ATOM   2806  H   ASP A 409       5.892  -1.222   3.905  1.00  0.00           H  
ATOM   2807  N   ILE A 410       2.998  -3.849   3.874  1.00  0.00           N  
ATOM   2808  CA  ILE A 410       2.356  -4.022   2.576  1.00  0.00           C  
ATOM   2809  C   ILE A 410       0.846  -4.156   2.723  1.00  0.00           C  
ATOM   2810  O   ILE A 410       0.352  -4.650   3.737  1.00  0.00           O  
ATOM   2811  CB  ILE A 410       2.902  -5.257   1.836  1.00  0.00           C  
ATOM   2812  CEN ILE A 410       3.688  -5.627   1.177  1.00  0.00           X  
ATOM   2813  H   ILE A 410       2.576  -4.264   4.691  1.00  0.00           H  
ATOM   2814  N   LEU A 411       0.116  -3.714   1.705  1.00  0.00           N  
ATOM   2815  CA  LEU A 411       0.731  -3.133   0.517  1.00  0.00           C  
ATOM   2816  C   LEU A 411      -0.179  -2.092  -0.121  1.00  0.00           C  
ATOM   2817  O   LEU A 411      -1.403  -2.185  -0.032  1.00  0.00           O  
ATOM   2818  CB  LEU A 411       1.073  -4.235  -0.495  1.00  0.00           C  
ATOM   2819  CEN LEU A 411       2.398  -4.908  -0.899  1.00  0.00           X  
ATOM   2820  H   LEU A 411      -0.890  -3.781   1.755  1.00  0.00           H  
ATOM   2821  N   ALA A 412       0.426  -1.100  -0.765  1.00  0.00           N  
ATOM   2822  CA  ALA A 412       1.879  -1.017  -0.853  1.00  0.00           C  
ATOM   2823  C   ALA A 412       2.345   0.431  -0.942  1.00  0.00           C  
ATOM   2824  O   ALA A 412       1.636   1.289  -1.467  1.00  0.00           O  
ATOM   2825  CB  ALA A 412       2.384  -1.813  -2.048  1.00  0.00           C  
ATOM   2826  CEN ALA A 412       2.384  -1.812  -2.047  1.00  0.00           X  
ATOM   2827  H   ALA A 412      -0.135  -0.384  -1.205  1.00  0.00           H  
ATOM   2828  N   GLU A 413       3.540   0.695  -0.425  1.00  0.00           N  
ATOM   2829  CA  GLU A 413       4.355  -0.345   0.191  1.00  0.00           C  
ATOM   2830  C   GLU A 413       5.237   0.228   1.294  1.00  0.00           C  
ATOM   2831  O   GLU A 413       5.641   1.389   1.239  1.00  0.00           O  
ATOM   2832  CB  GLU A 413       5.218  -1.043  -0.863  1.00  0.00           C  
ATOM   2833  CEN GLU A 413       5.489  -2.355  -1.916  1.00  0.00           X  
ATOM   2834  H   GLU A 413       3.892   1.641  -0.459  1.00  0.00           H  
ATOM   2835  N   LEU A 414       5.533  -0.595   2.294  1.00  0.00           N  
ATOM   2836  CA  LEU A 414       5.039  -1.966   2.330  1.00  0.00           C  
ATOM   2837  C   LEU A 414       4.853  -2.447   3.763  1.00  0.00           C  
ATOM   2838  O   LEU A 414       5.563  -2.014   4.671  1.00  0.00           O  
ATOM   2839  CB  LEU A 414       5.999  -2.895   1.576  1.00  0.00           C  
ATOM   2840  CEN LEU A 414       5.932  -3.566   0.191  1.00  0.00           X  
ATOM   2841  H   LEU A 414       6.115  -0.261   3.049  1.00  0.00           H  
ATOM   2842  N   LEU A 415       3.895  -3.346   3.961  1.00  0.00           N  
ATOM   2843  CA  LEU A 415       3.071  -3.840   2.865  1.00  0.00           C  
ATOM   2844  C   LEU A 415       1.679  -4.225   3.352  1.00  0.00           C  
ATOM   2845  O   LEU A 415       1.503  -4.632   4.500  1.00  0.00           O  
ATOM   2846  CB  LEU A 415       3.749  -5.039   2.190  1.00  0.00           C  
ATOM   2847  CEN LEU A 415       4.514  -5.196   0.861  1.00  0.00           X  
ATOM   2848  H   LEU A 415       3.733  -3.696   4.895  1.00  0.00           H  
ATOM   2849  N   THR A 416       0.693  -4.092   2.471  1.00  0.00           N  
ATOM   2850  CA  THR A 416       0.933  -3.607   1.118  1.00  0.00           C  
ATOM   2851  C   THR A 416      -0.282  -2.866   0.574  1.00  0.00           C  
ATOM   2852  O   THR A 416      -1.419  -3.167   0.938  1.00  0.00           O  
ATOM   2853  CB  THR A 416       1.290  -4.758   0.160  1.00  0.00           C  
ATOM   2854  CEN THR A 416       1.630  -5.205  -0.002  1.00  0.00           X  
ATOM   2855  H   THR A 416      -0.248  -4.334   2.747  1.00  0.00           H  
ATOM   2856  N   ASN A 417      -0.035  -1.896  -0.299  1.00  0.00           N  
ATOM   2857  CA  ASN A 417       1.324  -1.563  -0.710  1.00  0.00           C  
ATOM   2858  C   ASN A 417       1.445  -0.087  -1.069  1.00  0.00           C  
ATOM   2859  O   ASN A 417       0.483   0.531  -1.526  1.00  0.00           O  
ATOM   2860  CB  ASN A 417       1.778  -2.425  -1.874  1.00  0.00           C  
ATOM   2861  CEN ASN A 417       2.292  -3.327  -2.025  1.00  0.00           X  
ATOM   2862  H   ASN A 417      -0.808  -1.375  -0.688  1.00  0.00           H  
ATOM   2863  N   MET A 418       2.632   0.472  -0.860  1.00  0.00           N  
ATOM   2864  CA  MET A 418       3.752  -0.288  -0.318  1.00  0.00           C  
ATOM   2865  C   MET A 418       4.684   0.606   0.490  1.00  0.00           C  
ATOM   2866  O   MET A 418       4.813   1.798   0.212  1.00  0.00           O  
ATOM   2867  CB  MET A 418       4.522  -0.971  -1.447  1.00  0.00           C  
ATOM   2868  CEN MET A 418       4.858  -2.541  -2.153  1.00  0.00           X  
ATOM   2869  H   MET A 418       2.762   1.449  -1.083  1.00  0.00           H  
ATOM   2870  N   VAL A 419       5.332   0.023   1.493  1.00  0.00           N  
ATOM   2871  CA  VAL A 419       5.158  -1.392   1.798  1.00  0.00           C  
ATOM   2872  C   VAL A 419       5.354  -1.664   3.284  1.00  0.00           C  
ATOM   2873  O   VAL A 419       6.113  -0.967   3.957  1.00  0.00           O  
ATOM   2874  CB  VAL A 419       6.136  -2.269   0.993  1.00  0.00           C  
ATOM   2875  CEN VAL A 419       6.177  -2.723   0.477  1.00  0.00           X  
ATOM   2876  H   VAL A 419       5.962   0.574   2.058  1.00  0.00           H  
ATOM   2877  N   ASP A 420       4.664  -2.680   3.791  1.00  0.00           N  
ATOM   2878  CA  ASP A 420       3.771  -3.486   2.967  1.00  0.00           C  
ATOM   2879  C   ASP A 420       2.611  -4.037   3.787  1.00  0.00           C  
ATOM   2880  O   ASP A 420       2.747  -4.280   4.986  1.00  0.00           O  
ATOM   2881  CB  ASP A 420       4.540  -4.634   2.308  1.00  0.00           C  
ATOM   2882  CEN ASP A 420       4.989  -4.873   1.425  1.00  0.00           X  
ATOM   2883  H   ASP A 420       4.760  -2.899   4.772  1.00  0.00           H  
ATOM   2884  N   ILE A 421       1.471  -4.231   3.134  1.00  0.00           N  
ATOM   2885  CA  ILE A 421       1.342  -3.933   1.713  1.00  0.00           C  
ATOM   2886  C   ILE A 421      -0.083  -3.524   1.363  1.00  0.00           C  
ATOM   2887  O   ILE A 421      -1.040  -3.967   1.999  1.00  0.00           O  
ATOM   2888  CB  ILE A 421       1.749  -5.136   0.843  1.00  0.00           C  
ATOM   2889  CEN ILE A 421       2.584  -5.651   0.368  1.00  0.00           X  
ATOM   2890  H   ILE A 421       0.673  -4.595   3.635  1.00  0.00           H  
ATOM   2891  N   VAL A 422      -0.219  -2.678   0.348  1.00  0.00           N  
ATOM   2892  CA  VAL A 422       0.935  -2.171  -0.386  1.00  0.00           C  
ATOM   2893  C   VAL A 422       0.668  -0.775  -0.935  1.00  0.00           C  
ATOM   2894  O   VAL A 422      -0.471  -0.425  -1.242  1.00  0.00           O  
ATOM   2895  CB  VAL A 422       1.319  -3.105  -1.549  1.00  0.00           C  
ATOM   2896  CEN VAL A 422       1.794  -3.555  -1.765  1.00  0.00           X  
ATOM   2897  H   VAL A 422      -1.145  -2.377   0.077  1.00  0.00           H  
ATOM   2898  N   TYR A 423       1.727   0.019  -1.058  1.00  0.00           N  
ATOM   2899  CA  TYR A 423       3.065  -0.426  -0.686  1.00  0.00           C  
ATOM   2900  C   TYR A 423       3.921   0.742  -0.212  1.00  0.00           C  
ATOM   2901  O   TYR A 423       3.738   1.877  -0.652  1.00  0.00           O  
ATOM   2902  CB  TYR A 423       3.742  -1.128  -1.865  1.00  0.00           C  
ATOM   2903  CEN TYR A 423       4.084  -2.741  -2.457  1.00  0.00           X  
ATOM   2904  H   TYR A 423       1.601   0.954  -1.417  1.00  0.00           H  
ATOM   2905  N   GLY A 424       4.856   0.456   0.687  1.00  0.00           N  
ATOM   2906  CA  GLY A 424       5.048  -0.899   1.188  1.00  0.00           C  
ATOM   2907  C   GLY A 424       5.575  -0.888   2.618  1.00  0.00           C  
ATOM   2908  O   GLY A 424       6.283   0.034   3.022  1.00  0.00           O  
ATOM   2909  CEN GLY A 424       5.048  -0.900   1.189  1.00  0.00           X  
ATOM   2910  H   GLY A 424       5.450   1.197   1.032  1.00  0.00           H  
ATOM   2911  N   GLN A 425       5.226  -1.920   3.379  1.00  0.00           N  
ATOM   2912  CA  GLN A 425       4.387  -2.998   2.871  1.00  0.00           C  
ATOM   2913  C   GLN A 425       3.548  -3.613   3.984  1.00  0.00           C  
ATOM   2914  O   GLN A 425       3.957  -3.633   5.145  1.00  0.00           O  
ATOM   2915  CB  GLN A 425       5.245  -4.081   2.212  1.00  0.00           C  
ATOM   2916  CEN GLN A 425       5.813  -4.709   0.686  1.00  0.00           X  
ATOM   2917  H   GLN A 425       5.551  -1.958   4.335  1.00  0.00           H  
ATOM   2918  N   THR A 426       2.372  -4.116   3.622  1.00  0.00           N  
ATOM   2919  CA  THR A 426       1.915  -4.078   2.238  1.00  0.00           C  
ATOM   2920  C   THR A 426       0.396  -4.000   2.161  1.00  0.00           C  
ATOM   2921  O   THR A 426      -0.306  -4.504   3.038  1.00  0.00           O  
ATOM   2922  CB  THR A 426       2.397  -5.311   1.450  1.00  0.00           C  
ATOM   2923  CEN THR A 426       2.821  -5.653   1.240  1.00  0.00           X  
ATOM   2924  H   THR A 426       1.779  -4.535   4.325  1.00  0.00           H  
ATOM   2925  N   LEU A 427      -0.106  -3.367   1.107  1.00  0.00           N  
ATOM   2926  CA  LEU A 427       0.752  -2.781   0.084  1.00  0.00           C  
ATOM   2927  C   LEU A 427       0.096  -1.564  -0.555  1.00  0.00           C  
ATOM   2928  O   LEU A 427      -1.129  -1.483  -0.645  1.00  0.00           O  
ATOM   2929  CB  LEU A 427       1.093  -3.827  -0.984  1.00  0.00           C  
ATOM   2930  CEN LEU A 427       2.363  -4.650  -1.274  1.00  0.00           X  
ATOM   2931  H   LEU A 427      -1.109  -3.289   1.011  1.00  0.00           H  
ATOM   2932  N   VAL A 428       0.918  -0.619  -0.998  1.00  0.00           N  
ATOM   2933  CA  VAL A 428       2.366  -0.744  -0.877  1.00  0.00           C  
ATOM   2934  C   VAL A 428       3.028   0.621  -0.743  1.00  0.00           C  
ATOM   2935  O   VAL A 428       2.527   1.618  -1.264  1.00  0.00           O  
ATOM   2936  CB  VAL A 428       2.972  -1.481  -2.086  1.00  0.00           C  
ATOM   2937  CEN VAL A 428       3.268  -2.071  -2.284  1.00  0.00           X  
ATOM   2938  H   VAL A 428       0.530   0.208  -1.430  1.00  0.00           H  
ATOM   2939  N   ASP A 429       4.155   0.660  -0.041  1.00  0.00           N  
ATOM   2940  CA  ASP A 429       4.723  -0.539   0.563  1.00  0.00           C  
ATOM   2941  C   ASP A 429       5.496  -0.203   1.832  1.00  0.00           C  
ATOM   2942  O   ASP A 429       6.055   0.887   1.960  1.00  0.00           O  
ATOM   2943  CB  ASP A 429       5.634  -1.262  -0.432  1.00  0.00           C  
ATOM   2944  CEN ASP A 429       5.616  -2.037  -1.092  1.00  0.00           X  
ATOM   2945  H   ASP A 429       4.632   1.543   0.076  1.00  0.00           H  
ATOM   2946  N   LEU A 430       5.526  -1.145   2.768  1.00  0.00           N  
ATOM   2947  CA  LEU A 430       4.854  -2.426   2.587  1.00  0.00           C  
ATOM   2948  C   LEU A 430       4.392  -2.999   3.920  1.00  0.00           C  
ATOM   2949  O   LEU A 430       5.008  -2.757   4.958  1.00  0.00           O  
ATOM   2950  CB  LEU A 430       5.785  -3.416   1.874  1.00  0.00           C  
ATOM   2951  CEN LEU A 430       5.838  -3.945   0.429  1.00  0.00           X  
ATOM   2952  H   LEU A 430       6.026  -0.969   3.628  1.00  0.00           H  
ATOM   2953  N   TRP A 431       3.304  -3.761   3.886  1.00  0.00           N  
ATOM   2954  CA  TRP A 431       2.596  -4.029   2.640  1.00  0.00           C  
ATOM   2955  C   TRP A 431       1.108  -4.246   2.887  1.00  0.00           C  
ATOM   2956  O   TRP A 431       0.709  -4.723   3.949  1.00  0.00           O  
ATOM   2957  CB  TRP A 431       3.194  -5.251   1.939  1.00  0.00           C  
ATOM   2958  CEN TRP A 431       4.018  -5.741   0.471  1.00  0.00           X  
ATOM   2959  H   TRP A 431       2.958  -4.164   4.745  1.00  0.00           H  
ATOM   2960  N   GLU A 432       0.292  -3.892   1.900  1.00  0.00           N  
ATOM   2961  CA  GLU A 432       0.797  -3.330   0.653  1.00  0.00           C  
ATOM   2962  C   GLU A 432      -0.213  -2.373   0.032  1.00  0.00           C  
ATOM   2963  O   GLU A 432      -1.421  -2.534   0.202  1.00  0.00           O  
ATOM   2964  CB  GLU A 432       1.142  -4.445  -0.337  1.00  0.00           C  
ATOM   2965  CEN GLU A 432       2.295  -5.457  -1.078  1.00  0.00           X  
ATOM   2966  H   GLU A 432      -0.703  -4.016   2.016  1.00  0.00           H  
ATOM   2967  N   MET A 433       0.290  -1.376  -0.689  1.00  0.00           N  
ATOM   2968  CA  MET A 433       1.727  -1.212  -0.872  1.00  0.00           C  
ATOM   2969  C   MET A 433       2.096   0.255  -1.048  1.00  0.00           C  
ATOM   2970  O   MET A 433       1.306   1.046  -1.562  1.00  0.00           O  
ATOM   2971  CB  MET A 433       2.202  -2.025  -2.075  1.00  0.00           C  
ATOM   2972  CEN MET A 433       3.133  -3.444  -2.519  1.00  0.00           X  
ATOM   2973  H   MET A 433      -0.339  -0.715  -1.121  1.00  0.00           H  
ATOM   2974  N   PRO A 434       3.302   0.612  -0.619  1.00  0.00           N  
ATOM   2975  CA  PRO A 434       4.216  -0.349  -0.014  1.00  0.00           C  
ATOM   2976  C   PRO A 434       5.126   0.322   1.006  1.00  0.00           C  
ATOM   2977  O   PRO A 434       5.453   1.502   0.879  1.00  0.00           O  
ATOM   2978  CB  PRO A 434       5.004  -0.919  -1.206  1.00  0.00           C  
ATOM   2979  CEN PRO A 434       4.037   0.243  -2.155  1.00  0.00           X  
ATOM   2980  N   GLU A 435       5.532  -0.436   2.019  1.00  0.00           N  
ATOM   2981  CA  GLU A 435       5.127  -1.831   2.142  1.00  0.00           C  
ATOM   2982  C   GLU A 435       5.059  -2.259   3.602  1.00  0.00           C  
ATOM   2983  O   GLU A 435       5.794  -1.744   4.445  1.00  0.00           O  
ATOM   2984  CB  GLU A 435       6.091  -2.739   1.373  1.00  0.00           C  
ATOM   2985  CEN GLU A 435       6.474  -3.643  -0.019  1.00  0.00           X  
ATOM   2986  H   GLU A 435       6.137  -0.036   2.722  1.00  0.00           H  
ATOM   2987  N   MET A 436       4.171  -3.203   3.896  1.00  0.00           N  
ATOM   2988  CA  MET A 436       3.314  -3.793   2.875  1.00  0.00           C  
ATOM   2989  C   MET A 436       1.981  -4.237   3.464  1.00  0.00           C  
ATOM   2990  O   MET A 436       1.900  -4.602   4.636  1.00  0.00           O  
ATOM   2991  CB  MET A 436       4.019  -4.975   2.213  1.00  0.00           C  
ATOM   2992  CEN MET A 436       4.773  -5.487   0.714  1.00  0.00           X  
ATOM   2993  H   MET A 436       4.088  -3.520   4.851  1.00  0.00           H  
ATOM   2994  N   ASP A 437       0.936  -4.202   2.643  1.00  0.00           N  
ATOM   2995  CA  ASP A 437       1.064  -3.764   1.259  1.00  0.00           C  
ATOM   2996  C   ASP A 437      -0.225  -3.120   0.763  1.00  0.00           C  
ATOM   2997  O   ASP A 437      -1.317  -3.472   1.210  1.00  0.00           O  
ATOM   2998  CB  ASP A 437       1.445  -4.940   0.356  1.00  0.00           C  
ATOM   2999  CEN ASP A 437       2.264  -5.363  -0.077  1.00  0.00           X  
ATOM   3000  H   ASP A 437       0.031  -4.487   2.988  1.00  0.00           H  
ATOM   3001  N   LEU A 438      -0.092  -2.177  -0.162  1.00  0.00           N  
ATOM   3002  CA  LEU A 438       1.216  -1.783  -0.672  1.00  0.00           C  
ATOM   3003  C   LEU A 438       1.224  -0.320  -1.097  1.00  0.00           C  
ATOM   3004  O   LEU A 438       0.200   0.220  -1.517  1.00  0.00           O  
ATOM   3005  CB  LEU A 438       1.620  -2.682  -1.847  1.00  0.00           C  
ATOM   3006  CEN LEU A 438       2.614  -3.852  -1.975  1.00  0.00           X  
ATOM   3007  H   LEU A 438      -0.918  -1.721  -0.522  1.00  0.00           H  
ATOM   3008  N   ALA A 439       2.385   0.317  -0.986  1.00  0.00           N  
ATOM   3009  CA  ALA A 439       3.580  -0.351  -0.486  1.00  0.00           C  
ATOM   3010  C   ALA A 439       4.503   0.631   0.225  1.00  0.00           C  
ATOM   3011  O   ALA A 439       4.541   1.815  -0.109  1.00  0.00           O  
ATOM   3012  CB  ALA A 439       4.315  -1.045  -1.623  1.00  0.00           C  
ATOM   3013  CEN ALA A 439       4.315  -1.045  -1.622  1.00  0.00           X  
ATOM   3014  H   ALA A 439       2.441   1.289  -1.256  1.00  0.00           H  
ATOM   3015  N   LEU A 440       5.245   0.132   1.207  1.00  0.00           N  
ATOM   3016  CA  LEU A 440       5.178  -1.276   1.580  1.00  0.00           C  
ATOM   3017  C   LEU A 440       5.479  -1.469   3.061  1.00  0.00           C  
ATOM   3018  O   LEU A 440       6.234  -0.700   3.656  1.00  0.00           O  
ATOM   3019  CB  LEU A 440       6.151  -2.098   0.725  1.00  0.00           C  
ATOM   3020  CEN LEU A 440       5.946  -3.047  -0.471  1.00  0.00           X  
ATOM   3021  H   LEU A 440       5.873   0.744   1.709  1.00  0.00           H  
ATOM   3022  N   VAL A 441       4.885  -2.501   3.651  1.00  0.00           N  
ATOM   3023  CA  VAL A 441       3.996  -3.394   2.918  1.00  0.00           C  
ATOM   3024  C   VAL A 441       2.924  -3.975   3.832  1.00  0.00           C  
ATOM   3025  O   VAL A 441       3.147  -4.157   5.029  1.00  0.00           O  
ATOM   3026  CB  VAL A 441       4.773  -4.548   2.257  1.00  0.00           C  
ATOM   3027  CEN VAL A 441       4.986  -4.797   1.651  1.00  0.00           X  
ATOM   3028  H   VAL A 441       5.054  -2.670   4.632  1.00  0.00           H  
ATOM   3029  N   GLU A 442       1.760  -4.265   3.260  1.00  0.00           N  
ATOM   3030  CA  GLU A 442       1.527  -4.038   1.839  1.00  0.00           C  
ATOM   3031  C   GLU A 442       0.061  -3.731   1.564  1.00  0.00           C  
ATOM   3032  O   GLU A 442      -0.826  -4.200   2.276  1.00  0.00           O  
ATOM   3033  CB  GLU A 442       1.972  -5.253   1.022  1.00  0.00           C  
ATOM   3034  CEN GLU A 442       3.132  -6.033   0.048  1.00  0.00           X  
ATOM   3035  H   GLU A 442       1.018  -4.652   3.825  1.00  0.00           H  
ATOM   3036  N   GLY A 443      -0.188  -2.939   0.526  1.00  0.00           N  
ATOM   3037  CA  GLY A 443       0.886  -2.398  -0.300  1.00  0.00           C  
ATOM   3038  C   GLY A 443       0.501  -1.046  -0.887  1.00  0.00           C  
ATOM   3039  O   GLY A 443      -0.675  -0.778  -1.134  1.00  0.00           O  
ATOM   3040  CEN GLY A 443       0.886  -2.398  -0.300  1.00  0.00           X  
ATOM   3041  H   GLY A 443      -1.145  -2.706   0.303  1.00  0.00           H  
ATOM   3042  N   SER A 444       1.499  -0.197  -1.108  1.00  0.00           N  
ATOM   3043  CA  SER A 444       2.882  -0.545  -0.804  1.00  0.00           C  
ATOM   3044  C   SER A 444       3.692   0.691  -0.433  1.00  0.00           C  
ATOM   3045  O   SER A 444       3.413   1.793  -0.906  1.00  0.00           O  
ATOM   3046  CB  SER A 444       3.514  -1.255  -1.986  1.00  0.00           C  
ATOM   3047  CEN SER A 444       3.622  -1.382  -2.503  1.00  0.00           X  
ATOM   3048  H   SER A 444       1.294   0.712  -1.497  1.00  0.00           H  
ATOM   3049  N   VAL A 445       4.696   0.501   0.416  1.00  0.00           N  
ATOM   3050  CA  VAL A 445       5.001  -0.817   0.959  1.00  0.00           C  
ATOM   3051  C   VAL A 445       5.612  -0.712   2.351  1.00  0.00           C  
ATOM   3052  O   VAL A 445       6.285   0.268   2.671  1.00  0.00           O  
ATOM   3053  CB  VAL A 445       5.965  -1.596   0.044  1.00  0.00           C  
ATOM   3054  CEN VAL A 445       6.007  -2.129  -0.391  1.00  0.00           X  
ATOM   3055  H   VAL A 445       5.262   1.290   0.693  1.00  0.00           H  
ATOM   3056  N   CYS A 446       5.374  -1.727   3.174  1.00  0.00           N  
ATOM   3057  CA  CYS A 446       4.573  -2.875   2.764  1.00  0.00           C  
ATOM   3058  C   CYS A 446       3.843  -3.489   3.952  1.00  0.00           C  
ATOM   3059  O   CYS A 446       4.322  -3.433   5.084  1.00  0.00           O  
ATOM   3060  CB  CYS A 446       5.624  -3.843   2.219  1.00  0.00           C  
ATOM   3061  CEN CYS A 446       5.814  -4.132   1.254  1.00  0.00           X  
ATOM   3062  H   CYS A 446       5.758  -1.704   4.108  1.00  0.00           H  
ATOM   3063  N   LEU A 447       2.681  -4.076   3.686  1.00  0.00           N  
ATOM   3064  CA  LEU A 447       2.140  -4.126   2.333  1.00  0.00           C  
ATOM   3065  C   LEU A 447       0.617  -4.141   2.349  1.00  0.00           C  
ATOM   3066  O   LEU A 447       0.001  -4.646   3.288  1.00  0.00           O  
ATOM   3067  CB  LEU A 447       2.678  -5.356   1.592  1.00  0.00           C  
ATOM   3068  CEN LEU A 447       3.751  -5.533   0.501  1.00  0.00           X  
ATOM   3069  H   LEU A 447       2.159  -4.498   4.440  1.00  0.00           H  
ATOM   3070  N   GLN A 448       0.013  -3.586   1.304  1.00  0.00           N  
ATOM   3071  CA  GLN A 448       0.770  -2.996   0.206  1.00  0.00           C  
ATOM   3072  C   GLN A 448       0.003  -1.850  -0.439  1.00  0.00           C  
ATOM   3073  O   GLN A 448      -1.228  -1.845  -0.455  1.00  0.00           O  
ATOM   3074  CB  GLN A 448       1.099  -4.056  -0.849  1.00  0.00           C  
ATOM   3075  CEN GLN A 448       2.344  -5.121  -1.451  1.00  0.00           X  
ATOM   3076  H   GLN A 448      -0.996  -3.572   1.268  1.00  0.00           H  
ATOM   3077  N   ASP A 449       0.737  -0.878  -0.972  1.00  0.00           N  
ATOM   3078  CA  ASP A 449       2.194  -0.913  -0.937  1.00  0.00           C  
ATOM   3079  C   ASP A 449       2.777   0.494  -0.901  1.00  0.00           C  
ATOM   3080  O   ASP A 449       2.185   1.436  -1.429  1.00  0.00           O  
ATOM   3081  CB  ASP A 449       2.741  -1.677  -2.145  1.00  0.00           C  
ATOM   3082  CEN ASP A 449       3.082  -2.603  -2.398  1.00  0.00           X  
ATOM   3083  H   ASP A 449       0.273  -0.096  -1.411  1.00  0.00           H  
ATOM   3084  N   GLU A 450       3.941   0.631  -0.274  1.00  0.00           N  
ATOM   3085  CA  GLU A 450       4.617  -0.505   0.342  1.00  0.00           C  
ATOM   3086  C   GLU A 450       5.444  -0.068   1.544  1.00  0.00           C  
ATOM   3087  O   GLU A 450       5.940   1.058   1.592  1.00  0.00           O  
ATOM   3088  CB  GLU A 450       5.509  -1.215  -0.679  1.00  0.00           C  
ATOM   3089  CEN GLU A 450       5.765  -2.487  -1.784  1.00  0.00           X  
ATOM   3090  H   GLU A 450       4.368   1.544  -0.223  1.00  0.00           H  
ATOM   3091  N   HIS A 451       5.588  -0.964   2.514  1.00  0.00           N  
ATOM   3092  CA  HIS A 451       4.987  -2.290   2.428  1.00  0.00           C  
ATOM   3093  C   HIS A 451       4.642  -2.830   3.810  1.00  0.00           C  
ATOM   3094  O   HIS A 451       5.304  -2.505   4.796  1.00  0.00           O  
ATOM   3095  CB  HIS A 451       5.924  -3.263   1.704  1.00  0.00           C  
ATOM   3096  CEN HIS A 451       6.117  -3.772   0.388  1.00  0.00           X  
ATOM   3097  H   HIS A 451       6.128  -0.721   3.333  1.00  0.00           H  
ATOM   3098  N   SER A 452       3.603  -3.655   3.875  1.00  0.00           N  
ATOM   3099  CA  SER A 452       2.839  -4.020   2.688  1.00  0.00           C  
ATOM   3100  C   SER A 452       1.385  -4.312   3.037  1.00  0.00           C  
ATOM   3101  O   SER A 452       1.081  -4.764   4.141  1.00  0.00           O  
ATOM   3102  CB  SER A 452       3.471  -5.219   2.009  1.00  0.00           C  
ATOM   3103  CEN SER A 452       3.732  -5.693   1.955  1.00  0.00           X  
ATOM   3104  H   SER A 452       3.335  -4.039   4.770  1.00  0.00           H  
ATOM   3105  N   LEU A 453       0.491  -4.052   2.090  1.00  0.00           N  
ATOM   3106  CA  LEU A 453       0.883  -3.516   0.792  1.00  0.00           C  
ATOM   3107  C   LEU A 453      -0.219  -2.649   0.198  1.00  0.00           C  
ATOM   3108  O   LEU A 453      -1.403  -2.873   0.450  1.00  0.00           O  
ATOM   3109  CB  LEU A 453       1.238  -4.659  -0.167  1.00  0.00           C  
ATOM   3110  CEN LEU A 453       2.580  -5.210  -0.685  1.00  0.00           X  
ATOM   3111  H   LEU A 453      -0.487  -4.229   2.274  1.00  0.00           H  
ATOM   3112  N   HIS A 454       0.177  -1.657  -0.593  1.00  0.00           N  
ATOM   3113  CA  HIS A 454       1.587  -1.417  -0.873  1.00  0.00           C  
ATOM   3114  C   HIS A 454       1.854   0.061  -1.131  1.00  0.00           C  
ATOM   3115  O   HIS A 454       0.986   0.780  -1.626  1.00  0.00           O  
ATOM   3116  CB  HIS A 454       2.051  -2.250  -2.072  1.00  0.00           C  
ATOM   3117  CEN HIS A 454       2.692  -3.499  -2.315  1.00  0.00           X  
ATOM   3118  H   HIS A 454      -0.518  -1.054  -1.011  1.00  0.00           H  
ATOM   3119  N   GLU A 455       3.059   0.507  -0.794  1.00  0.00           N  
ATOM   3120  CA  GLU A 455       4.065  -0.371  -0.210  1.00  0.00           C  
ATOM   3121  C   GLU A 455       4.992   0.397   0.723  1.00  0.00           C  
ATOM   3122  O   GLU A 455       5.238   1.588   0.528  1.00  0.00           O  
ATOM   3123  CB  GLU A 455       4.878  -1.060  -1.308  1.00  0.00           C  
ATOM   3124  CEN GLU A 455       5.185  -2.423  -2.284  1.00  0.00           X  
ATOM   3125  H   GLU A 455       3.283   1.480  -0.946  1.00  0.00           H  
ATOM   3126  N   LEU A 456       5.505  -0.290   1.738  1.00  0.00           N  
ATOM   3127  CA  LEU A 456       5.195  -1.700   1.942  1.00  0.00           C  
ATOM   3128  C   LEU A 456       5.241  -2.066   3.420  1.00  0.00           C  
ATOM   3129  O   LEU A 456       5.993  -1.472   4.193  1.00  0.00           O  
ATOM   3130  CB  LEU A 456       6.168  -2.578   1.145  1.00  0.00           C  
ATOM   3131  CEN LEU A 456       6.022  -3.377  -0.164  1.00  0.00           X  
ATOM   3132  H   LEU A 456       6.126   0.176   2.384  1.00  0.00           H  
ATOM   3133  N   LYS A 457       4.433  -3.047   3.808  1.00  0.00           N  
ATOM   3134  CA  LYS A 457       3.554  -3.731   2.868  1.00  0.00           C  
ATOM   3135  C   LYS A 457       2.289  -4.226   3.557  1.00  0.00           C  
ATOM   3136  O   LYS A 457       2.302  -4.544   4.747  1.00  0.00           O  
ATOM   3137  CB  LYS A 457       4.284  -4.901   2.206  1.00  0.00           C  
ATOM   3138  CEN LYS A 457       5.260  -5.695   0.505  1.00  0.00           X  
ATOM   3139  H   LYS A 457       4.428  -3.325   4.779  1.00  0.00           H  
ATOM   3140  N   GLU A 458       1.196  -4.289   2.804  1.00  0.00           N  
ATOM   3141  CA  GLU A 458       1.213  -3.906   1.397  1.00  0.00           C  
ATOM   3142  C   GLU A 458      -0.141  -3.363   0.959  1.00  0.00           C  
ATOM   3143  O   GLU A 458      -1.180  -3.757   1.488  1.00  0.00           O  
ATOM   3144  CB  GLU A 458       1.610  -5.097   0.522  1.00  0.00           C  
ATOM   3145  CEN GLU A 458       2.790  -5.950  -0.363  1.00  0.00           X  
ATOM   3146  H   GLU A 458       0.332  -4.612   3.216  1.00  0.00           H  
ATOM   3147  N   LEU A 459      -0.123  -2.455  -0.011  1.00  0.00           N  
ATOM   3148  CA  LEU A 459       1.125  -2.007  -0.618  1.00  0.00           C  
ATOM   3149  C   LEU A 459       1.017  -0.567  -1.102  1.00  0.00           C  
ATOM   3150  O   LEU A 459      -0.062  -0.107  -1.477  1.00  0.00           O  
ATOM   3151  CB  LEU A 459       1.512  -2.932  -1.779  1.00  0.00           C  
ATOM   3152  CEN LEU A 459       2.566  -4.046  -1.921  1.00  0.00           X  
ATOM   3153  H   LEU A 459      -0.996  -2.064  -0.337  1.00  0.00           H  
ATOM   3154  N   ARG A 460       2.141   0.142  -1.091  1.00  0.00           N  
ATOM   3155  CA  ARG A 460       3.403  -0.431  -0.640  1.00  0.00           C  
ATOM   3156  C   ARG A 460       4.305   0.634  -0.029  1.00  0.00           C  
ATOM   3157  O   ARG A 460       4.250   1.802  -0.413  1.00  0.00           O  
ATOM   3158  CB  ARG A 460       4.115  -1.195  -1.747  1.00  0.00           C  
ATOM   3159  CEN ARG A 460       4.884  -3.071  -3.175  1.00  0.00           X  
ATOM   3160  H   ARG A 460       2.120   1.102  -1.402  1.00  0.00           H  
ATOM   3161  N   GLU A 461       5.135   0.224   0.924  1.00  0.00           N  
ATOM   3162  CA  GLU A 461       5.177  -1.168   1.357  1.00  0.00           C  
ATOM   3163  C   GLU A 461       5.579  -1.277   2.822  1.00  0.00           C  
ATOM   3164  O   GLU A 461       6.320  -0.439   3.336  1.00  0.00           O  
ATOM   3165  CB  GLU A 461       6.144  -1.971   0.485  1.00  0.00           C  
ATOM   3166  CEN GLU A 461       6.422  -3.040  -0.813  1.00  0.00           X  
ATOM   3167  H   GLU A 461       5.753   0.893   1.360  1.00  0.00           H  
ATOM   3168  N   LYS A 462       5.087  -2.315   3.490  1.00  0.00           N  
ATOM   3169  CA  LYS A 462       4.211  -3.291   2.852  1.00  0.00           C  
ATOM   3170  C   LYS A 462       3.235  -3.893   3.854  1.00  0.00           C  
ATOM   3171  O   LYS A 462       3.541  -4.008   5.041  1.00  0.00           O  
ATOM   3172  CB  LYS A 462       5.035  -4.397   2.190  1.00  0.00           C  
ATOM   3173  CEN LYS A 462       5.818  -5.261   0.424  1.00  0.00           X  
ATOM   3174  H   LYS A 462       5.325  -2.431   4.464  1.00  0.00           H  
ATOM   3175  N   ALA A 463       2.059  -4.276   3.369  1.00  0.00           N  
ATOM   3176  CA  ALA A 463       1.726  -4.126   1.958  1.00  0.00           C  
ATOM   3177  C   ALA A 463       0.230  -3.919   1.763  1.00  0.00           C  
ATOM   3178  O   ALA A 463      -0.582  -4.408   2.549  1.00  0.00           O  
ATOM   3179  CB  ALA A 463       2.203  -5.338   1.170  1.00  0.00           C  
ATOM   3180  CEN ALA A 463       2.202  -5.337   1.170  1.00  0.00           X  
ATOM   3181  H   ALA A 463       1.377  -4.682   3.995  1.00  0.00           H  
ATOM   3182  N   LYS A 464      -0.130  -3.190   0.712  1.00  0.00           N  
ATOM   3183  CA  LYS A 464       0.856  -2.624  -0.201  1.00  0.00           C  
ATOM   3184  C   LYS A 464       0.354  -1.324  -0.817  1.00  0.00           C  
ATOM   3185  O   LYS A 464      -0.849  -1.137  -1.000  1.00  0.00           O  
ATOM   3186  CB  LYS A 464       1.206  -3.627  -1.302  1.00  0.00           C  
ATOM   3187  CEN LYS A 464       2.570  -5.030  -2.105  1.00  0.00           X  
ATOM   3188  H   LYS A 464      -1.111  -3.024   0.540  1.00  0.00           H  
ATOM   3189  N   LEU A 465       1.283  -0.429  -1.135  1.00  0.00           N  
ATOM   3190  CA  LEU A 465       2.700  -0.680  -0.905  1.00  0.00           C  
ATOM   3191  C   LEU A 465       3.453   0.616  -0.636  1.00  0.00           C  
ATOM   3192  O   LEU A 465       3.079   1.678  -1.135  1.00  0.00           O  
ATOM   3193  CB  LEU A 465       3.310  -1.412  -2.107  1.00  0.00           C  
ATOM   3194  CEN LEU A 465       3.726  -2.877  -2.338  1.00  0.00           X  
ATOM   3195  H   LEU A 465       0.999   0.449  -1.546  1.00  0.00           H  
ATOM   3196  N   VAL A 466       4.517   0.524   0.155  1.00  0.00           N  
ATOM   3197  CA  VAL A 466       4.935  -0.749   0.730  1.00  0.00           C  
ATOM   3198  C   VAL A 466       5.622  -0.546   2.075  1.00  0.00           C  
ATOM   3199  O   VAL A 466       6.251   0.485   2.313  1.00  0.00           O  
ATOM   3200  CB  VAL A 466       5.888  -1.509  -0.212  1.00  0.00           C  
ATOM   3201  CEN VAL A 466       5.936  -2.057  -0.627  1.00  0.00           X  
ATOM   3202  H   VAL A 466       5.049   1.357   0.363  1.00  0.00           H  
ATOM   3203  N   CYS A 467       5.497  -1.536   2.952  1.00  0.00           N  
ATOM   3204  CA  CYS A 467       4.745  -2.746   2.641  1.00  0.00           C  
ATOM   3205  C   CYS A 467       4.127  -3.349   3.896  1.00  0.00           C  
ATOM   3206  O   CYS A 467       4.670  -3.214   4.992  1.00  0.00           O  
ATOM   3207  CB  CYS A 467       5.818  -3.673   2.070  1.00  0.00           C  
ATOM   3208  CEN CYS A 467       5.967  -3.994   1.107  1.00  0.00           X  
ATOM   3209  H   CYS A 467       5.935  -1.449   3.858  1.00  0.00           H  
ATOM   3210  N   ALA A 468       2.990  -4.014   3.728  1.00  0.00           N  
ATOM   3211  CA  ALA A 468       2.372  -4.156   2.415  1.00  0.00           C  
ATOM   3212  C   ALA A 468       0.856  -4.261   2.528  1.00  0.00           C  
ATOM   3213  O   ALA A 468       0.331  -4.759   3.524  1.00  0.00           O  
ATOM   3214  CB  ALA A 468       2.938  -5.369   1.691  1.00  0.00           C  
ATOM   3215  CEN ALA A 468       2.937  -5.369   1.692  1.00  0.00           X  
ATOM   3216  H   ALA A 468       2.541  -4.432   4.530  1.00  0.00           H  
ATOM   3217  N   PHE A 469       0.157  -3.789   1.501  1.00  0.00           N  
ATOM   3218  CA  PHE A 469       0.809  -3.204   0.335  1.00  0.00           C  
ATOM   3219  C   PHE A 469      -0.066  -2.135  -0.307  1.00  0.00           C  
ATOM   3220  O   PHE A 469      -1.293  -2.204  -0.245  1.00  0.00           O  
ATOM   3221  CB  PHE A 469       1.148  -4.290  -0.688  1.00  0.00           C  
ATOM   3222  CEN PHE A 469       2.403  -5.162  -1.124  1.00  0.00           X  
ATOM   3223  H   PHE A 469      -0.851  -3.836   1.529  1.00  0.00           H  
ATOM   3224  N   GLY A 470       0.573  -1.147  -0.923  1.00  0.00           N  
ATOM   3225  CA  GLY A 470       2.029  -1.093  -0.979  1.00  0.00           C  
ATOM   3226  C   GLY A 470       2.526   0.346  -1.037  1.00  0.00           C  
ATOM   3227  O   GLY A 470       1.846   1.227  -1.564  1.00  0.00           O  
ATOM   3228  CEN GLY A 470       2.030  -1.093  -0.979  1.00  0.00           X  
ATOM   3229  H   GLY A 470       0.037  -0.413  -1.364  1.00  0.00           H  
ATOM   3230  N   SER A 471       3.715   0.578  -0.491  1.00  0.00           N  
ATOM   3231  CA  SER A 471       4.496  -0.487   0.126  1.00  0.00           C  
ATOM   3232  C   SER A 471       5.365   0.051   1.255  1.00  0.00           C  
ATOM   3233  O   SER A 471       5.794   1.205   1.226  1.00  0.00           O  
ATOM   3234  CB  SER A 471       5.352  -1.178  -0.917  1.00  0.00           C  
ATOM   3235  CEN SER A 471       5.664  -1.240  -1.358  1.00  0.00           X  
ATOM   3236  H   SER A 471       4.087   1.517  -0.504  1.00  0.00           H  
ATOM   3237  N   CYS A 472       5.623  -0.792   2.250  1.00  0.00           N  
ATOM   3238  CA  CYS A 472       5.101  -2.153   2.255  1.00  0.00           C  
ATOM   3239  C   CYS A 472       4.875  -2.650   3.677  1.00  0.00           C  
ATOM   3240  O   CYS A 472       5.574  -2.244   4.606  1.00  0.00           O  
ATOM   3241  CB  CYS A 472       6.219  -2.946   1.579  1.00  0.00           C  
ATOM   3242  CEN CYS A 472       6.247  -3.384   0.651  1.00  0.00           X  
ATOM   3243  H   CYS A 472       6.195  -0.481   3.022  1.00  0.00           H  
ATOM   3244  N   ALA A 473       3.894  -3.532   3.841  1.00  0.00           N  
ATOM   3245  CA  ALA A 473       3.083  -3.993   2.721  1.00  0.00           C  
ATOM   3246  C   ALA A 473       1.674  -4.355   3.173  1.00  0.00           C  
ATOM   3247  O   ALA A 473       1.466  -4.775   4.311  1.00  0.00           O  
ATOM   3248  CB  ALA A 473       3.747  -5.182   2.041  1.00  0.00           C  
ATOM   3249  CEN ALA A 473       3.746  -5.181   2.041  1.00  0.00           X  
ATOM   3250  H   ALA A 473       3.705  -3.891   4.766  1.00  0.00           H  
ATOM   3251  N   ALA A 474       0.709  -4.190   2.274  1.00  0.00           N  
ATOM   3252  CA  ALA A 474       0.989  -3.690   0.933  1.00  0.00           C  
ATOM   3253  C   ALA A 474      -0.199  -2.917   0.375  1.00  0.00           C  
ATOM   3254  O   ALA A 474      -1.349  -3.199   0.711  1.00  0.00           O  
ATOM   3255  CB  ALA A 474       1.360  -4.839   0.007  1.00  0.00           C  
ATOM   3256  CEN ALA A 474       1.360  -4.838   0.007  1.00  0.00           X  
ATOM   3257  H   ALA A 474      -0.242  -4.417   2.527  1.00  0.00           H  
ATOM   3258  N   THR A 475       0.086  -1.940  -0.478  1.00  0.00           N  
ATOM   3259  CA  THR A 475       1.460  -1.629  -0.856  1.00  0.00           C  
ATOM   3260  C   THR A 475       1.618  -0.151  -1.191  1.00  0.00           C  
ATOM   3261  O   THR A 475       0.680   0.493  -1.658  1.00  0.00           O  
ATOM   3262  CB  THR A 475       1.918  -2.470  -2.062  1.00  0.00           C  
ATOM   3263  CEN THR A 475       2.024  -2.983  -2.320  1.00  0.00           X  
ATOM   3264  H   THR A 475      -0.668  -1.398  -0.876  1.00  0.00           H  
ATOM   3265  N   GLY A 476       2.812   0.380  -0.949  1.00  0.00           N  
ATOM   3266  CA  GLY A 476       3.904  -0.411  -0.394  1.00  0.00           C  
ATOM   3267  C   GLY A 476       4.837   0.452   0.446  1.00  0.00           C  
ATOM   3268  O   GLY A 476       4.996   1.645   0.188  1.00  0.00           O  
ATOM   3269  CEN GLY A 476       3.905  -0.411  -0.394  1.00  0.00           X  
ATOM   3270  H   GLY A 476       2.966   1.357  -1.154  1.00  0.00           H  
ATOM   3271  N   CYS A 477       5.452  -0.159   1.454  1.00  0.00           N  
ATOM   3272  CA  CYS A 477       5.242  -1.574   1.734  1.00  0.00           C  
ATOM   3273  C   CYS A 477       5.401  -1.870   3.220  1.00  0.00           C  
ATOM   3274  O   CYS A 477       6.160  -1.200   3.919  1.00  0.00           O  
ATOM   3275  CB  CYS A 477       6.355  -2.246   0.929  1.00  0.00           C  
ATOM   3276  CEN CYS A 477       6.300  -2.814   0.077  1.00  0.00           X  
ATOM   3277  H   CYS A 477       6.081   0.371   2.040  1.00  0.00           H  
ATOM   3278  N   PHE A 478       4.680  -2.879   3.697  1.00  0.00           N  
ATOM   3279  CA  PHE A 478       3.789  -3.655   2.843  1.00  0.00           C  
ATOM   3280  C   PHE A 478       2.601  -4.193   3.630  1.00  0.00           C  
ATOM   3281  O   PHE A 478       2.706  -4.456   4.828  1.00  0.00           O  
ATOM   3282  CB  PHE A 478       4.549  -4.808   2.185  1.00  0.00           C  
ATOM   3283  CEN PHE A 478       5.247  -5.131   0.794  1.00  0.00           X  
ATOM   3284  H   PHE A 478       4.750  -3.114   4.677  1.00  0.00           H  
ATOM   3285  N   THR A 479       1.471  -4.354   2.951  1.00  0.00           N  
ATOM   3286  CA  THR A 479       1.378  -4.033   1.531  1.00  0.00           C  
ATOM   3287  C   THR A 479      -0.031  -3.590   1.158  1.00  0.00           C  
ATOM   3288  O   THR A 479      -1.010  -4.022   1.767  1.00  0.00           O  
ATOM   3289  CB  THR A 479       1.778  -5.233   0.653  1.00  0.00           C  
ATOM   3290  CEN THR A 479       2.163  -5.636   0.478  1.00  0.00           X  
ATOM   3291  H   THR A 479       0.655  -4.708   3.429  1.00  0.00           H  
ATOM   3292  N   ARG A 480      -0.127  -2.727   0.153  1.00  0.00           N  
ATOM   3293  CA  ARG A 480       1.051  -2.234  -0.549  1.00  0.00           C  
ATOM   3294  C   ARG A 480       0.826  -0.825  -1.083  1.00  0.00           C  
ATOM   3295  O   ARG A 480      -0.300  -0.447  -1.408  1.00  0.00           O  
ATOM   3296  CB  ARG A 480       1.501  -3.181  -1.651  1.00  0.00           C  
ATOM   3297  CEN ARG A 480       2.738  -4.977  -2.834  1.00  0.00           X  
ATOM   3298  H   ARG A 480      -1.041  -2.404  -0.132  1.00  0.00           H  
ATOM   3299  N   TYR A 481       1.902  -0.052  -1.172  1.00  0.00           N  
ATOM   3300  CA  TYR A 481       3.223  -0.529  -0.779  1.00  0.00           C  
ATOM   3301  C   TYR A 481       4.092   0.614  -0.270  1.00  0.00           C  
ATOM   3302  O   TYR A 481       3.942   1.759  -0.697  1.00  0.00           O  
ATOM   3303  CB  TYR A 481       3.910  -1.229  -1.953  1.00  0.00           C  
ATOM   3304  CEN TYR A 481       4.232  -2.840  -2.562  1.00  0.00           X  
ATOM   3305  H   TYR A 481       1.803   0.891  -1.520  1.00  0.00           H  
ATOM   3306  N   SER A 482       5.002   0.296   0.644  1.00  0.00           N  
ATOM   3307  CA  SER A 482       5.156  -1.070   1.130  1.00  0.00           C  
ATOM   3308  C   SER A 482       5.652  -1.091   2.570  1.00  0.00           C  
ATOM   3309  O   SER A 482       6.370  -0.188   3.002  1.00  0.00           O  
ATOM   3310  CB  SER A 482       6.106  -1.839   0.233  1.00  0.00           C  
ATOM   3311  CEN SER A 482       6.529  -1.935  -0.096  1.00  0.00           X  
ATOM   3312  H   SER A 482       5.603   1.019   1.013  1.00  0.00           H  
ATOM   3313  N   ARG A 483       5.266  -2.125   3.309  1.00  0.00           N  
ATOM   3314  CA  ARG A 483       4.416  -3.178   2.768  1.00  0.00           C  
ATOM   3315  C   ARG A 483       3.541  -3.792   3.853  1.00  0.00           C  
ATOM   3316  O   ARG A 483       3.925  -3.836   5.022  1.00  0.00           O  
ATOM   3317  CB  ARG A 483       5.217  -4.241   2.031  1.00  0.00           C  
ATOM   3318  CEN ARG A 483       6.298  -5.498   0.185  1.00  0.00           X  
ATOM   3319  H   ARG A 483       5.570  -2.183   4.270  1.00  0.00           H  
ATOM   3320  N   GLY A 484       2.363  -4.265   3.460  1.00  0.00           N  
ATOM   3321  CA  GLY A 484       1.937  -4.198   2.067  1.00  0.00           C  
ATOM   3322  C   GLY A 484       0.422  -4.087   1.959  1.00  0.00           C  
ATOM   3323  O   GLY A 484      -0.309  -4.589   2.814  1.00  0.00           O  
ATOM   3324  CEN GLY A 484       1.937  -4.197   2.067  1.00  0.00           X  
ATOM   3325  H   GLY A 484       1.747  -4.682   4.143  1.00  0.00           H  
ATOM   3326  N   GLY A 485      -0.045  -3.429   0.904  1.00  0.00           N  
ATOM   3327  CA  GLY A 485       0.847  -2.846  -0.092  1.00  0.00           C  
ATOM   3328  C   GLY A 485       0.229  -1.607  -0.727  1.00  0.00           C  
ATOM   3329  O   GLY A 485      -0.992  -1.499  -0.841  1.00  0.00           O  
ATOM   3330  CEN GLY A 485       0.847  -2.846  -0.092  1.00  0.00           X  
ATOM   3331  H   GLY A 485      -1.043  -3.329   0.788  1.00  0.00           H  
ATOM   3332  N   GLN A 486       1.080  -0.673  -1.139  1.00  0.00           N  
ATOM   3333  CA  GLN A 486       2.522  -0.830  -0.989  1.00  0.00           C  
ATOM   3334  C   GLN A 486       3.208   0.519  -0.821  1.00  0.00           C  
ATOM   3335  O   GLN A 486       2.739   1.534  -1.337  1.00  0.00           O  
ATOM   3336  CB  GLN A 486       3.110  -1.562  -2.199  1.00  0.00           C  
ATOM   3337  CEN GLN A 486       3.679  -3.104  -2.786  1.00  0.00           X  
ATOM   3338  H   GLN A 486       0.718   0.167  -1.567  1.00  0.00           H  
ATOM   3339  N   GLN A 487       4.321   0.525  -0.096  1.00  0.00           N  
ATOM   3340  CA  GLN A 487       4.852  -0.694   0.503  1.00  0.00           C  
ATOM   3341  C   GLN A 487       5.604  -0.392   1.793  1.00  0.00           C  
ATOM   3342  O   GLN A 487       6.182   0.684   1.948  1.00  0.00           O  
ATOM   3343  CB  GLN A 487       5.778  -1.415  -0.479  1.00  0.00           C  
ATOM   3344  CEN GLN A 487       5.889  -2.729  -1.623  1.00  0.00           X  
ATOM   3345  H   GLN A 487       4.813   1.396   0.045  1.00  0.00           H  
ATOM   3346  N   ALA A 488       5.595  -1.348   2.715  1.00  0.00           N  
ATOM   3347  CA  ALA A 488       4.901  -2.612   2.501  1.00  0.00           C  
ATOM   3348  C   ALA A 488       4.399  -3.195   3.816  1.00  0.00           C  
ATOM   3349  O   ALA A 488       4.997  -2.980   4.870  1.00  0.00           O  
ATOM   3350  CB  ALA A 488       5.813  -3.604   1.793  1.00  0.00           C  
ATOM   3351  CEN ALA A 488       5.812  -3.603   1.794  1.00  0.00           X  
ATOM   3352  H   ALA A 488       6.080  -1.195   3.588  1.00  0.00           H  
ATOM   3353  N   GLN A 489       3.296  -3.933   3.748  1.00  0.00           N  
ATOM   3354  CA  GLN A 489       2.610  -4.169   2.483  1.00  0.00           C  
ATOM   3355  C   GLN A 489       1.113  -4.358   2.696  1.00  0.00           C  
ATOM   3356  O   GLN A 489       0.681  -4.841   3.742  1.00  0.00           O  
ATOM   3357  CB  GLN A 489       3.191  -5.398   1.779  1.00  0.00           C  
ATOM   3358  CEN GLN A 489       4.274  -5.933   0.519  1.00  0.00           X  
ATOM   3359  H   GLN A 489       2.924  -4.341   4.593  1.00  0.00           H  
ATOM   3360  N   PRO A 490       0.326  -3.974   1.697  1.00  0.00           N  
ATOM   3361  CA  PRO A 490       0.868  -3.404   0.469  1.00  0.00           C  
ATOM   3362  C   PRO A 490      -0.108  -2.418  -0.159  1.00  0.00           C  
ATOM   3363  O   PRO A 490      -1.323  -2.556  -0.016  1.00  0.00           O  
ATOM   3364  CB  PRO A 490       1.118  -4.624  -0.432  1.00  0.00           C  
ATOM   3365  CEN PRO A 490       0.414  -5.536   0.931  1.00  0.00           X  
ATOM   3366  N   SER A 491       0.430  -1.422  -0.854  1.00  0.00           N  
ATOM   3367  CA  SER A 491       1.874  -1.285  -1.004  1.00  0.00           C  
ATOM   3368  C   SER A 491       2.276   0.177  -1.151  1.00  0.00           C  
ATOM   3369  O   SER A 491       1.513   0.992  -1.669  1.00  0.00           O  
ATOM   3370  CB  SER A 491       2.353  -2.087  -2.198  1.00  0.00           C  
ATOM   3371  CEN SER A 491       2.348  -2.314  -2.692  1.00  0.00           X  
ATOM   3372  H   SER A 491      -0.176  -0.742  -1.289  1.00  0.00           H  
ATOM   3373  N   HIS A 492       3.480   0.503  -0.691  1.00  0.00           N  
ATOM   3374  CA  HIS A 492       4.361  -0.486  -0.082  1.00  0.00           C  
ATOM   3375  C   HIS A 492       5.262   0.152   0.967  1.00  0.00           C  
ATOM   3376  O   HIS A 492       5.616   1.327   0.864  1.00  0.00           O  
ATOM   3377  CB  HIS A 492       5.211  -1.183  -1.148  1.00  0.00           C  
ATOM   3378  CEN HIS A 492       5.173  -2.377  -1.926  1.00  0.00           X  
ATOM   3379  H   HIS A 492       3.792   1.461  -0.766  1.00  0.00           H  
ATOM   3380  N   GLU A 493       5.631  -0.629   1.977  1.00  0.00           N  
ATOM   3381  CA  GLU A 493       5.195  -2.017   2.071  1.00  0.00           C  
ATOM   3382  C   GLU A 493       5.087  -2.464   3.523  1.00  0.00           C  
ATOM   3383  O   GLU A 493       5.815  -1.977   4.388  1.00  0.00           O  
ATOM   3384  CB  GLU A 493       6.156  -2.933   1.309  1.00  0.00           C  
ATOM   3385  CEN GLU A 493       6.550  -3.826  -0.088  1.00  0.00           X  
ATOM   3386  H   GLU A 493       6.229  -0.251   2.698  1.00  0.00           H  
ATOM   3387  N   SER A 494       4.174  -3.393   3.784  1.00  0.00           N  
ATOM   3388  CA  SER A 494       3.327  -3.951   2.737  1.00  0.00           C  
ATOM   3389  C   SER A 494       1.973  -4.375   3.291  1.00  0.00           C  
ATOM   3390  O   SER A 494       1.860  -4.756   4.456  1.00  0.00           O  
ATOM   3391  CB  SER A 494       4.019  -5.127   2.076  1.00  0.00           C  
ATOM   3392  CEN SER A 494       4.330  -5.571   2.026  1.00  0.00           X  
ATOM   3393  H   SER A 494       4.064  -3.722   4.733  1.00  0.00           H  
ATOM   3394  N   PHE A 495       0.947  -4.307   2.449  1.00  0.00           N  
ATOM   3395  CA  PHE A 495       1.113  -3.852   1.074  1.00  0.00           C  
ATOM   3396  C   PHE A 495      -0.151  -3.175   0.562  1.00  0.00           C  
ATOM   3397  O   PHE A 495      -1.260  -3.510   0.980  1.00  0.00           O  
ATOM   3398  CB  PHE A 495       1.489  -5.023   0.165  1.00  0.00           C  
ATOM   3399  CEN PHE A 495       2.797  -5.655  -0.481  1.00  0.00           X  
ATOM   3400  H   PHE A 495       0.029  -4.578   2.770  1.00  0.00           H  
ATOM   3401  N   VAL A 496       0.021  -2.221  -0.347  1.00  0.00           N  
ATOM   3402  CA  VAL A 496       1.347  -1.847  -0.824  1.00  0.00           C  
ATOM   3403  C   VAL A 496       1.394  -0.379  -1.227  1.00  0.00           C  
ATOM   3404  O   VAL A 496       0.391   0.188  -1.660  1.00  0.00           O  
ATOM   3405  CB  VAL A 496       1.782  -2.713  -2.021  1.00  0.00           C  
ATOM   3406  CEN VAL A 496       2.214  -3.213  -2.216  1.00  0.00           X  
ATOM   3407  H   VAL A 496      -0.788  -1.743  -0.718  1.00  0.00           H  
ATOM   3408  N   PRO A 497       2.565   0.232  -1.082  1.00  0.00           N  
ATOM   3409  CA  PRO A 497       3.735  -0.468  -0.567  1.00  0.00           C  
ATOM   3410  C   PRO A 497       4.662   0.485   0.178  1.00  0.00           C  
ATOM   3411  O   PRO A 497       4.732   1.672  -0.138  1.00  0.00           O  
ATOM   3412  CB  PRO A 497       4.401  -1.062  -1.819  1.00  0.00           C  
ATOM   3413  CEN PRO A 497       3.082  -0.225  -2.683  1.00  0.00           X  
ATOM   3414  N   ILE A 498       5.374  -0.043   1.168  1.00  0.00           N  
ATOM   3415  CA  ILE A 498       5.269  -1.455   1.518  1.00  0.00           C  
ATOM   3416  C   ILE A 498       5.535  -1.675   3.002  1.00  0.00           C  
ATOM   3417  O   ILE A 498       6.293  -0.930   3.624  1.00  0.00           O  
ATOM   3418  CB  ILE A 498       6.247  -2.315   0.698  1.00  0.00           C  
ATOM   3419  CEN ILE A 498       6.393  -2.852  -0.240  1.00  0.00           X  
ATOM   3420  H   ILE A 498       6.003   0.548   1.692  1.00  0.00           H  
ATOM   3421  N   ALA A 499       4.908  -2.703   3.564  1.00  0.00           N  
ATOM   3422  CA  ALA A 499       4.016  -3.567   2.800  1.00  0.00           C  
ATOM   3423  C   ALA A 499       2.914  -4.138   3.683  1.00  0.00           C  
ATOM   3424  O   ALA A 499       3.107  -4.342   4.881  1.00  0.00           O  
ATOM   3425  CB  ALA A 499       4.804  -4.688   2.138  1.00  0.00           C  
ATOM   3426  CEN ALA A 499       4.803  -4.687   2.138  1.00  0.00           X  
ATOM   3427  H   ALA A 499       5.052  -2.890   4.546  1.00  0.00           H  
ATOM   3428  N   ASP A 500       1.757  -4.396   3.082  1.00  0.00           N  
ATOM   3429  CA  ASP A 500       1.558  -4.144   1.660  1.00  0.00           C  
ATOM   3430  C   ASP A 500       0.105  -3.802   1.359  1.00  0.00           C  
ATOM   3431  O   ASP A 500      -0.807  -4.264   2.045  1.00  0.00           O  
ATOM   3432  CB  ASP A 500       1.996  -5.356   0.834  1.00  0.00           C  
ATOM   3433  CEN ASP A 500       2.793  -5.694   0.298  1.00  0.00           X  
ATOM   3434  H   ASP A 500       0.995  -4.776   3.626  1.00  0.00           H  
ATOM   3435  N   LEU A 501      -0.105  -2.991   0.327  1.00  0.00           N  
ATOM   3436  CA  LEU A 501       0.996  -2.461  -0.467  1.00  0.00           C  
ATOM   3437  C   LEU A 501       0.652  -1.093  -1.042  1.00  0.00           C  
ATOM   3438  O   LEU A 501      -0.513  -0.797  -1.311  1.00  0.00           O  
ATOM   3439  CB  LEU A 501       1.356  -3.438  -1.593  1.00  0.00           C  
ATOM   3440  CEN LEU A 501       2.518  -4.432  -1.784  1.00  0.00           X  
ATOM   3441  H   LEU A 501      -1.053  -2.735   0.088  1.00  0.00           H  
ATOM   3442  N   ILE A 502       1.671  -0.262  -1.230  1.00  0.00           N  
ATOM   3443  CA  ILE A 502       3.040  -0.643  -0.902  1.00  0.00           C  
ATOM   3444  C   ILE A 502       3.867   0.571  -0.496  1.00  0.00           C  
ATOM   3445  O   ILE A 502       3.621   1.685  -0.958  1.00  0.00           O  
ATOM   3446  CB  ILE A 502       3.729  -1.349  -2.084  1.00  0.00           C  
ATOM   3447  CEN ILE A 502       3.885  -2.305  -2.584  1.00  0.00           X  
ATOM   3448  H   ILE A 502       1.494   0.657  -1.609  1.00  0.00           H  
ATOM   3449  N   ASP A 503       4.849   0.348   0.371  1.00  0.00           N  
ATOM   3450  CA  ASP A 503       5.115  -0.984   0.901  1.00  0.00           C  
ATOM   3451  C   ASP A 503       5.699  -0.911   2.306  1.00  0.00           C  
ATOM   3452  O   ASP A 503       6.384   0.050   2.655  1.00  0.00           O  
ATOM   3453  CB  ASP A 503       6.066  -1.749  -0.024  1.00  0.00           C  
ATOM   3454  CEN ASP A 503       6.045  -2.440  -0.772  1.00  0.00           X  
ATOM   3455  H   ASP A 503       5.425   1.121   0.671  1.00  0.00           H  
ATOM   3456  N   VAL A 504       5.422  -1.933   3.110  1.00  0.00           N  
ATOM   3457  CA  VAL A 504       4.607  -3.058   2.666  1.00  0.00           C  
ATOM   3458  C   VAL A 504       3.839  -3.673   3.829  1.00  0.00           C  
ATOM   3459  O   VAL A 504       4.295  -3.643   4.972  1.00  0.00           O  
ATOM   3460  CB  VAL A 504       5.464  -4.147   1.995  1.00  0.00           C  
ATOM   3461  CEN VAL A 504       5.613  -4.442   1.391  1.00  0.00           X  
ATOM   3462  H   VAL A 504       5.787  -1.931   4.052  1.00  0.00           H  
ATOM   3463  N   ASP A 505       2.671  -4.232   3.530  1.00  0.00           N  
ATOM   3464  CA  ASP A 505       2.158  -4.252   2.165  1.00  0.00           C  
ATOM   3465  C   ASP A 505       0.635  -4.236   2.149  1.00  0.00           C  
ATOM   3466  O   ASP A 505      -0.010  -4.741   3.068  1.00  0.00           O  
ATOM   3467  CB  ASP A 505       2.679  -5.479   1.414  1.00  0.00           C  
ATOM   3468  CEN ASP A 505       3.414  -5.746   0.761  1.00  0.00           X  
ATOM   3469  H   ASP A 505       2.125  -4.654   4.267  1.00  0.00           H  
ATOM   3470  N   LEU A 506       0.066  -3.653   1.100  1.00  0.00           N  
ATOM   3471  CA  LEU A 506       0.858  -3.063   0.027  1.00  0.00           C  
ATOM   3472  C   LEU A 506       0.128  -1.892  -0.617  1.00  0.00           C  
ATOM   3473  O   LEU A 506      -1.102  -1.862  -0.659  1.00  0.00           O  
ATOM   3474  CB  LEU A 506       1.198  -4.126  -1.026  1.00  0.00           C  
ATOM   3475  CEN LEU A 506       2.487  -4.906  -1.346  1.00  0.00           X  
ATOM   3476  H   LEU A 506      -0.942  -3.617   1.044  1.00  0.00           H  
ATOM   3477  N   ALA A 507       0.892  -0.929  -1.120  1.00  0.00           N  
ATOM   3478  CA  ALA A 507       2.348  -0.994  -1.055  1.00  0.00           C  
ATOM   3479  C   ALA A 507       2.959   0.400  -0.986  1.00  0.00           C  
ATOM   3480  O   ALA A 507       2.398   1.361  -1.512  1.00  0.00           O  
ATOM   3481  CB  ALA A 507       2.897  -1.758  -2.251  1.00  0.00           C  
ATOM   3482  CEN ALA A 507       2.897  -1.757  -2.250  1.00  0.00           X  
ATOM   3483  H   ALA A 507       0.454  -0.131  -1.558  1.00  0.00           H  
ATOM   3484  N   LEU A 508       4.111   0.503  -0.333  1.00  0.00           N  
ATOM   3485  CA  LEU A 508       4.751  -0.655   0.280  1.00  0.00           C  
ATOM   3486  C   LEU A 508       5.560  -0.252   1.506  1.00  0.00           C  
ATOM   3487  O   LEU A 508       6.079   0.862   1.581  1.00  0.00           O  
ATOM   3488  CB  LEU A 508       5.647  -1.368  -0.740  1.00  0.00           C  
ATOM   3489  CEN LEU A 508       5.481  -2.668  -1.549  1.00  0.00           X  
ATOM   3490  H   LEU A 508       4.556   1.407  -0.260  1.00  0.00           H  
ATOM   3491  N   PRO A 509       5.666  -1.165   2.466  1.00  0.00           N  
ATOM   3492  CA  PRO A 509       5.040  -2.476   2.347  1.00  0.00           C  
ATOM   3493  C   PRO A 509       4.655  -3.029   3.714  1.00  0.00           C  
ATOM   3494  O   PRO A 509       5.302  -2.732   4.718  1.00  0.00           O  
ATOM   3495  CB  PRO A 509       6.106  -3.340   1.653  1.00  0.00           C  
ATOM   3496  CEN PRO A 509       7.095  -1.858   1.749  1.00  0.00           X  
ATOM   3497  N   GLY A 510       3.598  -3.833   3.745  1.00  0.00           N  
ATOM   3498  CA  GLY A 510       2.852  -4.165   2.537  1.00  0.00           C  
ATOM   3499  C   GLY A 510       1.385  -4.432   2.851  1.00  0.00           C  
ATOM   3500  O   GLY A 510       1.048  -4.893   3.942  1.00  0.00           O  
ATOM   3501  CEN GLY A 510       2.851  -4.165   2.537  1.00  0.00           X  
ATOM   3502  H   GLY A 510       3.303  -4.224   4.628  1.00  0.00           H  
ATOM   3503  N   CYS A 511       0.517  -4.140   1.889  1.00  0.00           N  
ATOM   3504  CA  CYS A 511       0.947  -3.594   0.608  1.00  0.00           C  
ATOM   3505  C   CYS A 511      -0.124  -2.696   0.003  1.00  0.00           C  
ATOM   3506  O   CYS A 511      -1.317  -2.899   0.228  1.00  0.00           O  
ATOM   3507  CB  CYS A 511       1.142  -4.848  -0.245  1.00  0.00           C  
ATOM   3508  CEN CYS A 511       2.006  -5.283  -0.589  1.00  0.00           X  
ATOM   3509  H   CYS A 511      -0.468  -4.299   2.050  1.00  0.00           H  
ATOM   3510  N   PRO A 512       0.309  -1.701  -0.764  1.00  0.00           N  
ATOM   3511  CA  PRO A 512       1.729  -1.486  -1.011  1.00  0.00           C  
ATOM   3512  C   PRO A 512       2.031  -0.011  -1.242  1.00  0.00           C  
ATOM   3513  O   PRO A 512       1.189   0.733  -1.744  1.00  0.00           O  
ATOM   3514  CB  PRO A 512       2.028  -2.340  -2.254  1.00  0.00           C  
ATOM   3515  CEN PRO A 512       0.281  -2.697  -2.194  1.00  0.00           X  
ATOM   3516  N   PRO A 513       3.238   0.405  -0.873  1.00  0.00           N  
ATOM   3517  CA  PRO A 513       4.214  -0.502  -0.281  1.00  0.00           C  
ATOM   3518  C   PRO A 513       5.136   0.234   0.683  1.00  0.00           C  
ATOM   3519  O   PRO A 513       5.410   1.422   0.510  1.00  0.00           O  
ATOM   3520  CB  PRO A 513       4.975  -1.074  -1.488  1.00  0.00           C  
ATOM   3521  CEN PRO A 513       3.925   0.021  -2.428  1.00  0.00           X  
ATOM   3522  N   SER A 514       5.613  -0.479   1.698  1.00  0.00           N  
ATOM   3523  CA  SER A 514       5.270  -1.884   1.875  1.00  0.00           C  
ATOM   3524  C   SER A 514       5.278  -2.272   3.348  1.00  0.00           C  
ATOM   3525  O   SER A 514       6.025  -1.705   4.145  1.00  0.00           O  
ATOM   3526  CB  SER A 514       6.232  -2.759   1.094  1.00  0.00           C  
ATOM   3527  CEN SER A 514       6.698  -2.927   0.870  1.00  0.00           X  
ATOM   3528  H   SER A 514       6.229  -0.035   2.364  1.00  0.00           H  
ATOM   3529  N   PRO A 515       4.442  -3.241   3.704  1.00  0.00           N  
ATOM   3530  CA  PRO A 515       3.568  -3.894   2.736  1.00  0.00           C  
ATOM   3531  C   PRO A 515       2.279  -4.372   3.391  1.00  0.00           C  
ATOM   3532  O   PRO A 515       2.261  -4.707   4.576  1.00  0.00           O  
ATOM   3533  CB  PRO A 515       4.411  -5.061   2.196  1.00  0.00           C  
ATOM   3534  CEN PRO A 515       5.622  -4.479   3.372  1.00  0.00           X  
ATOM   3535  N   GLU A 516       1.202  -4.402   2.614  1.00  0.00           N  
ATOM   3536  CA  GLU A 516       1.256  -3.999   1.214  1.00  0.00           C  
ATOM   3537  C   GLU A 516      -0.077  -3.422   0.755  1.00  0.00           C  
ATOM   3538  O   GLU A 516      -1.135  -3.802   1.256  1.00  0.00           O  
ATOM   3539  CB  GLU A 516       1.647  -5.185   0.329  1.00  0.00           C  
ATOM   3540  CEN GLU A 516       2.828  -6.050  -0.543  1.00  0.00           X  
ATOM   3541  H   GLU A 516       0.323  -4.712   3.003  1.00  0.00           H  
ATOM   3542  N   ILE A 517      -0.019  -2.501  -0.201  1.00  0.00           N  
ATOM   3543  CA  ILE A 517       1.250  -2.070  -0.775  1.00  0.00           C  
ATOM   3544  C   ILE A 517       1.182  -0.621  -1.239  1.00  0.00           C  
ATOM   3545  O   ILE A 517       0.121  -0.134  -1.631  1.00  0.00           O  
ATOM   3546  CB  ILE A 517       1.665  -2.961  -1.960  1.00  0.00           C  
ATOM   3547  CEN ILE A 517       2.172  -3.881  -2.250  1.00  0.00           X  
ATOM   3548  H   ILE A 517      -0.877  -2.088  -0.539  1.00  0.00           H  
ATOM   3549  N   ILE A 518       2.319   0.064  -1.194  1.00  0.00           N  
ATOM   3550  CA  ILE A 518       3.560  -0.542  -0.725  1.00  0.00           C  
ATOM   3551  C   ILE A 518       4.470   0.495  -0.080  1.00  0.00           C  
ATOM   3552  O   ILE A 518       4.447   1.670  -0.448  1.00  0.00           O  
ATOM   3553  CB  ILE A 518       4.319  -1.235  -1.872  1.00  0.00           C  
ATOM   3554  CEN ILE A 518       4.420  -2.156  -2.446  1.00  0.00           X  
ATOM   3555  H   ILE A 518       2.325   1.029  -1.492  1.00  0.00           H  
ATOM   3556  N   ALA A 519       5.271   0.055   0.884  1.00  0.00           N  
ATOM   3557  CA  ALA A 519       5.275  -1.344   1.297  1.00  0.00           C  
ATOM   3558  C   ALA A 519       5.644  -1.482   2.768  1.00  0.00           C  
ATOM   3559  O   ALA A 519       6.391  -0.667   3.310  1.00  0.00           O  
ATOM   3560  CB  ALA A 519       6.231  -2.150   0.429  1.00  0.00           C  
ATOM   3561  CEN ALA A 519       6.231  -2.149   0.430  1.00  0.00           X  
ATOM   3562  H   ALA A 519       5.893   0.705   1.342  1.00  0.00           H  
ATOM   3563  N   LYS A 520       5.117  -2.519   3.410  1.00  0.00           N  
ATOM   3564  CA  LYS A 520       4.235  -3.467   2.740  1.00  0.00           C  
ATOM   3565  C   LYS A 520       3.226  -4.063   3.712  1.00  0.00           C  
ATOM   3566  O   LYS A 520       3.504  -4.202   4.904  1.00  0.00           O  
ATOM   3567  CB  LYS A 520       5.050  -4.581   2.079  1.00  0.00           C  
ATOM   3568  CEN LYS A 520       5.852  -5.435   0.318  1.00  0.00           X  
ATOM   3569  H   LYS A 520       5.332  -2.653   4.388  1.00  0.00           H  
ATOM   3570  N   THR A 521       2.052  -4.415   3.198  1.00  0.00           N  
ATOM   3571  CA  THR A 521       1.753  -4.238   1.782  1.00  0.00           C  
ATOM   3572  C   THR A 521       0.266  -3.997   1.559  1.00  0.00           C  
ATOM   3573  O   THR A 521      -0.572  -4.480   2.320  1.00  0.00           O  
ATOM   3574  CB  THR A 521       2.194  -5.460   0.954  1.00  0.00           C  
ATOM   3575  CEN THR A 521       2.603  -5.830   0.762  1.00  0.00           X  
ATOM   3576  H   THR A 521       1.349  -4.815   3.803  1.00  0.00           H  
ATOM   3577  N   VAL A 522      -0.056  -3.246   0.511  1.00  0.00           N  
ATOM   3578  CA  VAL A 522       0.960  -2.687  -0.372  1.00  0.00           C  
ATOM   3579  C   VAL A 522       0.498  -1.369  -0.980  1.00  0.00           C  
ATOM   3580  O   VAL A 522      -0.697  -1.154  -1.185  1.00  0.00           O  
ATOM   3581  CB  VAL A 522       1.322  -3.665  -1.506  1.00  0.00           C  
ATOM   3582  CEN VAL A 522       1.817  -4.082  -1.742  1.00  0.00           X  
ATOM   3583  H   VAL A 522      -1.030  -3.057   0.322  1.00  0.00           H  
ATOM   3584  N   VAL A 523       1.451  -0.488  -1.265  1.00  0.00           N  
ATOM   3585  CA  VAL A 523       2.858  -0.772  -1.009  1.00  0.00           C  
ATOM   3586  C   VAL A 523       3.631   0.504  -0.705  1.00  0.00           C  
ATOM   3587  O   VAL A 523       3.289   1.580  -1.196  1.00  0.00           O  
ATOM   3588  CB  VAL A 523       3.516  -1.488  -2.204  1.00  0.00           C  
ATOM   3589  CEN VAL A 523       3.773  -2.091  -2.416  1.00  0.00           X  
ATOM   3590  H   VAL A 523       1.194   0.401  -1.669  1.00  0.00           H  
ATOM   3591  N   ALA A 524       4.676   0.378   0.106  1.00  0.00           N  
ATOM   3592  CA  ALA A 524       5.056  -0.911   0.672  1.00  0.00           C  
ATOM   3593  C   ALA A 524       5.717  -0.742   2.033  1.00  0.00           C  
ATOM   3594  O   ALA A 524       6.362   0.273   2.299  1.00  0.00           O  
ATOM   3595  CB  ALA A 524       5.979  -1.656  -0.281  1.00  0.00           C  
ATOM   3596  CEN ALA A 524       5.979  -1.655  -0.280  1.00  0.00           X  
ATOM   3597  H   ALA A 524       5.220   1.197   0.338  1.00  0.00           H  
ATOM   3598  N   LEU A 525       5.554  -1.741   2.893  1.00  0.00           N  
ATOM   3599  CA  LEU A 525       4.784  -2.930   2.548  1.00  0.00           C  
ATOM   3600  C   LEU A 525       4.128  -3.538   3.781  1.00  0.00           C  
ATOM   3601  O   LEU A 525       4.649  -3.431   4.891  1.00  0.00           O  
ATOM   3602  CB  LEU A 525       5.685  -3.963   1.859  1.00  0.00           C  
ATOM   3603  CEN LEU A 525       5.842  -4.399   0.390  1.00  0.00           X  
ATOM   3604  H   LEU A 525       5.974  -1.676   3.809  1.00  0.00           H  
ATOM   3605  N   LEU A 526       2.980  -4.177   3.579  1.00  0.00           N  
ATOM   3606  CA  LEU A 526       2.388  -4.288   2.252  1.00  0.00           C  
ATOM   3607  C   LEU A 526       0.868  -4.363   2.331  1.00  0.00           C  
ATOM   3608  O   LEU A 526       0.312  -4.864   3.309  1.00  0.00           O  
ATOM   3609  CB  LEU A 526       2.945  -5.517   1.523  1.00  0.00           C  
ATOM   3610  CEN LEU A 526       3.980  -5.683   0.394  1.00  0.00           X  
ATOM   3611  H   LEU A 526       2.507  -4.598   4.366  1.00  0.00           H  
ATOM   3612  N   ASN A 527       0.201  -3.862   1.297  1.00  0.00           N  
ATOM   3613  CA  ASN A 527       0.889  -3.274   0.154  1.00  0.00           C  
ATOM   3614  C   ASN A 527       0.051  -2.178  -0.490  1.00  0.00           C  
ATOM   3615  O   ASN A 527      -1.179  -2.222  -0.455  1.00  0.00           O  
ATOM   3616  CB  ASN A 527       1.255  -4.328  -0.875  1.00  0.00           C  
ATOM   3617  CEN ASN A 527       2.070  -4.948  -1.104  1.00  0.00           X  
ATOM   3618  H   ASN A 527      -0.808  -3.888   1.304  1.00  0.00           H  
ATOM   3619  N   ASN A 528       0.723  -1.194  -1.079  1.00  0.00           N  
ATOM   3620  CA  ASN A 528       2.180  -1.170  -1.104  1.00  0.00           C  
ATOM   3621  C   ASN A 528       2.707   0.259  -1.129  1.00  0.00           C  
ATOM   3622  O   ASN A 528       2.057   1.161  -1.658  1.00  0.00           O  
ATOM   3623  CB  ASN A 528       2.728  -1.953  -2.283  1.00  0.00           C  
ATOM   3624  CEN ASN A 528       3.056  -2.928  -2.490  1.00  0.00           X  
ATOM   3625  H   ASN A 528       0.211  -0.444  -1.520  1.00  0.00           H  
ATOM   3626  N   ASP A 529       3.889   0.459  -0.556  1.00  0.00           N  
ATOM   3627  CA  ASP A 529       4.635  -0.631   0.062  1.00  0.00           C  
ATOM   3628  C   ASP A 529       5.491  -0.128   1.217  1.00  0.00           C  
ATOM   3629  O   ASP A 529       5.943   1.017   1.214  1.00  0.00           O  
ATOM   3630  CB  ASP A 529       5.513  -1.336  -0.975  1.00  0.00           C  
ATOM   3631  CEN ASP A 529       5.509  -2.157  -1.578  1.00  0.00           X  
ATOM   3632  H   ASP A 529       4.280   1.390  -0.547  1.00  0.00           H  
ATOM   3633  N   MET A 530       5.710  -0.989   2.204  1.00  0.00           N  
ATOM   3634  CA  MET A 530       5.160  -2.339   2.179  1.00  0.00           C  
ATOM   3635  C   MET A 530       4.894  -2.852   3.588  1.00  0.00           C  
ATOM   3636  O   MET A 530       5.581  -2.474   4.537  1.00  0.00           O  
ATOM   3637  CB  MET A 530       6.111  -3.283   1.444  1.00  0.00           C  
ATOM   3638  CEN MET A 530       6.289  -4.206  -0.037  1.00  0.00           X  
ATOM   3639  H   MET A 530       6.272  -0.702   2.993  1.00  0.00           H  
ATOM   3640  N   ASP A 531       3.892  -3.715   3.719  1.00  0.00           N  
ATOM   3641  CA  ASP A 531       3.096  -4.144   2.575  1.00  0.00           C  
ATOM   3642  C   ASP A 531       1.671  -4.483   2.992  1.00  0.00           C  
ATOM   3643  O   ASP A 531       1.429  -4.915   4.119  1.00  0.00           O  
ATOM   3644  CB  ASP A 531       3.745  -5.350   1.892  1.00  0.00           C  
ATOM   3645  CEN ASP A 531       4.348  -5.574   1.102  1.00  0.00           X  
ATOM   3646  H   ASP A 531       3.676  -4.084   4.634  1.00  0.00           H  
ATOM   3647  N   TYR A 532       0.729  -4.285   2.076  1.00  0.00           N  
ATOM   3648  CA  TYR A 532       1.046  -3.773   0.749  1.00  0.00           C  
ATOM   3649  C   TYR A 532      -0.113  -2.967   0.177  1.00  0.00           C  
ATOM   3650  O   TYR A 532      -1.276  -3.230   0.485  1.00  0.00           O  
ATOM   3651  CB  TYR A 532       1.404  -4.921  -0.198  1.00  0.00           C  
ATOM   3652  CEN TYR A 532       2.806  -5.713  -0.887  1.00  0.00           X  
ATOM   3653  H   TYR A 532      -0.232  -4.496   2.305  1.00  0.00           H  
ATOM   3654  N   LEU A 533       0.210  -1.983  -0.656  1.00  0.00           N  
ATOM   3655  CA  LEU A 533       1.598  -1.696  -1.000  1.00  0.00           C  
ATOM   3656  C   LEU A 533       1.793  -0.217  -1.310  1.00  0.00           C  
ATOM   3657  O   LEU A 533       0.878   0.453  -1.787  1.00  0.00           O  
ATOM   3658  CB  LEU A 533       2.036  -2.554  -2.194  1.00  0.00           C  
ATOM   3659  CEN LEU A 533       2.919  -3.810  -2.310  1.00  0.00           X  
ATOM   3660  H   LEU A 533      -0.524  -1.420  -1.061  1.00  0.00           H  
ATOM   3661  N   GLN A 534       2.992   0.286  -1.035  1.00  0.00           N  
ATOM   3662  CA  GLN A 534       4.056  -0.535  -0.469  1.00  0.00           C  
ATOM   3663  C   GLN A 534       4.988   0.296   0.403  1.00  0.00           C  
ATOM   3664  O   GLN A 534       5.177   1.489   0.166  1.00  0.00           O  
ATOM   3665  CB  GLN A 534       4.859  -1.214  -1.583  1.00  0.00           C  
ATOM   3666  CEN GLN A 534       5.091  -2.706  -2.459  1.00  0.00           X  
ATOM   3667  H   GLN A 534       3.171   1.262  -1.222  1.00  0.00           H  
ATOM   3668  N   PRO A 535       5.569  -0.342   1.414  1.00  0.00           N  
ATOM   3669  CA  PRO A 535       5.324  -1.756   1.670  1.00  0.00           C  
ATOM   3670  C   PRO A 535       5.445  -2.077   3.154  1.00  0.00           C  
ATOM   3671  O   PRO A 535       6.203  -1.432   3.878  1.00  0.00           O  
ATOM   3672  CB  PRO A 535       6.393  -2.479   0.832  1.00  0.00           C  
ATOM   3673  CEN PRO A 535       6.922  -0.824   0.427  1.00  0.00           X  
ATOM   3674  N   MET A 536       4.694  -3.077   3.601  1.00  0.00           N  
ATOM   3675  CA  MET A 536       3.805  -3.823   2.717  1.00  0.00           C  
ATOM   3676  C   MET A 536       2.590  -4.347   3.471  1.00  0.00           C  
ATOM   3677  O   MET A 536       2.664  -4.629   4.667  1.00  0.00           O  
ATOM   3678  CB  MET A 536       4.560  -4.978   2.062  1.00  0.00           C  
ATOM   3679  CEN MET A 536       5.211  -5.526   0.528  1.00  0.00           X  
ATOM   3680  H   MET A 536       4.739  -3.328   4.578  1.00  0.00           H  
ATOM   3681  N   LEU A 537       1.472  -4.475   2.766  1.00  0.00           N  
ATOM   3682  CA  LEU A 537       1.416  -4.131   1.350  1.00  0.00           C  
ATOM   3683  C   LEU A 537       0.024  -3.655   0.953  1.00  0.00           C  
ATOM   3684  O   LEU A 537      -0.976  -4.075   1.535  1.00  0.00           O  
ATOM   3685  CB  LEU A 537       1.831  -5.336   0.496  1.00  0.00           C  
ATOM   3686  CEN LEU A 537       3.120  -5.676  -0.276  1.00  0.00           X  
ATOM   3687  H   LEU A 537       0.639  -4.819   3.222  1.00  0.00           H  
ATOM   3688  N   ASP A 538      -0.033  -2.775  -0.041  1.00  0.00           N  
ATOM   3689  CA  ASP A 538       1.170  -2.296  -0.711  1.00  0.00           C  
ATOM   3690  C   ASP A 538       0.985  -0.876  -1.229  1.00  0.00           C  
ATOM   3691  O   ASP A 538      -0.126  -0.470  -1.572  1.00  0.00           O  
ATOM   3692  CB  ASP A 538       1.551  -3.230  -1.863  1.00  0.00           C  
ATOM   3693  CEN ASP A 538       2.176  -4.007  -2.069  1.00  0.00           X  
ATOM   3694  H   ASP A 538      -0.933  -2.429  -0.340  1.00  0.00           H  
ATOM   3695  N   LEU A 539       2.079  -0.124  -1.283  1.00  0.00           N  
ATOM   3696  CA  LEU A 539       3.380  -0.634  -0.870  1.00  0.00           C  
ATOM   3697  C   LEU A 539       4.262   0.483  -0.326  1.00  0.00           C  
ATOM   3698  O   LEU A 539       4.144   1.637  -0.739  1.00  0.00           O  
ATOM   3699  CB  LEU A 539       4.072  -1.336  -2.045  1.00  0.00           C  
ATOM   3700  CEN LEU A 539       4.296  -2.820  -2.391  1.00  0.00           X  
ATOM   3701  H   LEU A 539       2.006   0.826  -1.620  1.00  0.00           H  
ATOM   3702  N   ALA A 540       5.146   0.134   0.602  1.00  0.00           N  
ATOM   3703  CA  ALA A 540       5.261  -1.242   1.071  1.00  0.00           C  
ATOM   3704  C   ALA A 540       5.726  -1.293   2.521  1.00  0.00           C  
ATOM   3705  O   ALA A 540       6.453  -0.413   2.981  1.00  0.00           O  
ATOM   3706  CB  ALA A 540       6.211  -2.028   0.178  1.00  0.00           C  
ATOM   3707  CEN ALA A 540       6.210  -2.028   0.179  1.00  0.00           X  
ATOM   3708  H   ALA A 540       5.753   0.839   0.994  1.00  0.00           H  
ATOM   3709  N   GLY A 541       5.304  -2.330   3.236  1.00  0.00           N  
ATOM   3710  CA  GLY A 541       4.443  -3.358   2.662  1.00  0.00           C  
ATOM   3711  C   GLY A 541       3.533  -3.969   3.719  1.00  0.00           C  
ATOM   3712  O   GLY A 541       3.891  -4.037   4.895  1.00  0.00           O  
ATOM   3713  CEN GLY A 541       4.443  -3.358   2.662  1.00  0.00           X  
ATOM   3714  H   GLY A 541       5.585  -2.408   4.203  1.00  0.00           H  
ATOM   3715  N   TYR A 542       2.355  -4.411   3.294  1.00  0.00           N  
ATOM   3716  CA  TYR A 542       1.960  -4.316   1.894  1.00  0.00           C  
ATOM   3717  C   TYR A 542       0.450  -4.172   1.756  1.00  0.00           C  
ATOM   3718  O   TYR A 542      -0.309  -4.670   2.588  1.00  0.00           O  
ATOM   3719  CB  TYR A 542       2.444  -5.541   1.116  1.00  0.00           C  
ATOM   3720  CEN TYR A 542       3.734  -6.030   0.037  1.00  0.00           X  
ATOM   3721  H   TYR A 542       1.716  -4.825   3.959  1.00  0.00           H  
ATOM   3722  N   THR A 543       0.019  -3.489   0.701  1.00  0.00           N  
ATOM   3723  CA  THR A 543       0.944  -2.911  -0.266  1.00  0.00           C  
ATOM   3724  C   THR A 543       0.365  -1.650  -0.896  1.00  0.00           C  
ATOM   3725  O   THR A 543      -0.851  -1.516  -1.035  1.00  0.00           O  
ATOM   3726  CB  THR A 543       1.296  -3.914  -1.381  1.00  0.00           C  
ATOM   3727  CEN THR A 543       1.515  -4.424  -1.562  1.00  0.00           X  
ATOM   3728  H   THR A 543      -0.974  -3.367   0.566  1.00  0.00           H  
ATOM   3729  N   GLU A 544       1.243  -0.728  -1.276  1.00  0.00           N  
ATOM   3730  CA  GLU A 544       2.678  -0.917  -1.099  1.00  0.00           C  
ATOM   3731  C   GLU A 544       3.388   0.415  -0.897  1.00  0.00           C  
ATOM   3732  O   GLU A 544       2.951   1.446  -1.408  1.00  0.00           O  
ATOM   3733  CB  GLU A 544       3.274  -1.654  -2.300  1.00  0.00           C  
ATOM   3734  CEN GLU A 544       3.826  -3.094  -3.024  1.00  0.00           X  
ATOM   3735  H   GLU A 544       0.908   0.125  -1.699  1.00  0.00           H  
ATOM   3736  N   ALA A 545       4.486   0.387  -0.148  1.00  0.00           N  
ATOM   3737  CA  ALA A 545       4.978  -0.851   0.444  1.00  0.00           C  
ATOM   3738  C   ALA A 545       5.709  -0.583   1.753  1.00  0.00           C  
ATOM   3739  O   ALA A 545       6.305   0.478   1.936  1.00  0.00           O  
ATOM   3740  CB  ALA A 545       5.886  -1.582  -0.535  1.00  0.00           C  
ATOM   3741  CEN ALA A 545       5.886  -1.581  -0.534  1.00  0.00           X  
ATOM   3742  H   ALA A 545       4.992   1.246   0.015  1.00  0.00           H  
ATOM   3743  N   CYS A 546       5.660  -1.552   2.661  1.00  0.00           N  
ATOM   3744  CA  CYS A 546       4.946  -2.798   2.414  1.00  0.00           C  
ATOM   3745  C   CYS A 546       4.404  -3.389   3.709  1.00  0.00           C  
ATOM   3746  O   CYS A 546       4.984  -3.201   4.779  1.00  0.00           O  
ATOM   3747  CB  CYS A 546       6.032  -3.699   1.825  1.00  0.00           C  
ATOM   3748  CEN CYS A 546       6.154  -4.041   0.865  1.00  0.00           X  
ATOM   3749  H   CYS A 546       6.130  -1.421   3.546  1.00  0.00           H  
ATOM   3750  N   GLY A 547       3.288  -4.103   3.607  1.00  0.00           N  
ATOM   3751  CA  GLY A 547       2.624  -4.307   2.325  1.00  0.00           C  
ATOM   3752  C   GLY A 547       1.120  -4.468   2.503  1.00  0.00           C  
ATOM   3753  O   GLY A 547       0.656  -4.957   3.533  1.00  0.00           O  
ATOM   3754  CEN GLY A 547       2.624  -4.306   2.325  1.00  0.00           X  
ATOM   3755  H   GLY A 547       2.890  -4.515   4.438  1.00  0.00           H  
ATOM   3756  N   CYS A 548       0.362  -4.053   1.494  1.00  0.00           N  
ATOM   3757  CA  CYS A 548       0.942  -3.477   0.287  1.00  0.00           C  
ATOM   3758  C   CYS A 548      -0.001  -2.462  -0.347  1.00  0.00           C  
ATOM   3759  O   CYS A 548      -1.221  -2.577  -0.232  1.00  0.00           O  
ATOM   3760  CB  CYS A 548       1.109  -4.696  -0.621  1.00  0.00           C  
ATOM   3761  CEN CYS A 548       1.962  -5.182  -0.920  1.00  0.00           X  
ATOM   3762  H   CYS A 548      -0.642  -4.139   1.565  1.00  0.00           H  
ATOM   3763  N   ASP A 549       0.572  -1.467  -1.016  1.00  0.00           N  
ATOM   3764  CA  ASP A 549       2.022  -1.358  -1.134  1.00  0.00           C  
ATOM   3765  C   ASP A 549       2.457   0.097  -1.251  1.00  0.00           C  
ATOM   3766  O   ASP A 549       1.722   0.934  -1.773  1.00  0.00           O  
ATOM   3767  CB  ASP A 549       2.523  -2.156  -2.341  1.00  0.00           C  
ATOM   3768  CEN ASP A 549       2.931  -3.061  -2.568  1.00  0.00           X  
ATOM   3769  H   ASP A 549      -0.011  -0.769  -1.454  1.00  0.00           H  
ATOM   3770  N   LEU A 550       3.657   0.391  -0.762  1.00  0.00           N  
ATOM   3771  CA  LEU A 550       4.504  -0.624  -0.148  1.00  0.00           C  
ATOM   3772  C   LEU A 550       5.396  -0.020   0.929  1.00  0.00           C  
ATOM   3773  O   LEU A 550       5.776   1.148   0.850  1.00  0.00           O  
ATOM   3774  CB  LEU A 550       5.356  -1.320  -1.218  1.00  0.00           C  
ATOM   3775  CEN LEU A 550       5.259  -2.700  -1.896  1.00  0.00           X  
ATOM   3776  H   LEU A 550       3.990   1.343  -0.816  1.00  0.00           H  
ATOM   3777  N   GLN A 551       5.727  -0.823   1.934  1.00  0.00           N  
ATOM   3778  CA  GLN A 551       5.261  -2.203   1.998  1.00  0.00           C  
ATOM   3779  C   GLN A 551       5.113  -2.668   3.441  1.00  0.00           C  
ATOM   3780  O   GLN A 551       5.832  -2.208   4.329  1.00  0.00           O  
ATOM   3781  CB  GLN A 551       6.226  -3.130   1.254  1.00  0.00           C  
ATOM   3782  CEN GLN A 551       6.495  -3.997  -0.237  1.00  0.00           X  
ATOM   3783  H   GLN A 551       6.317  -0.468   2.673  1.00  0.00           H  
ATOM   3784  N   THR A 552       4.176  -3.582   3.670  1.00  0.00           N  
ATOM   3785  CA  THR A 552       3.340  -4.107   2.597  1.00  0.00           C  
ATOM   3786  C   THR A 552       1.966  -4.511   3.116  1.00  0.00           C  
ATOM   3787  O   THR A 552       1.821  -4.906   4.273  1.00  0.00           O  
ATOM   3788  CB  THR A 552       3.996  -5.321   1.912  1.00  0.00           C  
ATOM   3789  CEN THR A 552       4.433  -5.568   1.614  1.00  0.00           X  
ATOM   3790  H   THR A 552       4.039  -3.922   4.611  1.00  0.00           H  
ATOM   3791  N   LYS A 553       0.960  -4.410   2.254  1.00  0.00           N  
ATOM   3792  CA  LYS A 553       1.165  -3.938   0.890  1.00  0.00           C  
ATOM   3793  C   LYS A 553      -0.075  -3.228   0.361  1.00  0.00           C  
ATOM   3794  O   LYS A 553      -1.198  -3.546   0.751  1.00  0.00           O  
ATOM   3795  CB  LYS A 553       1.536  -5.103  -0.029  1.00  0.00           C  
ATOM   3796  CEN LYS A 553       3.021  -6.153  -1.110  1.00  0.00           X  
ATOM   3797  H   LYS A 553       0.030  -4.666   2.552  1.00  0.00           H  
ATOM   3798  N   VAL A 554       0.136  -2.266  -0.530  1.00  0.00           N  
ATOM   3799  CA  VAL A 554       1.480  -1.912  -0.973  1.00  0.00           C  
ATOM   3800  C   VAL A 554       1.565  -0.440  -1.354  1.00  0.00           C  
ATOM   3801  O   VAL A 554       0.583   0.154  -1.799  1.00  0.00           O  
ATOM   3802  CB  VAL A 554       1.923  -2.770  -2.174  1.00  0.00           C  
ATOM   3803  CEN VAL A 554       2.348  -3.276  -2.367  1.00  0.00           X  
ATOM   3804  H   VAL A 554      -0.655  -1.765  -0.911  1.00  0.00           H  
ATOM   3805  N   VAL A 555       2.745   0.145  -1.176  1.00  0.00           N  
ATOM   3806  CA  VAL A 555       3.890  -0.586  -0.646  1.00  0.00           C  
ATOM   3807  C   VAL A 555       4.820   0.336   0.132  1.00  0.00           C  
ATOM   3808  O   VAL A 555       4.920   1.526  -0.165  1.00  0.00           O  
ATOM   3809  CB  VAL A 555       4.688  -1.277  -1.768  1.00  0.00           C  
ATOM   3810  CEN VAL A 555       4.841  -1.890  -2.042  1.00  0.00           X  
ATOM   3811  H   VAL A 555       2.851   1.120  -1.414  1.00  0.00           H  
ATOM   3812  N   ASN A 556       5.499  -0.221   1.129  1.00  0.00           N  
ATOM   3813  CA  ASN A 556       5.358  -1.635   1.456  1.00  0.00           C  
ATOM   3814  C   ASN A 556       5.588  -1.882   2.942  1.00  0.00           C  
ATOM   3815  O   ASN A 556       6.348  -1.162   3.590  1.00  0.00           O  
ATOM   3816  CB  ASN A 556       6.299  -2.492   0.630  1.00  0.00           C  
ATOM   3817  CEN ASN A 556       6.281  -3.024  -0.274  1.00  0.00           X  
ATOM   3818  H   ASN A 556       6.129   0.350   1.674  1.00  0.00           H  
ATOM   3819  N   GLN A 557       4.928  -2.904   3.475  1.00  0.00           N  
ATOM   3820  CA  GLN A 557       4.036  -3.738   2.680  1.00  0.00           C  
ATOM   3821  C   GLN A 557       2.903  -4.300   3.531  1.00  0.00           C  
ATOM   3822  O   GLN A 557       3.067  -4.524   4.730  1.00  0.00           O  
ATOM   3823  CB  GLN A 557       4.812  -4.887   2.031  1.00  0.00           C  
ATOM   3824  CEN GLN A 557       5.555  -5.441   0.552  1.00  0.00           X  
ATOM   3825  H   GLN A 557       5.048  -3.108   4.457  1.00  0.00           H  
ATOM   3826  N   GLY A 558       1.754  -4.524   2.903  1.00  0.00           N  
ATOM   3827  CA  GLY A 558       1.591  -4.248   1.481  1.00  0.00           C  
ATOM   3828  C   GLY A 558       0.152  -3.872   1.154  1.00  0.00           C  
ATOM   3829  O   GLY A 558      -0.783  -4.324   1.814  1.00  0.00           O  
ATOM   3830  CEN GLY A 558       1.591  -4.248   1.480  1.00  0.00           X  
ATOM   3831  H   GLY A 558       0.973  -4.896   3.424  1.00  0.00           H  
ATOM   3832  N   LEU A 559      -0.020  -3.042   0.130  1.00  0.00           N  
ATOM   3833  CA  LEU A 559       1.109  -2.524  -0.633  1.00  0.00           C  
ATOM   3834  C   LEU A 559       0.805  -1.141  -1.195  1.00  0.00           C  
ATOM   3835  O   LEU A 559      -0.347  -0.817  -1.483  1.00  0.00           O  
ATOM   3836  CB  LEU A 559       1.472  -3.492  -1.766  1.00  0.00           C  
ATOM   3837  CEN LEU A 559       2.617  -4.507  -1.947  1.00  0.00           X  
ATOM   3838  H   LEU A 559      -0.956  -2.763  -0.125  1.00  0.00           H  
ATOM   3839  N   CYS A 560       1.845  -0.329  -1.349  1.00  0.00           N  
ATOM   3840  CA  CYS A 560       3.198  -0.742  -0.999  1.00  0.00           C  
ATOM   3841  C   CYS A 560       4.041   0.448  -0.557  1.00  0.00           C  
ATOM   3842  O   CYS A 560       3.827   1.573  -1.008  1.00  0.00           O  
ATOM   3843  CB  CYS A 560       3.727  -1.318  -2.312  1.00  0.00           C  
ATOM   3844  CEN CYS A 560       3.923  -2.291  -2.573  1.00  0.00           X  
ATOM   3845  H   CYS A 560       1.694   0.599  -1.719  1.00  0.00           H  
ATOM   3846  N   ILE A 561       4.999   0.193   0.327  1.00  0.00           N  
ATOM   3847  CA  ILE A 561       5.227  -1.152   0.842  1.00  0.00           C  
ATOM   3848  C   ILE A 561       5.782  -1.111   2.261  1.00  0.00           C  
ATOM   3849  O   ILE A 561       6.479  -0.170   2.638  1.00  0.00           O  
ATOM   3850  CB  ILE A 561       6.195  -1.945  -0.055  1.00  0.00           C  
ATOM   3851  CEN ILE A 561       6.277  -2.578  -0.939  1.00  0.00           X  
ATOM   3852  H   ILE A 561       5.585   0.949   0.650  1.00  0.00           H  
ATOM   3853  N   GLY A 562       5.468  -2.139   3.043  1.00  0.00           N  
ATOM   3854  CA  GLY A 562       4.639  -3.240   2.566  1.00  0.00           C  
ATOM   3855  C   GLY A 562       3.835  -3.856   3.703  1.00  0.00           C  
ATOM   3856  O   GLY A 562       4.267  -3.851   4.856  1.00  0.00           O  
ATOM   3857  CEN GLY A 562       4.639  -3.240   2.566  1.00  0.00           X  
ATOM   3858  H   GLY A 562       5.812  -2.157   3.992  1.00  0.00           H  
ATOM   3859  N   CYS A 563       2.662  -4.386   3.372  1.00  0.00           N  
ATOM   3860  CA  CYS A 563       2.178  -4.375   1.997  1.00  0.00           C  
ATOM   3861  C   CYS A 563       0.656  -4.328   1.949  1.00  0.00           C  
ATOM   3862  O   CYS A 563      -0.019  -4.832   2.846  1.00  0.00           O  
ATOM   3863  CB  CYS A 563       2.692  -5.706   1.447  1.00  0.00           C  
ATOM   3864  CEN CYS A 563       3.436  -5.894   0.765  1.00  0.00           X  
ATOM   3865  H   CYS A 563       2.091  -4.806   4.091  1.00  0.00           H  
ATOM   3866  N   GLY A 564       0.121  -3.718   0.896  1.00  0.00           N  
ATOM   3867  CA  GLY A 564       0.948  -3.130  -0.151  1.00  0.00           C  
ATOM   3868  C   GLY A 564       0.255  -1.935  -0.793  1.00  0.00           C  
ATOM   3869  O   GLY A 564      -0.972  -1.879  -0.860  1.00  0.00           O  
ATOM   3870  CEN GLY A 564       0.948  -3.130  -0.151  1.00  0.00           X  
ATOM   3871  H   GLY A 564      -0.885  -3.661   0.820  1.00  0.00           H  
ATOM   3872  N   THR A 565       1.050  -0.981  -1.265  1.00  0.00           N  
ATOM   3873  CA  THR A 565       2.502  -1.077  -1.171  1.00  0.00           C  
ATOM   3874  C   THR A 565       3.140   0.303  -1.068  1.00  0.00           C  
ATOM   3875  O   THR A 565       2.610   1.283  -1.592  1.00  0.00           O  
ATOM   3876  CB  THR A 565       3.099  -1.818  -2.382  1.00  0.00           C  
ATOM   3877  CEN THR A 565       3.148  -2.290  -2.722  1.00  0.00           X  
ATOM   3878  H   THR A 565       0.638  -0.168  -1.700  1.00  0.00           H  
ATOM   3879  N   CYS A 566       4.280   0.373  -0.390  1.00  0.00           N  
ATOM   3880  CA  CYS A 566       4.883  -0.806   0.219  1.00  0.00           C  
ATOM   3881  C   CYS A 566       5.674  -0.438   1.468  1.00  0.00           C  
ATOM   3882  O   CYS A 566       6.214   0.664   1.570  1.00  0.00           O  
ATOM   3883  CB  CYS A 566       5.816  -1.315  -0.880  1.00  0.00           C  
ATOM   3884  CEN CYS A 566       5.742  -2.148  -1.474  1.00  0.00           X  
ATOM   3885  H   CYS A 566       4.741   1.266  -0.294  1.00  0.00           H  
ATOM   3886  N   ALA A 567       5.740  -1.367   2.416  1.00  0.00           N  
ATOM   3887  CA  ALA A 567       5.090  -2.663   2.265  1.00  0.00           C  
ATOM   3888  C   ALA A 567       4.665  -3.227   3.615  1.00  0.00           C  
ATOM   3889  O   ALA A 567       5.297  -2.958   4.637  1.00  0.00           O  
ATOM   3890  CB  ALA A 567       6.012  -3.638   1.546  1.00  0.00           C  
ATOM   3891  CEN ALA A 567       6.012  -3.637   1.547  1.00  0.00           X  
ATOM   3892  H   ALA A 567       6.254  -1.169   3.262  1.00  0.00           H  
ATOM   3893  N   MET A 568       3.592  -4.009   3.612  1.00  0.00           N  
ATOM   3894  CA  MET A 568       2.865  -4.308   2.384  1.00  0.00           C  
ATOM   3895  C   MET A 568       1.387  -4.550   2.663  1.00  0.00           C  
ATOM   3896  O   MET A 568       1.017  -5.019   3.740  1.00  0.00           O  
ATOM   3897  CB  MET A 568       3.477  -5.524   1.691  1.00  0.00           C  
ATOM   3898  CEN MET A 568       4.414  -6.004   0.288  1.00  0.00           X  
ATOM   3899  H   MET A 568       3.271  -4.407   4.483  1.00  0.00           H  
ATOM   3900  N   ALA A 569       0.545  -4.225   1.688  1.00  0.00           N  
ATOM   3901  CA  ALA A 569       1.014  -3.671   0.424  1.00  0.00           C  
ATOM   3902  C   ALA A 569      -0.026  -2.742  -0.190  1.00  0.00           C  
ATOM   3903  O   ALA A 569      -1.227  -2.924   0.007  1.00  0.00           O  
ATOM   3904  CB  ALA A 569       1.369  -4.788  -0.546  1.00  0.00           C  
ATOM   3905  CEN ALA A 569       1.369  -4.787  -0.546  1.00  0.00           X  
ATOM   3906  H   ALA A 569      -0.445  -4.367   1.826  1.00  0.00           H  
ATOM   3907  N   CYS A 570       0.443  -1.746  -0.933  1.00  0.00           N  
ATOM   3908  CA  CYS A 570       1.873  -1.557  -1.147  1.00  0.00           C  
ATOM   3909  C   CYS A 570       2.210  -0.085  -1.350  1.00  0.00           C  
ATOM   3910  O   CYS A 570       1.394   0.684  -1.858  1.00  0.00           O  
ATOM   3911  CB  CYS A 570       2.131  -2.350  -2.428  1.00  0.00           C  
ATOM   3912  CEN CYS A 570       2.630  -3.236  -2.565  1.00  0.00           X  
ATOM   3913  H   CYS A 570      -0.207  -1.103  -1.362  1.00  0.00           H  
ATOM   3914  N   GLN A 571       3.417   0.301  -0.950  1.00  0.00           N  
ATOM   3915  CA  GLN A 571       4.361  -0.634  -0.351  1.00  0.00           C  
ATOM   3916  C   GLN A 571       5.278   0.068   0.643  1.00  0.00           C  
ATOM   3917  O   GLN A 571       5.579   1.252   0.493  1.00  0.00           O  
ATOM   3918  CB  GLN A 571       5.200  -1.317  -1.434  1.00  0.00           C  
ATOM   3919  CEN GLN A 571       5.388  -2.774  -2.377  1.00  0.00           X  
ATOM   3920  H   GLN A 571       3.687   1.268  -1.063  1.00  0.00           H  
ATOM   3921  N   THR A 572       5.718  -0.668   1.657  1.00  0.00           N  
ATOM   3922  CA  THR A 572       5.343  -2.069   1.806  1.00  0.00           C  
ATOM   3923  C   THR A 572       5.311  -2.478   3.273  1.00  0.00           C  
ATOM   3924  O   THR A 572       6.053  -1.938   4.094  1.00  0.00           O  
ATOM   3925  CB  THR A 572       6.309  -2.997   1.046  1.00  0.00           C  
ATOM   3926  CEN THR A 572       6.567  -3.179   0.554  1.00  0.00           X  
ATOM   3927  H   THR A 572       6.329  -0.247   2.342  1.00  0.00           H  
ATOM   3928  N   ARG A 573       4.448  -3.434   3.597  1.00  0.00           N  
ATOM   3929  CA  ARG A 573       3.582  -4.055   2.602  1.00  0.00           C  
ATOM   3930  C   ARG A 573       2.270  -4.516   3.223  1.00  0.00           C  
ATOM   3931  O   ARG A 573       2.220  -4.867   4.401  1.00  0.00           O  
ATOM   3932  CB  ARG A 573       4.278  -5.189   1.863  1.00  0.00           C  
ATOM   3933  CEN ARG A 573       5.544  -6.419   0.121  1.00  0.00           X  
ATOM   3934  H   ARG A 573       4.390  -3.740   4.558  1.00  0.00           H  
ATOM   3935  N   ALA A 574       1.209  -4.512   2.423  1.00  0.00           N  
ATOM   3936  CA  ALA A 574       1.301  -4.091   1.030  1.00  0.00           C  
ATOM   3937  C   ALA A 574      -0.009  -3.479   0.552  1.00  0.00           C  
ATOM   3938  O   ALA A 574      -1.085  -3.845   1.025  1.00  0.00           O  
ATOM   3939  CB  ALA A 574       1.696  -5.265   0.146  1.00  0.00           C  
ATOM   3940  CEN ALA A 574       1.695  -5.264   0.146  1.00  0.00           X  
ATOM   3941  H   ALA A 574       0.316  -4.810   2.789  1.00  0.00           H  
ATOM   3942  N   LEU A 575       0.087  -2.546  -0.389  1.00  0.00           N  
ATOM   3943  CA  LEU A 575       1.377  -2.134  -0.930  1.00  0.00           C  
ATOM   3944  C   LEU A 575       1.348  -0.677  -1.374  1.00  0.00           C  
ATOM   3945  O   LEU A 575       0.306  -0.163  -1.780  1.00  0.00           O  
ATOM   3946  CB  LEU A 575       1.775  -3.042  -2.100  1.00  0.00           C  
ATOM   3947  CEN LEU A 575       2.789  -4.194  -2.232  1.00  0.00           X  
ATOM   3948  H   LEU A 575      -0.754  -2.111  -0.738  1.00  0.00           H  
ATOM   3949  N   ASP A 576       2.499  -0.017  -1.295  1.00  0.00           N  
ATOM   3950  CA  ASP A 576       3.716  -0.655  -0.809  1.00  0.00           C  
ATOM   3951  C   ASP A 576       4.633   0.354  -0.130  1.00  0.00           C  
ATOM   3952  O   ASP A 576       4.642   1.534  -0.481  1.00  0.00           O  
ATOM   3953  CB  ASP A 576       4.455  -1.346  -1.958  1.00  0.00           C  
ATOM   3954  CEN ASP A 576       4.566  -2.268  -2.377  1.00  0.00           X  
ATOM   3955  H   ASP A 576       2.530   0.952  -1.579  1.00  0.00           H  
ATOM   3956  N   MET A 577       5.405  -0.117   0.844  1.00  0.00           N  
ATOM   3957  CA  MET A 577       5.371  -1.520   1.236  1.00  0.00           C  
ATOM   3958  C   MET A 577       5.706  -1.687   2.713  1.00  0.00           C  
ATOM   3959  O   MET A 577       6.457  -0.896   3.283  1.00  0.00           O  
ATOM   3960  CB  MET A 577       6.342  -2.331   0.380  1.00  0.00           C  
ATOM   3961  CEN MET A 577       6.405  -3.534  -0.896  1.00  0.00           X  
ATOM   3962  H   MET A 577       6.030   0.514   1.325  1.00  0.00           H  
ATOM   3963  N   THR A 578       5.144  -2.722   3.329  1.00  0.00           N  
ATOM   3964  CA  THR A 578       4.258  -3.642   2.626  1.00  0.00           C  
ATOM   3965  C   THR A 578       3.216  -4.231   3.568  1.00  0.00           C  
ATOM   3966  O   THR A 578       3.465  -4.392   4.763  1.00  0.00           O  
ATOM   3967  CB  THR A 578       5.044  -4.790   1.965  1.00  0.00           C  
ATOM   3968  CEN THR A 578       5.449  -4.988   1.594  1.00  0.00           X  
ATOM   3969  H   THR A 578       5.335  -2.875   4.308  1.00  0.00           H  
ATOM   3970  N   ASN A 579       2.047  -4.551   3.024  1.00  0.00           N  
ATOM   3971  CA  ASN A 579       1.781  -4.348   1.605  1.00  0.00           C  
ATOM   3972  C   ASN A 579       0.304  -4.073   1.354  1.00  0.00           C  
ATOM   3973  O   ASN A 579      -0.560  -4.549   2.091  1.00  0.00           O  
ATOM   3974  CB  ASN A 579       2.241  -5.536   0.779  1.00  0.00           C  
ATOM   3975  CEN ASN A 579       3.097  -5.837   0.252  1.00  0.00           X  
ATOM   3976  H   ASN A 579       1.323  -4.945   3.608  1.00  0.00           H  
ATOM   3977  N   GLY A 580       0.020  -3.300   0.311  1.00  0.00           N  
ATOM   3978  CA  GLY A 580       1.066  -2.750  -0.543  1.00  0.00           C  
ATOM   3979  C   GLY A 580       0.644  -1.414  -1.140  1.00  0.00           C  
ATOM   3980  O   GLY A 580      -0.541  -1.172  -1.368  1.00  0.00           O  
ATOM   3981  CEN GLY A 580       1.066  -2.750  -0.542  1.00  0.00           X  
ATOM   3982  H   GLY A 580      -0.946  -3.089   0.104  1.00  0.00           H  
ATOM   3983  N   ARG A 581       1.621  -0.550  -1.392  1.00  0.00           N  
ATOM   3984  CA  ARG A 581       3.016  -0.866  -1.111  1.00  0.00           C  
ATOM   3985  C   ARG A 581       3.809   0.389  -0.773  1.00  0.00           C  
ATOM   3986  O   ARG A 581       3.499   1.479  -1.254  1.00  0.00           O  
ATOM   3987  CB  ARG A 581       3.666  -1.647  -2.243  1.00  0.00           C  
ATOM   3988  CEN ARG A 581       4.511  -3.551  -3.591  1.00  0.00           X  
ATOM   3989  H   ARG A 581       1.391   0.350  -1.789  1.00  0.00           H  
ATOM   3990  N   PRO A 582       4.833   0.230   0.059  1.00  0.00           N  
ATOM   3991  CA  PRO A 582       5.174  -1.074   0.613  1.00  0.00           C  
ATOM   3992  C   PRO A 582       5.810  -0.938   1.991  1.00  0.00           C  
ATOM   3993  O   PRO A 582       6.469   0.059   2.285  1.00  0.00           O  
ATOM   3994  CB  PRO A 582       6.145  -1.677  -0.416  1.00  0.00           C  
ATOM   3995  CEN PRO A 582       5.933  -0.112  -1.248  1.00  0.00           X  
ATOM   3996  N   GLU A 583       5.608  -1.946   2.832  1.00  0.00           N  
ATOM   3997  CA  GLU A 583       4.822  -3.114   2.454  1.00  0.00           C  
ATOM   3998  C   GLU A 583       4.127  -3.726   3.663  1.00  0.00           C  
ATOM   3999  O   GLU A 583       4.627  -3.645   4.785  1.00  0.00           O  
ATOM   4000  CB  GLU A 583       5.708  -4.159   1.772  1.00  0.00           C  
ATOM   4001  CEN GLU A 583       6.297  -4.898   0.354  1.00  0.00           X  
ATOM   4002  H   GLU A 583       6.010  -1.903   3.758  1.00  0.00           H  
ATOM   4003  N   LEU A 584       2.971  -4.338   3.428  1.00  0.00           N  
ATOM   4004  CA  LEU A 584       2.405  -4.418   2.087  1.00  0.00           C  
ATOM   4005  C   LEU A 584       0.883  -4.462   2.134  1.00  0.00           C  
ATOM   4006  O   LEU A 584       0.296  -4.965   3.092  1.00  0.00           O  
ATOM   4007  CB  LEU A 584       2.952  -5.648   1.352  1.00  0.00           C  
ATOM   4008  CEN LEU A 584       4.007  -5.819   0.243  1.00  0.00           X  
ATOM   4009  H   LEU A 584       2.472  -4.760   4.199  1.00  0.00           H  
ATOM   4010  N   ASN A 585       0.248  -3.932   1.094  1.00  0.00           N  
ATOM   4011  CA  ASN A 585       0.972  -3.343  -0.027  1.00  0.00           C  
ATOM   4012  C   ASN A 585       0.170  -2.221  -0.672  1.00  0.00           C  
ATOM   4013  O   ASN A 585      -1.061  -2.240  -0.663  1.00  0.00           O  
ATOM   4014  CB  ASN A 585       1.338  -4.390  -1.063  1.00  0.00           C  
ATOM   4015  CEN ASN A 585       2.145  -5.023  -1.284  1.00  0.00           X  
ATOM   4016  H   ASN A 585      -0.762  -3.938   1.078  1.00  0.00           H  
ATOM   4017  N   SER A 586       0.874  -1.243  -1.232  1.00  0.00           N  
ATOM   4018  CA  SER A 586       2.332  -1.249  -1.226  1.00  0.00           C  
ATOM   4019  C   SER A 586       2.889   0.169  -1.219  1.00  0.00           C  
ATOM   4020  O   SER A 586       2.269   1.092  -1.748  1.00  0.00           O  
ATOM   4021  CB  SER A 586       2.856  -2.017  -2.424  1.00  0.00           C  
ATOM   4022  CEN SER A 586       2.883  -2.209  -2.932  1.00  0.00           X  
ATOM   4023  H   SER A 586       0.387  -0.476  -1.672  1.00  0.00           H  
ATOM   4024  N   ASP A 587       4.062   0.336  -0.618  1.00  0.00           N  
ATOM   4025  CA  ASP A 587       4.772  -0.777  -0.001  1.00  0.00           C  
ATOM   4026  C   ASP A 587       5.613  -0.308   1.179  1.00  0.00           C  
ATOM   4027  O   ASP A 587       6.089   0.827   1.202  1.00  0.00           O  
ATOM   4028  CB  ASP A 587       5.657  -1.485  -1.029  1.00  0.00           C  
ATOM   4029  CEN ASP A 587       5.650  -2.297  -1.644  1.00  0.00           X  
ATOM   4030  H   ASP A 587       4.472   1.259  -0.588  1.00  0.00           H  
ATOM   4031  N   ARG A 588       5.794  -1.188   2.158  1.00  0.00           N  
ATOM   4032  CA  ARG A 588       5.217  -2.526   2.101  1.00  0.00           C  
ATOM   4033  C   ARG A 588       4.910  -3.053   3.497  1.00  0.00           C  
ATOM   4034  O   ARG A 588       5.585  -2.703   4.465  1.00  0.00           O  
ATOM   4035  CB  ARG A 588       6.091  -3.495   1.319  1.00  0.00           C  
ATOM   4036  CEN ARG A 588       6.987  -4.850  -0.556  1.00  0.00           X  
ATOM   4037  H   ARG A 588       6.345  -0.924   2.962  1.00  0.00           H  
ATOM   4038  N   CYS A 589       3.889  -3.897   3.594  1.00  0.00           N  
ATOM   4039  CA  CYS A 589       3.108  -4.293   2.427  1.00  0.00           C  
ATOM   4040  C   CYS A 589       1.668  -4.608   2.809  1.00  0.00           C  
ATOM   4041  O   CYS A 589       1.394  -5.051   3.925  1.00  0.00           O  
ATOM   4042  CB  CYS A 589       3.828  -5.555   1.952  1.00  0.00           C  
ATOM   4043  CEN CYS A 589       4.410  -5.708   1.121  1.00  0.00           X  
ATOM   4044  H   CYS A 589       3.646  -4.274   4.499  1.00  0.00           H  
ATOM   4045  N   ILE A 590       0.750  -4.378   1.877  1.00  0.00           N  
ATOM   4046  CA  ILE A 590       1.106  -3.853   0.564  1.00  0.00           C  
ATOM   4047  C   ILE A 590      -0.024  -3.015  -0.020  1.00  0.00           C  
ATOM   4048  O   ILE A 590      -1.198  -3.259   0.259  1.00  0.00           O  
ATOM   4049  CB  ILE A 590       1.456  -4.984  -0.421  1.00  0.00           C  
ATOM   4050  CEN ILE A 590       2.250  -5.638  -0.783  1.00  0.00           X  
ATOM   4051  H   ILE A 590      -0.220  -4.572   2.082  1.00  0.00           H  
ATOM   4052  N   LYS A 591       0.337  -2.027  -0.831  1.00  0.00           N  
ATOM   4053  CA  LYS A 591       1.737  -1.764  -1.142  1.00  0.00           C  
ATOM   4054  C   LYS A 591       1.969  -0.285  -1.426  1.00  0.00           C  
ATOM   4055  O   LYS A 591       1.079   0.411  -1.912  1.00  0.00           O  
ATOM   4056  CB  LYS A 591       2.188  -2.605  -2.337  1.00  0.00           C  
ATOM   4057  CEN LYS A 591       3.256  -4.277  -3.074  1.00  0.00           X  
ATOM   4058  H   LYS A 591      -0.377  -1.443  -1.243  1.00  0.00           H  
ATOM   4059  N   CYS A 592       3.172   0.189  -1.118  1.00  0.00           N  
ATOM   4060  CA  CYS A 592       4.207  -0.662  -0.543  1.00  0.00           C  
ATOM   4061  C   CYS A 592       5.137   0.137   0.361  1.00  0.00           C  
ATOM   4062  O   CYS A 592       5.355   1.329   0.145  1.00  0.00           O  
ATOM   4063  CB  CYS A 592       4.956  -1.164  -1.777  1.00  0.00           C  
ATOM   4064  CEN CYS A 592       4.978  -2.099  -2.199  1.00  0.00           X  
ATOM   4065  H   CYS A 592       3.375   1.164  -1.288  1.00  0.00           H  
ATOM   4066  N   GLY A 593       5.683  -0.527   1.375  1.00  0.00           N  
ATOM   4067  CA  GLY A 593       5.404  -1.939   1.604  1.00  0.00           C  
ATOM   4068  C   GLY A 593       5.487  -2.284   3.085  1.00  0.00           C  
ATOM   4069  O   GLY A 593       6.242  -1.665   3.835  1.00  0.00           O  
ATOM   4070  CEN GLY A 593       5.404  -1.940   1.604  1.00  0.00           X  
ATOM   4071  H   GLY A 593       6.307  -0.040   2.002  1.00  0.00           H  
ATOM   4072  N   ILE A 594       4.705  -3.274   3.502  1.00  0.00           N  
ATOM   4073  CA  ILE A 594       3.821  -3.988   2.589  1.00  0.00           C  
ATOM   4074  C   ILE A 594       2.580  -4.498   3.310  1.00  0.00           C  
ATOM   4075  O   ILE A 594       2.623  -4.799   4.503  1.00  0.00           O  
ATOM   4076  CB  ILE A 594       4.538  -5.175   1.920  1.00  0.00           C  
ATOM   4077  CEN ILE A 594       5.174  -5.480   1.088  1.00  0.00           X  
ATOM   4078  H   ILE A 594       4.725  -3.540   4.476  1.00  0.00           H  
ATOM   4079  N   CYS A 595       1.474  -4.593   2.579  1.00  0.00           N  
ATOM   4080  CA  CYS A 595       1.455  -4.228   1.167  1.00  0.00           C  
ATOM   4081  C   CYS A 595       0.083  -3.717   0.749  1.00  0.00           C  
ATOM   4082  O   CYS A 595      -0.938  -4.124   1.304  1.00  0.00           O  
ATOM   4083  CB  CYS A 595       1.772  -5.553   0.472  1.00  0.00           C  
ATOM   4084  CEN CYS A 595       2.619  -5.850  -0.024  1.00  0.00           X  
ATOM   4085  H   CYS A 595       0.625  -4.926   3.012  1.00  0.00           H  
ATOM   4086  N   TYR A 596       0.065  -2.822  -0.233  1.00  0.00           N  
ATOM   4087  CA  TYR A 596       1.292  -2.359  -0.871  1.00  0.00           C  
ATOM   4088  C   TYR A 596       1.146  -0.928  -1.372  1.00  0.00           C  
ATOM   4089  O   TYR A 596       0.052  -0.494  -1.732  1.00  0.00           O  
ATOM   4090  CB  TYR A 596       1.675  -3.284  -2.028  1.00  0.00           C  
ATOM   4091  CEN TYR A 596       2.763  -4.607  -2.393  1.00  0.00           X  
ATOM   4092  H   TYR A 596      -0.822  -2.453  -0.546  1.00  0.00           H  
ATOM   4093  N   VAL A 597       2.256  -0.198  -1.392  1.00  0.00           N  
ATOM   4094  CA  VAL A 597       3.538  -0.741  -0.959  1.00  0.00           C  
ATOM   4095  C   VAL A 597       4.431   0.350  -0.380  1.00  0.00           C  
ATOM   4096  O   VAL A 597       4.345   1.512  -0.779  1.00  0.00           O  
ATOM   4097  CB  VAL A 597       4.278  -1.435  -2.117  1.00  0.00           C  
ATOM   4098  CEN VAL A 597       4.474  -2.049  -2.361  1.00  0.00           X  
ATOM   4099  H   VAL A 597       2.210   0.758  -1.716  1.00  0.00           H  
ATOM   4100  N   GLN A 598       5.287  -0.031   0.561  1.00  0.00           N  
ATOM   4101  CA  GLN A 598       5.364  -1.416   1.012  1.00  0.00           C  
ATOM   4102  C   GLN A 598       5.797  -1.497   2.470  1.00  0.00           C  
ATOM   4103  O   GLN A 598       6.532  -0.638   2.958  1.00  0.00           O  
ATOM   4104  CB  GLN A 598       6.339  -2.210   0.138  1.00  0.00           C  
ATOM   4105  CEN GLN A 598       6.461  -3.339  -1.187  1.00  0.00           X  
ATOM   4106  H   GLN A 598       5.900   0.656   0.976  1.00  0.00           H  
ATOM   4107  N   CYS A 599       5.338  -2.535   3.161  1.00  0.00           N  
ATOM   4108  CA  CYS A 599       4.470  -3.536   2.554  1.00  0.00           C  
ATOM   4109  C   CYS A 599       3.525  -4.143   3.583  1.00  0.00           C  
ATOM   4110  O   CYS A 599       3.856  -4.236   4.765  1.00  0.00           O  
ATOM   4111  CB  CYS A 599       5.463  -4.584   2.050  1.00  0.00           C  
ATOM   4112  CEN CYS A 599       5.742  -4.820   1.092  1.00  0.00           X  
ATOM   4113  H   CYS A 599       5.598  -2.633   4.132  1.00  0.00           H  
ATOM   4114  N   PRO A 600       2.347  -4.555   3.127  1.00  0.00           N  
ATOM   4115  CA  PRO A 600       1.984  -4.431   1.720  1.00  0.00           C  
ATOM   4116  C   PRO A 600       0.480  -4.255   1.553  1.00  0.00           C  
ATOM   4117  O   PRO A 600      -0.306  -4.749   2.361  1.00  0.00           O  
ATOM   4118  CB  PRO A 600       2.488  -5.738   1.086  1.00  0.00           C  
ATOM   4119  CEN PRO A 600       2.965  -6.142   2.758  1.00  0.00           X  
ATOM   4120  N   ARG A 601       0.086  -3.548   0.499  1.00  0.00           N  
ATOM   4121  CA  ARG A 601       1.043  -2.975  -0.440  1.00  0.00           C  
ATOM   4122  C   ARG A 601       0.504  -1.694  -1.063  1.00  0.00           C  
ATOM   4123  O   ARG A 601      -0.706  -1.532  -1.225  1.00  0.00           O  
ATOM   4124  CB  ARG A 601       1.471  -3.975  -1.504  1.00  0.00           C  
ATOM   4125  CEN ARG A 601       2.795  -5.699  -2.699  1.00  0.00           X  
ATOM   4126  H   ARG A 601      -0.901  -3.403   0.345  1.00  0.00           H  
ATOM   4127  N   SER A 602       1.408  -0.785  -1.412  1.00  0.00           N  
ATOM   4128  CA  SER A 602       2.835  -1.006  -1.207  1.00  0.00           C  
ATOM   4129  C   SER A 602       3.568   0.308  -0.970  1.00  0.00           C  
ATOM   4130  O   SER A 602       3.163   1.355  -1.475  1.00  0.00           O  
ATOM   4131  CB  SER A 602       3.427  -1.734  -2.398  1.00  0.00           C  
ATOM   4132  CEN SER A 602       3.504  -1.883  -2.916  1.00  0.00           X  
ATOM   4133  H   SER A 602       1.100   0.081  -1.829  1.00  0.00           H  
ATOM   4134  N   TRP A 603       4.648   0.247  -0.199  1.00  0.00           N  
ATOM   4135  CA  TRP A 603       5.102  -1.010   0.385  1.00  0.00           C  
ATOM   4136  C   TRP A 603       5.811  -0.776   1.713  1.00  0.00           C  
ATOM   4137  O   TRP A 603       6.424   0.270   1.924  1.00  0.00           O  
ATOM   4138  CB  TRP A 603       6.032  -1.743  -0.584  1.00  0.00           C  
ATOM   4139  CEN TRP A 603       6.176  -3.221  -1.516  1.00  0.00           X  
ATOM   4140  H   TRP A 603       5.168   1.092  -0.013  1.00  0.00           H  
ATOM   4141  N   TRP A 604       5.723  -1.756   2.605  1.00  0.00           N  
ATOM   4142  CA  TRP A 604       4.989  -2.984   2.325  1.00  0.00           C  
ATOM   4143  C   TRP A 604       4.407  -3.581   3.600  1.00  0.00           C  
ATOM   4144  O   TRP A 604       4.968  -3.421   4.684  1.00  0.00           O  
ATOM   4145  CB  TRP A 604       5.897  -4.003   1.635  1.00  0.00           C  
ATOM   4146  CEN TRP A 604       6.090  -4.899   0.140  1.00  0.00           X  
ATOM   4147  H   TRP A 604       6.176  -1.648   3.501  1.00  0.00           H  
ATOM   4148  N   PRO A 605       3.280  -4.271   3.464  1.00  0.00           N  
ATOM   4149  CA  PRO A 605       2.639  -4.442   2.165  1.00  0.00           C  
ATOM   4150  C   PRO A 605       1.128  -4.574   2.310  1.00  0.00           C  
ATOM   4151  O   PRO A 605       0.633  -5.069   3.322  1.00  0.00           O  
ATOM   4152  CB  PRO A 605       3.280  -5.719   1.596  1.00  0.00           C  
ATOM   4153  CEN PRO A 605       4.139  -5.755   3.159  1.00  0.00           X  
ATOM   4154  N   GLU A 606       0.400  -4.130   1.291  1.00  0.00           N  
ATOM   4155  CA  GLU A 606       1.017  -3.549   0.104  1.00  0.00           C  
ATOM   4156  C   GLU A 606       0.110  -2.506  -0.534  1.00  0.00           C  
ATOM   4157  O   GLU A 606      -1.115  -2.597  -0.447  1.00  0.00           O  
ATOM   4158  CB  GLU A 606       1.358  -4.642  -0.912  1.00  0.00           C  
ATOM   4159  CEN GLU A 606       2.494  -5.693  -1.625  1.00  0.00           X  
ATOM   4160  H   GLU A 606      -0.606  -4.196   1.340  1.00  0.00           H  
ATOM   4161  N   GLU A 607       0.717  -1.514  -1.176  1.00  0.00           N  
ATOM   4162  CA  GLU A 607       2.170  -1.433  -1.262  1.00  0.00           C  
ATOM   4163  C   GLU A 607       2.638   0.014  -1.349  1.00  0.00           C  
ATOM   4164  O   GLU A 607       1.931   0.874  -1.874  1.00  0.00           O  
ATOM   4165  CB  GLU A 607       2.680  -2.223  -2.470  1.00  0.00           C  
ATOM   4166  CEN GLU A 607       3.364  -3.639  -3.126  1.00  0.00           X  
ATOM   4167  H   GLU A 607       0.158  -0.797  -1.616  1.00  0.00           H  
ATOM   4168  N   GLN A 608       3.833   0.277  -0.830  1.00  0.00           N  
ATOM   4169  CA  GLN A 608       4.646  -0.765  -0.214  1.00  0.00           C  
ATOM   4170  C   GLN A 608       5.527  -0.195   0.890  1.00  0.00           C  
ATOM   4171  O   GLN A 608       5.932   0.966   0.837  1.00  0.00           O  
ATOM   4172  CB  GLN A 608       5.518  -1.456  -1.266  1.00  0.00           C  
ATOM   4173  CEN GLN A 608       5.671  -2.871  -2.276  1.00  0.00           X  
ATOM   4174  H   GLN A 608       4.186   1.222  -0.863  1.00  0.00           H  
ATOM   4175  N   ILE A 609       5.820  -1.019   1.891  1.00  0.00           N  
ATOM   4176  CA  ILE A 609       5.325  -2.389   1.925  1.00  0.00           C  
ATOM   4177  C   ILE A 609       5.136  -2.872   3.357  1.00  0.00           C  
ATOM   4178  O   ILE A 609       5.846  -2.440   4.266  1.00  0.00           O  
ATOM   4179  CB  ILE A 609       6.275  -3.352   1.190  1.00  0.00           C  
ATOM   4180  CEN ILE A 609       6.543  -3.775   0.221  1.00  0.00           X  
ATOM   4181  H   ILE A 609       6.402  -0.687   2.647  1.00  0.00           H  
ATOM   4182  N   LYS A 610       4.176  -3.769   3.553  1.00  0.00           N  
ATOM   4183  CA  LYS A 610       3.353  -4.262   2.455  1.00  0.00           C  
ATOM   4184  C   LYS A 610       1.960  -4.644   2.939  1.00  0.00           C  
ATOM   4185  O   LYS A 610       1.782  -5.052   4.087  1.00  0.00           O  
ATOM   4186  CB  LYS A 610       4.022  -5.459   1.779  1.00  0.00           C  
ATOM   4187  CEN LYS A 610       5.112  -6.237   0.140  1.00  0.00           X  
ATOM   4188  H   LYS A 610       4.013  -4.120   4.486  1.00  0.00           H  
ATOM   4189  N   LYS A 611       0.975  -4.510   2.058  1.00  0.00           N  
ATOM   4190  CA  LYS A 611       1.218  -4.023   0.705  1.00  0.00           C  
ATOM   4191  C   LYS A 611       0.005  -3.280   0.161  1.00  0.00           C  
ATOM   4192  O   LYS A 611      -1.133  -3.580   0.523  1.00  0.00           O  
ATOM   4193  CB  LYS A 611       1.585  -5.182  -0.223  1.00  0.00           C  
ATOM   4194  CEN LYS A 611       3.071  -6.247  -1.288  1.00  0.00           X  
ATOM   4195  H   LYS A 611       0.034  -4.751   2.332  1.00  0.00           H  
ATOM   4196  N   GLU A 612       0.255  -2.310  -0.711  1.00  0.00           N  
ATOM   4197  CA  GLU A 612       1.614  -1.978  -1.121  1.00  0.00           C  
ATOM   4198  C   GLU A 612       1.737  -0.502  -1.478  1.00  0.00           C  
ATOM   4199  O   GLU A 612       0.777   0.118  -1.935  1.00  0.00           O  
ATOM   4200  CB  GLU A 612       2.042  -2.844  -2.308  1.00  0.00           C  
ATOM   4201  CEN GLU A 612       2.875  -4.197  -2.924  1.00  0.00           X  
ATOM   4202  H   GLU A 612      -0.518  -1.788  -1.101  1.00  0.00           H  
ATOM   4203  N   LEU A 613       2.925   0.055  -1.267  1.00  0.00           N  
ATOM   4204  CA  LEU A 613       4.043  -0.707  -0.724  1.00  0.00           C  
ATOM   4205  C   LEU A 613       4.975   0.185   0.087  1.00  0.00           C  
ATOM   4206  O   LEU A 613       5.106   1.377  -0.191  1.00  0.00           O  
ATOM   4207  CB  LEU A 613       4.815  -1.396  -1.856  1.00  0.00           C  
ATOM   4208  CEN LEU A 613       4.868  -2.855  -2.348  1.00  0.00           X  
ATOM   4209  H   LEU A 613       3.056   1.032  -1.488  1.00  0.00           H  
ATOM   4210  N   VAL A 614       5.621  -0.400   1.090  1.00  0.00           N  
ATOM   4211  CA  VAL A 614       5.445  -1.815   1.393  1.00  0.00           C  
ATOM   4212  C   VAL A 614       5.638  -2.088   2.879  1.00  0.00           C  
ATOM   4213  O   VAL A 614       6.398  -1.393   3.554  1.00  0.00           O  
ATOM   4214  CB  VAL A 614       6.423  -2.692   0.589  1.00  0.00           C  
ATOM   4215  CEN VAL A 614       6.464  -3.146   0.072  1.00  0.00           X  
ATOM   4216  H   VAL A 614       6.251   0.150   1.656  1.00  0.00           H  
ATOM   4217  N   LEU A 615       4.946  -3.104   3.384  1.00  0.00           N  
ATOM   4218  CA  LEU A 615       4.054  -3.909   2.558  1.00  0.00           C  
ATOM   4219  C   LEU A 615       2.892  -4.458   3.376  1.00  0.00           C  
ATOM   4220  O   LEU A 615       3.026  -4.703   4.575  1.00  0.00           O  
ATOM   4221  CB  LEU A 615       4.831  -5.054   1.899  1.00  0.00           C  
ATOM   4222  CEN LEU A 615       5.347  -5.278   0.465  1.00  0.00           X  
ATOM   4223  H   LEU A 615       5.041  -3.324   4.365  1.00  0.00           H  
ATOM   4224  N   GLY A 616       1.752  -4.650   2.721  1.00  0.00           N  
ATOM   4225  CA  GLY A 616       1.626  -4.350   1.300  1.00  0.00           C  
ATOM   4226  C   GLY A 616       0.201  -3.940   0.949  1.00  0.00           C  
ATOM   4227  O   GLY A 616      -0.757  -4.382   1.583  1.00  0.00           O  
ATOM   4228  CEN GLY A 616       1.625  -4.350   1.300  1.00  0.00           X  
ATOM   4229  H   GLY A 616       0.953  -5.013   3.221  1.00  0.00           H  
ATOM   4230  N   THR A 617       0.069  -3.092  -0.066  1.00  0.00           N  
ATOM   4231  CA  THR A 617       1.224  -2.586  -0.798  1.00  0.00           C  
ATOM   4232  C   THR A 617       0.960  -1.190  -1.346  1.00  0.00           C  
ATOM   4233  O   THR A 617      -0.179  -0.838  -1.653  1.00  0.00           O  
ATOM   4234  CB  THR A 617       1.608  -3.519  -1.961  1.00  0.00           C  
ATOM   4235  CEN THR A 617       1.776  -4.038  -2.169  1.00  0.00           X  
ATOM   4236  H   THR A 617      -0.856  -2.790  -0.337  1.00  0.00           H  
ATOM   4237  N   TYR A 618       2.019  -0.397  -1.466  1.00  0.00           N  
ATOM   4238  CA  TYR A 618       3.356  -0.843  -1.093  1.00  0.00           C  
ATOM   4239  C   TYR A 618       4.214   0.322  -0.617  1.00  0.00           C  
ATOM   4240  O   TYR A 618       4.033   1.458  -1.056  1.00  0.00           O  
ATOM   4241  CB  TYR A 618       4.034  -1.546  -2.271  1.00  0.00           C  
ATOM   4242  CEN TYR A 618       4.375  -3.159  -2.864  1.00  0.00           X  
ATOM   4243  H   TYR A 618       1.896   0.539  -1.825  1.00  0.00           H  
ATOM   4244  N   LYS A 619       5.147   0.035   0.284  1.00  0.00           N  
ATOM   4245  CA  LYS A 619       5.337  -1.322   0.784  1.00  0.00           C  
ATOM   4246  C   LYS A 619       5.862  -1.313   2.214  1.00  0.00           C  
ATOM   4247  O   LYS A 619       6.570  -0.391   2.620  1.00  0.00           O  
ATOM   4248  CB  LYS A 619       6.293  -2.098  -0.122  1.00  0.00           C  
ATOM   4249  CEN LYS A 619       6.576  -3.560  -1.625  1.00  0.00           X  
ATOM   4250  H   LYS A 619       5.741   0.775   0.630  1.00  0.00           H  
ATOM   4251  N   GLU A 620       5.511  -2.344   2.974  1.00  0.00           N  
ATOM   4252  CA  GLU A 620       4.670  -3.421   2.464  1.00  0.00           C  
ATOM   4253  C   GLU A 620       3.829  -4.036   3.575  1.00  0.00           C  
ATOM   4254  O   GLU A 620       4.236  -4.057   4.736  1.00  0.00           O  
ATOM   4255  CB  GLU A 620       5.527  -4.498   1.795  1.00  0.00           C  
ATOM   4256  CEN GLU A 620       6.174  -5.206   0.387  1.00  0.00           X  
ATOM   4257  H   GLU A 620       5.834  -2.383   3.930  1.00  0.00           H  
ATOM   4258  N   ILE A 621       2.653  -4.537   3.211  1.00  0.00           N  
ATOM   4259  CA  ILE A 621       2.198  -4.497   1.826  1.00  0.00           C  
ATOM   4260  C   ILE A 621       0.679  -4.417   1.747  1.00  0.00           C  
ATOM   4261  O   ILE A 621      -0.025  -4.920   2.623  1.00  0.00           O  
ATOM   4262  CB  ILE A 621       2.680  -5.728   1.038  1.00  0.00           C  
ATOM   4263  CEN ILE A 621       3.500  -6.151   0.457  1.00  0.00           X  
ATOM   4264  H   ILE A 621       2.059  -4.956   3.912  1.00  0.00           H  
ATOM   4265  N   VAL A 622       0.179  -3.782   0.693  1.00  0.00           N  
ATOM   4266  CA  VAL A 622       1.040  -3.196  -0.328  1.00  0.00           C  
ATOM   4267  C   VAL A 622       0.386  -1.978  -0.967  1.00  0.00           C  
ATOM   4268  O   VAL A 622      -0.839  -1.895  -1.058  1.00  0.00           O  
ATOM   4269  CB  VAL A 622       1.387  -4.217  -1.428  1.00  0.00           C  
ATOM   4270  CEN VAL A 622       1.897  -4.601  -1.687  1.00  0.00           X  
ATOM   4271  H   VAL A 622      -0.823  -3.703   0.596  1.00  0.00           H  
ATOM   4272  N   SER A 623       1.210  -1.034  -1.408  1.00  0.00           N  
ATOM   4273  CA  SER A 623       2.657  -1.161  -1.285  1.00  0.00           C  
ATOM   4274  C   SER A 623       3.321   0.204  -1.149  1.00  0.00           C  
ATOM   4275  O   SER A 623       2.822   1.202  -1.669  1.00  0.00           O  
ATOM   4276  CB  SER A 623       3.219  -1.904  -2.481  1.00  0.00           C  
ATOM   4277  CEN SER A 623       3.274  -2.071  -2.996  1.00  0.00           X  
ATOM   4278  H   SER A 623       0.824  -0.206  -1.840  1.00  0.00           H  
ATOM   4279  N   ALA A 624       4.448   0.240  -0.446  1.00  0.00           N  
ATOM   4280  CA  ALA A 624       5.013  -0.960   0.159  1.00  0.00           C  
ATOM   4281  C   ALA A 624       5.785  -0.626   1.429  1.00  0.00           C  
ATOM   4282  O   ALA A 624       6.344   0.463   1.558  1.00  0.00           O  
ATOM   4283  CB  ALA A 624       5.910  -1.682  -0.836  1.00  0.00           C  
ATOM   4284  CEN ALA A 624       5.910  -1.682  -0.835  1.00  0.00           X  
ATOM   4285  H   ALA A 624       4.925   1.122  -0.327  1.00  0.00           H  
ATOM   4286  N   ARG A 625       5.812  -1.569   2.364  1.00  0.00           N  
ATOM   4287  CA  ARG A 625       5.139  -2.849   2.181  1.00  0.00           C  
ATOM   4288  C   ARG A 625       4.674  -3.423   3.513  1.00  0.00           C  
ATOM   4289  O   ARG A 625       5.289  -3.183   4.552  1.00  0.00           O  
ATOM   4290  CB  ARG A 625       5.998  -3.845   1.415  1.00  0.00           C  
ATOM   4291  CEN ARG A 625       6.941  -5.167  -0.460  1.00  0.00           X  
ATOM   4292  H   ARG A 625       6.311  -1.395   3.224  1.00  0.00           H  
ATOM   4293  N   SER A 626       3.585  -4.183   3.476  1.00  0.00           N  
ATOM   4294  CA  SER A 626       2.878  -4.450   2.229  1.00  0.00           C  
ATOM   4295  C   SER A 626       1.390  -4.664   2.474  1.00  0.00           C  
ATOM   4296  O   SER A 626       0.988  -5.141   3.535  1.00  0.00           O  
ATOM   4297  CB  SER A 626       3.479  -5.657   1.537  1.00  0.00           C  
ATOM   4298  CEN SER A 626       3.715  -6.144   1.477  1.00  0.00           X  
ATOM   4299  H   SER A 626       3.237  -4.587   4.334  1.00  0.00           H  
ATOM   4300  N   THR A 627       0.576  -4.309   1.486  1.00  0.00           N  
ATOM   4301  CA  THR A 627       1.083  -3.746   0.240  1.00  0.00           C  
ATOM   4302  C   THR A 627       0.076  -2.787  -0.381  1.00  0.00           C  
ATOM   4303  O   THR A 627      -1.133  -2.947  -0.213  1.00  0.00           O  
ATOM   4304  CB  THR A 627       1.424  -4.848  -0.780  1.00  0.00           C  
ATOM   4305  CEN THR A 627       1.721  -5.324  -0.942  1.00  0.00           X  
ATOM   4306  H   THR A 627      -0.420  -4.432   1.601  1.00  0.00           H  
ATOM   4307  N   ASP A 628       0.581  -1.790  -1.100  1.00  0.00           N  
ATOM   4308  CA  ASP A 628       2.018  -1.628  -1.281  1.00  0.00           C  
ATOM   4309  C   ASP A 628       2.390  -0.161  -1.455  1.00  0.00           C  
ATOM   4310  O   ASP A 628       1.601   0.632  -1.969  1.00  0.00           O  
ATOM   4311  CB  ASP A 628       2.503  -2.440  -2.485  1.00  0.00           C  
ATOM   4312  CEN ASP A 628       2.937  -3.334  -2.705  1.00  0.00           X  
ATOM   4313  H   ASP A 628      -0.047  -1.128  -1.533  1.00  0.00           H  
ATOM   4314  N   ARG A 629       3.595   0.194  -1.024  1.00  0.00           N  
ATOM   4315  CA  ARG A 629       4.507  -0.769  -0.419  1.00  0.00           C  
ATOM   4316  C   ARG A 629       5.416  -0.100   0.603  1.00  0.00           C  
ATOM   4317  O   ARG A 629       5.745   1.080   0.478  1.00  0.00           O  
ATOM   4318  CB  ARG A 629       5.309  -1.533  -1.462  1.00  0.00           C  
ATOM   4319  CEN ARG A 629       6.000  -3.323  -3.035  1.00  0.00           X  
ATOM   4320  H   ARG A 629       3.887   1.157  -1.118  1.00  0.00           H  
ATOM   4321  N   GLU A 630       5.820  -0.860   1.615  1.00  0.00           N  
ATOM   4322  CA  GLU A 630       5.413  -2.255   1.736  1.00  0.00           C  
ATOM   4323  C   GLU A 630       5.342  -2.683   3.196  1.00  0.00           C  
ATOM   4324  O   GLU A 630       6.077  -2.170   4.040  1.00  0.00           O  
ATOM   4325  CB  GLU A 630       6.377  -3.162   0.968  1.00  0.00           C  
ATOM   4326  CEN GLU A 630       6.760  -4.066  -0.424  1.00  0.00           X  
ATOM   4327  H   GLU A 630       6.425  -0.461   2.319  1.00  0.00           H  
ATOM   4328  N   ILE A 631       4.453  -3.626   3.488  1.00  0.00           N  
ATOM   4329  CA  ILE A 631       3.596  -4.214   2.465  1.00  0.00           C  
ATOM   4330  C   ILE A 631       2.262  -4.657   3.052  1.00  0.00           C  
ATOM   4331  O   ILE A 631       2.179  -5.024   4.224  1.00  0.00           O  
ATOM   4332  CB  ILE A 631       4.273  -5.419   1.786  1.00  0.00           C  
ATOM   4333  CEN ILE A 631       4.951  -5.731   0.992  1.00  0.00           X  
ATOM   4334  H   ILE A 631       4.368  -3.944   4.443  1.00  0.00           H  
ATOM   4335  N   GLN A 632       1.219  -4.620   2.230  1.00  0.00           N  
ATOM   4336  CA  GLN A 632       1.349  -4.180   0.846  1.00  0.00           C  
ATOM   4337  C   GLN A 632       0.061  -3.535   0.350  1.00  0.00           C  
ATOM   4338  O   GLN A 632      -1.032  -3.885   0.795  1.00  0.00           O  
ATOM   4339  CB  GLN A 632       1.718  -5.359  -0.058  1.00  0.00           C  
ATOM   4340  CEN GLN A 632       3.030  -6.153  -0.892  1.00  0.00           X  
ATOM   4341  H   GLN A 632       0.312  -4.904   2.573  1.00  0.00           H  
ATOM   4342  N   LYS A 633       0.197  -2.591  -0.575  1.00  0.00           N  
ATOM   4343  CA  LYS A 633       1.506  -2.198  -1.083  1.00  0.00           C  
ATOM   4344  C   LYS A 633       1.517  -0.735  -1.506  1.00  0.00           C  
ATOM   4345  O   LYS A 633       0.494  -0.193  -1.927  1.00  0.00           O  
ATOM   4346  CB  LYS A 633       1.915  -3.089  -2.257  1.00  0.00           C  
ATOM   4347  CEN LYS A 633       3.089  -4.687  -2.994  1.00  0.00           X  
ATOM   4348  H   LYS A 633      -0.628  -2.133  -0.936  1.00  0.00           H  
ATOM   4349  N   LEU A 634       2.678  -0.100  -1.393  1.00  0.00           N  
ATOM   4350  CA  LEU A 634       3.872  -0.770  -0.892  1.00  0.00           C  
ATOM   4351  C   LEU A 634       4.795   0.210  -0.179  1.00  0.00           C  
ATOM   4352  O   LEU A 634       4.835   1.395  -0.512  1.00  0.00           O  
ATOM   4353  CB  LEU A 634       4.614  -1.461  -2.042  1.00  0.00           C  
ATOM   4354  CEN LEU A 634       4.728  -2.935  -2.477  1.00  0.00           X  
ATOM   4355  H   LEU A 634       2.735   0.872  -1.662  1.00  0.00           H  
ATOM   4356  N   ALA A 635       5.535  -0.290   0.804  1.00  0.00           N  
ATOM   4357  CA  ALA A 635       5.465  -1.698   1.175  1.00  0.00           C  
ATOM   4358  C   ALA A 635       5.765  -1.893   2.656  1.00  0.00           C  
ATOM   4359  O   ALA A 635       6.520  -1.126   3.253  1.00  0.00           O  
ATOM   4360  CB  ALA A 635       6.424  -2.519   0.325  1.00  0.00           C  
ATOM   4361  CEN ALA A 635       6.423  -2.519   0.326  1.00  0.00           X  
ATOM   4362  H   ALA A 635       6.163   0.320   1.307  1.00  0.00           H  
ATOM   4363  N   GLN A 636       5.168  -2.925   3.244  1.00  0.00           N  
ATOM   4364  CA  GLN A 636       4.279  -3.816   2.510  1.00  0.00           C  
ATOM   4365  C   GLN A 636       3.205  -4.397   3.421  1.00  0.00           C  
ATOM   4366  O   GLN A 636       3.426  -4.580   4.619  1.00  0.00           O  
ATOM   4367  CB  GLN A 636       5.075  -4.952   1.861  1.00  0.00           C  
ATOM   4368  CEN GLN A 636       5.779  -5.519   0.368  1.00  0.00           X  
ATOM   4369  H   GLN A 636       5.336  -3.096   4.226  1.00  0.00           H  
ATOM   4370  N   ASP A 637       2.042  -4.685   2.848  1.00  0.00           N  
ATOM   4371  CA  ASP A 637       1.811  -4.456   1.427  1.00  0.00           C  
ATOM   4372  C   ASP A 637       0.345  -4.146   1.150  1.00  0.00           C  
ATOM   4373  O   ASP A 637      -0.543  -4.616   1.861  1.00  0.00           O  
ATOM   4374  CB  ASP A 637       2.255  -5.671   0.609  1.00  0.00           C  
ATOM   4375  CEN ASP A 637       3.049  -6.001   0.062  1.00  0.00           X  
ATOM   4376  H   ASP A 637       1.298  -5.072   3.411  1.00  0.00           H  
ATOM   4377  N   GLY A 638       0.099  -3.354   0.112  1.00  0.00           N  
ATOM   4378  CA  GLY A 638       1.174  -2.813  -0.711  1.00  0.00           C  
ATOM   4379  C   GLY A 638       0.792  -1.460  -1.298  1.00  0.00           C  
ATOM   4380  O   GLY A 638      -0.383  -1.190  -1.547  1.00  0.00           O  
ATOM   4381  CEN GLY A 638       1.175  -2.813  -0.711  1.00  0.00           X  
ATOM   4382  H   GLY A 638      -0.857  -3.119  -0.112  1.00  0.00           H  
ATOM   4383  N   GLY A 639       1.792  -0.613  -1.517  1.00  0.00           N  
ATOM   4384  CA  GLY A 639       3.174  -0.962  -1.211  1.00  0.00           C  
ATOM   4385  C   GLY A 639       3.985   0.272  -0.838  1.00  0.00           C  
ATOM   4386  O   GLY A 639       3.708   1.375  -1.310  1.00  0.00           O  
ATOM   4387  CEN GLY A 639       3.174  -0.962  -1.211  1.00  0.00           X  
ATOM   4388  H   GLY A 639       1.589   0.297  -1.905  1.00  0.00           H  
ATOM   4389  N   ILE A 640       4.987   0.080   0.013  1.00  0.00           N  
ATOM   4390  CA  ILE A 640       5.290  -1.239   0.555  1.00  0.00           C  
ATOM   4391  C   ILE A 640       5.899  -1.136   1.947  1.00  0.00           C  
ATOM   4392  O   ILE A 640       6.573  -0.157   2.270  1.00  0.00           O  
ATOM   4393  CB  ILE A 640       6.253  -2.019  -0.360  1.00  0.00           C  
ATOM   4394  CEN ILE A 640       6.324  -2.673  -1.229  1.00  0.00           X  
ATOM   4395  H   ILE A 640       5.554   0.868   0.291  1.00  0.00           H  
ATOM   4396  N   VAL A 641       5.659  -2.152   2.769  1.00  0.00           N  
ATOM   4397  CA  VAL A 641       4.857  -3.298   2.357  1.00  0.00           C  
ATOM   4398  C   VAL A 641       4.124  -3.912   3.543  1.00  0.00           C  
ATOM   4399  O   VAL A 641       4.602  -3.857   4.676  1.00  0.00           O  
ATOM   4400  CB  VAL A 641       5.722  -4.380   1.684  1.00  0.00           C  
ATOM   4401  CEN VAL A 641       5.864  -4.680   1.080  1.00  0.00           X  
ATOM   4402  H   VAL A 641       6.042  -2.130   3.704  1.00  0.00           H  
ATOM   4403  N   THR A 642       2.962  -4.497   3.275  1.00  0.00           N  
ATOM   4404  CA  THR A 642       2.422  -4.545   1.921  1.00  0.00           C  
ATOM   4405  C   THR A 642       0.899  -4.559   1.935  1.00  0.00           C  
ATOM   4406  O   THR A 642       0.282  -5.063   2.873  1.00  0.00           O  
ATOM   4407  CB  THR A 642       2.929  -5.781   1.155  1.00  0.00           C  
ATOM   4408  CEN THR A 642       3.361  -6.106   0.933  1.00  0.00           X  
ATOM   4409  H   THR A 642       2.438  -4.919   4.029  1.00  0.00           H  
ATOM   4410  N   GLY A 643       0.298  -4.001   0.890  1.00  0.00           N  
ATOM   4411  CA  GLY A 643       1.058  -3.412  -0.206  1.00  0.00           C  
ATOM   4412  C   GLY A 643       0.292  -2.264  -0.852  1.00  0.00           C  
ATOM   4413  O   GLY A 643      -0.939  -2.257  -0.869  1.00  0.00           O  
ATOM   4414  CEN GLY A 643       1.058  -3.411  -0.206  1.00  0.00           X  
ATOM   4415  H   GLY A 643      -0.711  -3.986   0.853  1.00  0.00           H  
ATOM   4416  N   LEU A 644       1.028  -1.293  -1.382  1.00  0.00           N  
ATOM   4417  CA  LEU A 644       2.485  -1.329  -1.346  1.00  0.00           C  
ATOM   4418  C   LEU A 644       3.070   0.077  -1.307  1.00  0.00           C  
ATOM   4419  O   LEU A 644       2.481   1.020  -1.835  1.00  0.00           O  
ATOM   4420  CB  LEU A 644       3.027  -2.099  -2.556  1.00  0.00           C  
ATOM   4421  CEN LEU A 644       3.616  -3.513  -2.718  1.00  0.00           X  
ATOM   4422  H   LEU A 644       0.566  -0.509  -1.822  1.00  0.00           H  
ATOM   4423  N   LEU A 645       4.233   0.211  -0.679  1.00  0.00           N  
ATOM   4424  CA  LEU A 645       4.907  -0.926  -0.063  1.00  0.00           C  
ATOM   4425  C   LEU A 645       5.733  -0.491   1.141  1.00  0.00           C  
ATOM   4426  O   LEU A 645       6.231   0.634   1.191  1.00  0.00           O  
ATOM   4427  CB  LEU A 645       5.797  -1.635  -1.092  1.00  0.00           C  
ATOM   4428  CEN LEU A 645       5.640  -2.950  -1.879  1.00  0.00           X  
ATOM   4429  H   LEU A 645       4.662   1.124  -0.626  1.00  0.00           H  
ATOM   4430  N   ALA A 646       5.874  -1.388   2.110  1.00  0.00           N  
ATOM   4431  CA  ALA A 646       5.272  -2.713   2.022  1.00  0.00           C  
ATOM   4432  C   ALA A 646       4.925  -3.254   3.403  1.00  0.00           C  
ATOM   4433  O   ALA A 646       5.586  -2.931   4.391  1.00  0.00           O  
ATOM   4434  CB  ALA A 646       6.203  -3.671   1.293  1.00  0.00           C  
ATOM   4435  CEN ALA A 646       6.202  -3.671   1.294  1.00  0.00           X  
ATOM   4436  H   ALA A 646       6.413  -1.147   2.930  1.00  0.00           H  
ATOM   4437  N   TYR A 647       3.884  -4.077   3.466  1.00  0.00           N  
ATOM   4438  CA  TYR A 647       3.121  -4.440   2.278  1.00  0.00           C  
ATOM   4439  C   TYR A 647       1.667  -4.731   2.625  1.00  0.00           C  
ATOM   4440  O   TYR A 647       1.360  -5.184   3.728  1.00  0.00           O  
ATOM   4441  CB  TYR A 647       3.749  -5.654   1.588  1.00  0.00           C  
ATOM   4442  CEN TYR A 647       4.791  -6.046   0.236  1.00  0.00           X  
ATOM   4443  H   TYR A 647       3.615  -4.462   4.360  1.00  0.00           H  
ATOM   4444  N   ALA A 648       0.774  -4.468   1.677  1.00  0.00           N  
ATOM   4445  CA  ALA A 648       1.169  -3.932   0.380  1.00  0.00           C  
ATOM   4446  C   ALA A 648       0.068  -3.063  -0.215  1.00  0.00           C  
ATOM   4447  O   ALA A 648      -1.116  -3.286   0.035  1.00  0.00           O  
ATOM   4448  CB  ALA A 648       1.529  -5.063  -0.573  1.00  0.00           C  
ATOM   4449  CEN ALA A 648       1.529  -5.062  -0.573  1.00  0.00           X  
ATOM   4450  H   ALA A 648      -0.204  -4.645   1.859  1.00  0.00           H  
ATOM   4451  N   LEU A 649       0.467  -2.071  -1.005  1.00  0.00           N  
ATOM   4452  CA  LEU A 649       1.878  -1.832  -1.282  1.00  0.00           C  
ATOM   4453  C   LEU A 649       2.147  -0.355  -1.539  1.00  0.00           C  
ATOM   4454  O   LEU A 649       1.281   0.366  -2.034  1.00  0.00           O  
ATOM   4455  CB  LEU A 649       2.332  -2.674  -2.482  1.00  0.00           C  
ATOM   4456  CEN LEU A 649       3.167  -3.963  -2.599  1.00  0.00           X  
ATOM   4457  H   LEU A 649      -0.226  -1.467  -1.423  1.00  0.00           H  
ATOM   4458  N   ASP A 650       3.352   0.089  -1.200  1.00  0.00           N  
ATOM   4459  CA  ASP A 650       4.356  -0.791  -0.615  1.00  0.00           C  
ATOM   4460  C   ASP A 650       5.283  -0.024   0.320  1.00  0.00           C  
ATOM   4461  O   ASP A 650       5.530   1.166   0.126  1.00  0.00           O  
ATOM   4462  CB  ASP A 650       5.170  -1.480  -1.713  1.00  0.00           C  
ATOM   4463  CEN ASP A 650       5.212  -2.361  -2.223  1.00  0.00           X  
ATOM   4464  H   ASP A 650       3.578   1.062  -1.351  1.00  0.00           H  
ATOM   4465  N   GLU A 651       5.794  -0.714   1.335  1.00  0.00           N  
ATOM   4466  CA  GLU A 651       5.481  -2.123   1.537  1.00  0.00           C  
ATOM   4467  C   GLU A 651       5.525  -2.490   3.015  1.00  0.00           C  
ATOM   4468  O   GLU A 651       6.277  -1.898   3.789  1.00  0.00           O  
ATOM   4469  CB  GLU A 651       6.451  -3.006   0.747  1.00  0.00           C  
ATOM   4470  CEN GLU A 651       6.804  -3.946  -0.629  1.00  0.00           X  
ATOM   4471  H   GLU A 651       6.414  -0.249   1.982  1.00  0.00           H  
ATOM   4472  N   GLY A 652       4.715  -3.470   3.401  1.00  0.00           N  
ATOM   4473  CA  GLY A 652       3.836  -4.153   2.459  1.00  0.00           C  
ATOM   4474  C   GLY A 652       2.570  -4.647   3.146  1.00  0.00           C  
ATOM   4475  O   GLY A 652       2.581  -4.965   4.335  1.00  0.00           O  
ATOM   4476  CEN GLY A 652       3.836  -4.153   2.459  1.00  0.00           X  
ATOM   4477  H   GLY A 652       4.708  -3.750   4.371  1.00  0.00           H  
ATOM   4478  N   ILE A 653       1.478  -4.708   2.391  1.00  0.00           N  
ATOM   4479  CA  ILE A 653       1.497  -4.323   0.985  1.00  0.00           C  
ATOM   4480  C   ILE A 653       0.144  -3.778   0.545  1.00  0.00           C  
ATOM   4481  O   ILE A 653      -0.896  -4.172   1.072  1.00  0.00           O  
ATOM   4482  CB  ILE A 653       1.881  -5.508   0.079  1.00  0.00           C  
ATOM   4483  CEN ILE A 653       2.710  -6.065  -0.357  1.00  0.00           X  
ATOM   4484  H   ILE A 653       0.613  -5.029   2.801  1.00  0.00           H  
ATOM   4485  N   ILE A 654       0.165  -2.869  -0.424  1.00  0.00           N  
ATOM   4486  CA  ILE A 654       1.415  -2.422  -1.029  1.00  0.00           C  
ATOM   4487  C   ILE A 654       1.309  -0.981  -1.512  1.00  0.00           C  
ATOM   4488  O   ILE A 654       0.232  -0.520  -1.888  1.00  0.00           O  
ATOM   4489  CB  ILE A 654       1.823  -3.321  -2.211  1.00  0.00           C  
ATOM   4490  CEN ILE A 654       2.343  -4.235  -2.498  1.00  0.00           X  
ATOM   4491  H   ILE A 654      -0.707  -2.477  -0.750  1.00  0.00           H  
ATOM   4492  N   GLU A 655       2.434  -0.274  -1.498  1.00  0.00           N  
ATOM   4493  CA  GLU A 655       3.695  -0.849  -1.046  1.00  0.00           C  
ATOM   4494  C   GLU A 655       4.597   0.214  -0.433  1.00  0.00           C  
ATOM   4495  O   GLU A 655       4.544   1.383  -0.816  1.00  0.00           O  
ATOM   4496  CB  GLU A 655       4.413  -1.544  -2.205  1.00  0.00           C  
ATOM   4497  CEN GLU A 655       4.812  -2.965  -3.056  1.00  0.00           X  
ATOM   4498  H   GLU A 655       2.415   0.687  -1.809  1.00  0.00           H  
ATOM   4499  N   GLY A 656       5.426  -0.198   0.521  1.00  0.00           N  
ATOM   4500  CA  GLY A 656       5.465  -1.590   0.952  1.00  0.00           C  
ATOM   4501  C   GLY A 656       5.865  -1.701   2.418  1.00  0.00           C  
ATOM   4502  O   GLY A 656       6.606  -0.865   2.934  1.00  0.00           O  
ATOM   4503  CEN GLY A 656       5.465  -1.590   0.953  1.00  0.00           X  
ATOM   4504  H   GLY A 656       6.044   0.470   0.958  1.00  0.00           H  
ATOM   4505  N   ALA A 657       5.370  -2.739   3.084  1.00  0.00           N  
ATOM   4506  CA  ALA A 657       4.495  -3.714   2.444  1.00  0.00           C  
ATOM   4507  C   ALA A 657       3.516  -4.315   3.444  1.00  0.00           C  
ATOM   4508  O   ALA A 657       3.820  -4.432   4.631  1.00  0.00           O  
ATOM   4509  CB  ALA A 657       5.316  -4.807   1.777  1.00  0.00           C  
ATOM   4510  CEN ALA A 657       5.316  -4.807   1.778  1.00  0.00           X  
ATOM   4511  H   ALA A 657       5.607  -2.856   4.059  1.00  0.00           H  
ATOM   4512  N   VAL A 658       2.340  -4.696   2.957  1.00  0.00           N  
ATOM   4513  CA  VAL A 658       2.009  -4.545   1.546  1.00  0.00           C  
ATOM   4514  C   VAL A 658       0.514  -4.335   1.349  1.00  0.00           C  
ATOM   4515  O   VAL A 658      -0.300  -4.824   2.133  1.00  0.00           O  
ATOM   4516  CB  VAL A 658       2.458  -5.769   0.726  1.00  0.00           C  
ATOM   4517  CEN VAL A 658       2.914  -5.986   0.257  1.00  0.00           X  
ATOM   4518  H   VAL A 658       1.657  -5.101   3.582  1.00  0.00           H  
ATOM   4519  N   VAL A 659       0.157  -3.605   0.298  1.00  0.00           N  
ATOM   4520  CA  VAL A 659       1.145  -3.039  -0.613  1.00  0.00           C  
ATOM   4521  C   VAL A 659       0.645  -1.738  -1.228  1.00  0.00           C  
ATOM   4522  O   VAL A 659      -0.557  -1.549  -1.413  1.00  0.00           O  
ATOM   4523  CB  VAL A 659       1.503  -4.025  -1.741  1.00  0.00           C  
ATOM   4524  CEN VAL A 659       2.002  -4.436  -1.980  1.00  0.00           X  
ATOM   4525  H   VAL A 659      -0.824  -3.437   0.126  1.00  0.00           H  
ATOM   4526  N   ALA A 660       1.575  -0.843  -1.544  1.00  0.00           N  
ATOM   4527  CA  ALA A 660       2.992  -1.097  -1.313  1.00  0.00           C  
ATOM   4528  C   ALA A 660       3.746   0.198  -1.041  1.00  0.00           C  
ATOM   4529  O   ALA A 660       3.374   1.261  -1.539  1.00  0.00           O  
ATOM   4530  CB  ALA A 660       3.600  -1.830  -2.500  1.00  0.00           C  
ATOM   4531  CEN ALA A 660       3.600  -1.829  -2.499  1.00  0.00           X  
ATOM   4532  H   ALA A 660       1.293   0.035  -1.955  1.00  0.00           H  
ATOM   4533  N   GLY A 661       4.809   0.103  -0.249  1.00  0.00           N  
ATOM   4534  CA  GLY A 661       5.225  -1.170   0.326  1.00  0.00           C  
ATOM   4535  C   GLY A 661       5.910  -0.970   1.672  1.00  0.00           C  
ATOM   4536  O   GLY A 661       6.540   0.060   1.911  1.00  0.00           O  
ATOM   4537  CEN GLY A 661       5.225  -1.170   0.326  1.00  0.00           X  
ATOM   4538  H   GLY A 661       5.342   0.935  -0.039  1.00  0.00           H  
ATOM   4539  N   PRO A 662       5.783  -1.961   2.548  1.00  0.00           N  
ATOM   4540  CA  PRO A 662       5.029  -3.169   2.234  1.00  0.00           C  
ATOM   4541  C   PRO A 662       4.409  -3.772   3.488  1.00  0.00           C  
ATOM   4542  O   PRO A 662       4.950  -3.639   4.585  1.00  0.00           O  
ATOM   4543  CB  PRO A 662       6.069  -4.105   1.595  1.00  0.00           C  
ATOM   4544  CEN PRO A 662       7.203  -2.771   1.946  1.00  0.00           X  
ATOM   4545  N   GLY A 663       3.271  -4.436   3.318  1.00  0.00           N  
ATOM   4546  CA  GLY A 663       2.654  -4.576   2.004  1.00  0.00           C  
ATOM   4547  C   GLY A 663       1.138  -4.679   2.114  1.00  0.00           C  
ATOM   4548  O   GLY A 663       0.611  -5.177   3.109  1.00  0.00           O  
ATOM   4549  CEN GLY A 663       2.654  -4.576   2.004  1.00  0.00           X  
ATOM   4550  H   GLY A 663       2.821  -4.854   4.119  1.00  0.00           H  
ATOM   4551  N   GLU A 664       0.442  -4.205   1.087  1.00  0.00           N  
ATOM   4552  CA  GLU A 664       1.096  -3.620  -0.078  1.00  0.00           C  
ATOM   4553  C   GLU A 664       0.223  -2.549  -0.719  1.00  0.00           C  
ATOM   4554  O   GLU A 664      -1.004  -2.616  -0.659  1.00  0.00           O  
ATOM   4555  CB  GLU A 664       1.435  -4.705  -1.102  1.00  0.00           C  
ATOM   4556  CEN GLU A 664       2.564  -5.769  -1.806  1.00  0.00           X  
ATOM   4557  H   GLU A 664      -0.567  -4.250   1.114  1.00  0.00           H  
ATOM   4558  N   GLU A 665       0.864  -1.561  -1.334  1.00  0.00           N  
ATOM   4559  CA  GLU A 665       2.321  -1.509  -1.388  1.00  0.00           C  
ATOM   4560  C   GLU A 665       2.819  -0.071  -1.444  1.00  0.00           C  
ATOM   4561  O   GLU A 665       2.142   0.811  -1.971  1.00  0.00           O  
ATOM   4562  CB  GLU A 665       2.840  -2.292  -2.596  1.00  0.00           C  
ATOM   4563  CEN GLU A 665       3.508  -3.713  -3.258  1.00  0.00           X  
ATOM   4564  H   GLU A 665       0.329  -0.826  -1.775  1.00  0.00           H  
ATOM   4565  N   PHE A 666       4.008   0.159  -0.896  1.00  0.00           N  
ATOM   4566  CA  PHE A 666       4.786  -0.907  -0.279  1.00  0.00           C  
ATOM   4567  C   PHE A 666       5.655  -0.372   0.852  1.00  0.00           C  
ATOM   4568  O   PHE A 666       6.085   0.782   0.825  1.00  0.00           O  
ATOM   4569  CB  PHE A 666       5.656  -1.608  -1.324  1.00  0.00           C  
ATOM   4570  CEN PHE A 666       5.615  -2.921  -2.218  1.00  0.00           X  
ATOM   4571  H   PHE A 666       4.381   1.098  -0.908  1.00  0.00           H  
ATOM   4572  N   TRP A 667       5.910  -1.215   1.846  1.00  0.00           N  
ATOM   4573  CA  TRP A 667       5.386  -2.576   1.850  1.00  0.00           C  
ATOM   4574  C   TRP A 667       5.158  -3.075   3.271  1.00  0.00           C  
ATOM   4575  O   TRP A 667       5.856  -2.670   4.201  1.00  0.00           O  
ATOM   4576  CB  TRP A 667       6.340  -3.517   1.111  1.00  0.00           C  
ATOM   4577  CEN TRP A 667       6.440  -4.572  -0.286  1.00  0.00           X  
ATOM   4578  H   TRP A 667       6.482  -0.906   2.619  1.00  0.00           H  
ATOM   4579  N   LYS A 668       4.175  -3.955   3.433  1.00  0.00           N  
ATOM   4580  CA  LYS A 668       3.366  -4.414   2.311  1.00  0.00           C  
ATOM   4581  C   LYS A 668       1.956  -4.775   2.760  1.00  0.00           C  
ATOM   4582  O   LYS A 668       1.745  -5.195   3.898  1.00  0.00           O  
ATOM   4583  CB  LYS A 668       4.024  -5.616   1.631  1.00  0.00           C  
ATOM   4584  CEN LYS A 668       5.132  -6.392   0.005  1.00  0.00           X  
ATOM   4585  H   LYS A 668       3.985  -4.315   4.357  1.00  0.00           H  
ATOM   4586  N   PRO A 669       0.992  -4.607   1.861  1.00  0.00           N  
ATOM   4587  CA  PRO A 669       1.274  -4.107   0.521  1.00  0.00           C  
ATOM   4588  C   PRO A 669       0.088  -3.331  -0.038  1.00  0.00           C  
ATOM   4589  O   PRO A 669      -1.063  -3.613   0.296  1.00  0.00           O  
ATOM   4590  CB  PRO A 669       1.575  -5.373  -0.298  1.00  0.00           C  
ATOM   4591  CEN PRO A 669       1.203  -6.218   1.230  1.00  0.00           X  
ATOM   4592  N   GLN A 670       0.376  -2.353  -0.891  1.00  0.00           N  
ATOM   4593  CA  GLN A 670       1.750  -2.044  -1.266  1.00  0.00           C  
ATOM   4594  C   GLN A 670       1.911  -0.567  -1.599  1.00  0.00           C  
ATOM   4595  O   GLN A 670       0.974   0.080  -2.067  1.00  0.00           O  
ATOM   4596  CB  GLN A 670       2.182  -2.894  -2.465  1.00  0.00           C  
ATOM   4597  CEN GLN A 670       3.078  -4.311  -2.951  1.00  0.00           X  
ATOM   4598  H   GLN A 670      -0.377  -1.810  -1.288  1.00  0.00           H  
ATOM   4599  N   PRO A 671       3.105  -0.037  -1.355  1.00  0.00           N  
ATOM   4600  CA  PRO A 671       4.196  -0.830  -0.800  1.00  0.00           C  
ATOM   4601  C   PRO A 671       5.128   0.031   0.043  1.00  0.00           C  
ATOM   4602  O   PRO A 671       5.290   1.224  -0.214  1.00  0.00           O  
ATOM   4603  CB  PRO A 671       4.904  -1.412  -2.035  1.00  0.00           C  
ATOM   4604  CEN PRO A 671       3.696  -0.459  -2.939  1.00  0.00           X  
ATOM   4605  N   MET A 672       5.741  -0.582   1.050  1.00  0.00           N  
ATOM   4606  CA  MET A 672       5.529  -1.997   1.329  1.00  0.00           C  
ATOM   4607  C   MET A 672       5.685  -2.295   2.815  1.00  0.00           C  
ATOM   4608  O   MET A 672       6.445  -1.626   3.516  1.00  0.00           O  
ATOM   4609  CB  MET A 672       6.502  -2.847   0.515  1.00  0.00           C  
ATOM   4610  CEN MET A 672       6.585  -3.964  -0.836  1.00  0.00           X  
ATOM   4611  H   MET A 672       6.370  -0.053   1.638  1.00  0.00           H  
ATOM   4612  N   VAL A 673       4.962  -3.303   3.290  1.00  0.00           N  
ATOM   4613  CA  VAL A 673       4.071  -4.077   2.434  1.00  0.00           C  
ATOM   4614  C   VAL A 673       2.882  -4.614   3.220  1.00  0.00           C  
ATOM   4615  O   VAL A 673       2.985  -4.879   4.417  1.00  0.00           O  
ATOM   4616  CB  VAL A 673       4.808  -5.255   1.769  1.00  0.00           C  
ATOM   4617  CEN VAL A 673       5.052  -5.488   1.168  1.00  0.00           X  
ATOM   4618  H   VAL A 673       5.031  -3.539   4.270  1.00  0.00           H  
ATOM   4619  N   ALA A 674       1.752  -4.773   2.538  1.00  0.00           N  
ATOM   4620  CA  ALA A 674       1.662  -4.451   1.119  1.00  0.00           C  
ATOM   4621  C   ALA A 674       0.254  -4.006   0.744  1.00  0.00           C  
ATOM   4622  O   ALA A 674      -0.726  -4.437   1.351  1.00  0.00           O  
ATOM   4623  CB  ALA A 674       2.086  -5.644   0.276  1.00  0.00           C  
ATOM   4624  CEN ALA A 674       2.086  -5.643   0.276  1.00  0.00           X  
ATOM   4625  H   ALA A 674       0.935  -5.127   3.015  1.00  0.00           H  
ATOM   4626  N   MET A 675       0.160  -3.141  -0.261  1.00  0.00           N  
ATOM   4627  CA  MET A 675       1.341  -2.649  -0.961  1.00  0.00           C  
ATOM   4628  C   MET A 675       1.117  -1.239  -1.494  1.00  0.00           C  
ATOM   4629  O   MET A 675      -0.007  -0.860  -1.820  1.00  0.00           O  
ATOM   4630  CB  MET A 675       1.709  -3.594  -2.103  1.00  0.00           C  
ATOM   4631  CEN MET A 675       2.907  -4.772  -2.606  1.00  0.00           X  
ATOM   4632  H   MET A 675      -0.752  -2.816  -0.547  1.00  0.00           H  
ATOM   4633  N   SER A 676       2.195  -0.467  -1.580  1.00  0.00           N  
ATOM   4634  CA  SER A 676       3.514  -0.946  -1.186  1.00  0.00           C  
ATOM   4635  C   SER A 676       4.385   0.194  -0.674  1.00  0.00           C  
ATOM   4636  O   SER A 676       4.236   1.340  -1.100  1.00  0.00           O  
ATOM   4637  CB  SER A 676       4.187  -1.642  -2.353  1.00  0.00           C  
ATOM   4638  CEN SER A 676       4.330  -1.750  -2.866  1.00  0.00           X  
ATOM   4639  H   SER A 676       2.098   0.476  -1.927  1.00  0.00           H  
ATOM   4640  N   SER A 677       5.293  -0.126   0.241  1.00  0.00           N  
ATOM   4641  CA  SER A 677       5.444  -1.492   0.725  1.00  0.00           C  
ATOM   4642  C   SER A 677       5.939  -1.515   2.166  1.00  0.00           C  
ATOM   4643  O   SER A 677       6.657  -0.614   2.600  1.00  0.00           O  
ATOM   4644  CB  SER A 677       6.395  -2.262  -0.171  1.00  0.00           C  
ATOM   4645  CEN SER A 677       6.818  -2.358  -0.499  1.00  0.00           X  
ATOM   4646  H   SER A 677       5.895   0.597   0.611  1.00  0.00           H  
ATOM   4647  N   ASP A 678       5.550  -2.549   2.903  1.00  0.00           N  
ATOM   4648  CA  ASP A 678       4.699  -3.601   2.360  1.00  0.00           C  
ATOM   4649  C   ASP A 678       3.822  -4.215   3.444  1.00  0.00           C  
ATOM   4650  O   ASP A 678       4.204  -4.261   4.613  1.00  0.00           O  
ATOM   4651  CB  ASP A 678       5.547  -4.687   1.693  1.00  0.00           C  
ATOM   4652  CEN ASP A 678       5.876  -4.970   0.771  1.00  0.00           X  
ATOM   4653  H   ASP A 678       5.853  -2.609   3.865  1.00  0.00           H  
ATOM   4654  N   GLU A 679       2.644  -4.686   3.048  1.00  0.00           N  
ATOM   4655  CA  GLU A 679       2.220  -4.617   1.655  1.00  0.00           C  
ATOM   4656  C   GLU A 679       0.705  -4.504   1.545  1.00  0.00           C  
ATOM   4657  O   GLU A 679      -0.028  -5.005   2.398  1.00  0.00           O  
ATOM   4658  CB  GLU A 679       2.714  -5.843   0.883  1.00  0.00           C  
ATOM   4659  CEN GLU A 679       3.840  -6.571  -0.168  1.00  0.00           X  
ATOM   4660  H   GLU A 679       2.027  -5.102   3.730  1.00  0.00           H  
ATOM   4661  N   LEU A 680       0.241  -3.844   0.490  1.00  0.00           N  
ATOM   4662  CA  LEU A 680       1.135  -3.261  -0.504  1.00  0.00           C  
ATOM   4663  C   LEU A 680       0.519  -2.021  -1.138  1.00  0.00           C  
ATOM   4664  O   LEU A 680      -0.701  -1.912  -1.254  1.00  0.00           O  
ATOM   4665  CB  LEU A 680       1.477  -4.298  -1.581  1.00  0.00           C  
ATOM   4666  CEN LEU A 680       2.735  -5.145  -1.855  1.00  0.00           X  
ATOM   4667  H   LEU A 680      -0.758  -3.742   0.373  1.00  0.00           H  
ATOM   4668  N   LYS A 681       1.372  -1.088  -1.548  1.00  0.00           N  
ATOM   4669  CA  LYS A 681       2.813  -1.247  -1.397  1.00  0.00           C  
ATOM   4670  C   LYS A 681       3.501   0.102  -1.227  1.00  0.00           C  
ATOM   4671  O   LYS A 681       3.035   1.117  -1.743  1.00  0.00           O  
ATOM   4672  CB  LYS A 681       3.400  -1.988  -2.599  1.00  0.00           C  
ATOM   4673  CEN LYS A 681       4.179  -3.776  -3.418  1.00  0.00           X  
ATOM   4674  H   LYS A 681       1.012  -0.246  -1.976  1.00  0.00           H  
ATOM   4675  N   ALA A 682       4.613   0.105  -0.500  1.00  0.00           N  
ATOM   4676  CA  ALA A 682       5.141  -1.115   0.099  1.00  0.00           C  
ATOM   4677  C   ALA A 682       5.893  -0.815   1.389  1.00  0.00           C  
ATOM   4678  O   ALA A 682       6.471   0.260   1.547  1.00  0.00           O  
ATOM   4679  CB  ALA A 682       6.044  -1.842  -0.888  1.00  0.00           C  
ATOM   4680  CEN ALA A 682       6.044  -1.841  -0.887  1.00  0.00           X  
ATOM   4681  H   ALA A 682       5.106   0.975  -0.358  1.00  0.00           H  
ATOM   4682  N   ALA A 683       5.880  -1.772   2.311  1.00  0.00           N  
ATOM   4683  CA  ALA A 683       5.186  -3.036   2.095  1.00  0.00           C  
ATOM   4684  C   ALA A 683       4.681  -3.619   3.409  1.00  0.00           C  
ATOM   4685  O   ALA A 683       5.278  -3.405   4.464  1.00  0.00           O  
ATOM   4686  CB  ALA A 683       6.097  -4.027   1.387  1.00  0.00           C  
ATOM   4687  CEN ALA A 683       6.096  -4.027   1.388  1.00  0.00           X  
ATOM   4688  H   ALA A 683       6.365  -1.620   3.184  1.00  0.00           H  
ATOM   4689  N   ALA A 684       3.577  -4.355   3.338  1.00  0.00           N  
ATOM   4690  CA  ALA A 684       2.892  -4.589   2.072  1.00  0.00           C  
ATOM   4691  C   ALA A 684       1.395  -4.776   2.283  1.00  0.00           C  
ATOM   4692  O   ALA A 684       0.961  -5.260   3.328  1.00  0.00           O  
ATOM   4693  CB  ALA A 684       3.486  -5.798   1.364  1.00  0.00           C  
ATOM   4694  CEN ALA A 684       3.485  -5.797   1.364  1.00  0.00           X  
ATOM   4695  H   ALA A 684       3.203  -4.763   4.183  1.00  0.00           H  
ATOM   4696  N   GLY A 685       0.609  -4.390   1.283  1.00  0.00           N  
ATOM   4697  CA  GLY A 685       1.154  -3.820   0.057  1.00  0.00           C  
ATOM   4698  C   GLY A 685       0.180  -2.832  -0.571  1.00  0.00           C  
ATOM   4699  O   GLY A 685      -1.035  -2.969  -0.431  1.00  0.00           O  
ATOM   4700  CEN GLY A 685       1.154  -3.820   0.057  1.00  0.00           X  
ATOM   4701  H   GLY A 685      -0.391  -4.494   1.375  1.00  0.00           H  
ATOM   4702  N   THR A 686       0.721  -1.836  -1.265  1.00  0.00           N  
ATOM   4703  CA  THR A 686       2.165  -1.701  -1.413  1.00  0.00           C  
ATOM   4704  C   THR A 686       2.570  -0.239  -1.558  1.00  0.00           C  
ATOM   4705  O   THR A 686       1.808   0.577  -2.077  1.00  0.00           O  
ATOM   4706  CB  THR A 686       2.684  -2.489  -2.629  1.00  0.00           C  
ATOM   4707  CEN THR A 686       2.759  -2.988  -2.925  1.00  0.00           X  
ATOM   4708  H   THR A 686       0.116  -1.154  -1.701  1.00  0.00           H  
ATOM   4709  N   LYS A 687       3.773   0.085  -1.097  1.00  0.00           N  
ATOM   4710  CA  LYS A 687       4.652  -0.906  -0.487  1.00  0.00           C  
ATOM   4711  C   LYS A 687       5.553  -0.270   0.564  1.00  0.00           C  
ATOM   4712  O   LYS A 687       5.908   0.904   0.463  1.00  0.00           O  
ATOM   4713  CB  LYS A 687       5.498  -1.600  -1.555  1.00  0.00           C  
ATOM   4714  CEN LYS A 687       5.861  -3.309  -2.748  1.00  0.00           X  
ATOM   4715  H   LYS A 687       4.086   1.042  -1.170  1.00  0.00           H  
ATOM   4716  N   TYR A 688       5.919  -1.053   1.573  1.00  0.00           N  
ATOM   4717  CA  TYR A 688       5.481  -2.440   1.665  1.00  0.00           C  
ATOM   4718  C   TYR A 688       5.370  -2.888   3.117  1.00  0.00           C  
ATOM   4719  O   TYR A 688       6.097  -2.403   3.984  1.00  0.00           O  
ATOM   4720  CB  TYR A 688       6.443  -3.357   0.905  1.00  0.00           C  
ATOM   4721  CEN TYR A 688       6.582  -4.190  -0.629  1.00  0.00           X  
ATOM   4722  H   TYR A 688       6.517  -0.677   2.296  1.00  0.00           H  
ATOM   4723  N   THR A 689       4.456  -3.817   3.376  1.00  0.00           N  
ATOM   4724  CA  THR A 689       3.609  -4.372   2.327  1.00  0.00           C  
ATOM   4725  C   THR A 689       2.254  -4.795   2.879  1.00  0.00           C  
ATOM   4726  O   THR A 689       2.139  -5.177   4.044  1.00  0.00           O  
ATOM   4727  CB  THR A 689       4.275  -5.582   1.646  1.00  0.00           C  
ATOM   4728  CEN THR A 689       4.711  -5.826   1.343  1.00  0.00           X  
ATOM   4729  H   THR A 689       4.345  -4.146   4.324  1.00  0.00           H  
ATOM   4730  N   PHE A 690       1.230  -4.725   2.036  1.00  0.00           N  
ATOM   4731  CA  PHE A 690       1.398  -4.269   0.662  1.00  0.00           C  
ATOM   4732  C   PHE A 690       0.135  -3.590   0.148  1.00  0.00           C  
ATOM   4733  O   PHE A 690      -0.974  -3.924   0.565  1.00  0.00           O  
ATOM   4734  CB  PHE A 690       1.773  -5.440  -0.248  1.00  0.00           C  
ATOM   4735  CEN PHE A 690       3.081  -6.073  -0.893  1.00  0.00           X  
ATOM   4736  H   PHE A 690       0.310  -4.995   2.356  1.00  0.00           H  
ATOM   4737  N   SER A 691       0.310  -2.635  -0.760  1.00  0.00           N  
ATOM   4738  CA  SER A 691       1.637  -2.263  -1.234  1.00  0.00           C  
ATOM   4739  C   SER A 691       1.686  -0.794  -1.636  1.00  0.00           C  
ATOM   4740  O   SER A 691       0.684  -0.226  -2.070  1.00  0.00           O  
ATOM   4741  CB  SER A 691       2.041  -3.143  -2.400  1.00  0.00           C  
ATOM   4742  CEN SER A 691       1.992  -3.443  -2.851  1.00  0.00           X  
ATOM   4743  H   SER A 691      -0.498  -2.156  -1.131  1.00  0.00           H  
ATOM   4744  N   PRO A 692       2.858  -0.185  -1.489  1.00  0.00           N  
ATOM   4745  CA  PRO A 692       4.027  -0.886  -0.972  1.00  0.00           C  
ATOM   4746  C   PRO A 692       4.954   0.064  -0.226  1.00  0.00           C  
ATOM   4747  O   PRO A 692       5.026   1.252  -0.541  1.00  0.00           O  
ATOM   4748  CB  PRO A 692       4.693  -1.480  -2.225  1.00  0.00           C  
ATOM   4749  CEN PRO A 692       3.376  -0.641  -3.089  1.00  0.00           X  
ATOM   4750  N   ASN A 693       5.663  -0.466   0.765  1.00  0.00           N  
ATOM   4751  CA  ASN A 693       5.556  -1.877   1.114  1.00  0.00           C  
ATOM   4752  C   ASN A 693       5.820  -2.100   2.597  1.00  0.00           C  
ATOM   4753  O   ASN A 693       6.578  -1.356   3.221  1.00  0.00           O  
ATOM   4754  CB  ASN A 693       6.497  -2.728   0.280  1.00  0.00           C  
ATOM   4755  CEN ASN A 693       6.472  -3.273  -0.616  1.00  0.00           X  
ATOM   4756  H   ASN A 693       6.293   0.124   1.290  1.00  0.00           H  
ATOM   4757  N   VAL A 694       5.191  -3.127   3.158  1.00  0.00           N  
ATOM   4758  CA  VAL A 694       4.299  -3.989   2.392  1.00  0.00           C  
ATOM   4759  C   VAL A 694       3.195  -4.560   3.272  1.00  0.00           C  
ATOM   4760  O   VAL A 694       3.386  -4.765   4.471  1.00  0.00           O  
ATOM   4761  CB  VAL A 694       5.066  -5.149   1.730  1.00  0.00           C  
ATOM   4762  CEN VAL A 694       5.286  -5.395   1.125  1.00  0.00           X  
ATOM   4763  H   VAL A 694       5.334  -3.315   4.140  1.00  0.00           H  
ATOM   4764  N   MET A 695       2.038  -4.816   2.670  1.00  0.00           N  
ATOM   4765  CA  MET A 695       1.842  -4.562   1.248  1.00  0.00           C  
ATOM   4766  C   MET A 695       0.389  -4.218   0.945  1.00  0.00           C  
ATOM   4767  O   MET A 695      -0.524  -4.679   1.630  1.00  0.00           O  
ATOM   4768  CB  MET A 695       2.280  -5.776   0.430  1.00  0.00           C  
ATOM   4769  CEN MET A 695       3.521  -6.338  -0.675  1.00  0.00           X  
ATOM   4770  H   MET A 695       1.275  -5.195   3.212  1.00  0.00           H  
ATOM   4771  N   MET A 696       0.182  -3.406  -0.086  1.00  0.00           N  
ATOM   4772  CA  MET A 696       1.285  -2.876  -0.879  1.00  0.00           C  
ATOM   4773  C   MET A 696       0.943  -1.507  -1.453  1.00  0.00           C  
ATOM   4774  O   MET A 696      -0.220  -1.209  -1.722  1.00  0.00           O  
ATOM   4775  CB  MET A 696       1.641  -3.847  -2.003  1.00  0.00           C  
ATOM   4776  CEN MET A 696       2.877  -4.974  -2.532  1.00  0.00           X  
ATOM   4777  H   MET A 696      -0.765  -3.148  -0.327  1.00  0.00           H  
ATOM   4778  N   LEU A 697       1.964  -0.677  -1.638  1.00  0.00           N  
ATOM   4779  CA  LEU A 697       3.332  -1.060  -1.309  1.00  0.00           C  
ATOM   4780  C   LEU A 697       4.160   0.152  -0.901  1.00  0.00           C  
ATOM   4781  O   LEU A 697       3.916   1.266  -1.362  1.00  0.00           O  
ATOM   4782  CB  LEU A 697       3.984  -1.775  -2.500  1.00  0.00           C  
ATOM   4783  CEN LEU A 697       4.299  -3.255  -2.785  1.00  0.00           X  
ATOM   4784  H   LEU A 697       1.788   0.242  -2.017  1.00  0.00           H  
ATOM   4785  N   LYS A 698       5.140  -0.073  -0.032  1.00  0.00           N  
ATOM   4786  CA  LYS A 698       5.404  -1.406   0.496  1.00  0.00           C  
ATOM   4787  C   LYS A 698       5.986  -1.335   1.903  1.00  0.00           C  
ATOM   4788  O   LYS A 698       6.672  -0.375   2.254  1.00  0.00           O  
ATOM   4789  CB  LYS A 698       6.354  -2.170  -0.427  1.00  0.00           C  
ATOM   4790  CEN LYS A 698       6.635  -3.663  -1.901  1.00  0.00           X  
ATOM   4791  H   LYS A 698       5.717   0.699   0.269  1.00  0.00           H  
ATOM   4792  N   LYS A 699       5.707  -2.357   2.705  1.00  0.00           N  
ATOM   4793  CA  LYS A 699       4.891  -3.481   2.259  1.00  0.00           C  
ATOM   4794  C   LYS A 699       4.121  -4.096   3.420  1.00  0.00           C  
ATOM   4795  O   LYS A 699       4.575  -4.068   4.564  1.00  0.00           O  
ATOM   4796  CB  LYS A 699       5.762  -4.541   1.584  1.00  0.00           C  
ATOM   4797  CEN LYS A 699       6.434  -5.467  -0.195  1.00  0.00           X  
ATOM   4798  H   LYS A 699       6.070  -2.356   3.647  1.00  0.00           H  
ATOM   4799  N   ALA A 700       2.952  -4.653   3.119  1.00  0.00           N  
ATOM   4800  CA  ALA A 700       2.441  -4.671   1.754  1.00  0.00           C  
ATOM   4801  C   ALA A 700       0.918  -4.653   1.736  1.00  0.00           C  
ATOM   4802  O   ALA A 700       0.271  -5.158   2.653  1.00  0.00           O  
ATOM   4803  CB  ALA A 700       2.969  -5.887   1.006  1.00  0.00           C  
ATOM   4804  CEN ALA A 700       2.968  -5.886   1.006  1.00  0.00           X  
ATOM   4805  H   ALA A 700       2.404  -5.075   3.855  1.00  0.00           H  
ATOM   4806  N   VAL A 701       0.351  -4.068   0.686  1.00  0.00           N  
ATOM   4807  CA  VAL A 701       1.145  -3.479  -0.385  1.00  0.00           C  
ATOM   4808  C   VAL A 701       0.417  -2.306  -1.029  1.00  0.00           C  
ATOM   4809  O   VAL A 701      -0.813  -2.274  -1.072  1.00  0.00           O  
ATOM   4810  CB  VAL A 701       1.489  -4.516  -1.470  1.00  0.00           C  
ATOM   4811  CEN VAL A 701       2.003  -4.887  -1.740  1.00  0.00           X  
ATOM   4812  H   VAL A 701      -0.657  -4.031   0.629  1.00  0.00           H  
ATOM   4813  N   ARG A 702       1.184  -1.343  -1.530  1.00  0.00           N  
ATOM   4814  CA  ARG A 702       2.639  -1.410  -1.463  1.00  0.00           C  
ATOM   4815  C   ARG A 702       3.252  -0.018  -1.392  1.00  0.00           C  
ATOM   4816  O   ARG A 702       2.693   0.945  -1.918  1.00  0.00           O  
ATOM   4817  CB  ARG A 702       3.229  -2.220  -2.608  1.00  0.00           C  
ATOM   4818  CEN ARG A 702       4.164  -4.129  -3.887  1.00  0.00           X  
ATOM   4819  H   ARG A 702       0.748  -0.545  -1.968  1.00  0.00           H  
ATOM   4820  N   GLN A 703       4.404   0.084  -0.737  1.00  0.00           N  
ATOM   4821  CA  GLN A 703       5.041  -1.076  -0.124  1.00  0.00           C  
ATOM   4822  C   GLN A 703       5.849  -0.675   1.103  1.00  0.00           C  
ATOM   4823  O   GLN A 703       6.369   0.438   1.179  1.00  0.00           O  
ATOM   4824  CB  GLN A 703       5.950  -1.784  -1.133  1.00  0.00           C  
ATOM   4825  CEN GLN A 703       6.071  -3.137  -2.228  1.00  0.00           X  
ATOM   4826  H   GLN A 703       4.849   0.987  -0.663  1.00  0.00           H  
ATOM   4827  N   TYR A 704       5.952  -1.589   2.062  1.00  0.00           N  
ATOM   4828  CA  TYR A 704       5.325  -2.900   1.941  1.00  0.00           C  
ATOM   4829  C   TYR A 704       4.937  -3.453   3.307  1.00  0.00           C  
ATOM   4830  O   TYR A 704       5.583  -3.158   4.312  1.00  0.00           O  
ATOM   4831  CB  TYR A 704       6.259  -3.877   1.225  1.00  0.00           C  
ATOM   4832  CEN TYR A 704       6.516  -4.583  -0.358  1.00  0.00           X  
ATOM   4833  H   TYR A 704       6.478  -1.370   2.896  1.00  0.00           H  
ATOM   4834  N   GLY A 705       3.879  -4.255   3.336  1.00  0.00           N  
ATOM   4835  CA  GLY A 705       3.134  -4.585   2.126  1.00  0.00           C  
ATOM   4836  C   GLY A 705       1.667  -4.851   2.438  1.00  0.00           C  
ATOM   4837  O   GLY A 705       1.328  -5.313   3.528  1.00  0.00           O  
ATOM   4838  CEN GLY A 705       3.134  -4.585   2.126  1.00  0.00           X  
ATOM   4839  H   GLY A 705       3.583  -4.647   4.218  1.00  0.00           H  
ATOM   4840  N   ILE A 706       0.800  -4.556   1.476  1.00  0.00           N  
ATOM   4841  CA  ILE A 706       1.233  -4.010   0.195  1.00  0.00           C  
ATOM   4842  C   ILE A 706       0.164  -3.110  -0.410  1.00  0.00           C  
ATOM   4843  O   ILE A 706      -1.030  -3.312  -0.187  1.00  0.00           O  
ATOM   4844  CB  ILE A 706       1.579  -5.126  -0.807  1.00  0.00           C  
ATOM   4845  CEN ILE A 706       2.360  -5.803  -1.155  1.00  0.00           X  
ATOM   4846  H   ILE A 706      -0.185  -4.715   1.635  1.00  0.00           H  
ATOM   4847  N   GLU A 707       0.599  -2.115  -1.176  1.00  0.00           N  
ATOM   4848  CA  GLU A 707       2.020  -1.902  -1.420  1.00  0.00           C  
ATOM   4849  C   GLU A 707       2.324  -0.427  -1.650  1.00  0.00           C  
ATOM   4850  O   GLU A 707       1.484   0.319  -2.152  1.00  0.00           O  
ATOM   4851  CB  GLU A 707       2.487  -2.728  -2.621  1.00  0.00           C  
ATOM   4852  CEN GLU A 707       3.246  -4.117  -3.252  1.00  0.00           X  
ATOM   4853  H   GLU A 707      -0.072  -1.491  -1.600  1.00  0.00           H  
ATOM   4854  N   LYS A 708       3.531  -0.012  -1.279  1.00  0.00           N  
ATOM   4855  CA  LYS A 708       4.505  -0.921  -0.686  1.00  0.00           C  
ATOM   4856  C   LYS A 708       5.427  -0.188   0.279  1.00  0.00           C  
ATOM   4857  O   LYS A 708       5.703   1.000   0.108  1.00  0.00           O  
ATOM   4858  CB  LYS A 708       5.326  -1.611  -1.776  1.00  0.00           C  
ATOM   4859  CEN LYS A 708       5.721  -3.347  -2.920  1.00  0.00           X  
ATOM   4860  H   LYS A 708       3.780   0.957  -1.410  1.00  0.00           H  
ATOM   4861  N   LEU A 709       5.902  -0.902   1.294  1.00  0.00           N  
ATOM   4862  CA  LEU A 709       5.556  -2.308   1.470  1.00  0.00           C  
ATOM   4863  C   LEU A 709       5.561  -2.696   2.942  1.00  0.00           C  
ATOM   4864  O   LEU A 709       6.308  -2.131   3.741  1.00  0.00           O  
ATOM   4865  CB  LEU A 709       6.528  -3.194   0.680  1.00  0.00           C  
ATOM   4866  CEN LEU A 709       6.394  -3.970  -0.644  1.00  0.00           X  
ATOM   4867  H   LEU A 709       6.517  -0.460   1.962  1.00  0.00           H  
ATOM   4868  N   GLY A 710       4.724  -3.665   3.296  1.00  0.00           N  
ATOM   4869  CA  GLY A 710       3.851  -4.315   2.326  1.00  0.00           C  
ATOM   4870  C   GLY A 710       2.560  -4.793   2.980  1.00  0.00           C  
ATOM   4871  O   GLY A 710       2.540  -5.129   4.164  1.00  0.00           O  
ATOM   4872  CEN GLY A 710       3.850  -4.315   2.326  1.00  0.00           X  
ATOM   4873  H   GLY A 710       4.690  -3.958   4.262  1.00  0.00           H  
ATOM   4874  N   THR A 711       1.484  -4.821   2.201  1.00  0.00           N  
ATOM   4875  CA  THR A 711       1.540  -4.416   0.801  1.00  0.00           C  
ATOM   4876  C   THR A 711       0.209  -3.837   0.341  1.00  0.00           C  
ATOM   4877  O   THR A 711      -0.850  -4.216   0.841  1.00  0.00           O  
ATOM   4878  CB  THR A 711       1.918  -5.596  -0.113  1.00  0.00           C  
ATOM   4879  CEN THR A 711       2.284  -6.020  -0.281  1.00  0.00           X  
ATOM   4880  H   THR A 711       0.604  -5.130   2.589  1.00  0.00           H  
ATOM   4881  N   VAL A 712       0.269  -2.915  -0.614  1.00  0.00           N  
ATOM   4882  CA  VAL A 712       1.540  -2.486  -1.185  1.00  0.00           C  
ATOM   4883  C   VAL A 712       1.474  -1.036  -1.649  1.00  0.00           C  
ATOM   4884  O   VAL A 712       0.414  -0.547  -2.041  1.00  0.00           O  
ATOM   4885  CB  VAL A 712       1.955  -3.375  -2.372  1.00  0.00           C  
ATOM   4886  CEN VAL A 712       2.404  -3.858  -2.573  1.00  0.00           X  
ATOM   4887  H   VAL A 712      -0.587  -2.500  -0.952  1.00  0.00           H  
ATOM   4888  N   ALA A 713       2.612  -0.353  -1.601  1.00  0.00           N  
ATOM   4889  CA  ALA A 713       3.852  -0.960  -1.132  1.00  0.00           C  
ATOM   4890  C   ALA A 713       4.762   0.075  -0.484  1.00  0.00           C  
ATOM   4891  O   ALA A 713       4.741   1.250  -0.851  1.00  0.00           O  
ATOM   4892  CB  ALA A 713       4.568  -1.658  -2.279  1.00  0.00           C  
ATOM   4893  CEN ALA A 713       4.568  -1.657  -2.278  1.00  0.00           X  
ATOM   4894  H   ALA A 713       2.620   0.613  -1.898  1.00  0.00           H  
ATOM   4895  N   ILE A 714       5.561  -0.368   0.480  1.00  0.00           N  
ATOM   4896  CA  ILE A 714       5.563  -1.766   0.892  1.00  0.00           C  
ATOM   4897  C   ILE A 714       5.930  -1.906   2.364  1.00  0.00           C  
ATOM   4898  O   ILE A 714       6.677  -1.093   2.908  1.00  0.00           O  
ATOM   4899  CB  ILE A 714       6.541  -2.603   0.047  1.00  0.00           C  
ATOM   4900  CEN ILE A 714       6.663  -3.171  -0.876  1.00  0.00           X  
ATOM   4901  H   ILE A 714       6.184   0.281   0.940  1.00  0.00           H  
ATOM   4902  N   PRO A 715       5.400  -2.943   3.004  1.00  0.00           N  
ATOM   4903  CA  PRO A 715       4.518  -3.890   2.332  1.00  0.00           C  
ATOM   4904  C   PRO A 715       3.507  -4.485   3.302  1.00  0.00           C  
ATOM   4905  O   PRO A 715       3.783  -4.625   4.494  1.00  0.00           O  
ATOM   4906  CB  PRO A 715       5.472  -4.954   1.765  1.00  0.00           C  
ATOM   4907  CEN PRO A 715       6.731  -3.982   2.573  1.00  0.00           X  
ATOM   4908  N   CYS A 716       2.333  -4.835   2.786  1.00  0.00           N  
ATOM   4909  CA  CYS A 716       2.036  -4.657   1.370  1.00  0.00           C  
ATOM   4910  C   CYS A 716       0.549  -4.413   1.145  1.00  0.00           C  
ATOM   4911  O   CYS A 716      -0.290  -4.896   1.905  1.00  0.00           O  
ATOM   4912  CB  CYS A 716       2.460  -5.995   0.764  1.00  0.00           C  
ATOM   4913  CEN CYS A 716       3.258  -6.222   0.162  1.00  0.00           X  
ATOM   4914  H   CYS A 716       1.629  -5.235   3.390  1.00  0.00           H  
ATOM   4915  N   GLN A 717       0.230  -3.661   0.097  1.00  0.00           N  
ATOM   4916  CA  GLN A 717       1.248  -3.103  -0.784  1.00  0.00           C  
ATOM   4917  C   GLN A 717       0.789  -1.783  -1.391  1.00  0.00           C  
ATOM   4918  O   GLN A 717      -0.405  -1.567  -1.598  1.00  0.00           O  
ATOM   4919  CB  GLN A 717       1.592  -4.092  -1.900  1.00  0.00           C  
ATOM   4920  CEN GLN A 717       2.747  -5.289  -2.431  1.00  0.00           X  
ATOM   4921  H   GLN A 717      -0.744  -3.471  -0.093  1.00  0.00           H  
ATOM   4922  N   THR A 718       1.743  -0.903  -1.674  1.00  0.00           N  
ATOM   4923  CA  THR A 718       3.150  -1.190  -1.416  1.00  0.00           C  
ATOM   4924  C   THR A 718       3.924   0.086  -1.111  1.00  0.00           C  
ATOM   4925  O   THR A 718       3.584   1.163  -1.601  1.00  0.00           O  
ATOM   4926  CB  THR A 718       3.809  -1.904  -2.611  1.00  0.00           C  
ATOM   4927  CEN THR A 718       3.846  -2.351  -2.985  1.00  0.00           X  
ATOM   4928  H   THR A 718       1.488  -0.013  -2.078  1.00  0.00           H  
ATOM   4929  N   MET A 719       4.967  -0.042  -0.297  1.00  0.00           N  
ATOM   4930  CA  MET A 719       5.345  -1.332   0.267  1.00  0.00           C  
ATOM   4931  C   MET A 719       6.005  -1.165   1.630  1.00  0.00           C  
ATOM   4932  O   MET A 719       6.651  -0.152   1.897  1.00  0.00           O  
ATOM   4933  CB  MET A 719       6.281  -2.072  -0.686  1.00  0.00           C  
ATOM   4934  CEN MET A 719       6.361  -3.445  -1.776  1.00  0.00           X  
ATOM   4935  H   MET A 719       5.513   0.775  -0.065  1.00  0.00           H  
ATOM   4936  N   GLY A 720       5.839  -2.166   2.488  1.00  0.00           N  
ATOM   4937  CA  GLY A 720       5.068  -3.353   2.141  1.00  0.00           C
[truncated: 103,766 more chars]
