# Supplementary material for: Automated structure refinement of macromolecular assemblies from cryo-EM maps using Rosetta
Source: eLife. 2016 Sep 26;5:e17219. doi: 10.7554/eLife.17219 (PMC5115868; doi:10.7554/eLife.17219)
Supplement: Supplementary file 3. — Structure refinement of the case of Mitoribosome using Rosetta involves in two steps: (1) refinement of individual chains, and (2) local refinement the whole assembly. The package includes two folders, one for each of the two steps with the command lines and input files necessary to run Mitoribosome structure refinement. DOI: http://dx.doi.org/10.7554/eLife.17219.021 [file elife-17219-supp3.gz]

Archive with 14 entries (11 files):
- Wang-DiMaio-2016-Suppl-Data-3
- Wang-DiMaio-2016-Suppl-Data-3/Step1
- Wang-DiMaio-2016-Suppl-Data-3/Step1/5mers
- Wang-DiMaio-2016-Suppl-Data-3/Step1/half1.mrc
- Wang-DiMaio-2016-Suppl-Data-3/Step1/idealized_3j7y1_assigned_idx1_0001.pdb
- Wang-DiMaio-2016-Suppl-Data-3/Step1/refine.xml
- Wang-DiMaio-2016-Suppl-Data-3/Step1/starting.pdb
- Wang-DiMaio-2016-Suppl-Data-3/Step1/flags
- Wang-DiMaio-2016-Suppl-Data-3/Step2
- Wang-DiMaio-2016-Suppl-Data-3/Step2/starting.pdb
- Wang-DiMaio-2016-Suppl-Data-3/Step2/half1.mrc
- Wang-DiMaio-2016-Suppl-Data-3/Step2/refine.xml
- Wang-DiMaio-2016-Suppl-Data-3/Step2/movemap_file.txt
- Wang-DiMaio-2016-Suppl-Data-3/Step2/flags
