# Supplementary material for: Automated structure refinement of macromolecular assemblies from cryo-EM maps using Rosetta
Source: eLife. 2016 Sep 26;5:e17219. doi: 10.7554/eLife.17219 (PMC5115868; doi:10.7554/eLife.17219)
Supplement: Supplementary file 3. — Structure refinement of the case of Mitoribosome using Rosetta involves in two steps: (1) refinement of individual chains, and (2) local refinement the whole assembly. The package includes two folders, one for each of the two steps with the command lines and input files necessary to run Mitoribosome structure refinement. DOI: http://dx.doi.org/10.7554/eLife.17219.021 [file elife-17219-supp3.gz › Wang-DiMaio-2016-Suppl-Data-3/Step1/5mers]

position:            1 neighbors:          200

 2rd5 A    37 K L  -85.041  144.091  177.863   75.640   60.880   46.050
 2rd5 A    38 T E  -91.603  131.576  179.111   77.340   57.800   47.500
 2rd5 A    39 I E -129.786  124.986 -177.872   80.120   56.180   45.480
 2rd5 A    40 V E -102.630  119.658 -176.214   81.850   52.920   46.380
 2rd5 A    41 V E -113.363  129.530  179.211   85.400   52.470   45.100

 2ap9 A    26 K L -107.520  154.604  176.042   15.250   48.580  141.410
 2ap9 A    27 V E  -88.443  134.820  175.784   14.990   48.530  137.620
 2ap9 A    28 V E -127.771  119.105 -177.466   12.470   46.200  135.990
 2ap9 A    29 V E  -96.349  127.136 -175.593   12.510   45.620  132.230
 2ap9 A    30 V E -121.688  128.631 -179.457    9.230   44.620  130.590

 1ek6 A     3 E L  -69.677  150.378 -171.195   -1.590   38.550   26.050
 1ek6 A     4 K E -100.840  161.727  170.606    1.240   39.160   23.600
 1ek6 A     5 V E -115.147  117.502 -176.004    3.380   36.950   21.390
 1ek6 A     6 L E  -80.884  126.300  178.960    7.110   37.700   21.520
 1ek6 A     7 V E -119.332  110.975  177.344    8.940   37.530   18.200

 1z45 A    12 K L  -75.363  138.341 -177.200   36.690   11.250   27.610
 1z45 A    13 I E -101.005  121.552  178.760   38.350   11.380   24.190
 1z45 A    14 V E -108.583  125.331  174.169   36.140   11.720   21.120
 1z45 A    15 L E  -83.955  114.738 -179.893   37.460   11.070   17.620
 1z45 A    16 V E -108.269  105.564  177.891   35.910   13.580   15.220

 1oc2 A     5 K L -109.347  -26.296 -178.114   40.480    6.860   97.730
 1oc2 A     6 N E -137.161   94.355 -172.769   42.000    5.370   94.580
 1oc2 A     7 I E -105.737  135.838  168.769   41.230    7.230   91.360
 1oc2 A     8 I E  -90.845  121.557  175.553   42.410    6.520   87.830
 1oc2 A     9 V E -110.716  108.364 -179.621   43.110    9.690   85.860

 2pqm A   300 K L  -79.321  157.973  172.651   19.530   -4.040   62.760
 2pqm A   301 T E  -97.621  118.403 -175.202   22.560   -2.980   64.800
 2pqm A   302 I E -114.813  116.001 -178.745   22.210   -4.070   68.420
 2pqm A   303 V E -103.064  121.558 -179.987   24.590   -2.690   71.050
 2pqm A   304 I E -110.506  130.009  179.967   24.790   -4.490   74.390

 2gn4 A    22 Q L  -99.576  153.250  174.289   12.670   48.030  -25.320
 2gn4 A    23 T E -102.889  120.557 -176.969   13.280   49.720  -21.970
 2gn4 A    24 I E -113.103  128.898  175.333   12.660   47.480  -18.960
 2gn4 A    25 L E -116.187  130.021 -178.237   12.390   48.670  -15.360
 2gn4 A    26 I E -121.619  125.350  176.441   12.420   46.230  -12.450

 2buf A    27 K L -127.913  152.430 -177.919  -24.110   79.800   12.190
 2buf A    28 T E  -91.687  127.352  176.028  -25.200   81.750    9.120
 2buf A    29 L E -121.318  106.590 -178.258  -25.550   85.530    9.380
 2buf A    30 V E  -87.960  114.930 -172.166  -27.060   87.220    6.330
 2buf A    31 I E -115.091  118.908  172.185  -26.070   90.880    6.270

 2xve A   198 K L -125.059  161.658  176.092   27.710   14.570  -21.180
 2xve A   199 T E -101.066  119.836 -173.131   28.480   14.500  -24.900
 2xve A   200 V E -113.150  127.880  175.235   28.390   17.940  -26.500
 2xve A   201 L E  -93.567  118.940  177.886   28.240   18.690  -30.220
 2xve A   202 L E -100.725  114.138 -177.455   30.010   21.910  -31.190

 2a4k A     7 K L -107.304  144.714  171.373   19.780   23.900   38.600
 2a4k A     8 T E -109.811  126.372 -174.097   18.150   25.590   41.580
 2a4k A     9 I E -120.603  129.482  171.303   20.300   28.090   43.470
 2a4k A    10 L E  -90.799  127.845 -176.627   19.720   29.730   46.840
 2a4k A    11 V E -122.133  118.315  173.330   21.130   33.260   47.030

 2bty A    22 K L  -83.651  155.031 -178.256    8.780   43.530   50.380
 2bty A    23 T E -104.079  124.723  176.557    9.970   46.780   51.950
 2bty A    24 F E -109.386  116.460  176.891   12.350   46.750   54.910
 2bty A    25 V E  -93.370  115.229 -172.706   12.700   49.970   56.900
 2bty A    26 I E -115.872  126.841  176.475   16.030   49.990   58.730

 3edm A     9 R L -114.577  135.608 -178.425   57.700   20.950   45.430
 3edm A    10 T E  -94.932  115.431 -177.280   58.610   24.550   46.250
 3edm A    11 I E -114.728  125.713  178.259   56.410   26.070   48.950
 3edm A    12 V E -106.162  114.171  177.626   56.550   29.730   49.970
 3edm A    13 V E  -99.541  106.533 -175.789   55.140   30.570   53.400

 2jah A     8 K L  -88.401  156.246  177.059   32.420   13.040   16.490
 2jah A     9 V E -119.119  125.011  178.104   32.830   10.590   13.620
 2jah A    10 A E -113.419  137.195  173.508   32.350    6.840   14.040
 2jah A    11 L E -114.988  114.989 -170.495   33.230    4.120   11.530
 2jah A    12 I E -118.963  117.094  176.252   31.340    0.890   12.140

 1ylk A    90 R L -138.625   -4.325  178.675   32.820   91.650   21.530
 1ylk A    91 E E -125.298  142.180  178.084   29.320   91.020   20.190
 1ylk A    92 I E -127.039  123.876  172.859   26.490   88.910   21.600
 1ylk A    93 I E -112.165  123.991  177.062   23.440   87.690   19.690
 1ylk A    94 L E -100.950  126.092 -173.327   20.600   86.030   21.610

 2q3b A   289 K L  -83.014  158.665  179.617  -35.460   -9.240   17.930
 2q3b A   290 L E -103.140  115.091  178.571  -33.110  -10.240   15.120
 2q3b A   291 I E -105.138  127.430  174.599  -31.060   -7.420   13.590
 2q3b A   292 V E -109.686  122.256 -179.425  -29.110   -7.900   10.370
 2q3b A   293 V E -115.407  133.174 -175.892  -26.410   -5.350    9.560

 1w6u A    27 K L  -95.234  147.586  174.666   16.060   24.790   17.350
 1w6u A    28 V E -118.595  128.501 -178.098   16.570   22.470   20.320
 1w6u A    29 A E -120.992  140.572  175.351   18.360   19.140   19.960
 1w6u A    30 F E -120.207  122.029 -171.683   18.780   16.260   22.410
 1w6u A    31 I E -124.724  119.320  173.202   21.640   13.830   21.820

 3l3u A    22 K E -108.420  151.251 -176.635   30.700   13.210   -2.720
 3l3u A    23 V E  -93.988  126.131 -178.884   31.170   14.660    0.770
 3l3u A    24 I E -122.215  124.473  171.794   28.060   15.290    2.850
 3l3u A    25 L E  -91.692  136.682 -176.715   27.900   17.100    6.190
 3l3u A    26 V E -131.041  125.196  171.282   25.030   16.140    8.490

 1u04 A   622 K L -117.272  164.722  172.964   15.710   43.370   37.060
 1u04 A   623 K E -108.384  126.191 -172.467   12.130   42.460   36.160
 1u04 A   624 I E -128.042  148.877  167.579   11.140   38.850   36.810
 1u04 A   625 L E -105.648  112.105 -174.204    8.100   36.610   36.460
 1u04 A   626 L E -106.577  126.861 -178.131    7.920   34.340   39.510

 3nug A     7 K L  -90.579  150.019  174.425   -7.870    2.860   39.770
 3nug A     8 T E -115.716  129.961 -175.802   -9.290    1.690   36.450
 3nug A     9 A E -126.245  129.159  174.639   -7.190   -0.430   34.090
 3nug A    10 L E -103.311  126.915  178.397   -7.910   -1.500   30.520
 3nug A    11 V E -122.987  115.805 -178.671   -6.190   -4.620   29.200

 3fbg A   152 K L  -98.717  153.664 -175.016   43.810   31.600   34.090
 3fbg A   153 T E -133.125  135.320  176.378   41.770   33.280   36.830
 3fbg A   154 L E -109.927  144.735  177.086   39.540   31.930   39.590
 3fbg A   155 L E -116.323  127.861 -179.680   36.740   33.790   41.370
 3fbg A   156 I E -119.958  114.997  179.855   35.780   33.030   44.970

 2gn0 A   317 R L -135.945  174.939  177.188   68.070   12.980  -15.640
 2gn0 A   318 K E -109.306  112.642 -176.083   64.720   12.780  -13.860
 2gn0 A   319 T E -120.849  127.986  176.168   64.680   10.330  -10.950
 2gn0 A   320 V E  -98.723  118.621  174.296   61.780    9.620   -8.590
 2gn0 A   321 S E  -99.286  126.115 -178.534   62.720    8.470   -5.090

 1vi2 A   127 K L  -86.656  161.612  173.672   11.160   99.370   10.280
 1vi2 A   128 T E -110.094  125.426 -177.412   14.640  100.420    9.170
 1vi2 A   129 M E -111.819  133.511  168.004   17.530   98.090    9.990
 1vi2 A   130 V E  -94.770  104.510 -174.909   21.250   98.830    9.980
 1vi2 A   131 L E  -95.647  118.695  177.974   22.840   95.510    9.040

 1hdo A     4 K L -115.958  -51.616 -179.263   21.230   18.520   14.270
 1hdo A     5 K E  -99.732  128.318 -179.399   24.100   16.220   15.240
 1hdo A     6 I E -130.145  148.403  168.516   23.700   12.460   14.790
 1hdo A     7 A E -108.818  132.880 -179.852   25.870    9.380   15.210
 1hdo A     8 I E -114.468  120.351  175.627   25.440    6.490   12.770

 1wvg A    10 K L  -69.182  137.376  177.186   69.770   18.870   20.930
 1wvg A    11 R E  -87.996  110.757 -173.503   67.410   21.780   21.580
 1wvg A    12 V E -116.037  123.923  177.723   66.600   21.760   25.290
 1wvg A    13 F E -102.257  118.870 -173.682   64.080   24.060   26.970
 1wvg A    14 V E -119.983  121.495  172.575   64.650   24.490   30.700

 3enn A    11 R L  -75.955  132.868  179.560    6.010   31.190    3.750
 3enn A    12 K E  -95.854  114.089 -174.428    6.070   27.400    3.430
 3enn A    13 A E -115.706  133.681  169.212    3.250   26.150    1.220
 3enn A    14 L E  -99.310  132.797  175.346    2.140   22.620    0.400
 3enn A    15 V E -122.852  113.371  176.658    0.360   22.010   -2.900

 2hq1 A     6 K L -101.399  151.035 -177.458   -8.630   19.940   21.550
 2hq1 A     7 T E -110.840  124.023  178.940   -7.200   21.730   18.520
 2hq1 A     8 A E -115.484  127.093  171.830   -4.430   24.310   18.840
 2hq1 A     9 I E -101.809  123.728  178.574   -3.230   26.580   16.040
 2hq1 A    10 V E -121.055  117.848 -177.764    0.260   28.030   16.470

 3mpk A   140 R L  -99.591  154.730 -175.829   30.290   10.290   37.750
 3mpk A   141 T E  -91.282  112.022  179.855   31.870    8.140   35.050
 3mpk A   142 V E -106.823  124.913 -177.060   33.950   10.160   32.590
 3mpk A   143 A E  -94.292  134.968  171.949   35.260    8.450   29.460
 3mpk A   144 L E -131.937  157.232  171.922   38.560    9.330   27.800

 2f82 A   349 K L  -91.314  155.589  174.267    0.780   -6.400   11.990
 2f82 A   350 R E -105.794  126.798  179.229    3.130   -7.300   14.830
 2f82 A   351 V E -118.463  118.094 -179.913    6.120   -5.040   15.480
 2f82 A   352 V E  -96.910  130.795 -173.200    8.880   -6.170   17.840
 2f82 A   353 M E -120.009  132.529  178.730   11.030   -3.470   19.430

 3enk A     6 G L  153.208  166.724  173.200   -3.230   25.140   -9.650
 3enk A     7 T E -122.438  114.862 -165.900   -4.630   21.610   -9.890
 3enk A     8 I E -106.918  119.960  171.385   -2.270   18.970   -8.550
 3enk A     9 L E  -78.230  113.204  178.530   -2.360   15.280   -9.430
 3enk A    10 V E -105.956  106.939  179.263   -1.270   13.370   -6.320

 3rd5 A    17 R L -104.091  144.999  179.653   22.770   73.830   26.240
 3rd5 A    18 T E -111.082  124.880 -179.250   23.580   75.750   23.060
 3rd5 A    19 V E -122.554  122.006  177.100   22.000   74.750   19.750
 3rd5 A    20 V E  -98.457  121.824 -176.008   22.910   76.320   16.410
 3rd5 A    21 I E -123.315  123.320  170.019   20.200   76.020   13.750

 1xg5 A    33 R L  -98.175  154.803 -164.755    3.360   63.100   37.240
 1xg5 A    34 L E  -97.824  122.886  173.785    3.420   59.930   35.170
 1xg5 A    35 A E -113.621  130.594  173.766    5.530   59.490   32.040
 1xg5 A    36 L E  -93.942  120.001 -179.408    5.380   56.400   29.840
 1xg5 A    37 V E -116.824  112.119  179.981    8.740   55.540   28.280

 3ak4 A    13 R L  -98.208  144.819 -172.390  -39.560   -3.300   28.530
 3ak4 A    14 K E -105.402  116.252 -176.093  -38.490   -6.100   26.200
 3ak4 A    15 A E -114.328  147.283  167.954  -37.070   -5.130   22.810
 3ak4 A    16 I E -120.554  122.418  177.300  -35.820   -7.100   19.820
 3ak4 A    17 V E -105.733  120.287  178.251  -33.410   -5.450   17.400

 3gdg A    21 K L -128.966  158.264  179.766  -12.860   16.520   -0.360
 3gdg A    22 V E -118.570  128.400 -179.626  -16.390   17.820    0.160
 3gdg A    23 V E -122.298  131.661  179.633  -18.050   18.120    3.580
 3gdg A    24 V E -112.772  125.774 -176.382  -21.690   18.970    4.240
 3gdg A    25 V E -123.840  122.520 -176.523  -22.750   20.350    7.620

 2z1n A     8 K L  -79.489  149.798  179.879   23.420   -8.070   -7.340
 2z1n A     9 L E  -95.218  117.652  177.493   22.960   -6.660   -3.840
 2z1n A    10 A E -107.281  119.413  175.935   25.370   -3.880   -2.890
 2z1n A    11 V E  -92.005  121.883 -172.747   25.580   -2.840    0.760
 2z1n A    12 V E -125.125  115.859  178.130   26.710    0.770    1.110

 2zpu A   301 K L -132.261  172.759  172.001   38.120    9.450   14.920
 2zpu A   302 R E -108.114  123.116 -173.289   34.850   10.050   16.750
 2zpu A   303 I E -118.505  132.307  172.280   32.330    7.220   16.450
 2zpu A   304 G E -104.149  136.231  179.540   28.650    7.100   17.390
 2zpu A   305 I E -129.227  124.835 -179.273   26.960    3.770   18.090

 1lst A   112 K L  -96.531  162.994  177.689   19.500   35.950   51.060
 1lst A   113 H E -100.794  116.468 -176.829   21.770   38.810   52.120
 1lst A   114 V E -116.569  120.956 -178.542   20.770   42.170   50.640
 1lst A   115 G E  -87.402  138.367  173.811   22.920   45.270   51.090
 1lst A   116 V E -139.003  155.270  177.517   21.410   48.740   51.360

 1c6v A    22 K E -102.325  171.641  179.757   12.600   47.980   40.070
 1c6v A    23 I E -111.607  116.624 -175.059   11.160   45.910   37.220
 1c6v A    24 V E -112.517  116.204  173.647   11.810   42.170   37.340
 1c6v A    25 I E  -99.466  139.179 -173.219   11.070   39.900   34.390
 1c6v A    26 V E -141.566  139.993  173.282   11.070   36.140   34.940

 1ji1 A   577 N L -103.318  151.880  171.996   66.440    2.610   20.670
 1ji1 A   578 R E -132.774  119.174 -178.013   69.920    4.110   20.410
 1ji1 A   579 I E -124.471  124.256  171.892   70.550    7.290   18.410
 1ji1 A   580 A E -106.578  118.695 -178.563   73.830    9.130   17.980
 1ji1 A   581 V E -103.379  126.780 -179.022   73.480   12.640   16.560

 3jvg A   269 R L   50.962  114.992 -165.797   -9.810   88.480   47.530
 3jvg A   270 S L -109.172  167.429  178.406   -9.690   85.410   45.310
 3jvg A   271 L E  -84.602  141.311  177.017   -7.240   83.710   42.950
 3jvg A   272 L E -134.110  113.201  179.355   -7.480   84.290   39.200
 3jvg A   273 V E -112.628  106.088 -179.986   -5.530   82.170   36.720

 3ai3 A     8 K L  -84.187  155.016 -177.881   21.300  139.440   93.670
 3ai3 A     9 V E -103.762  116.650 -178.258   22.700  142.440   95.530
 3ai3 A    10 A E -113.222  120.487  176.800   25.450  141.720   98.060
 3ai3 A    11 V E  -98.845  117.358 -174.553   26.750  144.420  100.400
 3ai3 A    12 I E -123.484  118.887 -179.814   30.210  143.620  101.740

 3o03 A    35 K L  -99.715  149.989  176.461   -6.400   24.040   29.570
 3o03 A    36 I E -110.577  125.914 -175.913   -4.920   20.860   28.100
 3o03 A    37 A E -114.493  126.764  170.654   -2.500   21.170   25.180
 3o03 A    38 L E -100.350  115.118  177.674   -1.440   18.400   22.810
 3o03 A    39 V E -115.863  115.060 -173.163    1.850   19.180   21.070

 2vim A    20 R L  -87.892  147.045  172.689   -2.220   -9.430   16.210
 2vim A    21 L L  -71.822  130.483  176.348   -2.440   -6.890   13.400
 2vim A    22 I E -114.118  120.557  176.917    0.940   -5.460   12.430
 2vim A    23 V E -103.611  112.179 -178.496    1.150   -2.070   10.710
 2vim A    24 V E -104.210  114.977  177.912    4.490   -1.470    9.010

 3q8k A    28 R L  -83.128  145.262  173.234   23.060    3.230  -13.210
 3q8k A    29 K E -104.814  145.942 -174.989   20.230    2.250  -10.870
 3q8k A    30 V E -145.552  140.246  176.095   20.530   -0.620   -8.400
 3q8k A    31 A E  -96.771  132.109 -174.044   18.310   -2.380   -5.870
 3q8k A    32 I E -115.927  136.059  169.854   19.830   -3.050   -2.450

 3kzv A     3 K L  -78.424  142.627  172.899   29.780   -7.250    3.330
 3kzv A     4 V E -100.647  112.901 -173.811   29.130   -3.620    4.240
 3kzv A     5 I E -119.807  126.273  171.269   32.430   -1.840    4.810
 3kzv A     6 L E  -93.049  134.746 -178.851   33.030    1.760    5.870
 3kzv A     7 V E -135.576  128.310 -179.077   36.330    3.310    4.790

 3f9i A    15 K L  -95.575  151.326  174.252   20.890   -2.000   25.930
 3f9i A    16 T E -116.703  122.055 -179.259   21.980    1.520   24.990
 3f9i A    17 S E -107.583  153.654  175.638   19.590    3.730   23.030
 3f9i A    18 L E -130.007  116.256 -170.319   20.180    7.050   21.280
 3f9i A    19 I E -117.909  117.193  177.892   17.220    9.380   20.830

 1lua A   120 K L  -86.189  156.575 -177.191   30.890   12.910   29.680
 1lua A   121 K E  -89.957  129.973  178.466   33.540   15.630   29.830
 1lua A   122 A E -123.326  136.994  179.509   33.030   18.560   32.200
 1lua A   123 V E -123.080  124.991  177.677   35.100   21.730   32.450
 1lua A   124 V E -109.892  107.075 -178.566   35.020   24.140   35.390

 2z5e A    93 R L  -74.926  151.188  176.192   25.540  -58.430   15.160
 2z5e A    94 A E  -66.406  153.722 -179.814   22.340  -56.400   15.470
 2z5e A    95 V E -121.640  129.193  173.458   22.340  -52.800   14.240
 2z5e A    96 L E -107.529  107.392 -171.102   20.750  -49.800   15.940
 2z5e A    97 L E -106.116  115.178  166.925   20.330  -47.040   13.370

 2fwh A    32 K L -128.865  148.235  177.142   14.020   -1.670   21.820
 2fwh A    33 P L  -68.608  149.381 -174.910   12.010    0.610   19.540
 2fwh A    34 V E -131.667  140.932  169.859   10.610   -0.940   16.360
 2fwh A    35 M E -124.188  127.727 -179.890    9.610    0.300   12.920
 2fwh A    36 L E -110.878  106.960  176.219    7.510   -1.830   10.570

 2q45 A    15 K L  -86.061  136.107 -177.429   35.070    7.990   12.780
 2q45 A    16 T E  -87.345  124.427 -173.970   34.930    9.620   16.210
 2q45 A    17 V E -124.973  138.351  169.321   32.260   12.310   16.520
 2q45 A    18 L E -114.343  114.221 -179.435   31.280   14.780   19.230
 2q45 A    19 V E -118.747  120.903  177.172   27.740   16.120   18.890

 1udc A     1 M L    0.000  164.169  169.874   34.990  -18.040   41.200
 1udc A     2 R E  -93.399  107.140 -170.471   37.600  -16.070   39.280
 1udc A     3 V E -113.891  126.165  169.892   35.830  -12.810   38.430
 1udc A     4 L E  -95.504  118.646 -176.642   37.030   -9.960   36.240
 1udc A     5 V E -113.178  112.578  178.262   35.290   -6.730   37.210

 3icc A     8 K L  -86.457  153.904  175.434   26.260   23.710   36.290
 3icc A     9 V E -121.521  125.083 -175.236   25.220   22.080   39.560
 3icc A    10 A E -117.264  145.012  169.498   22.670   23.750   41.820
 3icc A    11 L E -119.129  119.497 -178.099   21.420   23.070   45.340
 3icc A    12 V E -117.498  116.186 -175.719   17.980   24.430   46.220

 2a35 A     6 K L -113.118  -55.265  176.052   20.860   90.610   10.340
 2a35 A     7 R E -109.162  116.247 -168.439   17.770   90.500    8.120
 2a35 A     8 V E -114.055  134.187  170.034   16.300   87.010    7.890
 2a35 A     9 L E -108.012  116.552 -173.648   13.690   85.500    5.590
 2a35 A    10 L E -113.896  120.799  173.579   12.130   82.380    7.110

 2ny1 A   136 K L  -89.661  144.995 -179.811   41.500  -21.130   77.720
 2ny1 A   137 T L  -67.938  136.355  172.293   39.220  -20.970   80.760
 2ny1 A   138 I E -101.222  111.414 -177.819   40.370  -22.760   83.900
 2ny1 A   139 I E  -92.943  119.502 -178.880   37.410  -24.340   85.670
 2ny1 A   140 V E -109.848  125.606  175.366   37.910  -24.950   89.390

 3l5o A   142 K L -109.649  167.056  175.505   21.760   34.090   70.730
 3l5o A   143 K E  -88.223  123.777 -174.360   20.810   35.070   67.190
 3l5o A   144 V E -125.015  129.074  173.603   18.390   38.010   67.160
 3l5o A   145 G E -114.988  133.328  178.721   16.490   39.570   64.260
 3l5o A   146 V E -129.256  121.127  177.650   14.660   42.890   64.550

 2wsb A    12 A L  -88.051  159.033  169.992   61.630  123.640   53.590
 2wsb A    13 C E -125.037  120.403 -174.446   60.630  124.890   50.140
 2wsb A    14 A E -112.817  125.286  171.330   59.050  122.390   47.760
 2wsb A    15 A E  -92.335  127.163 -174.327   58.530  122.870   44.030
 2wsb A    16 V E -125.111  116.631  173.000   55.590  120.850   42.710

 2z0j A    90 R L -116.936  160.027  173.983   35.000   38.710   97.840
 2z0j A    91 V E  -92.411  129.728  178.322   35.730   38.220   94.140
 2z0j A    92 V E -109.463  120.676  178.759   34.360   35.040   92.560
 2z0j A    93 V E  -95.535  120.464 -172.667   36.050   33.690   89.430
 2z0j A    94 M E -120.010  139.926  169.211   33.690   31.640   87.260

 2pd4 A     7 K L  -91.503  139.993 -177.960   10.080   29.030   42.600
 2pd4 A     8 K E -107.023  137.616 -174.296    7.200   27.970   40.370
 2pd4 A     9 G E -131.462  149.388  172.697    7.630   25.690   37.360
 2pd4 A    10 L E -110.610  113.029 -177.839    5.520   24.360   34.490
 2pd4 A    11 I E  -95.993  111.959  179.457    6.240   20.720   33.660

 2vha A   131 K L -111.976  163.154  173.738   15.730   41.100   -6.980
 2vha A   132 A E  -91.402  124.415 -175.961   16.670   38.490   -4.380
 2vha A   133 V E -130.153  135.021 -174.222   20.380   37.660   -4.440
 2vha A   134 V E -104.476  137.317  169.547   22.290   35.120   -2.350
 2vha A   135 V E -135.050  164.994  174.186   25.830   35.340   -1.000

 1j0h A   529 E L -136.732  158.025  178.404   -6.320    1.190   33.740
 1j0h A   530 T E -137.494  130.811  177.066   -4.800    4.680   33.760
 1j0h A   531 V E -120.989  125.423  179.434   -4.460    7.170   36.610
 1j0h A   532 L E -101.867  130.993 -178.389   -3.430   10.790   36.060
 1j0h A   533 V E -119.214  126.102 -179.861   -1.810   12.760   38.880

 2c20 A     2 N L    0.000  121.752 -162.720  -93.880   90.200    6.060
 2c20 A     3 S E -110.069  163.446  172.571  -90.340   89.760    4.790
 2c20 A     4 I E -114.384  126.568  179.968  -87.550   87.190    4.780
 2c20 A     5 L E  -85.682  130.124  174.021  -84.040   88.210    5.820
 2c20 A     6 I E -121.734  105.769  177.526  -81.100   86.820    3.860

 1yn9 A   114 M L -123.167  161.174  178.716    3.110    9.300   14.910
 1yn9 A   115 L E  -88.711  151.389  169.418    5.640    8.180   17.510
 1yn9 A   116 V E -105.579  115.386 -179.116    6.250    4.610   18.660
 1yn9 A   117 G E  -84.206  134.960  175.774    6.570    4.370   22.440
 1yn9 A   118 V E -129.995  136.157 -178.011    8.850    1.720   23.940

 3ijr A    48 K L  -74.575  139.377  177.938  -12.590   56.940  -75.970
 3ijr A    49 N E -103.063  124.705 -169.087  -10.930   57.530  -72.600
 3ijr A    50 V E -120.610  141.161  168.260  -10.320   54.380  -70.570
 3ijr A    51 L E -118.732  115.426 -178.981   -9.300   53.580  -67.010
 3ijr A    52 I E -115.794  121.943  175.372   -7.980   50.050  -66.480

 1x1t A     5 K L -106.760  151.873  179.549   -8.310   20.510   40.760
 1x1t A     6 V E -113.570  129.747 -178.591   -6.610   22.220   37.820
 1x1t A     7 A E -118.813  131.691  176.066   -3.870   24.830   38.280
 1x1t A     8 V E -113.229  117.910 -174.242   -2.510   27.190   35.630
 1x1t A     9 V E -118.837  117.613 -178.811    0.870   28.750   36.400

 3nrc A    27 K L  -71.609  135.011 -177.386    7.470  -10.650  -27.800
 3nrc A    28 K E  -99.444  110.140 -167.452    3.890   -9.540  -27.210
 3nrc A    29 I E -121.700  128.036  174.248    2.230  -11.860  -24.720
 3nrc A    30 L E  -92.438  129.300 -177.650   -1.310  -11.910  -23.330
 3nrc A    31 I E -120.994  117.481  175.818   -1.620  -13.200  -19.760

 2pnf A     8 K L  -90.097  152.868  174.833   40.420   41.890   60.950
 2pnf A     9 V E -115.305  125.005 -176.900   37.160   41.060   59.170
 2pnf A    10 S E -116.335  129.935  172.934   37.170   38.410   56.450
 2pnf A    11 L E -107.293  118.159  179.068   34.410   37.680   53.940
 2pnf A    12 V E -115.876  114.409 -173.753   34.550   34.240   52.330

 2o23 A    13 L L  -79.490  146.136  179.176   40.040    8.240   -1.120
 2o23 A    14 V E -105.226  117.587 -178.026   36.860    6.220   -1.630
 2o23 A    15 A E -110.186  133.296  169.730   33.930    8.110   -3.150
 2o23 A    16 V E -104.475  115.506 -172.195   30.330    6.930   -3.440
 2o23 A    17 I E -115.745  115.557  176.958   28.610    8.770   -6.280

 3ruf A    26 K L -119.490  176.949  174.693   -7.940   46.780   -9.150
 3ruf A    27 T E  -99.872  125.787 -174.897   -4.260   46.850   -8.210
 3ruf A    28 W E -113.485  147.678  172.021   -2.400   43.590   -8.780
 3ruf A    29 L E -120.361  118.966  177.102    0.960   42.280   -7.580
 3ruf A    30 I E -112.314  116.498  171.346    2.780   39.670   -9.660

 1z7w A   289 K L  -79.701  154.528  179.041  100.310   39.510  -32.640
 1z7w A   290 L E -107.976  118.287  174.158   97.270   37.820  -31.110
 1z7w A   291 F E -105.072  140.959  174.492   94.780   39.910  -29.130
 1z7w A   292 V E -116.899  116.512 -176.787   91.920   38.460  -27.100
 1z7w A   293 A E -108.774  130.469  179.612   88.940   40.760  -26.500

 1ntg A    60 R L  -86.755  145.039  173.898    9.230   -6.330   -4.740
 1ntg A    61 L E  -85.180  130.829 -171.369   11.700   -3.520   -5.400
 1ntg A    62 V E -136.803  172.768  177.807    9.960   -0.280   -6.370
 1ntg A    63 V E -112.160  121.395 -168.923   10.510    3.430   -6.950
 1ntg A    64 V E -118.647  131.491  168.807    9.120    5.730   -4.270

 3c3k A     9 G L   78.551   13.433 -177.617   34.010   50.000   58.050
 3c3k A    10 M E -119.989  142.161  172.055   30.980   48.510   59.810
 3c3k A    11 L E -121.306  146.625  178.697   29.290   45.120   59.540
 3c3k A    12 L E -105.679  126.695  178.926   25.830   44.120   60.760
 3c3k A    13 V E -118.506  116.069  176.627   25.330   40.760   62.470

 3p26 A   172 H L -112.711  -33.105 -178.694    4.760   40.000   69.620
 3p26 A   173 N L  -96.757  131.473  179.790    4.750   41.840   72.950
 3p26 A   174 L E -129.319  140.939  165.158    7.860   43.730   74.090
 3p26 A   175 I E -112.789  120.533 -179.673    8.820   45.730   77.150
 3p26 A   176 I E  -93.116  108.879 -179.932   11.680   48.180   76.590

 3g9q A   146 K L  -59.202  150.426 -175.892   11.120   16.030   36.260
 3g9q A   147 T E  -92.431  149.772  177.127    9.830   12.490   35.740
 3g9q A   148 I E -128.107  136.196 -179.341    7.030   11.430   33.400
 3g9q A   149 S E -110.510  149.043  172.205    4.860    8.320   33.620
 3g9q A   150 I E -125.142  119.924 -173.889    2.880    6.460   30.960

 3d9w A   131 R L  -72.936  142.164 -178.482  -27.490  -64.720    6.240
 3d9w A   132 V E  -99.076  125.632 -176.634  -24.080  -63.340    5.270
 3d9w A   133 W E -117.873  128.009  176.244  -21.270  -65.840    4.710
 3d9w A   134 M E  -93.494  124.879  178.010  -17.570  -65.020    4.410
 3d9w A   135 C E -110.988  113.527  175.027  -15.550  -67.260    2.110

 1y7l A   292 K L -106.185  142.603  176.440   11.530   22.680   17.750
 1y7l A   293 L E  -89.956  113.543 -176.656    9.710   19.420   18.500
 1y7l A   294 I E -103.353  114.997  177.969   10.840   18.100   21.880
 1y7l A   295 V E  -97.615  126.517 -171.748   10.160   14.430   22.620
 1y7l A   296 V E -117.695  121.492 -179.830   10.300   13.510   26.300

 3rxy A    39 K L -112.582  -33.488  177.601   38.580  -49.760   48.340
 3rxy A    40 R E -133.326  111.562 -174.945   35.700  -47.370   47.650
 3rxy A    41 V E -119.755  153.448  173.233   32.260  -48.140   49.060
 3rxy A    42 M E -102.549  130.446 -174.857   28.930  -46.320   49.270
 3rxy A    43 M E -122.730  134.476  177.954   27.280  -46.170   52.690

 1h2e A   143 E L -130.024  166.990  178.067   77.040  -36.080  -29.640
 1h2e A   144 T E -119.278  130.596 -174.252   74.770  -33.400  -28.200
 1h2e A   145 V E -130.945  160.246  177.005   71.410  -34.210  -26.620
 1h2e A   146 L E -117.076  138.459 -177.815   68.550  -32.450  -24.850
 1h2e A   147 I E -125.173  116.844  179.553   66.910  -33.620  -21.620

 3qsl A   139 R L -101.790  160.001  179.744   27.990   43.040   -9.440
 3qsl A   140 K E  -95.121  119.294 -178.368   29.730   39.690   -9.870
 3qsl A   141 I E -109.849  115.003  178.436   32.310   38.910   -7.200
 3qsl A   142 G E  -71.326  133.894  170.030   34.770   36.080   -7.840
 3qsl A   143 V E -134.991  165.315  174.439   35.640   33.820   -4.920

 2wfl A    80 K L -127.973  165.767  178.860   32.360   95.480    6.580
 2wfl A    81 V E -121.248  155.962  167.697   30.270   98.000    8.520
 2wfl A    82 V E -104.929  119.357 -173.791   27.040   99.900    7.920
 2wfl A    83 L E  -89.880  138.744  169.134   27.470  103.590    8.740
 2wfl A    84 L E -132.521  111.014 -178.213   24.790  105.850   10.190

 1ja9 A    22 K L  -97.865  156.310  178.256   69.490   17.840   13.030
 1ja9 A    23 V E -121.011  126.071  179.582   71.650   17.470   16.140
 1ja9 A    24 A E -111.173  151.670  171.942   75.410   16.920   16.010
 1ja9 A    25 L E -129.969  118.668 -174.896   77.910   15.970   18.710
 1ja9 A    26 T E -118.733  123.316  178.674   81.580   16.790   18.200

 1i24 A    12 S L    0.000  138.226 -177.321   48.730   73.610   32.370
 1i24 A    13 R E  -97.035  127.948  176.866   51.280   74.380   35.080
 1i24 A    14 V E -126.383  127.807  174.517   53.930   77.050   34.520
 1i24 A    15 M E -100.206  116.780 -179.856   56.710   78.010   36.920
 1i24 A    16 V E -100.757  107.583  177.533   57.940   81.580   36.450

 2q1s A    33 T L -111.235  167.881  175.141   32.260   12.630   -3.580
 2q1s A    34 N E -100.419  128.400 -175.256   32.110   10.210   -0.660
 2q1s A    35 V E -125.541  135.004  167.846   30.120   11.360    2.370
 2q1s A    36 M E -101.752  135.469  176.762   29.640    9.970    5.870
 2q1s A    37 V E -126.964  102.809  178.423   26.480   10.860    7.770

 1bgv A   231 K L  -77.454  144.099  176.213  -24.280   25.680   45.770
 1bgv A   232 T E  -98.556  146.141 -178.512  -27.070   25.890   43.190
 1bgv A   233 V E -128.938  130.135  171.606  -26.490   25.330   39.480
 1bgv A   234 A E  -93.640  118.590  178.447  -28.530   26.430   36.470
 1bgv A   235 L E -106.138  162.732  170.310  -28.310   23.950   33.610

 2vq3 A   109 K L  -95.655  165.978  177.445   37.330  -41.880   62.710
 2vq3 A   110 I E  -96.257  124.995  175.835   35.840  -41.020   59.320
 2vq3 A   111 L E -106.565  132.198  178.709   37.600  -38.370   57.240
 2vq3 A   112 V E -107.107  117.550  177.882   35.820  -36.620   54.380
 2vq3 A   113 D E  -90.827  117.160 -172.479   37.960  -35.280   51.530

 3ky8 A   128 N L  -96.922  -36.075 -179.644   -1.810   27.970   62.140
 3ky8 A   129 E E -108.685  106.504 -169.902    1.860   28.390   61.260
 3ky8 A   130 L E -106.465  134.448  174.344    3.980   25.830   63.080
 3ky8 A   131 Y E  -92.797  100.730 -175.957    7.770   25.670   63.350
 3ky8 A   132 I E  -88.283  126.171 -179.104    8.600   21.960   63.200

 1ysl B   150 K L -103.692  157.914  177.261   33.410   11.520   21.890
 1ysl B   151 K E -124.356  160.939  178.423   31.680   13.720   19.320
 1ysl B   152 V E -130.602  135.160  174.805   29.710   16.980   19.470
 1ysl B   153 L E  -98.175  108.984 -179.824   26.790   18.190   17.370
 1ysl B   154 V E -112.471  115.012 -174.140   27.020   21.950   16.840

 1xt8 A   154 K L -113.882  162.861  173.749    7.100   87.060  -14.310
 1xt8 A   155 T E  -96.642  120.226 -175.463    3.450   86.190  -13.710
 1xt8 A   156 L E -104.309  129.994 -179.496    1.560   85.660  -16.970
 1xt8 A   157 L E  -92.152  133.920 -175.056   -2.210   86.030  -17.220
 1xt8 A   158 L E -136.463  145.106  162.040   -4.110   83.580  -19.410

 3gxh A    98 K L  -90.219  155.936  172.292    9.090   23.240   16.990
 3gxh A    99 D L  -84.923  111.975 -169.955   10.850   20.160   15.610
 3gxh A   100 V E -111.333  132.626  164.369    8.030   17.910   14.440
 3gxh A   101 L E -101.560  122.640  173.657    7.950   14.260   13.460
 3gxh A   102 V E -115.149  114.893 -166.187    4.960   13.290   11.310

 2b7k A    42 K L -163.351  158.426  171.001   19.900   -1.870   10.910
 2b7k A    43 F L  -88.365  121.666 -175.263   19.450    0.760   13.610
 2b7k A    44 S E -115.332  151.303  174.432   15.740    1.430   14.140
 2b7k A    45 I E -133.500  116.322 -170.728   13.800    4.060   16.060
 2b7k A    46 I E -107.117  135.045  176.694   10.180    3.360   16.960

 2yyv A    88 K L -100.280  154.173  175.707   14.530   22.610   44.510
 2yyv A    89 T E  -93.820  131.058 -173.327   18.300   22.170   44.370
 2yyv A    90 I E -106.662  116.491  173.286   19.640   20.750   41.110
 2yyv A    91 V E  -90.680  116.232 -168.416   22.680   18.470   41.040
 2yyv A    92 L E -114.883  119.811  175.346   24.130   18.660   37.540

 3afn A     8 K L  -70.002  138.789 -179.831   82.660    0.080   80.890
 3afn A     9 R E  -90.004  110.003 -166.734   83.810   -3.130   79.200
 3afn A    10 V E -121.245  107.439  178.829   86.360   -2.090   76.600
 3afn A    11 L E  -93.101  114.564 -176.197   87.960   -4.570   74.190
 3afn A    12 I E -116.936  110.220  178.085   91.040   -3.080   72.540

 2ei9 A   120 A L  -89.711  159.345  172.418  -31.710   79.130    0.380
 2ei9 A   121 R L  -78.174  118.435 -178.637  -29.850   78.300    3.580
 2ei9 A   122 V E -126.096  130.661  171.699  -27.370   75.520    2.830
 2ei9 A   123 V E -116.809  125.127 -174.595  -24.930   73.740    5.140
 2ei9 A   124 I E -113.677  114.971  172.800  -22.310   71.500    3.550

 1e6y B   106 K L  -71.063  -28.380  179.045   63.360  105.670   39.230
 1e6y B   107 S E -149.695  167.522  175.565   62.860  102.000   38.400
 1e6y B   108 L E -122.816  144.642  162.761   63.570   99.360   35.760
 1e6y B   109 L E  -96.332  116.842  178.441   61.450   96.770   33.990
 1e6y B   110 I E -110.712  106.502  176.122   63.490   93.580   33.590

 2p4s A   194 T L -100.274  -16.099 -179.531   13.470   10.520   96.520
 2p4s A   195 H E -127.326  144.915  172.359   17.170   10.240   95.700
 2p4s A   196 L E -122.051  121.378  167.387   20.230    9.170   97.680
 2p4s A   197 I E  -96.314  106.568  179.632   23.780   10.190   96.790
 2p4s A   198 A E -100.678  117.236  179.655   26.090    7.820   98.670

 3pk0 A    11 R L  -69.983  137.569 -178.078   -4.040  -18.750   46.470
 3pk0 A    12 S E -101.474  116.350 -171.472   -0.600  -19.120   48.040
 3pk0 A    13 V E -120.003  135.958  172.206   -0.490  -21.710   50.820
 3pk0 A    14 V E -114.997  118.872 -177.685    2.270  -22.790   53.200
 3pk0 A    15 V E -115.342  116.523  176.979    1.790  -26.160   54.890

 2wya A   357 S L  -80.182  162.809  171.074    2.010   34.190   -7.990
 2wya A   358 R E -106.605  123.372 -179.516    3.030   32.650   -4.670
 2wya A   359 I E -112.069  109.921  176.287    2.190   34.680   -1.570
 2wya A   360 G E  -82.024  149.429 -178.449    3.920   33.700    1.670
 2wya A   361 A E -145.602  129.288  175.981    2.390   34.670    5.020

 3n74 A    10 K L  -81.806  150.649  174.630   -3.880    5.150   -5.160
 3n74 A    11 V E -116.169  120.338 -178.757   -0.710    6.190   -6.980
 3n74 A    12 A E -107.988  137.569  172.275   -1.020    8.650   -9.870
 3n74 A    13 L E -112.838  114.675 -170.796    1.630    9.490  -12.460
 3n74 A    14 I E -118.356  121.575  177.589    1.030   12.890  -14.050

 3sc4 A    10 K L  -91.655  152.989 -178.820   33.680  -27.110   50.500
 3sc4 A    11 T E -115.247  131.377 -178.931   31.410  -25.580   47.860
 3sc4 A    12 M E -124.541  131.488  169.661   30.510  -27.270   44.570
 3sc4 A    13 F E -105.461  123.538 -171.368   28.680  -25.910   41.540
 3sc4 A    14 I E -131.039  132.250  169.509   27.190  -28.660   39.390

 1orr A     2 A L    0.000  149.281 -179.279   36.460   -6.160   49.180
 1orr A     3 K E  -99.837  126.992 -179.008   33.610   -4.260   47.530
 1orr A     4 L E -116.001  117.193  174.807   30.050   -5.440   48.130
 1orr A     5 L E  -94.333  134.448  174.481   27.170   -4.260   45.950
 1orr A     6 I E -126.889  115.930  174.857   23.590   -4.590   47.190

 2ew8 A     8 K L -102.058  150.494  174.451  -17.450  -12.080   94.250
 2ew8 A     9 L E -102.464  118.806 -178.151  -21.090  -11.050   93.870
 2ew8 A    10 A E -110.576  136.627  175.292  -21.630   -8.050   91.600
 2ew8 A    11 V E -110.555  125.016  178.886  -24.830   -6.040   91.190
 2ew8 A    12 I E -120.822  118.726  175.786  -25.450   -4.140   87.960

 3imf A     7 K L -107.262  144.535 -179.427    2.900   -6.390   19.740
 3imf A     8 V E -120.170  118.390 -178.846    4.000   -5.140   23.160
 3imf A     9 V E -116.341  133.293  174.362    6.960   -2.770   23.500
 3imf A    10 I E -104.071  120.161  176.338    8.510   -1.490   26.720
 3imf A    11 I E -116.117  113.006 -179.957   10.250    1.890   26.550

 1db3 A     2 K L  -78.437  148.611 -178.301    2.490   68.620   -5.340
 1db3 A     3 V E -117.718  137.178 -178.059    2.930   70.700   -2.190
 1db3 A     4 A E -128.255  148.178  171.772    4.470   69.560    1.090
 1db3 A     5 L E -124.119  123.731 -177.634    4.860   71.030    4.580
 1db3 A     6 I E -117.321  128.261  169.703    7.660   69.830    6.850

 3s55 A    11 K L -113.421  158.125  178.675   48.140  -23.840   67.290
 3s55 A    12 T E -123.261  133.402 -178.887   50.840  -22.670   64.890
 3s55 A    13 A E -121.673  133.164  173.246   50.280  -20.810   61.620
 3s55 A    14 L E -106.386  119.172 -179.224   52.730  -20.180   58.780
 3s55 A    15 I E -115.645  119.741  175.126   51.940  -17.150   56.620

 2fwm X     8 K L  -98.661  142.862  176.939   38.840   20.330   24.860
 2fwm X     9 N E -100.043  116.893 -170.877   38.590   17.100   26.850
 2fwm X    10 V E -124.235  129.550  171.087   35.590   17.150   29.170
 2fwm X    11 W E -107.735  136.142  177.771   34.310   14.650   31.730
 2fwm X    12 V E -135.058  119.653  177.647   30.770   14.850   33.100

 2h7m A     8 K L  -92.024  141.901  175.103   -8.760   48.050   41.840
 2h7m A     9 R E -104.631  117.557 -169.509   -9.580   44.350   42.200
 2h7m A    10 I E -125.072  129.988  171.410   -7.050   42.560   44.380
 2h7m A    11 L E  -87.820  135.094 -177.648   -6.640   38.930   45.400
 2h7m A    12 V E -128.943  119.792  176.258   -5.360   38.380   48.940

 16pk A    13 K L  -99.128  149.166  170.274    6.360   16.400   21.870
 16pk A    14 K E  -94.221  101.748 -168.029    8.030   18.610   19.270
 16pk A    15 V E  -89.993  115.393  170.610    5.110   20.730   18.100
 16pk A    16 L E  -80.197  118.005 -173.291    5.150   22.150   14.580
 16pk A    17 I E -121.130  117.217  176.375    3.100   25.340   14.700

 3ctm A    35 K L -112.335  158.137  174.621   56.060   48.790   47.400
 3ctm A    36 V E -118.196  124.934  178.820   54.970   49.380   43.800
 3ctm A    37 A E -113.711  137.066  175.730   57.530   49.680   41.000
 3ctm A    38 S E -117.942  118.855 -169.135   56.860   50.830   37.440
 3ctm A    39 V E -122.959  117.446 -173.406   59.480   49.820   34.880

 3ce6 A   396 R L  -88.195  146.831  173.932    5.980  -22.150   57.100
 3ce6 A   397 S E -118.409  145.713 -178.674    5.140  -18.450   56.980
 3ce6 A   398 I E -127.162  144.178  175.131    2.830  -16.700   54.520
 3ce6 A   399 I E  -92.359  119.860  179.811    2.400  -13.070   53.470
 3ce6 A   400 V E -110.155  124.066 -174.879   -1.210  -11.890   53.630

 3rgo A    90 Q L -109.130  165.187 -172.785   10.860  -15.460  -14.130
 3rgo A    91 C E -105.460  155.348  179.596    9.690  -11.850  -13.960
 3rgo A    92 V E -126.323  126.474 -179.275   11.540   -8.640  -13.130
 3rgo A    93 Y E  -90.663  115.313 -177.550   10.000   -5.630  -11.380
 3rgo A    94 V E -107.564  125.497 -173.162   11.300   -2.350  -12.790

 3r3s A    50 R L  -84.991  162.985 -176.652    6.740   -7.510   38.090
 3r3s A    51 K E -130.948  113.452 -165.489    3.320   -5.950   38.670
 3r3s A    52 A E -116.679  143.841  166.140    2.100   -3.330   36.230
 3r3s A    53 L E -114.013  119.300 -174.166   -0.830   -0.950   35.890
 3r3s A    54 V E -118.658  114.053  176.793   -1.500    0.060   32.290

 1tq8 A    18 K L -101.720  -41.336  179.568  -10.820 -113.680  -50.660
 1tq8 A    19 T E -127.281  108.338 -177.918  -10.070 -110.140  -51.820
 1tq8 A    20 V E -108.543  129.427  177.397   -9.130 -107.540  -49.210
 1tq8 A    21 V E -114.957  125.417 -176.443   -8.550 -103.870  -50.030
 1tq8 A    22 V E -124.962  135.855 -178.911   -6.800 -101.620  -47.520

 3ioy A     9 R L  -91.342  155.981  176.079   37.870   35.370   62.240
 3ioy A    10 T E -115.600  133.850 -174.101   36.480   36.720   58.960
 3ioy A    11 A E -119.736  148.929  179.276   34.830   34.450   56.400
 3ioy A    12 F E -127.024  110.715 -172.474   33.980   34.870   52.720
 3ioy A    13 V E -114.998  114.165  174.581   31.120   32.790   51.340

 1gh2 A    22 R L  -75.953  153.529  170.408   73.140   31.000    3.000
 1gh2 A    23 L L  -63.960  125.825  176.591   71.120   27.790    3.120
 1gh2 A    24 A E -112.860  123.530  178.982   67.900   28.230    1.150
 1gh2 A    25 V E -110.165  114.986 -173.899   64.920   25.990    1.850
 1gh2 A    26 V E -106.730  116.635  177.882   62.230   26.020   -0.820

 2wm3 A     6 K L  -69.990  143.393 -176.279   40.660   24.890   77.850
 2wm3 A     7 L E  -99.456  127.646  172.943   42.170   22.740   80.590
 2wm3 A     8 V E -116.173  123.468  177.363   45.910   22.130   80.860
 2wm3 A     9 V E  -89.932  120.063 -176.170   47.240   19.550   83.320
 2wm3 A    10 V E -107.006  116.624  174.171   50.630   20.540   84.720

 1v6s A    12 K L -118.437  155.636  168.455    5.830   81.670   26.380
 1v6s A    13 R E  -99.977  112.688 -171.120    7.800   84.880   26.010
 1v6s A    14 V E -100.186  126.110  175.111   11.290   83.910   24.870
 1v6s A    15 L E  -89.251  114.780 -174.206   14.340   86.110   25.430
 1v6s A    16 V E -114.999  122.538  173.145   16.710   85.650   22.490

 1sby A     6 K L  -99.963  165.395  177.257   -7.500   -7.400   43.000
 1sby A     7 N E -114.114  116.866 -172.876   -6.720   -9.810   40.170
 1sby A     8 V E -120.409  128.366  167.952   -3.300   -9.420   38.580
 1sby A     9 I E -102.501  126.753 -172.962   -1.710  -11.190   35.620
 1sby A    10 F E -126.444  100.812  177.217    2.070  -10.890   35.580

 3e03 A     7 K L  -89.259  149.129 -178.506   92.040   38.330   38.040
 3e03 A     8 T E -109.178  114.096  177.746   90.960   41.220   35.800
 3e03 A     9 L E  -94.912  139.283  170.916   87.950   40.680   33.540
 3e03 A    10 F E -116.488  101.778 -167.700   87.110   42.910   30.590
 3e03 A    11 I E -113.431  126.526 -179.101   83.440   42.380   29.800

 3pgx A    16 R L  -96.498  169.477 -175.031   65.750   31.080   20.690
 3pgx A    17 V E -127.718  133.240  179.605   67.700   29.870   17.660
 3pgx A    18 A E -114.424  148.583  175.957   70.570   27.380   17.450
 3pgx A    19 F E -124.322  113.888 -167.059   73.100   26.760   14.680
 3pgx A    20 I E -124.626  129.557  175.280   74.540   23.260   14.600

 2xz9 A    78 R L  -69.703  145.073 -176.403    9.250   -3.350    3.570
 2xz9 A    79 P L  -67.222  131.353  174.647   10.400   -3.530   -0.050
 2xz9 A    80 V E -117.818  109.660 -179.566   13.400   -5.770   -0.710
 2xz9 A    81 T E  -89.823  105.704 -176.038   15.160   -5.170   -4.030
 2xz9 A    82 I E  -92.175  122.769  177.743   17.100   -8.320   -4.890

 3i1j A    15 R L -109.168  146.140  171.088  -29.860   -7.780   22.410
 3i1j A    16 V E -114.400  117.191 -172.294  -29.990  -10.150   19.440
 3i1j A    17 I E -121.131  126.036  173.450  -27.290   -9.490   16.860
 3i1j A    18 L E  -92.245  133.181  177.269  -26.750  -11.160   13.490
 3i1j A    19 V E -122.331  119.666  175.152  -23.200  -11.340   12.150

 3gqv A   166 V L -102.031  110.072 -169.797   29.740  -29.090   91.690
 3gqv A   167 Y E  -91.048  145.339  174.084   31.040  -25.660   90.690
 3gqv A   168 V E -128.661  116.474  179.927   33.770  -24.860   88.170
 3gqv A   169 L E  -73.446  130.316  177.355   35.390  -21.430   88.120
 3gqv A   170 V E -125.155  101.020 -179.664   36.010  -20.000   84.650

 3op4 A    10 K L -104.833  140.004  178.002   11.480   21.580   23.540
 3op4 A    11 V E -100.854  123.632 -175.153   13.090   19.270   26.080
 3op4 A    12 A E -110.074  138.946  171.835   15.950   17.130   24.780
 3op4 A    13 L E -116.377  113.418 -177.656   17.490   13.990   26.260
 3op4 A    14 V E -113.754  110.249 -177.116   20.980   13.190   24.970

 1xu9 A    29 K L  -84.972  152.173 -172.214    0.190    4.430   43.500
 1xu9 A    30 K E -109.984  109.142 -166.665   -0.670    0.920   42.330
 1xu9 A    31 V E -125.937  133.182  169.301    0.130    0.310   38.670
 1xu9 A    32 I E -102.476  134.310  177.742    0.060   -2.680   36.340
 1xu9 A    33 V E -126.469  119.994  176.947    2.290   -2.660   33.270

 1mkh A    60 R L  -84.747  137.092  174.470    8.770   24.540   32.310
 1mkh A    61 Y E  -89.231  120.198 -168.868   10.890   25.110   29.210
 1mkh A    62 V E -133.863  165.716  177.379   14.090   26.880   30.250
 1mkh A    63 V E -107.393  134.953 -173.786   17.550   27.860   29.020
 1mkh A    64 V E -132.383  140.868  170.896   20.660   26.330   30.580

 3lzw A   155 R L -115.478  159.989  175.568  -23.540  -32.320   37.820
 3lzw A   156 R E  -92.099  118.319 -173.130  -21.360  -35.080   36.380
 3lzw A   157 V E -119.284  129.959  168.356  -19.130  -33.690   33.640
 3lzw A   158 A E -108.105  137.899 -177.593  -16.840  -35.440   31.170
 3lzw A   159 I E -123.451  125.002  179.008  -14.270  -33.420   29.240

 2zbw A   153 K L -109.675  156.062  173.003   18.220   -2.840  131.200
 2zbw A   154 R E  -89.755  113.526 -168.206   15.470   -5.370  130.500
 2zbw A   155 V E -113.636  125.989  167.444   13.600   -4.020  127.480
 2zbw A   156 L E  -96.923  116.623 -177.696   10.220   -5.000  126.070
 2zbw A   157 I E -105.200  128.392 -176.600   10.010   -3.890  122.440

 3fbt A   123 N L -113.962  161.945  177.342   43.650    6.490   -5.250
 3fbt A   124 I E  -95.011  113.534 -174.248   42.050    4.090   -7.730
 3fbt A   125 C E -110.201  132.826  179.064   38.920    2.540   -6.220
 3fbt A   126 V E -122.928  121.436 -176.855   37.000   -0.410   -7.650
 3fbt A   127 V E -104.335  121.150  175.234   33.550   -1.340   -6.350

 2ex0 A     2 K E -131.113  129.996 -179.182   59.520   27.210   47.830
 2ex0 A     3 T E  -94.942  132.602  177.470   55.930   26.150   48.500
 2ex0 A     4 I E -121.751  125.665 -175.449   53.570   28.440   50.410
 2ex0 A     5 T E -100.450  130.008  179.066   50.250   27.180   51.770
 2ex0 A     6 L E -113.300  137.491  177.926   47.240   29.480   52.150

 2pzm A    21 M L -110.911  149.900  161.916  -11.470   40.780   -5.390
 2pzm A    22 R E -108.970  100.009 -168.678  -13.550   43.880   -4.810
 2pzm A    23 I E -101.740  120.178  172.088  -13.300   45.600   -8.190
 2pzm A    24 L E  -95.708  113.661 -174.791  -14.430   49.180   -8.780
 2pzm A    25 I E -109.283  116.671  172.363  -14.950   49.680  -12.510

 2pd6 A     8 A L  -86.542  144.479  165.606   -7.560    4.210   52.440
 2pd6 A     9 L E -110.104  119.626 -170.706   -5.680    6.980   54.200
 2pd6 A    10 A E -112.032  124.704  171.884   -4.410    9.530   51.690
 2pd6 A    11 L E -107.157  118.957 -175.077   -1.690   12.130   52.250
 2pd6 A    12 V E -122.525  121.268  175.379   -1.580   14.790   49.550

 3m1l A   198 K L  -72.040  142.935  178.833   41.200   73.110   -7.030
 3m1l A   199 V E  -96.935  118.254 -174.724   37.500   73.700   -6.360
 3m1l A   200 A E -117.610  125.589  172.283   36.880   75.660   -3.160
 3m1l A   201 I E  -96.303  125.868  178.552   33.530   76.310   -1.490
 3m1l A   202 V E -126.945  117.680 -179.446   33.400   79.390    0.730

 1d7o A     9 K L  -94.603  150.240  178.260   26.820   16.890   45.820
 1d7o A    10 R E -119.764  124.641 -179.202   24.890   16.790   42.540
 1d7o A    11 A E -110.587  136.983  170.705   21.100   16.540   42.440
 1d7o A    12 F E -113.892  111.014 -173.341   18.900   15.660   39.470
 1d7o A    13 I E -107.733  109.235 -179.860   15.320   16.810   40.030

 3brk X    60 R L -101.366    0.116  176.472   36.670   15.140   71.530
 3brk X    61 R E -117.566  114.830 -176.949   33.140   14.690   72.860
 3brk X    62 I E -130.435  130.541  165.218   30.520   13.500   70.390
 3brk X    63 G E -110.537  147.893  179.763   26.970   12.220   70.750
 3brk X    64 V E -129.436  114.664 -179.287   25.020   10.690   67.870

 1vr0 A   108 K L  -93.991  160.010  176.464   29.900   29.090  190.680
 1vr0 A   109 T E -104.334  118.345 -175.705   32.080   29.440  193.770
 1vr0 A   110 L E  -93.710  108.224  170.961   30.950   32.150  196.180
 1vr0 A   111 I E  -94.409  121.371 -166.607   33.740   33.820  198.140
 1vr0 A   112 M E -142.006  144.035  171.824   32.170   35.950  200.860

 2zue A   119 K L -111.568  131.322  177.379   13.850   -0.110   46.800
 2zue A   120 K E -105.472  135.958 -179.744   17.080    1.640   45.840
 2zue A   121 V E -121.660  127.248  171.153   19.520    0.140   43.340
 2zue A   122 I E  -89.744  123.551  177.827   23.160    1.100   42.810
 2zue A   123 V E -114.792  110.006  178.343   24.300    0.650   39.210

 1ao0 A   339 K L -104.538  151.624  164.960   -1.450   22.170   61.400
 1ao0 A   340 R E  -90.313  114.769 -167.527   -2.320   23.090   64.970
 1ao0 A   341 V E -109.209  133.150  165.591   -0.240   20.670   67.020
 1ao0 A   342 V E  -97.568  116.966 -179.049   -0.530   19.470   70.600
 1ao0 A   343 M E  -98.883  110.000 -178.770    2.890   18.390   71.850

 1jzt A    59 K L  -61.485  154.402 -178.694   68.050   11.690   16.380
 1jzt A    60 H E -107.004  159.214  170.854   64.450   11.120   15.280
 1jzt A    61 V E -104.522  107.452 -169.224   61.110   11.410   17.060
 1jzt A    62 F E  -86.445  109.436 -174.019   59.340    8.090   16.550
 1jzt A    63 V E -106.938  112.397  179.343   55.580    8.590   16.360

 3d2m A    44 T L  -92.317  164.998 -179.597   31.260   21.900   34.790
 3d2m A    45 T E -105.521  132.297 -178.955   29.870   25.410   34.340
 3d2m A    46 L E -128.776  120.790  175.500   26.130   26.090   34.220
 3d2m A    47 V E -102.237  121.079 -177.115   24.500   29.410   33.380
 3d2m A    48 A E -107.802  118.837  171.612   20.860   29.710   34.430

 3m1a A     6 K L -109.560  155.921  177.715  -71.450  -18.270   30.770
 3m1a A     7 V E -102.819  115.014  177.488  -68.590  -20.700   31.360
 3m1a A     8 W E -101.055  141.425  169.895  -65.200  -19.560   30.060
 3m1a A     9 L E -120.555  109.621 -170.407  -62.090  -21.720   29.760
 3m1a A    10 V E -114.730  115.000  177.771  -58.960  -19.580   29.460

 3mca A   316 S L -132.213  -10.941 -175.015   46.310   -7.160  -16.310
 3mca A   317 E L -111.244  123.877 -178.962   49.200   -9.630  -16.280
 3mca A   318 I E -121.120  139.064  162.335   48.740  -13.280  -17.230
 3mca A   319 V E -108.147  126.702 -174.190   51.030  -16.280  -17.340
 3mca A   320 V E -104.658  104.596 -178.883   49.760  -19.010  -19.660

 1vl8 A    22 R L  -93.036  152.782  178.531    6.250   11.950   14.070
 1vl8 A    23 V E -120.736  127.284 -179.546    5.410   15.330   15.600
 1vl8 A    24 A E -115.713  143.828  170.999    6.340   18.650   13.980
 1vl8 A    25 L E -112.100  112.006 -176.020    6.200   22.200   15.320
 1vl8 A    26 V E -111.936  107.182  173.578    5.660   24.750   12.550

 1duv G    45 K L  -72.773  144.221  176.049   26.180   33.680   39.880
 1duv G    46 N E -117.676  122.432 -176.172   29.430   32.980   38.040
 1duv G    47 I E -119.439  130.733  174.121   30.040   29.490   36.650
 1duv G    48 A E  -92.963  132.684 -178.046   33.220   28.110   35.090
 1duv G    49 L E -115.581   99.633  179.075   32.770   25.580   32.280

 3las A    84 S L -143.283   12.095 -179.122  -30.440    3.750  -17.940
 3las A    85 E E -145.071  140.038 -177.790  -32.900    4.990  -15.310
 3las A    86 I E -123.250  137.084  171.912  -32.530    6.400  -11.800
 3las A    87 V E -118.725  114.999  175.382  -34.990    6.640   -8.920
 3las A    88 V E  -91.400  103.886 -171.025  -34.170    9.020   -6.070

 1mqs A   609 N L  -85.810  -55.902  178.214   28.140   77.770   58.790
 1mqs A   610 K E -109.589  149.697  178.685   29.820   77.300   55.410
 1mqs A   611 S E -142.371  150.741  174.107   30.220   79.840   52.610
 1mqs A   612 L E -117.213  112.587 -174.112   31.590   79.960   49.070
 1mqs A   613 V E -106.484  120.491 -176.467   33.290   83.230   48.170

 3i4f A     8 R L  -66.386  137.441 -177.898   21.140    6.890    5.020
 3i4f A     9 H E -114.189  140.156 -177.568   24.240    4.990    6.130
 3i4f A    10 A E -112.526  147.640  171.218   24.510    2.590    9.070
 3i4f A    11 L E -118.239  110.210 -174.709   27.440    1.560   11.250
 3i4f A    12 I E -115.925  119.778  176.984   27.030   -1.920   12.710

 3lft A   134 K L -112.406  -42.901 -178.698   35.800   -8.910   13.010
 3lft A   135 T E -114.722  132.470 -177.525   35.920   -6.180   10.380
 3lft A   136 I E -117.612  131.113  177.229   32.960   -5.180    8.210
 3lft A   137 G E  -95.019  116.814  177.851   33.100   -3.220    4.960
 3lft A   138 A E  -85.217  109.264  178.039   30.160   -0.860    4.460

 1g2o A   113 Q L -104.026  -14.719  175.674   79.010   29.390   46.810
 1g2o A   114 I E -124.795  127.858  178.886   77.330   27.010   44.360
 1g2o A   115 M E -114.397  121.041  175.124   73.940   25.390   44.940
 1g2o A   116 V E  -98.821  108.268 -175.990   72.770   22.430   42.860
 1g2o A   117 L E -101.964  111.280  176.991   68.980   22.180   43.100

 1kew A     1 M L    0.000  140.443  175.500   46.080   55.410  -30.210
 1kew A     2 K E  -92.635  118.035 -176.739   49.040   56.920  -28.370
 1kew A     3 I E -111.380  124.097  174.482   50.280   54.620  -25.610
 1kew A     4 L E  -95.077  114.520 -173.850   52.670   55.720  -22.860
 1kew A     5 I E -113.364  130.381  174.649   54.620   52.710  -21.600

 2p91 A    22 K L  -97.287  143.027  179.986   57.420   65.030  -10.640
 2p91 A    23 R E -110.017  118.232 -173.188   53.750   65.380   -9.690
 2p91 A    24 A E -116.092  129.230  168.543   52.970   65.190   -5.980
 2p91 A    25 L E  -90.977  120.982 -177.178   49.620   64.970   -4.220
 2p91 A    26 I E -110.473  118.074  175.102   49.840   66.650   -0.810

 3osu A     5 K L -113.159  148.242 -174.457  -25.960  -20.270   26.080
 3osu A     6 S E -139.742  155.017 -171.777  -24.120  -21.560   23.020
 3osu A     7 A E -143.197  148.754  174.102  -20.520  -22.080   21.930
 3osu A     8 L E -122.918  123.551 -178.906  -18.440  -22.720   18.810
 3osu A     9 V E -117.113  122.843 -177.088  -15.220  -24.730   18.980

 1i8f A    22 K L -110.065  152.508  175.301   53.440   64.160   18.560
 1i8f A    23 Q E  -72.978  131.182 -178.149   51.490   65.000   15.410
 1i8f A    24 V E -125.023  150.008  169.863   47.760   64.390   15.810
 1i8f A    25 L E  -97.167  120.280  177.469   44.740   64.340   13.510
 1i8f A    26 V E -120.708  125.694  176.426   41.840   66.410   14.820

 3r6d A     6 K L -112.472  -44.166 -174.198   49.010   39.850   21.690
 3r6d A     7 Y E -112.300  117.398 -178.229   50.950   42.500   19.770
 3r6d A     8 I E -123.796  136.403  171.792   49.110   45.460   18.230
 3r6d A     9 T E -110.329  125.675 -175.641   50.410   48.530   16.410
 3r6d A    10 I E -105.799  116.191  173.072   48.130   51.580   16.390

 1php A    14 K L -101.123  152.141  175.547   41.500   -1.130   -0.560
 1php A    15 R E  -84.665  119.268 -173.430   38.830    0.080    1.850
 1php A    16 V E -111.170  111.289  173.410   40.200   -0.070    5.390
 1php A    17 F E  -84.428  100.225 -174.555   37.850   -0.100    8.380
 1php A    18 C E -104.476  115.563  175.638   40.100    1.140   11.180

 1wte A   119 R L  -67.194  139.997  175.546   35.620   -6.110   61.390
 1wte A   120 I E -118.332  123.310 -178.439   34.130   -3.520   59.040
 1wte A   121 E E -122.942  133.222  171.436   35.890   -2.670   55.790
 1wte A   122 L E  -86.097  140.381 -178.537   35.000   -0.110   53.120
 1wte A   123 L E -120.788  125.976  166.128   35.530   -1.150   49.510

 1nvt A   129 K L -126.531  163.535  172.646   47.300   -6.820   25.530
 1nvt A   130 N E  -94.500  105.408 -175.576   47.000   -4.610   22.450
 1nvt A   131 I E -118.135  126.288  175.879   43.280   -4.150   21.840
 1nvt A   132 V E -106.112  125.564 -179.063   41.700   -1.970   19.160
 1nvt A   133 I E -111.170  118.588 -179.986   38.060   -0.950   19.590

 2b69 A    28 K L -122.672  162.126  167.546   20.790   43.860   20.760
 2b69 A    29 R E  -98.277  124.384 -167.912   23.850   45.790   21.870
 2b69 A    30 I E -123.748  124.578  171.150   26.690   43.370   22.530
 2b69 A    31 L E  -94.266  129.919  175.052   30.010   43.840   24.320
 2b69 A    32 I E -121.443  112.284  174.919   32.820   41.450   23.390

 2ph3 A     2 R L -138.300   22.424 -179.612   54.570    0.070   10.820
 2ph3 A     3 K E -156.195  107.708 -172.911   58.270    0.720   11.400
 2ph3 A     4 A E -129.409  138.594  166.976   59.600    2.970   14.160
 2ph3 A     5 L E -117.065  127.522 -176.242   62.960    3.680   15.760
 2ph3 A     6 I E -123.998  122.707 -177.633   62.960    5.440   19.130

 1gnl A   233 P L  -58.115  144.544 -168.650  -15.710   24.130   -7.720
 1gnl A   234 G E -143.558  163.152  170.628  -14.310   21.090   -5.940
 1gnl A   235 I E -117.004  132.586 -178.109  -11.220   19.500   -4.410
 1gnl A   236 L E  -97.907  110.350  179.877  -10.030   16.060   -5.500
 1gnl A   237 I E  -95.942  132.115 -179.398   -8.660   13.970   -2.640

 1zem A     8 K L  -87.594  154.255  176.778   28.010   21.030   94.670
 1zem A     9 V E -121.760  126.832 -178.901   27.180   22.290   98.160
 1zem A    10 C E -118.447  129.030  172.472   29.440   24.660  100.090
 1zem A    11 L E  -93.060  117.978 -176.790   29.150   25.610  103.750
 1zem A    12 V E -112.653  115.642  176.507   30.370   29.160  104.300

 2e85 A     5 T L -122.601  -39.991 -175.558    2.900   17.700   -3.120
 2e85 A     6 D E -112.817  131.627  175.399    5.310   14.770   -3.210
 2e85 A     7 V E -125.394  135.795 -179.207    8.510   14.400   -1.190
 2e85 A     8 L E -116.402  109.838  179.845   11.040   11.570   -1.470
 2e85 A     9 L E  -95.475  115.017  178.197   13.290   10.940    1.520

 1yde A    10 K L -107.478  156.962  179.356  -10.170  -12.020  -63.880
 1yde A    11 V E -114.561  120.977 -174.264  -12.890  -14.650  -63.460
 1yde A    12 V E -122.452  123.649  175.511  -16.460  -13.700  -64.330
 1yde A    13 V E -102.404  116.285 -178.600  -19.570  -15.830  -63.830
 1yde A    14 V E -114.025  115.477  176.642  -22.520  -14.750  -65.980

 1wou A    25 K L -129.850  153.004  171.391    9.660   30.420   -4.590
 1wou A    26 T E  -70.515  120.017 -171.307    7.960   27.610   -2.690
 1wou A    27 I E -115.483  125.549  165.379    8.910   28.160    0.940
 1wou A    28 F E -106.430  128.658 -176.088    8.920   25.750    3.860
 1wou A    29 A E -117.551  130.823  176.308    9.470   27.370    7.250

 1yxm A    19 Q L  -81.903  163.953  178.329   24.630   24.430   30.200
 1yxm A    20 V E -131.159  126.718 -178.477   23.740   21.680   32.670
 1yxm A    21 A E -120.511  146.819  166.098   20.400   19.870   32.850
 1yxm A    22 I E -112.121  118.710 -178.311   18.880   17.270   35.150
 1yxm A    23 V E -115.507  111.960  174.492   16.350   15.020   33.420

 3djc A   125 Q L -109.305  145.378  164.224  -12.500  -14.550   52.060
 3djc A   126 N E  -72.797  127.731 -165.679   -9.760  -12.970   49.980
 3djc A   127 I E -123.418  133.378  162.563   -6.600  -13.600   51.980
 3djc A   128 I E -109.670  113.149 -176.530   -3.150  -12.100   52.300
 3djc A   129 V E  -97.022  125.002  178.589   -0.910  -14.530   54.170

 3lqk A     8 K L -100.320  135.817 -178.672    3.580   31.740    1.430
 3lqk A     9 H E -102.003  105.364 -172.989    2.390   34.750   -0.570
 3lqk A    10 V E -112.974  124.951  173.433    4.640   37.730    0.110
 3lqk A    11 G E  -89.000  148.801  179.800    4.220   41.220   -1.330
 3lqk A    12 F E -139.309  101.382  179.983    7.210   43.520   -1.800

 1wd5 A   121 R L -117.696  159.957  170.669   -0.590   21.050  -13.170
 1wd5 A   122 D E  -75.689  131.084 -173.269    2.600   22.410  -14.720
 1wd5 A   123 V E -125.183  131.721  178.212    3.970   25.250  -12.590
 1wd5 A   124 V E -121.181  118.286  178.313    6.450   27.980  -13.490
 1wd5 A   125 L E  -91.627  122.650 -169.366    8.030   30.160  -10.800

 2gv8 A     7 R L -120.853  -39.335 -176.957   14.070    3.080  -34.200
 2gv8 A     8 K E -118.722  122.392 -175.633   11.290    4.450  -32.000
 2gv8 A     9 I E -123.136  133.822  172.071    9.110    2.150  -29.890
 2gv8 A    10 A E  -99.640  135.061  175.100    6.120    2.900  -27.670
 2gv8 A    11 I E -115.280  115.004 -175.672    5.360    0.680  -24.680

 2g5x A    44 K L -114.665  151.495 -172.351   16.950   -9.960    7.300
 2g5x A    45 F E -135.917  150.004  173.385   15.210   -6.870    8.650
 2g5x A    46 V E -113.287  129.261 -175.513   15.600   -3.090    8.640
 2g5x A    47 L E  -93.050  141.377 -178.579   14.810   -1.150   11.810
 2g5x A    48 V E -130.056  124.723  179.250   13.040    2.220   11.780

 2v1m A    32 H L -118.962  148.354  173.279  -17.270   -9.000   16.960
 2v1m A    33 V E  -82.666  125.005 -170.242  -16.300   -5.470   15.940
 2v1m A    34 C E -114.409  141.021  172.233  -12.570   -5.020   16.450
 2v1m A    35 L E -117.663  106.293 -172.719  -10.370   -1.960   16.890
 2v1m A    36 I E  -98.668  120.055 -171.472   -6.750   -2.770   16.080

 3mw8 A   121 K L  -85.280  147.246  177.576   28.740   -2.380   16.160
 3mw8 A   122 Q E  -90.127  107.950 -175.630   28.830   -0.940   19.680
 3mw8 A   123 I E -114.920  125.047  179.759   25.250   -0.820   20.960
 3mw8 A   124 V E -112.365  123.769  177.468   24.290    0.580   24.360
 3mw8 A   125 I E  -95.170  113.045  179.392   20.870   -0.090   25.890

 3l77 A     3 K L -114.080  151.980 -175.607  -16.570  -13.370  -30.350
 3l77 A     4 V E -117.544  127.591 -178.842  -17.930  -16.250  -28.290
 3l77 A     5 A E -119.940  122.117  169.809  -20.800  -15.970  -25.810
 3l77 A     6 V E  -89.635  136.659 -179.100  -21.850  -18.620  -23.300
 3l77 A     7 I E -135.111  119.977  173.480  -25.460  -18.470  -22.140

 1qsg A    10 K L -105.149  147.612  178.375    6.600   -3.260   32.740
 1qsg A    11 R E -119.727  111.028 -170.329   10.110   -1.850   32.390
 1qsg A    12 I E -118.511  129.713  172.849   10.600    0.440   29.400
 1qsg A    13 L E  -90.562  133.755 -174.843   13.720    2.210   28.160
 1qsg A    14 V E -122.968  126.880  178.007   13.100    5.610   26.570

 1uls A     6 K L  -86.622  132.924  178.031   13.980  -24.860   17.100
 1uls A     7 A E  -89.210  109.390 -168.673   14.560  -22.550   20.070
 1uls A     8 V E -124.967  133.312  175.741   11.600  -20.190   20.130
 1uls A     9 L E -107.545  129.236 -177.733   10.580  -17.390   22.490
 1uls A    10 I E -125.056  125.838  177.072    6.910  -16.430   22.760

 3qe9 Y    25 Q L -110.007  164.843  178.837   28.230   29.720   83.480
 3qe9 Y    26 V E -100.357  133.294 -176.609   29.570   26.200   84.000
 3qe9 Y    27 V E -130.045  126.314  178.033   27.540   23.710   86.040
 3qe9 Y    28 A E  -78.090  146.391 -178.022   28.590   20.260   87.250
 3qe9 Y    29 V E -124.996  124.999  170.830   26.150   17.370   86.920

 1xgk A     6 K L  -78.439  150.394  179.604   -3.370   45.360   23.720
 1xgk A     7 T L  -76.140  133.801 -177.425   -5.610   48.080   25.150
 1xgk A     8 I E -110.566  120.107  171.598   -3.870   50.510   27.500
 1xgk A     9 A E  -84.468  131.868 -171.078   -5.650   52.160   30.420
 1xgk A    10 V E -127.565  130.783  167.970   -4.170   55.570   31.190

 2cwp A    64 K L -106.221  158.084  174.712   14.640   -0.470    0.800
 2cwp A    65 K E -100.007  140.973  179.694   16.290   -2.310    3.690
 2cwp A    66 F E -138.530  167.784  172.638   17.900   -0.450    6.580
 2cwp A    67 I E  -84.609  128.919  177.421   19.460   -1.040   10.000
 2cwp A    68 F E -125.658  145.193  168.112   17.050   -0.640   12.910

 3agj B   194 P L  -78.664  -14.980 -173.639  -21.010   64.250   48.500
 3agj B   195 I E -128.613  134.779  173.370  -21.320   64.450   44.720
 3agj B   196 A E -128.360  122.586  176.345  -19.780   62.440   41.880
 3agj B   197 V E  -97.606  120.848 -177.632  -20.220   63.320   38.220
 3agj B   198 I E -111.220  104.152 -171.029  -19.760   60.390   35.840

 3grf A    45 K L -106.209  149.921 -169.777  -51.360   18.890   -8.970
 3grf A    46 T E -120.796  129.153  168.948  -51.280   19.090   -5.180
 3grf A    47 L E -101.095  125.769  175.653  -49.140   17.340   -2.580
 3grf A    48 L E  -96.672  118.203 -169.521  -50.550   17.220    0.940
 3grf A    49 A E -118.683  101.220  176.058  -47.720   17.150    3.470

 2ggt A    24 Q L -120.012  140.523  171.680   -8.760   -6.000   39.960
 2ggt A    25 W E  -80.017  129.999 -176.582   -8.670   -6.910   36.280
 2ggt A    26 L E -118.037  139.593  170.420  -10.630   -4.430   34.170
 2ggt A    27 L E -122.471  102.307 -165.428  -12.070   -4.680   30.670
 2ggt A    28 I E -100.429  148.692  174.534  -13.060   -1.190   29.570

 1vk4 A   211 K L  -72.603  -51.709  175.906   28.230   41.400   -7.760
 1vk4 A   212 I L -122.644  130.316 -178.186   30.000   38.170   -6.820
 1vk4 A   213 I E -116.745  132.102  174.792   28.470   35.500   -4.590
 1vk4 A   214 L E -112.355  106.845 -176.722   30.290   32.660   -2.840
 1vk4 A   215 A E -105.461  127.901  179.847   27.910   29.900   -1.760

 2pyy A   113 K L -105.271  163.037  177.578   64.340    8.430   48.940
 2pyy A   114 V E -100.792  122.189 -179.922   65.630   10.610   46.100
 2pyy A   115 V E -114.162  119.805 -179.477   63.050   11.780   43.560
 2pyy A   116 A E  -87.234  144.973  176.988   64.200   13.380   40.310
 2pyy A   117 T E -165.009  176.498  178.902   62.150   16.010   38.480

 2y7i A   113 K L -104.258  162.149 -179.512  -14.120   -0.010   52.730
 2y7i A   114 K E  -98.460  127.996  177.422  -12.520   -2.420   50.260
 2y7i A   115 V E -124.425  125.392 -175.974  -10.630   -1.060   47.250
 2y7i A   116 G E  -80.681  146.426  177.713   -9.260   -3.330   44.530
 2y7i A   117 L E -158.889  164.986 -178.328   -5.780   -2.880   43.070

 2zb4 A   162 K L  -84.806  155.019  175.442   21.660   35.980   83.280
 2zb4 A   163 T E -105.738  128.260 -178.294   18.220   34.850   82.150
 2zb4 A   164 M E -116.312  132.837  171.872   17.370   35.060   78.450
 2zb4 A   165 V E -107.518  135.900 -179.859   13.950   34.840   76.810
 2zb4 A   166 V E -120.898  120.482  171.287   13.610   33.940   73.130

 2j5v A     5 Q L -124.999  163.568  176.009    4.600   15.610  -18.110
 2j5v A     6 T E -115.082  123.369 -175.872    0.830   15.140  -18.310
 2j5v A     7 L E -120.230  129.987  172.924   -1.350   18.170  -19.000
 2j5v A     8 V E -102.987  122.982  179.814   -5.140   18.450  -18.910
 2j5v A     9 V E -109.060  120.625 -179.291   -6.640   21.250  -21.000

 3oig A     8 R L -100.324  128.345  174.248   21.480  -33.870  118.820
 3oig A     9 N E  -96.853  111.428 -176.717   18.060  -34.850  117.480
 3oig A    10 I E -116.090  124.821  177.537   18.480  -37.200  114.520
 3oig A    11 V E  -87.356  120.449 -178.275   15.590  -38.560  112.460
 3oig A    12 V E -110.778  114.382 -174.444   16.190  -42.140  111.340

 1xkl A    74 K L  -87.739  156.646 -175.936   53.740    4.740    6.840
 1xkl A    75 V E -124.668  164.996  168.865   53.860    5.760   10.500
 1xkl A    76 I E -110.830  116.017 -176.937   52.160    4.990   13.800
 1xkl A    77 L E  -84.190  128.283  177.184   50.710    8.090   15.460
 1xkl A    78 V E -128.566  106.330 -173.061   50.810    8.240   19.260

 2q7v A   153 K L -100.007  172.113  173.296  -27.930   -4.800   26.080
 2q7v A   154 K E -106.156  134.011 -176.451  -27.050   -8.480   26.490
 2q7v A   155 V E -134.997  141.157  174.124  -26.660  -10.650   23.390
 2q7v A   156 V E -100.597  138.249  177.575  -25.890  -14.310   22.730
 2q7v A   157 V E -116.107  123.964 -174.241  -23.680  -15.380   19.830

 1spx A     7 K L  -98.966  152.461  177.042   39.970   30.510   23.660
 1spx A     8 V E -122.026  126.720 -175.503   38.800   27.400   25.500
 1spx A     9 A E -126.047  141.633  169.945   36.300   27.580   28.360
 1spx A    10 I E -112.942  123.732 -177.420   34.750   25.060   30.730
 1spx A    11 I E -118.001  113.638  178.460   31.350   25.970   32.180

 1cyd A     8 L L -100.064  149.555  176.768   15.040   33.430   24.180
 1cyd A     9 R E -109.951  128.472 -174.982   18.610   33.620   22.880
 1cyd A    10 A E -112.028  153.284  176.034   19.720   31.200   20.180
 1cyd A    11 L E -133.076  111.095 -173.952   23.130   30.120   18.900
 1cyd A    12 V E -116.921  118.654  178.426   23.380   28.660   15.400

 3ohm B   461 R L -116.501  139.566  171.357   10.950   27.590   17.400
 3ohm B   462 I E -103.626  120.356  176.310   13.440   30.030   15.890
 3ohm B   463 L E -107.229  142.759 -179.622   15.330   32.190   18.380
 3ohm B   464 V E -108.523  143.798 -179.842   17.450   35.200   17.430
 3ohm B   465 K E -119.862   99.997  175.555   20.660   36.340   19.120

 3mlh A   137 K L -154.815  159.477 -177.157   -0.340  -20.730   -2.100
 3mlh A   138 E E  -55.884  132.096  178.676    0.200  -17.670    0.090
 3mlh A   139 V E -109.790  124.326  171.962    3.880  -17.020    0.810
 3mlh A   140 L E  -82.054  120.927  179.267    5.070  -15.400    4.030
 3mlh A   141 V E -117.657  129.586 -179.800    8.040  -13.130    3.340

 3o38 A    23 K L -111.531  148.886  170.966   73.600   46.770   74.110
 3o38 A    24 V E -104.665  116.790 -173.167   72.100   45.490   77.350
 3o38 A    25 V E -111.388  119.602  176.146   69.640   42.670   76.690
 3o38 A    26 L E -100.444  123.169 -175.620   67.160   41.450   79.300
 3o38 A    27 V E -122.782  126.492  179.532   65.690   38.020   78.610

 1hbn B   109 K L  -76.190  -30.159  177.569   15.400   73.190  -22.630
 1hbn B   110 R E -130.315  170.891  175.939   13.040   70.260  -23.140
 1hbn B   111 A E -143.471  131.187  165.404    9.900   69.430  -25.110
 1hbn B   112 L E  -87.552  117.124 -179.802    6.880   67.220  -24.510
 1hbn B   113 V E -118.366  135.745  173.376    5.830   65.770  -27.870

 1o5i A    20 K L  -90.132  146.164  176.832   45.330   48.730   67.480
 1o5i A    21 G E  -79.900  129.378 -177.490   42.930   51.250   65.950
 1o5i A    22 V E -125.788  134.670  171.429   40.300   49.650   63.720
 1o5i A    23 L E -127.902  119.989 -178.231   37.770   51.160   61.320
 1o5i A    24 V E -120.605  126.012 -177.626   35.230   48.920   59.590

 2ehd A     6 G L  122.260  153.005  179.720   25.560   45.660    6.480
 2ehd A     7 A E  -96.650  119.836 -174.359   23.070   45.460    9.350
 2ehd A     8 V E -117.132  124.248  178.999   22.190   41.900   10.350
 2ehd A     9 L E  -98.495  121.163 -174.674   19.360   40.960   12.710
 2ehd A    10 I E -118.258  130.387  176.549   19.890   37.680   14.550

 3o94 A   144 S L -106.468  -17.609 -173.858  -28.490   13.230   -0.010
 3o94 A   145 T E -131.041  129.627  175.551  -26.990   10.090    1.510
 3o94 A   146 V E -113.081  146.179  178.828  -28.430    7.550    3.950
 3o94 A   147 I E -120.542  115.014 -168.042  -26.520    4.880    5.870
 3o94 A   148 L E  -96.566  129.872  169.355  -28.500    1.760    6.730

 3o4f A    85 K L -112.821  -22.951  175.711   88.390  -44.020   51.840
 3o4f A    86 H E -119.539  121.404 -176.484   89.780  -41.900   49.010
 3o4f A    87 V E -118.915  133.252  175.689   87.370  -39.940   46.820
 3o4f A    88 L E -112.895  119.784  174.795   88.130  -37.950   43.670
 3o4f A    89 I E -103.405  121.052  175.040   85.690  -35.290   42.490

 3mjd A   137 K L -131.661  169.980  172.817   62.100   58.020   29.300
 3mjd A   138 K E -102.958  139.315 -175.175   60.720   61.540   29.650
 3mjd A   139 V E -123.827  150.285  170.508   60.070   63.630   26.540
 3mjd A   140 L E -101.977  116.474 -172.713   59.460   67.290   25.750
 3mjd A   141 L E  -83.324  114.088 -175.690   56.530   67.630   23.360

 1cfr A    88 N L  -96.315    7.168 -178.941   24.510   19.740   14.620
 1cfr A    89 F E -118.526  140.846  176.871   21.920   18.000   16.790
 1cfr A    90 I E -128.772  136.165 -178.879   20.440   19.080   20.120
 1cfr A    91 V E  -87.778  112.447 -175.972   18.350   17.010   22.530
 1cfr A    92 V E -108.101  131.997  178.144   15.210   18.920   23.480

 1g3q A    33 K L  -84.316  112.859 -170.083   26.330   54.950   74.510
 1g3q A    34 V E -119.603  136.321  168.421   28.260   55.000   71.240
 1g3q A    35 L E -111.142  120.550  176.442   31.900   55.550   70.340
 1g3q A    36 A E  -94.462  111.764 -176.323   32.620   56.540   66.740
 1g3q A    37 V E -103.565  124.942  177.535   36.150   55.510   65.800

 1b43 A    22 K L  -97.841  139.571  175.359   92.490   56.400    7.600
 1b43 A    23 K E  -86.398  134.978 -174.175   92.190   53.130    9.520
 1b43 A    24 I E -132.258  127.968 -179.899   91.760   50.030    7.360
 1b43 A    25 A E  -87.684  100.774 -179.375   90.770   46.510    8.370
 1b43 A    26 I E  -88.639  126.668  173.520   93.000   44.150    6.390

position:            2 neighbors:          200

 3i6e A    39 I E -138.236  165.287  178.120   39.760   20.700   46.720
 3i6e A    40 V E -123.568  118.234 -178.843   41.230   17.300   47.550
 3i6e A    41 V E -101.101  137.917 -179.389   40.720   14.340   45.220
 3i6e A    42 L E -121.497  136.011  174.893   41.190   10.730   46.320
 3i6e A    43 R E -122.918  126.894  174.025   41.720    7.620   44.190

 3q45 A    31 N E -100.019  160.066  172.442    1.980    5.400  -41.560
 3q45 A    32 V E -117.575  130.854 -177.042    4.580    2.680  -41.010
 3q45 A    33 I E -106.009  138.575 -179.158    5.890    1.910  -37.520
 3q45 A    34 V E -121.653  129.313  175.242    9.320    0.460  -36.760
 3q45 A    35 R E -123.263  115.800  178.702   10.400   -1.290  -33.570

 3qld A    31 A E -153.622  157.118  175.751   13.540    5.400  -30.960
 3qld A    32 I E -123.088  119.845  176.206   14.560    2.400  -28.870
 3qld A    33 L E  -99.362  140.053  177.776   14.000   -1.170  -30.060
 3qld A    34 V E -109.455  124.729 -178.684   14.120   -4.140  -27.700
 3qld A    35 Q E -118.521  120.519  173.769   15.390   -7.490  -28.990

 3ekg A    60 T E  -97.724  129.087  168.543   10.030  -43.520  -47.870
 3ekg A    61 L E  -89.554  129.541  174.380   11.400  -43.440  -51.400
 3ekg A    62 V E -115.215  122.079  179.553   14.960  -44.700  -51.790
 3ekg A    63 V E -108.925  131.290  176.110   16.890  -43.850  -54.950
 3ekg A    64 E E -123.262  135.717 -179.080   20.120  -45.570  -55.980

 3fvd A    35 S E  -97.717  138.613  174.182   21.580  -24.580   18.000
 3fvd A    36 T E -112.820  122.672  177.833   23.200  -24.330   21.430
 3fvd A    37 Y E -106.383  134.110 -175.127   26.960  -24.800   21.740
 3fvd A    38 L E -119.881  121.237  172.612   28.540  -25.510   25.120
 3fvd A    39 R E -103.164  129.029  179.459   32.180  -24.950   26.040

 3fcp A    35 L E -115.062  139.009  171.794    8.400   -5.530    3.840
 3fcp A    36 V E  -96.099  106.151 -169.973    4.690   -4.950    3.260
 3fcp A    37 I E -104.710  130.772 -171.217    4.540   -1.780    1.170
 3fcp A    38 V E -123.485  140.587  176.687    1.320    0.180    0.730
 3fcp A    39 R E -132.061  112.121  177.456    0.280    2.990   -1.610

 3dgb A    36 L E -107.838  155.350  170.527   42.500   30.220   11.850
 3dgb A    37 V E -115.164  100.945  179.251   42.560   29.120    8.220
 3dgb A    38 L E  -78.651  130.149  177.737   43.980   25.610    7.920
 3dgb A    39 I E -114.822  120.755 -178.154   45.400   24.700    4.510
 3dgb A    40 R E -113.969  106.948 -176.012   45.790   21.030    3.600

 3eez A    35 A E -102.528  134.417  174.950   -7.610  -43.240  -11.640
 3eez A    36 T E -113.071  127.461  179.154   -8.910  -43.770   -8.110
 3eez A    37 L E -115.101  145.006  179.635  -12.580  -44.530   -7.490
 3eez A    38 V E -125.342  142.341  179.351  -14.460  -44.550   -4.180
 3eez A    39 K E -126.723  116.853  178.823  -17.740  -46.210   -3.220

 3ro6 A    31 N E -139.549  140.002  178.487  -28.910    5.780   64.340
 3ro6 A    32 L E  -94.337  123.910 -175.403  -32.070    5.360   62.280
 3ro6 A    33 I E -103.078  129.016 -177.943  -31.490    5.250   58.520
 3ro6 A    34 V E -114.946  129.228  176.348  -34.180    6.390   56.090
 3ro6 A    35 E E -121.109  117.541  178.228  -34.280    5.550   52.380

 3ik4 A    35 N E -110.449  175.474  178.991    1.310    8.830   16.370
 3ik4 A    36 V E -125.310  128.993  175.680   -2.190    7.460   16.900
 3ik4 A    37 L E  -89.989  123.073 -179.750   -4.170    5.270   14.520
 3ik4 A    38 V E -105.426  127.422  179.409   -7.900    6.040   14.480
 3ik4 A    39 K E -120.626  127.996  174.570  -10.400    3.420   13.310

 3jva A    31 S E -141.949  158.010  175.404  -14.240   -7.290   13.350
 3jva A    32 A E  -96.713  122.293  179.450  -10.790   -7.830   11.850
 3jva A    33 I E  -96.662  127.390 -175.384  -10.490   -6.920    8.170
 3jva A    34 V E -114.673  132.727  173.617   -7.890   -8.840    6.160
 3jva A    35 E E -120.845  111.643  179.942   -6.360   -7.910    2.820

 3no1 A    52 T E -159.776  164.498  177.053   -7.460  -10.160   -7.200
 3no1 A    53 I E -116.628  122.731  170.464  -10.430   -8.510   -8.900
 3no1 A    54 V E  -81.641  115.732 -178.901  -10.110   -6.260  -11.950
 3no1 A    55 T E -102.320  133.507 -176.578  -12.790   -3.580  -11.660
 3no1 A    56 R E -130.002  111.433  175.859  -13.980   -1.680  -14.730

 2p8b A    31 S E -153.133  144.135  176.444   -8.320   43.600  -37.900
 2p8b A    32 I E -100.416  115.975  178.279   -9.630   44.580  -41.330
 2p8b A    33 I E  -95.674  137.766 -179.325  -13.310   45.530  -41.400
 2p8b A    34 V E -117.822  125.191  174.479  -15.270   45.440  -44.660
 2p8b A    35 K E -113.074  105.013 -173.453  -18.400   47.470  -45.350

 2ps2 A    36 A E  -89.574  136.225  173.326   47.760   28.330  168.240
 2ps2 A    37 T E -107.888  119.012 -175.869   46.130   30.630  170.790
 2ps2 A    38 I E -119.470  128.379 -171.615   47.500   30.260  174.310
 2ps2 A    39 V E -112.577  128.564  169.258   45.990   32.040  177.320
 2ps2 A    40 R E -102.603  127.150  172.332   47.610   32.920  180.630

 1wue A    50 F E -167.663  157.683 -175.417   62.080   94.980    4.100
 1wue A    51 D E -108.982  130.121  175.044   62.010   91.520    5.670
 1wue A    52 L E  -98.661  134.925 -176.997   62.450   88.240    3.790
 1wue A    53 F E -118.835  131.126 -178.925   60.780   85.120    5.170
 1wue A    54 V E -124.916  116.710 -177.389   61.810   81.540    4.420

 3bjs A    71 A E -161.015  144.851 -179.562   82.150 -377.100 -163.630
 3bjs A    72 I E -115.402  120.393  176.316   78.710 -375.490 -163.430
 3bjs A    73 I E -102.430  125.006 -175.915   78.110 -372.280 -161.490
 3bjs A    74 I E -104.318  125.104  178.430   74.490 -371.490 -160.630
 3bjs A    75 R E -104.519  125.453  178.467   73.340 -367.900 -160.100

 2zad A    32 N E -111.004  162.772  175.889   42.970   14.160   40.570
 2zad A    33 V E -114.733  108.188  178.675   41.470   13.240   43.940
 2zad A    34 E E  -75.034  135.409 -177.366   37.670   12.950   43.970
 2zad A    35 V E -113.414  125.028  179.113   36.030   13.890   47.270
 2zad A    36 E E -120.670  116.800  177.683   32.800   12.300   48.480

 1ycy A    40 V E -134.277  168.661  170.271   58.110    8.840  115.150
 1ycy A    41 I E -124.933  153.731 -178.681   54.330    8.910  114.750
 1ycy A    42 L E -117.545  117.653  176.875   52.220    9.300  111.610
 1ycy A    43 L E -100.364  148.071  177.524   49.080   11.430  111.590
 1ycy A    44 K E -126.650  144.357 -176.070   46.450   11.440  108.840

 2j3h A    40 S L  -90.174  167.953  177.522   57.900   -4.430   88.100
 2j3h A    41 V E -136.504  131.746  175.503   57.260   -2.420   91.260
 2j3h A    42 L E  -88.317  127.659 -175.584   55.770   -3.480   94.590
 2j3h A    43 V E -129.657  149.989  164.662   53.370   -0.920   96.050
 2j3h A    44 K E  -98.432  121.682 -174.841   51.120   -0.480   99.070

 3fv9 A    35 A E  -96.335  139.898  170.030   51.270  -82.850  -14.600
 3fv9 A    36 T E -109.892  117.651 -176.841   53.270  -83.300  -17.790
 3fv9 A    37 I E -113.733  126.325 -174.579   56.980  -83.830  -17.190
 3fv9 A    38 V E -115.022  135.506  173.737   59.480  -83.780  -20.050
 3fv9 A    39 S E -119.297  132.326  179.849   63.080  -85.010  -20.130

 2pgw A    34 V E -136.508  152.229  176.078   39.810   58.350  -16.530
 2pgw A    35 N E -111.997  106.909  177.713   36.210   59.560  -16.330
 2pgw A    36 L E  -67.172  144.846  168.523   34.790   59.660  -12.810
 2pgw A    37 I E -128.857  118.149  176.673   31.100   58.990  -12.230
 2pgw A    38 E E -108.058  127.447  174.075   29.440   60.110   -9.000

 3gd6 A    23 H E -120.017  168.203  169.999  -19.750  -33.380  -10.510
 3gd6 A    24 V E -121.401  120.274  175.150  -17.640  -33.840   -7.380
 3gd6 A    25 I E  -85.780  125.797 -169.235  -14.430  -35.870   -7.540
 3gd6 A    26 V E -106.052  130.089  173.700  -13.820  -37.620   -4.230
 3gd6 A    27 K E -126.191  114.505  175.635  -10.460  -38.400   -2.640

 1vj0 A    44 S L  -73.933  156.951  179.540   -7.440   20.090   61.970
 1vj0 A    45 I E -118.576  119.792  177.041   -7.650   17.910   58.860
 1vj0 A    46 L E  -87.030  116.205 -170.883   -9.400   14.540   58.900
 1vj0 A    47 V E -120.262  130.472  171.707   -7.640   12.270   56.420
 1vj0 A    48 E E  -85.682  120.112 -172.637   -8.520    8.800   55.150

 3ooq A    25 D E -127.080  152.019  174.937   33.710  138.300   83.990
 3ooq A    26 V E -130.274  122.238 -179.098   36.140  135.900   82.330
 3ooq A    27 L E -101.195  130.088 -176.220   39.520  136.980   80.970
 3ooq A    28 V E -121.038  133.499  176.068   41.190  134.910   78.260
 3ooq A    29 S E -154.646  151.357 -179.542   44.780  135.040   77.010

 1mdl A    34 L E -122.075  152.190  171.742   43.520    8.080   11.170
 1mdl A    35 V E -119.332  112.340 -179.437   44.540    9.380    7.750
 1mdl A    36 L E  -80.001  140.570 -173.094   45.580   13.030    7.630
 1mdl A    37 I E -125.001  126.450  177.449   44.820   14.930    4.430
 1mdl A    38 D E -122.298  107.877 -176.676   46.600   17.980    3.020

 3sjn A    28 A E -164.767  154.409  170.037  -31.160  -17.150   24.640
 3sjn A    29 V E -125.082  124.488 -175.887  -31.760  -16.190   21.020
 3sjn A    30 I E -121.929  152.643 -175.088  -34.480  -13.670   20.170
 3sjn A    31 V E -125.297  126.775  171.786  -35.830  -12.340   16.880
 3sjn A    32 K E -105.078  117.239  176.259  -37.160   -8.890   16.030

 2okt A    32 C E -137.326  136.296  176.405   14.470   -9.320    5.920
 2okt A    33 L E  -92.911  131.942  172.781   11.400  -10.920    7.500
 2okt A    34 F E -116.929  144.688  175.348    7.990   -9.330    7.030
 2okt A    35 I E -118.262  148.460  173.721    4.760  -10.170    8.850
 2okt A    36 E E -123.868  114.684  173.310    1.140   -9.560    7.870

 3gms A    34 E E  -96.963  142.517  173.872   45.900    1.960   16.890
 3gms A    35 V E -114.091  136.628 -168.994   44.130    2.940   20.100
 3gms A    36 F E -112.894  109.672 -166.319   42.030    0.390   21.970
 3gms A    37 V E -117.007  130.076  170.874   38.980    1.770   23.740
 3gms A    38 R E  -87.334  117.016 -169.267   36.420    0.160   26.030

 2zb4 A    44 Q E -104.238  156.953  176.776   28.630   31.690   32.820
 2zb4 A    45 V E -135.819  149.175  171.737   27.670   28.390   34.460
 2zb4 A    46 Q E -100.076  124.451 -172.088   24.720   26.010   34.290
 2zb4 A    47 V E -125.551  139.152  171.268   23.480   24.980   37.730
 2zb4 A    48 R E  -97.147  123.461 -177.708   20.890   22.520   39.030

 2ovl A    33 L E -107.782  124.456  177.390   25.220    9.490   36.490
 2ovl A    34 I E -111.196  111.050 -176.262   22.280   11.770   37.290
 2ovl A    35 T E -103.759  146.466 -177.866   20.440   10.860   40.490
 2ovl A    36 V E -133.820  118.605  178.471   17.110   12.260   41.680
 2ovl A    37 R E -112.879  119.179 -176.362   15.760   12.050   45.230

 2qde A    33 G E -153.476 -168.940 -179.998   55.010    7.500   41.080
 2qde A    34 V E -138.199  150.075  168.169   56.850    4.870   39.040
 2qde A    35 L E -105.397  148.157  177.710   58.170    4.380   35.520
 2qde A    36 L E -119.577  136.081  173.929   58.000    1.070   33.660
 2qde A    37 K E -126.580  118.362  174.241   60.380   -0.250   31.010

 2gdq A    34 C E -162.742  130.108 -179.678  -12.040   12.980    9.490
 2gdq A    35 Y E -113.676  103.964  177.371   -8.560   11.920   10.600
 2gdq A    36 L E  -94.425  147.699  172.901   -8.140   11.440   14.350
 2gdq A    37 I E -128.861  150.020 -179.483   -4.860   10.650   16.100
 2gdq A    38 R E -129.995  103.497 -178.902   -4.150    9.340   19.600

 2oqh A    33 R E -125.936  160.291  172.174   31.450   32.180   82.890
 2oqh A    34 T E -111.358  127.290 -178.021   32.770   31.980   86.440
 2oqh A    35 V E -113.667  134.996 -177.125   36.360   30.830   86.970
 2oqh A    36 V E -124.118  137.692  176.596   37.780   29.610   90.270
 2oqh A    37 R E -122.012  124.746  175.101   41.380   29.030   91.350

 1tkk A    31 S E -160.281  139.998  167.853   42.830   36.140   12.160
 1tkk A    32 V E  -86.200  122.828 -177.800   40.340   38.800   11.110
 1tkk A    33 I E  -99.918  125.901 -177.316   42.180   42.050   10.410
 1tkk A    34 V E -106.068  135.047 -179.778   40.370   45.330   11.070
 1tkk A    35 R E -130.490  113.784  179.942   41.260   48.620    9.380

 3mqt A    26 T E -162.369  179.704  178.271   53.720   32.570  -83.710
 3mqt A    27 V E -125.012  104.858  179.860   51.590   29.640  -82.560
 3mqt A    28 I E  -81.368  128.395 -178.433   49.130   28.200  -85.080
 3mqt A    29 V E -109.936  114.826 -176.848   46.160   26.400  -83.530
 3mqt A    30 K E -109.163  120.108  179.356   44.500   23.730  -85.660

 1ok8 A   196 M E -100.873  132.253  177.600   -6.670   37.570  -22.930
 1ok8 A   197 V E -121.111  157.793 -175.124   -4.960   34.730  -21.080
 1ok8 A   198 L E  -96.295  109.548  178.299   -5.700   31.000  -20.930
 1ok8 A   199 L E  -91.882  118.099 -172.422   -6.910   29.800  -17.530
 1ok8 A   200 Q E -113.967  124.307  174.365   -6.470   26.040  -17.200

 1gu7 A    35 E E  -94.606  153.337  178.597  -16.430  100.000   65.250
 1gu7 A    36 V E -139.842  137.187  171.789  -12.970   99.160   63.910
 1gu7 A    37 I E -102.748  131.535  178.451   -9.800  101.150   63.310
 1gu7 A    38 V E -123.776  148.429  169.410   -7.510  100.110   60.460
 1gu7 A    39 K E -105.135  133.374 -177.733   -4.110  101.270   59.230

 1rki A     4 H E -111.188   97.396 -163.770    0.860   11.940   21.740
 1rki A     5 I E -111.588  127.441  174.126   -0.260    8.390   21.050
 1rki A     6 I E  -98.267  118.658 -179.180    1.790    5.410   19.880
 1rki A     7 I E  -96.738  121.780  172.977   -0.290    2.790   18.070
 1rki A     8 K E  -83.659  122.319 -173.859    0.910   -0.820   18.070

 3gqv A    38 Q L -128.840  177.877 -179.422   44.150  -38.560   55.490
 3gqv A    39 V E -127.775  152.282 -175.627   42.270  -36.370   53.010
 3gqv A    40 Y E  -94.810  124.877 -168.774   43.280  -33.360   50.930
 3gqv A    41 V E -115.083  124.710  165.794   41.460  -30.140   51.790
 3gqv A    42 R E  -85.905  110.911 -167.574   40.930  -27.000   49.760

 2qs8 A    29 S E -102.961  124.926 -179.800   53.920   14.080   64.560
 2qs8 A    30 I E -114.950  127.822 -177.474   53.470   17.680   63.410
 2qs8 A    31 V E -109.813  125.067 -179.437   50.190   18.930   61.940
 2qs8 A    32 I E -108.858  127.648  176.475   50.080   22.020   59.730
 2qs8 A    33 D E -120.308  102.332 -173.765   46.860   23.930   59.050

 2oz8 A    33 V E -151.244  142.405  174.341   32.900   49.560   10.120
 2oz8 A    34 A E -125.648  133.487 -178.612   35.700   49.490    7.560
 2oz8 A    35 A E  -80.515  134.272 -178.409   38.550   52.000    7.370
 2oz8 A    36 L E -114.330  119.179  179.748   39.130   53.670    4.000
 2oz8 A    37 E E -111.877  126.952  174.202   42.580   54.950    3.060

 1qor A    30 E E -119.430  164.455  169.295   39.870   74.780    4.100
 1qor A    31 I E -129.731  153.512  174.798   42.920   76.780    3.070
 1qor A    32 Q E -101.873  127.900 -176.853   43.990   78.310   -0.240
 1qor A    33 V E -115.898  129.034  166.748   47.520   77.520   -1.440
 1qor A    34 E E  -84.392  104.998 -167.567   49.590   79.280   -4.070

 1m2t A    53 F E -124.477  149.289  170.445   59.450   59.740   29.090
 1m2t A    54 V E -115.010  136.625 -174.987   57.610   62.450   27.170
 1m2t A    55 L E  -91.456  135.787  177.438   54.620   64.240   28.690
 1m2t A    56 V E -120.275  106.531 -175.436   51.370   64.720   26.790
 1m2t A    57 E E -100.076  115.158  178.964   49.070   67.380   28.250

 3fxg A    66 S E -122.029  157.253 -177.937  -22.030   16.200  -29.210
 3fxg A    67 F E -149.114  160.185  179.082  -22.340   13.790  -26.290
 3fxg A    68 L E -115.121  149.103  169.086  -24.420   10.850  -25.050
 3fxg A    69 V E -123.331  126.986  174.158  -26.100   10.120  -21.730
 3fxg A    70 E E -111.492  134.089  177.832  -26.970    6.600  -20.590

 2dm6 A    40 E L -107.560  155.203  175.586  -43.350   62.140  -16.090
 2dm6 A    41 V E -131.082  153.315  174.676  -41.030   63.590  -18.730
 2dm6 A    42 L E -102.661  120.725 -177.044  -38.780   62.120  -21.420
 2dm6 A    43 L E -103.057  141.058  172.449  -35.220   63.460  -21.380
 2dm6 A    44 E E -121.748  123.649 -173.378  -32.690   63.370  -24.220

 3ddm A    40 A E -164.101  149.900  178.562  -36.620  -22.710   -2.430
 3ddm A    41 V E -129.712  104.211 -176.268  -37.300  -19.140   -3.550
 3ddm A    42 L E  -98.648  130.777 -173.494  -34.380  -17.250   -5.070
 3ddm A    43 V E -114.881  134.595  179.644  -34.700  -13.500   -5.610
 3ddm A    44 E E -123.773  121.271  179.913  -32.730  -11.330   -8.040

 2qtx A    49 E E -130.011  151.224  170.694   44.020   -4.330   70.160
 2qtx A    50 I E -129.994  126.080  179.639   44.010   -3.040   73.730
 2qtx A    51 M E  -94.948  127.591 -174.199   41.060   -3.490   76.080
 2qtx A    52 V E -135.934  158.008  168.927   40.540   -0.730   78.630
 2qtx A    53 K E -113.048  121.873  178.303   38.020    0.580   81.160

 2i9u A    33 Y E -110.802  138.539  167.348   68.930    8.260   -3.930
 2i9u A    34 I E -119.612  117.058  175.984   68.030    9.290   -0.390
 2i9u A    35 V E  -93.861  125.041 -177.028   65.130   11.710    0.030
 2i9u A    36 V E -119.591  121.323  179.515   65.130   13.600    3.320
 2i9u A    37 I E -119.009  121.058 -179.233   62.150   15.600    4.560

 3lf2 A    89 S L -119.492  -18.516  176.133  -46.500   38.740  -45.880
 3lf2 A    90 I E -127.008  132.587  178.460  -43.000   39.350  -47.240
 3lf2 A    91 L E -127.913  117.604  178.371  -41.380   37.570  -50.180
 3lf2 A    92 V E -114.991  118.185  178.797  -37.730   38.090  -51.130
 3lf2 A    93 N E  -99.797  103.337 -176.240  -36.370   36.420  -54.260

 1nu5 A    31 Y E -125.002  154.740  168.557  -42.890  -30.560   10.170
 1nu5 A    32 V E -106.598  102.192  177.845  -43.080  -29.140    6.660
 1nu5 A    33 I E  -77.820  119.371 -177.931  -44.830  -25.770    6.820
 1nu5 A    34 V E -107.546  130.869  177.352  -46.440  -24.990    3.460
 1nu5 A    35 Q E -124.396  118.566  179.026  -47.450  -21.490    2.380

 2nql A    52 S E -149.318  165.024  178.400   32.670   49.010    8.510
 2nql A    53 V E  -99.500  126.821  177.009   36.360   48.360    9.170
 2nql A    54 L E -108.541  146.880  177.393   37.710   48.800   12.700
 2nql A    55 V E -126.548  122.950  171.743   41.350   49.100   13.740
 2nql A    56 R E -101.009  119.325 -176.778   42.750   48.360   17.200

 3goe A    11 T E  -95.186  126.049 -179.343   16.820   48.690   21.550
 3goe A    12 L E -126.603  143.569  175.933   14.880   47.760   18.410
 3goe A    13 L E -103.541  115.163  178.854   15.570   45.280   15.610
 3goe A    14 L E  -99.218  114.252 -179.304   14.680   46.540   12.130
 3goe A    15 R E -102.695  130.185  178.255   14.320   43.770    9.560

 1k32 A   621 T E -113.536  139.144  177.613  -43.800  -12.380   16.120
 1k32 A   622 V E -117.372  127.155  172.048  -41.010  -12.140   13.560
 1k32 A   623 M E -105.081  141.888 -179.395  -39.380  -15.100   11.820
 1k32 A   624 V E -139.880  153.276  161.409  -36.070  -14.790    9.990
 1k32 A   625 R E -112.191  138.976 -175.756  -33.450  -16.820    8.170

 2vun A    26 T E -135.004  130.969  175.156   11.030   33.160   30.260
 2vun A    27 I E -124.935  125.312  179.842   10.950   35.990   32.800
 2vun A    28 V E -101.328  132.359  178.571   11.070   39.660   31.810
 2vun A    29 V E -119.892  125.914 -179.472   12.340   42.310   34.220
 2vun A    30 E E -128.769  127.435  175.927   11.750   46.030   33.680

 2qt3 A    22 D E -101.199  140.941 -176.278   31.270    8.180   31.210
 2qt3 A    23 I E -110.722  122.465 -179.250   30.090   11.790   31.060
 2qt3 A    24 G E -103.869  128.742 -172.842   26.700   12.680   29.600
 2qt3 A    25 I E -124.971  130.260  169.942   26.130   16.240   28.390
 2qt3 A    26 V E -127.451  125.396 -172.853   23.000   18.090   27.310

 3h12 A    35 M E -159.995  164.983  158.811   32.480   21.610   25.990
 3h12 A    36 I E -104.467  120.283  169.962   32.490   20.190   22.490
 3h12 A    37 L E  -85.386  102.316 -179.644   34.210   16.820   22.250
 3h12 A    38 V E  -79.263  134.674 -179.352   35.550   16.760   18.700
 3h12 A    39 E E -132.971  110.169  178.500   35.940   13.340   17.080

 2uxt A   404 E E -119.236  121.349 -176.099  -25.740  -13.670   17.960
 2uxt A   405 L E -114.225  140.743  169.099  -26.560  -14.300   14.300
 2uxt A   406 L E -101.346  103.345 -166.263  -29.090  -16.580   12.640
 2uxt A   407 V E  -99.942  132.285  171.628  -27.320  -17.610    9.460
 2uxt A   408 Y E -107.231  130.740 -176.528  -28.850  -19.090    6.310

 2wek A    34 D E -108.598  148.260  164.302   -3.230   17.000    0.630
 2wek A    35 L E -102.914  144.917  168.459   -1.770   14.180   -1.420
 2wek A    36 L E -105.898  109.941 -171.616   -2.640   13.600   -5.070
 2wek A    37 V E -107.660  127.387  171.148   -2.660    9.850   -5.650
 2wek A    38 R E  -84.992  112.998 -168.954   -2.760    8.080   -9.010

 3i4k A    36 I E -124.065  120.223  172.583  -65.920  -14.720  -48.000
 3i4k A    37 L E  -83.644   92.632  178.113  -68.690  -12.630  -46.470
 3i4k A    38 L E  -75.016  107.951 -179.332  -69.750  -10.490  -49.430
 3i4k A    39 V E -104.155  129.360 -178.076  -71.440   -7.430  -47.950
 3i4k A    40 S E -116.898  134.932  173.855  -73.400   -5.060  -50.170

 3r1z A    33 S E -130.840  152.397  169.490   75.590   69.380   59.470
 3r1z A    34 L E -117.937  131.469  179.933   75.350   73.080   58.630
 3r1z A    35 A E -109.911  145.856  179.104   72.590   74.410   56.380
 3r1z A    36 V E -126.393  136.945  175.826   72.550   77.680   54.450
 3r1z A    37 E E -112.188  124.415  171.722   69.610   79.640   53.040

 3my9 A    37 R E -130.039  145.022  176.472   46.720    8.970    8.770
 3my9 A    38 V E -107.918  110.310 -178.466   46.480   10.270    5.210
 3my9 A    39 L E -106.750  143.878 -178.680   47.150   14.000    4.920
 3my9 A    40 L E -126.635  120.820  175.160   46.790   16.120    1.790
 3my9 A    41 E E -106.733  120.192 -179.989   48.490   19.460    1.170

 1p1m A    20 A E -152.343  161.471  179.412   30.990   95.300  -10.810
 1p1m A    21 V E -125.023  129.063  177.646   29.960   98.910  -11.430
 1p1m A    22 E E -100.487  124.709 -177.791   32.050  101.590  -13.140
 1p1m A    23 I E -114.448  137.772  175.438   31.410  105.180  -12.080
 1p1m A    24 E E -150.821  136.229  179.102   32.550  108.380  -13.780

 3iup A    34 E E -114.783  163.352  172.213   10.760   15.930    1.990
 3iup A    35 V E -134.973  151.201  176.346   14.420   15.180    2.650
 3iup A    36 L E -103.660  119.640 -173.205   16.290   13.480    5.500
 3iup A    37 I E -112.213  128.582  169.770   19.300   15.450    6.730
 3iup A    38 R E  -84.264  108.430 -169.474   22.150   14.240    8.920

 3jv7 A    27 E L  -88.203  156.132  179.905   52.680   17.680  107.680
 3jv7 A    28 I E -127.963  131.903  176.689   56.270   16.460  107.930
 3jv7 A    29 L E  -93.742  119.996  179.126   59.460   18.520  108.150
 3jv7 A    30 L E -106.713  141.295  165.179   62.400   17.020  106.250
 3jv7 A    31 K E  -91.776  115.784 -165.795   66.070   17.930  106.400

 3bpu A    79 T E -100.102  129.911  176.514   -5.900    3.540  -16.770
 3bpu A    80 L E -113.362  136.291  164.258   -8.010    6.480  -15.600
 3bpu A    81 L E -105.395  114.461 -172.736  -10.280    8.740  -17.620
 3bpu A    82 V E -119.994  146.321  169.490  -10.680   11.990  -15.700
 3bpu A    83 Q E  -93.448  126.401 -173.261  -12.500   15.280  -16.260

 2p6h A   126 T E -134.828  137.683  172.669   -4.960   17.900    4.620
 2p6h A   127 V E -116.711  125.009 -174.808   -2.510   15.410    6.110
 2p6h A   128 N E  -99.984  140.186 -176.922   -3.480   13.650    9.340
 2p6h A   129 L E -123.721  136.911  173.631   -0.980   12.430   11.930
 2p6h A   130 L E -139.260  124.546  177.313   -1.320    9.880   14.730

 2paj A    38 D L -117.618  149.400  169.818   24.910   55.030   26.110
 2paj A    39 I E -135.677  125.014  178.752   27.720   52.520   26.570
 2paj A    40 R E -102.039  131.618 -179.868   30.820   53.140   28.670
 2paj A    41 I E -120.147  128.605  176.089   34.000   51.160   28.050
 2paj A    42 V E -123.110  116.554 -173.574   36.990   50.950   30.390

 3mkv A    26 E E -124.970  143.245 -175.096   -3.030   26.430   12.050
 3mkv A    27 I E -118.754  122.408 -179.955   -2.560   28.900   14.900
 3mkv A    28 L E -101.866  110.907  178.161   -1.770   32.580   14.390
 3mkv A    29 I E -106.521  130.282  176.693   -0.120   34.260   17.370
 3mkv A    30 E E -151.695  136.659  176.589    0.570   37.990   17.460

 2g5x A    45 F E -135.917  150.004  173.385   15.210   -6.870    8.650
 2g5x A    46 V E -113.287  129.261 -175.513   15.600   -3.090    8.640
 2g5x A    47 L E  -93.050  141.377 -178.579   14.810   -1.150   11.810
 2g5x A    48 V E -130.056  124.723  179.250   13.040    2.220   11.780
 2g5x A    49 N E  -91.379  121.883  168.283   12.890    4.720   14.640

 3n4e A    25 S E -110.826  157.216 -175.085   24.710   -0.510    1.180
 3n4e A    26 A E -116.798  107.471 -174.992   24.790    0.140    4.920
 3n4e A    27 F E -112.669  155.005  173.246   23.550    3.550    6.060
 3n4e A    28 V E -122.189  123.787  179.333   22.950    5.160    9.450
 3n4e A    29 R E -107.762  118.791 -179.799   20.140    7.660    9.970

 2eih A    29 E E -117.546  164.036 -179.008    0.420    0.780   11.840
 2eih A    30 V E -134.491  134.769  172.924   -2.770    1.120   13.890
 2eih A    31 R E  -92.299  123.653 -179.981   -5.460    3.800   14.040
 2eih A    32 V E -111.545  132.438  172.651   -6.710    4.480   17.570
 2eih A    33 R E  -86.587  111.050 -165.868   -9.900    6.330   18.480

 2zc8 A    31 I E -125.007  130.011  176.694   40.870  105.700   19.020
 2zc8 A    32 L E  -87.325  115.001 -177.051   39.610  105.560   15.430
 2zc8 A    33 L E -108.542  130.018  179.830   35.890  104.800   15.410
 2zc8 A    34 L E -119.812  133.400  170.835   34.010  103.730   12.290
 2zc8 A    35 R E -116.241  123.196  176.560   30.260  103.430   11.750

 2pmq A    34 T E  -90.534  147.282  176.545   24.210   -4.240    3.620
 2pmq A    35 T E -111.377  123.471 -166.868   23.200   -3.500    7.210
 2pmq A    36 I E -117.490  136.487 -175.764   21.360   -0.230    7.720
 2pmq A    37 V E -113.012  134.991  170.850   20.780    1.770   10.900
 2pmq A    38 K E -119.962  119.992  179.424   17.980    4.190   11.730

 3gaz A    34 Q E -115.964  158.589  167.404   66.270  -55.340  -37.950
 3gaz A    35 V E -125.405  149.107  176.000   69.570  -55.660  -36.100
 3gaz A    36 L E  -89.547  112.852 -177.493   71.320  -53.150  -33.850
 3gaz A    37 V E -100.611  124.125  167.223   74.790  -52.430  -35.230
 3gaz A    38 Q E  -80.011  106.799 -170.363   77.560  -50.910  -33.140

 1llu A    33 Q L -127.055  160.780  166.083   42.560   -6.880   52.560
 1llu A    34 V E -132.672  154.226  175.556   38.960   -6.260   51.580
 1llu A    35 L E -104.349  120.205 -176.605   37.050   -6.850   48.340
 1llu A    36 V E -104.170  122.551  172.778   35.010   -3.890   47.120
 1llu A    37 K E  -80.055  110.001 -171.583   32.090   -4.310   44.730

 1y6k R   117 F E -121.827  148.717  169.589   -5.900  -19.390   41.970
 1y6k R   118 I E -120.034  116.924 -174.835   -7.280  -15.970   42.850
 1y6k R   119 L E  -81.504  124.262  178.724   -8.830  -14.070   39.950
 1y6k R   120 G E -114.993  134.992  178.748   -8.120  -10.340   39.870
 1y6k R   121 K E -124.383  124.643 -176.327   -9.870   -7.820   37.630

 2b5w A    27 E E -111.753  154.552  172.332   53.210  105.670  101.090
 2b5w A    28 A E -120.533  156.014  174.113   51.410  106.180  104.390
 2b5w A    29 L E  -90.528  128.128 -176.667   51.190  104.030  107.520
 2b5w A    30 V E -120.602  129.909  172.108   47.680  102.790  108.300
 2b5w A    31 R E  -84.003  121.011 -174.294   46.350  101.260  111.510

 1yrr A    20 A E -143.772  144.771  173.839   17.250  -14.950  114.480
 1yrr A    21 V E -106.077  121.197 -172.983   18.270  -12.240  116.940
 1yrr A    22 V E -101.654  122.381 -171.051   17.800  -13.210  120.580
 1yrr A    23 I E -121.172  124.980 -179.308   17.140  -10.400  123.050
 1yrr A    24 A E -146.036  138.603  174.685   17.130  -10.670  126.840

 1sjd A    31 L E -141.495  166.256 -179.113   18.540   36.900   47.430
 1sjd A    32 L E -113.299  123.619  174.467   15.190   37.320   45.680
 1sjd A    33 L E -104.391  145.847  177.189   14.680   39.650   42.710
 1sjd A    34 L E -120.686  132.372  172.139   11.300   40.730   41.350
 1sjd A    35 R E -115.011  105.812  179.193   10.490   41.830   37.810

 2an1 A   257 D E -109.993  166.558  178.476  100.700   52.070   45.210
 2an1 A   258 V E -114.936  126.327  174.411   98.470   49.990   42.940
 2an1 A   259 L E -112.909  124.531  178.735   98.980   49.710   39.180
 2an1 A   260 I E -115.498  128.998 -176.279   96.270   48.140   37.030
 2an1 A   261 R E -144.855  160.001  173.687   96.880   47.230   33.390

 2og9 A    49 I E -111.970  125.636  177.395   23.700   57.850   21.830
 2og9 A    50 L E -100.565  109.091 -179.293   23.380   56.950   18.150
 2og9 A    51 F E  -93.978  143.871  178.826   22.550   53.270   17.680
 2og9 A    52 A E -131.653  127.044  177.312   22.940   51.440   14.370
 2og9 A    53 E E -117.643  129.037 -179.354   21.460   48.080   13.410

 3ls9 A    24 D E -123.205  148.900  171.788    2.690   62.820    5.310
 3ls9 A    25 I E -120.888  117.136 -178.175    5.590   62.090    7.640
 3ls9 A    26 L E -104.187  124.231 -174.071    6.100   64.460   10.570
 3ls9 A    27 I E -119.520  137.162  175.070    9.460   64.380   12.340
 3ls9 A    28 D E -124.933  100.277 -176.829   10.610   66.000   15.580

 1stm A   140 T E -139.133  131.345  176.761    6.070   49.270   53.310
 1stm A   141 V E -122.053  123.112  178.037    5.570   49.660   49.560
 1stm A   142 I E -108.904  120.777 -176.598    8.290   48.830   47.040
 1stm A   143 V E -113.132  114.808  176.649    7.830   50.140   43.500
 1stm A   144 T E -109.946  117.433 -178.537    9.990   48.820   40.670

 1ojt A   124 H E -138.665  127.849  174.279  118.340   57.370   29.590
 1ojt A   125 L E -109.233  121.588  177.175  119.550   60.950   29.250
 1ojt A   126 E E  -85.031  106.323 -175.201  123.150   61.530   28.180
 1ojt A   127 V E -101.966  109.483  174.249  124.290   64.630   30.070
 1ojt A   128 S E  -82.262  105.870 -170.058  127.490   66.290   28.860

 2hfk A   253 V E -118.450  127.510  165.114   61.350   55.620    6.970
 2hfk A   254 L E  -93.273  114.090  178.904   60.210   53.340    4.170
 2hfk A   255 L E  -94.054  109.599  178.255   56.600   54.200    3.350
 2hfk A   256 V E -101.485  123.665 -173.369   54.790   51.260    1.770
 2hfk A   257 R E -117.414  143.282  168.819   51.410   52.060    0.250

 2gl5 A    27 P L  -56.950  150.070  175.294   35.200   25.490   13.730
 2gl5 A    28 V E -122.262  113.252 -177.048   35.190   26.330   10.020
 2gl5 A    29 L E -114.631  154.944  175.499   34.340   29.910    9.060
 2gl5 A    30 I E -138.222  159.154  177.693   34.200   31.760    5.740
 2gl5 A    31 R E -135.820  121.137 -179.874   33.880   35.350    4.560

 1kol A    35 G L  -99.433  168.755  172.872  -41.940   63.010   87.250
 1kol A    36 V E -134.551  161.574  173.857  -41.880   63.740   83.530
 1kol A    37 I E -110.736  124.535 -172.956  -44.300   63.530   80.610
 1kol A    38 L E -108.091  143.091  161.996  -43.100   61.590   77.570
 1kol A    39 K E  -88.963  112.660 -167.896  -44.140   61.490   73.940

 3fbg A    34 E E -104.613  159.659  174.611   41.700    0.830   58.920
 3fbg A    35 I E -125.245  149.482  175.609   43.820    2.550   61.560
 3fbg A    36 L E -101.152  120.855 -176.281   43.080    3.540   65.160
 3fbg A    37 V E -115.499  131.482  170.048   44.060    7.110   66.020
 3fbg A    38 K E  -87.387  117.222 -166.008   44.210    8.770   69.430

 2vcy A    43 D E  -75.281  154.990  176.352   19.050  129.300  -17.840
 2vcy A    44 V E -134.884  126.965  177.700   20.270  127.670  -21.050
 2vcy A    45 R E  -88.212  129.700 -178.594   18.140  126.270  -23.870
 2vcy A    46 V E -131.302  148.888  171.217   19.450  123.110  -25.520
 2vcy A    47 K E -109.165  122.970 -172.511   18.320  120.750  -28.270

 3gy1 A    23 L E -110.030  153.016  179.696  -25.350  -18.680   23.130
 3gy1 A    24 V E -124.994  117.808  179.503  -24.850  -17.920   26.820
 3gy1 A    25 V E -110.675  131.648  176.244  -22.770  -14.970   28.010
 3gy1 A    26 V E -109.547  137.267 -176.004  -21.810  -14.360   31.640
 3gy1 A    27 K E -128.803  124.799  179.150  -20.780  -10.930   32.910

 2oby A    35 E E -147.123  155.968 -177.640   37.790   58.470  -26.990
 2oby A    36 V E -125.090  164.416  176.917   40.430   58.190  -29.720
 2oby A    37 L E  -97.874  121.262  178.485   40.580   58.330  -33.510
 2oby A    38 L E  -96.016  128.780  166.940   41.300   55.030  -35.260
 2oby A    39 K E  -80.525  102.688 -168.026   42.920   54.880  -38.680

 3ip1 A    57 E E  -84.914  153.052  173.183    9.850   67.800   61.750
 3ip1 A    58 I E -134.651  156.298  174.325   10.300   64.190   60.650
 3ip1 A    59 I E -113.865  126.267 -174.411    8.320   61.700   58.560
 3ip1 A    60 I E -114.944  131.051  171.757    7.980   58.140   59.840
 3ip1 A    61 K E  -80.171  116.591 -169.404    6.940   55.030   57.940

 2dph A    34 A L  -86.520  161.165  173.238    4.440   52.310   67.900
 2dph A    35 V E -136.740  161.130  170.195    8.140   52.930   68.480
 2dph A    36 I E -107.334  131.068 -178.618   10.440   55.820   69.370
 2dph A    37 L E -110.375  137.057  163.776   13.420   56.490   67.120
 2dph A    38 K E  -83.701  116.626 -167.255   16.650   58.330   67.810

 1pl8 A    33 E E -119.268  161.227  171.009   93.030   51.570   51.990
 1pl8 A    34 V E -124.971  143.180  173.204   89.700   49.770   52.220
 1pl8 A    35 L E  -92.900  118.291 -172.904   88.850   46.470   53.900
 1pl8 A    36 L E -104.913  133.071  166.331   86.770   44.350   51.530
 1pl8 A    37 R E  -79.952  100.082 -171.161   84.420   41.480   52.350

 2hzg A    28 A E -164.874  151.568  166.536   20.590    0.990   33.160
 2hzg A    29 L E -117.876  105.526 -179.209   16.800    1.110   32.950
 2hzg A    30 L E  -90.442  146.713 -176.688   15.240    0.590   36.370
 2hzg A    31 V E -125.022  120.140  173.587   11.560   -0.230   36.820
 2hzg A    32 R E -106.137  115.950  178.418    9.410    0.650   39.830

 3nsn A   106 A E  -84.671  151.166 -177.381   75.710  -31.680   35.170
 3nsn A   107 V E -115.007  119.911  176.834   73.070  -31.440   32.450
 3nsn A   108 D E -108.904  111.295 -177.734   73.480  -33.170   29.090
 3nsn A   109 V E -101.467  114.815  179.993   70.910  -32.090   26.500
 3nsn A   110 Y E  -95.669  125.978  179.098   70.630  -34.320   23.430

 3lnp A    52 C E -135.788  158.048  175.771    0.340   44.340  -13.880
 3lnp A    53 L E -107.131  135.195  174.639   -1.530   44.550  -10.580
 3lnp A    54 L E -107.592  126.477 -176.289   -3.320   47.690   -9.380
 3lnp A    55 I E -119.984  134.117  175.742   -3.720   48.150   -5.630
 3lnp A    56 K E -144.957  126.307 -179.718   -5.840   50.680   -3.750

 3hsb A    47 T E -133.850  162.110  173.302   24.900   53.530   19.050
 3hsb A    48 V E -132.016  136.247 -179.487   27.410   55.980   17.600
 3hsb A    49 L E  -92.783  109.326  179.917   26.780   59.570   16.520
 3hsb A    50 L E -105.890  129.944  174.307   28.420   60.300   13.160
 3hsb A    51 E E -104.493  115.057 -178.377   28.550   63.770   11.620

 1uxz A    56 L E  -96.285  119.307 -179.625   69.780   34.880   14.780
 1uxz A    57 I E -104.104  124.680 -177.519   66.830   34.880   12.390
 1uxz A    58 E E -109.449  142.835  177.192   66.680   32.210    9.690
 1uxz A    59 Y E -126.152  124.709  172.804   64.570   32.180    6.530
 1uxz A    60 R E  -87.544  105.415 -164.185   63.770   29.130    4.410

 3na3 A   150 Q E -117.907  118.922 -179.726   25.090  -13.510   12.940
 3na3 A   151 I E -105.971  127.987  179.624   26.790  -16.880   12.490
 3na3 A   152 T E -115.348  124.693 -179.438   30.590  -17.160   12.460
 3na3 A   153 V E -123.680  110.160 -170.637   32.340  -20.280   11.190
 3na3 A   154 E E -109.758  146.044  171.412   36.120  -20.320   11.520

 1qav A    83 V E  -93.610  110.362 -177.642   22.390   16.800   97.030
 1qav A    84 L E -104.673  137.111  166.637   20.240   14.050   98.550
 1qav A    85 E E -110.564  114.387 -169.902   20.790   10.310   98.430
 1qav A    86 V E -126.469  165.007  176.627   17.500    8.550   99.120
 1qav A    87 K E -153.243  135.390  176.168   15.890    5.120   98.940

 2z4u A    49 Y E -135.894  156.621  171.775    1.910   29.200   13.680
 2z4u A    50 V E -133.051  135.007  178.202    4.990   29.790   15.830
 2z4u A    51 L E  -95.218  139.999 -179.917    7.480   32.650   15.570
 2z4u A    52 V E -129.084  109.246 -175.334   11.200   32.080   16.170
 2z4u A    53 K E  -95.837  112.433  177.404   13.420   35.110   16.760

 2vhl A    23 Y E -127.733  145.235  177.365   11.770   24.570  142.260
 2vhl A    24 V E -128.095  117.991 -179.706   14.140   26.680  140.160
 2vhl A    25 G E -101.801  143.487 -174.543   14.860   30.320  140.990
 2vhl A    26 I E -126.710  129.147 -179.058   16.410   32.750  138.520
 2vhl A    27 N E -140.018  130.112  176.236   18.330   35.940  139.260

 3btp A   117 Y E -150.050  159.994  176.737   51.140  112.840   30.400
 3btp A   118 I E -126.248  135.969  178.811   54.290  111.990   32.340
 3btp A   119 L E  -98.099  118.248 -178.425   57.200  114.290   33.180
 3btp A   120 V E -109.993  135.726  178.362   60.620  112.640   32.980
 3btp A   121 R E -127.207  153.141  173.616   63.860  114.130   34.280

 1wuf A    50 F E -147.977  168.781  173.508   40.190   24.860  125.430
 1wuf A    51 Y E -119.860  144.916  175.226   36.820   24.220  127.070
 1wuf A    52 I E -106.893  123.831  178.795   33.390   23.950  125.460
 1wuf A    53 I E -102.087  108.943  179.429   30.410   25.380  127.330
 1wuf A    54 E E -102.566  107.353  178.484   27.120   23.790  126.290

 2ood A    37 L E -138.625  129.095  179.793   92.670   44.010   29.220
 2ood A    38 M E -116.559  119.983 -178.852   96.250   42.740   29.370
 2ood A    39 V E  -96.249  118.230 -174.415   98.840   44.580   31.460
 2ood A    40 V E -118.899  122.892  177.982  102.390   44.110   30.200
 2ood A    41 T E -112.987  119.898 -179.228  105.510   45.310   32.020

 1wly A    30 Q E -114.232  160.475  169.729   49.850   12.910   27.520
 1wly A    31 V E -133.586  163.189  171.091   46.590   14.510   26.440
 1wly A    32 R E -102.621  121.146 -176.066   42.930   13.500   26.300
 1wly A    33 L E -104.507  138.962  163.545   41.490   13.590   22.780
 1wly A    34 R E -103.275  114.652 -173.749   37.900   13.760   21.600

 3id1 A    54 T E -103.440  110.911 -176.937   22.020  -16.630    9.570
 3id1 A    55 I E -105.572  128.905  174.408   24.750  -14.510    7.980
 3id1 A    56 T E  -87.940  125.009 -171.383   27.770  -13.190    9.870
 3id1 A    57 V E -128.731  155.934  170.675   28.660   -9.690    8.710
 3id1 A    58 A E -127.395  114.032 -176.854   31.150   -6.910    9.410

 3idu A    38 E E -125.449  133.485  171.058    2.720    6.030   10.700
 3idu A    39 V E -106.082  114.493 -178.114    4.870    8.620   12.470
 3idu A    40 H E  -90.828  105.072 -177.438    5.470    7.730   16.120
 3idu A    41 V E -103.232  119.514 -171.907    6.040   10.940   18.070
 3idu A    42 K E -123.058  151.071  169.675    7.210   10.470   21.660

 1y0h A     7 A E -129.865  153.964  179.353    0.890   11.850   10.710
 1y0h A     8 V E -135.051  130.812  170.545   -1.910    9.520    9.620
 1y0h A     9 I E -111.778  121.581  179.879   -4.010    7.010   11.550
 1y0h A    10 A E -119.432  121.903 -177.252   -5.960    4.480    9.480
 1y0h A    11 R E -108.228  130.955 -175.988   -8.370    2.060   11.130

 3htn A    17 K E -120.578  159.242  171.260   14.740   13.720    3.970
 3htn A    18 Y E -128.248  137.302  169.856   18.130   15.320    4.590
 3htn A    19 I E  -94.988  110.322 -171.566   19.480   16.990    7.720
 3htn A    20 V E -108.601  118.749  172.918   21.620   19.870    6.500
 3htn A    21 S E -103.670  106.919 -175.517   24.070   21.740    8.720

 2ny1 A   137 T L  -67.938  136.355  172.293   39.220  -20.970   80.760
 2ny1 A   138 I E -101.222  111.414 -177.819   40.370  -22.760   83.900
 2ny1 A   139 I E  -92.943  119.502 -178.880   37.410  -24.340   85.670
 2ny1 A   140 V E -109.848  125.606  175.366   37.910  -24.950   89.390
 2ny1 A   141 Q E -113.410  121.175 -176.183   35.600  -27.170   91.440

 2d8a A    31 E E -117.907  153.225  173.164   38.150    8.780   11.600
 2d8a A    32 V E -129.971  152.053  177.186   39.130    9.400   15.210
 2d8a A    33 L E -105.812  129.146 -174.091   37.350    8.790   18.520
 2d8a A    34 I E -123.690  138.671  172.091   37.300   11.600   21.070
 2d8a A    35 K E  -89.690  124.688 -171.846   36.250   11.790   24.710

 3iab B    62 Y E -139.950  157.831  169.351   23.330   46.710   79.250
 3iab B    63 V E -106.455  125.128 -176.118   24.310   44.130   76.650
 3iab B    64 A E  -87.350  118.734  178.119   25.430   45.580   73.320
 3iab B    65 V E -108.017  121.969 -173.941   24.060   43.770   70.260
 3iab B    66 L E -109.036  142.145  171.179   25.720   44.590   66.940

 1w9s A    75 R E -136.169  154.924  176.911   -5.890    8.870   -2.120
 1w9s A    76 I E -115.536  124.280  178.291   -4.740    5.250   -2.450
 1w9s A    77 E E  -99.060  136.551  179.850   -6.290    2.920   -5.020
 1w9s A    78 I E -103.035  106.073 -178.986   -6.240   -0.850   -4.540
 1w9s A    79 R E -121.560  160.285  179.458   -5.760   -2.690   -7.840

 3pi7 A    51 Q E -115.955  166.988  177.499   51.320   26.700   57.270
 3pi7 A    52 V E -129.976  148.521  175.389   47.550   26.180   57.340
 3pi7 A    53 L E -100.688  123.391 -169.358   45.300   23.360   58.540
 3pi7 A    54 I E -118.187  126.397  170.110   42.680   22.390   55.990
 3pi7 A    55 K E  -78.387  110.014 -166.678   39.490   20.370   56.400

 2vph A    88 M E -106.813  122.132  175.349   11.030   20.490   22.990
 2vph A    89 L E -121.431  135.775  167.445   13.880   22.260   21.210
 2vph A    90 L E -111.245  114.058 -167.615   15.120   25.820   21.590
 2vph A    91 V E -122.344  148.168  164.715   17.190   26.710   18.540
 2vph A    92 R E  -88.334  115.520 -174.557   19.070   29.640   17.050

 3mc9 A   131 S E -101.514  112.561  171.922   53.210   13.390   -6.960
 3mc9 A   132 F E  -86.273  108.355 -177.925   49.770   12.060   -7.870
 3mc9 A   133 I E -100.916  118.922 -171.843   50.170    8.300   -8.230
 3mc9 A   134 V E -124.818  148.580  173.362   47.300    6.600  -10.050
 3mc9 A   135 Q E -116.403  104.754  179.210   46.440    3.070  -11.170

 3rcy A    24 W E -122.606  137.006 -175.441   17.930   66.370    0.680
 3rcy A    25 I E -103.223  102.112 -175.666   21.580   66.620   -0.320
 3rcy A    26 L E  -96.878  144.280 -178.096   22.240   64.790   -3.580
 3rcy A    27 V E -125.007  130.292 -178.649   25.690   64.100   -5.020
 3rcy A    28 K E -119.490  117.459  178.861   26.540   63.460   -8.670

 1xpp A    64 Q E -115.282  126.267 -179.420   53.270   87.980   22.610
 1xpp A    65 I E  -84.045  128.569  177.654   53.300   84.200   23.010
 1xpp A    66 Y E -115.385  123.039 -179.524   53.640   82.870   26.550
 1xpp A    67 V E -124.678  124.182  173.317   54.650   79.250   27.160
 1xpp A    68 R E -120.426  133.082 -174.037   55.020   77.550   30.530

 2fyi A   192 W E -106.548  139.964  168.669   51.520   34.260   29.130
 2fyi A   193 L E -101.077  115.041 -168.379   53.680   31.800   27.220
 2fyi A   194 G E -110.323  137.104  170.893   51.400   29.020   25.990
 2fyi A   195 L E -124.219  156.946  171.035   52.140   25.540   24.670
 2fyi A   196 K E  -65.418  130.186 -173.679   49.950   22.720   23.390

 2imr A    58 G E -155.271  156.173  177.244    2.400   67.310    9.010
 2imr A    59 V E -135.099  125.079  175.600    0.250   66.760   12.090
 2imr A    60 V E  -92.551  122.753 -177.345   -2.040   69.280   13.790
 2imr A    61 V E -120.168  134.746  173.907   -2.350   68.730   17.540
 2imr A    62 V E -115.076  109.953 -171.975   -4.670   70.410   20.040

 2cf5 A    36 D E  -88.384  155.275  177.999   49.500   53.450  113.640
 2cf5 A    37 V E -126.948  126.900  178.832   46.410   51.240  113.520
 2cf5 A    38 N E  -91.625  119.936 -172.539   45.760   48.260  115.780
 2cf5 A    39 I E -120.018  132.292  170.947   43.950   45.480  113.940
 2cf5 A    40 R E  -90.634  109.386 -169.199   42.390   42.250  115.180

 2jkb A    60 T E -129.553  137.071  178.857   33.560  -14.650  -26.610
 2jkb A    61 V E -116.508  120.866  177.032   31.550  -14.100  -23.430
 2jkb A    62 V E -117.018  115.593 -176.496   29.260  -16.790  -22.040
 2jkb A    63 M E -127.663  129.081  168.686   27.150  -15.870  -19.010
 2jkb A    64 K E -108.525  117.154 -165.957   24.380  -17.740  -17.210

 2dq4 A    27 E E -112.358  162.644  174.464   72.530   39.170   58.850
 2dq4 A    28 I E -134.424  160.005  178.027   75.890   39.040   57.090
 2dq4 A    29 L E -111.390  111.663 -176.475   77.280   40.180   53.730
 2dq4 A    30 V E -102.174  127.060  168.053   79.070   37.460   51.770
 2dq4 A    31 R E  -84.824  107.303 -169.382   81.310   38.100   48.780

 3gri A    19 D E  -94.263  146.591 -175.585   81.670   -1.570   39.240
 3gri A    20 I E -121.023  114.702  177.834   83.020    1.980   39.380
 3gri A    21 L E  -97.439  126.748 -171.743   86.440    2.790   40.840
 3gri A    22 I E -117.337  128.941 -179.994   86.950    6.430   41.760
 3gri A    23 D E -114.296  100.005  177.946   90.280    8.200   42.310

 1kko A    52 C E -151.653  169.660  174.417  -43.210 -152.010  -64.660
 1kko A    53 V E -124.476  116.685  179.154  -46.170 -152.370  -67.010
 1kko A    54 S E  -77.519  131.434  176.104  -45.810 -151.380  -70.670
 1kko A    55 V E -107.470  123.621  178.282  -48.840 -149.730  -72.260
 1kko A    56 Q E -119.443  126.587 -179.641  -49.340 -150.080  -76.020

 3qq8 A    55 T E  -84.248  130.473 -178.384   28.890  -30.460  -16.060
 3qq8 A    56 V E -125.809  152.195  174.984   32.050  -30.920  -13.990
 3qq8 A    57 L E -104.549  128.749  179.849   34.110  -33.900  -12.840
 3qq8 A    58 L E -109.253  138.967  174.504   35.150  -34.120   -9.190
 3qq8 A    59 K E -113.927  136.142 -178.904   37.990  -36.190   -7.750

 2rdx A    35 A E  -92.723  136.702  174.298   13.560  -76.160   70.410
 2rdx A    36 S E -116.055  115.930 -175.613   12.850  -76.180   74.150
 2rdx A    37 V E -112.247  127.853  178.083    9.380  -75.000   75.150
 2rdx A    38 V E -106.286  129.368  179.699    8.300  -74.320   78.740
 2rdx A    39 V E -121.927  124.999 -172.862    4.620  -74.350   79.690

 2cwr A    38 T E -139.377  125.656  176.476    0.780   29.020   13.240
 2cwr A    39 V E -112.266  117.228 -178.613   -0.110   26.300   10.740
 2cwr A    40 K E  -97.367  129.380 -175.846   -3.770   25.330   10.500
 2cwr A    41 V E -121.125  118.421  175.017   -4.620   21.880    9.140
 2cwr A    42 K E  -89.936  117.096 -174.567   -8.090   20.830    7.990

 1jvb A    27 Q L  -74.448  153.260  176.286  -25.460  -22.630    7.720
 1jvb A    28 V E -133.671  127.790  174.772  -25.220  -22.550   11.520
 1jvb A    29 L E  -90.625  121.479 -176.561  -28.050  -22.250   14.030
 1jvb A    30 I E -113.556  132.795  170.386  -27.010  -20.250   17.100
 1jvb A    31 K E  -81.665  114.328 -168.133  -28.770  -19.990   20.450

 3be7 A    27 D E  -94.645  151.998 -179.091   14.860   49.540  -56.050
 3be7 A    28 L E -116.759  129.450  172.209   15.450   45.800  -55.790
 3be7 A    29 L E  -97.950  121.069 -177.805   13.110   43.040  -56.950
 3be7 A    30 I E -110.544  123.340  174.693   13.540   39.820  -54.970
 3be7 A    31 R E -151.304  146.179 -179.015   12.200   36.470  -56.190

 1cfr A    89 F E -118.526  140.846  176.871   21.920   18.000   16.790
 1cfr A    90 I E -128.772  136.165 -178.879   20.440   19.080   20.120
 1cfr A    91 V E  -87.778  112.447 -175.972   18.350   17.010   22.530
 1cfr A    92 V E -108.101  131.997  178.144   15.210   18.920   23.480
 1cfr A    93 K E  -78.848  133.317 -173.535   12.850   17.930   26.290

 3q39 A   261 V E -136.902  124.991  169.340   18.480    5.000  -12.020
 3q39 A   262 A E  -95.539  128.125  178.132   20.350    2.120  -10.390
 3q39 A   263 L E  -85.725  120.660 -178.194   19.470   -1.320  -11.740
 3q39 A   264 V E -123.424  152.921  178.414   19.000   -3.870   -8.960
 3q39 A   265 R E -123.153  133.837  176.098   18.090   -7.560   -8.870

 2j69 A   116 K E -123.733  149.552  176.785   72.300   33.630   24.960
 2j69 A   117 V E -131.228  121.060  175.576   68.700   32.990   26.020
 2j69 A   118 T E -102.212  115.045 -175.604   65.680   34.900   24.730
 2j69 A   119 I E  -97.060  122.400  176.478   62.650   34.470   26.980
 2j69 A   120 H E  -98.419  130.547 -177.757   59.170   34.930   25.510

 2wmf A   568 T E -113.344  129.696  170.887   20.280    7.150   62.090
 2wmf A   569 I E -125.602  125.574  178.372   20.010    5.870   58.530
 2wmf A   570 T E -107.451  116.215 -176.451   22.940    6.010   56.110
 2wmf A   571 V E -108.131  118.491  172.030   22.020    5.700   52.430
 2wmf A   572 N E  -97.903  108.347 -167.180   24.630    4.990   49.770

 1th8 B    13 V E -113.550  125.003  173.224   -3.150  116.140  -10.490
 1th8 B    14 L E  -95.189  117.128  177.698    0.370  115.580   -9.170
 1th8 B    15 I E  -93.190  121.967  179.588    2.850  118.140  -10.480
 1th8 B    16 V E -113.356  106.866  176.745    6.460  116.950  -10.590
 1th8 B    17 R E  -96.341  117.633  179.179    9.090  119.640  -11.150

 1jpd X    32 V E -126.727  159.889  175.234   29.330   19.820   12.660
 1jpd X    33 V E -117.026  128.749 -175.070   32.050   17.440   11.510
 1jpd X    34 V E -115.529  133.882  176.047   34.110   15.500   14.040
 1jpd X    35 V E -122.244  122.843  176.515   37.450   13.760   13.510
 1jpd X    36 E E -107.280  122.208  174.168   38.950   11.370   16.050

 1jhf A   130 L E -100.296  100.006 -177.444  -14.240   46.920   50.920
 1jhf A   131 L E  -76.074  127.363  173.881  -12.950   50.410   51.690
 1jhf A   132 A E  -84.368  125.582 -172.595  -15.560   52.960   52.760
 1jhf A   133 V E -125.000  131.573  168.834  -14.920   56.300   51.070
 1jhf A   134 H E  -96.980  118.164 -174.988  -16.350   59.770   51.590

 3mc9 A   213 T E  -96.801  122.958  176.661   31.530   -8.790  -10.040
 3mc9 A   214 L E -106.483  101.446  172.686   28.280   -7.170   -8.940
 3mc9 A   215 Q E  -73.424  120.786 -171.945   27.000   -8.560   -5.640
 3mc9 A   216 V E -127.297  129.978  164.750   23.250   -7.930   -5.620
 3mc9 A   217 A E  -85.898   97.340 -167.006   20.500   -8.350   -3.050

 2hkj A    70 K E -105.010  118.923 -179.226   16.710    7.880  -25.870
 2hkj A    71 V E -106.282  118.488 -177.047   15.600    4.700  -24.100
 2hkj A    72 N E -120.003  119.342  178.630   13.090    5.100  -21.280
 2hkj A    73 V E -119.771  129.438 -177.462   11.930    2.190  -19.130
 2hkj A    74 V E -121.363  133.441 -179.324    9.370    2.530  -16.350

 3p32 A   174 V E -122.445  121.827  178.074   18.730   31.060    3.610
 3p32 A   175 I E -117.287  108.452  178.601   18.040   29.170    0.390
 3p32 A   176 L E -102.270  117.248 -177.757   18.540   31.100   -2.850
 3p32 A   177 I E -114.974  116.429 -173.801   17.360   29.290   -5.980
 3p32 A   178 E E -106.042  142.393  170.434   18.200   30.860   -9.340

 2v4i B   181 V E -115.743  121.598  177.253  -10.200   -3.170  -10.150
 2v4i B   182 I E -109.989  115.145 -177.729   -7.910   -6.100  -10.930
 2v4i B   183 G E  -98.393  136.433 -177.762   -4.810   -6.380   -8.750
 2v4i B   184 I E -136.817  118.343  176.124   -1.780   -8.400   -9.840
 2v4i B   185 D E -111.603  121.938 -175.594    1.370   -9.090   -7.820

 3d6n A    23 D E  -99.051  150.013 -177.018   67.910   28.320  109.930
 3d6n A    24 I E -117.179  118.898  175.707   66.100   25.750  112.070
 3d6n A    25 L E  -96.153  129.463 -176.857   67.920   23.090  114.080
 3d6n A    26 V E -122.452  134.987  176.932   65.870   20.040  115.070
 3d6n A    27 E E -146.910  139.018 -179.836   66.710   17.290  117.550

 2hhc A     6 F E -132.436  150.276  163.247   -6.380   59.020   -1.750
 2hhc A     7 V E -126.001  114.359 -173.661   -4.710   56.400    0.410
 2hhc A     8 I E  -96.977  120.778  176.227   -0.990   56.990    0.860
 2hhc A     9 S E  -97.783  110.979 -179.501    1.250   54.060    1.770
 2hhc A    10 R E -109.949  128.375  177.248    4.470   55.240    3.410

 2q09 A    31 A E -118.745  130.254 -172.826   35.010   11.940   15.780
 2q09 A    32 L E -111.178  111.015 -179.708   32.250   13.950   17.460
 2q09 A    33 G E -103.024  146.708 -176.348   29.960   12.170   19.920
 2q09 A    34 V E -127.654  137.948 -179.744   26.840   13.680   21.480
 2q09 A    35 H E -143.618  123.878 -178.815   25.000   12.820   24.690

 1f8f A    33 E E  -80.010  155.112 -177.493    4.760   40.970   35.120
 1f8f A    34 V E -129.990  127.545  176.558    4.340   37.210   34.780
 1f8f A    35 L E  -94.742  120.508 -173.919    6.170   34.440   36.630
 1f8f A    36 V E -120.558  134.155  169.771    6.620   31.330   34.480
 1f8f A    37 K E  -86.307  111.770 -169.636    7.930   27.860   35.280

 2g3f A    39 V E -137.466  156.186  177.516   28.730    1.560   12.660
 2g3f A    40 V E -135.985  126.939  179.032   32.370    1.190   11.640
 2g3f A    41 G E -105.371  138.483 -176.448   33.910   -1.560    9.510
 2g3f A    42 I E -134.220  136.300  179.028   37.620   -2.400    9.630
 2g3f A    43 H E -151.231  132.391 -179.220   39.780   -4.700    7.510

 3lcr A   244 T E -133.152  136.183  174.447  -13.020   54.740   34.980
 3lcr A   245 L E -117.949  131.463  175.882  -11.450   52.250   37.370
 3lcr A   246 Y E -112.082  116.926  175.011   -7.720   51.580   37.610
 3lcr A   247 V E  -91.180  121.995 -176.519   -6.560   48.350   39.250
 3lcr A   248 R E -113.052  114.574  176.880   -3.010   48.620   40.600

 3lzw A   223 Q E -129.857  143.386  174.444  -23.400  -42.600   29.170
 3lzw A   224 L E -117.194  121.857 -179.862  -20.020  -42.100   27.510
 3lzw A   225 V E  -94.474  131.619 -178.311  -18.110  -45.130   26.220
 3lzw A   226 L E -117.991  153.368  176.337  -14.310  -44.960   26.100
 3lzw A   227 E E -130.747  130.199 -178.723  -11.660  -47.130   24.450

 3ap9 A    32 L E -109.831  139.660  166.604   27.280   31.560   19.040
 3ap9 A    33 I E -116.406  114.992 -171.938   26.670   28.320   20.900
 3ap9 A    34 V E -111.606  117.897 -178.640   24.180   26.110   19.070
 3ap9 A    35 I E -125.078  117.993  179.360   22.640   23.080   20.760
 3ap9 A    36 R E -111.615  137.409 -176.962   20.010   20.910   19.090

 3hm7 A    25 D E -100.285  143.818 -178.825    7.560   45.160  255.960
 3hm7 A    26 V E -116.426  118.863  179.800    5.790   41.880  255.190
 3hm7 A    27 A E  -97.432  136.419 -172.285    4.240   39.820  257.990
 3hm7 A    28 I E -121.648  133.317  178.234    3.680   36.100  257.440
 3hm7 A    29 R E -146.153  126.572  175.567    1.260   33.730  259.150

 3h09 A   906 T E -105.031  134.866  177.824   85.500  -25.020    9.960
 3h09 A   907 L E -102.992  100.930  178.322   86.830  -24.250    6.480
 3h09 A   908 Q E  -88.002  116.591 -168.600   84.080  -24.710    3.900
 3h09 A   909 V E -120.048  132.811  165.148   85.700  -24.870    0.470
 3h09 A   910 A E -119.214  124.070 -177.845   84.400  -24.890   -3.090

 3goh A    31 D E  -96.972  154.974  175.160   16.240    5.010   17.560
 3goh A    32 I E -130.270  153.332  177.284   16.800    7.360   14.630
 3goh A    33 L E -107.766  121.037  179.269   17.230    6.850   10.890
 3goh A    34 V E -109.100  125.006  169.872   20.100    8.660    9.160
 3goh A    35 Q E  -77.747  111.676 -172.099   20.390    9.010    5.390

 1zps A    90 A E -152.588  149.617 -179.984    3.220    3.960    8.140
 1zps A    91 V E -134.925  155.898  173.586   -0.030    3.080    6.360
 1zps A    92 V E -116.289  119.747 -176.878   -3.740    2.940    7.140
 1zps A    93 L E  -95.491  111.719  173.273   -5.680   -0.050    5.820
 1zps A    94 K E  -83.330  100.361 -165.256   -9.360    0.570    5.100

 3igh X    23 G E -139.043  142.567  176.581   53.300   68.790   60.320
 3igh X    24 L E -135.146  136.312  177.568   52.130   65.250   61.080
 3igh X    25 V E -115.394  124.981 -174.380   54.100   62.160   62.090
 3igh X    26 I E -118.966  128.469  176.145   52.610   58.720   61.470
 3igh X    27 S E -130.675  121.434  178.461   53.840   55.390   62.840

 1rwz A    96 T E -128.222  129.980  170.018   35.660   31.250  -10.250
 1rwz A    97 L E -115.891  123.976  179.586   35.060   32.420   -6.690
 1rwz A    98 K E -101.886  131.491  178.504   37.720   31.670   -4.080
 1rwz A    99 V E -122.197  105.912 -174.197   36.850   31.550   -0.380
 1rwz A   100 K E -105.256  131.755  170.239   39.850   31.450    1.950

 1o59 A    95 W E -148.767  156.913  171.034   37.620   60.590   44.630
 1o59 A    96 V E -144.543  134.999 -178.321   35.790   57.880   42.700
 1o59 A    97 I E -104.147  131.257 -174.696   32.230   57.840   41.390
 1o59 A    98 I E -129.661  126.816  174.478   30.270   54.580   41.270
 1o59 A    99 K E  -83.977  135.146 -179.959   26.870   53.830   39.740

 3ftj A   175 S E -156.010  163.578  174.005   27.490   79.430   46.620
 3ftj A   176 I E -131.476  118.097  177.754   26.260   77.960   49.900
 3ftj A   177 T E  -93.825  127.583 -173.295   22.610   78.110   50.960
 3ftj A   178 V E -121.428  130.192  174.637   22.050   77.870   54.710
 3ftj A   179 K E  -92.473  121.330 -173.750   18.840   77.190   56.630

 1iz0 A    27 E E -114.314  153.946  170.630   47.690   21.140   21.680
 1iz0 A    28 V E -131.673  150.532  175.053   50.510   19.910   23.900
 1iz0 A    29 V E  -93.329  120.319 -179.618   51.440   16.470   25.220
 1iz0 A    30 L E -106.238  143.560  176.115   51.720   16.350   29.010
 1iz0 A    31 R E  -84.626  117.439 -172.166   53.370   13.640   31.100

 1cdo A    35 E E -118.938  150.595 -179.461   39.150    3.500   16.540
 1cdo A    36 I E -122.360  128.220  175.855   37.700    4.300   13.120
 1cdo A    37 R E  -96.931  122.681 -166.776   39.490    6.050   10.250
 1cdo A    38 I E -124.911  134.098  170.605   37.050    8.030    8.140
 1cdo A    39 K E  -89.690  111.039 -172.283   37.220    9.860    4.810

 1lkf A    50 T E -108.200  133.177  174.885   21.800   19.830   67.530
 1lkf A    51 L E -124.364  111.914  176.366   19.620   21.730   70.000
 1lkf A    52 V E  -96.711  108.146  179.523   21.270   23.990   72.570
 1lkf A    53 L E  -97.531  120.118  173.352   18.800   24.930   75.300
 1lkf A    54 K E -100.203  115.015 -179.635   19.710   27.800   77.600

 3n89 A   151 Y E -123.287  158.093  176.687   36.900   74.550   51.010
 3n89 A   152 L E  -99.760  119.995  178.803   40.390   75.950   50.440
 3n89 A   153 R E  -90.003  126.210 -179.934   41.070   77.280   46.940
 3n89 A   154 I E -124.992  126.753 -173.776   44.660   76.960   45.720
 3n89 A   155 T E -129.558  137.267  178.831   45.890   78.470   42.460

 3q2i A   227 T E -148.594  138.673 -173.049    4.350   22.990    3.640
 3q2i A   228 V E -125.434  125.001  166.928    1.000   21.330    4.330
 3q2i A   229 S E  -86.686  131.066 -171.977   -2.020   20.770    2.110
 3q2i A   230 V E -121.431  133.162  174.078   -5.190   20.700    4.200
 3q2i A   231 K E -117.903  120.010 -179.579   -8.620   19.250    3.480

 2vfo A   154 T E -110.443  129.605  166.047    0.800  -10.760   21.890
 2vfo A   155 L E  -91.402  112.801 -175.453    1.670  -10.910   18.210
 2vfo A   156 E E -105.113  112.676  166.553    4.770  -13.100   17.970
 2vfo A   157 I E  -89.354  112.979 -168.085    6.980  -13.020   14.900
 2vfo A   158 R E -111.071  120.011  170.632    9.120  -16.120   15.290

 2xha A   119 K E  -79.249  114.330 -175.909  -25.060    3.820  -29.520
 2xha A   120 V E -114.526  123.459 -179.377  -24.340    5.750  -26.330
 2xha A   121 V E -109.498  124.985  177.840  -24.580    4.170  -22.880
 2xha A   122 V E -112.916  125.007  179.981  -24.770    6.290  -19.730
 2xha A   123 Q E -102.739  129.124 -178.609  -24.270    4.720  -16.310

 2z8x A   434 N L  -97.340  116.028  173.708   19.030   15.410   35.720
 2z8x A   435 L E -103.325  118.736 -175.125   17.560   18.770   34.760
 2z8x A   436 Y E  -98.837  125.007 -179.476   14.350   19.580   36.630
 2z8x A   437 V E -117.281  112.539 -178.992   11.800   21.900   35.030
 2z8x A   438 R E -108.334  124.884 -178.493    8.940   23.170   37.200

 2f5y A    76 I E -115.959  105.283 -177.683    8.440    0.460  -16.720
 2f5y A    77 L E  -95.554  137.317  162.868    7.850   -1.530  -19.900
 2f5y A    78 L E -107.661  116.109 -169.385    4.730   -1.560  -22.050
 2f5y A    79 V E -119.435  151.128  178.971    4.780   -4.780  -24.060
 2f5y A    80 W E -113.949  104.046 -168.020    2.590   -6.320  -26.770

 2ey4 C    22 F E -139.428  149.991  168.737   45.510    2.160   31.860
 2ey4 C    23 L E  -88.396  122.720 -175.899   43.420   -0.820   32.930
 2ey4 C    24 I E  -98.661  122.048 -179.237   39.800    0.260   33.390
 2ey4 C    25 V E -124.786  134.271  174.232   37.760   -1.480   36.090
 2ey4 C    26 R E  -94.203  131.063 -179.038   34.150   -0.920   37.130

 2pod A    19 L E  -99.723  136.237  176.877  -17.650   39.970   28.930
 2pod A    20 L E -131.275  119.997  173.533  -16.840   41.270   32.410
 2pod A    21 W E  -97.832  147.702  175.964  -14.330   44.010   33.210
 2pod A    22 V E -130.000  131.291  175.247  -12.990   44.700   36.700
 2pod A    23 L E -117.005  126.588  175.845  -11.340   47.880   37.980

 3nqh A   406 T E -134.363  124.696  176.992   18.560   -2.310   19.490
 3nqh A   407 L E  -87.450  117.169 -179.090   16.600    0.910   19.990
 3nqh A   408 V E -113.440  117.769 -179.220   12.960    0.470   18.980
 3nqh A   409 I E -105.092  112.611 -171.742   10.730    3.550   18.730
 3nqh A   410 E E -108.900  136.026  169.589    7.040    2.670   18.640

 2bjr A   161 L E -105.449  137.640  174.081    8.470   32.320   52.960
 2bjr A   162 I E -129.842  160.001 -173.679    5.950   34.440   51.070
 2bjr A   163 I E  -90.971  119.691  172.972    6.220   36.710   48.040
 2bjr A   164 A E -103.081  140.344  171.762    6.210   40.470   48.590
 2bjr A   165 R E  -89.996  113.552  175.935    5.870   43.020   45.800

 1rki A    41 K E -131.736  127.426  174.599    4.610    1.350   15.780
 1rki A    42 V E -124.976  133.781  177.274    2.720    4.370   14.450
 1rki A    43 Y E  -94.171  133.126  173.458    2.730    7.870   15.930
 1rki A    44 V E -135.799  135.764  178.284   -0.430    9.980   15.910
 1rki A    45 S E -115.036  100.950  176.271   -1.010   13.440   17.390

 3c7f A   421 K E -137.781  143.502  170.535   27.000  -25.170   -5.710
 3c7f A   422 I E -116.665  108.287  178.173   25.140  -21.940   -5.050
 3c7f A   423 E E  -83.194  131.729  178.098   21.640  -22.450   -3.650
 3c7f A   424 V E -103.613  110.369 -175.953   19.160  -19.620   -4.210
 3c7f A   425 R E -122.338  152.272  178.367   16.660  -19.350   -1.360

 2x4j A   113 E E -131.084  158.531  171.545    9.290    9.180   22.130
 2x4j A   114 V E -120.572  135.037 -177.730   12.180    9.400   19.680
 2x4j A   115 L E -104.600  122.823  179.109   13.200   12.640   17.980
 2x4j A   116 V E -125.018  130.580 -178.697   14.590   12.540   14.440
 2x4j A   117 E E  -86.347  106.378  164.439   15.710   15.550   12.410

 1rf6 A   289 T E -103.393  125.779 -177.897   46.300  102.010   -7.840
 1rf6 A   290 L E -105.011  126.051 -178.859   44.450  102.470   -4.550
 1rf6 A   291 I E -119.908  124.094 -176.284   40.810  101.430   -4.250
 1rf6 A   292 V E -122.079  145.643  178.672   38.690  102.340   -1.230
 1rf6 A   293 E E -129.985  155.151  173.477   35.130  101.460   -0.240

 3kup A    29 M E -130.026  154.779  177.588   32.740   55.450   33.320
 3kup A    30 F E -112.273  144.854  167.759   32.340   58.980   31.970
 3kup A    31 L E  -88.773   95.963 -167.180   33.320   62.320   33.490
 3kup A    32 M E  -90.309  123.694  169.087   30.040   64.110   32.860
 3kup A    33 K E  -90.039  126.966 -176.796   29.770   67.890   32.660

 3dor A   167 T E -108.632  122.417  175.585  -17.840  -20.700   51.170
 3dor A   168 L E -105.446  110.560  177.277  -20.380  -19.430   53.700
 3dor A   169 K E  -90.696  119.596 -171.025  -20.420  -21.380   56.950
 3dor A   170 I E -126.600  162.723  175.077  -23.720  -20.860   58.760
 3dor A   171 R E -118.242  124.194  177.237  -25.620  -22.110   61.800

 1gpp A    90 E E  -85.939  122.714  174.793   32.810    2.890    5.720
 1gpp A    91 L E  -79.799  135.541  173.365   34.270    0.030    7.750
 1gpp A    92 V E  -84.409  105.142 -167.676   34.430    0.470   11.520
 1gpp A    93 V E -124.996  159.634  173.967   38.050   -0.400   12.220
 1gpp A    94 R E -133.873  145.809 -178.055   40.660   -0.180   14.980

 3pfn A   329 S E -137.746  145.624  176.319   31.360  -11.190   89.420
 3pfn A   330 I E -121.519  115.274 -178.839   33.990   -8.520   88.760
 3pfn A   331 S E -104.909  120.975 -177.411   33.280   -4.960   89.880
 3pfn A   332 I E -116.313  129.264  172.240   35.520   -2.210   88.510
 3pfn A   333 T E -142.793  173.707  177.650   35.620    1.430   89.590

 2qf7 A  1042 T E  -95.375  121.444  175.141  147.010   89.170   16.870
 2qf7 A  1043 L E  -95.625  141.189  172.985  143.240   89.310   16.440
 2qf7 A  1044 V E -109.203  118.971 -175.302  141.170   86.270   15.460
 2qf7 A  1045 I E -119.442  124.975  177.994  138.090   87.080   13.390
 2qf7 A  1046 V E -120.789  134.543  171.353  135.410   84.590   12.370

 3hzh B   149 A E -127.189  138.803  178.009   56.160   -5.930  -51.100
 3hzh B   150 L E -137.903  123.511  179.442   53.990   -3.110  -52.460
 3hzh B   151 I E -111.034  126.378  178.672   53.730    0.420  -51.080
 3hzh B   152 V E -123.178  110.228  177.694   50.910    2.750  -52.110
 3hzh B   153 P E  -76.329  140.224  173.968   50.940    6.350  -50.890

 2h6e A    30 E L  -67.246  150.498  178.272   50.430    1.100   12.590
 2h6e A    31 V E -134.943  134.796  172.879   53.230    3.660   12.830
 2h6e A    32 L E -100.776  126.819 -179.775   56.820    3.630   11.590
 2h6e A    33 I E -120.715  148.810  168.609   59.340    5.580   13.660
 2h6e A    34 R E  -90.166  120.046 -169.272   63.030    6.390   13.290

 1im3 D    75 T E -135.824  160.037  177.897    6.350   62.340   21.950
 1im3 D    76 L E  -98.258  113.205  177.413    3.990   61.130   19.230
 1im3 D    77 A E -100.355  104.041 -174.217    2.050   58.000   20.180
 1im3 D    78 L E -103.913  109.436  175.445    0.480   56.570   17.020
 1im3 D    79 R E  -91.671  119.392  179.592   -2.030   53.750   17.460

 3feq A    26 H E  -99.869  142.484  178.779   59.230 -100.530   14.690
 3feq A    27 V E -116.014  116.480 -177.649   56.390  -98.560   16.250
 3feq A    28 V E  -99.101  125.114 -177.873   53.130 -100.390   16.970
 3feq A    29 I E -114.059  125.778  176.159   49.960  -98.320   17.340
 3feq A    30 D E -117.755  112.666 -173.776   46.740  -99.630   18.870

 2wvf A   110 T E -116.697  124.740 -179.341   28.340    7.820    0.500
 2wvf A   111 I E -109.874  115.035  177.043   24.680    8.210    1.440
 2wvf A   112 I E -102.157  122.278 -169.515   22.040    7.150   -1.090
 2wvf A   113 L E -143.129  164.678  168.390   18.560    8.400   -0.240
 2wvf A   114 Q E -126.281  145.937  177.778   15.180    9.440   -1.610

 1th8 A    76 H E -105.780  105.179 -178.226   35.940  104.750  -30.330
 1th8 A    77 L E -104.124  127.034  177.611   34.190  104.210  -27.000
 1th8 A    78 T E -125.207  119.878  175.832   34.560  100.940  -25.090
 1th8 A    79 V E -117.508  123.237 -168.306   32.710  100.210  -21.850
 1th8 A    80 R E -136.641  155.515  174.090   33.490   96.910  -20.150

 1ygy A   412 V E -153.822  141.564  175.423   39.260   70.950   44.730
 1ygy A   413 V E -111.635  123.933  179.034   38.820   70.050   41.060
 1ygy A   414 D E -109.771  116.894  174.796   36.890   72.400   38.780
 1ygy A   415 V E  -98.643  112.744 -177.595   35.660   71.110   35.420
 1ygy A   416 R E -106.831  110.001  178.126   34.720   73.990   33.120

 2z51 A   118 I E  -94.830  137.975  174.632   16.450    3.500  -21.540
 2z51 A   119 V E -117.080  120.011 -178.922   13.400    5.770  -21.470
 2z51 A   120 K E -105.458  120.891 -179.849   12.080    7.130  -24.770
 2z51 A   121 I E -125.090  165.005  176.238    9.760   10.140  -24.680
 2z51 A   122 R E -123.341  132.962  176.708    8.290   12.610  -27.170

 3ll7 A   204 S E -143.684  150.330  168.854   45.950    3.790   41.960
 3ll7 A   205 I E -111.770  128.085 -178.501   47.130    0.850   39.860
 3ll7 A   206 L E -112.473  116.834 -179.409   45.380   -2.490   40.370
 3ll7 A   207 A E -109.825  135.886  171.423   47.130   -5.660   39.230
 3ll7 A   208 K E -100.006  122.041 -175.668   45.680   -9.170   39.110

 1h72 C    31 V E -102.489  108.314 -168.414   74.670   44.620   25.600
 1h72 C    32 I E -121.914  124.998  178.608   76.210   41.820   23.560
 1h72 C    33 E E -122.075  129.996 -178.585   79.750   40.430   23.760
 1h72 C    34 V E -118.537  123.259 -179.898   81.150   37.760   21.440
 1h72 C    35 E E -111.526  129.989  173.646   84.340   35.850   22.200

 3aj1 A   155 T L -102.746  120.185 -174.813   -9.770   29.910   94.670
 3aj1 A   156 I E -107.976  124.663  178.569   -9.450   31.210   91.110
 3aj1 A   157 I E -105.621  123.580 -178.313  -10.520   29.150   88.100
 3aj1 A   158 M E -129.512  157.152  175.434   -9.100   30.090   84.700
 3aj1 A   159 Y E -129.540  138.829  174.724   -9.040   28.640   81.190

 1g9o A    79 R E -100.000  112.798 -177.581   19.880   21.500   18.300
 1g9o A    80 L E -107.712  111.483  172.561   18.820   24.150   15.780
 1g9o A    81 L E  -93.042  111.629 -169.445   16.640   27.020   16.980
 1g9o A    82 V E -128.702  161.314  170.617   15.260   28.650   13.840
 1g9o A    83 V E -113.467  123.421 -176.086   12.570   31.040   12.640

 1ylk A    91 E E -125.298  142.180  178.084   29.320   91.020   20.190
 1ylk A    92 I E -127.039  123.876  172.859   26.490   88.910   21.600
 1ylk A    93 I E -112.165  123.991  177.062   23.440   87.690   19.690
 1ylk A    94 L E -100.950  126.092 -173.327   20.600   86.030   21.610
 1ylk A    95 L E -120.488   96.319  159.206   18.380   83.720   19.570

 1k20 A   264 E E  -88.922  128.634 -179.013    4.720   12.540   54.780
 1k20 A   265 I E  -96.077  119.054  174.952    6.990    9.830   53.370
 1k20 A   266 L E -113.972  109.180 -166.892    5.790    6.240   53.680
 1k20 A   267 A E -123.707  131.146  173.509    8.470    3.860   52.450
 1k20 A   268 I E -136.429  132.193  179.749    8.690    0.070   52.280

 2hta A   243 T E -119.866  148.681  176.101    1.600    7.890   -9.670
 2hta A   244 I E -116.809  114.868  178.004    3.370    9.140   -6.550
 2hta A   245 D E  -85.946  128.156 -179.282    3.180   12.850   -5.740
 2hta A   246 V E -123.151  101.576 -173.654    6.120   14.220   -3.770
 2hta A   247 V E  -97.492  129.335 -174.063    5.610   17.750   -2.460

 2qgy A    36 F L -112.467  147.197  179.971   17.550   43.920    2.820
 2qgy A    37 I E -113.947  102.917 -177.588   14.900   42.210    4.940
 2qgy A    38 I E -119.245  131.357 -174.447   11.930   44.460    5.710
 2qgy A    39 I E -123.012  154.000  173.885    8.690   43.250    7.290
 2qgy A    40 K E -133.049  121.793 -178.245    5.260   44.710    8.040

 2fiu A    56 N E -127.996  120.034 -175.415   -2.260   25.780   35.500
 2fiu A    57 V E -120.699  129.513  175.153   -2.690   22.380   33.860
 2fiu A    58 V E -124.980  114.901 -177.433   -2.760   18.960   35.520
 2fiu A    59 I E -116.442  126.913  176.276   -2.970   15.880   33.300
 2fiu A    60 E E  -90.327  125.798  173.286   -3.220   12.300   34.560

 3mes A   104 R E -136.200  130.072  179.519   34.850    8.510   32.860
 3mes A   105 I E -129.777  159.246  175.742   33.620    5.380   34.640
 3mes A   106 L E -108.419  112.694 -179.761   30.590    4.350   36.690
 3mes A   107 F E  -90.600  112.579 -174.571   31.430    2.860   40.090
 3mes A   108 R E -108.963  119.652  172.463   28.600    0.610   41.240

 3ncx A    76 V E  -99.178  129.124  172.931   43.400    6.050   34.820
 3ncx A    77 I E -115.064  128.474 -174.271   46.700    5.090   33.200
 3ncx A    78 K E -108.102  141.528  171.410   49.490    3.740   35.400
 3ncx A    79 A E -112.703  130.808 -179.611   53.250    3.690   34.850
 3ncx A    80 T E -117.237  120.528  178.175   55.400    1.070   36.570

position:            3 neighbors:          200

 3q45 A    32 V E -117.575  130.854 -177.042    4.580    2.680  -41.010
 3q45 A    33 I E -106.009  138.575 -179.158    5.890    1.910  -37.520
 3q45 A    34 V E -121.653  129.313  175.242    9.320    0.460  -36.760
 3q45 A    35 R E -123.263  115.800  178.702   10.400   -1.290  -33.570
 3q45 A    36 I E -102.283  124.930 -177.068   14.040   -2.280  -33.110

 3qld A    32 I E -123.088  119.845  176.206   14.560    2.400  -28.870
 3qld A    33 L E  -99.362  140.053  177.776   14.000   -1.170  -30.060
 3qld A    34 V E -109.455  124.729 -178.684   14.120   -4.140  -27.700
 3qld A    35 Q E -118.521  120.519  173.769   15.390   -7.490  -28.990
 3qld A    36 L E -110.186  139.155 -179.952   15.100  -10.740  -27.060

 3dgb A    37 V E -115.164  100.945  179.251   42.560   29.120    8.220
 3dgb A    38 L E  -78.651  130.149  177.737   43.980   25.610    7.920
 3dgb A    39 I E -114.822  120.755 -178.154   45.400   24.700    4.510
 3dgb A    40 R E -113.969  106.948 -176.012   45.790   21.030    3.600
 3dgb A    41 L E -108.381  116.824 -176.985   47.800   20.390    0.430

 3i6e A    40 V E -123.568  118.234 -178.843   41.230   17.300   47.550
 3i6e A    41 V E -101.101  137.917 -179.389   40.720   14.340   45.220
 3i6e A    42 L E -121.497  136.011  174.893   41.190   10.730   46.320
 3i6e A    43 R E -122.918  126.894  174.025   41.720    7.620   44.190
 3i6e A    44 L E -106.201  140.979  179.040   41.510    4.060   45.480

 3fvd A    36 T E -112.820  122.672  177.833   23.200  -24.330   21.430
 3fvd A    37 Y E -106.383  134.110 -175.127   26.960  -24.800   21.740
 3fvd A    38 L E -119.881  121.237  172.612   28.540  -25.510   25.120
 3fvd A    39 R E -103.164  129.029  179.459   32.180  -24.950   26.040
 3fvd A    40 I E -120.011  115.015  178.407   33.470  -26.550   29.250

 3bjs A    72 I E -115.402  120.393  176.316   78.710 -375.490 -163.430
 3bjs A    73 I E -102.430  125.006 -175.915   78.110 -372.280 -161.490
 3bjs A    74 I E -104.318  125.104  178.430   74.490 -371.490 -160.630
 3bjs A    75 R E -104.519  125.453  178.467   73.340 -367.900 -160.100
 3bjs A    76 V E -117.562  115.604 -178.496   70.160 -367.250 -158.120

 2p8b A    32 I E -100.416  115.975  178.279   -9.630   44.580  -41.330
 2p8b A    33 I E  -95.674  137.766 -179.325  -13.310   45.530  -41.400
 2p8b A    34 V E -117.822  125.191  174.479  -15.270   45.440  -44.660
 2p8b A    35 K E -113.074  105.013 -173.453  -18.400   47.470  -45.350
 2p8b A    36 M E  -99.245  120.319 -179.991  -20.040   46.300  -48.580

 1wue A    51 D E -108.982  130.121  175.044   62.010   91.520    5.670
 1wue A    52 L E  -98.661  134.925 -176.997   62.450   88.240    3.790
 1wue A    53 F E -118.835  131.126 -178.925   60.780   85.120    5.170
 1wue A    54 V E -124.916  116.710 -177.389   61.810   81.540    4.420
 1wue A    55 I E -110.747  115.605 -175.297   59.640   78.600    5.490

 3jva A    32 A E  -96.713  122.293  179.450  -10.790   -7.830   11.850
 3jva A    33 I E  -96.662  127.390 -175.384  -10.490   -6.920    8.170
 3jva A    34 V E -114.673  132.727  173.617   -7.890   -8.840    6.160
 3jva A    35 E E -120.845  111.643  179.942   -6.360   -7.910    2.820
 3jva A    36 I E  -98.103  114.029 -178.312   -4.270  -10.590    1.100

 3fcp A    36 V E  -96.099  106.151 -169.973    4.690   -4.950    3.260
 3fcp A    37 I E -104.710  130.772 -171.217    4.540   -1.780    1.170
 3fcp A    38 V E -123.485  140.587  176.687    1.320    0.180    0.730
 3fcp A    39 R E -132.061  112.121  177.456    0.280    2.990   -1.610
 3fcp A    40 L E  -94.185  129.792  177.271   -2.980    4.890   -1.100

 3eez A    36 T E -113.071  127.461  179.154   -8.910  -43.770   -8.110
 3eez A    37 L E -115.101  145.006  179.635  -12.580  -44.530   -7.490
 3eez A    38 V E -125.342  142.341  179.351  -14.460  -44.550   -4.180
 3eez A    39 K E -126.723  116.853  178.823  -17.740  -46.210   -3.220
 3eez A    40 L E -101.815  131.702  177.398  -19.740  -45.130   -0.170

 1wuf A    51 Y E -119.860  144.916  175.226   36.820   24.220  127.070
 1wuf A    52 I E -106.893  123.831  178.795   33.390   23.950  125.460
 1wuf A    53 I E -102.087  108.943  179.429   30.410   25.380  127.330
 1wuf A    54 E E -102.566  107.353  178.484   27.120   23.790  126.290
 1wuf A    55 L E  -94.714  115.427 -174.164   24.090   25.600  127.710

 2okt A    33 L E  -92.911  131.942  172.781   11.400  -10.920    7.500
 2okt A    34 F E -116.929  144.688  175.348    7.990   -9.330    7.030
 2okt A    35 I E -118.262  148.460  173.721    4.760  -10.170    8.850
 2okt A    36 E E -123.868  114.684  173.310    1.140   -9.560    7.870
 2okt A    37 L E  -99.383  126.715 -179.712   -1.560   -9.310   10.540

 2zad A    33 V E -114.733  108.188  178.675   41.470   13.240   43.940
 2zad A    34 E E  -75.034  135.409 -177.366   37.670   12.950   43.970
 2zad A    35 V E -113.414  125.028  179.113   36.030   13.890   47.270
 2zad A    36 E E -120.670  116.800  177.683   32.800   12.300   48.480
 2zad A    37 I E -109.208  122.214 -176.145   31.040   13.580   51.600

 2pmq A    35 T E -111.377  123.471 -166.868   23.200   -3.500    7.210
 2pmq A    36 I E -117.490  136.487 -175.764   21.360   -0.230    7.720
 2pmq A    37 V E -113.012  134.991  170.850   20.780    1.770   10.900
 2pmq A    38 K E -119.962  119.992  179.424   17.980    4.190   11.730
 2pmq A    39 I E -107.665  124.985  179.860   18.330    6.370   14.820

 3ro6 A    32 L E  -94.337  123.910 -175.403  -32.070    5.360   62.280
 3ro6 A    33 I E -103.078  129.016 -177.943  -31.490    5.250   58.520
 3ro6 A    34 V E -114.946  129.228  176.348  -34.180    6.390   56.090
 3ro6 A    35 E E -121.109  117.541  178.228  -34.280    5.550   52.380
 3ro6 A    36 I E -109.997  124.857 -176.498  -36.830    7.220   50.110

 3ik4 A    36 V E -125.310  128.993  175.680   -2.190    7.460   16.900
 3ik4 A    37 L E  -89.989  123.073 -179.750   -4.170    5.270   14.520
 3ik4 A    38 V E -105.426  127.422  179.409   -7.900    6.040   14.480
 3ik4 A    39 K E -120.626  127.996  174.570  -10.400    3.420   13.310
 3ik4 A    40 V E -124.626  121.164 -175.677  -14.110    4.000   12.700

 2gdq A    35 Y E -113.676  103.964  177.371   -8.560   11.920   10.600
 2gdq A    36 L E  -94.425  147.699  172.901   -8.140   11.440   14.350
 2gdq A    37 I E -128.861  150.020 -179.483   -4.860   10.650   16.100
 2gdq A    38 R E -129.995  103.497 -178.902   -4.150    9.340   19.600
 2gdq A    39 I E  -90.713  125.196 -177.036   -0.740   10.050   21.120

 3ekg A    61 L E  -89.554  129.541  174.380   11.400  -43.440  -51.400
 3ekg A    62 V E -115.215  122.079  179.553   14.960  -44.700  -51.790
 3ekg A    63 V E -108.925  131.290  176.110   16.890  -43.850  -54.950
 3ekg A    64 E E -123.262  135.717 -179.080   20.120  -45.570  -55.980
 3ekg A    65 I E -130.252  112.642 -177.277   22.360  -44.580  -58.880

 2pgw A    35 N E -111.997  106.909  177.713   36.210   59.560  -16.330
 2pgw A    36 L E  -67.172  144.846  168.523   34.790   59.660  -12.810
 2pgw A    37 I E -128.857  118.149  176.673   31.100   58.990  -12.230
 2pgw A    38 E E -108.058  127.447  174.075   29.440   60.110   -9.000
 2pgw A    39 I E -113.471  114.412 -175.041   25.890   59.080   -8.120

 1mdl A    35 V E -119.332  112.340 -179.437   44.540    9.380    7.750
 1mdl A    36 L E  -80.001  140.570 -173.094   45.580   13.030    7.630
 1mdl A    37 I E -125.001  126.450  177.449   44.820   14.930    4.430
 1mdl A    38 D E -122.298  107.877 -176.676   46.600   17.980    3.020
 1mdl A    39 L E -104.367  110.130 -175.078   45.050   19.510   -0.100

 3sjn A    29 V E -125.082  124.488 -175.887  -31.760  -16.190   21.020
 3sjn A    30 I E -121.929  152.643 -175.088  -34.480  -13.670   20.170
 3sjn A    31 V E -125.297  126.775  171.786  -35.830  -12.340   16.880
 3sjn A    32 K E -105.078  117.239  176.259  -37.160   -8.890   16.030
 3sjn A    33 V E  -99.932  117.258 -173.298  -39.270   -8.720   12.880

 2qde A    34 V E -138.199  150.075  168.169   56.850    4.870   39.040
 2qde A    35 L E -105.397  148.157  177.710   58.170    4.380   35.520
 2qde A    36 L E -119.577  136.081  173.929   58.000    1.070   33.660
 2qde A    37 K E -126.580  118.362  174.241   60.380   -0.250   31.010
 2qde A    38 L E -101.974  105.198 -174.469   59.650   -3.390   29.000

 2ozt A    31 I E -124.789  134.897  169.335   20.740   43.680   45.230
 2ozt A    32 Y E  -96.595  139.710  177.721   22.060   46.260   47.690
 2ozt A    33 L E -113.224  139.993  176.236   19.940   49.320   48.470
 2ozt A    34 R E -130.008  110.087  179.468   21.200   52.730   49.580
 2ozt A    35 L E -102.935  145.033 -179.101   18.710   55.310   50.860

 3gd6 A    24 V E -121.401  120.274  175.150  -17.640  -33.840   -7.380
 3gd6 A    25 I E  -85.780  125.797 -169.235  -14.430  -35.870   -7.540
 3gd6 A    26 V E -106.052  130.089  173.700  -13.820  -37.620   -4.230
 3gd6 A    27 K E -126.191  114.505  175.635  -10.460  -38.400   -2.640
 3gd6 A    28 I E -102.773  118.359 -172.443  -10.290  -40.270    0.670

 3no1 A    53 I E -116.628  122.731  170.464  -10.430   -8.510   -8.900
 3no1 A    54 V E  -81.641  115.732 -178.901  -10.110   -6.260  -11.950
 3no1 A    55 T E -102.320  133.507 -176.578  -12.790   -3.580  -11.660
 3no1 A    56 R E -130.002  111.433  175.859  -13.980   -1.680  -14.730
 3no1 A    57 V E  -96.030  109.184 -179.533  -16.260    1.360  -14.570

 1vj0 A    45 I E -118.576  119.792  177.041   -7.650   17.910   58.860
 1vj0 A    46 L E  -87.030  116.205 -170.883   -9.400   14.540   58.900
 1vj0 A    47 V E -120.262  130.472  171.707   -7.640   12.270   56.420
 1vj0 A    48 E E  -85.682  120.112 -172.637   -8.520    8.800   55.150
 1vj0 A    49 I E  -78.338  131.347  179.471   -5.300    6.800   54.870

 3iup A    35 V E -134.973  151.201  176.346   14.420   15.180    2.650
 3iup A    36 L E -103.660  119.640 -173.205   16.290   13.480    5.500
 3iup A    37 I E -112.213  128.582  169.770   19.300   15.450    6.730
 3iup A    38 R E  -84.264  108.430 -169.474   22.150   14.240    8.920
 3iup A    39 I E  -81.212  125.663 -172.671   22.840   17.280   11.080

 1tkk A    32 V E  -86.200  122.828 -177.800   40.340   38.800   11.110
 1tkk A    33 I E  -99.918  125.901 -177.316   42.180   42.050   10.410
 1tkk A    34 V E -106.068  135.047 -179.778   40.370   45.330   11.070
 1tkk A    35 R E -130.490  113.784  179.942   41.260   48.620    9.380
 1tkk A    36 I E -107.537  124.933 -179.967   39.680   51.910   10.430

 2ovl A    34 I E -111.196  111.050 -176.262   22.280   11.770   37.290
 2ovl A    35 T E -103.759  146.466 -177.866   20.440   10.860   40.490
 2ovl A    36 V E -133.820  118.605  178.471   17.110   12.260   41.680
 2ovl A    37 R E -112.879  119.179 -176.362   15.760   12.050   45.230
 2ovl A    38 I E -113.674  115.483 -178.196   12.180   13.170   45.810

 3gqv A    39 V E -127.775  152.282 -175.627   42.270  -36.370   53.010
 3gqv A    40 Y E  -94.810  124.877 -168.774   43.280  -33.360   50.930
 3gqv A    41 V E -115.083  124.710  165.794   41.460  -30.140   51.790
 3gqv A    42 R E  -85.905  110.911 -167.574   40.930  -27.000   49.760
 3gqv A    43 V E  -74.038  130.977 -176.797   40.630  -24.390   52.490

 2gl5 A    28 V E -122.262  113.252 -177.048   35.190   26.330   10.020
 2gl5 A    29 L E -114.631  154.944  175.499   34.340   29.910    9.060
 2gl5 A    30 I E -138.222  159.154  177.693   34.200   31.760    5.740
 2gl5 A    31 R E -135.820  121.137 -179.874   33.880   35.350    4.560
 2gl5 A    32 V E -101.221  118.152 -176.484   32.320   36.440    1.260

 1llu A    34 V E -132.672  154.226  175.556   38.960   -6.260   51.580
 1llu A    35 L E -104.349  120.205 -176.605   37.050   -6.850   48.340
 1llu A    36 V E -104.170  122.551  172.778   35.010   -3.890   47.120
 1llu A    37 K E  -80.055  110.001 -171.583   32.090   -4.310   44.730
 1llu A    38 I E  -74.460  125.008  176.069   32.360   -1.280   42.460

 1gu7 A    36 V E -139.842  137.187  171.789  -12.970   99.160   63.910
 1gu7 A    37 I E -102.748  131.535  178.451   -9.800  101.150   63.310
 1gu7 A    38 V E -123.776  148.429  169.410   -7.510  100.110   60.460
 1gu7 A    39 K E -105.135  133.374 -177.733   -4.110  101.270   59.230
 1gu7 A    40 T E  -71.179  134.303  175.641   -3.540  101.440   55.480

 1nu5 A    32 V E -106.598  102.192  177.845  -43.080  -29.140    6.660
 1nu5 A    33 I E  -77.820  119.371 -177.931  -44.830  -25.770    6.820
 1nu5 A    34 V E -107.546  130.869  177.352  -46.440  -24.990    3.460
 1nu5 A    35 Q E -124.396  118.566  179.026  -47.450  -21.490    2.380
 1nu5 A    36 V E -106.515  117.612 -177.585  -49.440  -20.890   -0.800

 1m2t A    54 V E -115.010  136.625 -174.987   57.610   62.450   27.170
 1m2t A    55 L E  -91.456  135.787  177.438   54.620   64.240   28.690
 1m2t A    56 V E -120.275  106.531 -175.436   51.370   64.720   26.790
 1m2t A    57 E E -100.076  115.158  178.964   49.070   67.380   28.250
 1m2t A    58 L E -107.699  131.393  179.648   45.500   67.430   26.950

 3jv7 A    28 I E -127.963  131.903  176.689   56.270   16.460  107.930
 3jv7 A    29 L E  -93.742  119.996  179.126   59.460   18.520  108.150
 3jv7 A    30 L E -106.713  141.295  165.179   62.400   17.020  106.250
 3jv7 A    31 K E  -91.776  115.784 -165.795   66.070   17.930  106.400
 3jv7 A    32 V E  -76.195  133.228 -178.101   67.140   17.830  102.770

 3gms A    35 V E -114.091  136.628 -168.994   44.130    2.940   20.100
 3gms A    36 F E -112.894  109.672 -166.319   42.030    0.390   21.970
 3gms A    37 V E -117.007  130.076  170.874   38.980    1.770   23.740
 3gms A    38 R E  -87.334  117.016 -169.267   36.420    0.160   26.030
 3gms A    39 M E  -75.502  145.486  176.809   33.100    1.780   25.190

 2zc8 A    32 L E  -87.325  115.001 -177.051   39.610  105.560   15.430
 2zc8 A    33 L E -108.542  130.018  179.830   35.890  104.800   15.410
 2zc8 A    34 L E -119.812  133.400  170.835   34.010  103.730   12.290
 2zc8 A    35 R E -116.241  123.196  176.560   30.260  103.430   11.750
 2zc8 A    36 L E -104.551  134.569 -177.736   28.960  101.600    8.680

 3ddm A    41 V E -129.712  104.211 -176.268  -37.300  -19.140   -3.550
 3ddm A    42 L E  -98.648  130.777 -173.494  -34.380  -17.250   -5.070
 3ddm A    43 V E -114.881  134.595  179.644  -34.700  -13.500   -5.610
 3ddm A    44 E E -123.773  121.271  179.913  -32.730  -11.330   -8.040
 3ddm A    45 V E -114.779  119.150 -177.632  -32.730   -7.530   -7.860

 1qor A    31 I E -129.731  153.512  174.798   42.920   76.780    3.070
 1qor A    32 Q E -101.873  127.900 -176.853   43.990   78.310   -0.240
 1qor A    33 V E -115.898  129.034  166.748   47.520   77.520   -1.440
 1qor A    34 E E  -84.392  104.998 -167.567   49.590   79.280   -4.070
 1qor A    35 N E  -76.155  133.954  178.597   51.410   76.280   -5.510

 3h12 A    36 I E -104.467  120.283  169.962   32.490   20.190   22.490
 3h12 A    37 L E  -85.386  102.316 -179.644   34.210   16.820   22.250
 3h12 A    38 V E  -79.263  134.674 -179.352   35.550   16.760   18.700
 3h12 A    39 E E -132.971  110.169  178.500   35.940   13.340   17.080
 3h12 A    40 V E -104.995  120.828 -173.861   37.700   12.870   13.740

 3r1z A    34 L E -117.937  131.469  179.933   75.350   73.080   58.630
 3r1z A    35 A E -109.911  145.856  179.104   72.590   74.410   56.380
 3r1z A    36 V E -126.393  136.945  175.826   72.550   77.680   54.450
 3r1z A    37 E E -112.188  124.415  171.722   69.610   79.640   53.040
 3r1z A    38 L E -106.100  131.108 -176.940   69.990   82.040   50.120

 2poz A    21 V E -106.880  110.921 -173.145  106.350   55.120   -7.490
 2poz A    22 L E -108.717  154.945  174.037  103.930   55.950  -10.290
 2poz A    23 V E -135.055  138.324  179.168  100.140   55.800  -10.630
 2poz A    24 E E -128.373  114.921 -178.656   97.980   55.740  -13.750
 2poz A    25 I E -101.861  120.199 -179.615   94.220   56.280  -13.550

 3i4k A    37 L E  -83.644   92.632  178.113  -68.690  -12.630  -46.470
 3i4k A    38 L E  -75.016  107.951 -179.332  -69.750  -10.490  -49.430
 3i4k A    39 V E -104.155  129.360 -178.076  -71.440   -7.430  -47.950
 3i4k A    40 S E -116.898  134.932  173.855  -73.400   -5.060  -50.170
 3i4k A    41 V E -108.201  119.121 -172.921  -74.590   -1.530  -49.400

 1sjd A    32 L E -113.299  123.619  174.467   15.190   37.320   45.680
 1sjd A    33 L E -104.391  145.847  177.189   14.680   39.650   42.710
 1sjd A    34 L E -120.686  132.372  172.139   11.300   40.730   41.350
 1sjd A    35 R E -115.011  105.812  179.193   10.490   41.830   37.810
 1sjd A    36 A E  -86.633  134.404 -176.604    7.100   43.530   37.550

 2oz8 A    34 A E -125.648  133.487 -178.612   35.700   49.490    7.560
 2oz8 A    35 A E  -80.515  134.272 -178.409   38.550   52.000    7.370
 2oz8 A    36 L E -114.330  119.179  179.748   39.130   53.670    4.000
 2oz8 A    37 E E -111.877  126.952  174.202   42.580   54.950    3.060
 2oz8 A    38 L E -107.873  116.963 -168.945   43.270   57.080   -0.010

 3fbg A    35 I E -125.245  149.482  175.609   43.820    2.550   61.560
 3fbg A    36 L E -101.152  120.855 -176.281   43.080    3.540   65.160
 3fbg A    37 V E -115.499  131.482  170.048   44.060    7.110   66.020
 3fbg A    38 K E  -87.387  117.222 -166.008   44.210    8.770   69.430
 3fbg A    39 I E  -80.007  136.283  176.903   42.940   12.290   68.840

 1jvb A    28 V E -133.671  127.790  174.772  -25.220  -22.550   11.520
 1jvb A    29 L E  -90.625  121.479 -176.561  -28.050  -22.250   14.030
 1jvb A    30 I E -113.556  132.795  170.386  -27.010  -20.250   17.100
 1jvb A    31 K E  -81.665  114.328 -168.133  -28.770  -19.990   20.450
 1jvb A    32 V E  -70.476  129.421  177.045  -28.640  -16.270   21.210

 1wly A    31 V E -133.586  163.189  171.091   46.590   14.510   26.440
 1wly A    32 R E -102.621  121.146 -176.066   42.930   13.500   26.300
 1wly A    33 L E -104.507  138.962  163.545   41.490   13.590   22.780
 1wly A    34 R E -103.275  114.652 -173.749   37.900   13.760   21.600
 1wly A    35 N E  -76.369  135.945 -179.750   37.760   12.160   18.160

 1f8f A    34 V E -129.990  127.545  176.558    4.340   37.210   34.780
 1f8f A    35 L E  -94.742  120.508 -173.919    6.170   34.440   36.630
 1f8f A    36 V E -120.558  134.155  169.771    6.620   31.330   34.480
 1f8f A    37 K E  -86.307  111.770 -169.636    7.930   27.860   35.280
 1f8f A    38 V E  -79.280  129.622  177.528   10.070   27.000   32.270

 2b5w A    28 A E -120.533  156.014  174.113   51.410  106.180  104.390
 2b5w A    29 L E  -90.528  128.128 -176.667   51.190  104.030  107.520
 2b5w A    30 V E -120.602  129.909  172.108   47.680  102.790  108.300
 2b5w A    31 R E  -84.003  121.011 -174.294   46.350  101.260  111.510
 2b5w A    32 T E  -71.305  130.553  174.739   44.040   98.380  110.620

 3gy1 A    24 V E -124.994  117.808  179.503  -24.850  -17.920   26.820
 3gy1 A    25 V E -110.675  131.648  176.244  -22.770  -14.970   28.010
 3gy1 A    26 V E -109.547  137.267 -176.004  -21.810  -14.360   31.640
 3gy1 A    27 K E -128.803  124.799  179.150  -20.780  -10.930   32.910
 3gy1 A    28 V E -111.640  118.510  179.791  -19.080  -10.120   36.210

 3rcy A    25 I E -103.223  102.112 -175.666   21.580   66.620   -0.320
 3rcy A    26 L E  -96.878  144.280 -178.096   22.240   64.790   -3.580
 3rcy A    27 V E -125.007  130.292 -178.649   25.690   64.100   -5.020
 3rcy A    28 K E -119.490  117.459  178.861   26.540   63.460   -8.670
 3rcy A    29 L E -108.876  143.108  176.433   29.900   62.000   -9.690

 2cf5 A    37 V E -126.948  126.900  178.832   46.410   51.240  113.520
 2cf5 A    38 N E  -91.625  119.936 -172.539   45.760   48.260  115.780
 2cf5 A    39 I E -120.018  132.292  170.947   43.950   45.480  113.940
 2cf5 A    40 R E  -90.634  109.386 -169.199   42.390   42.250  115.180
 2cf5 A    41 I E  -71.108  132.862  179.965   43.100   39.760  112.410

 2ps2 A    37 T E -107.888  119.012 -175.869   46.130   30.630  170.790
 2ps2 A    38 I E -119.470  128.379 -171.615   47.500   30.260  174.310
 2ps2 A    39 V E -112.577  128.564  169.258   45.990   32.040  177.320
 2ps2 A    40 R E -102.603  127.150  172.332   47.610   32.920  180.630
 2ps2 A    41 I E -112.751  121.995  179.024   45.360   33.700  183.580

 2j3h A    41 V E -136.504  131.746  175.503   57.260   -2.420   91.260
 2j3h A    42 L E  -88.317  127.659 -175.584   55.770   -3.480   94.590
 2j3h A    43 V E -129.657  149.989  164.662   53.370   -0.920   96.050
 2j3h A    44 K E  -98.432  121.682 -174.841   51.120   -0.480   99.070
 2j3h A    45 N E  -74.706  125.735 -176.873   47.720    0.790   97.940

 3pi7 A    52 V E -129.976  148.521  175.389   47.550   26.180   57.340
 3pi7 A    53 L E -100.688  123.391 -169.358   45.300   23.360   58.540
 3pi7 A    54 I E -118.187  126.397  170.110   42.680   22.390   55.990
 3pi7 A    55 K E  -78.387  110.014 -166.678   39.490   20.370   56.400
 3pi7 A    56 V E  -79.091  130.447  176.567   39.560   18.280   53.230

 2nql A    53 V E  -99.500  126.821  177.009   36.360   48.360    9.170
 2nql A    54 L E -108.541  146.880  177.393   37.710   48.800   12.700
 2nql A    55 V E -126.548  122.950  171.743   41.350   49.100   13.740
 2nql A    56 R E -101.009  119.325 -176.778   42.750   48.360   17.200
 2nql A    57 M E -119.999  120.056 -172.551   46.190   49.880   17.730

 2eih A    30 V E -134.491  134.769  172.924   -2.770    1.120   13.890
 2eih A    31 R E  -92.299  123.653 -179.981   -5.460    3.800   14.040
 2eih A    32 V E -111.545  132.438  172.651   -6.710    4.480   17.570
 2eih A    33 R E  -86.587  111.050 -165.868   -9.900    6.330   18.480
 2eih A    34 L E  -79.694  144.704  176.692   -8.830    8.510   21.390

 3mzn A    36 C E -132.952  120.514 -179.799   14.450   18.760   56.020
 3mzn A    37 V E -104.911  123.223  173.239   16.600   20.770   53.610
 3mzn A    38 L E  -97.171  126.358  179.097   18.220   24.030   54.690
 3mzn A    39 V E -118.542  116.028  177.695   19.140   26.440   51.900
 3mzn A    40 L E -109.980  139.363  178.047   21.370   29.430   52.610

 2vcy A    44 V E -134.884  126.965  177.700   20.270  127.670  -21.050
 2vcy A    45 R E  -88.212  129.700 -178.594   18.140  126.270  -23.870
 2vcy A    46 V E -131.302  148.888  171.217   19.450  123.110  -25.520
 2vcy A    47 K E -109.165  122.970 -172.511   18.320  120.750  -28.270
 2vcy A    48 M E  -67.602  133.382 -179.922   18.990  117.080  -27.550

 3gaz A    35 V E -125.405  149.107  176.000   69.570  -55.660  -36.100
 3gaz A    36 L E  -89.547  112.852 -177.493   71.320  -53.150  -33.850
 3gaz A    37 V E -100.611  124.125  167.223   74.790  -52.430  -35.230
 3gaz A    38 Q E  -80.011  106.799 -170.363   77.560  -50.910  -33.140
 3gaz A    39 I E  -77.206  124.870 -179.414   79.290  -48.780  -35.770

 2zb4 A    45 V E -135.819  149.175  171.737   27.670   28.390   34.460
 2zb4 A    46 Q E -100.076  124.451 -172.088   24.720   26.010   34.290
 2zb4 A    47 V E -125.551  139.152  171.268   23.480   24.980   37.730
 2zb4 A    48 R E  -97.147  123.461 -177.708   20.890   22.520   39.030
 2zb4 A    49 T E  -70.915  132.421  179.691   18.980   23.820   42.040

 2oqh A    34 T E -111.358  127.290 -178.021   32.770   31.980   86.440
 2oqh A    35 V E -113.667  134.996 -177.125   36.360   30.830   86.970
 2oqh A    36 V E -124.118  137.692  176.596   37.780   29.610   90.270
 2oqh A    37 R E -122.012  124.746  175.101   41.380   29.030   91.350
 2oqh A    38 V E -107.713  112.075 -179.457   42.380   26.980   94.400

 2h6e A    31 V E -134.943  134.796  172.879   53.230    3.660   12.830
 2h6e A    32 L E -100.776  126.819 -179.775   56.820    3.630   11.590
 2h6e A    33 I E -120.715  148.810  168.609   59.340    5.580   13.660
 2h6e A    34 R E  -90.166  120.046 -169.272   63.030    6.390   13.290
 2h6e A    35 I E  -70.590  124.725  176.098   64.730    5.260   16.480

 2dm6 A    41 V E -131.082  153.315  174.676  -41.030   63.590  -18.730
 2dm6 A    42 L E -102.661  120.725 -177.044  -38.780   62.120  -21.420
 2dm6 A    43 L E -103.057  141.058  172.449  -35.220   63.460  -21.380
 2dm6 A    44 E E -121.748  123.649 -173.378  -32.690   63.370  -24.220
 2dm6 A    45 A E  -60.688  132.449  167.143  -29.020   63.870  -23.370

 1pl8 A    34 V E -124.971  143.180  173.204   89.700   49.770   52.220
 1pl8 A    35 L E  -92.900  118.291 -172.904   88.850   46.470   53.900
 1pl8 A    36 L E -104.913  133.071  166.331   86.770   44.350   51.530
 1pl8 A    37 R E  -79.952  100.082 -171.161   84.420   41.480   52.350
 1pl8 A    38 M E  -62.098  142.352 -176.033   85.450   39.160   49.530

 3n6h A    40 N E -120.064  126.042  179.419   24.060   -4.450   -8.680
 3n6h A    41 I E -102.137  130.003 -179.994   26.940   -2.240   -9.820
 3n6h A    42 V E -110.026  119.821 -176.001   26.570    1.540   -9.780
 3n6h A    43 I E -120.274  111.950  176.952   28.810    3.550  -12.110
 3n6h A    44 L E -106.949  140.619  173.940   28.850    7.350  -12.000

 2pod A    20 L E -131.275  119.997  173.533  -16.840   41.270   32.410
 2pod A    21 W E  -97.832  147.702  175.964  -14.330   44.010   33.210
 2pod A    22 V E -130.000  131.291  175.247  -12.990   44.700   36.700
 2pod A    23 L E -117.005  126.588  175.845  -11.340   47.880   37.980
 2pod A    24 V E -111.926  120.782 -174.223   -9.460   48.020   41.280

 3dg6 A    32 V E -115.023  120.851  176.491   44.820    9.630    7.270
 3dg6 A    33 L E  -82.739  111.983 -178.624   45.660   13.340    7.210
 3dg6 A    34 V E  -98.998  132.366 -173.834   44.450   14.760    3.900
 3dg6 A    35 R E -130.077  122.809  178.177   45.940   18.030    2.650
 3dg6 A    36 V E -105.094  114.994 -175.745   44.770   20.150   -0.280

 2wek A    35 L E -102.914  144.917  168.459   -1.770   14.180   -1.420
 2wek A    36 L E -105.898  109.941 -171.616   -2.640   13.600   -5.070
 2wek A    37 V E -107.660  127.387  171.148   -2.660    9.850   -5.650
 2wek A    38 R E  -84.992  112.998 -168.954   -2.760    8.080   -9.010
 2wek A    39 N E  -74.991  130.607  177.344   -4.910    5.020   -8.380

 1cdo A    36 I E -122.360  128.220  175.855   37.700    4.300   13.120
 1cdo A    37 R E  -96.931  122.681 -166.776   39.490    6.050   10.250
 1cdo A    38 I E -124.911  134.098  170.605   37.050    8.030    8.140
 1cdo A    39 K E  -89.690  111.039 -172.283   37.220    9.860    4.810
 1cdo A    40 I E  -81.912  127.830 -176.048   35.160   13.010    5.300

 2ox4 A    24 I E -122.095  112.414 -179.332  -31.520    4.440  -20.940
 2ox4 A    25 L E -107.419  156.528  175.673  -33.960    1.880  -19.540
 2ox4 A    26 V E -138.847  135.042  177.391  -34.840    0.950  -15.960
 2ox4 A    27 K E -116.700  122.787  179.278  -36.520   -2.150  -14.550
 2ox4 A    28 V E -109.885  118.356 -177.568  -38.130   -2.090  -11.100

 2rdx A    36 S E -116.055  115.930 -175.613   12.850  -76.180   74.150
 2rdx A    37 V E -112.247  127.853  178.083    9.380  -75.000   75.150
 2rdx A    38 V E -106.286  129.368  179.699    8.300  -74.320   78.740
 2rdx A    39 V E -121.927  124.999 -172.862    4.620  -74.350   79.690
 2rdx A    40 I E -122.410  122.309  178.762    3.440  -73.090   83.070

 2oby A    36 V E -125.090  164.416  176.917   40.430   58.190  -29.720
 2oby A    37 L E  -97.874  121.262  178.485   40.580   58.330  -33.510
 2oby A    38 L E  -96.016  128.780  166.940   41.300   55.030  -35.260
 2oby A    39 K E  -80.525  102.688 -168.026   42.920   54.880  -38.680
 2oby A    40 V E  -74.993  125.970  172.786   40.850   52.030  -40.110

 2hzg A    29 L E -117.876  105.526 -179.209   16.800    1.110   32.950
 2hzg A    30 L E  -90.442  146.713 -176.688   15.240    0.590   36.370
 2hzg A    31 V E -125.022  120.140  173.587   11.560   -0.230   36.820
 2hzg A    32 R E -106.137  115.950  178.418    9.410    0.650   39.830
 2hzg A    33 V E -106.758  129.968  178.700    6.030   -1.080   39.920

 2hcy A    33 L E  -87.822  154.635  163.962  105.940  -10.890   58.630
 2hcy A    34 L E -106.950  115.603 -169.516  107.760  -13.510   56.600
 2hcy A    35 I E -113.462  122.906  168.485  105.440  -16.500   56.270
 2hcy A    36 N E  -78.449   97.990 -175.657  106.300  -20.010   55.120
 2hcy A    37 V E  -76.850  127.553  179.700  103.040  -20.860   53.350

 3nx4 A    30 V E -117.387  125.792  173.157   20.840   63.580    2.250
 3nx4 A    31 T E -100.776  122.837 -174.351   22.490   63.840   -1.170
 3nx4 A    32 V E -115.560  131.282  169.842   25.830   62.040   -1.360
 3nx4 A    33 D E  -84.986  106.662 -169.290   28.550   62.290   -4.000
 3nx4 A    34 V E  -79.672  132.411 -179.571   29.670   58.680   -4.280

 3fv9 A    36 T E -109.892  117.651 -176.841   53.270  -83.300  -17.790
 3fv9 A    37 I E -113.733  126.325 -174.579   56.980  -83.830  -17.190
 3fv9 A    38 V E -115.022  135.506  173.737   59.480  -83.780  -20.050
 3fv9 A    39 S E -119.297  132.326  179.849   63.080  -85.010  -20.130
 3fv9 A    40 I E -117.695  126.041  179.653   65.520  -84.120  -22.900

 2nmm A    33 V E -130.773  152.930  174.375   28.150    7.150   64.620
 2nmm A    34 L E -107.939  106.227 -169.512   26.340    3.890   65.340
 2nmm A    35 I E -112.907  131.638  172.292   25.830    3.620   69.090
 2nmm A    36 R E  -91.232  129.019 -179.445   24.370    0.790   71.150
 2nmm A    37 V E -109.651  137.855 -173.484   22.400    1.890   74.210

 3goh A    32 I E -130.270  153.332  177.284   16.800    7.360   14.630
 3goh A    33 L E -107.766  121.037  179.269   17.230    6.850   10.890
 3goh A    34 V E -109.100  125.006  169.872   20.100    8.660    9.160
 3goh A    35 Q E  -77.747  111.676 -172.099   20.390    9.010    5.390
 3goh A    36 N E  -72.050  133.045  175.124   24.100    8.500    4.780

 2g5x A    46 V E -113.287  129.261 -175.513   15.600   -3.090    8.640
 2g5x A    47 L E  -93.050  141.377 -178.579   14.810   -1.150   11.810
 2g5x A    48 V E -130.056  124.723  179.250   13.040    2.220   11.780
 2g5x A    49 N E  -91.379  121.883  168.283   12.890    4.720   14.640
 2g5x A    50 L E -110.006  122.472 -173.216    9.750    6.800   15.060

 3jyn A    31 V E -128.710  136.891  176.740   15.780    2.090  -12.200
 3jyn A    32 V E  -96.052  117.813 -176.999   19.500    1.900  -12.930
 3jyn A    33 V E -112.780  124.253  170.698   21.590    3.810  -10.380
 3jyn A    34 R E  -84.868  105.541 -167.118   25.280    4.620  -10.740
 3jyn A    35 N E  -69.374  138.771  173.495   26.380    4.500   -7.120

 3mqt A    27 V E -125.012  104.858  179.860   51.590   29.640  -82.560
 3mqt A    28 I E  -81.368  128.395 -178.433   49.130   28.200  -85.080
 3mqt A    29 V E -109.936  114.826 -176.848   46.160   26.400  -83.530
 3mqt A    30 K E -109.163  120.108  179.356   44.500   23.730  -85.660
 3mqt A    31 V E -116.168  113.598 -169.829   41.160   22.250  -84.590

 2dq4 A    28 I E -134.424  160.005  178.027   75.890   39.040   57.090
 2dq4 A    29 L E -111.390  111.663 -176.475   77.280   40.180   53.730
 2dq4 A    30 V E -102.174  127.060  168.053   79.070   37.460   51.770
 2dq4 A    31 R E  -84.824  107.303 -169.382   81.310   38.100   48.780
 2dq4 A    32 V E  -73.541  128.856 -177.118   80.620   35.020   46.670

 2d8a A    32 V E -129.971  152.053  177.186   39.130    9.400   15.210
 2d8a A    33 L E -105.812  129.146 -174.091   37.350    8.790   18.520
 2d8a A    34 I E -123.690  138.671  172.091   37.300   11.600   21.070
 2d8a A    35 K E  -89.690  124.688 -171.846   36.250   11.790   24.710
 2d8a A    36 V E  -75.180  125.661  174.054   34.140   14.890   25.320

 3mwc A    38 L E -116.622  142.799  177.866   13.800    0.280    3.770
 3mwc A    39 V E -118.654  118.841  178.553   15.650    0.220    7.090
 3mwc A    40 V E  -92.251  124.990  177.508   13.740   -0.220   10.350
 3mwc A    41 E E -109.178  124.306  175.569   15.350    1.230   13.470
 3mwc A    42 I E -113.497  126.399 -174.281   14.240    0.110   16.930

 3h7j A   148 M E -105.504  113.740  166.365   17.170   -2.970   -4.470
 3h7j A   149 L E  -83.531  110.987 -172.157   14.360   -2.760   -1.930
 3h7j A   150 A E -110.372  138.842  176.374   11.310   -3.670   -4.000
 3h7j A   151 K E -113.313  104.945 -175.886    7.620   -3.290   -3.150
 3h7j A   152 I E  -96.077  112.214 -178.485    5.470   -5.750   -5.080

 2eab A   191 M E  -91.531  135.944 -176.729    8.200   -6.390   42.270
 2eab A   192 V E -123.112  132.736  172.611    4.400   -6.230   42.380
 2eab A   193 A E -120.174  118.485  179.943    1.880   -5.860   39.560
 2eab A   194 R E -101.679  115.525 -176.303   -1.750   -5.160   40.470
 2eab A   195 L E -121.893  125.991 -177.039   -4.210   -5.930   37.680

 2yhx A    76 I E -123.829  122.953  170.402   68.180  -23.510  -14.200
 2yhx A    77 L E -105.028  127.762 -174.768   71.030  -23.300  -16.700
 2yhx A    78 I E -133.153  134.777  173.587   72.150  -19.770  -17.570
 2yhx A    79 S E -102.152  123.247  179.853   74.830  -18.360  -19.870
 2yhx A    80 L E  -90.609  145.036  172.561   76.380  -15.070  -18.780

 1lc5 A   300 L E -131.965  145.171  174.585   13.760   26.130   26.550
 1lc5 A   301 L E  -94.899  122.775 -177.312   12.640   24.570   23.270
 1lc5 A   302 L E -111.427  144.157  175.658   11.460   20.980   23.640
 1lc5 A   303 R E -126.316  119.690 -179.751   10.860   18.350   20.960
 1lc5 A   304 C E  -92.256  124.859  179.742    8.720   15.280   21.640

 3ijl A    29 V E -124.984  128.275  176.930   19.030    9.050    9.880
 3ijl A    30 Q E  -93.596  139.190 -177.872   18.830    8.600   13.650
 3ijl A    31 V E -128.311  140.952  179.267   19.470    5.180   15.180
 3ijl A    32 E E -135.791  131.233  179.903   18.760    3.780   18.640
 3ijl A    33 I E -120.030  116.789 -175.698   19.800    0.450   20.150

 3fpc A    27 A E -147.236  145.096  172.864   21.390  -11.380   35.680
 3fpc A    28 I E  -98.956  133.218 -172.702   18.780  -12.570   33.190
 3fpc A    29 V E -126.776  133.987  169.113   17.170   -9.880   31.050
 3fpc A    30 R E  -96.074  129.047 -175.494   14.120   -9.780   28.790
 3fpc A    31 P E  -69.362  132.822  173.793   14.510   -7.420   25.840

 2og9 A    50 L E -100.565  109.091 -179.293   23.380   56.950   18.150
 2og9 A    51 F E  -93.978  143.871  178.826   22.550   53.270   17.680
 2og9 A    52 A E -131.653  127.044  177.312   22.940   51.440   14.370
 2og9 A    53 E E -117.643  129.037 -179.354   21.460   48.080   13.410
 2og9 A    54 I E -123.764  131.557  178.485   22.460   46.220   10.250

 2z51 A   119 V E -117.080  120.011 -178.922   13.400    5.770  -21.470
 2z51 A   120 K E -105.458  120.891 -179.849   12.080    7.130  -24.770
 2z51 A   121 I E -125.090  165.005  176.238    9.760   10.140  -24.680
 2z51 A   122 R E -123.341  132.962  176.708    8.290   12.610  -27.170
 2z51 A   123 I E -114.878  118.661 -176.332    8.090   16.380  -26.760

 1p0f A    37 V E -130.959  128.967  178.409   24.010   47.260   28.840
 1p0f A    38 R E  -98.844  124.401 -169.238   27.070   45.060   28.410
 1p0f A    39 I E -122.977  133.892  169.472   29.360   45.030   31.440
 1p0f A    40 K E  -89.344  116.618 -174.317   32.860   43.720   32.090
 1p0f A    41 I E  -79.034  130.374 -178.755   32.890   42.270   35.600

 2qgy A    37 I E -113.947  102.917 -177.588   14.900   42.210    4.940
 2qgy A    38 I E -119.245  131.357 -174.447   11.930   44.460    5.710
 2qgy A    39 I E -123.012  154.000  173.885    8.690   43.250    7.290
 2qgy A    40 K E -133.049  121.793 -178.245    5.260   44.710    8.040
 2qgy A    41 I E -108.345  132.126  176.798    2.970   43.320   10.730

 1ok8 A   197 V E -121.111  157.793 -175.124   -4.960   34.730  -21.080
 1ok8 A   198 L E  -96.295  109.548  178.299   -5.700   31.000  -20.930
 1ok8 A   199 L E  -91.882  118.099 -172.422   -6.910   29.800  -17.530
 1ok8 A   200 Q E -113.967  124.307  174.365   -6.470   26.040  -17.200
 1ok8 A   201 M E -126.810  111.662 -169.489   -8.060   23.840  -14.540

 1kko A    53 V E -124.476  116.685  179.154  -46.170 -152.370  -67.010
 1kko A    54 S E  -77.519  131.434  176.104  -45.810 -151.380  -70.670
 1kko A    55 V E -107.470  123.621  178.282  -48.840 -149.730  -72.260
 1kko A    56 Q E -119.443  126.587 -179.641  -49.340 -150.080  -76.020
 1kko A    57 L E -115.922  106.533  178.484  -52.090 -148.250  -77.910

 3my9 A    38 V E -107.918  110.310 -178.466   46.480   10.270    5.210
 3my9 A    39 L E -106.750  143.878 -178.680   47.150   14.000    4.920
 3my9 A    40 L E -126.635  120.820  175.160   46.790   16.120    1.790
 3my9 A    41 E E -106.733  120.192 -179.989   48.490   19.460    1.170
 3my9 A    42 V E -111.308  131.963 -179.508   47.210   21.500   -1.770

 3ll7 A   205 I E -111.770  128.085 -178.501   47.130    0.850   39.860
 3ll7 A   206 L E -112.473  116.834 -179.409   45.380   -2.490   40.370
 3ll7 A   207 A E -109.825  135.886  171.423   47.130   -5.660   39.230
 3ll7 A   208 K E -100.006  122.041 -175.668   45.680   -9.170   39.110
 3ll7 A   209 L E -114.503  154.553  174.663   48.290  -11.860   39.740

 3fxg A    67 F E -149.114  160.185  179.082  -22.340   13.790  -26.290
 3fxg A    68 L E -115.121  149.103  169.086  -24.420   10.850  -25.050
 3fxg A    69 V E -123.331  126.986  174.158  -26.100   10.120  -21.730
 3fxg A    70 E E -111.492  134.089  177.832  -26.970    6.600  -20.590
 3fxg A    71 I E -122.713  112.349 -174.373  -29.210    5.900  -17.610

 1jpd X    33 V E -117.026  128.749 -175.070   32.050   17.440   11.510
 1jpd X    34 V E -115.529  133.882  176.047   34.110   15.500   14.040
 1jpd X    35 V E -122.244  122.843  176.515   37.450   13.760   13.510
 1jpd X    36 E E -107.280  122.208  174.168   38.950   11.370   16.050
 1jpd X    37 L E -104.924  142.428  177.443   42.620   10.400   15.780

 2xem A    81 V E -110.232  126.933  169.754    6.550    9.640    8.310
 2xem A    82 E E  -88.083  116.454  170.101    6.040    7.440    5.260
 2xem A    83 V E  -86.845  104.470 -170.212    6.930    3.810    5.940
 2xem A    84 R E  -99.549  111.741 -170.080    7.880    2.600    2.470
 2xem A    85 M E -102.275  130.487  178.490    7.750   -1.170    2.110

 1hwm A    55 V E -124.781  138.232 -173.567   18.870  -17.470  128.490
 1hwm A    56 L E  -94.164  133.239  176.146   20.300  -20.970  128.910
 1hwm A    57 V E -115.076  127.012 -176.357   22.690  -22.520  126.400
 1hwm A    58 R E -109.043  107.395  179.001   23.230  -26.290  126.360
 1hwm A    59 L E -105.471  123.618 -177.468   26.490  -27.480  124.830

 1uuf A    50 V E -118.395  124.993  176.453  -34.410   -3.430   13.780
 1uuf A    51 K E  -87.312  121.277 -173.335  -36.140   -1.040   16.180
 1uuf A    52 I E -118.362  128.528  168.394  -33.680    0.310   18.730
 1uuf A    53 E E  -89.109  111.105 -170.438  -34.290    2.210   21.960
 1uuf A    54 I E  -76.051  124.981  178.358  -31.260    4.470   22.270

 3dip A    21 I E -142.033  134.238 -179.394  -39.780  -20.620  -58.300
 3dip A    22 W E -107.946  144.704 -173.751  -39.170  -24.290  -59.080
 3dip A    23 V E -128.274  128.170 -177.542  -38.420  -25.700  -62.530
 3dip A    24 E E -120.171  127.648 -177.900  -38.970  -29.250  -63.770
 3dip A    25 V E -114.977  115.777 -179.891  -37.530  -30.630  -67.010

 1ygy A   413 V E -111.635  123.933  179.034   38.820   70.050   41.060
 1ygy A   414 D E -109.771  116.894  174.796   36.890   72.400   38.780
 1ygy A   415 V E  -98.643  112.744 -177.595   35.660   71.110   35.420
 1ygy A   416 R E -106.831  110.001  178.126   34.720   73.990   33.120
 1ygy A   417 A E  -86.864  115.834 -175.591   32.780   73.070   29.990

 3ktz A    52 V E -109.600  132.595 -177.755   11.720   -9.710   48.870
 3ktz A    53 L E  -95.192  111.569  178.683   14.760  -11.600   50.170
 3ktz A    54 V E  -98.134  113.025 -178.547   18.060   -9.950   49.270
 3ktz A    55 A E  -88.656  103.108  179.082   21.030  -12.280   49.720
 3ktz A    56 L E  -96.659  114.947 -178.586   24.110  -10.190   50.490

 2qyc A     9 V E -113.266  104.173  178.403    1.210   32.870    8.540
 2qyc A    10 M E  -90.030  130.293 -169.082   -0.370   29.480    9.210
 2qyc A    11 M E -132.096  136.102  165.621   -2.150   28.010    6.200
 2qyc A    12 E E -107.755  127.394 -170.087   -4.360   25.040    5.380
 2qyc A    13 F E -104.178  166.523  169.913   -4.260   24.110    1.710

 1kol A    36 V E -134.551  161.574  173.857  -41.880   63.740   83.530
 1kol A    37 I E -110.736  124.535 -172.956  -44.300   63.530   80.610
 1kol A    38 L E -108.091  143.091  161.996  -43.100   61.590   77.570
 1kol A    39 K E  -88.963  112.660 -167.896  -44.140   61.490   73.940
 1kol A    40 V E  -68.663  122.923  178.146  -44.090   57.760   73.260

 1e3i A    36 V E -129.534  127.178  178.272   80.750   39.720    2.280
 1e3i A    37 R E -100.484  123.667 -172.291   83.540   37.930    0.420
 1e3i A    38 I E -124.833  149.387  169.760   87.050   38.770    1.610
 1e3i A    39 Q E  -95.623  115.705 -175.390   90.620   37.870    0.720
 1e3i A    40 V E  -75.006  118.724 -178.645   92.440   36.810    3.880

 3ctk A    48 V E -123.858  141.234 -173.197   12.620   45.870    7.290
 3ctk A    49 L E  -98.549  134.710  176.003   15.730   47.620    5.990
 3ctk A    50 V E -113.864  114.924 -177.057   19.290   46.400    6.540
 3ctk A    51 D E  -95.062  103.725  179.220   22.010   49.020    6.150
 3ctk A    52 I E -101.535  119.403 -177.485   25.340   47.390    5.280

 2jhf A    36 V E -131.713  127.378  176.929   23.560   10.580   35.100
 2jhf A    37 R E  -99.864  126.601 -168.404   20.880   11.140   37.730
 2jhf A    38 I E -124.900  132.917  168.817   18.780   14.250   37.150
 2jhf A    39 K E  -88.473  117.018 -171.000   16.270   16.210   39.210
 2jhf A    40 M E  -79.581  142.375 -179.479   13.570   17.320   36.780

 3m6i A    43 V E -125.004  167.800  173.134   53.620   -3.820   35.300
 3m6i A    44 T E -111.980  127.842 -177.129   51.090   -6.580   35.970
 3m6i A    45 V E -117.913  131.986  168.790   48.520   -7.400   33.290
 3m6i A    46 A E  -87.311  103.826 -175.026   45.370   -9.490   33.510
 3m6i A    47 V E  -66.692  127.696 -172.017   45.290  -11.230   30.140

 1giq A   156 I E -100.000  126.102  174.056  -28.450   15.350   39.050
 1giq A   157 H E -106.531  103.400 -169.199  -31.180   12.980   40.230
 1giq A   158 L E -116.856  129.524  176.351  -32.740   11.490   37.110
 1giq A   159 K E  -91.894  127.038  178.396  -35.530    8.930   36.820
 1giq A   160 L E  -98.851  130.608 -177.570  -35.270    6.470   33.930

 2wux A   120 L E  -81.863  117.519 -179.436   75.810   37.760   12.770
 2wux A   121 V E -109.085  124.597  170.430   73.650   40.820   13.400
 2wux A   122 V E -110.390  107.958  175.867   70.550   41.650   11.360
 2wux A   123 N E  -94.769  130.720 -170.646   69.210   45.130   12.100
 2wux A   124 M E -129.494  138.803  172.999   65.720   45.790   10.740

 2gj2 A    46 Y E -122.377  149.401  175.109   41.780   -1.610   -2.400
 2gj2 A    47 M E -108.693  125.783  178.040   42.140    2.170   -2.580
 2gj2 A    48 V E -108.753  115.309  179.724   40.750    4.040   -5.590
 2gj2 A    49 C E  -94.857  124.626 -179.556   42.110    7.540   -6.170
 2gj2 A    50 L E  -90.984  146.401  179.034   39.930    9.880   -8.230

 1hx6 A    67 F E -130.714  134.496  170.677   42.660   49.810   77.820
 1hx6 A    68 L E  -99.075  114.304 -176.501   42.260   47.500   74.830
 1hx6 A    69 V E -102.744  111.762  174.374   38.670   46.270   74.630
 1hx6 A    70 K E  -89.347  128.651  179.650   38.020   43.150   72.560
 1hx6 A    71 V E -126.364  123.437  171.749   34.410   42.660   71.480

 3ftj A   176 I E -131.476  118.097  177.754   26.260   77.960   49.900
 3ftj A   177 T E  -93.825  127.583 -173.295   22.610   78.110   50.960
 3ftj A   178 V E -121.428  130.192  174.637   22.050   77.870   54.710
 3ftj A   179 K E  -92.473  121.330 -173.750   18.840   77.190   56.630
 3ftj A   180 I E  -89.338  140.012  178.661   18.750   79.140   59.890

 1th8 B    14 L E  -95.189  117.128  177.698    0.370  115.580   -9.170
 1th8 B    15 I E  -93.190  121.967  179.588    2.850  118.140  -10.480
 1th8 B    16 V E -113.356  106.866  176.745    6.460  116.950  -10.590
 1th8 B    17 R E  -96.341  117.633  179.179    9.090  119.640  -11.150
 1th8 B    18 L E -108.236  138.646  174.116   12.560  118.270  -11.870

 1yqd A    44 V E -116.997  124.939  178.809   67.650  125.940   47.210
 1yqd A    45 R E -111.400  130.842 -175.197   64.910  128.220   48.550
 1yqd A    46 F E -143.923  152.731  178.361   63.990  131.440   46.750
 1yqd A    47 K E  -86.842  131.986 -174.558   61.230  134.050   46.690
 1yqd A    48 V E  -77.585  125.140 -179.683   59.050  134.020   43.580

 3ip1 A    58 I E -134.651  156.298  174.325   10.300   64.190   60.650
 3ip1 A    59 I E -113.865  126.267 -174.411    8.320   61.700   58.560
 3ip1 A    60 I E -114.944  131.051  171.757    7.980   58.140   59.840
 3ip1 A    61 K E  -80.171  116.591 -169.404    6.940   55.030   57.940
 3ip1 A    62 V E  -72.503  130.625  177.264    4.460   53.280   60.210

 1rqp A    87 V E -106.732  130.621  170.390    8.280   20.600   73.810
 1rqp A    88 A E -110.053  123.781 -169.961    9.770   19.840   77.220
 1rqp A    89 V E -135.961  136.818  173.319   10.280   16.140   77.860
 1rqp A    90 R E  -99.111  119.214 -173.724   11.820   13.980   80.580
 1rqp A    91 I E  -79.556  159.696 -173.817   13.620   10.960   79.130

 2z4u A    50 V E -133.051  135.007  178.202    4.990   29.790   15.830
 2z4u A    51 L E  -95.218  139.999 -179.917    7.480   32.650   15.570
 2z4u A    52 V E -129.084  109.246 -175.334   11.200   32.080   16.170
 2z4u A    53 K E  -95.837  112.433  177.404   13.420   35.110   16.760
 2z4u A    54 L E  -97.563  123.505 -175.745   17.130   34.520   16.150

 3n4e A    26 A E -116.798  107.471 -174.992   24.790    0.140    4.920
 3n4e A    27 F E -112.669  155.005  173.246   23.550    3.550    6.060
 3n4e A    28 V E -122.189  123.787  179.333   22.950    5.160    9.450
 3n4e A    29 R E -107.762  118.791 -179.799   20.140    7.660    9.970
 3n4e A    30 I E -114.668  117.163  179.955   20.310    9.890   13.040

 1vh4 A   140 T E  -88.884  103.810 -179.417   11.440   21.260   -1.870
 1vh4 A   141 H E  -89.931  107.463  179.081   15.190   20.950   -2.470
 1vh4 A   142 I E -111.237  133.431  177.854   16.400   17.540   -1.310
 1vh4 A   143 A E -131.754  142.707  171.223   20.010   16.360   -1.550
 1vh4 A   144 V E -114.903  124.502 -168.326   21.820   13.180   -0.560

 1lkf A    51 L E -124.364  111.914  176.366   19.620   21.730   70.000
 1lkf A    52 V E  -96.711  108.146  179.523   21.270   23.990   72.570
 1lkf A    53 L E  -97.531  120.118  173.352   18.800   24.930   75.300
 1lkf A    54 K E -100.203  115.015 -179.635   19.710   27.800   77.600
 1lkf A    55 A E  -99.613  120.439  175.665   17.660   27.790   80.800

 1lvm A    91 I E -148.323  142.482  178.375   17.280   96.350   22.370
 1lvm A    92 I E -106.942  123.252  177.134   19.160   95.570   25.580
 1lvm A    93 I E  -99.054  124.685  173.935   17.400   95.950   28.930
 1lvm A    94 R E  -89.764  109.024 -173.869   19.500   96.520   32.040
 1lvm A    95 M L  -79.644  149.962  178.388   17.630   94.830   34.890

 1y6k R   118 I E -120.034  116.924 -174.835   -7.280  -15.970   42.850
 1y6k R   119 L E  -81.504  124.262  178.724   -8.830  -14.070   39.950
 1y6k R   120 G E -114.993  134.992  178.748   -8.120  -10.340   39.870
 1y6k R   121 K E -124.383  124.643 -176.327   -9.870   -7.820   37.630
 1y6k R   122 I E  -97.268  112.471  179.123   -8.590   -4.270   37.140

 3krt A    73 A E -146.099  141.653  167.390   16.470   29.110   38.560
 3krt A    74 L E  -88.731  132.947 -174.660   19.690   27.650   39.920
 3krt A    75 V E -125.090  134.508  169.554   22.360   27.300   37.230
 3krt A    76 A E  -84.966  108.923 -168.424   25.610   25.340   37.060
 3krt A    77 V E  -89.897  119.943 -176.725   27.960   27.880   35.500

 1f60 A   398 A E -148.235  145.147  169.172   -0.180   44.970   35.490
 1f60 A   399 L E  -83.330  123.266 -171.209   -2.360   42.650   33.420
 1f60 A   400 V E -124.858  136.835  171.125   -2.500   44.060   29.900
 1f60 A   401 K E  -87.191  121.314 -178.636   -4.550   43.260   26.800
 1f60 A   402 F E -106.913  136.812  169.002   -2.330   43.190   23.720

 2ny1 A   138 I E -101.222  111.414 -177.819   40.370  -22.760   83.900
 2ny1 A   139 I E  -92.943  119.502 -178.880   37.410  -24.340   85.670
 2ny1 A   140 V E -109.848  125.606  175.366   37.910  -24.950   89.390
 2ny1 A   141 Q E -113.410  121.175 -176.183   35.600  -27.170   91.440
 2ny1 A   142 L E  -86.657  156.004  173.436   35.950  -27.030   95.220

 3q0y A    65 L E  -95.662  121.948 -177.385   11.760   50.360   10.880
 3q0y A    66 R E -111.487  126.934  174.340    9.410   51.180   13.750
 3q0y A    67 I E -121.516  117.526 -174.958    6.200   49.300   14.500
 3q0y A    68 H E -115.169  127.698  176.549    4.020   50.620   17.320
 3q0y A    69 I E -111.075  126.317 -178.500    0.960   48.890   18.770

 3otd A    24 V E -107.600  117.475 -176.411   44.840   50.660   25.370
 3otd A    25 V E -113.659  125.282  172.867   41.120   50.390   24.630
 3otd A    26 V E -106.064  118.242 -176.534   38.420   52.530   26.230
 3otd A    27 R E -107.339  129.968  179.031   34.910   51.120   25.800
 3otd A    28 L E -112.357  145.824  178.798   31.760   53.170   26.340

 3pvu A   620 L E  -99.043  139.366 -178.288   47.250   13.370   87.410
 3pvu A   621 L E -117.762  109.226  178.187   47.860   12.550   91.080
 3pvu A   622 L E  -94.635  130.044  176.775   49.960   14.960   93.130
 3pvu A   623 K E  -91.070  133.331 -175.103   51.280   13.830   96.510
 3pvu A   624 I E -103.494  144.732 -175.348   51.270   16.430   99.280

 2cwr A    39 V E -112.266  117.228 -178.613   -0.110   26.300   10.740
 2cwr A    40 K E  -97.367  129.380 -175.846   -3.770   25.330   10.500
 2cwr A    41 V E -121.125  118.421  175.017   -4.620   21.880    9.140
 2cwr A    42 K E  -89.936  117.096 -174.567   -8.090   20.830    7.990
 2cwr A    43 L E  -85.038  150.260  171.724   -8.460   17.060    8.330

 2dph A    35 V E -136.740  161.130  170.195    8.140   52.930   68.480
 2dph A    36 I E -107.334  131.068 -178.618   10.440   55.820   69.370
 2dph A    37 L E -110.375  137.057  163.776   13.420   56.490   67.120
 2dph A    38 K E  -83.701  116.626 -167.255   16.650   58.330   67.810
 2dph A    39 V E  -74.700  119.355  176.481   17.090   60.390   64.660

 1kcz A    53 I E -122.288  114.562  176.289   37.230   10.230   31.010
 1kcz A    54 S E  -78.424  117.867  177.609   34.870   12.840   29.570
 1kcz A    55 V E -102.536  114.057 -178.912   36.630   16.190   29.220
 1kcz A    56 L E -107.714  125.638  177.709   34.260   19.150   29.000
 1kcz A    57 L E -108.126  107.095 -179.825   35.510   22.610   28.050

 3d06 A   160 T E  -94.972  119.450  178.530    0.040   14.160  -11.950
 3d06 A   161 I E -102.141  121.160  174.911   -0.720   16.230   -8.850
 3d06 A   162 I E -107.046  115.878 -174.871    1.550   19.180   -8.050
 3d06 A   163 T E -114.189  126.741  170.612    1.060   20.530   -4.530
 3d06 A   164 L E  -85.633  124.052 -176.392    2.560   23.690   -3.060

 1iz0 A    28 V E -131.673  150.532  175.053   50.510   19.910   23.900
 1iz0 A    29 V E  -93.329  120.319 -179.618   51.440   16.470   25.220
 1iz0 A    30 L E -106.238  143.560  176.115   51.720   16.350   29.010
 1iz0 A    31 R E  -84.626  117.439 -172.166   53.370   13.640   31.100
 1iz0 A    32 V E  -74.627  128.677  177.122   50.780   12.260   33.510

 3mkc A    32 V E -129.107  111.480  177.614   22.440   57.610    7.900
 3mkc A    33 V E  -79.084  130.563  177.467   22.130   53.840    7.580
 3mkc A    34 V E -105.276  109.486 -179.516   23.160   52.400    4.210
 3mkc A    35 K E -103.387  114.995  178.664   21.270   49.230    3.310
 3mkc A    36 V E -106.407  112.169 -172.704   22.570   47.310    0.300

 2qjj A    18 V E -116.079  132.009 -178.335    4.820   63.910   80.190
 2qjj A    19 T E -130.643  149.979  174.269    2.980   61.260   82.200
 2qjj A    20 L E -109.447  130.614 -179.280   -0.650   60.350   82.880
 2qjj A    21 K E -116.763  111.950 -179.581   -1.730   59.300   86.370
 2qjj A    22 I E  -99.792  121.447 -178.361   -5.040   57.480   86.730

 3qpi A   175 V E -129.143  140.959 -179.370   22.480   58.780   11.490
 3qpi A   176 D E -104.043  106.158  173.133   22.240   62.230   13.070
 3qpi A   177 I E -107.861  125.044  177.800   18.780   63.810   12.960
 3qpi A   178 R E -109.133  143.904 -168.249   18.280   67.170   14.660
 3qpi A   179 L E -132.325  146.542  169.634   14.840   68.520   15.540

 1l5j A   532 V E -115.993  126.796 -175.481   57.270  -40.870    2.450
 1l5j A   533 L E  -94.762  122.583  171.104   54.990  -40.100   -0.490
 1l5j A   534 V E -113.259  121.653 -175.464   51.540  -41.690   -0.710
 1l5j A   535 R E -117.147  119.464  175.103   49.630  -41.040   -3.930
 1l5j A   536 F E  -88.060  134.986 -179.011   45.960  -41.880   -4.410

 2bjr A   162 I E -129.842  160.001 -173.679    5.950   34.440   51.070
 2bjr A   163 I E  -90.971  119.691  172.972    6.220   36.710   48.040
 2bjr A   164 A E -103.081  140.344  171.762    6.210   40.470   48.590
 2bjr A   165 R E  -89.996  113.552  175.935    5.870   43.020   45.800
 2bjr A   166 E E  -90.010  122.134 -167.192    8.480   45.760   46.190

 2hlc A    18 L E -114.837  110.977  168.568   18.410   33.150   20.260
 2hlc A    19 D E  -91.773  102.871 -164.173   18.580   36.610   21.790
 2hlc A    20 I E -107.764  127.899  172.428   19.420   35.680   25.360
 2hlc A    21 T E -101.830  124.996 -175.996   19.270   37.830   28.480
 2hlc A    22 L E -100.849  157.337 -178.510   21.380   36.560   31.380

 1rki A     5 I E -111.588  127.441  174.126   -0.260    8.390   21.050
 1rki A     6 I E  -98.267  118.658 -179.180    1.790    5.410   19.880
 1rki A     7 I E  -96.738  121.780  172.977   -0.290    2.790   18.070
 1rki A     8 K E  -83.659  122.319 -173.859    0.910   -0.820   18.070
 1rki A     9 T E -122.388  176.395  172.090    0.000   -2.440   14.760

 2fib A   104 L E  -97.649  124.367  171.547   12.340   14.840   34.590
 2fib A   105 R E -104.237  119.592  167.727   10.420   11.840   35.930
 2fib A   106 V E  -97.209  112.189 -178.998    7.080   11.000   34.350
 2fib A   107 E E -108.542  119.667 -176.195    5.220    8.630   36.670
 2fib A   108 L E -118.029  144.776  176.780    2.060    6.980   35.340

 2rdy A   147 I E  -93.038  125.239 -170.080    6.070  106.450   38.830
 2rdy A   148 V E -114.435  130.767  176.611    2.950  104.300   38.810
 2rdy A   149 V E -127.214  110.079 -179.806    2.620  100.640   37.830
 2rdy A   150 R E  -96.712  122.653  177.821   -0.850   99.070   37.820
 2rdy A   151 L E -118.759  128.578  179.873   -1.040   95.270   37.730

 2o56 A    28 V E -124.278  130.877 -173.417   77.210   49.250   14.530
 2o56 A    29 V E -117.472  137.101  175.610   76.060   45.780   13.470
 2o56 A    30 V E -106.517  118.851 -178.302   72.840   44.660   11.790
 2o56 A    31 K E -114.128  109.655 -175.899   71.700   41.130   12.620
 2o56 A    32 I E  -97.390  123.417 -174.958   68.820   39.800   10.530

 1w6t A    31 L E -136.369  158.005  172.408   24.840  119.520  -11.480
 1w6t A    32 E E -137.413  149.995 -176.824   22.410  121.390   -9.240
 1w6t A    33 V E -121.100  134.213  172.167   19.100  123.120   -9.950
 1w6t A    34 E E -111.786  130.369  179.638   17.540  126.190   -8.330
 1w6t A    35 V E -118.409  135.008 -178.547   13.810  126.840   -8.670

 3caw A    29 V E -135.802  144.239  162.349   42.800   19.060   -1.460
 3caw A    30 L E  -86.290  144.876 -173.465   43.180   22.320   -3.330
 3caw A    31 L E -117.498  130.959  170.102   43.120   21.930   -7.110
 3caw A    32 K E -110.841  114.674 -174.185   45.130   23.730   -9.780
 3caw A    33 V E -113.312  135.080 -178.599   43.620   23.250  -13.240

 1y71 A    35 Y E -122.586  154.432  166.457   -4.510  -22.750   19.750
 1y71 A    36 V E  -99.180  116.043 -171.972   -2.130  -19.910   18.950
 1y71 A    37 V E -115.031  126.398  173.378   -3.540  -16.760   20.530
 1y71 A    38 K E  -89.937  118.945 -170.803   -2.420  -13.180   19.930
 1y71 A    39 V E  -75.035  129.534 -178.707   -2.910  -11.220   23.140

 3inn A   286 L E -115.313  117.627  173.675  -21.620  -13.370   18.840
 3inn A   287 F E -116.755   89.353 -167.245  -21.760  -11.120   21.900
 3inn A   288 V E -118.112  122.337  178.501  -24.180   -8.380   20.900
 3inn A   289 R E  -82.192  122.322  170.914  -25.800   -5.820   23.210
 3inn A   290 V E -116.621  106.667 -173.946  -29.410   -4.970   22.410

 2q49 A   259 I E -102.067  111.900  177.502   23.860   16.930  -11.180
 2q49 A   260 Y E  -95.450  112.948 -178.068   23.350   16.400  -14.910
 2q49 A   261 V E -122.985  159.588  172.734   26.560   17.050  -16.840
 2q49 A   262 E E -103.349  115.105 -179.508   27.870   16.430  -20.360
 2q49 A   263 M E  -64.675  157.157  176.063   31.080   14.390  -20.390

 2djw A     6 V E  -92.877  114.634  176.657   24.110   -1.380    0.990
 2djw A     7 L E  -89.683  125.761 -176.629   22.910   -3.770   -1.710
 2djw A     8 I E -118.082  124.751  171.072   19.560   -2.800   -3.230
 2djw A     9 R E -106.005   99.008 -177.964   17.310   -5.000   -5.350
 2djw A    10 P E  -87.226  171.666  161.463   14.730   -2.710   -6.950

 3mtx A   119 I E -107.234  114.680  177.454   11.320   32.370   14.490
 3mtx A   120 T E  -96.542  121.929 -179.894   12.790   29.200   15.960
 3mtx A   121 A E -115.703  126.581  179.975   15.810   29.700   18.220
 3mtx A   122 R E -129.349  124.975  172.138   17.970   26.820   19.450
 3mtx A   123 L E -100.272  127.449  177.901   21.040   26.970   21.680

 3lq6 A   252 L E -105.248  140.090  169.392   29.150    4.240   39.840
 3lq6 A   253 L E  -83.869  120.175 -177.793   28.980    8.000   40.340
 3lq6 A   254 L E -113.196  145.790  170.031   27.650    9.590   37.160
 3lq6 A   255 R E -111.186  129.458  173.687   27.470   13.210   36.010
 3lq6 A   256 Y E  -99.698  109.197 -167.678   24.700   14.380   33.700

 3bpp A    42 I E -127.581  124.653  175.846   31.640   11.010   23.120
 3bpp A    43 I E  -97.633  116.221 -179.577   29.510   13.980   24.160
 3bpp A    44 I E -106.617  114.249 -177.839   28.850   16.410   21.310
 3bpp A    45 E E  -80.421  111.505 -168.557   27.480   19.800   22.330
 3bpp A    46 L E -103.110  133.530  170.265   25.000   20.780   19.630

 2hp7 A   153 L E  -83.953  111.205 -176.603   13.090   18.440   32.900
 2hp7 A   154 L E -100.259  116.676  176.370   13.670   16.150   29.920
 2hp7 A   155 V E -104.671  111.359 -177.439   12.640   12.510   30.270
 2hp7 A   156 T E -102.049  115.042  173.404   14.000   10.350   27.450
 2hp7 A   157 A E  -97.746  106.792  174.756   12.500    6.890   26.960

 1h2b A    44 V E -133.729  127.136  170.452   67.010  -15.070    7.170
 1h2b A    45 I E -105.681  128.508 -175.287   64.560  -13.590    4.680
 1h2b A    46 V E -114.627  135.001  170.014   64.240   -9.800    4.710
 1h2b A    47 R E  -82.665  112.710 -167.506   61.490   -7.570    3.350
 1h2b A    48 I E  -73.941  128.700  178.518   63.440   -4.870    1.530

 2xi7 A   128 V E -114.229  100.916  174.786  -65.830   60.540  -20.210
 2xi7 A   129 I E  -94.780  110.685 -176.928  -68.360   57.930  -21.320
 2xi7 A   130 I E -103.317  101.129 -176.380  -71.660   59.650  -22.100
 2xi7 A   131 R E -104.029  140.314  167.709  -74.460   57.100  -22.390
 2xi7 A   132 I E -115.105  136.008  173.586  -78.130   57.640  -23.150

 3hn3 A   283 L E  -94.958   97.380 -177.055   91.050   69.650  146.320
 3hn3 A   284 E E  -92.152  117.640  179.802   89.090   68.430  149.340
 3hn3 A   285 V E -107.955  121.363  177.222   87.840   71.190  151.640
 3hn3 A   286 Q E -110.044  118.472 -179.452   86.530   70.310  155.090
 3hn3 A   287 L E -103.127  131.351  172.782   84.670   73.030  156.990

 1y0h A     8 V E -135.051  130.812  170.545   -1.910    9.520    9.620
 1y0h A     9 I E -111.778  121.581  179.879   -4.010    7.010   11.550
 1y0h A    10 A E -119.432  121.903 -177.252   -5.960    4.480    9.480
 1y0h A    11 R E -108.228  130.955 -175.988   -8.370    2.060   11.130
 1y0h A    12 F E -121.047  126.629  179.268   -9.580   -1.090    9.360

 2x4j A   114 V E -120.572  135.037 -177.730   12.180    9.400   19.680
 2x4j A   115 L E -104.600  122.823  179.109   13.200   12.640   17.980
 2x4j A   116 V E -125.018  130.580 -178.697   14.590   12.540   14.440
 2x4j A   117 E E  -86.347  106.378  164.439   15.710   15.550   12.410
 2x4j A   118 E E -102.222  137.183 -159.081   14.380   15.590    8.870

 2w3x A    77 L E -109.539  133.700  168.389    0.290    5.250   66.230
 2w3x A    78 A E -118.919  118.287  176.093    1.770    6.930   63.170
 2w3x A    79 V E -102.219  111.399 -175.266    2.760    4.710   60.240
 2w3x A    80 R E -101.523  116.308 -174.846    5.000    6.580   57.810
 2w3x A    81 M E -102.647  130.034  177.240    5.300    5.030   54.350

 3fkd A   280 F E -154.159  165.003  175.003   13.930   22.770   14.890
 3fkd A   281 L E  -98.846  138.176  174.465   14.870   21.340   11.500
 3fkd A   282 L E -117.397  129.851 -177.133   18.000   19.270   10.960
 3fkd A   283 R E  -99.019  122.826  172.278   19.540   18.860    7.510
 3fkd A   284 L E  -82.171  122.846  173.701   21.230   15.610    6.520

 1tt7 A    34 V E  -90.737  132.147 -178.100    0.310   18.560  -37.230
 1tt7 A    35 L E  -79.533  114.487 -176.007    0.520   22.250  -38.110
 1tt7 A    36 I E -123.091  126.308  174.869    0.120   24.300  -34.930
 1tt7 A    37 K E  -77.603  108.573 -168.618    0.140   28.080  -34.600
 1tt7 A    38 V E  -84.238  117.980  170.053    2.380   28.600  -31.580

 2fym A    20 V E -101.936  127.125  168.061   18.970   -4.540   48.310
 2fym A    21 E E -117.441  140.066 -176.402   16.910   -1.720   46.840
 2fym A    22 A E -127.585  143.277  169.534   15.960    1.360   48.850
 2fym A    23 E E -114.991  136.267  173.581   13.540    4.250   48.410
 2fym A    24 V E -114.294  116.619 -177.115   13.930    7.620   50.110

 1xpp A    65 I E  -84.045  128.569  177.654   53.300   84.200   23.010
 1xpp A    66 Y E -115.385  123.039 -179.524   53.640   82.870   26.550
 1xpp A    67 V E -124.678  124.182  173.317   54.650   79.250   27.160
 1xpp A    68 R E -120.426  133.082 -174.037   55.020   77.550   30.530
 1xpp A    69 V E -116.127  156.178  177.114   56.150   73.940   30.840

 2wcr A   107 A E -128.451  136.963  169.299   30.530   31.430   10.890
 2wcr A   108 L E -105.516  129.798  178.310   27.910   34.090   11.580
 2wcr A   109 V E -132.706  164.053  175.502   25.140   33.260   14.040
 2wcr A   110 R E -141.256  123.344  173.153   22.360   35.060   15.900
 2wcr A   111 A E  -84.974  125.940 -171.158   20.760   34.160   19.230

 1mg7 A   303 I E -125.071  134.997  172.862   55.950   22.160   13.020
 1mg7 A   304 L E  -97.247  112.820 -169.091   52.550   20.490   13.360
 1mg7 A   305 V E -115.157  134.175  174.784   53.090   17.220   15.210
 1mg7 A   306 A E -101.234  115.741  179.602   50.720   14.320   15.840
 1mg7 A   307 L E -114.668  166.757  172.489   51.390   12.490   19.100

 1dfm A   166 R E  -96.707  105.424  179.040   48.020   11.940   44.640
 1dfm A   167 L E  -84.114  118.005 -175.659   45.450    9.610   43.080
 1dfm A   168 V E -110.778  127.466  177.228   42.630    8.930   45.540
 1dfm A   169 G E -114.683  126.047  175.389   40.120    6.090   45.170
 1dfm A   170 L E  -86.624  122.974 -170.800   36.940    5.890   47.240

 1gef A    78 L E  -96.017  112.705 -177.161   10.700   30.770   -1.900
 1gef A    79 A E -108.302  107.341 -174.949   14.120   29.160   -2.250
 1gef A    80 V E -114.127  124.975  171.959   14.870   27.980   -5.790
 1gef A    81 K E  -92.405  102.845  175.146   18.060   26.260   -6.940
 1gef A    82 F E  -83.064  100.946 -170.793   18.520   27.060  -10.620

 2x5y A   118 F E  -79.991  144.466  163.602    6.470   11.600   23.290
 2x5y A   119 V E -119.422  124.995 -173.436    6.430   15.050   21.740
 2x5y A   120 A E -125.897  144.917  166.589    6.250   15.110   17.940
 2x5y A   121 Q E  -76.757  121.623 -175.290    6.140   17.710   15.190
 2x5y A   122 V E -121.482  135.094  172.762    2.870   17.160   13.330

 2opc A   119 I E -109.935  159.992 -179.913    5.860   32.130    0.970
 2opc A   120 K E -110.799  108.752 -176.329    3.720   29.470    2.640
 2opc A   121 I E -125.602  152.435  177.093    2.230   30.560    5.970
 2opc A   122 K E -159.977  170.086 -179.824   -0.560   29.310    8.230
 2opc A   123 L E -108.494  138.388  166.100   -1.920   29.410   11.780

 3hrz A   340 L E -100.817  110.973  177.394  -26.550   17.400   45.370
 3hrz A   341 T E  -95.365  113.307 -179.491  -27.980   14.070   44.210
 3hrz A   342 V E  -99.342  127.328  179.506  -27.120   11.250   46.610
 3hrz A   343 Y E -110.864  111.630  178.294  -27.410    7.650   45.420
 3hrz A   344 V E -105.830  127.814 -177.614  -27.650    4.980   48.110

 2qf7 A  1043 L E  -95.625  141.189  172.985  143.240   89.310   16.440
 2qf7 A  1044 V E -109.203  118.971 -175.302  141.170   86.270   15.460
 2qf7 A  1045 I E -119.442  124.975  177.994  138.090   87.080   13.390
 2qf7 A  1046 V E -120.789  134.543  171.353  135.410   84.590   12.370
 2qf7 A  1047 N E  -83.038  101.139 -173.962  132.370   85.150   10.150

 3cq0 A   141 V E -118.459  133.456  171.696   -0.160  -15.020   -8.860
 3cq0 A   142 L E -113.820  114.959  179.261    0.510  -12.260  -11.390
 3cq0 A   143 I E  -78.537  108.479 -171.446    3.610  -10.170  -10.740
 3cq0 A   144 K E  -88.600  123.960 -169.753    2.630   -6.660  -11.790
 3cq0 A   145 I E -134.941  135.606  178.337    5.470   -4.610  -13.260

 1im3 D    76 L E  -98.258  113.205  177.413    3.990   61.130   19.230
 1im3 D    77 A E -100.355  104.041 -174.217    2.050   58.000   20.180
 1im3 D    78 L E -103.913  109.436  175.445    0.480   56.570   17.020
 1im3 D    79 R E  -91.671  119.392  179.592   -2.030   53.750   17.460
 1im3 D    80 L E -117.197  139.091  173.518   -2.700   51.870   14.220

 1za7 A   144 V E -121.111  131.662  173.993  120.060  146.410  215.530
 1za7 A   145 I E -109.080  114.953  178.227  117.290  145.360  213.150
 1za7 A   146 V E  -78.225  127.131  177.767  117.390  141.710  212.070
 1za7 A   147 H E -109.915  111.324 -179.904  116.280  141.130  208.480
 1za7 A   148 L E -108.052  119.148 -176.693  115.080  137.600  207.720

 3cgl A   207 V E -128.013  122.801  175.508    9.660   10.710   84.320
 3cgl A   208 D E  -90.796  129.025 -173.624   12.040    8.460   86.250
 3cgl A   209 T E -131.461  139.785  169.987   12.000    4.840   85.100
 3cgl A   210 K E -129.231  120.072 -176.543   13.660    1.590   86.170
 3cgl A   211 L E -120.187  121.188 -177.024   13.330   -1.480   83.950

 3htn A    18 Y E -128.248  137.302  169.856   18.130   15.320    4.590
 3htn A    19 I E  -94.988  110.322 -171.566   19.480   16.990    7.720
 3htn A    20 V E -108.601  118.749  172.918   21.620   19.870    6.500
 3htn A    21 S E -103.670  106.919 -175.517   24.070   21.740    8.720
 3htn A    22 I E  -80.252  140.879 -175.411   25.250   24.860    6.890

 3kb2 A    97 K E -124.262   95.739 -172.597   -6.950   56.850   40.300
 3kb2 A    98 V E  -85.514  122.111 -176.714   -8.440   59.010   43.050
 3kb2 A    99 V E -113.766  129.663  177.221  -11.730   57.750   44.460
 3kb2 A   100 Y E -110.708  102.907  176.726  -14.090   59.770   46.660
 3kb2 A   101 L E  -96.540  121.949 -170.071  -16.540   57.600   48.600

 2wb7 A    69 V E -128.290  125.508  177.628   71.040   88.090  104.930
 2wb7 A    70 Q E -103.849  131.148  175.659   74.240   88.350  102.890
 2wb7 A    71 I E -116.363  114.319 -179.683   77.520   89.480  104.460
 2wb7 A    72 R E  -96.788  120.719  178.492   80.300   90.490  102.080
 2wb7 A    73 L E -111.261  110.060 -178.670   83.830   90.490  103.490

 3qn3 A    24 V E -101.588  126.110  165.791   45.580  -14.180   30.630
 3qn3 A    25 K E -110.776  126.129 -174.164   43.010  -12.390   28.490
 3qn3 A    26 A E -113.874  152.761 -178.770   43.800  -12.390   24.770
 3qn3 A    27 E E -144.249  130.897 -178.954   42.430  -10.370   21.860
 3qn3 A    28 V E -125.004  129.989  177.271   42.810  -10.790   18.110

 2c35 B    97 L E -104.984  133.446  171.035   -1.510   -0.740  -21.200
 2c35 B    98 F E -104.110  117.081 -174.388   -3.300   -2.260  -24.180
 2c35 B    99 T E -124.881  171.615  178.564   -4.730    0.430  -26.450
 2c35 B   100 E E -136.372  128.373  170.828   -6.230    0.800  -29.930
 2c35 B   101 I E -109.995   90.510 -174.815   -5.680    3.430  -32.610

 3ije A   555 I E  -99.232   91.724 -173.091  -51.090   40.260   -3.120
 3ije A   556 T E  -76.540  115.605  172.245  -47.810   41.610   -1.770
 3ije A   557 I E  -81.003  121.582 -173.410  -46.120   44.130   -4.050
 3ije A   558 F E -111.511  132.037  176.294  -42.360   43.800   -3.600
 3ije A   559 M E -124.356  129.892  169.051  -39.730   46.420   -4.420

 2oqk A    77 V E -132.003  159.943  172.300   10.100   11.910   12.700
 2oqk A    78 L E -100.969  123.090 -171.176   10.730   15.420   14.000
 2oqk A    79 V E -110.802  124.445  168.935   14.190   16.690   13.080
 2oqk A    80 S E  -81.205  133.458 -174.891   16.180   19.420   14.810
 2oqk A    81 L E  -85.123  155.003  172.640   18.310   21.380   12.340

 2je8 A   734 L E  -99.457  120.195  174.864   -5.630   44.760  -15.120
 2je8 A   735 K E  -90.176  124.888  179.563   -7.210   44.210  -11.710
 2je8 A   736 L E -114.981  128.793  174.687   -6.320   40.890  -10.090
 2je8 A   737 I E -133.023  136.047  175.705   -8.120   39.380   -7.100
 2je8 A   738 L E -112.720  120.704 -178.473   -7.690   35.970   -5.470

 1p6x A   160 N E -128.180  131.141 -177.942   41.590   17.940   53.350
 1p6x A   161 I E -127.836  125.013 -179.878   39.660   18.220   50.080
 1p6x A   162 V E -114.867  110.572  179.574   40.000   15.900   47.090
 1p6x A   163 V E  -86.786  124.929 -175.278   38.440   17.050   43.830
 1p6x A   164 T E  -81.653  137.987  179.886   37.530   14.180   41.500

 3luc A    81 V E -114.962  118.510  177.341   16.560   -4.350  -18.130
 3luc A    82 V E  -91.881  122.097 -173.443   15.230   -1.390  -16.150
 3luc A    83 V E -112.675  125.150 -179.547   17.930    0.260  -14.050
 3luc A    84 I E  -99.320  123.283 -170.407   17.180    2.540  -11.100
 3luc A    85 L E -111.400  129.632  176.785   19.850    5.150  -10.420

 2v9l A    91 G E -146.675  149.581  170.534  -16.860  -73.020  106.180
 2v9l A    92 I E -108.870  119.084 -176.262  -15.680  -76.400  107.450
 2v9l A    93 V E -119.886  158.644  175.506  -17.840  -79.300  106.280
 2v9l A    94 K E -132.468  117.623  178.588  -17.780  -83.080  106.660
 2v9l A    95 V E  -66.982  138.063 -172.406  -19.200  -85.440  104.040

 2w9j A    46 V E -125.049  129.363  169.347  -16.770   -8.480  -20.830
 2w9j A    47 L E  -88.630  119.406 -178.415  -14.200   -6.160  -19.280
 2w9j A    48 I E -108.734  128.520  174.733  -14.030   -2.940  -21.300
 2w9j A    49 R E -116.121  135.794 -179.963  -11.140   -0.480  -21.100
 2w9j A    50 A E -128.737  145.037  177.472  -11.190    2.990  -22.660

 3mgm A    46 I E -116.177  127.675 -170.169   -1.380   -2.470   14.450
 3mgm A    47 L E  -93.702  132.850  170.190   -1.230    0.890   12.670
 3mgm A    48 M E -133.896  158.417  178.853    1.910    2.530   11.320
 3mgm A    49 Q E -103.392  145.425  157.221    2.580    5.500    9.050
 3mgm A    50 M E  -89.340  120.973 -170.474    4.690    5.900    5.960

 3q39 A   262 A E  -95.539  128.125  178.132   20.350    2.120  -10.390
 3q39 A   263 L E  -85.725  120.660 -178.194   19.470   -1.320  -11.740
 3q39 A   264 V E -123.424  152.921  178.414   19.000   -3.870   -8.960
 3q39 A   265 R E -123.153  133.837  176.098   18.090   -7.560   -8.870
 3q39 A   266 Y E  -86.687  106.953 -166.213   16.150   -9.410   -6.180

 3mcs A   116 V E -135.264  139.222  174.683   33.700   39.460   66.720
 3mcs A   117 Y E -124.615  126.215 -175.866   34.130   35.840   65.640
 3mcs A   118 T E -126.309  135.024  172.670   31.510   33.210   66.420
 3mcs A   119 V E -114.881  124.823 -176.897   31.400   29.460   65.790
 3mcs A   120 I E -118.816  115.049  176.101   28.020   27.720   65.900

 3dhx A    22 P E  -69.729  133.718  167.070   19.900  -15.580    8.610
 3dhx A    23 M E  -90.094  118.823 -171.207   23.200  -13.910    9.450
 3dhx A    24 L E -104.883  138.075  159.593   23.640  -11.080    6.960
 3dhx A    25 R E  -99.092  112.120  179.514   26.660   -9.220    5.660
 3dhx A    26 L E -100.285  137.833  176.342   25.430   -5.790    4.580

position:            4 neighbors:          200

 3q45 A    33 I E -106.009  138.575 -179.158    5.890    1.910  -37.520
 3q45 A    34 V E -121.653  129.313  175.242    9.320    0.460  -36.760
 3q45 A    35 R E -123.263  115.800  178.702   10.400   -1.290  -33.570
 3q45 A    36 I E -102.283  124.930 -177.068   14.040   -2.280  -33.110
 3q45 A    37 H E -110.099  136.531  179.208   14.840   -4.750  -30.330

 1gu7 A    37 I E -102.748  131.535  178.451   -9.800  101.150   63.310
 1gu7 A    38 V E -123.776  148.429  169.410   -7.510  100.110   60.460
 1gu7 A    39 K E -105.135  133.374 -177.733   -4.110  101.270   59.230
 1gu7 A    40 T E  -71.179  134.303  175.641   -3.540  101.440   55.480
 1gu7 A    41 L E  -96.120  -35.287  174.705   -0.830   99.190   54.050

 3fcp A    37 I E -104.710  130.772 -171.217    4.540   -1.780    1.170
 3fcp A    38 V E -123.485  140.587  176.687    1.320    0.180    0.730
 3fcp A    39 R E -132.061  112.121  177.456    0.280    2.990   -1.610
 3fcp A    40 L E  -94.185  129.792  177.271   -2.980    4.890   -1.100
 3fcp A    41 T E -110.025  124.009 -179.856   -4.350    6.930   -4.000

 3iup A    36 L E -103.660  119.640 -173.205   16.290   13.480    5.500
 3iup A    37 I E -112.213  128.582  169.770   19.300   15.450    6.730
 3iup A    38 R E  -84.264  108.430 -169.474   22.150   14.240    8.920
 3iup A    39 I E  -81.212  125.663 -172.671   22.840   17.280   11.080
 3iup A    40 E E -115.687  -17.859  178.685   26.530   18.030   11.610

 1vj0 A    46 L E  -87.030  116.205 -170.883   -9.400   14.540   58.900
 1vj0 A    47 V E -120.262  130.472  171.707   -7.640   12.270   56.420
 1vj0 A    48 E E  -85.682  120.112 -172.637   -8.520    8.800   55.150
 1vj0 A    49 I E  -78.338  131.347  179.471   -5.300    6.800   54.870
 1vj0 A    50 L E -110.551  -29.064  177.208   -4.620    5.030   51.570

 1f8f A    35 L E  -94.742  120.508 -173.919    6.170   34.440   36.630
 1f8f A    36 V E -120.558  134.155  169.771    6.620   31.330   34.480
 1f8f A    37 K E  -86.307  111.770 -169.636    7.930   27.860   35.280
 1f8f A    38 V E  -79.280  129.622  177.528   10.070   27.000   32.270
 1f8f A    39 V E  -90.599  -46.380  178.583    9.730   23.540   30.730

 2b5w A    29 L E  -90.528  128.128 -176.667   51.190  104.030  107.520
 2b5w A    30 V E -120.602  129.909  172.108   47.680  102.790  108.300
 2b5w A    31 R E  -84.003  121.011 -174.294   46.350  101.260  111.510
 2b5w A    32 T E  -71.305  130.553  174.739   44.040   98.380  110.620
 2b5w A    33 L E  -97.505  -61.400 -176.850   40.490   98.560  111.980

 2okt A    34 F E -116.929  144.688  175.348    7.990   -9.330    7.030
 2okt A    35 I E -118.262  148.460  173.721    4.760  -10.170    8.850
 2okt A    36 E E -123.868  114.684  173.310    1.140   -9.560    7.870
 2okt A    37 L E  -99.383  126.715 -179.712   -1.560   -9.310   10.540
 2okt A    38 I E -115.232  124.872 -175.353   -5.150   -9.380    9.290

 2zb4 A    46 Q E -100.076  124.451 -172.088   24.720   26.010   34.290
 2zb4 A    47 V E -125.551  139.152  171.268   23.480   24.980   37.730
 2zb4 A    48 R E  -97.147  123.461 -177.708   20.890   22.520   39.030
 2zb4 A    49 T E  -70.915  132.421  179.691   18.980   23.820   42.040
 2zb4 A    50 L E -107.907  -48.125 -178.268   19.040   21.540   45.080

 3fvd A    37 Y E -106.383  134.110 -175.127   26.960  -24.800   21.740
 3fvd A    38 L E -119.881  121.237  172.612   28.540  -25.510   25.120
 3fvd A    39 R E -103.164  129.029  179.459   32.180  -24.950   26.040
 3fvd A    40 I E -120.011  115.015  178.407   33.470  -26.550   29.250
 3fvd A    41 D E  -96.581  155.602  175.623   36.840  -25.510   30.670

 3i6e A    41 V E -101.101  137.917 -179.389   40.720   14.340   45.220
 3i6e A    42 L E -121.497  136.011  174.893   41.190   10.730   46.320
 3i6e A    43 R E -122.918  126.894  174.025   41.720    7.620   44.190
 3i6e A    44 L E -106.201  140.979  179.040   41.510    4.060   45.480
 3i6e A    45 V E -121.721  130.389  179.293   42.880    1.070   43.570

 1wuf A    52 I E -106.893  123.831  178.795   33.390   23.950  125.460
 1wuf A    53 I E -102.087  108.943  179.429   30.410   25.380  127.330
 1wuf A    54 E E -102.566  107.353  178.484   27.120   23.790  126.290
 1wuf A    55 L E  -94.714  115.427 -174.164   24.090   25.600  127.710
 1wuf A    56 I E  -98.148  115.727  178.828   20.960   23.470  127.390

 3qld A    33 L E  -99.362  140.053  177.776   14.000   -1.170  -30.060
 3qld A    34 V E -109.455  124.729 -178.684   14.120   -4.140  -27.700
 3qld A    35 Q E -118.521  120.519  173.769   15.390   -7.490  -28.990
 3qld A    36 L E -110.186  139.155 -179.952   15.100  -10.740  -27.060
 3qld A    37 V E -134.869  130.096  178.141   16.700  -13.990  -28.210

 2vcy A    45 R E  -88.212  129.700 -178.594   18.140  126.270  -23.870
 2vcy A    46 V E -131.302  148.888  171.217   19.450  123.110  -25.520
 2vcy A    47 K E -109.165  122.970 -172.511   18.320  120.750  -28.270
 2vcy A    48 M E  -67.602  133.382 -179.922   18.990  117.080  -27.550
 2vcy A    49 L E  -98.195  -49.162  179.986   21.240  115.300  -30.040

 1cdo A    37 R E  -96.931  122.681 -166.776   39.490    6.050   10.250
 1cdo A    38 I E -124.911  134.098  170.605   37.050    8.030    8.140
 1cdo A    39 K E  -89.690  111.039 -172.283   37.220    9.860    4.810
 1cdo A    40 I E  -81.912  127.830 -176.048   35.160   13.010    5.300
 1cdo A    41 I E  -94.544  -37.690  177.745   32.980   14.030    2.350

 3jv7 A    29 L E  -93.742  119.996  179.126   59.460   18.520  108.150
 3jv7 A    30 L E -106.713  141.295  165.179   62.400   17.020  106.250
 3jv7 A    31 K E  -91.776  115.784 -165.795   66.070   17.930  106.400
 3jv7 A    32 V E  -76.195  133.228 -178.101   67.140   17.830  102.770
 3jv7 A    33 T E -113.053  -18.374  170.805   70.100   15.640  101.810

 2ozt A    32 Y E  -96.595  139.710  177.721   22.060   46.260   47.690
 2ozt A    33 L E -113.224  139.993  176.236   19.940   49.320   48.470
 2ozt A    34 R E -130.008  110.087  179.468   21.200   52.730   49.580
 2ozt A    35 L E -102.935  145.033 -179.101   18.710   55.310   50.860
 2ozt A    36 E E -148.832  129.370  178.188   19.550   58.920   51.700

 3jva A    33 I E  -96.662  127.390 -175.384  -10.490   -6.920    8.170
 3jva A    34 V E -114.673  132.727  173.617   -7.890   -8.840    6.160
 3jva A    35 E E -120.845  111.643  179.942   -6.360   -7.910    2.820
 3jva A    36 I E  -98.103  114.029 -178.312   -4.270  -10.590    1.100
 3jva A    37 E E -100.018  132.847  178.184   -2.070   -9.230   -1.680

 3gqv A    40 Y E  -94.810  124.877 -168.774   43.280  -33.360   50.930
 3gqv A    41 V E -115.083  124.710  165.794   41.460  -30.140   51.790
 3gqv A    42 R E  -85.905  110.911 -167.574   40.930  -27.000   49.760
 3gqv A    43 V E  -74.038  130.977 -176.797   40.630  -24.390   52.490
 3gqv A    44 E E -109.179  -35.882  178.842   37.590  -22.120   52.350

 2pmq A    36 I E -117.490  136.487 -175.764   21.360   -0.230    7.720
 2pmq A    37 V E -113.012  134.991  170.850   20.780    1.770   10.900
 2pmq A    38 K E -119.962  119.992  179.424   17.980    4.190   11.730
 2pmq A    39 I E -107.665  124.985  179.860   18.330    6.370   14.820
 2pmq A    40 I E -109.335  122.784  178.053   15.310    8.230   16.190

 2h6e A    32 L E -100.776  126.819 -179.775   56.820    3.630   11.590
 2h6e A    33 I E -120.715  148.810  168.609   59.340    5.580   13.660
 2h6e A    34 R E  -90.166  120.046 -169.272   63.030    6.390   13.290
 2h6e A    35 I E  -70.590  124.725  176.098   64.730    5.260   16.480
 2h6e A    36 G E  -93.205  -32.395  178.418   66.470    8.010   18.460

 2p8b A    33 I E  -95.674  137.766 -179.325  -13.310   45.530  -41.400
 2p8b A    34 V E -117.822  125.191  174.479  -15.270   45.440  -44.660
 2p8b A    35 K E -113.074  105.013 -173.453  -18.400   47.470  -45.350
 2p8b A    36 M E  -99.245  120.319 -179.991  -20.040   46.300  -48.580
 2p8b A    37 E E -106.561  141.940 -179.570  -22.700   48.510  -50.160

 2cf5 A    38 N E  -91.625  119.936 -172.539   45.760   48.260  115.780
 2cf5 A    39 I E -120.018  132.292  170.947   43.950   45.480  113.940
 2cf5 A    40 R E  -90.634  109.386 -169.199   42.390   42.250  115.180
 2cf5 A    41 I E  -71.108  132.862  179.965   43.100   39.760  112.410
 2cf5 A    42 I E  -99.646  -51.382  173.453   40.170   37.700  111.140

 3dgb A    38 L E  -78.651  130.149  177.737   43.980   25.610    7.920
 3dgb A    39 I E -114.822  120.755 -178.154   45.400   24.700    4.510
 3dgb A    40 R E -113.969  106.948 -176.012   45.790   21.030    3.600
 3dgb A    41 L E -108.381  116.824 -176.985   47.800   20.390    0.430
 3dgb A    42 R E -107.324  139.780 -176.849   48.040   16.800   -0.810

 1jvb A    29 L E  -90.625  121.479 -176.561  -28.050  -22.250   14.030
 1jvb A    30 I E -113.556  132.795  170.386  -27.010  -20.250   17.100
 1jvb A    31 K E  -81.665  114.328 -168.133  -28.770  -19.990   20.450
 1jvb A    32 V E  -70.476  129.421  177.045  -28.640  -16.270   21.210
 1jvb A    33 E E -114.971  -21.392  173.906  -26.960  -15.250   24.470

 1llu A    35 L E -104.349  120.205 -176.605   37.050   -6.850   48.340
 1llu A    36 V E -104.170  122.551  172.778   35.010   -3.890   47.120
 1llu A    37 K E  -80.055  110.001 -171.583   32.090   -4.310   44.730
 1llu A    38 I E  -74.460  125.008  176.069   32.360   -1.280   42.460
 1llu A    39 E E  -98.734  -36.648  174.627   29.130    0.640   41.870

 2zad A    34 E E  -75.034  135.409 -177.366   37.670   12.950   43.970
 2zad A    35 V E -113.414  125.028  179.113   36.030   13.890   47.270
 2zad A    36 E E -120.670  116.800  177.683   32.800   12.300   48.480
 2zad A    37 I E -109.208  122.214 -176.145   31.040   13.580   51.600
 2zad A    38 V E -109.676  134.990 -177.468   28.120   11.540   52.920

 2dq4 A    29 L E -111.390  111.663 -176.475   77.280   40.180   53.730
 2dq4 A    30 V E -102.174  127.060  168.053   79.070   37.460   51.770
 2dq4 A    31 R E  -84.824  107.303 -169.382   81.310   38.100   48.780
 2dq4 A    32 V E  -73.541  128.856 -177.118   80.620   35.020   46.670
 2dq4 A    33 E E -103.928  -24.014  176.260   83.700   33.260   45.320

 1wue A    52 L E  -98.661  134.925 -176.997   62.450   88.240    3.790
 1wue A    53 F E -118.835  131.126 -178.925   60.780   85.120    5.170
 1wue A    54 V E -124.916  116.710 -177.389   61.810   81.540    4.420
 1wue A    55 I E -110.747  115.605 -175.297   59.640   78.600    5.490
 1wue A    56 T E -105.772  127.449 -179.391   61.160   75.140    5.200

 2wek A    36 L E -105.898  109.941 -171.616   -2.640   13.600   -5.070
 2wek A    37 V E -107.660  127.387  171.148   -2.660    9.850   -5.650
 2wek A    38 R E  -84.992  112.998 -168.954   -2.760    8.080   -9.010
 2wek A    39 N E  -74.991  130.607  177.344   -4.910    5.020   -8.380
 2wek A    40 R E -110.002  -34.370  170.859   -3.570    1.630   -9.460

 1wly A    32 R E -102.621  121.146 -176.066   42.930   13.500   26.300
 1wly A    33 L E -104.507  138.962  163.545   41.490   13.590   22.780
 1wly A    34 R E -103.275  114.652 -173.749   37.900   13.760   21.600
 1wly A    35 N E  -76.369  135.945 -179.750   37.760   12.160   18.160
 1wly A    36 T E -111.235  -24.995  173.155   35.730   13.900   15.460

 3gms A    36 F E -112.894  109.672 -166.319   42.030    0.390   21.970
 3gms A    37 V E -117.007  130.076  170.874   38.980    1.770   23.740
 3gms A    38 R E  -87.334  117.016 -169.267   36.420    0.160   26.030
 3gms A    39 M E  -75.502  145.486  176.809   33.100    1.780   25.190
 3gms A    40 L E -112.411  -54.276 -173.077   30.790    3.260   27.830

 3fpc A    28 I E  -98.956  133.218 -172.702   18.780  -12.570   33.190
 3fpc A    29 V E -126.776  133.987  169.113   17.170   -9.880   31.050
 3fpc A    30 R E  -96.074  129.047 -175.494   14.120   -9.780   28.790
 3fpc A    31 P E  -69.362  132.822  173.793   14.510   -7.420   25.840
 3fpc A    32 L E  -98.428  -33.993  172.423   12.120   -4.470   25.660

 3ddm A    42 L E  -98.648  130.777 -173.494  -34.380  -17.250   -5.070
 3ddm A    43 V E -114.881  134.595  179.644  -34.700  -13.500   -5.610
 3ddm A    44 E E -123.773  121.271  179.913  -32.730  -11.330   -8.040
 3ddm A    45 V E -114.779  119.150 -177.632  -32.730   -7.530   -7.860
 3ddm A    46 E E -103.633  127.902 -178.566  -31.140   -5.560  -10.700

 2eih A    31 R E  -92.299  123.653 -179.981   -5.460    3.800   14.040
 2eih A    32 V E -111.545  132.438  172.651   -6.710    4.480   17.570
 2eih A    33 R E  -86.587  111.050 -165.868   -9.900    6.330   18.480
 2eih A    34 L E  -79.694  144.704  176.692   -8.830    8.510   21.390
 2eih A    35 K E -110.028  -30.026  178.221  -10.830    8.960   24.600

 1tkk A    33 I E  -99.918  125.901 -177.316   42.180   42.050   10.410
 1tkk A    34 V E -106.068  135.047 -179.778   40.370   45.330   11.070
 1tkk A    35 R E -130.490  113.784  179.942   41.260   48.620    9.380
 1tkk A    36 I E -107.537  124.933 -179.967   39.680   51.910   10.430
 1tkk A    37 T E -104.947  135.768 -176.845   40.250   55.040    8.340

 2dm6 A    42 L E -102.661  120.725 -177.044  -38.780   62.120  -21.420
 2dm6 A    43 L E -103.057  141.058  172.449  -35.220   63.460  -21.380
 2dm6 A    44 E E -121.748  123.649 -173.378  -32.690   63.370  -24.220
 2dm6 A    45 A E  -60.688  132.449  167.143  -29.020   63.870  -23.370
 2dm6 A    46 L E -106.239  -51.229 -179.701  -27.270   66.920  -24.790

 2oby A    37 L E  -97.874  121.262  178.485   40.580   58.330  -33.510
 2oby A    38 L E  -96.016  128.780  166.940   41.300   55.030  -35.260
 2oby A    39 K E  -80.525  102.688 -168.026   42.920   54.880  -38.680
 2oby A    40 V E  -74.993  125.970  172.786   40.850   52.030  -40.110
 2oby A    41 A E  -91.743  -38.860 -179.544   42.650   49.310  -42.050

 1p0f A    38 R E  -98.844  124.401 -169.238   27.070   45.060   28.410
 1p0f A    39 I E -122.977  133.892  169.472   29.360   45.030   31.440
 1p0f A    40 K E  -89.344  116.618 -174.317   32.860   43.720   32.090
 1p0f A    41 I E  -79.034  130.374 -178.755   32.890   42.270   35.600
 1p0f A    42 L E  -98.728  -35.018  176.256   35.840   43.230   37.800

 3eez A    37 L E -115.101  145.006  179.635  -12.580  -44.530   -7.490
 3eez A    38 V E -125.342  142.341  179.351  -14.460  -44.550   -4.180
 3eez A    39 K E -126.723  116.853  178.823  -17.740  -46.210   -3.220
 3eez A    40 L E -101.815  131.702  177.398  -19.740  -45.130   -0.170
 3eez A    41 E E -117.535  148.540 -175.455  -22.500  -47.320    1.250

 2d8a A    33 L E -105.812  129.146 -174.091   37.350    8.790   18.520
 2d8a A    34 I E -123.690  138.671  172.091   37.300   11.600   21.070
 2d8a A    35 K E  -89.690  124.688 -171.846   36.250   11.790   24.710
 2d8a A    36 V E  -75.180  125.661  174.054   34.140   14.890   25.320
 2d8a A    37 L E  -94.715  -43.922  173.528   35.420   17.350   27.920

 3bjs A    73 I E -102.430  125.006 -175.915   78.110 -372.280 -161.490
 3bjs A    74 I E -104.318  125.104  178.430   74.490 -371.490 -160.630
 3bjs A    75 R E -104.519  125.453  178.467   73.340 -367.900 -160.100
 3bjs A    76 V E -117.562  115.604 -178.496   70.160 -367.250 -158.120
 3bjs A    77 E E -101.477  142.582 -179.092   68.730 -363.730 -158.130

 3gaz A    36 L E  -89.547  112.852 -177.493   71.320  -53.150  -33.850
 3gaz A    37 V E -100.611  124.125  167.223   74.790  -52.430  -35.230
 3gaz A    38 Q E  -80.011  106.799 -170.363   77.560  -50.910  -33.140
 3gaz A    39 I E  -77.206  124.870 -179.414   79.290  -48.780  -35.770
 3gaz A    40 E E  -99.208  -32.073  171.665   83.080  -48.960  -35.750

 3mzn A    37 V E -104.911  123.223  173.239   16.600   20.770   53.610
 3mzn A    38 L E  -97.171  126.358  179.097   18.220   24.030   54.690
 3mzn A    39 V E -118.542  116.028  177.695   19.140   26.440   51.900
 3mzn A    40 L E -109.980  139.363  178.047   21.370   29.430   52.610
 3mzn A    41 E E -126.332  130.431 -174.638   22.240   32.160   50.110

 1e3i A    37 R E -100.484  123.667 -172.291   83.540   37.930    0.420
 1e3i A    38 I E -124.833  149.387  169.760   87.050   38.770    1.610
 1e3i A    39 Q E  -95.623  115.705 -175.390   90.620   37.870    0.720
 1e3i A    40 V E  -75.006  118.724 -178.645   92.440   36.810    3.880
 1e3i A    41 I E  -87.591  -44.618  177.974   95.830   38.510    4.140

 2jhf A    37 R E  -99.864  126.601 -168.404   20.880   11.140   37.730
 2jhf A    38 I E -124.900  132.917  168.817   18.780   14.250   37.150
 2jhf A    39 K E  -88.473  117.018 -171.000   16.270   16.210   39.210
 2jhf A    40 M E  -79.581  142.375 -179.479   13.570   17.320   36.780
 2jhf A    41 V E -109.656  -46.609 -179.369   12.290   20.900   36.750

 3goh A    33 L E -107.766  121.037  179.269   17.230    6.850   10.890
 3goh A    34 V E -109.100  125.006  169.872   20.100    8.660    9.160
 3goh A    35 Q E  -77.747  111.676 -172.099   20.390    9.010    5.390
 3goh A    36 N E  -72.050  133.045  175.124   24.100    8.500    4.780
 3goh A    37 Q E -108.087  -30.019  172.446   25.930   11.070    2.660

 3ekg A    62 V E -115.215  122.079  179.553   14.960  -44.700  -51.790
 3ekg A    63 V E -108.925  131.290  176.110   16.890  -43.850  -54.950
 3ekg A    64 E E -123.262  135.717 -179.080   20.120  -45.570  -55.980
 3ekg A    65 I E -130.252  112.642 -177.277   22.360  -44.580  -58.880
 3ekg A    66 E E  -96.159  134.418 -178.058   25.250  -46.800  -59.960

 3r1z A    35 A E -109.911  145.856  179.104   72.590   74.410   56.380
 3r1z A    36 V E -126.393  136.945  175.826   72.550   77.680   54.450
 3r1z A    37 E E -112.188  124.415  171.722   69.610   79.640   53.040
 3r1z A    38 L E -106.100  131.108 -176.940   69.990   82.040   50.120
 3r1z A    39 T E -115.732  128.156  175.544   67.140   84.470   49.440

 1pl8 A    35 L E  -92.900  118.291 -172.904   88.850   46.470   53.900
 1pl8 A    36 L E -104.913  133.071  166.331   86.770   44.350   51.530
 1pl8 A    37 R E  -79.952  100.082 -171.161   84.420   41.480   52.350
 1pl8 A    38 M E  -62.098  142.352 -176.033   85.450   39.160   49.530
 1pl8 A    39 H E -124.902  -56.706 -175.504   82.640   37.660   47.450

 2gdq A    36 L E  -94.425  147.699  172.901   -8.140   11.440   14.350
 2gdq A    37 I E -128.861  150.020 -179.483   -4.860   10.650   16.100
 2gdq A    38 R E -129.995  103.497 -178.902   -4.150    9.340   19.600
 2gdq A    39 I E  -90.713  125.196 -177.036   -0.740   10.050   21.120
 2gdq A    40 I E -117.693  130.631 -178.407    0.180    7.910   24.120

 1qor A    32 Q E -101.873  127.900 -176.853   43.990   78.310   -0.240
 1qor A    33 V E -115.898  129.034  166.748   47.520   77.520   -1.440
 1qor A    34 E E  -84.392  104.998 -167.567   49.590   79.280   -4.070
 1qor A    35 N E  -76.155  133.954  178.597   51.410   76.280   -5.510
 1qor A    36 K E -109.142  -26.497  173.312   55.140   76.540   -6.230

 2qde A    35 L E -105.397  148.157  177.710   58.170    4.380   35.520
 2qde A    36 L E -119.577  136.081  173.929   58.000    1.070   33.660
 2qde A    37 K E -126.580  118.362  174.241   60.380   -0.250   31.010
 2qde A    38 L E -101.974  105.198 -174.469   59.650   -3.390   29.000
 2qde A    39 H E  -89.986  127.256  178.604   62.850   -4.420   27.230

 3n6h A    41 I E -102.137  130.003 -179.994   26.940   -2.240   -9.820
 3n6h A    42 V E -110.026  119.821 -176.001   26.570    1.540   -9.780
 3n6h A    43 I E -120.274  111.950  176.952   28.810    3.550  -12.110
 3n6h A    44 L E -106.949  140.619  173.940   28.850    7.350  -12.000
 3n6h A    45 T E -127.656  131.669 -177.673   30.870    9.620  -14.290

 3ro6 A    33 I E -103.078  129.016 -177.943  -31.490    5.250   58.520
 3ro6 A    34 V E -114.946  129.228  176.348  -34.180    6.390   56.090
 3ro6 A    35 E E -121.109  117.541  178.228  -34.280    5.550   52.380
 3ro6 A    36 I E -109.997  124.857 -176.498  -36.830    7.220   50.110
 3ro6 A    37 R E -115.781  134.129  175.584  -37.200    5.970   46.540

 3pi7 A    53 L E -100.688  123.391 -169.358   45.300   23.360   58.540
 3pi7 A    54 I E -118.187  126.397  170.110   42.680   22.390   55.990
 3pi7 A    55 K E  -78.387  110.014 -166.678   39.490   20.370   56.400
 3pi7 A    56 V E  -79.091  130.447  176.567   39.560   18.280   53.230
 3pi7 A    57 N E  -98.307  -38.738  179.295   36.440   18.010   51.080

 2ovl A    35 T E -103.759  146.466 -177.866   20.440   10.860   40.490
 2ovl A    36 V E -133.820  118.605  178.471   17.110   12.260   41.680
 2ovl A    37 R E -112.879  119.179 -176.362   15.760   12.050   45.230
 2ovl A    38 I E -113.674  115.483 -178.196   12.180   13.170   45.810
 2ovl A    39 E E -105.141  131.521 -178.493   10.950   13.620   49.380

 3nx4 A    31 T E -100.776  122.837 -174.351   22.490   63.840   -1.170
 3nx4 A    32 V E -115.560  131.282  169.842   25.830   62.040   -1.360
 3nx4 A    33 D E  -84.986  106.662 -169.290   28.550   62.290   -4.000
 3nx4 A    34 V E  -79.672  132.411 -179.571   29.670   58.680   -4.280
 3nx4 A    35 H E -107.673  -35.003 -178.313   33.380   57.930   -4.610

 1m2t A    55 L E  -91.456  135.787  177.438   54.620   64.240   28.690
 1m2t A    56 V E -120.275  106.531 -175.436   51.370   64.720   26.790
 1m2t A    57 E E -100.076  115.158  178.964   49.070   67.380   28.250
 1m2t A    58 L E -107.699  131.393  179.648   45.500   67.430   26.950
 1m2t A    59 T E -130.133  127.824 -178.896   43.090   70.250   27.800

 1mdl A    36 L E  -80.001  140.570 -173.094   45.580   13.030    7.630
 1mdl A    37 I E -125.001  126.450  177.449   44.820   14.930    4.430
 1mdl A    38 D E -122.298  107.877 -176.676   46.600   17.980    3.020
 1mdl A    39 L E -104.367  110.130 -175.078   45.050   19.510   -0.100
 1mdl A    40 A E  -90.753  144.987 -179.365   47.200   22.190   -1.710

 3gd6 A    25 I E  -85.780  125.797 -169.235  -14.430  -35.870   -7.540
 3gd6 A    26 V E -106.052  130.089  173.700  -13.820  -37.620   -4.230
 3gd6 A    27 K E -126.191  114.505  175.635  -10.460  -38.400   -2.640
 3gd6 A    28 I E -102.773  118.359 -172.443  -10.290  -40.270    0.670
 3gd6 A    29 H E -104.653  149.565 -179.330   -6.810  -40.240    2.180

 3m6i A    44 T E -111.980  127.842 -177.129   51.090   -6.580   35.970
 3m6i A    45 V E -117.913  131.986  168.790   48.520   -7.400   33.290
 3m6i A    46 A E  -87.311  103.826 -175.026   45.370   -9.490   33.510
 3m6i A    47 V E  -66.692  127.696 -172.017   45.290  -11.230   30.140
 3m6i A    48 R E -103.198  -35.013  179.486   41.810  -11.050   28.620

 3fbg A    36 L E -101.152  120.855 -176.281   43.080    3.540   65.160
 3fbg A    37 V E -115.499  131.482  170.048   44.060    7.110   66.020
 3fbg A    38 K E  -87.387  117.222 -166.008   44.210    8.770   69.430
 3fbg A    39 I E  -80.007  136.283  176.903   42.940   12.290   68.840
 3fbg A    40 Q E -106.684  -43.424  179.162   44.880   15.350   70.000

 1f60 A   399 L E  -83.330  123.266 -171.209   -2.360   42.650   33.420
 1f60 A   400 V E -124.858  136.835  171.125   -2.500   44.060   29.900
 1f60 A   401 K E  -87.191  121.314 -178.636   -4.550   43.260   26.800
 1f60 A   402 F E -106.913  136.812  169.002   -2.330   43.190   23.720
 1f60 A   403 V E -124.956  116.173 -175.982   -3.390   43.490   20.090

 3lq6 A   253 L E  -83.869  120.175 -177.793   28.980    8.000   40.340
 3lq6 A   254 L E -113.196  145.790  170.031   27.650    9.590   37.160
 3lq6 A   255 R E -111.186  129.458  173.687   27.470   13.210   36.010
 3lq6 A   256 Y E  -99.698  109.197 -167.678   24.700   14.380   33.700
 3lq6 A   257 R E -134.807  141.993  170.741   26.090   17.330   31.770

 3ik4 A    37 L E  -89.989  123.073 -179.750   -4.170    5.270   14.520
 3ik4 A    38 V E -105.426  127.422  179.409   -7.900    6.040   14.480
 3ik4 A    39 K E -120.626  127.996  174.570  -10.400    3.420   13.310
 3ik4 A    40 V E -124.626  121.164 -175.677  -14.110    4.000   12.700
 3ik4 A    41 Q E -110.488  131.236  178.373  -16.330    1.090   11.690

 2pgw A    36 L E  -67.172  144.846  168.523   34.790   59.660  -12.810
 2pgw A    37 I E -128.857  118.149  176.673   31.100   58.990  -12.230
 2pgw A    38 E E -108.058  127.447  174.075   29.440   60.110   -9.000
 2pgw A    39 I E -113.471  114.412 -175.041   25.890   59.080   -8.120
 2pgw A    40 E E -100.488  124.227  172.188   24.390   61.020   -5.220

 2oqh A    35 V E -113.667  134.996 -177.125   36.360   30.830   86.970
 2oqh A    36 V E -124.118  137.692  176.596   37.780   29.610   90.270
 2oqh A    37 R E -122.012  124.746  175.101   41.380   29.030   91.350
 2oqh A    38 V E -107.713  112.075 -179.457   42.380   26.980   94.400
 2oqh A    39 R E -102.553  132.488 -179.037   45.980   27.540   95.490

 2ps2 A    38 I E -119.470  128.379 -171.615   47.500   30.260  174.310
 2ps2 A    39 V E -112.577  128.564  169.258   45.990   32.040  177.320
 2ps2 A    40 R E -102.603  127.150  172.332   47.610   32.920  180.630
 2ps2 A    41 I E -112.751  121.995  179.024   45.360   33.700  183.580
 2ps2 A    42 T E -113.783  131.676 -177.770   46.930   35.300  186.650

 1uuf A    51 K E  -87.312  121.277 -173.335  -36.140   -1.040   16.180
 1uuf A    52 I E -118.362  128.528  168.394  -33.680    0.310   18.730
 1uuf A    53 E E  -89.109  111.105 -170.438  -34.290    2.210   21.960
 1uuf A    54 I E  -76.051  124.981  178.358  -31.260    4.470   22.270
 1uuf A    55 A E  -92.574  -49.095 -179.664  -29.590    4.540   25.680

 2j3h A    42 L E  -88.317  127.659 -175.584   55.770   -3.480   94.590
 2j3h A    43 V E -129.657  149.989  164.662   53.370   -0.920   96.050
 2j3h A    44 K E  -98.432  121.682 -174.841   51.120   -0.480   99.070
 2j3h A    45 N E  -74.706  125.735 -176.873   47.720    0.790   97.940
 2j3h A    46 L L -100.958  -48.096 -178.643   46.630    3.940   99.770

 2zl7 A   234 L E  -78.667  118.789 -178.072  -23.450   65.960   14.040
 2zl7 A   235 L E -114.229  150.908  163.924  -22.550   62.400   13.070
 2zl7 A   236 H E -113.443  138.116  173.508  -24.170   59.000   13.500
 2zl7 A   237 Y E  -91.678  103.442 -161.320  -22.140   55.810   13.760
 2zl7 A   238 V E -110.212  136.176  165.153  -24.180   53.510   11.570

 1kko A    54 S E  -77.519  131.434  176.104  -45.810 -151.380  -70.670
 1kko A    55 V E -107.470  123.621  178.282  -48.840 -149.730  -72.260
 1kko A    56 Q E -119.443  126.587 -179.641  -49.340 -150.080  -76.020
 1kko A    57 L E -115.922  106.533  178.484  -52.090 -148.250  -77.910
 1kko A    58 I E  -84.116  118.662 -175.074  -52.770 -149.440  -81.450

 3sjn A    30 I E -121.929  152.643 -175.088  -34.480  -13.670   20.170
 3sjn A    31 V E -125.297  126.775  171.786  -35.830  -12.340   16.880
 3sjn A    32 K E -105.078  117.239  176.259  -37.160   -8.890   16.030
 3sjn A    33 V E  -99.932  117.258 -173.298  -39.270   -8.720   12.880
 3sjn A    34 H E -102.595  144.163 -178.327  -39.610   -5.160   11.580

 1kcz A    54 S E  -78.424  117.867  177.609   34.870   12.840   29.570
 1kcz A    55 V E -102.536  114.057 -178.912   36.630   16.190   29.220
 1kcz A    56 L E -107.714  125.638  177.709   34.260   19.150   29.000
 1kcz A    57 L E -108.126  107.095 -179.825   35.510   22.610   28.050
 1kcz A    58 V E  -79.552  123.463 -175.988   33.080   25.380   29.010

 1yqd A    45 R E -111.400  130.842 -175.197   64.910  128.220   48.550
 1yqd A    46 F E -143.923  152.731  178.361   63.990  131.440   46.750
 1yqd A    47 K E  -86.842  131.986 -174.558   61.230  134.050   46.690
 1yqd A    48 V E  -77.585  125.140 -179.683   59.050  134.020   43.580
 1yqd A    49 L E -102.620  -45.934  175.205   59.120  137.260   41.590

 2hcy A    34 L E -106.950  115.603 -169.516  107.760  -13.510   56.600
 2hcy A    35 I E -113.462  122.906  168.485  105.440  -16.500   56.270
 2hcy A    36 N E  -78.449   97.990 -175.657  106.300  -20.010   55.120
 2hcy A    37 V E  -76.850  127.553  179.700  103.040  -20.860   53.350
 2hcy A    38 K E -100.123  -49.106  179.632  102.060  -24.530   53.460

 3ip1 A    59 I E -113.865  126.267 -174.411    8.320   61.700   58.560
 3ip1 A    60 I E -114.944  131.051  171.757    7.980   58.140   59.840
 3ip1 A    61 K E  -80.171  116.591 -169.404    6.940   55.030   57.940
 3ip1 A    62 V E  -72.503  130.625  177.264    4.460   53.280   60.210
 3ip1 A    63 K E -105.910  -36.173  178.454    5.220   49.700   61.200

 3ftd A   177 V E -102.981  128.918 -177.779    7.420  -10.720    8.320
 3ftd A   178 I E -122.338  147.453 -178.672    7.960  -12.490   11.640
 3ftd A   179 K E -122.385  113.060  179.786    6.330  -15.590   13.140
 3ftd A   180 L E  -95.501  118.614  178.373    6.000  -15.940   16.910
 3ftd A   181 V E -113.399  121.826 -171.538    5.450  -19.480   18.170

 2qw7 A    26 L E  -88.707  113.454 -175.778   59.000   47.490   16.970
 2qw7 A    27 V E -120.078  128.438  179.745   62.030   45.850   15.380
 2qw7 A    28 Q E  -94.928  132.492 -173.057   65.660   46.390   16.410
 2qw7 A    29 F E  -70.000  149.996  176.396   68.270   46.310   13.650
 2qw7 A    30 L E -119.142  151.487  175.103   71.020   43.690   13.540

 3gy1 A    25 V E -110.675  131.648  176.244  -22.770  -14.970   28.010
 3gy1 A    26 V E -109.547  137.267 -176.004  -21.810  -14.360   31.640
 3gy1 A    27 K E -128.803  124.799  179.150  -20.780  -10.930   32.910
 3gy1 A    28 V E -111.640  118.510  179.791  -19.080  -10.120   36.210
 3gy1 A    29 E E -103.127  147.850 -175.196  -19.070   -6.510   37.410

 1dfm A   167 L E  -84.114  118.005 -175.659   45.450    9.610   43.080
 1dfm A   168 V E -110.778  127.466  177.228   42.630    8.930   45.540
 1dfm A   169 G E -114.683  126.047  175.389   40.120    6.090   45.170
 1dfm A   170 L E  -86.624  122.974 -170.800   36.940    5.890   47.240
 1dfm A   171 I E -139.260  165.409  171.995   36.210    2.270   48.130

 3fxg A    68 L E -115.121  149.103  169.086  -24.420   10.850  -25.050
 3fxg A    69 V E -123.331  126.986  174.158  -26.100   10.120  -21.730
 3fxg A    70 E E -111.492  134.089  177.832  -26.970    6.600  -20.590
 3fxg A    71 I E -122.713  112.349 -174.373  -29.210    5.900  -17.610
 3fxg A    72 E E  -98.745  129.128  178.791  -29.260    2.340  -16.290

 1kol A    37 I E -110.736  124.535 -172.956  -44.300   63.530   80.610
 1kol A    38 L E -108.091  143.091  161.996  -43.100   61.590   77.570
 1kol A    39 K E  -88.963  112.660 -167.896  -44.140   61.490   73.940
 1kol A    40 V E  -68.663  122.923  178.146  -44.090   57.760   73.260
 1kol A    41 V E  -90.875  -44.983  174.838  -41.760   56.740   70.440

 3jyn A    32 V E  -96.052  117.813 -176.999   19.500    1.900  -12.930
 3jyn A    33 V E -112.780  124.253  170.698   21.590    3.810  -10.380
 3jyn A    34 R E  -84.868  105.541 -167.118   25.280    4.620  -10.740
 3jyn A    35 N E  -69.374  138.771  173.495   26.380    4.500   -7.120
 3jyn A    36 K E -111.128  -26.783  172.546   28.450    7.300   -5.620

 2qgy A    38 I E -119.245  131.357 -174.447   11.930   44.460    5.710
 2qgy A    39 I E -123.012  154.000  173.885    8.690   43.250    7.290
 2qgy A    40 K E -133.049  121.793 -178.245    5.260   44.710    8.040
 2qgy A    41 I E -108.345  132.126  176.798    2.970   43.320   10.730
 2qgy A    42 T E -115.311  129.589 -179.614   -0.740   44.090   11.000

 3fv9 A    37 I E -113.733  126.325 -174.579   56.980  -83.830  -17.190
 3fv9 A    38 V E -115.022  135.506  173.737   59.480  -83.780  -20.050
 3fv9 A    39 S E -119.297  132.326  179.849   63.080  -85.010  -20.130
 3fv9 A    40 I E -117.695  126.041  179.653   65.520  -84.120  -22.900
 3fv9 A    41 E E -110.833  145.581 -178.118   68.750  -86.040  -23.510

 1iz0 A    29 V E  -93.329  120.319 -179.618   51.440   16.470   25.220
 1iz0 A    30 L E -106.238  143.560  176.115   51.720   16.350   29.010
 1iz0 A    31 R E  -84.626  117.439 -172.166   53.370   13.640   31.100
 1iz0 A    32 V E  -74.627  128.677  177.122   50.780   12.260   33.510
 1iz0 A    33 E E -110.389  -33.496  179.090   51.770   12.150   37.180

 2poz A    22 L E -108.717  154.945  174.037  103.930   55.950  -10.290
 2poz A    23 V E -135.055  138.324  179.168  100.140   55.800  -10.630
 2poz A    24 E E -128.373  114.921 -178.656   97.980   55.740  -13.750
 2poz A    25 I E -101.861  120.199 -179.615   94.220   56.280  -13.550
 2poz A    26 S E -101.551  151.809  178.680   92.150   55.240  -16.560

 3my9 A    39 L E -106.750  143.878 -178.680   47.150   14.000    4.920
 3my9 A    40 L E -126.635  120.820  175.160   46.790   16.120    1.790
 3my9 A    41 E E -106.733  120.192 -179.989   48.490   19.460    1.170
 3my9 A    42 V E -111.308  131.963 -179.508   47.210   21.500   -1.770
 3my9 A    43 T E -119.883  127.237 -178.375   49.010   24.560   -3.130

 3mvg A    51 F E  -96.249  138.891  175.585    9.270   12.430   23.910
 3mvg A    52 V E -129.173  105.822 -176.715    7.250    9.450   22.700
 3mvg A    53 R E  -90.653  117.578 -178.196    3.600   10.120   21.890
 3mvg A    54 L E -112.927  131.809 -178.023    1.440    6.990   21.880
 3mvg A    55 F E -112.337  132.684  176.870   -2.150    6.900   20.630

 3q39 A   263 L E  -85.725  120.660 -178.194   19.470   -1.320  -11.740
 3q39 A   264 V E -123.424  152.921  178.414   19.000   -3.870   -8.960
 3q39 A   265 R E -123.153  133.837  176.098   18.090   -7.560   -8.870
 3q39 A   266 Y E  -86.687  106.953 -166.213   16.150   -9.410   -6.180
 3q39 A   267 V E -115.264  141.323  171.970   18.180  -12.570   -5.690

 1nu5 A    33 I E  -77.820  119.371 -177.931  -44.830  -25.770    6.820
 1nu5 A    34 V E -107.546  130.869  177.352  -46.440  -24.990    3.460
 1nu5 A    35 Q E -124.396  118.566  179.026  -47.450  -21.490    2.380
 1nu5 A    36 V E -106.515  117.612 -177.585  -49.440  -20.890   -0.800
 1nu5 A    37 K E -102.437  129.720  173.873  -49.590  -17.290   -2.020

 3rcy A    26 L E  -96.878  144.280 -178.096   22.240   64.790   -3.580
 3rcy A    27 V E -125.007  130.292 -178.649   25.690   64.100   -5.020
 3rcy A    28 K E -119.490  117.459  178.861   26.540   63.460   -8.670
 3rcy A    29 L E -108.876  143.108  176.433   29.900   62.000   -9.690
 3rcy A    30 T E -131.036  137.598 -177.295   31.230   61.590  -13.220

 2dph A    36 I E -107.334  131.068 -178.618   10.440   55.820   69.370
 2dph A    37 L E -110.375  137.057  163.776   13.420   56.490   67.120
 2dph A    38 K E  -83.701  116.626 -167.255   16.650   58.330   67.810
 2dph A    39 V E  -74.700  119.355  176.481   17.090   60.390   64.660
 2dph A    40 V E  -85.779  -39.988 -179.304   20.340   59.770   62.780

 1hwm A    56 L E  -94.164  133.239  176.146   20.300  -20.970  128.910
 1hwm A    57 V E -115.076  127.012 -176.357   22.690  -22.520  126.400
 1hwm A    58 R E -109.043  107.395  179.001   23.230  -26.290  126.360
 1hwm A    59 L E -105.471  123.618 -177.468   26.490  -27.480  124.830
 1hwm A    60 T E -116.065  125.260 -179.881   27.030  -31.230  124.500

 2h1r A   191 I E  -98.704  128.525  179.402   10.060   42.320   30.190
 2h1r A   192 V E -124.999  160.664 -179.958   12.530   41.480   27.430
 2h1r A   193 K E -122.498  131.154  176.742   12.510   41.720   23.630
 2h1r A   194 L E -110.998  131.496  170.905   13.790   39.120   21.170
 2h1r A   195 I E -118.843  105.445 -173.891   14.660   39.810   17.540

 2nql A    54 L E -108.541  146.880  177.393   37.710   48.800   12.700
 2nql A    55 V E -126.548  122.950  171.743   41.350   49.100   13.740
 2nql A    56 R E -101.009  119.325 -176.778   42.750   48.360   17.200
 2nql A    57 M E -119.999  120.056 -172.551   46.190   49.880   17.730
 2nql A    58 T E -119.660  132.856  177.013   48.160   49.100   20.880

 3sjp A   254 L E  -84.414  116.559  179.564   12.420   58.100  -14.240
 3sjp A   255 L E -109.984  145.675  172.229   13.870   61.600  -13.970
 3sjp A   256 R E -119.532  135.214  174.601   15.480   63.760  -16.640
 3sjp A   257 F E  -89.230  109.980 -167.777   17.910   66.610  -16.000
 3sjp A   258 V E -106.236  136.185  169.495   16.790   69.370  -18.350

 1zq9 A   178 V E  -98.422  127.021 -173.965   -2.530   28.820   12.160
 1zq9 A   179 V E -125.186  136.507  171.318   -0.010   25.980   11.920
 1zq9 A   180 R E  -95.733  129.988  172.458    3.610   25.620   12.980
 1zq9 A   181 I E -123.742  116.719  175.693    5.920   23.540   10.790
 1zq9 A   182 E E -115.975  113.391 -174.623    9.470   22.800   11.950

 3dg6 A    33 L E  -82.739  111.983 -178.624   45.660   13.340    7.210
 3dg6 A    34 V E  -98.998  132.366 -173.834   44.450   14.760    3.900
 3dg6 A    35 R E -130.077  122.809  178.177   45.940   18.030    2.650
 3dg6 A    36 V E -105.094  114.994 -175.745   44.770   20.150   -0.280
 3dg6 A    37 H E -100.013  133.828 -179.505   47.390   22.580   -1.570

 2gl5 A    29 L E -114.631  154.944  175.499   34.340   29.910    9.060
 2gl5 A    30 I E -138.222  159.154  177.693   34.200   31.760    5.740
 2gl5 A    31 R E -135.820  121.137 -179.874   33.880   35.350    4.560
 2gl5 A    32 V E -101.221  118.152 -176.484   32.320   36.440    1.260
 2gl5 A    33 N E -104.924  145.686  178.212   33.430   39.850    0.010

 2oz8 A    35 A E  -80.515  134.272 -178.409   38.550   52.000    7.370
 2oz8 A    36 L E -114.330  119.179  179.748   39.130   53.670    4.000
 2oz8 A    37 E E -111.877  126.952  174.202   42.580   54.950    3.060
 2oz8 A    38 L E -107.873  116.963 -168.945   43.270   57.080   -0.010
 2oz8 A    39 V E -108.698  125.013 -179.399   46.950   57.090   -0.920

 2hd3 A    26 M E  -85.985  129.174 -177.696   38.690   22.970   71.480
 2hd3 A    27 V E -124.756  144.086  174.858   41.200   25.660   70.530
 2hd3 A    28 E E -117.047  125.056 -175.517   43.900   27.500   72.470
 2hd3 A    29 M E  -67.766  127.614 -178.738   44.910   31.000   71.380
 2hd3 A    30 I E -134.160  165.297  170.797   48.600   31.250   70.480

 1qam A   173 L E  -93.639  116.790 -173.411    6.860   26.640   17.310
 1qam A   174 I E -118.180  157.082 -179.202    6.670   23.610   19.600
 1qam A   175 R E -128.004  129.965  172.535    4.600   22.670   22.640
 1qam A   176 L E -107.109  126.652 -176.650    5.550   20.570   25.660
 1qam A   177 N E -113.977  114.538 -179.571    2.700   19.100   27.690

 3no1 A    54 V E  -81.641  115.732 -178.901  -10.110   -6.260  -11.950
 3no1 A    55 T E -102.320  133.507 -176.578  -12.790   -3.580  -11.660
 3no1 A    56 R E -130.002  111.433  175.859  -13.980   -1.680  -14.730
 3no1 A    57 V E  -96.030  109.184 -179.533  -16.260    1.360  -14.570
 3no1 A    58 H E  -88.008  141.866 -178.699  -17.700    2.100  -18.010

 3p26 A   432 F E  -89.409  130.339 -176.157    7.690   29.180   49.690
 3p26 A   433 V E -133.767  151.724  172.697   10.230   26.380   50.110
 3p26 A   434 E E -106.264  123.657 -173.723   10.260   22.630   50.720
 3p26 A   435 I E -109.993  139.692  175.659   12.660   21.480   53.430
 3p26 A   436 E E -117.406  132.895  176.632   14.090   18.020   54.050

 3cm8 A   237 L E -102.499  108.342 -175.339   44.140   51.290   42.500
 3cm8 A   238 I E -109.975  114.853  176.778   44.620   47.790   41.100
 3cm8 A   239 P E  -66.596  137.613  174.720   43.090   44.810   42.890
 3cm8 A   240 M E  -89.305  104.510 -170.940   45.280   41.720   43.130
 3cm8 A   241 I E -127.442  147.989  170.200   43.070   38.940   41.800

 2dul A   230 F E -101.760  124.250  177.610   18.500   68.250   26.220
 2dul A   231 V E -128.237  145.519  169.974   16.960   67.690   22.790
 2dul A   232 K E -104.978  128.276 -176.474   17.600   69.130   19.340
 2dul A   233 L E  -74.998  141.127 -177.973   14.520   69.690   17.180
 2dul A   234 K E -117.420  122.828 -173.096   14.440   68.100   13.730

 2zc8 A    33 L E -108.542  130.018  179.830   35.890  104.800   15.410
 2zc8 A    34 L E -119.812  133.400  170.835   34.010  103.730   12.290
 2zc8 A    35 R E -116.241  123.196  176.560   30.260  103.430   11.750
 2zc8 A    36 L E -104.551  134.569 -177.736   28.960  101.600    8.680
 2zc8 A    37 F E -120.862  133.118  175.845   25.360  102.070    7.530

 1im3 D    77 A E -100.355  104.041 -174.217    2.050   58.000   20.180
 1im3 D    78 L E -103.913  109.436  175.445    0.480   56.570   17.020
 1im3 D    79 R E  -91.671  119.392  179.592   -2.030   53.750   17.460
 1im3 D    80 L E -117.197  139.091  173.518   -2.700   51.870   14.220
 1im3 D    81 V E -119.902  106.827 -173.180   -5.190   49.080   13.550

 3ced A    22 I E -120.842  119.308 -168.792   54.350   23.790   34.970
 3ced A    23 V E -128.611  152.516  172.948   51.640   22.090   37.010
 3ced A    24 R E -109.605  125.363  174.458   48.170   22.800   38.390
 3ced A    25 L E  -99.276  122.204 -174.517   47.300   21.780   41.950
 3ced A    26 V E -105.587  125.026 -176.150   43.580   21.270   42.500

 3ctk A    49 L E  -98.549  134.710  176.003   15.730   47.620    5.990
 3ctk A    50 V E -113.864  114.924 -177.057   19.290   46.400    6.540
 3ctk A    51 D E  -95.062  103.725  179.220   22.010   49.020    6.150
 3ctk A    52 I E -101.535  119.403 -177.485   25.340   47.390    5.280
 3ctk A    53 T E -115.743  130.540 -179.603   28.330   49.730    5.170

 1h2b A    45 I E -105.681  128.508 -175.287   64.560  -13.590    4.680
 1h2b A    46 V E -114.627  135.001  170.014   64.240   -9.800    4.710
 1h2b A    47 R E  -82.665  112.710 -167.506   61.490   -7.570    3.350
 1h2b A    48 I E  -73.941  128.700  178.518   63.440   -4.870    1.530
 1h2b A    49 A E -101.851  -33.142  177.478   62.680   -1.270    2.460

 3dip A    22 W E -107.946  144.704 -173.751  -39.170  -24.290  -59.080
 3dip A    23 V E -128.274  128.170 -177.542  -38.420  -25.700  -62.530
 3dip A    24 E E -120.171  127.648 -177.900  -38.970  -29.250  -63.770
 3dip A    25 V E -114.977  115.777 -179.891  -37.530  -30.630  -67.010
 3dip A    26 E E  -95.718  144.266  178.760  -38.980  -33.830  -68.480

 3i4k A    38 L E  -75.016  107.951 -179.332  -69.750  -10.490  -49.430
 3i4k A    39 V E -104.155  129.360 -178.076  -71.440   -7.430  -47.950
 3i4k A    40 S E -116.898  134.932  173.855  -73.400   -5.060  -50.170
 3i4k A    41 V E -108.201  119.121 -172.921  -74.590   -1.530  -49.400
 3i4k A    42 H E -101.993  120.013 -176.944  -77.630   -0.470  -51.420

 1ygy A   414 D E -109.771  116.894  174.796   36.890   72.400   38.780
 1ygy A   415 V E  -98.643  112.744 -177.595   35.660   71.110   35.420
 1ygy A   416 R E -106.831  110.001  178.126   34.720   73.990   33.120
 1ygy A   417 A E  -86.864  115.834 -175.591   32.780   73.070   29.990
 1ygy A   418 V E -103.301  127.342  178.255   33.270   75.740   27.330

 3i2d A   201 I E  -81.632  117.241 -165.943   38.030   13.520   72.230
 3i2d A   202 V E -122.123  134.853  176.882   37.720   17.280   71.900
 3i2d A   203 E E  -87.929  121.242  178.284   35.220   19.810   73.230
 3i2d A   204 M E  -75.008  130.969 -179.020   34.090   22.340   70.630
 3i2d A   205 I L -108.419  115.680 -175.108   34.130   25.930   71.860

 2je8 A   735 K E  -90.176  124.888  179.563   -7.210   44.210  -11.710
 2je8 A   736 L E -114.981  128.793  174.687   -6.320   40.890  -10.090
 2je8 A   737 I E -133.023  136.047  175.705   -8.120   39.380   -7.100
 2je8 A   738 L E -112.720  120.704 -178.473   -7.690   35.970   -5.470
 2je8 A   739 K E -122.783  156.218  175.497  -10.600   34.600   -3.450

 3krt A    74 L E  -88.731  132.947 -174.660   19.690   27.650   39.920
 3krt A    75 V E -125.090  134.508  169.554   22.360   27.300   37.230
 3krt A    76 A E  -84.966  108.923 -168.424   25.610   25.340   37.060
 3krt A    77 V E  -89.897  119.943 -176.725   27.960   27.880   35.500
 3krt A    78 M E  -87.568  -33.286  179.294   30.600   26.500   33.140

 1ukf A   121 L E  -98.973  120.756 -175.108   33.900   48.510   48.940
 1ukf A   122 L E -109.785  143.464  176.670   36.160   45.740   50.230
 1ukf A   123 S E -122.849  118.808  175.235   38.690   43.620   48.360
 1ukf A   124 L E  -86.183  122.931 -179.484   39.860   40.240   49.660
 1ukf A   125 R E  -99.814   93.823  178.168   43.410   39.420   48.570

 2rdx A    37 V E -112.247  127.853  178.083    9.380  -75.000   75.150
 2rdx A    38 V E -106.286  129.368  179.699    8.300  -74.320   78.740
 2rdx A    39 V E -121.927  124.999 -172.862    4.620  -74.350   79.690
 2rdx A    40 I E -122.410  122.309  178.762    3.440  -73.090   83.070
 2rdx A    41 D E -104.671  149.971 -179.365   -0.050  -73.500   84.510

 3hg3 A   383 L E -107.131  127.490 -174.737    4.490  -17.100   42.370
 3hg3 A   384 L E -120.460  153.597  170.166    2.350  -20.180   42.930
 3hg3 A   385 Q E -121.368  116.075  178.919    0.600  -22.770   40.770
 3hg3 A   386 L E  -95.489  129.860  173.103   -2.620  -24.280   42.120
 3hg3 A   387 E E -123.125  116.548 -179.497   -3.910  -27.580   40.760

 2ox4 A    25 L E -107.419  156.528  175.673  -33.960    1.880  -19.540
 2ox4 A    26 V E -138.847  135.042  177.391  -34.840    0.950  -15.960
 2ox4 A    27 K E -116.700  122.787  179.278  -36.520   -2.150  -14.550
 2ox4 A    28 V E -109.885  118.356 -177.568  -38.130   -2.090  -11.100
 2ox4 A    29 S E -106.876  149.013 -174.849  -38.970   -5.440   -9.520

 3f44 A     7 I E  -99.927  125.020 -179.005   -4.870   28.220   15.340
 3f44 A     8 F E -132.235  108.546 -169.821   -2.750   26.360   12.800
 3f44 A     9 K E -132.690  141.594  174.189   -4.410   23.590   10.800
 3f44 A    10 I E -120.678  124.202 -176.277   -3.700   21.630    7.630
 3f44 A    11 K E -109.981  111.893  175.538   -6.560   19.950    5.760

 1sjd A    33 L E -104.391  145.847  177.189   14.680   39.650   42.710
 1sjd A    34 L E -120.686  132.372  172.139   11.300   40.730   41.350
 1sjd A    35 R E -115.011  105.812  179.193   10.490   41.830   37.810
 1sjd A    36 A E  -86.633  134.404 -176.604    7.100   43.530   37.550
 1sjd A    37 V E -113.469  123.575  172.504    5.520   43.700   34.090

 2pod A    21 W E  -97.832  147.702  175.964  -14.330   44.010   33.210
 2pod A    22 V E -130.000  131.291  175.247  -12.990   44.700   36.700
 2pod A    23 L E -117.005  126.588  175.845  -11.340   47.880   37.980
 2pod A    24 V E -111.926  120.782 -174.223   -9.460   48.020   41.280
 2pod A    25 H E -108.576  147.036  178.072   -8.680   51.480   42.630

 1qyr A   175 V E  -97.472  134.648  179.914   39.980   26.330   13.620
 1qyr A   176 V E -129.715  140.004  173.112   43.010   24.920   11.810
 1qyr A   177 R E  -99.984  126.363  174.862   45.050   21.750   12.270
 1qyr A   178 L E -114.291  122.279 -176.726   48.810   21.960   11.730
 1qyr A   179 V E -122.515  102.854  178.240   50.750   18.710   11.460

 1wte A   122 L E  -86.097  140.381 -178.537   35.000   -0.110   53.120
 1wte A   123 L E -120.788  125.976  166.128   35.530   -1.150   49.510
 1wte A   124 S E -117.350  113.274 -164.699   36.220    1.030   46.490
 1wte A   125 L E  -98.017  131.544  169.848   36.430   -1.190   43.430
 1wte A   126 K E -123.529  162.145 -174.205   38.420   -0.610   40.240

 3p0w A    40 L E -104.625  144.464  173.340   48.620   65.770   87.820
 3p0w A    41 V E -117.312  130.817 -179.860   47.480   68.860   89.710
 3p0w A    42 I E -118.531  119.419  178.040   45.370   68.630   92.860
 3p0w A    43 L E -107.428  140.738  168.317   43.540   71.660   94.250
 3p0w A    44 K E -121.079  143.610 -171.722   41.740   71.990   97.580

 2oqa A    49 L E  -97.755  141.120 -175.883   -0.580   -4.020  -12.970
 2oqa A    50 M E -136.393  100.492 -176.768    2.540   -4.030  -10.800
 2oqa A    51 K E  -83.099  124.104  178.155    5.350   -6.460  -11.590
 2oqa A    52 L E -117.421  124.146  179.443    7.650   -7.300   -8.690
 2oqa A    53 S E -119.283  133.748  178.689   10.890   -9.220   -9.200

 1jny A   387 I E  -96.772  123.021 -171.961   16.580   -1.900    8.770
 1jny A   388 V E -131.714  141.128  175.704   13.950   -4.300   10.080
 1jny A   389 K E -100.006  140.167 -179.782   10.240   -4.090   10.910
 1jny A   390 F E -123.107  138.919  171.482    8.780   -5.820   13.950
 1jny A   391 K E -117.657  108.702 -179.966    5.200   -6.770   14.830

 3p02 A   148 V E -114.933  113.418 -176.952   36.550   48.180   38.790
 3p02 A   149 L E  -92.471  141.283  179.927   36.060   49.610   35.300
 3p02 A   150 R E -123.594  101.819 -179.578   36.310   47.480   32.160
 3p02 A   151 P E  -58.680  128.168  176.910   37.000   49.360   28.930
 3p02 A   152 I E -120.391   99.995  177.888   34.890   48.050   26.050

 2nmm A    34 L E -107.939  106.227 -169.512   26.340    3.890   65.340
 2nmm A    35 I E -112.907  131.638  172.292   25.830    3.620   69.090
 2nmm A    36 R E  -91.232  129.019 -179.445   24.370    0.790   71.150
 2nmm A    37 V E -109.651  137.855 -173.484   22.400    1.890   74.210
 2nmm A    38 H E -123.270  117.207  179.207   21.890   -0.310   77.260

 3n4e A    27 F E -112.669  155.005  173.246   23.550    3.550    6.060
 3n4e A    28 V E -122.189  123.787  179.333   22.950    5.160    9.450
 3n4e A    29 R E -107.762  118.791 -179.799   20.140    7.660    9.970
 3n4e A    30 I E -114.668  117.163  179.955   20.310    9.890   13.040
 3n4e A    31 T E -100.703  134.434 -179.373   17.340   12.110   13.890

 3eja A   133 L E -100.734  130.343 -175.758  124.930   34.390  110.610
 3eja A   134 L E -115.397  119.037 -171.351  127.480   31.840  109.430
 3eja A   135 R E  -99.197  114.935  176.022  130.960   33.030  108.510
 3eja A   136 A E  -94.808  135.545 -173.257  132.930   31.080  105.910
 3eja A   137 E E -144.934  136.681  162.361  136.680   31.650  105.800

 1zx5 A    86 L E -134.477  119.341 -174.888   78.600   92.330   35.730
 1zx5 A    87 V E -106.875  128.437 -178.373   76.520   95.490   35.350
 1zx5 A    88 R E -144.213  144.452  164.588   72.980   95.760   36.730
 1zx5 A    89 L E  -90.196  133.311 -178.019   70.420   98.370   37.690
 1zx5 A    90 I E -117.681  128.026  173.382   68.860   97.710   41.090

 2j5z A   102 R E -114.559  122.003  173.689   28.630   28.830  132.410
 2j5z A   103 V E -109.068  127.424 -178.166   25.260   29.070  130.670
 2j5z A   104 E E -117.090  131.718 -179.429   22.890   26.100  130.900
 2j5z A   105 L E -127.107  142.832  174.920   19.820   25.580  128.740
 2j5z A   106 E E -136.451  127.120 -178.816   17.080   22.940  128.740

 3mqt A    28 I E  -81.368  128.395 -178.433   49.130   28.200  -85.080
 3mqt A    29 V E -109.936  114.826 -176.848   46.160   26.400  -83.530
 3mqt A    30 K E -109.163  120.108  179.356   44.500   23.730  -85.660
 3mqt A    31 V E -116.168  113.598 -169.829   41.160   22.250  -84.590
 3mqt A    32 T E -111.833  136.289 -177.906   39.960   19.350  -86.720

 1y71 A    36 V E  -99.180  116.043 -171.972   -2.130  -19.910   18.950
 1y71 A    37 V E -115.031  126.398  173.378   -3.540  -16.760   20.530
 1y71 A    38 K E  -89.937  118.945 -170.803   -2.420  -13.180   19.930
 1y71 A    39 V E  -75.035  129.534 -178.707   -2.910  -11.220   23.140
 1y71 A    40 L E -114.216  -31.710 -177.643   -4.960   -8.030   22.860

 1yq2 A   691 T E -123.414  126.260  175.687    3.790  -24.780   27.860
 1yq2 A   692 V E -118.546  129.609 -176.994    4.070  -25.430   31.600
 1yq2 A   693 E E -128.434  129.258  172.482    1.850  -23.660   34.120
 1yq2 A   694 A E  -87.074  120.411 -176.007    1.870  -23.760   37.920
 1yq2 A   695 V E -127.893  159.997  176.345   -1.690  -23.710   39.230

 2qrr A    25 L E  -98.642  119.861 -170.804   17.990    7.070    2.320
 2qrr A    26 V E -120.021  146.185  166.152   19.480   10.370    1.200
 2qrr A    27 R E -106.698  123.214 -175.554   22.110   12.810    2.420
 2qrr A    28 M E -111.234  120.919  178.395   21.250   16.420    1.600
 2qrr A    29 E E -101.525  130.575 -177.805   23.900   19.150    1.610

 2qsw A    25 I E -103.259  125.217 -172.887   31.070    2.210    6.480
 2qsw A    26 V E -125.003  149.233  174.819   31.520    3.090    2.810
 2qsw A    27 R E -100.955  116.819  173.869   30.640    6.030    0.560
 2qsw A    28 L E  -93.213  132.301  174.314   28.930    5.140   -2.710
 2qsw A    29 L E -109.505  137.583  179.677   29.020    7.670   -5.550

 2opc A   120 K E -110.799  108.752 -176.329    3.720   29.470    2.640
 2opc A   121 I E -125.602  152.435  177.093    2.230   30.560    5.970
 2opc A   122 K E -159.977  170.086 -179.824   -0.560   29.310    8.230
 2opc A   123 L E -108.494  138.388  166.100   -1.920   29.410   11.780
 2opc A   124 V E -132.547  132.694  179.461   -1.900   26.700   14.420

 1u7b A    47 L E -139.592  136.531 -178.887   50.960  -49.330  -11.160
 1u7b A    48 V E -114.403  137.258  177.923   52.380  -51.320  -14.070
 1u7b A    49 Q E -134.201  124.223 -173.729   50.410  -53.200  -16.720
 1u7b A    50 L E -124.265  133.977  175.810   52.010  -55.370  -19.400
 1u7b A    51 T E -119.719  123.930  174.098   50.490  -57.160  -22.390

 1kq6 A    27 M E  -99.963  115.079 -174.679   -4.560   28.740    6.820
 1kq6 A    28 F E -113.476  134.920  171.621   -0.870   28.240    6.070
 1kq6 A    29 L E -102.219  114.981 -173.686    1.730   30.770    4.960
 1kq6 A    30 V E -107.030  117.766  174.410    4.420   29.050    2.900
 1kq6 A    31 K E  -91.409  127.187 -173.652    7.790   30.710    2.270

 2je8 A   685 E E -113.085  134.884 -177.793  -10.780   36.720  -11.010
 2je8 A   686 M E -139.834  152.683  176.378   -9.480   39.490  -13.260
 2je8 A   687 K E -156.747  144.645  177.227  -10.860   42.360  -15.340
 2je8 A   688 V E  -83.220  125.013  179.332   -9.530   45.240  -17.430
 2je8 A   689 V E -125.023  128.513  179.859  -10.430   48.670  -16.050

 1vqo H    46 Q E -123.641  124.922  178.702   58.570   68.040  145.350
 1vqo H    47 I E -130.230  131.439 -176.809   58.100   71.590  144.080
 1vqo H    48 S E -119.988  154.988  173.209   58.390   72.770  140.480
 1vqo H    49 L E -104.672  107.445 -175.870   58.450   76.130  138.720
 1vqo H    50 I E  -95.308  131.082  178.086   55.950   76.110  135.860

 3gs9 A   287 Y E -108.719  135.654  172.356   27.270   16.780   20.050
 3gs9 A   288 V E -114.735  133.322 -178.394   26.340   18.740   16.930
 3gs9 A   289 L E  -74.044  113.001 -179.471   25.500   22.440   17.090
 3gs9 A   290 F E  -98.363  119.226  178.518   21.950   22.920   15.820
 3gs9 A   291 I E -108.507  110.630  174.750   21.050   26.410   14.590

 1jsg A   107 L E -115.336  123.292  177.216   16.610   11.220   43.500
 1jsg A   108 L E -106.887  137.981  179.332   14.660   11.140   40.240
 1jsg A   109 E E -123.828  129.978 -177.338   11.470    9.140   39.760
 1jsg A   110 L E  -71.299  131.638  176.740    9.950    8.250   36.380
 1jsg A   111 L E -111.620  133.800 -178.434    6.400    9.470   35.800

 1mpx A   494 V E -113.628  123.258 -178.377   42.950   63.650   16.400
 1mpx A   495 V E -120.876  128.650 -178.286   45.520   63.810   19.190
 1mpx A   496 K E -121.194  119.663  171.552   45.520   66.390   21.990
 1mpx A   497 L E  -92.752  115.573 -166.850   48.390   66.970   24.420
 1mpx A   498 I E -122.552  137.133  166.658   46.850   68.610   27.470

 1tt7 A    35 L E  -79.533  114.487 -176.007    0.520   22.250  -38.110
 1tt7 A    36 I E -123.091  126.308  174.869    0.120   24.300  -34.930
 1tt7 A    37 K E  -77.603  108.573 -168.618    0.140   28.080  -34.600
 1tt7 A    38 V E  -84.238  117.980  170.053    2.380   28.600  -31.580
 1tt7 A    39 A L -108.746  120.897 -178.942    1.430   31.270  -29.050

 2vug A   364 R E -100.214  115.481 -171.254   44.060   72.530   50.480
 2vug A   365 I E -109.997  126.374  176.157   45.150   69.790   52.870
 2vug A   366 T E  -93.747  120.823  176.054   45.890   66.190   51.900
 2vug A   367 F E -104.174  153.593  173.058   45.180   63.610   54.600
 2vug A   368 K E -116.660  125.336  173.051   46.170   59.940   54.690

 3caw A    30 L E  -86.290  144.876 -173.465   43.180   22.320   -3.330
 3caw A    31 L E -117.498  130.959  170.102   43.120   21.930   -7.110
 3caw A    32 K E -110.841  114.674 -174.185   45.130   23.730   -9.780
 3caw A    33 V E -113.312  135.080 -178.599   43.620   23.250  -13.240
 3caw A    34 E E -120.836  147.305 -176.798   45.170   24.290  -16.550

 3d23 A    19 I E  -83.979  124.991 -178.723   -2.320   10.830  -76.440
 3d23 A    20 V E -129.926  164.955  175.855   -1.210   12.060  -79.860
 3d23 A    21 S E -102.880  134.892  178.781    1.140   14.640  -81.350
 3d23 A    22 V E -119.661  118.945 -176.696   -0.190   17.570  -83.370
 3d23 A    23 T E -114.066  130.393  172.074    2.160   19.480  -85.670

 3mlc A    67 I E -109.286  124.981 -175.659   93.490   62.760   65.980
 3mlc A    68 I E -115.019  114.998  178.135   94.030   62.020   62.300
 3mlc A    69 H E -101.515  113.897 -177.477   95.690   58.780   61.200
 3mlc A    70 V E  -97.234  112.195  174.664   96.810   58.830   57.570
 3mlc A    71 F E -104.886  107.685 -168.060   97.260   55.430   55.940

 2q8o A    73 V E -123.496  133.183  176.083   11.490   48.740   65.430
 2q8o A    74 V E -124.546  125.717 -179.488   10.050   45.230   65.480
 2q8o A    75 Q E -113.401  139.015  170.233    9.160   43.390   68.690
 2q8o A    76 I E -104.621  127.734 -174.753    8.300   39.730   69.210
 2q8o A    77 Y E -110.366  134.308  161.653    5.920   39.030   72.090

 3kqn A   129 L E -132.136  130.725  168.938   21.310  -21.930  -22.620
 3kqn A   130 V E -118.233  124.896 -172.578   24.090  -23.080  -20.310
 3kqn A   131 V E -109.317  126.963  174.908   23.910  -26.680  -19.120
 3kqn A   132 L E  -99.291   96.346 -169.908   25.560  -28.050  -15.990
 3kqn A   133 A E  -97.564  133.136  177.446   25.900  -31.760  -16.750

 2zs6 B   362 L E  -95.290  126.384  177.409   32.290   87.090   51.460
 2zs6 B   363 Y E -115.892  147.716  166.535   33.590   90.480   50.350
 2zs6 B   364 R E  -97.530  120.849 -177.456   31.850   93.740   49.490
 2zs6 B   365 L E  -90.466  116.734 -179.877   33.350   95.260   46.340
 2zs6 B   366 T L  -93.935  168.027  178.434   33.520   99.060   46.420

 3ju4 A   159 L E  -73.244  126.015  171.550   32.140   22.090   -5.370
 3ju4 A   160 F E -114.910  140.870 -179.891   29.080   24.320   -5.570
 3ju4 A   161 A E -149.103  143.554  173.549   29.200   28.040   -6.360
 3ju4 A   162 M E  -93.377  102.997 -177.770   26.770   30.840   -7.210
 3ju4 A   163 I E  -94.556  108.847 -179.704   28.170   32.510  -10.330

 2g5x A    47 L E  -93.050  141.377 -178.579   14.810   -1.150   11.810
 2g5x A    48 V E -130.056  124.723  179.250   13.040    2.220   11.780
 2g5x A    49 N E  -91.379  121.883  168.283   12.890    4.720   14.640
 2g5x A    50 L E -110.006  122.472 -173.216    9.750    6.800   15.060
 2g5x A    51 V E -123.400  134.968  171.763   10.090    9.520   17.690

 1rfe A   133 G E  -92.796  147.559  176.055   23.040    5.940   19.480
 1rfe A   134 V E -121.007  104.337 -179.783   21.640    7.220   16.180
 1rfe A   135 R E  -82.255  117.209 -178.499   17.850    7.110   15.910
 1rfe A   136 I E  -89.583  115.146  179.908   16.760    6.990   12.270
 1rfe A   137 V E -112.779  109.044 -174.963   13.480    8.810   11.660

 3p54 A    42 D E -112.619  130.002  176.840  -14.290  -13.810  -42.020
 3p54 A    43 V E -128.684  127.611 -178.922  -14.700  -12.270  -38.570
 3p54 A    44 R E -141.434  137.210  170.705  -14.210  -14.120  -35.290
 3p54 A    45 M E  -67.555  130.022 -179.725  -13.820  -13.150  -31.640
 3p54 A    46 I E  -92.043  -54.916  176.328  -10.420  -14.240  -30.340

 2og9 A    51 F E  -93.978  143.871  178.826   22.550   53.270   17.680
 2og9 A    52 A E -131.653  127.044  177.312   22.940   51.440   14.370
 2og9 A    53 E E -117.643  129.037 -179.354   21.460   48.080   13.410
 2og9 A    54 I E -123.764  131.557  178.485   22.460   46.220   10.250
 2og9 A    55 E E -128.446  149.402 -172.185   20.870   43.060    8.840

 1gp6 A   211 Q E  -96.528  123.200  179.340   11.970   34.350    4.170
 1gp6 A   212 M E  -94.208  120.303  176.135   11.650   33.400    7.840
 1gp6 A   213 K E -127.541  110.908 -178.833   12.430   29.780    8.700
 1gp6 A   214 I E  -97.552  119.523 -171.162   12.440   28.760   12.370
 1gp6 A   215 N E  -97.818  131.620 -178.948   14.210   25.450   12.980

 1piw A    37 D E  -95.955  122.251 -176.055  168.430   32.890   -5.020
 1piw A    38 I E -119.614  129.640  172.241  166.590   35.980   -3.800
 1piw A    39 K E  -87.545  118.908 -167.401  163.980   38.060   -5.620
 1piw A    40 I E  -82.610  135.402  178.337  164.650   41.670   -4.690
 1piw A    41 E E -116.277  -23.818  176.170  161.870   43.970   -3.480

 3h12 A    37 L E  -85.386  102.316 -179.644   34.210   16.820   22.250
 3h12 A    38 V E  -79.263  134.674 -179.352   35.550   16.760   18.700
 3h12 A    39 E E -132.971  110.169  178.500   35.940   13.340   17.080
 3h12 A    40 V E -104.995  120.828 -173.861   37.700   12.870   13.740
 3h12 A    41 R E -108.379  154.994  176.971   37.470    9.380   12.260

 3i98 A    87 E E  -73.094  110.859 -169.351   71.540   48.760    0.640
 3i98 A    88 A E -121.696  145.262  174.090   69.160   50.900    2.690
 3i98 A    89 R E -106.540  117.461  177.709   68.580   54.620    3.170
 3i98 A    90 P E  -59.173  130.531  179.060   67.700   55.710    6.710
 3i98 A    91 I E -119.969  -13.971  176.492   64.470   57.710    6.790

 2aal A    68 L E -102.351  120.085 -176.588   -9.190   19.410   -2.530
 2aal A    69 L E -113.846  119.805  170.626   -6.180   19.140   -0.230
 2aal A    70 T E -102.445  122.417 -177.385   -5.250   15.990    1.680
 2aal A    71 V E -110.875  131.390  170.371   -2.600   16.560    4.350
 2aal A    72 I E -115.700  118.474 -169.684   -0.520   13.910    6.100

 3g7k A   290 V E -114.995  124.645 -172.745    5.040   24.350  -37.490
 3g7k A   291 S E -128.590  137.669  172.498    1.490   25.060  -38.630
 3g7k A   292 R E -115.604  106.794 -175.612   -1.890   23.470  -37.950
 3g7k A   293 L E  -92.723  133.384  174.696   -4.420   24.360  -40.640
 3g7k A   294 M E  -99.915  144.716 -178.426   -8.170   24.000  -40.110

 2qvw A   214 L E  -68.525  159.576  175.350   60.960   59.860   44.440
 2qvw A   215 V E -101.387  130.119  172.309   57.180   59.970   44.090
 2qvw A   216 A E  -89.910  114.603 -175.350   55.170   56.790   43.560
 2qvw A   217 A E -144.694  153.740  178.095   52.310   57.590   41.190
 2qvw A   218 V E -105.940  125.154  179.105   50.100   55.900   38.600

 3aiz C    46 F E -105.477  129.820 -170.563   32.680   24.520   -9.220
 3aiz C    47 I E -116.268  125.004 -179.888   30.400   25.960  -11.890
 3aiz C    48 D E -130.517  106.569 -174.279   31.480   28.270  -14.710
 3aiz C    49 I E -115.265  133.772  174.195   28.850   29.300  -17.250
 3aiz C    50 L E -123.579  122.621  175.078   29.210   31.620  -20.240

 2fib A   105 R E -104.237  119.592  167.727   10.420   11.840   35.930
 2fib A   106 V E  -97.209  112.189 -178.998    7.080   11.000   34.350
 2fib A   107 E E -108.542  119.667 -176.195    5.220    8.630   36.670
 2fib A   108 L E -118.029  144.776  176.780    2.060    6.980   35.340
 2fib A   109 E E -119.790  140.978  178.884   -0.480    4.690   37.000

 3iab A   138 L E -107.597  124.175  172.835   13.040   52.800   62.890
 3iab A   139 V E -116.111  114.528 -177.030   12.090   56.450   63.360
 3iab A   140 T E -116.305  126.406  173.314   15.000   58.890   63.260
 3iab A   141 M E -104.013  129.988  178.112   14.790   62.640   63.820
 3iab A   142 V E -121.865  144.003 -178.931   17.640   64.850   62.620

 1uur A   153 V E -118.537  125.027  177.857   25.640   56.860    2.790
 1uur A   154 V E -102.772  133.716 -177.338   26.090   59.690    5.280
 1uur A   155 L E -112.329  131.473  178.631   23.720   62.660    5.250
 1uur A   156 V E  -93.760  124.140 -179.518   24.580   66.140    6.520
 1uur A   157 L E -106.074  135.233  179.849   21.790   67.980    8.320

 3gm8 A   713 E E  -95.447  135.930 -175.020   31.010  127.890   96.490
 3gm8 A   714 I E -118.553  124.265  174.087   32.250  128.580  100.010
 3gm8 A   715 D E -109.595  130.667  170.464   33.980  131.750  101.210
 3gm8 A   716 I E  -74.930  120.848 -173.756   35.690  132.050  104.580
 3gm8 A   717 T E -123.805  159.139  177.275   34.420  135.270  106.150

 3a98 A    41 V E  -99.944  126.531 -174.663   63.600   69.120   24.460
 3a98 A    42 V E -119.849  150.035  166.041   62.260   65.570   24.330
 3a98 A    43 R E -100.647  122.340 -177.067   61.340   62.850   26.800
 3a98 A    44 I E  -96.514  123.930 -177.311   62.630   59.460   25.690
 3a98 A    45 Q E  -96.248  -42.537 -175.956   60.560   56.420   26.660

 3l15 A    83 L E -123.852  124.959  178.166   33.950   52.780  -18.630
 3l15 A    84 V E -113.178  124.988  174.475   37.490   54.010  -17.970
 3l15 A    85 K E -102.867  112.997  179.897   39.730   55.380  -20.710
 3l15 A    86 F E  -92.420  139.321  157.470   43.420   55.300  -19.780
 3l15 A    87 W E -107.531   92.555 -168.399   46.250   57.250  -21.320

 3i7f A   118 I E  -92.466  118.256 -173.211    7.240  -33.930  -21.910
 3i7f A   119 C E -130.529  150.173  163.897    9.330  -31.630  -24.090
 3i7f A   120 D E  -98.259  112.211 -175.830    8.980  -28.680  -26.430
 3i7f A   121 I E -108.470  121.076  175.692   11.040  -29.510  -29.520
 3i7f A   122 T E -109.528  137.811  179.713   11.870  -26.880  -32.130

 3fut A   194 L E -102.118  117.444  178.116   86.170   44.760   36.440
 3fut A   195 V E -115.247  124.005  178.680   82.650   45.190   37.820
 3fut A   196 R E -105.634  123.333  176.237   82.020   47.030   41.090
 3fut A   197 L E -105.411  134.562  171.681   78.750   46.490   42.950
 3fut A   198 T E -116.264  100.390 -177.816   77.470   48.770   45.700

 2ofc A    53 T E -122.636  129.999  167.724   30.900    8.230   24.770
 2ofc A    54 L E -101.842  133.829  176.232   31.160   10.960   27.390
 2ofc A    55 R E -112.326  128.105 -177.526   34.410   12.900   27.660
 2ofc A    56 F E -115.436  143.905 -179.612   35.310   14.670   30.900
 2ofc A    57 H E -135.187  142.693  175.637   37.970   17.320   31.530

 3p51 A    59 L E -100.756  118.847 -169.855   34.980   20.680   54.940
 3p51 A    60 D E -129.140  143.624  174.148   33.740   22.190   58.200
 3p51 A    61 T E -121.112  131.793  171.934   35.080   24.550   60.850
 3p51 A    62 L E  -71.653  118.417 -171.783   33.870   24.810   64.450
 3p51 A    63 I E -111.818  -15.771  172.180   33.040   28.480   64.930

 3gru A   197 I E  -82.567  123.027 -174.897   22.190   10.760   22.660
 3gru A   198 V E -117.898  125.618  178.468   22.740   11.990   26.220
 3gru A   199 K E  -98.830  129.986 -174.134   20.090   12.040   28.950
 3gru A   200 I E -124.966  118.634  175.062   20.470   14.650   31.680
 3gru A   201 K E -118.785  102.618 -179.644   18.570   14.730   34.980

 1ulv A   753 T E -108.778  124.142  178.834    7.500   32.590   37.830
 1ulv A   754 V E -107.947  114.004 -177.457    6.760   33.650   41.410
 1ulv A   755 A E -111.598  122.531  176.509    9.750   34.960   43.340
 1ulv A   756 A E -107.254  130.681 -173.881    9.580   35.740   47.060
 1ulv A   757 V E -118.254  121.140  177.202   12.350   37.820   48.620

 2z4u A    51 L E  -95.218  139.999 -179.917    7.480   32.650   15.570
 2z4u A    52 V E -129.084  109.246 -175.334   11.200   32.080   16.170
 2z4u A    53 K E  -95.837  112.433  177.404   13.420   35.110   16.760
 2z4u A    54 L E  -97.563  123.505 -175.745   17.130   34.520   16.150
 2z4u A    55 Q E -114.087  128.596 -177.136   19.410   37.190   17.610

 3ifv A    46 M E -131.284  152.674  178.601    6.070   26.220    9.410
 3ifv A    47 V E -135.092  142.216  177.282    8.080   26.550   12.620
 3ifv A    48 D E -134.299  108.468  179.501    8.600   29.400   15.080
 3ifv A    49 L E -103.935  134.181  171.288   11.250   29.140   17.790
 3ifv A    50 T E -131.725  117.996  174.631   11.790   31.690   20.550

 2pd1 A     9 F E -122.624  106.944 -175.569    6.440    9.600   14.470
 2pd1 A    10 V E -114.815  135.078  174.082    8.680   11.250   17.070
 2pd1 A    11 R E -103.329  141.694  179.860    7.680   13.360   20.070
 2pd1 A    12 L E -125.566  121.789  179.908    9.970   16.000   21.550
 2pd1 A    13 E E  -95.496  112.112 -175.591    9.610   17.360   25.090

 3mhz A   697 N E -106.395  140.047  174.554   22.330   50.990  -23.200
 3mhz A   698 V E -125.907  130.311 -176.911   20.280   47.810  -22.860
 3mhz A   699 Y E -116.094  140.325  172.371   17.950   46.510  -25.560
 3mhz A   700 A E  -89.151  138.252  176.772   15.190   43.910  -25.410
 3mhz A   701 V E -114.952  120.209 -179.139   14.980   41.320  -28.180

 2gig A   124 L E  -83.907  101.254 -178.671   25.950 -100.730   73.260
 2gig A   125 L E  -93.572  124.677  175.486   23.100  -98.810   71.640
 2gig A   126 D E -119.037  118.088 -176.127   21.850  -99.970   68.240
 2gig A   127 V E  -84.710  125.271 -176.791   19.280  -97.800   66.470
 2gig A   128 K E -111.873  100.803 -178.542   16.620  -99.720   64.560

 3px8 X    56 L E -113.349  140.315  176.769   -1.810   -3.080   20.130
 3px8 X    57 V E -124.977  108.285 -175.245   -2.170   -5.740   17.430
 3px8 X    58 E E  -92.274  112.896 -178.538   -0.700   -9.140   18.240
 3px8 X    59 L E -101.354  127.931  171.084    0.060  -11.210   15.140
 3px8 X    60 S E -119.997  157.433 -176.599    0.750  -14.940   15.270

 1mp8 A    78 I E -127.410  130.672 -179.271   43.060   -3.090   14.070
 1mp8 A    79 V L  -54.466  125.088 -172.816   43.080   -4.340   17.660
 1mp8 A    80 K L  -95.018  146.849  172.603   45.120   -7.540   17.710
 1mp8 A    81 L E  -83.902  131.049  178.434   44.420  -10.760   19.610
 1mp8 A    82 I E  -95.725  -39.923  174.651   47.200  -11.840   21.960

 3mem A    32 L E  -74.706  135.418  174.044  128.960   19.030   15.380
 3mem A    33 L E -107.303  159.243 -178.917  130.420   22.430   16.240
 3mem A    34 R E -141.536  127.419 -179.598  129.860   24.500   19.380
 3mem A    35 M E -104.838  124.209 -177.690  130.240   28.240   19.930
 3mem A    36 V E -107.102  129.604  178.254  131.020   29.490   23.430

 2je3 A    69 T E -116.568  147.675 -178.587   15.910   15.790   10.800
 2je3 A    70 V E -132.112  132.023  177.901   18.500   16.530    8.120
 2je3 A    71 K E -115.050  107.254 -178.063   20.340   19.770    7.330
 2je3 A    72 E E  -95.912  125.227 -176.681   21.880   19.890    3.860
 2je3 A    73 L E -107.499  130.976 -179.616   24.480   22.590    3.230

 3ld1 A   265 A E -113.757  139.117 -175.407  -27.420   -9.080    1.150
 3ld1 A   266 V E -133.009  150.676  168.442  -27.270  -10.840    4.510
 3ld1 A   267 K E  -87.770  136.561  176.979  -25.560  -10.480    7.880
 3ld1 A   268 I E  -86.437  123.181 -179.913  -23.470  -13.440    9.030
 3ld1 A   269 V E -114.887  122.791  179.808  -24.370  -14.650   12.510

 3fiq A   114 V E -124.942  136.096  162.011    5.250   -6.790  -21.100
 3fiq A   115 I E -115.206  123.222 -174.036    8.970   -6.430  -21.610
 3fiq A   116 L E -122.546  126.954 -177.868   10.240   -8.280  -24.680
 3fiq A   117 V E  -98.016  112.548  171.919   13.880   -8.750  -25.670
 3fiq A   118 A E  -97.839  142.057 -174.455   14.630   -8.880  -29.390

 3a9g A   345 I E -114.746  117.740 -174.729  -36.270   -3.150  -18.230
 3a9g A   346 L E -102.935  149.401  175.006  -38.800   -0.440  -19.090
 3a9g A   347 K E -122.217  126.293  175.155  -39.320    1.460  -22.340
 3a9g A   348 I E  -97.749  123.835  177.186  -40.780    4.970  -22.530
 3a9g A   349 V E -125.424  169.086  178.761  -42.520    5.900  -25.780

 3mca A   550 L E  -85.948  121.702 -170.626   33.280    4.320  -16.980
 3mca A   551 V E -135.125  159.977  169.364   30.650    5.000  -14.320
 3mca A   552 R E -112.229  118.044 -176.163   29.960    6.990  -11.160
 3mca A   553 I E -105.903  127.733 -176.751   28.680    4.870   -8.280
 3mca A   554 S E -116.302  134.895  177.661   26.930    6.470   -5.310

 3qn3 A    25 K E -110.776  126.129 -174.164   43.010  -12.390   28.490
 3qn3 A    26 A E -113.874  152.761 -178.770   43.800  -12.390   24.770
 3qn3 A    27 E E -144.249  130.897 -178.954   42.430  -10.370   21.860
 3qn3 A    28 V E -125.004  129.989  177.271   42.810  -10.790   18.110
 3qn3 A    29 T E -112.032  139.225 -174.521   41.820   -8.330   15.390

 1w6t A    32 E E -137.413  149.995 -176.824   22.410  121.390   -9.240
 1w6t A    33 V E -121.100  134.213  172.167   19.100  123.120   -9.950
 1w6t A    34 E E -111.786  130.369  179.638   17.540  126.190   -8.330
 1w6t A    35 V E -118.409  135.008 -178.547   13.810  126.840   -8.670
 1w6t A    36 Y E -124.165  144.996  175.665   12.050  130.110   -7.850

 1mrz A   199 L E  -94.187  121.373 -171.863   30.780  -10.700   13.040
 1mrz A   200 V E -125.002  148.154  167.209   29.950   -7.980   10.520
 1mrz A   201 R E  -91.662  123.735 -172.096   30.120   -7.420    6.780
 1mrz A   202 V E  -98.171  118.168  178.647   31.910   -4.130    6.110
 1mrz A   203 H E  -99.967  107.860 -176.964   30.710   -1.970    3.230

position:            5 neighbors:          200

 3aj3 A   177 V E -129.822  107.467 -168.356   40.560   13.000   14.890
 3aj3 A   178 K E -113.141  129.998  171.163   38.870   11.820   18.070
 3aj3 A   179 L E  -93.098  117.397 -170.961   35.380   12.530   19.400
 3aj3 A   180 I E -105.075  118.028 -176.334   35.540   12.510   23.190
 3aj3 A   181 S E  -66.601  117.338  179.799   32.390   11.730   25.160

 2je8 A   686 M E -139.834  152.683  176.378   -9.480   39.490  -13.260
 2je8 A   687 K E -156.747  144.645  177.227  -10.860   42.360  -15.340
 2je8 A   688 V E  -83.220  125.013  179.332   -9.530   45.240  -17.430
 2je8 A   689 V E -125.023  128.513  179.859  -10.430   48.670  -16.050
 2je8 A   690 D E  -77.641  177.963 -169.708   -9.710   51.990  -17.750

 1jix A    37 V E -132.584  139.860  172.929   -2.710  -11.390    9.130
 1jix A    38 D E -120.295  142.425  164.908   -0.440  -14.350    9.820
 1jix A    39 I E  -82.201  130.225  175.591    3.000  -14.550   11.380
 1jix A    40 I E -116.965  119.309 -177.604    5.400  -16.660    9.320
 1jix A    41 S E -135.013 -164.253 -176.878    8.530  -17.980   11.030

 2ija A    91 T E -121.954  151.586  173.362   47.420   29.350   13.890
 2ija A    92 T E -141.184  140.411  177.421   45.740   32.750   13.600
 2ija A    93 M E  -84.091  132.191  177.696   43.100   34.480   15.710
 2ija A    94 L E -127.507  154.990  174.542   40.000   35.740   13.890
 2ija A    95 G E -114.808  150.563 -175.425   36.870   37.640   14.900

 2fh7 A   446 V E -109.729  122.562  179.552  -27.370   74.890  -11.910
 2fh7 A   447 D E -110.381  117.491  177.107  -29.550   71.780  -12.070
 2fh7 A   448 P E  -65.682  123.917 -170.961  -30.130   69.790   -8.880
 2fh7 A   449 M E -103.862  -43.436 -175.426  -29.430   66.150   -9.710
 2fh7 A   450 A E -161.094  155.109  176.829  -29.630   64.220   -6.450

 1ryi A   130 V E -125.026  136.251  173.611   50.010  195.920  207.030
 1ryi A   131 S E -138.402  124.426 -178.874   50.710  193.660  210.000
 1ryi A   132 W E  -77.762  133.319  175.302   48.650  190.610  210.960
 1ryi A   133 Y E -115.879  142.297  176.668   47.710  190.190  214.620
 1ryi A   134 S E  -73.601  166.832  177.209   46.520  187.020  216.340

 2yhx A    75 V E -113.858  121.251 -172.839   66.900  -26.530  -12.290
 2yhx A    76 I E -123.829  122.953  170.402   68.180  -23.510  -14.200
 2yhx A    77 L E -105.028  127.762 -174.768   71.030  -23.300  -16.700
 2yhx A    78 I E -133.153  134.777  173.587   72.150  -19.770  -17.570
 2yhx A    79 S E -102.152  123.247  179.853   74.830  -18.360  -19.870

 1jix A   132 I E -112.389  126.843  168.148   10.750   -2.580   -1.520
 1jix A   133 K E -105.643  118.911 -177.722    8.700    0.100    0.220
 1jix A   134 V E  -91.735  118.548  175.435   10.340    1.340    3.410
 1jix A   135 I E  -93.375  101.561 -168.076    7.990    2.460    6.180
 1jix A   136 S E  -87.363  128.388  173.492   10.130    4.830    8.210

 1dmg A   176 V E -127.546  127.828  176.328  -40.790    6.260  -18.640
 1dmg A   177 K E -129.013  129.919  176.502  -39.080    9.580  -17.920
 1dmg A   178 V E -110.308  119.538  178.193  -36.770   11.520  -20.240
 1dmg A   179 I E -115.871  126.052  171.620  -34.470   14.130  -18.700
 1dmg A   180 I E  -92.699  105.068 -174.326  -32.220   16.450  -20.690

 1r9j A   574 V E -118.737  133.436  167.414  -15.530  -14.270   33.340
 1r9j A   575 R E -101.586  139.455  171.844  -14.190  -12.240   36.250
 1r9j A   576 V E -106.368  122.443 -178.247  -12.060   -9.150   35.690
 1r9j A   577 V E -112.790  125.345  174.387   -9.460   -8.450   38.370
 1r9j A   578 S E  -91.076  122.688 -177.494   -7.620   -5.150   38.730

 1dfm A   165 I E -133.115  123.643  170.815   49.820   13.710   41.810
 1dfm A   166 R E  -96.707  105.424  179.040   48.020   11.940   44.640
 1dfm A   167 L E  -84.114  118.005 -175.659   45.450    9.610   43.080
 1dfm A   168 V E -110.778  127.466  177.228   42.630    8.930   45.540
 1dfm A   169 G E -114.683  126.047  175.389   40.120    6.090   45.170

 3hr4 A    71 P E  -80.199  153.412  170.131   -1.530    8.910  -39.510
 3hr4 A    72 K E -141.408  124.031 -177.433   -4.350    7.360  -41.520
 3hr4 A    73 V E  -93.930  117.448 -175.243   -4.090    6.390  -45.190
 3hr4 A    74 V E -134.612  130.482  176.532   -7.360    6.800  -47.090
 3hr4 A    75 C E  -62.290  144.399 -174.781   -8.150    6.670  -50.800

 3quv A   132 V E -125.023  133.125  179.649    8.160    6.790   37.740
 3quv A   133 R E -129.809  109.515  169.065   11.570    7.610   36.260
 3quv A   134 E E  -88.513  119.501 -166.510   13.090   11.080   36.280
 3quv A   135 V E -132.254  147.112  172.514   15.950   10.960   33.800
 3quv A   136 S E -115.259  135.010 -173.791   18.590   13.210   32.250

 3r8s E   167 V E -125.013  131.773  173.894  -61.040 -110.420   69.740
 3r8s E   168 D E -131.873  155.609 -177.956  -62.440 -107.220   71.250
 3r8s E   169 V E -130.307  120.783  178.531  -63.380 -106.200   74.790
 3r8s E   170 R E -120.735  162.404  164.848  -66.120 -103.740   75.730
 3r8s E   171 D E -100.523  160.005 -175.557  -67.910 -102.610   78.870

 1w5r A    91 V E -122.927  127.289  169.602   93.450   14.780   19.750
 1w5r A    92 E E -115.712  139.806 -176.190   90.220   16.740   20.170
 1w5r A    93 R E  -96.504  122.329 -176.908   88.790   18.890   17.380
 1w5r A    94 L E -113.313  145.150  172.131   87.690   22.400   18.350
 1w5r A    95 S E  -99.369  159.967 -179.218   85.730   25.040   16.440

 2uvf A   130 V E -127.678  139.647  172.280   18.340   27.270   69.490
 2uvf A   131 K E -120.574  141.989  171.131   16.460   28.200   66.320
 2uvf A   132 A E  -77.730  132.528  175.803   12.800   27.660   65.480
 2uvf A   133 Q E -101.950  132.289 -175.022   12.210   25.720   62.270
 2uvf A   134 Y E -103.852  163.503 -177.529    9.210   26.650   60.140

 2zuv A   484 V E -101.108  127.892  171.552   38.200   93.110   26.480
 2zuv A   485 R E -120.137  164.903  178.789   38.300   92.660   30.250
 2zuv A   486 F E -125.904  122.183 -173.444   37.030   89.890   32.530
 2zuv A   487 I E -124.616  154.715 -179.294   35.170   90.690   35.740
 2zuv A   488 S E -103.180  166.601  175.506   33.570   88.690   38.550

 3p54 A    43 V E -128.684  127.611 -178.922  -14.700  -12.270  -38.570
 3p54 A    44 R E -141.434  137.210  170.705  -14.210  -14.120  -35.290
 3p54 A    45 M E  -67.555  130.022 -179.725  -13.820  -13.150  -31.640
 3p54 A    46 I E  -92.043  -54.916  176.328  -10.420  -14.240  -30.340
 3p54 A    47 N E -162.087  172.290  172.578  -10.670  -13.420  -26.640

 3o8q A   176 V E -122.453  122.097 -177.778  -14.910    5.530  -44.820
 3o8q A   177 K E -108.993  164.137  176.364  -17.580    8.230  -44.620
 3o8q A   178 A E -131.585  132.734  177.575  -17.950   11.400  -42.560
 3o8q A   179 Q E -146.916  147.150  172.308  -21.130   12.920  -41.120
 3o8q A   180 A E  -74.648  155.081  179.574  -22.130   15.390  -38.420

 3mca A   551 V E -135.125  159.977  169.364   30.650    5.000  -14.320
 3mca A   552 R E -112.229  118.044 -176.163   29.960    6.990  -11.160
 3mca A   553 I E -105.903  127.733 -176.751   28.680    4.870   -8.280
 3mca A   554 S E -116.302  134.895  177.661   26.930    6.470   -5.310
 3mca A   555 F E  -74.321  135.869  179.444   26.200    4.910   -1.930

 3s1s A    46 Y E -118.182  151.161  176.827   88.570   76.580   50.380
 3s1s A    47 E E -126.010  152.455  174.649   90.700   74.660   47.890
 3s1s A    48 V E  -90.578  121.789 -179.051   91.610   75.210   44.240
 3s1s A    49 V E -112.432  125.464 -178.493   90.440   72.360   42.000
 3s1s A    50 H E  -94.823  132.658 -178.592   91.810   71.940   38.480

 3dmg A    69 V E -106.883  119.174  171.131   32.740   58.410  -10.530
 3dmg A    70 E E -104.625  148.593 -173.005   29.950   59.170   -8.080
 3dmg A    71 R E -130.426  125.948  173.998   30.340   58.580   -4.350
 3dmg A    72 L E -106.163  115.135 -175.557   27.730   57.880   -1.670
 3dmg A    73 E E -127.467  144.690 -177.770   29.030   58.550    1.840

 2vdw B   179 V E -123.422  124.802  178.014    1.100   23.920   -6.930
 2vdw B   180 R E -125.835  151.836  171.816   -2.470   22.760   -6.370
 2vdw B   181 L E -108.686  139.982 -174.983   -4.380   19.550   -7.040
 2vdw B   182 L E -132.862  145.870  159.421   -7.940   19.630   -8.370
 2vdw B   183 K E -132.294  119.144 -167.349  -10.840   17.350   -9.170

 3k1t A   129 V E -111.821  134.003  173.150   34.670  103.820   12.950
 3k1t A   130 R E -130.321  146.037 -176.938   34.850  105.310   16.440
 3k1t A   131 I E  -94.667  109.773  179.780   35.940  103.690   19.700
 3k1t A   132 G E -104.506  118.342 -179.381   33.300  103.970   22.420
 3k1t A   133 S E  -89.971  141.079  170.718   34.340  102.910   25.920

 1irx A    59 V E -140.027  138.564  167.453   29.980   37.100   85.410
 1irx A    60 R E -117.117  118.495  178.295   33.190   38.930   86.280
 1irx A    61 H E  -95.788  102.682  179.643   36.090   38.460   83.880
 1irx A    62 I E  -91.185  125.373  172.847   39.340   39.200   85.720
 1irx A    63 H E -110.009  104.913 -174.268   42.490   39.730   83.670

 1xgk A    53 V E -102.512  129.174  170.860   -8.230   56.900   21.950
 1xgk A    54 T E -117.735  125.616 -176.464  -11.360   56.910   24.100
 1xgk A    55 L E  -96.383  146.183  175.164  -11.650   59.510   26.860
 1xgk A    56 F E -124.824  108.619 -172.677  -13.560   59.140   30.130
 1xgk A    57 Q E  -81.499  136.307  173.456  -14.530   62.430   31.770

 1ii2 A   107 V E -115.076  125.238  173.282    3.000   31.190   19.300
 1ii2 A   108 R E -110.404  120.770 -175.386    0.090   33.150   17.840
 1ii2 A   109 V E -110.322  126.453  170.683   -0.100   36.800   18.890
 1ii2 A   110 F E -106.365  128.509  178.444   -3.130   39.060   18.550
 1ii2 A   111 T E -143.189  161.377  175.230   -2.630   42.810   18.940

 2j5w A   281 V E -109.231  126.126  173.604  151.530   48.020   64.280
 2j5w A   282 K E -105.093  116.739 -178.862  151.520   50.410   61.320
 2j5w A   283 W E  -96.515  124.062  175.438  151.710   48.670   57.940
 2j5w A   284 Y E -105.711  100.015 -174.037  153.060   50.610   54.960
 2j5w A   285 L E -106.414  146.249  167.908  151.990   48.750   51.830

 2ab0 A    32 V E -104.566  125.209  168.878   22.990   53.280   60.760
 2ab0 A    33 T E -110.632  128.114  177.282   21.000   56.490   60.430
 2ab0 A    34 T E  -93.153  135.148 -174.989   18.350   57.280   63.040
 2ab0 A    35 A E -118.003  130.520  173.714   15.240   59.130   61.880
 2ab0 A    36 S E  -79.341  125.382 -176.531   12.880   61.290   63.920

 3nd5 A    65 V E -120.714  135.013  178.751  -10.580   13.130   34.290
 3nd5 A    66 R E -131.996  143.081 -179.640   -7.360   14.410   32.720
 3nd5 A    67 V E -104.737  120.643 -179.523   -6.050   14.240   29.150
 3nd5 A    68 I E -125.000  125.002  176.627   -2.360   13.450   28.660
 3nd5 A    69 M E  -82.011  138.769 -174.238   -0.580   13.130   25.320

 1gpu A   583 A E -122.316  124.999  176.650   11.580   69.700   65.550
 1gpu A   584 R E  -92.422  127.053 -173.512   11.860   66.250   64.000
 1gpu A   585 V E  -99.137  113.590  179.767   13.450   66.240   60.540
 1gpu A   586 V E -111.400  133.107  176.937   12.020   63.740   58.050
 1gpu A   587 S E -109.763  129.184  175.313   13.370   63.180   54.550

 1yq2 A   692 V E -118.546  129.609 -176.994    4.070  -25.430   31.600
 1yq2 A   693 E E -128.434  129.258  172.482    1.850  -23.660   34.120
 1yq2 A   694 A E  -87.074  120.411 -176.007    1.870  -23.760   37.920
 1yq2 A   695 V E -127.893  159.997  176.345   -1.690  -23.710   39.230
 1yq2 A   696 L E  -76.955  132.393 -178.281   -3.490  -24.050   42.560

 2i1y A   159 V E -112.622  118.784 -176.925   50.680   53.020   20.080
 2i1y A   160 N E -112.456  118.608  177.095   52.380   49.870   18.820
 2i1y A   161 L E  -72.052  111.577 -176.605   55.710   50.030   16.980
 2i1y A   162 V E  -90.849  -45.987 -173.239   55.340   47.680   14.020
 2i1y A   163 S E -147.414  142.301  169.859   58.410   48.460   11.910

 3dha A   165 V E -126.426  106.597 -179.418    3.790    6.440    8.210
 3dha A   166 Q E -112.754  147.415  172.577    1.430    8.320   10.530
 3dha A   167 L E -108.231  131.677 -178.774   -1.290    7.070   12.860
 3dha A   168 L E -112.871  115.160 -179.183   -4.490    9.090   13.270
 3dha A   169 Y E  -62.107  111.610 -176.123   -6.530    8.600   16.430

 1p77 A   168 I E -136.288  129.320 -176.034   24.290   10.780   28.450
 1p77 A   169 Q E -117.647  121.930  173.132   25.360    7.200   29.180
 1p77 A   170 A E  -79.910  126.360  172.765   28.140    5.340   27.390
 1p77 A   171 V E -135.014  156.735  173.151   27.480    1.640   26.900
 1p77 A   172 S E  -71.475  149.212 -176.568   28.980   -1.180   24.830

 1itz A   591 V E -125.102  134.296  173.540   31.670   92.570   29.480
 1itz A   592 R E -105.330  123.741  179.094   30.200   90.500   32.310
 1itz A   593 V E -100.940  115.843 -174.189   28.230   87.400   31.330
 1itz A   594 V E -114.279  130.420  173.941   25.670   86.380   33.950
 1itz A   595 S E  -97.491  126.094 -179.140   23.610   83.190   34.050

 3b4n A    88 V E -120.114  118.913  178.096    1.000   64.220   18.390
 3b4n A    89 D E -103.458  104.998  176.248   -0.440   63.290   14.990
 3b4n A    90 V E  -82.487  114.453 -172.784    1.960   61.190   12.920
 3b4n A    91 V E -102.917  121.161 -178.444    0.940   61.610    9.280
 3b4n A    92 S E  -79.395  169.540  173.929    1.870   58.920    6.760

 3i2n A   311 V E -128.166  128.903 -177.450  -42.460    5.740  -18.520
 3i2n A   312 S E -115.012  135.042  176.574  -40.450    4.400  -21.450
 3i2n A   313 L E  -78.202  122.164  179.323  -37.270    2.310  -21.300
 3i2n A   314 L E  -92.095  -36.365 -173.510  -34.480    3.890  -23.350
 3i2n A   315 Q E -164.908  150.404 -179.466  -31.680    1.470  -22.510

 3q45 A    34 V E -121.653  129.313  175.242    9.320    0.460  -36.760
 3q45 A    35 R E -123.263  115.800  178.702   10.400   -1.290  -33.570
 3q45 A    36 I E -102.283  124.930 -177.068   14.040   -2.280  -33.110
 3q45 A    37 H E -110.099  136.531  179.208   14.840   -4.750  -30.330
 3q45 A    38 T E -104.751  165.078  175.305   18.270   -5.320  -28.780

 3ewn A    54 I E -102.492  131.903 -178.651   30.460   49.160   13.740
 3ewn A    55 Y E -118.494  117.917  175.617   33.870   50.360   12.540
 3ewn A    56 I E  -85.796  101.809 -165.007   34.840   50.340    8.860
 3ewn A    57 V E -104.642  133.019  175.847   38.590   49.900    9.150
 3ewn A    58 A E -142.837  172.788  174.374   41.240   50.430    6.480

 2o1q A    33 W E -150.008  159.113  166.854   22.060   11.070   11.480
 2o1q A    34 K E -134.439  121.007  174.642   24.240   10.350    8.460
 2o1q A    35 L E  -74.470  125.920 -170.311   27.080   12.630    7.380
 2o1q A    36 L E -107.008  -32.258 -176.853   27.010   12.880    3.590
 2o1q A    37 H E -162.575  143.662  164.587   29.680   15.470    2.770

 2va0 A    98 V E -134.481  158.284  177.586   15.000    1.410   75.750
 2va0 A    99 K E -119.983  108.738 -179.718   14.460    3.440   78.910
 2va0 A   100 V E  -89.345  117.973 -175.782   17.000    6.180   79.630
 2va0 A   101 V E -127.624  130.232  179.045   17.050    7.130   83.310
 2va0 A   102 T E -117.705  154.641 -178.820   19.280    9.650   85.080

 2cm2 A   148 L E -126.066  118.972 -176.719    1.070  -26.180   44.370
 2cm2 A   149 T E -122.764  139.983  176.806    1.580  -29.930   44.060
 2cm2 A   150 L E  -80.524  120.000  178.160    3.660  -31.970   41.610
 2cm2 A   151 I E  -86.555  -48.446 -176.455    1.520  -34.490   39.730
 2cm2 A   152 S E -161.208  152.824  178.927    4.120  -35.940   37.360

 2eab A   193 A E -120.174  118.485  179.943    1.880   -5.860   39.560
 2eab A   194 R E -101.679  115.525 -176.303   -1.750   -5.160   40.470
 2eab A   195 L E -121.893  125.991 -177.039   -4.210   -5.930   37.680
 2eab A   196 T E -138.321  151.642  169.589   -7.970   -5.430   37.940
 2eab A   197 A E -123.086  145.512 -173.228  -11.040   -5.220   35.720

 1d3b B    17 M E -117.380  150.026  177.920   69.270   51.510   78.250
 1d3b B    18 R E -110.001   99.986 -175.576   68.960   48.920   75.480
 1d3b B    19 C E  -98.236  116.589 -172.645   65.830   49.600   73.430
 1d3b B    20 I E -109.351  132.661 -176.606   64.990   46.840   70.960
 1d3b B    21 L E  -92.141  167.765 -177.628   62.560   47.200   68.060

 1c7s A   842 V E -135.060  157.886  177.956    9.230   17.850   37.210
 1c7s A   843 R E -158.311  161.475  175.575    8.770   21.600   37.650
 1c7s A   844 S E -103.591  152.677  178.789    9.330   24.460   40.080
 1c7s A   845 V E -125.677  140.014 -177.752    6.640   26.670   41.630
 1c7s A   846 S L  -68.921  158.033 -176.868    6.910   30.290   42.750

 3dma A    54 V E -132.889  131.316  177.544   -1.110   48.280   56.610
 3dma A    55 N E -133.933  130.061  175.158   -2.540   51.770   56.080
 3dma A    56 V E  -96.295  125.661 -177.528   -4.700   53.070   53.230
 3dma A    57 I E -124.228  126.040  174.195   -4.190   56.740   52.380
 3dma A    58 V E -126.694  149.148 -171.053   -6.220   58.850   49.950

 2rj2 A   113 V E -128.750  128.361 -172.278  -26.770    8.510   -6.170
 2rj2 A   114 R E -124.168  141.844  165.793  -23.870   10.200   -4.380
 2rj2 A   115 L E  -96.627  116.003 -170.853  -21.570   13.140   -5.000
 2rj2 A   116 L E -108.678  146.376  172.765  -18.130   12.080   -3.790
 2rj2 A   117 S E  -74.999  178.615  173.235  -14.970   14.030   -3.000

 2e6k A   570 V E -139.103  138.873  178.007   74.030   71.970   43.200
 2e6k A   571 R E  -81.383  159.956  170.780   75.590   74.790   45.220
 2e6k A   572 V E -119.123  120.466 -177.163   76.080   74.820   48.980
 2e6k A   573 V E -113.261  127.292  174.543   75.210   78.030   50.830
 2e6k A   574 S E  -96.152  126.941 -177.007   76.080   78.770   54.450

 2d69 A   118 L E -146.829  130.864 -174.392   12.900   -4.190   15.640
 2d69 A   119 R E -134.582  121.843  174.768   12.550   -4.580   19.400
 2d69 A   120 L E  -78.144  108.867 -171.008   14.790   -6.420   21.860
 2d69 A   121 L E  -87.383  -43.265 -177.890   12.300   -8.130   24.170
 2d69 A   122 D E -169.942  168.300  171.491   14.570  -10.210   26.390

 3s19 A   137 V E -127.641  122.426  170.494   -6.380  -28.660   12.770
 3s19 A   138 N E -111.372  130.763  174.968   -4.010  -25.690   12.790
 3s19 A   139 V E -111.110  103.389 -171.362   -4.970  -22.420   14.470
 3s19 A   140 K E -106.281  143.219  174.439   -2.700  -19.670   13.160
 3s19 A   141 S L  -73.681  155.941 -172.877   -2.430  -16.010   14.170

 2ewh A    33 V E -122.469  157.867 -179.900   27.830    9.980   -7.630
 2ewh A    34 R E -111.095  126.369  172.990   25.280    8.550   -5.190
 2ewh A    35 L E  -71.945  116.769 -168.759   22.230    6.560   -6.260
 2ewh A    36 V E -113.298  -16.207 -176.994   19.380    8.210   -4.360
 2ewh A    37 G E -155.024  141.756  162.091   16.300    6.820   -6.090

 1z6b A   117 A E -118.320  138.364 -177.180   30.860    6.750   63.570
 1z6b A   118 N E -120.638  125.326 -176.972   31.880    3.360   62.170
 1z6b A   119 L E  -71.893  122.379  175.939   33.270    2.870   58.670
 1z6b A   120 I E  -94.698  -43.536  179.287   31.340    0.310   56.640
 1z6b A   121 S E -156.065  144.396  176.408   32.960    0.900   53.250

 1qjc A    64 V E -106.784  132.837  174.828    7.890   23.220   51.700
 1qjc A    65 E E -123.241  119.290 -179.160    5.240   22.870   49.010
 1qjc A    66 V E  -90.746  118.941 -175.633    6.040   21.030   45.780
 1qjc A    67 V E -135.456  132.235  172.950    4.080   22.380   42.810
 1qjc A    68 G E  -85.694  145.523 -178.788    4.310   21.800   39.060

 1hw5 A    93 C E -124.572  143.536  162.879    0.710  -10.960   53.470
 1hw5 A    94 E E -111.465  119.654 -171.539    1.610  -10.580   57.120
 1hw5 A    95 V E -126.268  124.988  170.796    3.000   -7.110   57.780
 1hw5 A    96 A E  -82.385  144.301 -178.908    4.360   -5.540   60.960
 1hw5 A    97 E E -133.620  144.545  177.880    3.780   -1.810   61.430

 2hc1 A   151 L E -132.112  138.045  177.976    6.470    0.900   24.820
 2hc1 A   152 Q E -143.365  127.994  175.311    9.560   -0.310   22.950
 2hc1 A   153 M E  -69.994  132.293  179.159   11.840    1.480   20.500
 2hc1 A   154 L E -100.649  -36.086 -178.547   12.270   -0.410   17.220
 2hc1 A   155 S E -157.808  154.984  174.941   14.630    1.960   15.410

 3o5x A   125 V E -124.868  123.602  177.449   13.910  -13.220   17.300
 3o5x A   126 R E -114.995  128.722  176.473   13.510  -16.700   15.830
 3o5x A   127 N E  -88.358   97.416 -169.131   14.740  -17.670   12.370
 3o5x A   128 V E  -77.802  -40.233 -177.146   11.980  -20.010   11.240
 3o5x A   129 K E -162.349  138.038  170.639   13.050  -20.590    7.640

 3fvd A    38 L E -119.881  121.237  172.612   28.540  -25.510   25.120
 3fvd A    39 R E -103.164  129.029  179.459   32.180  -24.950   26.040
 3fvd A    40 I E -120.011  115.015  178.407   33.470  -26.550   29.250
 3fvd A    41 D E  -96.581  155.602  175.623   36.840  -25.510   30.670
 3fvd A    42 T E -124.974  164.368  179.445   38.810  -27.240   33.420

 1jz8 A   698 V E -128.138  137.784 -177.356    7.110   -7.030  -51.730
 1jz8 A   699 R E -135.135  150.032  171.114    8.710  -10.010  -49.990
 1jz8 A   700 V E  -96.401  119.467 -179.180   11.430  -10.690  -47.440
 1jz8 A   701 V E -113.285  135.734  175.096   13.960  -13.250  -48.690
 1jz8 A   702 Q E  -93.206  109.287 -174.017   16.690  -14.940  -46.670

 2oqb A    13 A E  -80.324  146.643  175.058    9.300   15.860   68.010
 2oqb A    14 R E -111.695  138.232 -176.866    6.660   14.150   70.140
 2oqb A    15 L E -123.837  126.102  176.061    3.190   15.590   70.680
 2oqb A    16 L E -128.053  115.606  178.401    0.740   14.710   73.460
 2oqb A    17 T E  -96.972  125.296 -170.288   -2.640   16.430   73.720

 3p1x A    22 Y E  -99.014  123.155 -176.441  -16.160   12.960    7.250
 3p1x A    23 E E -114.180  133.805  172.015  -14.620   13.740   10.640
 3p1x A    24 L E  -79.331  118.037 -170.694  -16.080   15.760   13.500
 3p1x A    25 I E -111.460  -13.504  178.473  -13.370   18.210   14.520
 3p1x A    26 S E -152.085  131.686  171.446  -15.330   20.510   16.830

 1jj2 H    46 V E -111.197  148.427 -176.893   58.010   71.620  143.810
 1jj2 H    47 E E -135.199  147.995 -177.129   57.910   72.620  140.140
 1jj2 H    48 L E -108.308  109.211 -168.525   58.180   75.920  138.260
 1jj2 H    49 V E -100.078  121.143  172.478   55.520   76.240  135.580
 1jj2 H    50 V E  -79.537  128.084 -167.219   55.840   78.590  132.610

 2vcy A    46 V E -131.302  148.888  171.217   19.450  123.110  -25.520
 2vcy A    47 K E -109.165  122.970 -172.511   18.320  120.750  -28.270
 2vcy A    48 M E  -67.602  133.382 -179.922   18.990  117.080  -27.550
 2vcy A    49 L E  -98.195  -49.162  179.986   21.240  115.300  -30.040
 2vcy A    50 A E -159.394  133.936  179.464   21.470  111.780  -28.620

 1tp9 A    98 V E  -89.520  125.106 -179.030   38.490   32.940   69.410
 1tp9 A    99 K E -101.249  135.703 -177.903   37.200   36.510   69.340
 1tp9 A   100 F E  -99.165  117.772 -177.506   33.550   37.300   68.620
 1tp9 A   101 L E -114.134  139.974 -174.248   32.950   40.310   66.390
 1tp9 A   102 A E  -98.779  129.482  167.871   29.580   41.900   65.640

 3d0s A   102 V E -124.989  132.469  164.316   30.540   36.000   10.620
 3d0s A   103 R E -113.634  130.005 -175.898   32.430   37.480   13.540
 3d0s A   104 A E -143.346  173.063  168.735   31.920   35.800   16.910
 3d0s A   105 V E -122.771  152.480 -169.451   33.520   35.020   20.260
 3d0s A   106 S E -127.283  150.727  175.821   34.110   31.570   21.710

 3afg A   511 V E -114.590  121.972  175.715    6.010   -4.960  -15.910
 3afg A   512 D E -102.418  115.597  175.504    7.590   -6.850  -18.800
 3afg A   513 V E  -99.072  129.477  179.903    5.310   -9.340  -20.550
 3afg A   514 V E -125.540  134.978 -177.595    6.920  -11.940  -22.810
 3afg A   515 S E -147.327  148.659  172.445    5.150  -14.400  -25.110

 3gvp A    81 C E -135.002  135.079  161.374   19.620   47.660   70.510
 3gvp A    82 R E -113.220  145.110 -168.326   22.520   46.170   72.440
 3gvp A    83 W E -134.732  142.333  165.237   21.850   44.780   75.900
 3gvp A    84 A E -140.469  170.714 -178.379   23.660   43.640   79.030
 3gvp A    85 A E  -80.151  144.992  171.309   22.700   42.690   82.580

 3kf8 A   179 I E -125.262  136.487  171.829   13.180   13.200   92.080
 3kf8 A   180 T E -135.162  127.108  177.794   12.790   15.140   95.320
 3kf8 A   181 V E  -84.363  116.530 -175.784    9.490   16.170   96.900
 3kf8 A   182 L E  -81.848  -29.921  177.606    9.780   19.710   98.250
 3kf8 A   183 S E -158.267  126.409  171.943    6.360   19.690   99.910

 2fvy A    34 V E -118.336  130.968  170.031   25.520  -17.380   10.190
 2fvy A    35 Q E -105.328  112.936 -177.205   26.780  -16.360   13.620
 2fvy A    36 L E  -82.669  122.220  174.534   24.310  -14.040   15.330
 2fvy A    37 L E -114.185   90.640 -173.395   25.830  -11.350   17.550
 2fvy A    38 M E -104.985  134.795 -176.205   22.910   -9.650   19.280

 2rk3 A    33 V E -102.192  124.993  172.807  -29.330   -2.490   10.960
 2rk3 A    34 T E -106.086  116.482  172.828  -26.160   -0.430   11.280
 2rk3 A    35 V E  -86.721  106.352 -171.867  -25.770    1.590   14.470
 2rk3 A    36 A E -107.517  122.626  177.810  -23.490    4.450   13.450
 2rk3 A    37 G E  -73.988  128.591 -179.430  -21.840    6.770   15.970

 2zcw A    79 V E -119.034  151.392  170.513   21.930   21.750   22.260
 2zcw A    80 R E -125.536  122.110 -169.729   19.330   19.020   21.840
 2zcw A    81 L E -115.117  154.038  172.229   19.460   17.010   18.620
 2zcw A    82 E E -116.366  107.004  178.155   17.300   14.430   16.870
 2zcw A    83 P E  -59.167  135.708  177.843   19.270   11.710   15.100

 3ot1 A    39 V E -109.754  126.369  179.305   18.520   52.110   24.660
 3ot1 A    40 T E -113.245  120.295  174.005   20.570   53.290   27.640
 3ot1 A    41 M E  -86.703  129.378 -177.097   21.840   56.860   27.880
 3ot1 A    42 A E -126.000  128.164 -173.576   25.090   57.200   29.830
 3ot1 A    43 A E  -87.896  136.707  168.929   26.570   60.480   31.020

 3jxv A   229 L E -128.857  130.594  175.073   26.570   18.560   67.730
 3jxv A   230 E E -126.748  120.180  175.994   22.930   19.650   67.980
 3jxv A   231 L E  -88.382  111.995 -173.524   20.040   17.190   67.950
 3jxv A   232 V E  -86.811  -48.496  176.795   17.050   18.970   66.430
 3jxv A   233 S E -166.485 -172.891  173.339   14.520   16.140   66.220

 1f60 A   400 V E -124.858  136.835  171.125   -2.500   44.060   29.900
 1f60 A   401 K E  -87.191  121.314 -178.636   -4.550   43.260   26.800
 1f60 A   402 F E -106.913  136.812  169.002   -2.330   43.190   23.720
 1f60 A   403 V E -124.956  116.173 -175.982   -3.390   43.490   20.090
 1f60 A   404 P E  -74.556  145.008  178.605   -0.680   42.850   17.490

 2r8o A   578 A E  -96.523  157.634  174.766   16.510   28.830   41.120
 2r8o A   579 R E -137.933  147.259  172.398   18.660   25.830   40.230
 2r8o A   580 V E -118.876  116.583  175.705   20.340   24.550   37.070
 2r8o A   581 V E -104.688  121.337  171.758   20.910   20.810   36.690
 2r8o A   582 S E  -85.349  128.388 -176.133   23.120   19.550   33.880

 3cgm A   130 V E -124.374  137.854  165.609   49.780  -47.310   -6.390
 3cgm A   131 E E -120.163  129.976  179.469   53.020  -45.360   -6.130
 3cgm A   132 V E  -81.398  110.506 -169.773   52.980  -41.750   -4.930
 3cgm A   133 V E  -88.548  -44.735 -175.424   55.110  -39.840   -7.430
 3cgm A   134 K E -149.921  133.154  172.653   54.690  -36.210   -6.410

 3iup A    37 I E -112.213  128.582  169.770   19.300   15.450    6.730
 3iup A    38 R E  -84.264  108.430 -169.474   22.150   14.240    8.920
 3iup A    39 I E  -81.212  125.663 -172.671   22.840   17.280   11.080
 3iup A    40 E E -115.687  -17.859  178.685   26.530   18.030   11.610
 3iup A    41 A E -146.590  133.427  175.278   26.390   21.610   12.910

 2wlj A   176 V E -135.045  139.973  178.630   59.520  -67.170  218.170
 2wlj A   177 H E -127.144  114.112  174.837   56.410  -68.460  219.940
 2wlj A   178 L E  -98.652  117.716 -173.222   56.310  -71.850  221.650
 2wlj A   179 V E -122.231  129.970  172.626   52.740  -72.880  222.450
 2wlj A   180 L E  -88.236  135.615  170.455   51.410  -75.920  224.310

 3hrz A   296 V E -118.944  115.309  175.470  -26.660  -26.240   48.320
 3hrz A   297 T E -113.327  116.940 -177.163  -27.150  -29.790   47.030
 3hrz A   298 V E -109.220  126.666  175.982  -30.650  -31.230   47.400
 3hrz A   299 M E -115.910  143.613  179.879  -31.450  -34.910   46.900
 3hrz A   300 T E  -68.957  154.696 -179.954  -34.900  -36.510   46.800

 2hx1 A   117 I E -122.476  138.380  175.250   48.000   -5.670  -65.130
 2hx1 A   118 K E -105.197  129.850  174.732   48.040   -8.340  -62.420
 2hx1 A   119 M E  -89.127  124.826  177.739   45.800   -8.070  -59.370
 2hx1 A   120 L E -138.466  142.677  171.979   47.400   -9.250  -56.130
 2hx1 A   121 P E  -66.606  147.840  177.061   46.570   -8.940  -52.430

 1j3b A   116 V E -117.777  122.525  176.042   67.670   95.020   36.310
 1j3b A   117 R E -105.830  120.861 -178.558   65.450   97.800   34.980
 1j3b A   118 V E -106.510  121.116  176.724   61.960   98.030   36.490
 1j3b A   119 V E -119.436  116.150 -173.015   59.240   99.960   34.670
 1j3b A   120 T E -136.037  152.579  174.806   55.880  100.200   36.420

 3gra A    41 F E -141.862  154.832  177.904   21.650   23.360   13.410
 3gra A    42 T E -143.993  135.312  172.236   18.130   24.800   13.450
 3gra A    43 P E  -68.211  131.160 -175.323   14.690   23.370   14.190
 3gra A    44 L E -118.432  146.021  175.969   12.480   23.660   11.120
 3gra A    45 S E -126.954  129.567 -178.045    8.710   23.720   10.660

 3ky8 A   108 V E -124.223  131.023 -178.631    6.580   23.910   77.060
 3ky8 A   109 F E -128.118  134.591 -172.315    3.230   22.250   76.390
 3ky8 A   110 L E  -88.186  136.528  172.944    2.600   18.540   75.860
 3ky8 A   111 V E -126.939  145.712 -177.622    0.630   17.140   72.930
 3ky8 A   112 K L -140.270  151.149  174.181   -0.440   13.550   72.290

 1u9c A    45 V E -102.006  124.246  170.866   13.100    1.670   40.570
 1u9c A    46 K E -103.098  120.044 -178.562   14.870    0.560   37.410
 1u9c A    47 V E  -95.228  114.756 -175.174   18.550   -0.250   37.940
 1u9c A    48 A E -130.114  161.586  172.221   20.630    0.370   34.820
 1u9c A    49 S E -143.238  169.695 -175.437   24.240    0.900   33.770

 1wch A   177 L E -121.222  139.112  174.909   -5.670  -18.740   17.710
 1wch A   178 A E -142.798  144.991  169.978   -3.970  -19.910   20.900
 1wch A   179 L E  -99.289  118.322 -166.887   -1.770  -18.380   23.590
 1wch A   180 V E -109.809  -13.638  178.523    1.010  -20.830   24.360
 1wch A   181 R E -164.513  139.986  173.294    3.310  -18.730   26.550

 2wao A    89 L E -124.120  127.985  166.980    9.080    1.370    2.320
 2wao A    90 V E -120.675  122.813  176.362   10.840    1.530    5.670
 2wao A    91 L E -102.742  112.685 -164.446   10.250   -1.240    8.210
 2wao A    92 W E -114.084  121.747  174.969   11.260    0.050   11.620
 2wao A    93 K E  -78.968  114.378 -173.872   11.870   -1.980   14.780

 3gru A    98 I E -119.319  118.733  175.196    5.360   25.470   17.700
 3gru A    99 E E -111.730  125.707 -176.547    7.060   28.790   18.420
 3gru A   100 I E -100.831  125.110  175.919   10.200   29.680   16.480
 3gru A   101 I E -106.655  111.282 -179.432   12.870   31.900   18.020
 3gru A   102 W E  -87.510  105.249 -177.813   15.240   33.400   15.450

 1ojt A   127 V E -101.966  109.483  174.249  124.290   64.630   30.070
 1ojt A   128 S E  -82.262  105.870 -170.058  127.490   66.290   28.860
 1ojt A   129 L E  -62.305  145.012 -176.195  128.670   68.140   31.950
 1ojt A   130 T E -127.553  159.699  177.970  129.410   71.850   31.610
 1ojt A   131 A E -127.452  153.087 -173.770  131.330   74.520   33.530

 2bdt A   101 V E -113.909  115.845  175.355   38.550   13.770   95.960
 2bdt A   102 E E  -88.725  108.207 -175.778   38.450   10.840   93.550
 2bdt A   103 I E  -95.235  129.936 -179.436   35.580   11.510   91.140
 2bdt A   104 R E -119.870  140.252 -177.169   34.020    8.620   89.220
 2bdt A   105 F E -123.597  113.871 -172.127   31.620    8.830   86.280

 1i7d A   478 G E -117.987  158.519  177.124   26.260   12.060    7.280
 1i7d A   479 E E -146.159  138.689  174.269   26.250   13.110   10.930
 1i7d A   480 V E  -84.223  116.043  177.994   26.730   16.390   12.780
 1i7d A   481 V E  -89.640  111.192  179.318   29.410   16.010   15.450
 1i7d A   482 E E  -92.929  114.350  176.867   28.710   18.340   18.380

 3g3e A    32 I E -106.141  124.620  176.532  -13.890  -45.920   18.200
 3g3e A    33 K E -122.793  145.065 -178.811  -11.070  -48.330   17.380
 3g3e A    34 V E -110.126  114.949  173.182   -7.450  -48.270   18.550
 3g3e A    35 Y E  -97.724  122.295  178.579   -4.670  -49.220   16.150
 3g3e A    36 A E -148.415  139.952  173.970   -1.300  -49.870   17.790

 2ohc A   104 L E -136.614  133.201  177.027   31.760   52.060 -527.050
 2ohc A   105 R E -115.617  120.067  176.429   30.300   55.430 -528.050
 2ohc A   106 V E  -79.452  124.452 -174.305   26.560   55.830 -528.590
 2ohc A   107 M L -114.468  144.652  170.834   25.890   58.150 -531.530
 2ohc A   108 R L -109.921  154.393 -175.830   22.800   60.040 -532.670

 3lop A    47 I E  -99.107  127.269 -178.992   32.670   58.520   13.440
 3lop A    48 R E -113.485  124.324  178.050   31.220   57.380   10.110
 3lop A    49 L E -103.125  120.652  178.894   30.460   53.730    9.370
 3lop A    50 V E -113.963  119.471 -175.574   30.260   52.720    5.710
 3lop A    51 A E -114.671  145.531  175.908   28.960   49.240    4.900

 2du3 A   414 V E -111.029  131.678 -172.927   28.750    9.910   -8.930
 2du3 A   415 Y E -123.587  145.148  167.330   30.640    8.740  -12.010
 2du3 A   416 V E -105.720  125.021 -164.272   32.480   10.360  -14.910
 2du3 A   417 V E -134.971  165.004  169.330   31.960    8.340  -18.070
 2du3 A   418 E E -142.592  112.865 -173.725   32.330    8.240  -21.840

 2qs7 A   100 V E -122.604  128.434  179.318  -30.710    3.650  -22.420
 2qs7 A   101 K E -116.034  137.824 -178.756  -29.170    1.770  -25.350
 2qs7 A   102 V E -115.075  120.463 -177.978  -30.860   -0.970  -27.370
 2qs7 A   103 F E -117.231  145.925  174.286  -28.760   -3.620  -29.120
 2qs7 A   104 A E -109.923  137.496  178.327  -29.720   -6.500  -31.410

 2gjt A   152 V E -119.902  127.839  178.287    1.560  -32.320  -20.530
 2gjt A   153 E E -116.427  130.307  176.105    0.930  -34.050  -23.850
 2gjt A   154 M E  -79.225  103.950 -177.145   -2.370  -35.660  -24.860
 2gjt A   155 I E  -76.324  -41.636  179.350   -1.350  -39.080  -26.190
 2gjt A   156 S E -154.015  154.926 -178.949   -4.880  -40.320  -26.840

 2c1l A    95 V E -105.961  129.999  174.061   42.870   20.740   71.430
 2c1l A    96 H E -121.618  126.549  179.290   46.200   22.380   70.630
 2c1l A    97 I E -101.557  124.276  177.919   46.450   25.930   69.300
 2c1l A    98 I E -100.610  124.236  174.815   49.480   26.900   67.210
 2c1l A    99 N E -112.936  115.111 -176.869   50.520   30.550   67.050

 1vj0 A    47 V E -120.262  130.472  171.707   -7.640   12.270   56.420
 1vj0 A    48 E E  -85.682  120.112 -172.637   -8.520    8.800   55.150
 1vj0 A    49 I E  -78.338  131.347  179.471   -5.300    6.800   54.870
 1vj0 A    50 L E -110.551  -29.064  177.208   -4.620    5.030   51.570
 1vj0 A    51 S E -142.566  127.816  174.828   -0.980    4.070   52.100

 2wsd A   314 I E -121.462  119.964 -175.599   -5.290   31.130  -18.060
 2wsd A   315 I E  -88.551  131.591  167.018   -7.930   28.450  -17.530
 2wsd A   316 L E  -74.989  105.037 -166.389  -11.200   29.090  -15.720
 2wsd A   317 A E -100.352  159.792 -179.575  -11.090   26.070  -13.440
 2wsd A   318 N E -129.944  129.048 -177.936  -13.730   24.210  -11.440

 3nv7 A    65 V E -110.662  133.019  175.437    6.820  -25.160  -13.240
 3nv7 A    66 E E -128.810  130.007 -179.384    5.040  -25.100  -16.590
 3nv7 A    67 C E  -97.125  131.032 -178.839    4.530  -22.020  -18.760
 3nv7 A    68 V E -136.261  131.944  177.377    1.350  -21.700  -20.820
 3nv7 A    69 A E  -86.948  145.905  179.593    0.130  -18.910  -23.100

 3kny A   154 V E -124.339  125.019 -174.687  101.880   39.680    1.580
 3kny A   155 T E -116.514  129.500  179.959  103.570   40.610   -1.700
 3kny A   156 I E  -83.831  125.005 -174.763  102.410   39.550   -5.160
 3kny A   157 T E -104.844  -24.971  175.665  105.270   38.310   -7.340
 3kny A   158 S E -160.031  147.206  177.983  103.260   37.130  -10.350

 2ztb A   172 I E -116.920  128.095 -177.497   44.920   42.880   -3.640
 2ztb A   173 Q E -116.081  145.004  165.007   41.230   43.670   -3.190
 2ztb A   174 L E -107.232  115.061 -173.225   39.120   44.860   -0.280
 2ztb A   175 T E -121.368  166.713  177.063   35.610   43.430   -0.640
 2ztb A   176 A E -159.856  172.087  172.297   32.400   43.210    1.380

 1dpe A   254 I E -131.528  160.815  162.945   54.210   17.830  -13.110
 1dpe A   255 N E -107.754  121.273  179.766   53.010   21.420  -13.030
 1dpe A   256 L E  -85.403   97.853 -175.099   54.080   23.260   -9.890
 1dpe A   257 M E  -76.690  136.097 -177.904   51.120   25.510   -9.110
 1dpe A   258 E E -124.718  142.469  175.307   51.840   28.760   -7.260

 1oaa A    62 V E -117.859  120.141  179.458  -16.890   42.450   -0.660
 1oaa A    63 V E -111.649  139.840 -178.349  -14.740   39.900    1.170
 1oaa A    64 L E -105.538  136.649  173.078  -15.470   38.490    4.630
 1oaa A    65 A E -131.512   91.802  175.626  -12.890   37.590    7.270
 1oaa A    66 A E  -78.312  119.478 -172.843  -14.390   36.060   10.410

 2r2d A   182 V E -134.264  100.860 -170.742   15.280   21.110    2.850
 2r2d A   183 N E -115.473  115.002  170.667   12.840   23.290    4.760
 2r2d A   184 L E  -70.945  125.755  178.521   11.860   22.790    8.390
 2r2d A   185 L E -111.667  134.050  174.642    8.210   23.740    8.890
 2r2d A   186 N E  -95.278   97.473  177.995    6.620   24.690   12.210

 2zkl A   168 L E -127.630  127.929  170.227  -81.020   11.280  -23.270
 2zkl A   169 T E  -94.446  122.281 -165.323  -81.130   14.320  -25.540
 2zkl A   170 L E -127.950  149.811  164.634  -77.560   15.340  -26.310
 2zkl A   171 N E -130.004  137.433 -177.396  -75.490   17.900  -28.170
 2zkl A   172 Y E  -85.696  133.834 -169.079  -71.820   17.450  -29.020

 2bry A   118 V E -113.513  116.230  167.303   64.410   19.540   45.090
 2bry A   119 V E -114.111  134.458 -175.112   65.070   22.950   43.560
 2bry A   120 L E -126.903  129.426 -175.627   62.120   25.000   42.310
 2bry A   121 V E -115.567  133.919  179.526   62.270   28.080   40.090
 2bry A   122 E E -136.590  130.231 -176.090   59.540   30.690   39.640

 1cdo A    38 I E -124.911  134.098  170.605   37.050    8.030    8.140
 1cdo A    39 K E  -89.690  111.039 -172.283   37.220    9.860    4.810
 1cdo A    40 I E  -81.912  127.830 -176.048   35.160   13.010    5.300
 1cdo A    41 I E  -94.544  -37.690  177.745   32.980   14.030    2.350
 1cdo A    42 A E -152.795  154.507  175.496   31.410   17.180    3.790

 2ia7 A    90 I E -124.990  157.668  165.526   26.470   -0.210   43.410
 2ia7 A    91 E E -111.289  126.119 -177.823   27.830   -0.740   39.910
 2ia7 A    92 L E  -73.048  132.356 -177.949   27.270    2.130   37.490
 2ia7 A    93 L E -107.153  -35.388  178.414   25.560    1.150   34.240
 2ia7 A    94 S E -161.407  130.737  170.720   25.050    4.530   32.590

 3p0b A   401 V E -128.648  125.018  177.792   -0.120  -32.610    2.670
 3p0b A   402 R E -106.766  123.564  173.782    3.050  -30.920    1.430
 3p0b A   403 P E  -70.918  126.801 -176.465    3.170  -29.310   -2.010
 3p0b A   404 V L -135.023  163.582  170.083    6.330  -30.410   -3.820
 3p0b A   405 T L  -78.868  166.407  178.780    8.000  -30.300   -7.230

 3dn7 A   104 C E -115.087  143.381  162.164   11.600   85.980   -4.200
 3dn7 A   105 E E -110.168  117.414 -168.411    8.770   86.360   -1.720
 3dn7 A   106 L E -119.080  154.896  166.015   10.290   86.590    1.750
 3dn7 A   107 L E -118.116  117.230 -170.667    9.230   86.950    5.370
 3dn7 A   108 S E -103.559  143.561  171.827   11.720   89.010    7.370

 3qsl A    66 V E  -99.306  124.996  169.216   49.600   11.660    3.670
 3qsl A    67 S E -110.186  135.063 -175.959   47.550   12.190    0.520
 3qsl A    68 I E -115.044  121.879  176.657   46.360   15.700   -0.330
 3qsl A    69 A E -103.458  125.236 -178.070   43.280   16.410   -2.440
 3qsl A    70 D E  -87.960  143.927  178.305   42.960   19.890   -3.940

 2a5z A   199 V E -113.466  134.972  176.312   45.910    2.020   27.910
 2a5z A   200 T E -127.306  125.257  176.725   44.130    4.950   26.250
 2a5z A   201 L E -100.056  128.124 -177.694   44.450    5.880   22.580
 2a5z A   202 Y E -116.357  157.718  167.371   43.730    9.490   21.630
 2a5z A   203 S E  -73.923  172.452  176.972   43.390   11.480   18.420

 1xv5 A    35 V E -132.429  135.325  167.522    2.040   45.470    6.990
 1xv5 A    36 T E -123.341  130.020 -179.005    0.910   42.170    5.500
 1xv5 A    37 L E -101.545  113.979  179.657    0.550   39.070    7.670
 1xv5 A    38 V E -121.373  138.981  179.058    1.190   35.770    5.890
 1xv5 A    39 Y E -142.326  150.277 -179.033    1.320   32.270    7.370

 2wdc A   329 V E -108.051  126.595  179.035   15.680   24.550    2.150
 2wdc A   330 R E -132.706  124.375  170.136   11.940   24.270    1.570
 2wdc A   331 V E  -79.508  118.366  178.682    9.340   27.030    1.320
 2wdc A   332 L E -106.424  102.295  178.297    6.150   25.850    3.000
 2wdc A   333 P E  -55.451  132.137  173.360    3.130   27.890    1.910

 2dul A   231 V E -128.237  145.519  169.974   16.960   67.690   22.790
 2dul A   232 K E -104.978  128.276 -176.474   17.600   69.130   19.340
 2dul A   233 L E  -74.998  141.127 -177.973   14.520   69.690   17.180
 2dul A   234 K E -117.420  122.828 -173.096   14.440   68.100   13.730
 2dul A   235 D E  -86.189  110.808  173.901   12.590   69.810   10.880

 2h9u A    62 I E -109.994  125.271 -179.774   37.310    8.790   31.100
 2h9u A    63 E E -122.670  149.862  172.104   34.800    6.200   32.300
 2h9u A    64 I E  -85.908  108.172 -168.620   31.430    5.000   31.030
 2h9u A    65 K E  -79.979  -40.688 -178.368   29.110    5.820   33.920
 2h9u A    66 D E -159.637  148.458  174.488   25.840    4.410   32.590

 3mhz A   698 V E -125.907  130.311 -176.911   20.280   47.810  -22.860
 3mhz A   699 Y E -116.094  140.325  172.371   17.950   46.510  -25.560
 3mhz A   700 A E  -89.151  138.252  176.772   15.190   43.910  -25.410
 3mhz A   701 V E -114.952  120.209 -179.139   14.980   41.320  -28.180
 3mhz A   702 T E  -84.991  158.928 -176.863   11.600   39.780  -29.000

 1ygy A   415 V E  -98.643  112.744 -177.595   35.660   71.110   35.420
 1ygy A   416 R E -106.831  110.001  178.126   34.720   73.990   33.120
 1ygy A   417 A E  -86.864  115.834 -175.591   32.780   73.070   29.990
 1ygy A   418 V E -103.301  127.342  178.255   33.270   75.740   27.330
 1ygy A   419 G L  -87.608  166.966 -178.749   30.840   76.170   24.440

 3lvt A   592 I E -115.163  125.920  178.959   60.230    7.660   51.980
 3lvt A   593 T E -135.492  132.060  171.795   63.600    8.390   53.580
 3lvt A   594 N E  -71.661  121.752 -174.832   64.580   10.570   56.530
 3lvt A   595 K E -103.248  -27.845  176.596   67.250   12.970   55.290
 3lvt A   596 E E -146.528  136.690 -179.164   67.700   15.090   58.410

 2j01 F   173 V E -124.999  139.209  166.466  -13.110  190.540  219.490
 2j01 F   174 V E -112.384  109.464  179.974  -14.150  190.680  215.850
 2j01 F   175 T E  -81.068  135.952 -169.890  -13.160  194.000  214.280
 2j01 F   176 L E -151.714  133.078  173.379  -15.450  195.140  211.470
 2j01 F   177 A L  -64.999  151.192  179.796  -15.990  198.210  209.290

 2zvc A    77 V E  -97.947  134.654  170.579   14.960  -17.480    8.420
 2zvc A    78 A E -115.278  105.680  178.931   11.500  -18.360    9.700
 2zvc A    79 L E  -92.877  110.369 -167.369   10.420  -21.850    8.660
 2zvc A    80 V E  -94.273  138.669  175.155    6.680  -22.070    9.270
 2zvc A    81 S E -137.902  141.180  176.552    4.690  -25.200   10.060

 2j5w A   642 V E -122.418  131.074  175.169  118.410   47.700   49.320
 2j5w A   643 V E -113.671  120.326 -179.169  121.820   46.530   50.540
 2j5w A   644 W E  -99.392  119.879  176.377  124.190   44.990   47.990
 2j5w A   645 Y E -101.860  103.889 -174.322  126.880   42.640   49.290
 2j5w A   646 L E -107.406  139.509  172.718  129.540   42.300   46.600

 1gq6 A   201 V L  -73.123  136.806  178.977   59.410  -36.260  -28.270
 1gq6 A   202 R E  -88.148  113.167 -176.444   58.910  -32.800  -29.780
 1gq6 A   203 V E -102.440  115.169  174.794   61.740  -30.500  -28.700
 1gq6 A   204 V E -108.345  108.001  179.938   61.210  -26.750  -28.990
 1gq6 A   205 T E  -74.772  166.446  175.933   64.350  -24.780  -28.160

 2b5w A    30 V E -120.602  129.909  172.108   47.680  102.790  108.300
 2b5w A    31 R E  -84.003  121.011 -174.294   46.350  101.260  111.510
 2b5w A    32 T E  -71.305  130.553  174.739   44.040   98.380  110.620
 2b5w A    33 L E  -97.505  -61.400 -176.850   40.490   98.560  111.980
 2b5w A    34 R E -142.407  143.155  173.127   38.590   95.740  110.290

 3sg0 A    63 V E -122.329  124.999  178.033   16.940  -35.370  -18.810
 3sg0 A    64 T E -115.349  133.461 -174.685   14.880  -35.310  -15.620
 3sg0 A    65 Y E -108.127  140.205  179.956   14.650  -32.240  -13.390
 3sg0 A    66 F E -124.978   92.454 -174.755   14.100  -32.170   -9.630
 3sg0 A    67 A E  -94.039  131.597  179.114   13.060  -28.720   -8.430

 3kf3 A   486 I E -122.671  135.653  179.080   -7.660   13.780   10.690
 3kf3 A   487 Q E -124.949  148.364  171.147   -7.920   17.390   11.850
 3kf3 A   488 I E -121.389  114.991 -165.724   -5.490   20.300   12.020
 3kf3 A   489 V E -129.244  160.649  172.648   -6.420   22.790   14.720
 3kf3 A   490 T E -152.809  159.711 -178.967   -5.120   25.780   16.670

 3pij A   493 I E -125.552  126.961 -172.367   31.460   27.870   64.120
 3pij A   494 K E -122.394  136.066  169.035   32.480   28.400   60.490
 3pij A   495 L E  -82.501  127.875 -167.131   35.450   30.050   58.820
 3pij A   496 V E -127.144  134.840  168.871   34.130   32.310   56.080
 3pij A   497 A E -127.021  133.699 -177.483   35.560   34.110   53.060

 3kqn A   130 V E -118.233  124.896 -172.578   24.090  -23.080  -20.310
 3kqn A   131 V E -109.317  126.963  174.908   23.910  -26.680  -19.120
 3kqn A   132 L E  -99.291   96.346 -169.908   25.560  -28.050  -15.990
 3kqn A   133 A E  -97.564  133.136  177.446   25.900  -31.760  -16.750
 3kqn A   134 T E -163.457  150.888  170.345   26.850  -34.390  -14.180

 3odt A   148 A E -154.284  130.991 -172.963    0.550   32.980   91.050
 3odt A   149 K E -128.722  154.181  173.065   -2.830   32.160   89.520
 3odt A   150 V E  -90.203  124.897  178.040   -6.060   30.420   90.490
 3odt A   151 V E  -91.998  -44.942  174.542   -6.840   27.330   88.420
 3odt A   152 S E -150.736  113.316 -178.731   -9.990   26.250   90.240

 1xvs A    44 V E -119.789  164.942  178.802   20.680  -10.380   13.560
 1xvs A    45 Q E -136.279  132.922  176.431   21.410  -11.310    9.950
 1xvs A    46 L E  -83.095  115.651 -168.889   21.160   -9.250    6.760
 1xvs A    47 M E  -96.669  -46.560  179.253   19.240  -11.380    4.280
 1xvs A    48 S E -152.514  166.456 -176.404   18.570   -9.110    1.300

 1sz2 A   106 L E -125.976  105.402  178.619   -0.360   -8.660   31.550
 1sz2 A   107 E E  -96.367  126.142  173.353    2.900   -7.950   29.720
 1sz2 A   108 I E -115.051  115.383 -172.287    3.140   -4.880   27.500
 1sz2 A   109 I E -129.115  164.756  177.086    6.270   -4.800   25.340
 1sz2 A   110 N E  -70.817  152.182 -177.809    7.690   -3.040   22.280

 2v6g A    33 V E -116.578  123.337  163.716    6.480  -40.140   32.160
 2v6g A    34 Y E -102.984  142.481  177.175    2.810  -40.990   31.760
 2v6g A    35 G E -120.105  135.000 -178.453    0.400  -38.370   30.440
 2v6g A    36 V E -116.035  126.599  177.853   -3.340  -38.310   31.070
 2v6g A    37 A E -157.691  161.108  177.569   -5.850  -36.500   28.860

 2wdq A    33 C E -149.016  132.843  173.147    7.940  -25.070  -42.450
 2wdq A    34 A E -108.524  123.213  179.279    9.090  -21.460  -42.740
 2wdq A    35 L E -102.736  108.283 -177.069   10.020  -19.660  -39.520
 2wdq A    36 L E  -99.759  147.104  172.188    9.790  -15.880  -39.900
 2wdq A    37 S E -154.407  132.613  177.659   10.960  -13.190  -37.500

 3q0y A    49 F E -108.046  121.220  172.358   -0.930   49.710   14.310
 3q0y A    50 R E -114.183  114.265  175.346    1.500   52.460   13.310
 3q0y A    51 I E -109.813  121.657 -176.352    4.300   51.490   10.940
 3q0y A    52 L E -141.363  146.904  179.249    6.860   54.180   10.140
 3q0y A    53 T E -113.743  141.768 -176.963   10.390   54.340    8.730

 3peh A   270 V E -119.241  127.008  174.415   31.590   47.780   39.960
 3peh A   271 E E -110.284  109.889  176.681   31.850   49.520   36.590
 3peh A   272 K E  -96.301  118.383 -176.629   35.090   51.430   36.050
 3peh A   273 K E -102.059  134.783  176.793   34.930   53.780   33.070
 3peh A   274 V E -156.864  144.987 -176.740   37.990   55.100   31.230

 1v76 A    22 V E -137.315  141.089  171.706   20.570   23.080   21.840
 1v76 A    23 R E -126.860  133.898  173.598   18.640   25.960   20.310
 1v76 A    24 I E  -81.723  106.974 -170.991   17.200   28.980   22.130
 1v76 A    25 V E -102.474  -14.714  174.425   13.680   29.190   20.740
 1v76 A    26 G E -149.861  161.743 -178.641   12.270   31.660   23.260

 2rdy A   149 V E -127.214  110.079 -179.806    2.620  100.640   37.830
 2rdy A   150 R E  -96.712  122.653  177.821   -0.850   99.070   37.820
 2rdy A   151 L E -118.759  128.578  179.873   -1.040   95.270   37.730
 2rdy A   152 T E -134.348  149.740  173.859   -4.300   93.350   37.380
 2rdy A   153 A E -123.700  141.881 -174.863   -5.320   89.730   36.810

 2q8u A   144 V E -127.875  125.086  172.660   -9.080 -114.220    7.850
 2q8u A   145 R E  -90.802  119.986  179.487   -6.580 -111.830    9.410
 2q8u A   146 I E  -94.240  129.034  179.762   -7.750 -108.220    9.210
 2q8u A   147 L E -114.980   95.717 -168.711   -5.100 -105.500    9.020
 2q8u A   148 P E  -82.812  148.954  172.400   -6.760 -102.180    9.820

 1tib A   166 I E -124.667  113.882  175.256  -24.190  -16.740  -52.810
 1tib A   167 D E  -92.066  140.091 -175.849  -27.050  -16.400  -50.330
 1tib A   168 V E -119.640  125.023  174.470  -30.600  -16.900  -51.580
 1tib A   169 F E -114.322  106.571 -175.974  -33.750  -15.340  -50.140
 1tib A   170 S E -109.895  131.534 -176.511  -36.900  -16.800  -51.660

 1to0 A     3 I E -108.541  123.210  176.254   12.480   31.550   70.180
 1to0 A     4 N E -113.924  150.422  171.918   15.570   31.860   72.370
 1to0 A     5 I E -132.483  110.407  179.470   19.220   32.350   71.450
 1to0 A     6 V E  -97.298  114.975 -174.558   21.880   31.570   74.060
 1to0 A     7 T E -122.908  151.069  170.919   25.270   33.020   73.110

 1cbk A    32 T E -144.081  130.077  177.101   40.630   15.130   54.230
 1cbk A    33 H E -121.521  122.050  172.915   40.170   11.370   54.080
 1cbk A    34 L E  -75.331  110.010 -173.575   37.350    9.650   52.200
 1cbk A    35 V E  -80.029  -52.914  179.972   36.300    6.870   54.560
 1cbk A    36 T E -159.934  164.252  176.845   33.510    5.190   52.590

 2z5l A   314 V E -117.504  130.004  172.497  -22.350   -2.130   29.290
 2z5l A   315 V E -126.849  149.666 -173.828  -19.770   -3.600   31.650
 2z5l A   316 H E -134.214  126.114 -176.911  -17.000   -1.810   33.550
 2z5l A   317 A E -130.786  148.660  172.659  -13.790   -3.280   34.980
 2z5l A   318 A E  -82.898  145.970  179.633  -10.690   -1.970   36.720

 1jdp A   276 L E -106.823  130.726  173.673   21.710   10.910  -12.690
 1jdp A   277 Q E -116.532  148.331 -171.618   24.490    8.880  -11.080
 1jdp A   278 T E -116.967  126.409  172.150   24.120    6.720   -7.980
 1jdp A   279 V E  -86.355  128.916  176.151   26.570    6.270   -5.110
 1jdp A   280 T E -142.478  176.085  175.788   26.570    2.810   -3.540

 2nwh A    56 V E -109.535  128.367  168.274   53.420   37.920    7.980
 2nwh A    57 R E -117.886  142.229 -175.757   50.520   37.510   10.390
 2nwh A    58 I E -125.865  136.323  170.888   50.300   34.670   12.910
 2nwh A    59 I E -120.049  118.964 -178.587   47.420   33.160   14.870
 2nwh A    60 A L -144.999  145.765  174.892   48.290   30.850   17.750

 3fcp A    38 V E -123.485  140.587  176.687    1.320    0.180    0.730
 3fcp A    39 R E -132.061  112.121  177.456    0.280    2.990   -1.610
 3fcp A    40 L E  -94.185  129.792  177.271   -2.980    4.890   -1.100
 3fcp A    41 T E -110.025  124.009 -179.856   -4.350    6.930   -4.000
 3fcp A    42 R E  -90.620  161.959 -179.716   -6.780    9.770   -3.290

 3rqt A   238 L E -119.988  159.738  173.974   58.810   66.260   31.650
 3rqt A   239 K E -137.679  146.066  178.079   59.300   65.830   27.910
 3rqt A   240 V E -131.078  139.701 -177.284   57.230   66.830   24.880
 3rqt A   241 S E -118.783  127.931  179.436   57.470   65.620   21.290
 3rqt A   242 K E -119.708  107.452 -176.194   56.340   67.600   18.240

 3n0x A   229 I E -106.143  132.871  175.147   50.310   13.720   40.190
 3n0x A   230 E E -103.774  153.487  174.003   46.550   13.200   40.220
 3n0x A   231 L E  -97.108  147.967 -179.924   44.030   14.590   42.700
 3n0x A   232 S E -143.665  145.834  176.033   41.510   12.390   44.510
 3n0x A   233 T E -160.005  170.280  177.829   38.590   12.890   46.900

 3qld A    34 V E -109.455  124.729 -178.684   14.120   -4.140  -27.700
 3qld A    35 Q E -118.521  120.519  173.769   15.390   -7.490  -28.990
 3qld A    36 L E -110.186  139.155 -179.952   15.100  -10.740  -27.060
 3qld A    37 V E -134.869  130.096  178.141   16.700  -13.990  -28.210
 3qld A    38 D E  -97.468  179.240 -174.416   16.350  -17.500  -26.770

 2wao A   291 V E -119.575  125.001 -169.270   35.070   15.600   21.840
 2wao A   292 Y E -123.713  162.208  177.489   32.170   17.830   22.820
 2wao A   293 F E -115.017  134.255  175.740   29.720   18.330   25.680
 2wao A   294 V E -128.490  127.863  178.434   25.940   18.570   25.350
 2wao A   295 E E -110.903  116.528  172.605   23.530   19.360   28.180

 2bu3 A   150 V E -129.157  137.089  171.489   -4.930    5.360   44.200
 2bu3 A   151 K E -122.835  108.084 -175.165   -6.570    1.960   44.650
 2bu3 A   152 V E  -90.513  124.998 -178.588   -4.100   -0.920   44.620
 2bu3 A   153 N E -120.286  105.382  174.502   -5.460   -4.350   43.700
 2bu3 A   154 H E  -80.037  143.618 -176.608   -3.230   -7.390   44.180

 2z86 A   150 I E  -99.778  133.177  172.027  -15.440   60.700  -36.990
 2z86 A   151 K E -109.344  154.943 -178.286  -14.090   57.320  -35.900
 2z86 A   152 Y E -126.466  126.534  171.290  -13.810   54.190  -38.040
 2z86 A   153 V E -128.215  145.288 -177.136  -14.160   50.550  -36.990
 2z86 A   154 R E -143.154  144.124  172.485  -14.210   47.470  -39.210

 3esh A   177 I E -108.240  108.902 -172.793   27.910   64.100   34.660
 3esh A   178 K E -119.976  118.038  174.615   24.900   63.290   32.480
 3esh A   179 M E  -94.203  142.471 -174.816   21.710   61.620   33.700
 3esh A   180 Q E -141.748  125.912  174.067   19.410   59.950   31.170
 3esh A   181 H E  -63.987  120.257 -177.507   15.940   58.440   31.460

 2w1s A   141 I E -156.010  133.993 -163.210   -2.250    5.630   15.630
 2w1s A   142 R E -151.580  160.000  161.318   -2.370    6.450   11.940
 2w1s A   143 L E  -98.644  138.892 -174.599   -3.260    8.850    9.160
 2w1s A   144 T E -130.313  130.767  177.451   -6.160    7.720    6.980
 2w1s A   145 N E  -65.441  133.545 -178.362   -7.290    8.900    3.550

 3rwn A   141 L E  -97.062  116.407 -179.700   -9.260  -13.840    0.810
 3rwn A   142 T E -111.821  113.519 -179.681   -7.960  -11.670   -2.030
 3rwn A   143 I E -103.813  145.799 -175.667   -4.430  -10.290   -1.690
 3rwn A   144 Q E -154.021  130.978  178.068   -2.900   -7.650   -3.940
 3rwn A   145 S E  -93.407  134.204 -175.584    0.370   -5.710   -4.010

 2gfi A    64 V E -146.754  132.373  174.086   27.440   82.810   11.590
 2gfi A    65 Q E -116.357  135.557  175.394   31.220   82.510   11.410
 2gfi A    66 L E -114.679  121.604  166.204   33.180   79.270   11.730
 2gfi A    67 F E -108.775   97.927 -168.030   36.850   79.120   12.640
 2gfi A    68 S E -108.378  138.502  165.528   37.590   75.410   12.380

 2imq X   255 I E -117.657  116.110 -175.496   -9.550   12.210   23.820
 2imq X   256 Q E -114.646  105.841  170.369   -8.920    8.470   23.510
 2imq X   257 P E  -57.742  130.554  177.184   -5.570    7.220   22.220
 2imq X   258 L E -104.722  -28.439  179.334   -6.080    4.150   20.050
 2imq X   259 S E -155.696  143.122 -179.237   -2.430    3.510   19.180

 3lcm A   158 V E -120.695  119.949  177.882    9.120    5.160   32.160
 3lcm A   159 K E  -95.241  138.233 -179.921   12.550    5.630   33.730
 3lcm A   160 L E -119.063  110.448  178.123   15.300    7.480   31.850
 3lcm A   161 T E -111.916  116.077 -176.651   18.920    6.770   32.770
 3lcm A   162 E E -110.010  126.327  172.065   21.550    8.710   30.840

 3n0x A    47 I E  -88.636  122.106  178.807    1.580    3.650   58.800
 3n0x A    48 V E -120.796  122.342 -179.038    1.640    7.180   60.230
 3n0x A    49 V E  -97.635  124.433 -177.957    4.690    9.430   59.880
 3n0x A    50 I E -113.209  115.584 -170.221    5.180   12.090   62.550
 3n0x A    51 T E  -93.697  141.518  177.101    7.600   14.870   61.660

 3i6e A    42 L E -121.497  136.011  174.893   41.190   10.730   46.320
 3i6e A    43 R E -122.918  126.894  174.025   41.720    7.620   44.190
 3i6e A    44 L E -106.201  140.979  179.040   41.510    4.060   45.480
 3i6e A    45 V E -121.721  130.389  179.293   42.880    1.070   43.570
 3i6e A    46 A E  -94.164  164.719  177.819   41.790   -2.540   44.060

 1v4p A   103 L E -112.081  139.921  167.942   13.470    3.110   27.970
 1v4p A   104 K E -106.635  112.860 -173.486   15.350    2.040   31.090
 1v4p A   105 V E -106.067  122.726  175.533   13.040   -0.040   33.280
 1v4p A   106 V E  -88.194  129.060 -175.182   13.810   -0.790   36.930
 1v4p A   107 V E -127.577  118.824  164.097   12.480   -4.140   38.110

 1dl5 A   128 V E -127.611  120.465  178.882   16.780  -31.900   -5.550
 1dl5 A   129 I E -114.762  123.373 -175.928   17.240  -32.830   -1.890
 1dl5 A   130 F E -107.358  134.554  178.958   14.350  -32.390    0.540
 1dl5 A   131 V E -122.272  126.014  179.123   14.700  -32.150    4.310
 1dl5 A   132 C E  -90.652  113.034 -176.207   11.790  -32.480    6.740

 3ft1 A    67 F E -123.842  127.926  175.902   47.540    2.590   -0.220
 3ft1 A    68 R E -107.589  128.259 -175.429   49.930   -0.330    0.240
 3ft1 A    69 F E -112.840  134.516  166.664   48.550   -3.580    1.660
 3ft1 A    70 M E -123.898  122.494  178.897   50.330   -6.500    3.290
 3ft1 A    71 S E  -85.920  165.722  176.854   48.310   -9.580    4.240

 2b49 A   146 I E -109.998  127.023  174.359    5.060   18.940   38.670
 2b49 A   147 Q E -124.893  147.059  173.025    2.840   16.010   39.660
 2b49 A   148 C E -102.808  111.007 -170.907    2.660   12.440   38.390
 2b49 A   149 Q E  -82.406  -35.793 -179.683   -0.990   11.460   38.060
 2b49 A   150 S E -156.445  152.901  176.730   -0.510    7.900   36.800

 3ckl A   191 I E -121.153  127.731  170.523  -14.550    3.660  -39.920
 3ckl A   192 L E  -92.376  126.401 -176.674  -13.710    6.330  -37.350
 3ckl A   193 F E -106.702  117.549 -178.232  -13.180    4.880  -33.870
 3ckl A   194 L E -120.101  160.821  175.319  -13.900    7.130  -30.890
 3ckl A   195 Y E -116.313  136.865  178.081  -14.050    6.690  -27.120

 3d9w A   100 V E -118.511  123.353  171.002  -21.020  -62.040   -4.460
 3d9w A   101 T E -134.864  132.969 -168.128  -19.510  -58.880   -2.990
 3d9w A   102 G E  -85.941  152.805  166.389  -15.790  -58.420   -2.470
 3d9w A   103 H E -140.267  172.474  177.640  -13.830  -57.200    0.540
 3d9w A   104 T E -134.970  139.006 -176.821  -10.200  -56.730    1.550

 1uwc A   153 V E -108.185  127.590 -178.710   -3.350  -13.370    0.080
 1uwc A   154 R E -117.352  152.254 -177.268   -2.670  -10.680    2.680
 1uwc A   155 L E -135.643  117.914  174.369   -1.910   -6.970    2.290
 1uwc A   156 Y E -117.107  111.137 -177.850   -0.160   -4.690    4.780
 1uwc A   157 T E -115.175  146.756 -179.712    0.180   -1.070    3.670

 1vp6 A   100 V E -119.078  137.160  167.752   21.810  -24.130    0.100
 1vp6 A   101 S E -100.762  128.886 -171.931   20.410  -21.640    2.600
 1vp6 A   102 L E -122.758  152.002  162.768   20.490  -22.940    6.160
 1vp6 A   103 L E -114.943  116.177 -176.977   19.300  -21.990    9.630
 1vp6 A   104 S E  -90.792  139.971 -179.717   21.690  -23.220   12.310

 1rz3 A    53 V E -118.848  130.247  169.356   12.350    9.480   -2.190
 1rz3 A    54 C E -107.447  134.968 -170.744   12.760   10.810    1.340
 1rz3 A    55 V E -116.754  132.510  172.283   12.460    8.290    4.170
 1rz3 A    56 F E -114.890  144.079  175.476   11.410    8.750    7.790
 1rz3 A    57 H E -119.239  113.396 -169.813   11.750    6.200   10.590

 2w2s A    59 I E -124.997  118.212  178.101    8.720   30.220   87.160
 2w2s A    60 K E -104.796  118.392 -178.899    8.620   32.050   83.830
 2w2s A    61 I E -100.969  124.291  177.496    6.590   35.260   83.750
 2w2s A    62 C E -114.394  116.759  178.288    5.360   36.600   80.410
 2w2s A    63 S L -143.929  110.238 -178.014    3.920   40.120   80.290

 3kw8 A   178 V E -103.917  129.451  178.219   -7.930    4.480  -26.940
 3kw8 A   179 E E -105.593  132.333  178.254  -10.630    3.490  -24.450
 3kw8 A   180 I E -112.822  129.343  170.080  -12.750    0.370  -24.920
 3kw8 A   181 V E -107.241  111.642 -172.253  -16.110   -0.270  -23.280
 3kw8 A   182 M E -105.213  118.058 -179.784  -16.910   -3.980  -23.470

 3ajv A   139 V E -103.733  115.000  173.729   20.580   17.630  244.110
 3ajv A   140 L E  -90.967  121.056 -174.925   18.510   15.140  242.110
 3ajv A   141 V E  -86.698  116.322  178.774   20.390   11.870  241.680
 3ajv A   142 L E -107.293  147.348 -177.816   20.110   10.390  238.190
 3ajv A   143 S E -128.289  135.307  172.657   21.280    6.930  237.110

 2pbn A   161 V E -110.607  127.450 -179.421  -17.380   34.420    7.770
 2pbn A   162 T E -116.161  128.829  175.687  -19.330   32.450   10.370
 2pbn A   163 L E  -74.299  126.252 -175.427  -18.660   32.500   14.110
 2pbn A   164 K E -103.752  -45.293 -179.933  -18.390   28.950   15.440
 2pbn A   165 S E -161.847  157.029  175.079  -17.240   29.360   19.040

 3aez A   123 V E -116.419  111.309 -177.250  -30.760   15.190    7.840
 3aez A   124 D E -103.332  154.137 -176.817  -33.690   17.450    8.710
 3aez A   125 L E -130.787  118.737 -177.013  -34.780   20.670    7.000
 3aez A   126 V E -122.403  139.989  178.906  -36.560   23.520    8.770
 3aez A   127 T E -110.900  132.050 -169.520  -37.790   26.860    7.430

 1q20 A   192 F E -132.535  129.932  179.237   30.500   30.700   34.680
 1q20 A   193 L E -124.024  126.703  174.476   32.120   28.630   31.920
 1q20 A   194 F E -101.750  114.549  178.804   31.410   28.900   28.200
 1q20 A   195 I E -128.371  150.386 -173.235   32.290   25.740   26.270
 1q20 A   196 T E -114.246  148.599  174.902   31.460   24.650   22.730

 2xsw A   295 I E -108.258  118.543  178.481    5.860  -33.030   28.400
 2xsw A   296 C E -114.979  110.936  178.309    3.740  -35.190   26.100
 2xsw A   297 P E  -68.526  139.536 -178.628    0.560  -33.630   24.710
 2xsw A   298 V E -113.029  -40.033  178.964   -2.420  -35.970   24.490
 2xsw A   299 S E -152.653  147.337 -179.024   -5.250  -33.730   23.300

 1obo A    31 V E -110.518  138.119  170.520   24.800   -3.670   16.370
 1obo A    32 T E -111.420  128.228 -177.622   25.890   -1.260   19.090
 1obo A    33 L E  -85.757  133.652 -179.365   23.700   -0.940   22.170
 1obo A    34 H E -130.000  108.584  169.879   22.980    2.550   23.510
 1obo A    35 D E  -71.185  115.843 -170.429   21.280    3.200   26.840

 3mtc A   276 I E -120.511  124.399  175.597   50.160   41.780   59.100
 3mtc A   277 T E -124.091  123.180  176.376   47.430   41.500   56.470
 3mtc A   278 Q E  -76.939  127.393 -177.454   46.770   38.330   54.480
 3mtc A   279 L E -102.619  -28.062 -178.270   46.140   39.060   50.810
 3mtc A   280 S E -151.145  157.131  176.373   45.830   35.510   49.490

 3fpc A    29 V E -126.776  133.987  169.113   17.170   -9.880   31.050
 3fpc A    30 R E  -96.074  129.047 -175.494   14.120   -9.780   28.790
 3fpc A    31 P E  -69.362  132.822  173.793   14.510   -7.420   25.840
 3fpc A    32 L E  -98.428  -33.993  172.423   12.120   -4.470   25.660
 3fpc A    33 A E -152.786  136.791 -174.210   13.590   -3.070   22.450

 3bwx A   255 V E  -84.594  120.357  178.371   44.090   18.900    6.970
 3bwx A   256 E E  -97.716  137.346 -179.838   43.050   18.360   10.590
 3bwx A   257 L E -118.663  122.476  178.474   39.400   18.520   11.630
 3bwx A   258 V E -124.203  124.811 -178.294   38.320   19.260   15.200
 3bwx A   259 T E -104.681  130.328  177.322   34.680   19.410   16.280

 2p8b A    34 V E -117.822  125.191  174.479  -15.270   45.440  -44.660
 2p8b A    35 K E -113.074  105.013 -173.453  -18.400   47.470  -45.350
 2p8b A    36 M E  -99.245  120.319 -179.991  -20.040   46.300  -48.580
 2p8b A    37 E E -106.561  141.940 -179.570  -22.700   48.510  -50.160
 2p8b A    38 T E -116.101  167.048  177.641  -25.090   47.440  -52.910

 2yqz A    88 V E -110.680  127.518  171.519   15.240   -4.630   79.710
 2yqz A    89 Q E -107.387  116.374  178.017   18.840   -5.610   80.400
 2yqz A    90 V E  -85.920  130.009 -178.886   21.430   -3.350   78.780
 2yqz A    91 V E -131.773  126.289  174.162   24.720   -5.030   77.850
 2yqz A    92 Q E -105.029  101.709 -178.697   27.870   -3.470   76.410

 1aoc A   147 V E -123.831  150.002 -179.276  -16.940   23.480   73.130
 1aoc A   148 R E -102.188  120.014 -177.196  -15.790   27.080   72.710
 1aoc A   149 L E -119.829  154.809  176.837  -15.140   28.240   69.150
 1aoc A   150 V E  -80.754  122.248  178.554  -14.030   31.520   67.580
 1aoc A   151 T E -115.664  163.795 -176.947  -16.880   33.310   65.810

 3iwz A   108 C E -123.381  153.146  166.932    3.690   10.510   21.980
 3iwz A   109 E E -124.480  117.744 -173.503    2.690   10.560   18.330
 3iwz A   110 L E -117.333  137.889  169.549   -0.270    8.350   17.440
 3iwz A   111 A E  -98.543  130.089 -175.820   -1.930    7.480   14.140
 3iwz A   112 E E -117.637  144.035  174.649   -5.680    6.940   14.350

 1e3i A    38 I E -124.833  149.387  169.760   87.050   38.770    1.610
 1e3i A    39 Q E  -95.623  115.705 -175.390   90.620   37.870    0.720
 1e3i A    40 V E  -75.006  118.724 -178.645   92.440   36.810    3.880
 1e3i A    41 I E  -87.591  -44.618  177.974   95.830   38.510    4.140
 1e3i A    42 A E -141.535  142.576  178.703   96.910   37.150    7.530

 2pbe A    23 I E  -87.717  122.724 -175.701   19.420   30.060   39.310
 2pbe A    24 R E -109.981  -38.097 -176.945   16.010   28.750   38.270
 2pbe A    25 L E -133.118  139.962 -179.343   14.260   31.750   36.720
 2pbe A    26 V E -129.665  132.544  176.052   15.570   34.810   34.880
 2pbe A    27 T E -131.083  159.692 -179.488   13.790   38.040   33.980

 3aj6 A   152 C E -127.684  174.997  172.658   25.550   -1.050   38.130
 3aj6 A   153 K E -126.602  146.648 -173.216   23.170   -4.000   38.430
 3aj6 A   154 L E -109.995  103.213  177.804   22.040   -6.340   35.670
 3aj6 A   155 Q E  -90.035  131.125  172.807   18.340   -7.230   35.640
 3aj6 A   156 T E  -74.059  134.826 -179.971   17.120  -10.060   33.420

 2jjx A   106 V E -115.527  116.136 -174.347   45.670  -36.080  115.030
 2jjx A   107 R E -113.633  131.058  176.829   46.120  -33.540  112.240
 2jjx A   108 V E -101.621  124.016  177.319   46.640  -34.300  108.550
 2jjx A   109 M E -119.864  140.450 -172.322   48.610  -31.790  106.480
 2jjx A   110 T E -121.462  146.671  173.062   49.110  -31.970  102.720

 2wol A   420 L E -104.625  141.039  163.722   25.820   -5.240   46.390
 2wol A   421 T E -112.207  149.966 -170.966   23.750   -8.410   46.360
 2wol A   422 V E  -99.296  128.510  174.807   22.200   -9.710   43.150
 2wol A   423 K E -113.822  110.010  179.161   18.470  -10.270   42.680
 2wol A   424 E E  -84.976  133.148  178.414   17.540  -12.290   39.590

 2z4s A   163 V E  -85.134  121.040  179.019  -43.140  -26.520   35.470
 2z4s A   164 M E -111.651  120.770  171.898  -39.890  -27.210   33.620
 2z4s A   165 Y E -115.371  124.097 -178.651  -38.900  -25.270   30.510
 2z4s A   166 I E -141.358  170.010  171.781  -35.670  -26.220   28.740
 2z4s A   167 T E -116.384  141.781 -176.089  -34.000  -26.320   25.330

 3i9x A   144 I E -130.313  133.781 -176.179    3.850   22.930    2.240
 3i9x A   145 G E -137.528  152.253  173.958    6.920   21.310    0.690
 3i9x A   146 L E -115.194   99.140 -165.888   10.540   20.590    1.570
 3i9x A   147 F E -107.064  143.959  163.344   12.530   21.140   -1.610
 3i9x A   148 P E  -53.993  135.419 -173.793   16.150   20.800   -2.650

 3c0u A   131 L E -109.589  122.290  171.777   21.320   59.800  -20.610
 3c0u A   132 S E -110.332  137.812 -176.489   22.410   56.660  -22.450
 3c0u A   133 V E -127.006  122.286 -179.649   20.050   54.860  -24.820
 3c0u A   134 W E -120.720  147.427 -176.940   20.500   51.310  -26.100
 3c0u A   135 Y E -123.424  134.745  173.921   18.400   49.300  -28.540

 2oc3 A   163 I E -102.465  125.000  179.936   17.760    3.260   73.720
 2oc3 A   164 T E -120.334  136.108  177.516   17.800   -0.540   73.620
 2oc3 A   165 L E  -86.220  120.020  179.280   17.390   -2.800   70.590
 2oc3 A   166 I E  -90.438  -44.680 -176.159   14.850   -5.570   71.170
 2oc3 A   167 K E -164.603  147.652  169.695   14.640   -7.050   67.670

 1eke A   140 I E  -99.538  122.316  174.600   -5.920   26.420   32.320
 1eke A   141 K E -105.712  117.371 -177.173   -4.960   29.530   34.280
 1eke A   142 I E -105.757  119.446  177.958   -1.400   30.710   33.660
 1eke A   143 I E -130.326  114.971  175.649    0.210   33.130   36.120
 1eke A   144 A E -117.551  145.026  175.419    3.880   34.080   35.990

 1w4x A   353 V E -114.878  126.506 -173.981   13.460   65.630   16.170
 1w4x A   354 H E -127.444  129.798  177.166   16.490   67.920   16.110
 1w4x A   355 L E  -90.174  126.558  175.350   20.190   67.070   16.020
 1w4x A   356 V E -109.604  114.444 -178.490   22.520   69.270   18.070
 1w4x A   357 D E  -84.993  103.426 -174.351   26.180   69.070   17.070

 3c25 A   107 L E -138.703  140.412  179.553  -47.370    7.080  -35.370
 3c25 A   108 Q E -118.763  124.296 -168.650  -46.130    3.850  -36.940
 3c25 A   109 F E -118.521   97.848 -171.349  -43.230    2.030  -35.330
 3c25 A   110 I E -116.043  153.558  175.372  -41.610   -0.630  -37.510
 3c25 A   111 A E  -86.332  153.513 -173.315  -38.390   -2.650  -37.390

 1f8f A    36 V E -120.558  134.155  169.771    6.620   31.330   34.480
 1f8f A    37 K E  -86.307  111.770 -169.636    7.930   27.860   35.280
 1f8f A    38 V E  -79.280  129.622  177.528   10.070   27.000   32.270
 1f8f A    39 V E  -90.599  -46.380  178.583    9.730   23.540   30.730
 1f8f A    40 A E -154.910  151.188 -178.054   12.230   23.910   27.890

 3oz2 A    73 A E -132.518  152.368 -177.861    9.530   49.350   43.150
 3oz2 A    74 R E -121.812  136.177  176.544   12.400   49.910   45.590
 3oz2 A    75 I E -115.957  115.531 -176.368   15.520   52.050   45.180
 3oz2 A    76 Y E  -99.676  142.137  169.040   18.450   51.200   47.450
 3oz2 A    77 G L  -86.468  176.560 -178.435   21.480   53.330   48.260

 1lf6 A   109 L E -112.448  135.321  174.212   16.410   38.710   51.190
 1lf6 A   110 V E -119.461  106.000 -179.515   14.860   40.840   53.940
 1lf6 A   111 N E -101.447  107.070  178.866   13.390   44.130   52.710
 1lf6 A   112 T E -101.611  118.200  179.005   12.290   46.390   55.560
 1lf6 A   113 D E  -48.454  134.285  179.577   10.350   49.510   54.570

 3oh8 A   174 V E -117.165  124.947  169.579   69.640   22.810   38.990
 3oh8 A   175 I E -102.730  103.933 -173.750   71.330   20.350   41.330
 3oh8 A   176 Q E  -82.853  120.026  179.232   68.540   18.220   42.780
 3oh8 A   177 L E  -98.509  101.852 -167.811   69.230   16.880   46.270
 3oh8 A   178 V E -110.643  153.824 -173.055   67.030   13.810   46.630

position:            6 neighbors:          200

 2fh7 A   447 D E -110.381  117.491  177.107  -29.550   71.780  -12.070
 2fh7 A   448 P E  -65.682  123.917 -170.961  -30.130   69.790   -8.880
 2fh7 A   449 M E -103.862  -43.436 -175.426  -29.430   66.150   -9.710
 2fh7 A   450 A E -161.094  155.109  176.829  -29.630   64.220   -6.450
 2fh7 A   451 E E -137.552  122.223 -174.407  -29.760   64.610   -2.670

 3gra A    42 T E -143.993  135.312  172.236   18.130   24.800   13.450
 3gra A    43 P E  -68.211  131.160 -175.323   14.690   23.370   14.190
 3gra A    44 L E -118.432  146.021  175.969   12.480   23.660   11.120
 3gra A    45 S E -126.954  129.567 -178.045    8.710   23.720   10.660
 3gra A    46 L L  -65.863  -29.139 -178.857    6.920   22.950    7.390

 1jix A   133 K E -105.643  118.911 -177.722    8.700    0.100    0.220
 1jix A   134 V E  -91.735  118.548  175.435   10.340    1.340    3.410
 1jix A   135 I E  -93.375  101.561 -168.076    7.990    2.460    6.180
 1jix A   136 S E  -87.363  128.388  173.492   10.130    4.830    8.210
 1jix A   137 Q L  -67.347  -29.069  178.118    9.540    5.390   11.930

 1vpl A   223 T E -128.761  148.182  176.841   18.140   35.190   31.480
 1vpl A   224 I E  -91.930  122.386 -169.881   21.870   34.670   31.980
 1vpl A   225 V E -100.849  -17.196  174.242   22.540   32.140   34.730
 1vpl A   226 E E -169.998  153.422  174.925   26.340   32.220   34.640
 1vpl A   227 T E -137.665  161.422  172.322   29.300   33.660   32.760

 3hrg A   181 Q E  -88.527  121.947  175.748   47.440    2.150   12.490
 3hrg A   182 L E  -67.124  121.043  178.091   50.780    3.600   11.410
 3hrg A   183 L E  -91.204  -41.519 -176.027   52.740    0.960    9.510
 3hrg A   184 L E -159.971  138.430  170.869   55.790    3.020    8.550
 3hrg A   185 A E -135.443  118.475 -176.009   57.070    6.590    8.630

 3im1 A   275 E E -111.098  138.277  172.684   25.820   81.550   16.500
 3im1 A   276 L E -103.863  132.170 -171.204   23.230   83.220   14.290
 3im1 A   277 Y E -108.410  -35.950 -179.659   22.390   86.830   15.120
 3im1 A   278 A E -153.514  150.089  178.614   20.090   87.950   12.310
 3im1 A   279 I E -154.657  139.492 -179.858   18.360   86.520    9.230

 1gq6 A   202 R E  -88.148  113.167 -176.444   58.910  -32.800  -29.780
 1gq6 A   203 V E -102.440  115.169  174.794   61.740  -30.500  -28.700
 1gq6 A   204 V E -108.345  108.001  179.938   61.210  -26.750  -28.990
 1gq6 A   205 T E  -74.772  166.446  175.933   64.350  -24.780  -28.160
 1gq6 A   206 A H  -56.681  -39.699  178.134   64.410  -21.160  -26.980

 3pam A   120 R E -124.438  131.265 -179.792   38.480    5.030   39.790
 3pam A   121 L E  -69.753  130.071 -172.419   34.910    5.380   38.550
 3pam A   122 I E -122.978  132.407  175.574   33.940    9.040   38.210
 3pam A   123 A L  -70.034  162.880  179.275   30.520   10.680   38.020
 3pam A   124 P L  -54.949  -24.732 -176.241   29.690   13.220   35.310

 3iht A   142 L E -115.128  149.350  171.287   21.120   53.510    9.300
 3iht A   143 M E -121.160  121.441  178.583   17.960   53.000    7.250
 3iht A   144 V E -114.073  122.513 -174.068   16.430   49.530    6.990
 3iht A   145 S E -132.390  143.716  170.584   13.600   48.980    4.520
 3iht A   146 S L  -81.109   -5.017  174.946   11.600   46.060    3.150

 2q0z X   278 S E -108.391  125.004  175.963   12.400   34.590   16.150
 2q0z X   279 L E  -89.317  114.141 -170.861   12.710   37.300   18.800
 2q0z X   280 I E  -89.275  -57.127 -177.890   14.970   40.010   17.400
 2q0z X   281 S E -135.495  151.077 -177.663   14.930   42.880   19.880
 2q0z X   282 I E -156.053  138.338  176.459   13.410   43.500   23.310

 1xzo A   147 K E -112.708  136.823  178.307    5.140   18.220    5.870
 1xzo A   148 V E  -74.430  125.130 -171.046    2.440   20.870    5.460
 1xzo A   149 L E  -99.351  -39.918 -171.495   -0.820   19.190    4.510
 1xzo A   150 K E -160.714  154.105  174.498   -3.400   21.980    4.340
 1xzo A   151 D E -121.934  153.520 -176.277   -4.050   25.650    5.080

 3i2n A   312 S E -115.012  135.042  176.574  -40.450    4.400  -21.450
 3i2n A   313 L E  -78.202  122.164  179.323  -37.270    2.310  -21.300
 3i2n A   314 L E  -92.095  -36.365 -173.510  -34.480    3.890  -23.350
 3i2n A   315 Q E -164.908  150.404 -179.466  -31.680    1.470  -22.510
 3i2n A   316 N E -149.866  128.057  178.679  -30.780   -1.420  -20.210

 2je8 A   687 K E -156.747  144.645  177.227  -10.860   42.360  -15.340
 2je8 A   688 V E  -83.220  125.013  179.332   -9.530   45.240  -17.430
 2je8 A   689 V E -125.023  128.513  179.859  -10.430   48.670  -16.050
 2je8 A   690 D E  -77.641  177.963 -169.708   -9.710   51.990  -17.750
 2je8 A   691 F L  -79.155   -2.244  174.886   -8.520   55.150  -16.010

 3msw A    18 K E -122.575  145.012  175.920   10.520   10.630   13.230
 3msw A    19 L E  -74.332  114.357 -174.415    7.180   10.860   11.430
 3msw A    20 V E -106.110  -19.854  176.224    4.970    8.210   13.030
 3msw A    21 C E -154.016  136.055  171.062    1.620    9.320   11.610
 3msw A    22 R E -130.666  124.211 -179.336    0.410   11.520    8.760

 2eab A   194 R E -101.679  115.525 -176.303   -1.750   -5.160   40.470
 2eab A   195 L E -121.893  125.991 -177.039   -4.210   -5.930   37.680
 2eab A   196 T E -138.321  151.642  169.589   -7.970   -5.430   37.940
 2eab A   197 A E -123.086  145.512 -173.228  -11.040   -5.220   35.720
 2eab A   198 S L  -69.637  -18.367  179.218  -14.190   -3.260   36.520

 3f3f A   297 E E -120.917  154.265  172.674   57.850  -19.750 -122.260
 3f3f A   298 L E -101.767  115.426 -174.200   55.340  -16.940 -122.680
 3f3f A   299 L E  -77.275  -49.155 -175.438   57.090  -13.570 -122.790
 3f3f A   300 S E -154.552  160.460  173.822   54.120  -11.210 -123.000
 3f3f A   301 E E -141.173  129.976 -169.682   50.400  -10.980 -123.770

 2qi9 C   210 K E  -99.995  149.571 -179.502  -15.570   30.650   43.810
 2qi9 C   211 M E  -90.842  129.907  178.027  -17.930   28.910   41.380
 2qi9 C   212 L E -102.577  -34.680 -177.082  -21.040   30.770   40.240
 2qi9 C   213 A E -153.407  155.097 -177.707  -22.230   28.430   37.490
 2qi9 C   214 S E -159.671  132.362  176.929  -21.390   25.090   35.900

 3cqy A    32 Q E -109.732  112.094 -178.761   52.980   80.730   52.790
 3cqy A    33 L E  -74.710  118.965 -175.523   49.630   82.510   52.960
 3cqy A    34 I E  -92.084  -47.167  179.955   50.150   86.230   52.360
 3cqy A    35 G E -162.647  163.217 -176.858   46.590   87.550   52.290
 3cqy A    36 T E -139.895  159.799  177.877   42.970   86.550   51.680

 3kf8 A   180 T E -135.162  127.108  177.794   12.790   15.140   95.320
 3kf8 A   181 V E  -84.363  116.530 -175.784    9.490   16.170   96.900
 3kf8 A   182 L E  -81.848  -29.921  177.606    9.780   19.710   98.250
 3kf8 A   183 S E -158.267  126.409  171.943    6.360   19.690   99.910
 3kf8 A   184 H L  -84.309  -16.930  179.080    3.650   17.070  100.400

 3f85 A   154 D E -137.475  157.552  176.645    9.190   -6.980   -6.380
 3f85 A   155 L E -122.657  109.964 -173.269   12.940   -6.410   -6.440
 3f85 A   156 L E -118.776  164.000  169.232   15.030   -9.470   -7.290
 3f85 A   157 Q E  -65.995  161.650 -175.963   18.590  -10.350   -8.250
 3f85 A   158 A L  -63.545  -21.635  179.432   19.400  -10.580  -11.960

 1tke A    43 E E -101.828  132.016  176.367   15.530   10.140   61.630
 1tke A    44 L E  -71.244  127.396 -179.864   15.160    7.190   59.270
 1tke A    45 V E -135.229  163.376  174.311   18.540    5.710   58.340
 1tke A    46 D E  -76.206  150.959 -174.903   20.000    2.670   56.590
 1tke A    47 A L  -64.064  -16.231 -177.884   21.040   -0.290   58.740

 1ups A   293 L E  -99.617  151.147 -176.014  190.920  106.300   20.640
 1ups A   294 I E -119.274  111.172 -177.152  189.860  107.700   17.270
 1ups A   295 R E -107.314  133.274  170.464  188.930  105.270   14.500
 1ups A   296 N E  -75.581  134.200 -179.329  188.190  106.140   10.880
 1ups A   297 R L  -63.701  -46.008 -173.215  184.990  104.520    9.610

 3msw A   110 Q L  -91.294  127.207 -174.971   24.560    8.070   -6.380
 3msw A   111 L E  -61.320  129.076  174.130   21.840    6.130   -8.170
 3msw A   112 I E -100.165  -54.807 -174.385   23.110    3.300  -10.370
 3msw A   113 A E -146.256  146.352  172.616   20.010    1.330  -11.320
 3msw A   114 Q E -123.280  143.983  177.980   16.280    1.200  -10.600

 2wsd A   315 I E  -88.551  131.591  167.018   -7.930   28.450  -17.530
 2wsd A   316 L E  -74.989  105.037 -166.389  -11.200   29.090  -15.720
 2wsd A   317 A E -100.352  159.792 -179.575  -11.090   26.070  -13.440
 2wsd A   318 N E -129.944  129.048 -177.936  -13.730   24.210  -11.440
 2wsd A   319 S L -106.175   -9.927 -178.297  -13.240   22.480   -8.080

 3lvt A   464 R E -153.046  144.292  175.943   75.610   22.510   63.700
 3lvt A   465 I E  -85.527  111.873 -177.537   78.020   22.000   60.800
 3lvt A   466 V E  -78.901  -54.433 -177.326   75.970   21.320   57.670
 3lvt A   467 K E -161.872  157.956  172.102   78.700   21.030   55.040
 3lvt A   468 E E -117.238  148.813 -176.908   82.150   22.220   54.000

 1ryi A   131 S E -138.402  124.426 -178.874   50.710  193.660  210.000
 1ryi A   132 W E  -77.762  133.319  175.302   48.650  190.610  210.960
 1ryi A   133 Y E -115.879  142.297  176.668   47.710  190.190  214.620
 1ryi A   134 S E  -73.601  166.832  177.209   46.520  187.020  216.340
 1ryi A   135 K H  -51.431  -45.240 -179.051   43.270  186.790  218.290

 2y8y A    64 L E  -96.164  128.036 -175.491   -8.190   -0.620   11.450
 2y8y A    65 V E -119.377  125.429  175.843   -5.270    1.800   11.680
 2y8y A    66 Q E -108.324  127.622  177.039   -1.670    0.900   12.500
 2y8y A    67 T E -130.306  153.134  179.004    0.810    3.600   13.510
 2y8y A    68 L L  -87.488  -23.549  174.644    4.400    3.550   14.770

 2wxu A   350 K E -135.846  132.278  169.542    1.050   58.750   48.130
 2wxu A   351 V E  -69.021  113.913 -174.360    0.990   55.220   46.750
 2wxu A   352 V E -106.395  -19.467  172.924   -2.190   53.770   48.230
 2wxu A   353 V E -132.443  130.626  171.589   -2.320   50.560   46.200
 2wxu A   354 D E -129.807   91.885 -169.307    0.540   48.280   45.200

 2yww A   125 K E -123.135  139.009 -179.252   36.460   59.060   71.720
 2yww A   126 I E  -87.547  104.322 -174.804   34.840   55.620   71.790
 2yww A   127 E E  -85.224  -22.543  174.548   31.520   56.030   73.590
 2yww A   128 S E -157.241  147.975 -179.684   30.440   52.450   72.910
 2yww A   129 K E -106.289  -12.702  178.506   31.940   49.280   71.460

 3p1x A    23 E E -114.180  133.805  172.015  -14.620   13.740   10.640
 3p1x A    24 L E  -79.331  118.037 -170.694  -16.080   15.760   13.500
 3p1x A    25 I E -111.460  -13.504  178.473  -13.370   18.210   14.520
 3p1x A    26 S E -152.085  131.686  171.446  -15.330   20.510   16.830
 3p1x A    27 E E -140.257  101.687 -172.389  -18.350   20.140   19.100

 3ohg A   120 V E -102.102  128.318  176.273    9.610   32.090   -1.880
 3ohg A   121 C E  -74.860  119.408  171.349    9.190   29.630    0.990
 3ohg A   122 I E -102.620  -35.243  168.819    9.880   31.230    4.360
 3ohg A   123 N E -147.575  115.678  171.089    8.110   28.510    6.330
 3ohg A   124 S L -101.698  -13.471 -174.744    6.740   25.250    4.940

 3n6y A   127 R E  -87.471  132.444  176.412   23.890    7.970   45.360
 3n6y A   128 L E  -91.247  122.047  179.564   21.670    8.720   42.360
 3n6y A   129 L E  -93.374  -42.195 -175.226   21.690   12.370   41.300
 3n6y A   130 A E -154.948  149.131  178.154   19.750   12.170   38.040
 3n6y A   131 E E -149.988  152.109  172.579   18.130    9.640   35.710

 3pay A    48 K E -101.153  141.321 -175.625   17.920   -1.290   14.290
 3pay A    49 L E  -61.537  133.034  175.592   21.550   -0.200   14.040
 3pay A    50 L E  -99.822  -49.925 -179.549   22.080    3.340   12.760
 3pay A    51 F E -167.948  165.457  179.259   25.850    3.740   13.030
 3pay A    52 T E -126.728  130.128  179.616   28.940    2.870   15.080

 1u2z A   354 K E -107.904  134.750 -176.421   23.180   26.810    5.210
 1u2z A   355 I E -119.376  123.920 -176.167   22.800   25.280    1.750
 1u2z A   356 I E -106.642  132.625 -179.686   25.430   25.620   -0.960
 1u2z A   357 S E -150.032  165.184  176.846   24.710   25.200   -4.670
 1u2z A   358 L L  -92.809  -22.201  171.493   25.870   26.290   -8.120

 2h3g X    21 E E -121.203  144.897  176.683   31.240   31.080   -4.840
 2h3g X    22 L E  -69.948  113.911 -177.748   29.540   33.650   -2.610
 2h3g X    23 R E  -86.223  -50.743 -179.455   26.470   31.920   -1.180
 2h3g X    24 Q E -146.001  159.040  178.444   25.140   34.580    1.190
 2h3g X    25 H E -142.407  156.885  179.638   26.090   37.980    2.600

 3gqv A   258 H E -123.241  126.141  179.676   42.810  -27.910   91.060
 3gqv A   259 Y E -108.354  118.724  179.090   44.150  -24.980   89.050
 3gqv A   260 V E -124.596  123.774  177.376   44.380  -25.350   85.270
 3gqv A   261 S E -109.718  160.335  179.549   45.500  -22.590   82.900
 3gqv A   262 L L  -80.658  -23.982  178.987   45.500  -22.450   79.100

 1w3f A    62 A E -102.711  145.017 -175.760  -13.010   83.810  106.310
 1w3f A    63 I E -102.481  104.370 -174.886  -13.770   80.170  107.080
 1w3f A    64 K E  -97.292  125.468  174.404  -17.420   79.680  107.990
 1w3f A    65 S E  -68.574  137.939  176.540  -18.630   76.460  109.610
 1w3f A    66 K L  -76.361  -37.297 -175.827  -21.710   74.910  108.000

 2ygl A   329 E E -119.246  136.495  174.997    5.950   58.480   54.920
 2ygl A   330 L E -107.493  115.012 -171.047    8.390   61.390   54.980
 2ygl A   331 K E -110.999  136.408 -179.834   11.990   60.220   54.760
 2ygl A   332 S E -126.243  125.366 -176.523   15.150   62.230   55.420
 2ygl A   333 Y E -107.338  123.710 -174.753   18.640   61.070   54.480

 2ihy A   240 Q E -123.336  137.718  174.160   54.580    7.890   20.890
 2ihy A   241 S E  -74.911  112.939 -176.686   52.800    5.750   23.480
 2ihy A   242 I E  -87.569  -54.944  175.417   52.990    7.710   26.730
 2ihy A   243 Q E -137.369  151.198  177.901   50.850    5.600   29.050
 2ihy A   244 Q E -149.383  129.205 -178.575   48.820    2.400   28.670

 3qbx A    28 T E -120.680  125.373  175.256   25.130   34.410   83.990
 3qbx A    29 L E  -72.712  117.982  179.076   21.760   36.020   84.690
 3qbx A    30 L E  -90.518  -44.056 -175.646   19.770   33.750   86.990
 3qbx A    31 A E -164.933  162.919  177.861   16.760   35.950   87.700
 3qbx A    32 S E -146.267  154.158 -176.168   15.480   39.530   87.860

 2w18 A    26 Q E -131.761  120.018  174.732   20.130   12.400   12.570
 2w18 A    27 L E  -60.527  123.441 -174.025   20.340   13.410   16.230
 2w18 A    28 V E -121.042  -28.930 -178.668   18.260   16.580   16.590
 2w18 A    29 S E -156.879  164.670 -179.273   17.470   16.790   20.300
 2w18 A    30 E E -149.097  155.356 -175.841   18.090   15.120   23.650

 3b7e A   180 K E -107.513  132.573  175.951  -22.970   35.690  -12.520
 3b7e A   181 V E  -72.646  120.205 -176.259  -26.720   35.050  -12.440
 3b7e A   182 T E -108.424  -16.197  177.310  -28.490   38.400  -12.180
 3b7e A   183 K E -159.980  148.654  175.763  -32.040   37.190  -12.790
 3b7e A   184 S E -149.711  154.928 -179.943  -34.050   33.970  -13.010

 1vcl A   157 R E  -90.012  149.995 -179.284    8.370   17.210   14.610
 1vcl A   158 L E -104.748  101.629 -175.007   10.630   16.430   11.650
 1vcl A   159 R E  -96.529  129.281 -177.219   11.340   12.700   11.520
 1vcl A   160 N E  -75.121  134.178 -177.926   14.080   11.400    9.240
 1vcl A   161 E L  -58.972  -39.649 -171.624   13.020    8.720    6.750

 1qzz A   282 R E -130.225  133.298  175.459   29.650   31.100   60.530
 1qzz A   283 L E -102.855  116.145 -174.250   26.670   30.820   58.190
 1qzz A   284 L E -103.529  132.567  171.128   26.630   33.580   55.580
 1qzz A   285 V E -115.328  106.550  177.673   23.630   34.700   53.530
 1qzz A   286 L E  -96.836  107.862 -173.485   24.580   36.920   50.600

 1c7s A   843 R E -158.311  161.475  175.575    8.770   21.600   37.650
 1c7s A   844 S E -103.591  152.677  178.789    9.330   24.460   40.080
 1c7s A   845 V E -125.677  140.014 -177.752    6.640   26.670   41.630
 1c7s A   846 S L  -68.921  158.033 -176.868    6.910   30.290   42.750
 1c7s A   847 P L  -55.032  -37.192 -179.202    6.600   31.240   46.420

 1zrn A   140 H E -133.085  136.993  169.771   10.770    3.860    7.090
 1zrn A   141 L E -116.107  102.497 -166.787   11.170    5.940   10.240
 1zrn A   142 L E -105.541  137.376  169.326   14.140    4.500   12.100
 1zrn A   143 S E -110.639  165.193  176.944   15.510    5.190   15.570
 1zrn A   144 V L  -90.176   -3.832 -175.900   18.810    4.130   17.130

 1poi B    48 H E -121.340  117.594 -177.131   28.590   29.850   35.040
 1poi B    49 I E  -92.989  129.157  178.210   28.350   26.210   33.950
 1poi B    50 I E -129.130  148.832 -179.926   27.590   25.400   30.320
 1poi B    51 V E -124.522  152.669 -171.419   27.240   22.110   28.430
 1poi B    52 E L  -60.720  -16.412 -175.356   27.750   21.280   24.760

 1nyk A   141 V E -105.910  136.658 -178.220   14.500   -3.580   32.170
 1nyk A   142 L E  -73.595  131.358 -177.058   15.760   -2.100   35.440
 1nyk A   143 V E -134.858  139.964  175.525   19.440   -2.750   36.110
 1nyk A   144 A E  -59.111  117.846 -174.893   21.800   -1.930   38.980
 1nyk A   145 A L  -92.190   -4.643  179.070   23.820    1.040   37.750

 2w1s A   142 R E -151.580  160.000  161.318   -2.370    6.450   11.940
 2w1s A   143 L E  -98.644  138.892 -174.599   -3.260    8.850    9.160
 2w1s A   144 T E -130.313  130.767  177.451   -6.160    7.720    6.980
 2w1s A   145 N E  -65.441  133.545 -178.362   -7.290    8.900    3.550
 2w1s A   146 M L  -97.352  -22.573 -171.024  -10.800   10.360    3.600

 2rdy A   150 R E  -96.712  122.653  177.821   -0.850   99.070   37.820
 2rdy A   151 L E -118.759  128.578  179.873   -1.040   95.270   37.730
 2rdy A   152 T E -134.348  149.740  173.859   -4.300   93.350   37.380
 2rdy A   153 A E -123.700  141.881 -174.863   -5.320   89.730   36.810
 2rdy A   154 S L  -71.410  -15.405 -179.986   -8.540   88.550   35.190

 2phn A    88 E E -159.242  144.008  177.151   34.690    1.100    9.350
 2phn A    89 V E  -94.792  131.641  178.028   34.930    1.520    5.580
 2phn A    90 L E -103.064  -45.306  175.318   37.200   -0.820    3.620
 2phn A    91 L E -135.976  144.955  176.714   36.250    0.070    0.050
 2phn A    92 D L -124.824   16.612  179.494   34.200    2.880   -1.480

 3mca A   552 R E -112.229  118.044 -176.163   29.960    6.990  -11.160
 3mca A   553 I E -105.903  127.733 -176.751   28.680    4.870   -8.280
 3mca A   554 S E -116.302  134.895  177.661   26.930    6.470   -5.310
 3mca A   555 F E  -74.321  135.869  179.444   26.200    4.910   -1.930
 3mca A   556 L L  -96.966   -6.584 -171.492   22.550    4.900   -0.880

 1ei5 A    34 E E -112.052  139.446  177.694   45.290   -6.560  -14.880
 1ei5 A    35 V E  -78.311  116.152 -177.807   43.150   -3.470  -15.470
 1ei5 A    36 V E -104.678  -18.958  179.719   39.950   -4.530  -17.220
 1ei5 A    37 L E -145.553  123.079  177.754   37.980   -1.320  -16.670
 1ei5 A    38 Q E -151.493  120.061 -173.321   39.210    2.270  -16.440

 2sli A   131 E E -122.556  140.621  165.540    4.440   -5.300   14.120
 2sli A   132 L E  -84.058  114.527 -167.874    3.810   -8.720   15.630
 2sli A   133 L E  -84.563  -57.784 -172.979    1.060   -7.990   18.140
 2sli A   134 A E -157.914  159.469 -179.294    0.220  -11.200   19.990
 2sli A   135 T E -131.991  138.593  177.249    0.330  -14.990   19.770

 3hoi A    92 N E -105.251  130.290 -172.276  -11.430   27.870   -7.540
 3hoi A    93 L E  -64.984  130.946  175.837  -13.510   27.920   -4.360
 3hoi A    94 I E -106.055  -47.512 -178.342  -17.240   28.470   -4.850
 3hoi A    95 S E -156.886  127.128  178.532  -18.720   27.550   -1.470
 3hoi A    96 E E  -71.382  156.453  176.307  -17.270   26.080    1.720

 2c1i A   187 Q E -132.408  144.914  170.169   39.490   33.800   13.720
 2c1i A   188 I E  -92.388  121.679 -176.170   36.750   31.490   14.970
 2c1i A   189 I E -104.302  116.165  177.592   38.130   28.000   15.600
 2c1i A   190 L E  -95.157  134.996 -176.874   35.740   25.060   15.400
 2c1i A   191 Y L -140.903  136.297  -17.402   36.720   21.800   17.110

 3mmy A   306 T E -130.459  160.360  172.911   10.450   10.660   20.750
 3mmy A   307 K E  -98.682  127.691 -175.234    7.810    8.080   19.860
 3mmy A   308 L E  -90.433  -37.480 -174.609    7.750    5.020   22.120
 3mmy A   309 K E -159.997  144.207  162.054    5.070    2.940   20.420
 3mmy A   310 T E -128.615  130.961 -175.164    2.420    2.900   17.720

 3fo8 D   211 V E -156.748  146.392  172.556  134.950  208.820   44.310
 3fo8 D   212 V E -100.254  119.476 -174.718  137.660  211.390   44.990
 3fo8 D   213 L E -121.328  163.539 -173.641  137.630  214.210   42.440
 3fo8 D   214 S E -118.913  144.856  172.152  139.660  217.360   41.840
 3fo8 D   215 T L  -91.058    0.855 -179.722  138.760  221.000   41.200

 3aj3 A   178 K E -113.141  129.998  171.163   38.870   11.820   18.070
 3aj3 A   179 L E  -93.098  117.397 -170.961   35.380   12.530   19.400
 3aj3 A   180 I E -105.075  118.028 -176.334   35.540   12.510   23.190
 3aj3 A   181 S E  -66.601  117.338  179.799   32.390   11.730   25.160
 3aj3 A   182 T L -138.265   70.774 -175.384   31.780   14.490   27.700

 3dxo A    85 R E -117.591  141.378  176.274   -1.260   81.030  -13.730
 3dxo A    86 L E  -88.657  117.629 -175.805   -2.470   84.320  -15.210
 3dxo A    87 I E -107.583  129.872 -179.932   -5.960   85.120  -13.960
 3dxo A    88 S L  -75.084  164.277  176.596   -8.260   87.630  -15.670
 3dxo A    89 P L  -53.930  -31.048 -177.650  -10.320   90.260  -13.850

 2z3z A    45 D E -109.734  149.337  165.930   22.000   57.870   87.080
 2z3z A    46 L E -109.902  122.407 -166.647   21.100   59.370   83.720
 2z3z A    47 V E -104.320  131.620  178.232   24.090   59.260   81.390
 2z3z A    48 F E -113.103  132.882  171.227   24.880   61.730   78.600
 2z3z A    49 N E -143.505  142.980  171.598   27.310   61.180   75.740

 2pmk A   216 K E -126.923  145.604  166.997  -35.640    8.100  -11.880
 2pmk A   217 I E  -81.149  106.994 -171.199  -34.430    5.310   -9.610
 2pmk A   218 V E -100.262  -28.095  177.338  -33.980    2.510  -12.140
 2pmk A   219 E E -142.673  149.956  176.470  -31.940    0.050  -10.080
 2pmk A   220 Q E -156.842  143.152  176.366  -31.230   -0.570   -6.390

 3fw2 A   128 K E  -77.814  132.938  178.672   11.590   69.030   23.430
 3fw2 A   129 I E  -74.039  110.605 -173.701   14.260   70.950   25.340
 3fw2 A   130 L E  -89.994  -40.174 -177.428   17.560   69.620   24.010
 3fw2 A   131 A E -165.018  161.896  179.563   20.030   72.000   25.650
 3fw2 A   132 K E -133.396  149.993  171.986   20.420   75.400   27.310

 1wza A   454 T E -129.225  130.523  174.339   49.740   54.700   38.080
 1wza A   455 L E  -81.945  115.933 -174.329   46.630   52.670   38.910
 1wza A   456 L E  -97.838  -32.760 -170.358   44.100   53.290   36.150
 1wza A   457 F E -141.300  133.154  170.757   41.480   50.640   36.830
 1wza A   458 N E -135.327  111.854 -171.414   40.160   48.720   39.830

 2hes X   188 E E -149.515  158.900  174.655   17.980   27.170   18.970
 2hes X   189 C E  -76.056  122.784 -174.661   15.860   25.760   16.150
 2hes X   190 V E -111.700   -7.183  176.393   17.560   26.540   12.840
 2hes X   191 A E -156.664  142.905  171.384   15.270   24.550   10.560
 2hes X   192 V E -122.840  120.641 -174.578   11.710   23.220   10.500

 2gop A    98 K E -158.010  156.066  171.228   16.820   31.210   34.720
 2gop A    99 K E  -75.256  131.404 -177.685   17.160   27.500   33.950
 2gop A   100 I E -110.774  -24.307 -174.291   15.410   26.590   30.700
 2gop A   101 L E -150.766  150.194  172.114   16.470   22.960   30.290
 2gop A   102 E E -132.250  133.415 -178.885   17.900   20.010   32.190

 3aj6 A   153 K E -126.602  146.648 -173.216   23.170   -4.000   38.430
 3aj6 A   154 L E -109.995  103.213  177.804   22.040   -6.340   35.670
 3aj6 A   155 Q E  -90.035  131.125  172.807   18.340   -7.230   35.640
 3aj6 A   156 T E  -74.059  134.826 -179.971   17.120  -10.060   33.420
 3aj6 A   157 Q L  -61.339  -22.650 -179.021   14.200   -9.090   31.190

 1yfq A    48 D E -127.929  150.275  175.166   57.050   13.540   21.300
 1yfq A    49 L E  -78.439  132.161 -179.690   57.730   15.900   18.400
 1yfq A    50 L E -104.585  -49.918 -169.292   55.970   14.930   15.170
 1yfq A    51 Q E -155.005  148.822  174.671   56.410   17.790   12.720
 1yfq A    52 S E -140.932  116.920  176.668   57.680   21.360   12.380

 3d89 A    93 E E  -84.673  140.230  171.588   24.670  -12.360   15.280
 3d89 A    94 G E  -73.568  120.100 -173.801   23.490  -12.890   18.840
 3d89 A    95 L E -114.265  135.823 -179.915   23.860   -9.540   20.590
 3d89 A    96 Y E -150.013  165.068  175.557   23.980   -8.870   24.330
 3d89 A    97 Q E  -99.528  127.331  170.414   25.260   -6.420   26.940

 1dmg A   177 K E -129.013  129.919  176.502  -39.080    9.580  -17.920
 1dmg A   178 V E -110.308  119.538  178.193  -36.770   11.520  -20.240
 1dmg A   179 I E -115.871  126.052  171.620  -34.470   14.130  -18.700
 1dmg A   180 I E  -92.699  105.068 -174.326  -32.220   16.450  -20.690
 1dmg A   181 A L  -77.011   60.570 -176.297  -29.320   17.220  -18.360

 3bk5 A    28 E E -124.608  136.955  178.159   20.790   19.200   21.800
 3bk5 A    29 M E -109.507  111.594 -179.793   21.660   16.440   19.340
 3bk5 A    30 I E -102.028  110.575 -176.910   22.280   13.030   20.910
 3bk5 A    31 L E -102.304  111.376  173.499   23.870   10.570   18.480
 3bk5 A    32 K E  -99.653   82.697 -168.468   23.840    6.900   19.460

 3h6r A   129 T E -132.726  129.727 -179.851    8.750   34.480   30.090
 3h6r A   130 L E  -67.888  129.302 -179.126    6.740   32.080   27.920
 3h6r A   131 V E -137.630  164.583  176.346    3.380   31.210   29.460
 3h6r A   132 Y E  -93.102  115.859 -177.886    0.110   29.490   28.570
 3h6r A   133 K E -107.381  124.505 -175.191   -2.650   32.020   27.910

 3daw B    55 I E -121.632  158.605 -177.499   37.190   24.700   23.290
 3daw B    56 L E  -81.246  122.587 -178.386   39.910   24.900   20.640
 3daw B    57 A E  -91.317  -59.424 -175.735   42.100   21.790   20.510
 3daw B    58 N E -145.173  150.170  170.233   44.380   22.220   17.500
 3daw B    59 T L -131.939   17.217 -176.424   44.880   24.410   14.440

 3lvu A   119 Q E -116.653  128.451  178.227   58.210   47.350   17.950
 3lvu A   120 L E  -80.598  109.948  177.270   59.430   49.980   20.410
 3lvu A   121 L E  -94.545  136.320  177.130   62.160   48.450   22.570
 3lvu A   122 G L  -72.131  177.616 -178.568   63.170   50.090   25.850
 3lvu A   123 P L  -58.055  -27.815 -177.017   66.760   50.840   26.850

 3o0d A    54 E E -117.211  128.694  174.178  105.750   73.850   12.400
 3o0d A    55 L E  -71.354  127.123  179.112  107.880   72.910    9.390
 3o0d A    56 I E  -89.003  -54.494  179.481  110.940   70.910   10.450
 3o0d A    57 E E -162.932  147.315  169.509  112.760   70.470    7.130
 3o0d A    58 E E  -98.457  164.760  172.140  112.200   70.190    3.390

 2be3 A   103 R E -129.307  119.148  178.569    7.330   61.660  -10.400
 2be3 A   104 I E  -79.020  116.842 -170.177   10.340   63.920   -9.850
 2be3 A   105 I E -111.598  -16.535  179.997   10.110   66.710  -12.410
 2be3 A   106 Q E -158.811  136.519  171.244   12.600   69.230  -11.020
 2be3 A   107 E E -125.777  145.185  177.516   15.500   69.330   -8.580

 3is6 A    16 I E -119.473  155.992 -179.386   -3.040   18.250   18.930
 3is6 A    17 V E  -87.157  116.222  177.417   -4.190   21.850   19.360
 3is6 A    18 K E -108.386  158.497 -179.299   -7.270   22.690   17.300
 3is6 A    19 T E -122.986  130.016  178.211   -9.040   26.020   16.840
 3is6 A    20 H E -131.617  149.133 -173.825  -12.800   26.580   16.710

 3nrf A    51 V E -135.269  130.315  172.803   29.430   17.450   25.700
 3nrf A    52 A E  -89.582  140.843 -174.253   30.370   18.050   29.330
 3nrf A    53 Q E -135.135  144.931  169.227   29.280   21.360   30.850
 3nrf A    54 S E  -91.480  165.018  176.412   29.860   23.370   34.020
 3nrf A    55 A L  -61.400  -25.153  179.459   27.170   25.310   35.880

 3r4r A    57 K E  -90.080  132.120 -177.203   60.050    8.260   68.370
 3r4r A    58 R E  -73.225  121.864 -177.621   58.140    7.950   65.100
 3r4r A    59 I E -109.398  -14.996 -175.673   59.290    4.910   63.130
 3r4r A    60 Y E -159.679  141.418  174.960   56.460    4.750   60.600
 3r4r A    61 F E -150.187  150.002 -177.123   53.700    6.920   59.150

 1ok0 A    34 K E -142.845  150.013 -178.606   23.320   15.000   21.250
 1ok0 A    35 V E  -76.405  129.659  169.826   22.320   17.860   23.540
 1ok0 A    36 V E -102.467  114.010 -172.898   22.660   21.400   22.220
 1ok0 A    37 Y E  -87.988  165.555 -178.701   23.090   23.770   25.160
 1ok0 A    38 E L  -64.466  -19.046  179.050   22.210   27.460   25.420

 1u69 A    32 A E -165.106  154.067  168.270   50.300   48.330   -8.680
 1u69 A    33 V E  -86.195  130.962 -166.655   49.510   48.720  -12.370
 1u69 A    34 L E -104.282  -43.640 -175.673   46.740   46.300  -13.300
 1u69 A    35 A E -160.582  148.632  174.818   45.990   46.710  -17.010
 1u69 A    36 V E -122.107  127.591 -174.926   46.730   48.930  -20.000

 3rqt A   239 K E -137.679  146.066  178.079   59.300   65.830   27.910
 3rqt A   240 V E -131.078  139.701 -177.284   57.230   66.830   24.880
 3rqt A   241 S E -118.783  127.931  179.436   57.470   65.620   21.290
 3rqt A   242 K E -119.708  107.452 -176.194   56.340   67.600   18.240
 3rqt A   243 E E -126.692  144.978  174.461   56.250   65.670   14.970

 1oo2 A    34 T E -120.300  126.094  178.293   55.880   -0.320   17.680
 1oo2 A    35 Q E  -71.087  126.800 -174.079   54.740    2.060   20.420
 1oo2 A    36 I E -114.112  -16.855 -179.933   55.860    5.600   19.630
 1oo2 A    37 A E -164.851  148.354  164.099   53.990    7.560   22.300
 1oo2 A    38 T E -135.015  170.543  177.239   51.720    7.290   25.320

 1olz A   616 Q E -134.801  148.804  168.110   18.860  -32.330  -16.460
 1olz A   617 V E  -93.520  107.682 -173.121   22.570  -33.120  -16.560
 1olz A   618 V E  -80.097  -52.884 -179.030   24.250  -29.730  -16.770
 1olz A   619 A E -142.060  144.449  177.155   27.940  -30.640  -16.600
 1olz A   620 K E -127.174  119.192 -174.529   29.970  -33.840  -16.310

 3gaz A   241 H E -132.311  133.221  175.279   75.680  -48.970  -74.080
 3gaz A   242 V E -117.540  132.520  174.274   76.290  -45.950  -71.860
 3gaz A   243 V E -121.895  150.413  178.622   75.520  -45.770  -68.150
 3gaz A   244 S E -148.958  147.771  176.882   75.750  -42.840  -65.730
 3gaz A   245 C L -108.997    0.002  176.265   75.060  -42.140  -62.060

 1gtt A   421 R E -121.324  134.844 -179.097   87.380    8.840    7.060
 1gtt A   422 I E  -87.764  135.575  178.022   88.310    6.340    4.340
 1gtt A   423 V E -130.354  164.239  176.590   89.970    3.060    5.300
 1gtt A   424 S E  -85.414  169.037  174.268   91.230   -0.070    3.540
 1gtt A   425 E H  -62.138  -39.771 -178.475   89.750   -3.560    3.760

 3fkf A   126 K E -107.132  140.594 -172.284   32.230   -2.610   39.870
 3fkf A   127 I E  -74.328  120.535 -176.555   34.410    0.400   40.620
 3fkf A   128 L E  -95.708  -32.907 -178.428   37.620   -0.600   42.400
 3fkf A   129 A E -163.086  146.831  175.961   39.400    2.750   42.410
 3fkf A   130 R E -125.277  146.710 -179.301   39.070    6.300   41.080

 1tjy A   162 E E -119.095  122.778  173.736   18.350   32.560    6.880
 1tjy A   163 I E  -80.713  105.699 -165.761   20.240   30.210    9.190
 1tjy A   164 V E  -85.182  -26.205 -178.040   22.490   28.450    6.700
 1tjy A   165 T E -164.936  153.732  167.253   24.270   26.060    9.060
 1tjy A   166 T E -130.835  116.181 -173.049   24.860   25.120   12.690

 1u04 A   149 Q E -111.305  142.440  178.131  -10.580    7.070   45.490
 1u04 A   150 I E -110.139  112.929 -175.230   -8.400    3.950   45.560
 1u04 A   151 Q E -125.270  127.376  178.004   -8.860    1.790   48.660
 1u04 A   152 S E  -67.804  141.292  175.986   -7.310   -1.600   49.380
 1u04 A   153 M L  -90.185   -5.543  173.614   -9.670   -4.420   50.310

 3lop A    48 R E -113.485  124.324  178.050   31.220   57.380   10.110
 3lop A    49 L E -103.125  120.652  178.894   30.460   53.730    9.370
 3lop A    50 V E -113.963  119.471 -175.574   30.260   52.720    5.710
 3lop A    51 A E -114.671  145.531  175.908   28.960   49.240    4.900
 3lop A    52 R E -133.020  137.164  176.967   28.770   47.320    1.620

 1w6g A   511 K E  -97.033  124.807  179.042  -10.940   -4.610   56.260
 1w6g A   512 L E  -85.567  128.415  179.843   -9.740   -4.920   52.660
 1w6g A   513 H E -113.108  111.274 -180.000  -12.450   -4.720   50.000
 1w6g A   514 A E  -91.018  156.837  173.829  -11.600   -6.180   46.590
 1w6g A   515 H L  -83.254  -10.959  172.367  -13.470   -5.660   43.330

 3ewn A    55 Y E -118.494  117.917  175.617   33.870   50.360   12.540
 3ewn A    56 I E  -85.796  101.809 -165.007   34.840   50.340    8.860
 3ewn A    57 V E -104.642  133.019  175.847   38.590   49.900    9.150
 3ewn A    58 A E -142.837  172.788  174.374   41.240   50.430    6.480
 3ewn A    59 K L  -55.119  -38.433  175.397   44.910   51.340    6.060

 2cbz A   205 K E -130.040  163.834  174.571  -22.620   59.450    0.390
 2cbz A   206 I E  -92.578  121.393 -176.575  -23.120   61.410    3.610
 2cbz A   207 S E  -84.865  -43.759 -178.939  -26.800   62.060    4.340
 2cbz A   208 E E -166.465  156.972  179.511  -26.450   64.140    7.500
 2cbz A   209 M E -139.963  142.548  178.616  -24.150   64.870   10.440

 1r18 A   189 R E -131.844  133.011  178.158   26.280   11.030    7.540
 1r18 A   190 L E -120.014  130.028  178.112   27.020    7.310    7.710
 1r18 A   191 I E -118.192  120.804 -174.188   27.900    5.410   10.880
 1r18 A   192 V E -153.172  130.254  168.607   29.320    1.900   10.570
 1r18 A   193 P E  -70.599  118.242 -174.819   31.660   -0.390   12.490

 3emx A   103 R E -118.599  140.020  175.914  -24.590   18.920   46.310
 3emx A   104 I E  -76.391  119.623 -168.619  -22.800   15.610   45.820
 3emx A   105 V E -119.664  -17.051 -176.256  -21.770   15.510   42.170
 3emx A   106 D E -169.257  170.687  174.492  -19.010   12.900   42.050
 3emx A   107 K E -149.642  157.997  174.413  -16.710   10.610   44.040

 3kcm A   118 V E -102.762  133.228 -178.068  -15.930  -32.130   -8.330
 3kcm A   119 I E  -73.681  120.221 -176.637  -13.990  -29.970  -10.780
 3kcm A   120 L E  -91.105  -36.847 -167.514  -16.290  -27.350  -12.310
 3kcm A   121 K E -149.183  134.789  165.599  -13.860  -25.320  -14.400
 3kcm A   122 K E -109.253  130.803 -178.114  -10.360  -25.410  -15.840

 1uc8 A   187 R E -134.680  136.634  164.113   -4.370  -20.850   42.530
 1uc8 A   188 A E  -89.439  119.605 -166.673   -2.750  -17.470   42.030
 1uc8 A   189 I E -100.057  -20.033 -175.556    0.920  -18.270   41.500
 1uc8 A   190 A E -164.349  158.926  177.149    2.380  -14.790   40.990
 1uc8 A   191 A E -155.108  148.375  178.435    1.580  -11.080   40.870

 1s5j A   145 K E -122.497  161.763  178.229   48.320  -13.710   -2.230
 1s5j A   146 L E  -94.451  122.157  172.559   50.950  -14.490    0.400
 1s5j A   147 E E -121.125  139.542 -178.287   51.230  -18.080    1.600
 1s5j A   148 S E  -62.218  151.475 -176.609   53.730  -19.350    4.170
 1s5j A   149 V L -102.613  160.013 -179.959   56.610  -21.500    2.950

 2ioy A   156 K E -117.402  125.528  171.565   28.170  -14.980   -8.590
 2ioy A   157 I E  -80.010  105.841 -167.066   24.930  -13.950   -6.900
 2ioy A   158 V E  -95.520  -15.280  174.434   22.900  -12.910   -9.940
 2ioy A   159 A E -150.950  136.731  179.613   19.640  -12.140   -8.140
 2ioy A   160 K E -141.663   96.287 -171.247   18.810  -11.170   -4.560

 1bqc A    10 R E -130.933  159.184 -177.661   49.360    6.860   21.230
 1bqc A    11 L E  -93.659  126.964 -178.101   47.010    6.540   18.250
 1bqc A    12 Y E -126.402  147.987  166.007   47.420    3.490   16.020
 1bqc A    13 E L  -74.731  162.026 -178.194   45.750    2.080   12.930
 1bqc A    14 A L  -55.227  -30.165 -177.153   44.310   -1.440   13.090

 1nsc A   184 R E -120.104  134.719  178.248   -6.370   33.080  -17.650
 1nsc A   185 I E  -74.658  121.936 -172.542   -9.440   35.310  -17.830
 1nsc A   186 I E -115.839  -10.927  176.465  -12.530   33.120  -18.050
 1nsc A   187 K E -159.974  142.558  172.167  -15.250   35.690  -17.420
 1nsc A   188 E E -112.855  130.002 -172.220  -15.740   39.460  -17.500

 1w0p A   175 K E -102.495  129.826  177.165  -37.300   62.190  162.630
 1w0p A   176 L E  -62.219  124.332  179.785  -33.520   61.960  162.960
 1w0p A   177 I E -107.478  -48.343 -177.107  -32.240   64.890  165.010
 1w0p A   178 R E -139.385  123.303 -177.221  -28.690   63.960  166.020
 1w0p A   179 D E -112.682  164.439  175.480  -26.530   61.180  164.590

 3goh A   224 H E -124.339  135.511  166.379   51.770    5.190   31.450
 3goh A   225 I E -113.271  124.062 -174.177   51.410    2.720   28.600
 3goh A   226 I E -115.035  115.005 -175.625   48.490    3.440   26.260
 3goh A   227 C E  -99.437  112.243  172.901   47.300    0.710   23.900
 3goh A   228 I E -111.589  102.191 -171.910   45.330    1.790   20.840

 3i26 A   243 N E  -97.649  123.346  164.186    3.160   25.200  -18.290
 3i26 A   244 A E  -88.230  103.095 -168.798    6.630   24.050  -17.310
 3i26 A   245 S E -105.768  149.624  174.032    6.620   25.200  -13.690
 3i26 A   246 T E -139.675  150.023  172.408    9.320   25.400  -11.030
 3i26 A   247 V L  -73.743  -10.476  175.795    9.500   26.360   -7.360

 3cim A    71 E E -145.894  112.381  173.224   -2.880   16.430   -4.310
 3cim A    72 V E  -80.029  124.989 -174.424   -6.450   16.790   -3.070
 3cim A    73 L E  -95.430  -45.436 -175.337   -8.210   13.430   -3.260
 3cim A    74 S E -164.901  140.949  174.810  -11.690   14.110   -1.870
 3cim A    75 T E -131.388  158.098 -177.124  -13.610   16.690    0.160

 1jof A    29 K E -150.719  134.011  169.864   45.570  -20.460   -7.040
 1jof A    30 L E  -69.777  127.920 -170.776   48.030  -18.470   -9.140
 1jof A    31 I E -120.277   -5.146  179.589   48.140  -20.100  -12.560
 1jof A    32 K E -165.604  139.772  167.581   50.370  -17.690  -14.480
 1jof A    33 R E -123.325   97.597 -172.651   52.940  -14.950  -13.970

 1uuf A   283 T E -132.108  139.669  167.836    2.600    5.520    5.370
 1uuf A   284 M E -113.000  120.263 -175.325    0.900    8.340    7.240
 1uuf A   285 T E -108.053  124.996  175.412   -2.900    8.120    7.220
 1uuf A   286 L E  -92.345  127.323  175.654   -5.160   11.070    8.020
 1uuf A   287 V L -120.132   -5.920 -175.143   -8.540   10.280    9.560

 2vun A   367 E E  -97.377  125.937  178.504   20.770   43.790   39.080
[truncated: 3,067,918 more chars]
