# Supplementary material for: Automated structure refinement of macromolecular assemblies from cryo-EM maps using Rosetta
Source: eLife. 2016 Sep 26;5:e17219. doi: 10.7554/eLife.17219 (PMC5115868; doi:10.7554/eLife.17219)
Supplement: Supplementary file 3. — Structure refinement of the case of Mitoribosome using Rosetta involves in two steps: (1) refinement of individual chains, and (2) local refinement the whole assembly. The package includes two folders, one for each of the two steps with the command lines and input files necessary to run Mitoribosome structure refinement. DOI: http://dx.doi.org/10.7554/eLife.17219.021 [file elife-17219-supp3.gz › Wang-DiMaio-2016-Suppl-Data-3/Step1/idealized_3j7y1_assigned_idx1_0001.pdb]

ATOM      1  N   LYS 1   1     171.665 232.397 183.437  1.00 70.24           N  
ATOM      2  CA  LYS 1   1     170.354 231.898 183.037  1.00 70.18           C  
ATOM      3  C   LYS 1   1     169.665 232.864 182.083  1.00 68.88           C  
ATOM      4  O   LYS 1   1     169.346 232.510 180.947  1.00 69.34           O  
ATOM      5  CB  LYS 1   1     169.476 231.654 184.265  1.00 71.70           C  
ATOM      6  CG  LYS 1   1     169.547 230.237 184.818  1.00 73.24           C  
ATOM      7  CD  LYS 1   1     168.314 229.432 184.434  1.00 73.24           C  
ATOM      8  CE  LYS 1   1     167.125 229.784 185.317  1.00 73.20           C  
ATOM      9  NZ  LYS 1   1     165.922 228.977 184.978  1.00 73.51           N  
ATOM     10  H   LYS 1   1     171.861 232.569 184.402  1.00 84.29           H  
ATOM     11  HA  LYS 1   1     170.490 230.951 182.512  1.00 84.22           H  
ATOM     12 1HB  LYS 1   1     169.767 232.339 185.062  1.00 86.04           H  
ATOM     13 2HB  LYS 1   1     168.436 231.865 184.016  1.00 86.04           H  
ATOM     14 1HG  LYS 1   1     170.433 229.737 184.426  1.00 87.89           H  
ATOM     15 2HG  LYS 1   1     169.623 230.274 185.904  1.00 87.89           H  
ATOM     16 1HD  LYS 1   1     168.057 229.634 183.394  1.00 87.89           H  
ATOM     17 2HD  LYS 1   1     168.528 228.368 184.538  1.00 87.89           H  
ATOM     18 1HE  LYS 1   1     167.383 229.610 186.360  1.00 87.84           H  
ATOM     19 2HE  LYS 1   1     166.884 230.840 185.197  1.00 87.84           H  
ATOM     20 1HZ  LYS 1   1     165.158 229.240 185.583  1.00 88.21           H  
ATOM     21 2HZ  LYS 1   1     165.663 229.145 184.016  1.00 88.21           H  
ATOM     22 3HZ  LYS 1   1     166.128 227.996 185.103  1.00 88.21           H  
ATOM     23  N   ASN 1   2     169.436 234.087 182.550  1.00 66.78           N  
ATOM     24  CA  ASN 1   2     168.729 235.089 181.761  1.00 64.53           C  
ATOM     25  C   ASN 1   2     169.690 236.137 181.214  1.00 62.50           C  
ATOM     26  O   ASN 1   2     170.572 236.617 181.926  1.00 62.76           O  
ATOM     27  CB  ASN 1   2     167.636 235.744 182.585  1.00 64.27           C  
ATOM     28  CG  ASN 1   2     166.399 234.896 182.683  1.00 64.27           C  
ATOM     29  OD1 ASN 1   2     165.318 235.300 182.240  1.00 64.41           O  
ATOM     30  ND2 ASN 1   2     166.536 233.726 183.254  1.00 64.67           N  
ATOM     31  H   ASN 1   2     169.760 234.328 183.475  1.00 80.14           H  
ATOM     32  HA  ASN 1   2     168.269 234.594 180.904  1.00 77.44           H  
ATOM     33 1HB  ASN 1   2     168.008 235.942 183.591  1.00 77.12           H  
ATOM     34 2HB  ASN 1   2     167.371 236.703 182.140  1.00 77.12           H  
ATOM     35 1HD2 ASN 1   2     165.747 233.119 183.347  1.00 77.60           H  
ATOM     36 2HD2 ASN 1   2     167.430 233.440 183.597  1.00 77.60           H  
ATOM     37  N   ILE 1   3     169.514 236.489 179.945  1.00 60.43           N  
ATOM     38  CA  ILE 1   3     170.326 237.524 179.317  1.00 59.77           C  
ATOM     39  C   ILE 1   3     169.547 238.826 179.176  1.00 59.04           C  
ATOM     40  O   ILE 1   3     168.338 238.815 178.944  1.00 59.68           O  
ATOM     41  CB  ILE 1   3     170.821 237.069 177.932  1.00 60.38           C  
ATOM     42  CG1 ILE 1   3     172.194 236.400 178.050  1.00 62.13           C  
ATOM     43  CG2 ILE 1   3     170.881 238.248 176.974  1.00 60.40           C  
ATOM     44  CD1 ILE 1   3     172.687 235.787 176.759  1.00 63.50           C  
ATOM     45  H   ILE 1   3     168.798 236.028 179.401  1.00 72.52           H  
ATOM     46  HA  ILE 1   3     171.193 237.713 179.948  1.00 71.72           H  
ATOM     47  HB  ILE 1   3     170.140 236.320 177.530  1.00 72.46           H  
ATOM     48 1HG1 ILE 1   3     172.928 237.133 178.382  1.00 74.56           H  
ATOM     49 2HG1 ILE 1   3     172.152 235.614 178.804  1.00 74.56           H  
ATOM     50 1HG2 ILE 1   3     171.234 237.909 176.001  1.00 72.48           H  
ATOM     51 2HG2 ILE 1   3     169.887 238.682 176.869  1.00 72.48           H  
ATOM     52 3HG2 ILE 1   3     171.566 239.001 177.366  1.00 72.48           H  
ATOM     53 1HD1 ILE 1   3     173.664 235.332 176.921  1.00 76.20           H  
ATOM     54 2HD1 ILE 1   3     171.982 235.024 176.425  1.00 76.20           H  
ATOM     55 3HD1 ILE 1   3     172.770 236.562 175.997  1.00 76.20           H  
ATOM     56  N   LEU 1   4     170.247 239.946 179.316  1.00 57.31           N  
ATOM     57  CA  LEU 1   4     169.718 241.238 178.896  1.00 56.02           C  
ATOM     58  C   LEU 1   4     169.999 241.495 177.421  1.00 56.28           C  
ATOM     59  O   LEU 1   4     171.107 241.258 176.939  1.00 56.92           O  
ATOM     60  CB  LEU 1   4     170.329 242.362 179.742  1.00 55.58           C  
ATOM     61  CG  LEU 1   4     169.340 243.162 180.599  1.00 55.09           C  
ATOM     62  CD1 LEU 1   4     170.096 244.210 181.404  1.00 55.13           C  
ATOM     63  CD2 LEU 1   4     168.298 243.811 179.699  1.00 54.94           C  
ATOM     64  H   LEU 1   4     171.170 239.902 179.725  1.00 68.77           H  
ATOM     65  HA  LEU 1   4     168.639 241.234 179.044  1.00 67.22           H  
ATOM     66 1HB  LEU 1   4     171.071 241.929 180.411  1.00 66.70           H  
ATOM     67 2HB  LEU 1   4     170.834 243.063 179.077  1.00 66.70           H  
ATOM     68  HG  LEU 1   4     168.845 242.494 181.304  1.00 66.11           H  
ATOM     69 1HD1 LEU 1   4     169.393 244.779 182.013  1.00 66.16           H  
ATOM     70 2HD1 LEU 1   4     170.821 243.717 182.052  1.00 66.16           H  
ATOM     71 3HD1 LEU 1   4     170.616 244.885 180.725  1.00 66.16           H  
ATOM     72 1HD2 LEU 1   4     167.594 244.379 180.309  1.00 65.93           H  
ATOM     73 2HD2 LEU 1   4     168.792 244.481 178.995  1.00 65.93           H  
ATOM     74 3HD2 LEU 1   4     167.760 243.039 179.149  1.00 65.93           H  
ATOM     75  N   VAL 1   5     168.989 241.980 176.707  1.00 56.73           N  
ATOM     76  CA  VAL 1   5     169.134 242.299 175.292  1.00 57.71           C  
ATOM     77  C   VAL 1   5     168.453 243.618 174.951  1.00 59.20           C  
ATOM     78  O   VAL 1   5     167.445 243.982 175.558  1.00 59.58           O  
ATOM     79  CB  VAL 1   5     168.532 241.176 174.427  1.00 57.81           C  
ATOM     80  CG1 VAL 1   5     169.589 240.131 174.099  1.00 58.36           C  
ATOM     81  CG2 VAL 1   5     167.353 240.541 175.149  1.00 58.05           C  
ATOM     82  H   VAL 1   5     168.097 242.133 177.157  1.00 68.08           H  
ATOM     83  HA  VAL 1   5     170.197 242.385 175.064  1.00 69.25           H  
ATOM     84  HB  VAL 1   5     168.195 241.599 173.481  1.00 69.37           H  
ATOM     85 1HG1 VAL 1   5     169.146 239.345 173.487  1.00 70.03           H  
ATOM     86 2HG1 VAL 1   5     170.406 240.600 173.551  1.00 70.03           H  
ATOM     87 3HG1 VAL 1   5     169.971 239.699 175.023  1.00 70.03           H  
ATOM     88 1HG2 VAL 1   5     166.932 239.749 174.531  1.00 69.66           H  
ATOM     89 2HG2 VAL 1   5     167.689 240.123 176.097  1.00 69.66           H  
ATOM     90 3HG2 VAL 1   5     166.591 241.298 175.336  1.00 69.66           H  
ATOM     91  N   ARG 1   6     169.008 244.331 173.978  1.00 59.96           N  
ATOM     92  CA  ARG 1   6     168.368 245.527 173.443  1.00 60.24           C  
ATOM     93  C   ARG 1   6     167.466 245.188 172.264  1.00 61.25           C  
ATOM     94  O   ARG 1   6     167.800 244.340 171.437  1.00 62.46           O  
ATOM     95  CB  ARG 1   6     169.413 246.542 173.003  1.00 59.97           C  
ATOM     96  CG  ARG 1   6     168.874 247.696 172.172  1.00 60.52           C  
ATOM     97  CD  ARG 1   6     169.740 248.899 172.276  1.00 61.20           C  
ATOM     98  NE  ARG 1   6     171.149 248.566 172.139  1.00 61.86           N  
ATOM     99  CZ  ARG 1   6     172.082 248.785 173.085  1.00 62.26           C  
ATOM    100  NH1 ARG 1   6     171.742 249.336 174.229  1.00 62.39           N  
ATOM    101  NH2 ARG 1   6     173.340 248.446 172.864  1.00 62.17           N  
ATOM    102  H   ARG 1   6     169.897 244.037 173.598  1.00 71.95           H  
ATOM    103  HA  ARG 1   6     167.759 245.974 174.229  1.00 72.29           H  
ATOM    104 1HB  ARG 1   6     169.900 246.966 173.880  1.00 71.96           H  
ATOM    105 2HB  ARG 1   6     170.181 246.041 172.413  1.00 71.96           H  
ATOM    106 1HG  ARG 1   6     168.825 247.398 171.125  1.00 72.62           H  
ATOM    107 2HG  ARG 1   6     167.876 247.961 172.522  1.00 72.62           H  
ATOM    108 1HD  ARG 1   6     169.478 249.604 171.488  1.00 73.44           H  
ATOM    109 2HD  ARG 1   6     169.594 249.369 173.248  1.00 73.44           H  
ATOM    110  HE  ARG 1   6     171.449 248.140 171.272  1.00 74.23           H  
ATOM    111 1HH1 ARG 1   6     170.780 249.595 174.399  1.00 74.87           H  
ATOM    112 2HH1 ARG 1   6     172.441 249.501 174.939  1.00 74.87           H  
ATOM    113 1HH2 ARG 1   6     173.602 248.023 171.984  1.00 74.60           H  
ATOM    114 2HH2 ARG 1   6     174.039 248.611 173.573  1.00 74.60           H  
ATOM    115  N   MET 1   7     166.320 245.857 172.191  1.00 63.05           N  
ATOM    116  CA  MET 1   7     165.339 245.586 171.147  1.00 64.75           C  
ATOM    117  C   MET 1   7     165.060 246.832 170.317  1.00 65.80           C  
ATOM    118  O   MET 1   7     164.687 247.876 170.852  1.00 65.78           O  
ATOM    119  CB  MET 1   7     164.046 245.054 171.762  1.00 64.96           C  
ATOM    120  CG  MET 1   7     164.233 243.859 172.687  1.00 65.03           C  
ATOM    121  SD  MET 1   7     163.980 242.283 171.847  1.00 66.43           S  
ATOM    122  CE  MET 1   7     162.246 242.402 171.419  1.00 66.90           C  
ATOM    123  H   MET 1   7     166.122 246.571 172.878  1.00 75.66           H  
ATOM    124  HA  MET 1   7     165.747 244.828 170.478  1.00 77.70           H  
ATOM    125 1HB  MET 1   7     163.563 245.845 172.332  1.00 77.95           H  
ATOM    126 2HB  MET 1   7     163.360 244.757 170.967  1.00 77.95           H  
ATOM    127 1HG  MET 1   7     165.242 243.873 173.098  1.00 78.04           H  
ATOM    128 2HG  MET 1   7     163.527 243.926 173.514  1.00 78.04           H  
ATOM    129 1HE  MET 1   7     161.938 241.499 170.892  1.00 80.28           H  
ATOM    130 2HE  MET 1   7     161.654 242.512 172.329  1.00 80.28           H  
ATOM    131 3HE  MET 1   7     162.088 243.269 170.776  1.00 80.28           H  
ATOM    132  N   VAL 1   8     165.242 246.716 169.006  1.00 66.89           N  
ATOM    133  CA  VAL 1   8     165.147 247.866 168.115  1.00 67.59           C  
ATOM    134  C   VAL 1   8     163.871 247.816 167.285  1.00 68.79           C  
ATOM    135  O   VAL 1   8     163.608 246.833 166.592  1.00 68.54           O  
ATOM    136  CB  VAL 1   8     166.366 247.916 167.174  1.00 68.22           C  
ATOM    137  CG1 VAL 1   8     166.327 249.174 166.319  1.00 69.37           C  
ATOM    138  CG2 VAL 1   8     167.650 247.855 167.987  1.00 68.06           C  
ATOM    139  H   VAL 1   8     165.452 245.808 168.616  1.00 80.27           H  
ATOM    140  HA  VAL 1   8     165.134 248.773 168.720  1.00 81.11           H  
ATOM    141  HB  VAL 1   8     166.324 247.065 166.495  1.00 81.86           H  
ATOM    142 1HG1 VAL 1   8     167.196 249.193 165.660  1.00 83.24           H  
ATOM    143 2HG1 VAL 1   8     165.418 249.179 165.719  1.00 83.24           H  
ATOM    144 3HG1 VAL 1   8     166.343 250.053 166.964  1.00 83.24           H  
ATOM    145 1HG2 VAL 1   8     168.507 247.891 167.316  1.00 81.67           H  
ATOM    146 2HG2 VAL 1   8     167.688 248.704 168.670  1.00 81.67           H  
ATOM    147 3HG2 VAL 1   8     167.675 246.928 168.559  1.00 81.67           H  
ATOM    148  N   SER 1   9     163.080 248.881 167.359  1.00 71.03           N  
ATOM    149  CA  SER 1   9     161.853 248.981 166.578  1.00 73.03           C  
ATOM    150  C   SER 1   9     162.156 249.215 165.103  1.00 76.43           C  
ATOM    151  O   SER 1   9     163.073 249.961 164.759  1.00 78.48           O  
ATOM    152  CB  SER 1   9     160.985 250.104 167.110  1.00 72.29           C  
ATOM    153  OG  SER 1   9     161.763 251.085 167.739  1.00 72.32           O  
ATOM    154  H   SER 1   9     163.336 249.642 167.972  1.00 85.24           H  
ATOM    155  HA  SER 1   9     161.307 248.041 166.670  1.00 87.64           H  
ATOM    156 1HB  SER 1   9     160.425 250.551 166.289  1.00 86.75           H  
ATOM    157 2HB  SER 1   9     160.262 249.701 167.817  1.00 86.75           H  
ATOM    158  HG  SER 1   9     162.673 250.786 167.670  1.00 86.78           H  
ATOM    159  N   GLU 1  10     161.380 248.574 164.236  1.00 80.19           N  
ATOM    160  CA  GLU 1  10     161.496 248.791 162.799  1.00 84.02           C  
ATOM    161  C   GLU 1  10     160.866 250.115 162.389  1.00 84.62           C  
ATOM    162  O   GLU 1  10     161.507 250.946 161.744  1.00 83.33           O  
ATOM    163  CB  GLU 1  10     160.837 247.642 162.031  1.00 86.47           C  
ATOM    164  CG  GLU 1  10     161.332 246.258 162.425  1.00 87.64           C  
ATOM    165  CD  GLU 1  10     162.654 245.909 161.798  1.00 89.56           C  
ATOM    166  OE1 GLU 1  10     163.480 246.780 161.675  1.00 90.98           O  
ATOM    167  OE2 GLU 1  10     162.837 244.768 161.442  1.00 90.41           O  
ATOM    168  H   GLU 1  10     160.692 247.920 164.581  1.00 96.23           H  
ATOM    169  HA  GLU 1  10     162.554 248.823 162.538  1.00100.82           H  
ATOM    170 1HB  GLU 1  10     159.759 247.670 162.190  1.00103.76           H  
ATOM    171 2HB  GLU 1  10     161.014 247.769 160.963  1.00103.76           H  
ATOM    172 1HG  GLU 1  10     161.435 246.214 163.509  1.00105.17           H  
ATOM    173 2HG  GLU 1  10     160.588 245.520 162.128  1.00105.17           H  
ATOM    174  N   ALA 1  11     159.606 250.307 162.766  1.00 87.06           N  
ATOM    175  CA  ALA 1  11     158.951 251.601 162.618  1.00 90.25           C  
ATOM    176  C   ALA 1  11     159.100 252.442 163.879  1.00 91.55           C  
ATOM    177  O   ALA 1  11     158.916 251.948 164.992  1.00 91.97           O  
ATOM    178  CB  ALA 1  11     157.480 251.414 162.278  1.00 91.58           C  
ATOM    179  H   ALA 1  11     159.089 249.537 163.165  1.00104.47           H  
ATOM    180  HA  ALA 1  11     159.437 252.136 161.801  1.00108.30           H  
ATOM    181 1HB  ALA 1  11     157.004 252.389 162.171  1.00109.90           H  
ATOM    182 2HB  ALA 1  11     157.389 250.862 161.343  1.00109.90           H  
ATOM    183 3HB  ALA 1  11     156.990 250.858 163.076  1.00109.90           H  
ATOM    184  N   GLY 1  12     159.436 253.715 163.700  1.00 92.31           N  
ATOM    185  CA  GLY 1  12     159.779 254.582 164.820  1.00 92.29           C  
ATOM    186  C   GLY 1  12     161.225 254.377 165.253  1.00 91.80           C  
ATOM    187  O   GLY 1  12     161.503 254.132 166.427  1.00 92.16           O  
ATOM    188  H   GLY 1  12     159.454 254.092 162.763  1.00110.77           H  
ATOM    189 1HA  GLY 1  12     159.625 255.623 164.536  1.00110.75           H  
ATOM    190 2HA  GLY 1  12     159.112 254.376 165.657  1.00110.75           H  
ATOM    191  N   THR 1  13     162.143 254.479 164.298  1.00 90.47           N  
ATOM    192  CA  THR 1  13     163.541 254.142 164.540  1.00 90.12           C  
ATOM    193  C   THR 1  13     164.169 255.092 165.552  1.00 89.10           C  
ATOM    194  O   THR 1  13     163.812 256.268 165.620  1.00 88.26           O  
ATOM    195  CB  THR 1  13     164.353 254.170 163.232  1.00 91.48           C  
ATOM    196  OG1 THR 1  13     164.167 255.432 162.579  1.00 91.66           O  
ATOM    197  CG2 THR 1  13     163.905 253.052 162.303  1.00 91.57           C  
ATOM    198  H   THR 1  13     161.866 254.798 163.381  1.00108.56           H  
ATOM    199  HA  THR 1  13     163.588 253.133 164.952  1.00108.14           H  
ATOM    200  HB  THR 1  13     165.411 254.045 163.458  1.00109.78           H  
ATOM    201  HG1 THR 1  13     163.578 255.980 163.103  1.00109.99           H  
ATOM    202 1HG2 THR 1  13     164.490 253.087 161.384  1.00109.88           H  
ATOM    203 2HG2 THR 1  13     164.056 252.090 162.793  1.00109.88           H  
ATOM    204 3HG2 THR 1  13     162.850 253.177 162.066  1.00109.88           H  
ATOM    205  N   GLY 1  14     165.107 254.574 166.339  1.00 88.80           N  
ATOM    206  CA  GLY 1  14     165.738 255.356 167.395  1.00 88.43           C  
ATOM    207  C   GLY 1  14     165.270 254.901 168.772  1.00 87.38           C  
ATOM    208  O   GLY 1  14     165.998 255.024 169.757  1.00 88.52           O  
ATOM    209  H   GLY 1  14     165.390 253.614 166.201  1.00106.56           H  
ATOM    210 1HA  GLY 1  14     166.821 255.257 167.324  1.00106.12           H  
ATOM    211 2HA  GLY 1  14     165.503 256.411 167.257  1.00106.12           H  
ATOM    212  N   PHE 1  15     164.052 254.376 168.833  1.00 84.62           N  
ATOM    213  CA  PHE 1  15     163.472 253.929 170.094  1.00 82.75           C  
ATOM    214  C   PHE 1  15     163.925 252.516 170.438  1.00 80.91           C  
ATOM    215  O   PHE 1  15     163.602 251.561 169.732  1.00 81.27           O  
ATOM    216  CB  PHE 1  15     161.945 253.979 170.028  1.00 82.86           C  
ATOM    217  CG  PHE 1  15     161.281 254.015 171.375  1.00 84.06           C  
ATOM    218  CD1 PHE 1  15     161.413 255.123 172.200  1.00 85.11           C  
ATOM    219  CD2 PHE 1  15     160.523 252.943 171.821  1.00 84.84           C  
ATOM    220  CE1 PHE 1  15     160.803 255.157 173.440  1.00 86.08           C  
ATOM    221  CE2 PHE 1  15     159.911 252.975 173.059  1.00 85.43           C  
ATOM    222  CZ  PHE 1  15     160.052 254.084 173.869  1.00 85.86           C  
ATOM    223  H   PHE 1  15     163.512 254.283 167.984  1.00101.54           H  
ATOM    224  HA  PHE 1  15     163.810 254.599 170.886  1.00 99.30           H  
ATOM    225 1HB  PHE 1  15     161.634 254.862 169.472  1.00 99.43           H  
ATOM    226 2HB  PHE 1  15     161.576 253.107 169.491  1.00 99.43           H  
ATOM    227  HD1 PHE 1  15     162.007 255.972 171.860  1.00102.13           H  
ATOM    228  HD2 PHE 1  15     160.413 252.067 171.181  1.00101.81           H  
ATOM    229  HE1 PHE 1  15     160.916 256.033 174.078  1.00103.30           H  
ATOM    230  HE2 PHE 1  15     159.318 252.126 173.397  1.00102.52           H  
ATOM    231  HZ  PHE 1  15     159.572 254.110 174.846  1.00103.03           H  
ATOM    232  N   CYS 1  16     164.674 252.389 171.528  1.00 78.30           N  
ATOM    233  CA  CYS 1  16     165.148 251.088 171.985  1.00 75.94           C  
ATOM    234  C   CYS 1  16     164.802 250.859 173.450  1.00 73.59           C  
ATOM    235  O   CYS 1  16     164.864 251.780 174.264  1.00 74.44           O  
ATOM    236  CB  CYS 1  16     166.661 250.971 171.800  1.00 76.84           C  
ATOM    237  SG  CYS 1  16     167.207 251.097 170.080  1.00 80.89           S  
ATOM    238  H   CYS 1  16     164.922 253.215 172.054  1.00 93.96           H  
ATOM    239  HA  CYS 1  16     164.665 250.315 171.388  1.00 91.13           H  
ATOM    240 1HB  CYS 1  16     167.159 251.756 172.370  1.00 92.21           H  
ATOM    241 2HB  CYS 1  16     167.003 250.014 172.193  1.00 92.21           H  
ATOM    242  HG  CYS 1  16     168.504 250.955 170.335  1.00 97.07           H  
ATOM    243  N   PHE 1  17     164.437 249.625 173.781  1.00 70.93           N  
ATOM    244  CA  PHE 1  17     164.122 249.262 175.158  1.00 68.91           C  
ATOM    245  C   PHE 1  17     164.852 247.990 175.572  1.00 67.27           C  
ATOM    246  O   PHE 1  17     165.257 247.192 174.727  1.00 67.02           O  
ATOM    247  CB  PHE 1  17     162.614 249.069 175.328  1.00 68.51           C  
ATOM    248  CG  PHE 1  17     162.155 247.657 175.104  1.00 67.93           C  
ATOM    249  CD1 PHE 1  17     162.960 246.749 174.432  1.00 67.69           C  
ATOM    250  CD2 PHE 1  17     160.917 247.233 175.562  1.00 68.28           C  
ATOM    251  CE1 PHE 1  17     162.537 245.449 174.224  1.00 68.20           C  
ATOM    252  CE2 PHE 1  17     160.493 245.935 175.358  1.00 68.51           C  
ATOM    253  CZ  PHE 1  17     161.304 245.042 174.687  1.00 68.61           C  
ATOM    254  H   PHE 1  17     164.376 248.920 173.060  1.00 85.12           H  
ATOM    255  HA  PHE 1  17     164.447 250.072 175.812  1.00 82.69           H  
ATOM    256 1HB  PHE 1  17     162.322 249.366 176.335  1.00 82.21           H  
ATOM    257 2HB  PHE 1  17     162.084 249.714 174.629  1.00 82.21           H  
ATOM    258  HD1 PHE 1  17     163.935 247.070 174.067  1.00 81.23           H  
ATOM    259  HD2 PHE 1  17     160.275 247.939 176.092  1.00 81.94           H  
ATOM    260  HE1 PHE 1  17     163.180 244.746 173.695  1.00 81.84           H  
ATOM    261  HE2 PHE 1  17     159.517 245.614 175.724  1.00 82.21           H  
ATOM    262  HZ  PHE 1  17     160.971 244.018 174.523  1.00 82.33           H  
ATOM    263  N   ASN 1  18     165.017 247.808 176.878  1.00 66.58           N  
ATOM    264  CA  ASN 1  18     165.777 246.680 177.404  1.00 66.16           C  
ATOM    265  C   ASN 1  18     164.859 245.653 178.055  1.00 66.72           C  
ATOM    266  O   ASN 1  18     163.986 246.002 178.850  1.00 66.91           O  
ATOM    267  CB  ASN 1  18     166.828 247.158 178.389  1.00 65.81           C  
ATOM    268  CG  ASN 1  18     167.781 248.149 177.781  1.00 65.52           C  
ATOM    269  OD1 ASN 1  18     167.738 248.411 176.574  1.00 65.20           O  
ATOM    270  ND2 ASN 1  18     168.642 248.705 178.594  1.00 65.56           N  
ATOM    271  H   ASN 1  18     164.605 248.467 177.523  1.00 79.90           H  
ATOM    272  HA  ASN 1  18     166.279 246.183 176.573  1.00 79.39           H  
ATOM    273 1HB  ASN 1  18     166.339 247.621 179.247  1.00 78.97           H  
ATOM    274 2HB  ASN 1  18     167.396 246.304 178.757  1.00 78.97           H  
ATOM    275 1HD2 ASN 1  18     169.301 249.372 178.245  1.00 78.67           H  
ATOM    276 2HD2 ASN 1  18     168.642 248.463 179.564  1.00 78.67           H  
ATOM    277  N   THR 1  19     165.062 244.386 177.714  1.00 67.03           N  
ATOM    278  CA  THR 1  19     164.203 243.314 178.204  1.00 67.80           C  
ATOM    279  C   THR 1  19     165.016 242.074 178.554  1.00 67.77           C  
ATOM    280  O   THR 1  19     166.185 241.961 178.184  1.00 66.58           O  
ATOM    281  CB  THR 1  19     163.124 242.949 177.167  1.00 68.72           C  
ATOM    282  OG1 THR 1  19     163.711 242.170 176.117  1.00 68.66           O  
ATOM    283  CG2 THR 1  19     162.507 244.207 176.575  1.00 69.10           C  
ATOM    284  H   THR 1  19     165.830 244.158 177.099  1.00 80.44           H  
ATOM    285  HA  THR 1  19     163.705 243.657 179.111  1.00 81.36           H  
ATOM    286  HB  THR 1  19     162.344 242.359 177.646  1.00 82.46           H  
ATOM    287  HG1 THR 1  19     164.647 242.048 176.294  1.00 82.39           H  
ATOM    288 1HG2 THR 1  19     161.747 243.931 175.844  1.00 82.92           H  
ATOM    289 2HG2 THR 1  19     162.050 244.797 177.369  1.00 82.92           H  
ATOM    290 3HG2 THR 1  19     163.282 244.797 176.086  1.00 82.92           H  
ATOM    291  N   LYS 1  20     164.390 241.145 179.268  1.00 68.94           N  
ATOM    292  CA  LYS 1  20     165.046 239.899 179.647  1.00 69.80           C  
ATOM    293  C   LYS 1  20     164.782 238.803 178.623  1.00 70.45           C  
ATOM    294  O   LYS 1  20     163.848 238.897 177.826  1.00 71.19           O  
ATOM    295  CB  LYS 1  20     164.579 239.448 181.032  1.00 70.09           C  
ATOM    296  CG  LYS 1  20     165.441 239.951 182.182  1.00 70.82           C  
ATOM    297  CD  LYS 1  20     165.139 239.199 183.470  1.00 72.45           C  
ATOM    298  CE  LYS 1  20     166.365 239.124 184.368  1.00 74.05           C  
ATOM    299  NZ  LYS 1  20     166.137 238.248 185.549  1.00 74.57           N  
ATOM    300  H   LYS 1  20     163.435 241.305 179.556  1.00 82.73           H  
ATOM    301  HA  LYS 1  20     166.122 240.071 179.682  1.00 83.76           H  
ATOM    302 1HB  LYS 1  20     163.559 239.793 181.203  1.00 84.11           H  
ATOM    303 2HB  LYS 1  20     164.567 238.358 181.075  1.00 84.11           H  
ATOM    304 1HG  LYS 1  20     166.494 239.819 181.932  1.00 84.98           H  
ATOM    305 2HG  LYS 1  20     165.253 241.013 182.339  1.00 84.98           H  
ATOM    306 1HD  LYS 1  20     164.336 239.705 184.007  1.00 86.94           H  
ATOM    307 2HD  LYS 1  20     164.813 238.187 183.232  1.00 86.94           H  
ATOM    308 1HE  LYS 1  20     167.209 238.736 183.800  1.00 88.86           H  
ATOM    309 2HE  LYS 1  20     166.621 240.124 184.718  1.00 88.86           H  
ATOM    310 1HZ  LYS 1  20     166.971 238.225 186.118  1.00 89.48           H  
ATOM    311 2HZ  LYS 1  20     165.367 238.610 186.094  1.00 89.48           H  
ATOM    312 3HZ  LYS 1  20     165.917 237.313 185.237  1.00 89.48           H  
ATOM    313  N   ARG 1  21     165.609 237.764 178.649  1.00 70.88           N  
ATOM    314  CA  ARG 1  21     165.375 236.578 177.834  1.00 71.30           C  
ATOM    315  C   ARG 1  21     166.388 235.484 178.149  1.00 73.21           C  
ATOM    316  O   ARG 1  21     167.546 235.767 178.457  1.00 73.14           O  
ATOM    317  CB  ARG 1  21     165.450 236.922 176.354  1.00 71.12           C  
ATOM    318  CG  ARG 1  21     166.048 235.837 175.474  1.00 71.38           C  
ATOM    319  CD  ARG 1  21     167.519 235.991 175.335  1.00 71.36           C  
ATOM    320  NE  ARG 1  21     168.045 235.205 174.230  1.00 71.19           N  
ATOM    321  CZ  ARG 1  21     168.291 235.688 172.997  1.00 71.37           C  
ATOM    322  NH1 ARG 1  21     168.053 236.952 172.726  1.00 71.84           N  
ATOM    323  NH2 ARG 1  21     168.770 234.890 172.058  1.00 71.35           N  
ATOM    324  H   ARG 1  21     166.421 237.796 179.249  1.00 85.06           H  
ATOM    325  HA  ARG 1  21     164.377 236.199 178.053  1.00 85.56           H  
ATOM    326 1HB  ARG 1  21     164.450 237.136 175.979  1.00 85.34           H  
ATOM    327 2HB  ARG 1  21     166.048 237.823 176.219  1.00 85.34           H  
ATOM    328 1HG  ARG 1  21     165.846 234.859 175.913  1.00 85.66           H  
ATOM    329 2HG  ARG 1  21     165.603 235.887 174.479  1.00 85.66           H  
ATOM    330 1HD  ARG 1  21     167.759 237.038 175.153  1.00 85.63           H  
ATOM    331 2HD  ARG 1  21     168.008 235.661 176.251  1.00 85.63           H  
ATOM    332  HE  ARG 1  21     168.241 234.227 174.400  1.00 85.43           H  
ATOM    333 1HH1 ARG 1  21     167.687 237.562 173.443  1.00 86.21           H  
ATOM    334 2HH1 ARG 1  21     168.237 237.314 171.802  1.00 86.21           H  
ATOM    335 1HH2 ARG 1  21     168.953 233.918 172.266  1.00 85.62           H  
ATOM    336 2HH2 ARG 1  21     168.954 235.252 171.134  1.00 85.62           H  
ATOM    337  N   ASN 1  22     165.945 234.234 178.071  1.00 76.29           N  
ATOM    338  CA  ASN 1  22     166.767 233.103 178.483  1.00 79.25           C  
ATOM    339  C   ASN 1  22     167.931 232.889 177.524  1.00 81.13           C  
ATOM    340  O   ASN 1  22     167.746 232.849 176.308  1.00 82.40           O  
ATOM    341  CB  ASN 1  22     165.926 231.844 178.593  1.00 81.45           C  
ATOM    342  CG  ASN 1  22     165.368 231.640 179.974  1.00 83.40           C  
ATOM    343  OD1 ASN 1  22     164.980 232.601 180.648  1.00 83.81           O  
ATOM    344  ND2 ASN 1  22     165.320 230.406 180.408  1.00 84.01           N  
ATOM    345  H   ASN 1  22     165.015 234.063 177.716  1.00 91.55           H  
ATOM    346  HA  ASN 1  22     167.192 233.323 179.464  1.00 95.10           H  
ATOM    347 1HB  ASN 1  22     165.099 231.896 177.883  1.00 97.74           H  
ATOM    348 2HB  ASN 1  22     166.532 230.978 178.327  1.00 97.74           H  
ATOM    349 1HD2 ASN 1  22     164.958 230.211 181.320  1.00100.81           H  
ATOM    350 2HD2 ASN 1  22     165.645 229.660 179.828  1.00100.81           H  
ATOM    351  N   ARG 1  23     169.130 232.751 178.079  1.00 83.46           N  
ATOM    352  CA  ARG 1  23     170.351 232.776 177.281  1.00 85.95           C  
ATOM    353  C   ARG 1  23     170.315 231.718 176.187  1.00 89.18           C  
ATOM    354  O   ARG 1  23     171.014 231.829 175.179  1.00 89.03           O  
ATOM    355  CB  ARG 1  23     171.570 232.549 178.162  1.00 86.58           C  
ATOM    356  CG  ARG 1  23     172.884 232.407 177.411  1.00 88.50           C  
ATOM    357  CD  ARG 1  23     174.053 232.518 178.321  1.00 90.91           C  
ATOM    358  NE  ARG 1  23     175.312 232.382 177.607  1.00 94.96           N  
ATOM    359  CZ  ARG 1  23     176.526 232.375 178.191  1.00 99.79           C  
ATOM    360  NH1 ARG 1  23     176.628 232.496 179.496  1.00100.56           N  
ATOM    361  NH2 ARG 1  23     177.614 232.245 177.452  1.00101.31           N  
ATOM    362  H   ARG 1  23     169.198 232.626 179.079  1.00100.15           H  
ATOM    363  HA  ARG 1  23     170.438 233.757 176.813  1.00103.14           H  
ATOM    364 1HB  ARG 1  23     171.677 233.381 178.857  1.00103.90           H  
ATOM    365 2HB  ARG 1  23     171.429 231.645 178.753  1.00103.90           H  
ATOM    366 1HG  ARG 1  23     172.921 231.433 176.922  1.00106.20           H  
ATOM    367 2HG  ARG 1  23     172.960 233.194 176.658  1.00106.20           H  
ATOM    368 1HD  ARG 1  23     174.042 233.492 178.810  1.00109.09           H  
ATOM    369 2HD  ARG 1  23     174.002 231.733 179.075  1.00109.09           H  
ATOM    370  HE  ARG 1  23     175.274 232.286 176.601  1.00113.95           H  
ATOM    371 1HH1 ARG 1  23     175.796 232.595 180.061  1.00120.67           H  
ATOM    372 2HH1 ARG 1  23     177.538 232.491 179.934  1.00120.67           H  
ATOM    373 1HH2 ARG 1  23     177.535 232.152 176.449  1.00121.57           H  
ATOM    374 2HH2 ARG 1  23     178.523 232.240 177.890  1.00121.57           H  
ATOM    375  N   LEU 1  24     169.496 230.691 176.390  1.00 93.39           N  
ATOM    376  CA  LEU 1  24     169.514 229.515 175.528  1.00 96.46           C  
ATOM    377  C   LEU 1  24     168.775 229.777 174.222  1.00 97.17           C  
ATOM    378  O   LEU 1  24     169.155 229.265 173.170  1.00 97.27           O  
ATOM    379  CB  LEU 1  24     168.880 228.319 176.251  1.00 98.97           C  
ATOM    380  CG  LEU 1  24     169.426 228.023 177.653  1.00101.18           C  
ATOM    381  CD1 LEU 1  24     168.720 226.802 178.226  1.00103.02           C  
ATOM    382  CD2 LEU 1  24     170.929 227.800 177.576  1.00101.45           C  
ATOM    383  H   LEU 1  24     168.845 230.726 177.161  1.00112.07           H  
ATOM    384  HA  LEU 1  24     170.551 229.273 175.294  1.00115.75           H  
ATOM    385 1HB  LEU 1  24     167.810 228.497 176.343  1.00118.76           H  
ATOM    386 2HB  LEU 1  24     169.028 227.427 175.642  1.00118.76           H  
ATOM    387  HG  LEU 1  24     169.218 228.868 178.311  1.00121.42           H  
ATOM    388 1HD1 LEU 1  24     169.108 226.592 179.223  1.00123.62           H  
ATOM    389 2HD1 LEU 1  24     167.649 226.997 178.288  1.00123.62           H  
ATOM    390 3HD1 LEU 1  24     168.897 225.943 177.580  1.00123.62           H  
ATOM    391 1HD2 LEU 1  24     171.318 227.590 178.573  1.00121.74           H  
ATOM    392 2HD2 LEU 1  24     171.138 226.955 176.920  1.00121.74           H  
ATOM    393 3HD2 LEU 1  24     171.410 228.694 177.180  1.00121.74           H  
ATOM    394  N   ARG 1  25     167.718 230.578 174.297  1.00 98.53           N  
ATOM    395  CA  ARG 1  25     166.548 230.384 173.449  1.00 99.67           C  
ATOM    396  C   ARG 1  25     166.496 231.421 172.336  1.00 98.84           C  
ATOM    397  O   ARG 1  25     167.210 232.423 172.374  1.00 97.54           O  
ATOM    398  CB  ARG 1  25     165.271 230.464 174.273  1.00101.09           C  
ATOM    399  CG  ARG 1  25     165.076 231.770 175.026  1.00102.23           C  
ATOM    400  CD  ARG 1  25     163.667 231.949 175.461  1.00103.89           C  
ATOM    401  NE  ARG 1  25     162.807 232.353 174.360  1.00105.82           N  
ATOM    402  CZ  ARG 1  25     161.613 232.959 174.506  1.00107.74           C  
ATOM    403  NH1 ARG 1  25     161.151 233.222 175.708  1.00109.37           N  
ATOM    404  NH2 ARG 1  25     160.904 233.288 173.439  1.00107.73           N  
ATOM    405  H   ARG 1  25     167.725 231.342 174.958  1.00118.24           H  
ATOM    406  HA  ARG 1  25     166.609 229.393 172.998  1.00119.60           H  
ATOM    407 1HB  ARG 1  25     164.409 230.327 173.621  1.00121.31           H  
ATOM    408 2HB  ARG 1  25     165.259 229.656 175.005  1.00121.31           H  
ATOM    409 1HG  ARG 1  25     165.712 231.778 175.912  1.00122.68           H  
ATOM    410 2HG  ARG 1  25     165.345 232.606 174.379  1.00122.68           H  
ATOM    411 1HD  ARG 1  25     163.289 231.009 175.862  1.00124.67           H  
ATOM    412 2HD  ARG 1  25     163.619 232.717 176.231  1.00124.67           H  
ATOM    413  HE  ARG 1  25     163.129 232.167 173.419  1.00126.98           H  
ATOM    414 1HH1 ARG 1  25     161.693 232.971 176.523  1.00131.24           H  
ATOM    415 2HH1 ARG 1  25     160.256 233.676 175.817  1.00131.24           H  
ATOM    416 1HH2 ARG 1  25     161.259 233.085 172.515  1.00129.28           H  
ATOM    417 2HH2 ARG 1  25     160.009 233.741 173.548  1.00129.28           H  
ATOM    418  N   GLU 1  26     165.647 231.175 171.344  1.00 99.44           N  
ATOM    419  CA  GLU 1  26     165.555 232.048 170.180  1.00100.06           C  
ATOM    420  C   GLU 1  26     166.054 233.451 170.503  1.00 98.75           C  
ATOM    421  O   GLU 1  26     165.991 233.894 171.650  1.00 99.81           O  
ATOM    422  CB  GLU 1  26     164.111 232.114 169.675  1.00102.13           C  
ATOM    423  CG  GLU 1  26     163.651 230.871 168.926  1.00104.34           C  
ATOM    424  CD  GLU 1  26     162.424 231.113 168.092  1.00106.42           C  
ATOM    425  OE1 GLU 1  26     161.518 231.752 168.571  1.00107.22           O  
ATOM    426  OE2 GLU 1  26     162.392 230.657 166.973  1.00106.41           O  
ATOM    427  H   GLU 1  26     165.051 230.362 171.397  1.00119.33           H  
ATOM    428  HA  GLU 1  26     166.183 231.639 169.389  1.00120.07           H  
ATOM    429 1HB  GLU 1  26     163.438 232.265 170.518  1.00122.56           H  
ATOM    430 2HB  GLU 1  26     163.998 232.968 169.008  1.00122.56           H  
ATOM    431 1HG  GLU 1  26     164.457 230.532 168.276  1.00125.21           H  
ATOM    432 2HG  GLU 1  26     163.445 230.081 169.647  1.00125.21           H  
ATOM    433  N   LYS 1  27     166.548 234.147 169.485  1.00 95.88           N  
ATOM    434  CA  LYS 1  27     166.417 235.597 169.411  1.00 94.09           C  
ATOM    435  C   LYS 1  27     164.963 236.026 169.557  1.00 90.84           C  
ATOM    436  O   LYS 1  27     164.050 235.308 169.149  1.00 90.16           O  
ATOM    437  CB  LYS 1  27     166.990 236.121 168.094  1.00 96.41           C  
ATOM    438  CG  LYS 1  27     168.512 236.179 168.049  1.00 98.66           C  
ATOM    439  CD  LYS 1  27     168.996 237.162 166.994  1.00100.98           C  
ATOM    440  CE  LYS 1  27     170.474 237.479 167.169  1.00102.73           C  
ATOM    441  NZ  LYS 1  27     170.963 238.439 166.142  1.00103.82           N  
ATOM    442  H   LYS 1  27     167.028 233.658 168.742  1.00115.06           H  
ATOM    443  HA  LYS 1  27     166.979 236.037 170.236  1.00112.91           H  
ATOM    444 1HB  LYS 1  27     166.655 235.486 167.273  1.00115.69           H  
ATOM    445 2HB  LYS 1  27     166.612 237.126 167.906  1.00115.69           H  
ATOM    446 1HG  LYS 1  27     168.893 236.487 169.023  1.00118.39           H  
ATOM    447 2HG  LYS 1  27     168.907 235.190 167.820  1.00118.39           H  
ATOM    448 1HD  LYS 1  27     168.839 236.738 166.002  1.00121.18           H  
ATOM    449 2HD  LYS 1  27     168.425 238.087 167.070  1.00121.18           H  
ATOM    450 1HE  LYS 1  27     170.640 237.907 168.157  1.00123.28           H  
ATOM    451 2HE  LYS 1  27     171.055 236.560 167.094  1.00123.28           H  
ATOM    452 1HZ  LYS 1  27     171.945 238.622 166.292  1.00124.58           H  
ATOM    453 2HZ  LYS 1  27     170.831 238.044 165.221  1.00124.58           H  
ATOM    454 3HZ  LYS 1  27     170.445 239.303 166.215  1.00124.58           H  
ATOM    455  N   LEU 1  28     164.753 237.201 170.142  1.00 87.41           N  
ATOM    456  CA  LEU 1  28     163.413 237.651 170.499  1.00 84.67           C  
ATOM    457  C   LEU 1  28     162.848 238.591 169.442  1.00 81.00           C  
ATOM    458  O   LEU 1  28     163.558 239.449 168.917  1.00 80.36           O  
ATOM    459  CB  LEU 1  28     163.437 238.357 171.860  1.00 85.40           C  
ATOM    460  CG  LEU 1  28     162.491 237.784 172.923  1.00 86.37           C  
ATOM    461  CD1 LEU 1  28     162.541 238.656 174.171  1.00 86.47           C  
ATOM    462  CD2 LEU 1  28     161.079 237.713 172.362  1.00 87.24           C  
ATOM    463  H   LEU 1  28     165.543 237.797 170.344  1.00104.89           H  
ATOM    464  HA  LEU 1  28     162.763 236.780 170.567  1.00101.60           H  
ATOM    465 1HB  LEU 1  28     164.449 238.311 172.258  1.00102.48           H  
ATOM    466 2HB  LEU 1  28     163.174 239.405 171.713  1.00102.48           H  
ATOM    467  HG  LEU 1  28     162.821 236.783 173.203  1.00103.64           H  
ATOM    468 1HD1 LEU 1  28     161.869 238.248 174.926  1.00103.76           H  
ATOM    469 2HD1 LEU 1  28     163.558 238.673 174.562  1.00103.76           H  
ATOM    470 3HD1 LEU 1  28     162.231 239.669 173.919  1.00103.76           H  
ATOM    471 1HD2 LEU 1  28     160.407 237.305 173.117  1.00104.69           H  
ATOM    472 2HD2 LEU 1  28     160.747 238.714 172.083  1.00104.69           H  
ATOM    473 3HD2 LEU 1  28     161.069 237.070 171.482  1.00104.69           H  
ATOM    474  N   THR 1  29     161.566 238.424 169.133  1.00 77.70           N  
ATOM    475  CA  THR 1  29     160.778 239.492 168.530  1.00 75.95           C  
ATOM    476  C   THR 1  29     159.511 239.761 169.332  1.00 73.98           C  
ATOM    477  O   THR 1  29     158.930 238.848 169.918  1.00 73.67           O  
ATOM    478  CB  THR 1  29     160.408 239.153 167.075  1.00 76.84           C  
ATOM    479  OG1 THR 1  29     159.827 237.844 167.019  1.00 78.09           O  
ATOM    480  CG2 THR 1  29     161.642 239.194 166.187  1.00 77.51           C  
ATOM    481  H   THR 1  29     161.127 237.534 169.322  1.00 93.24           H  
ATOM    482  HA  THR 1  29     161.375 240.404 168.529  1.00 91.14           H  
ATOM    483  HB  THR 1  29     159.679 239.875 166.707  1.00 92.21           H  
ATOM    484  HG1 THR 1  29     159.798 237.470 167.903  1.00 93.71           H  
ATOM    485 1HG2 THR 1  29     161.361 238.953 165.162  1.00 93.01           H  
ATOM    486 2HG2 THR 1  29     162.079 240.192 166.218  1.00 93.01           H  
ATOM    487 3HG2 THR 1  29     162.371 238.468 166.543  1.00 93.01           H  
ATOM    488  N   LEU 1  30     159.086 241.020 169.352  1.00 72.80           N  
ATOM    489  CA  LEU 1  30     158.035 241.459 170.262  1.00 71.95           C  
ATOM    490  C   LEU 1  30     157.265 242.640 169.685  1.00 70.76           C  
ATOM    491  O   LEU 1  30     157.857 243.578 169.150  1.00 70.66           O  
ATOM    492  CB  LEU 1  30     158.635 241.846 171.619  1.00 71.96           C  
ATOM    493  CG  LEU 1  30     159.144 240.680 172.478  1.00 71.91           C  
ATOM    494  CD1 LEU 1  30     159.867 241.228 173.701  1.00 71.79           C  
ATOM    495  CD2 LEU 1  30     157.971 239.800 172.885  1.00 72.76           C  
ATOM    496  H   LEU 1  30     159.503 241.690 168.722  1.00 87.36           H  
ATOM    497  HA  LEU 1  30     157.338 240.634 170.409  1.00 86.34           H  
ATOM    498 1HB  LEU 1  30     159.472 242.521 171.449  1.00 86.35           H  
ATOM    499 2HB  LEU 1  30     157.878 242.376 172.196  1.00 86.35           H  
ATOM    500  HG  LEU 1  30     159.859 240.090 171.904  1.00 86.29           H  
ATOM    501 1HD1 LEU 1  30     160.228 240.400 174.311  1.00 86.15           H  
ATOM    502 2HD1 LEU 1  30     160.712 241.838 173.381  1.00 86.15           H  
ATOM    503 3HD1 LEU 1  30     159.180 241.837 174.287  1.00 86.15           H  
ATOM    504 1HD2 LEU 1  30     158.333 238.971 173.494  1.00 87.31           H  
ATOM    505 2HD2 LEU 1  30     157.256 240.388 173.460  1.00 87.31           H  
ATOM    506 3HD2 LEU 1  30     157.484 239.408 171.992  1.00 87.31           H  
ATOM    507  N   LEU 1  31     155.942 242.589 169.797  1.00 71.46           N  
ATOM    508  CA  LEU 1  31     155.119 243.789 169.708  1.00 73.30           C  
ATOM    509  C   LEU 1  31     155.263 244.650 170.957  1.00 72.95           C  
ATOM    510  O   LEU 1  31     155.242 244.142 172.078  1.00 73.56           O  
ATOM    511  CB  LEU 1  31     153.646 243.409 169.509  1.00 74.85           C  
ATOM    512  CG  LEU 1  31     153.190 243.254 168.052  1.00 75.41           C  
ATOM    513  CD1 LEU 1  31     151.787 242.665 168.019  1.00 76.04           C  
ATOM    514  CD2 LEU 1  31     153.232 244.608 167.360  1.00 75.60           C  
ATOM    515  H   LEU 1  31     155.495 241.696 169.947  1.00 85.75           H  
ATOM    516  HA  LEU 1  31     155.449 244.372 168.849  1.00 87.96           H  
ATOM    517 1HB  LEU 1  31     153.461 242.463 170.016  1.00 89.82           H  
ATOM    518 2HB  LEU 1  31     153.024 244.174 169.971  1.00 89.82           H  
ATOM    519  HG  LEU 1  31     153.855 242.561 167.535  1.00 90.49           H  
ATOM    520 1HD1 LEU 1  31     151.463 242.555 166.984  1.00 91.25           H  
ATOM    521 2HD1 LEU 1  31     151.790 241.689 168.503  1.00 91.25           H  
ATOM    522 3HD1 LEU 1  31     151.101 243.329 168.545  1.00 91.25           H  
ATOM    523 1HD2 LEU 1  31     152.909 244.498 166.325  1.00 90.72           H  
ATOM    524 2HD2 LEU 1  31     152.567 245.301 167.877  1.00 90.72           H  
ATOM    525 3HD2 LEU 1  31     154.250 244.997 167.383  1.00 90.72           H  
ATOM    526  N   HIS 1  32     155.410 245.955 170.756  1.00 72.10           N  
ATOM    527  CA  HIS 1  32     155.502 246.895 171.866  1.00 71.45           C  
ATOM    528  C   HIS 1  32     155.245 248.323 171.402  1.00 70.66           C  
ATOM    529  O   HIS 1  32     155.399 248.640 170.223  1.00 71.75           O  
ATOM    530  CB  HIS 1  32     156.878 246.810 172.535  1.00 72.40           C  
ATOM    531  CG  HIS 1  32     157.080 247.816 173.626  1.00 73.99           C  
ATOM    532  ND1 HIS 1  32     156.383 247.773 174.815  1.00 74.78           N  
ATOM    533  CD2 HIS 1  32     157.899 248.891 173.707  1.00 74.82           C  
ATOM    534  CE1 HIS 1  32     156.767 248.779 175.582  1.00 75.03           C  
ATOM    535  NE2 HIS 1  32     157.684 249.472 174.932  1.00 75.06           N  
ATOM    536  H   HIS 1  32     155.459 246.305 169.810  1.00 86.52           H  
ATOM    537  HA  HIS 1  32     154.748 246.651 172.614  1.00 85.74           H  
ATOM    538 1HB  HIS 1  32     157.015 245.814 172.959  1.00 86.88           H  
ATOM    539 2HB  HIS 1  32     157.656 246.957 171.787  1.00 86.88           H  
ATOM    540  HD2 HIS 1  32     158.597 249.232 172.942  1.00 89.78           H  
ATOM    541  HE1 HIS 1  32     156.389 249.000 176.580  1.00 90.04           H  
ATOM    542  HE2 HIS 1  32     158.156 250.296 175.276  1.00 90.07           H  
ATOM    543  N   TYR 1  33     154.852 249.182 172.336  1.00 69.89           N  
ATOM    544  CA  TYR 1  33     154.434 250.539 172.003  1.00 69.72           C  
ATOM    545  C   TYR 1  33     155.633 251.421 171.680  1.00 70.35           C  
ATOM    546  O   TYR 1  33     156.580 251.507 172.462  1.00 70.39           O  
ATOM    547  CB  TYR 1  33     153.622 251.146 173.150  1.00 69.97           C  
ATOM    548  CG  TYR 1  33     153.172 252.567 172.893  1.00 69.30           C  
ATOM    549  CD1 TYR 1  33     152.426 252.865 171.763  1.00 68.99           C  
ATOM    550  CD2 TYR 1  33     153.505 253.572 173.789  1.00 68.90           C  
ATOM    551  CE1 TYR 1  33     152.014 254.163 171.528  1.00 68.54           C  
ATOM    552  CE2 TYR 1  33     153.094 254.870 173.555  1.00 68.79           C  
ATOM    553  CZ  TYR 1  33     152.352 255.166 172.430  1.00 68.49           C  
ATOM    554  OH  TYR 1  33     151.942 256.459 172.197  1.00 68.77           O  
ATOM    555  H   TYR 1  33     154.842 248.888 173.303  1.00 83.87           H  
ATOM    556  HA  TYR 1  33     153.804 250.498 171.114  1.00 83.66           H  
ATOM    557 1HB  TYR 1  33     152.736 250.535 173.332  1.00 83.96           H  
ATOM    558 2HB  TYR 1  33     154.218 251.137 174.062  1.00 83.96           H  
ATOM    559  HD1 TYR 1  33     152.163 252.074 171.059  1.00 82.79           H  
ATOM    560  HD2 TYR 1  33     154.093 253.338 174.677  1.00 82.68           H  
ATOM    561  HE1 TYR 1  33     151.428 254.397 170.640  1.00 82.25           H  
ATOM    562  HE2 TYR 1  33     153.357 255.660 174.258  1.00 82.55           H  
ATOM    563  HH  TYR 1  33     152.253 257.025 172.907  1.00 82.52           H  
ATOM    564  N   ASP 1  34     155.586 252.074 170.524  1.00 71.50           N  
ATOM    565  CA  ASP 1  34     156.446 253.221 170.257  1.00 72.16           C  
ATOM    566  C   ASP 1  34     155.711 254.531 170.511  1.00 73.92           C  
ATOM    567  O   ASP 1  34     154.672 254.798 169.907  1.00 76.14           O  
ATOM    568  CB  ASP 1  34     156.955 253.186 168.814  1.00 71.42           C  
ATOM    569  CG  ASP 1  34     158.227 252.365 168.655  1.00 71.79           C  
ATOM    570  OD1 ASP 1  34     158.136 251.160 168.643  1.00 72.80           O  
ATOM    571  OD2 ASP 1  34     159.278 252.950 168.546  1.00 71.18           O  
ATOM    572  H   ASP 1  34     154.938 251.769 169.812  1.00 85.80           H  
ATOM    573  HA  ASP 1  34     157.303 253.175 170.930  1.00 86.59           H  
ATOM    574 1HB  ASP 1  34     156.185 252.765 168.167  1.00 85.70           H  
ATOM    575 2HB  ASP 1  34     157.150 254.202 168.472  1.00 85.70           H  
ATOM    576  N   PRO 1  35     156.257 255.346 171.407  1.00 74.84           N  
ATOM    577  CA  PRO 1  35     155.671 256.644 171.720  1.00 76.01           C  
ATOM    578  C   PRO 1  35     156.051 257.685 170.675  1.00 76.65           C  
ATOM    579  O   PRO 1  35     155.478 258.774 170.633  1.00 77.33           O  
ATOM    580  CB  PRO 1  35     156.272 256.973 173.090  1.00 76.22           C  
ATOM    581  CG  PRO 1  35     157.569 256.239 173.105  1.00 75.60           C  
ATOM    582  CD  PRO 1  35     157.361 255.091 172.153  1.00 74.88           C  
ATOM    583  HA  PRO 1  35     154.578 256.542 171.784  1.00 91.21           H  
ATOM    584 1HB  PRO 1  35     156.397 258.061 173.195  1.00 91.46           H  
ATOM    585 2HB  PRO 1  35     155.589 256.649 173.888  1.00 91.46           H  
ATOM    586 1HG  PRO 1  35     158.387 256.905 172.793  1.00 90.72           H  
ATOM    587 2HG  PRO 1  35     157.804 255.904 174.127  1.00 90.72           H  
ATOM    588 1HD  PRO 1  35     158.223 255.017 171.473  1.00 89.86           H  
ATOM    589 2HD  PRO 1  35     157.237 254.159 172.724  1.00 89.86           H  
ATOM    590  N   VAL 1  36     157.020 257.345 169.832  1.00 77.21           N  
ATOM    591  CA  VAL 1  36     157.337 258.154 168.661  1.00 78.45           C  
ATOM    592  C   VAL 1  36     156.284 257.985 167.574  1.00 79.65           C  
ATOM    593  O   VAL 1  36     155.685 258.960 167.119  1.00 81.29           O  
ATOM    594  CB  VAL 1  36     158.717 257.764 168.100  1.00 78.75           C  
ATOM    595  CG1 VAL 1  36     158.996 258.512 166.805  1.00 79.14           C  
ATOM    596  CG2 VAL 1  36     159.796 258.054 169.133  1.00 78.89           C  
ATOM    597  H   VAL 1  36     157.551 256.504 170.007  1.00 92.65           H  
ATOM    598  HA  VAL 1  36     157.364 259.202 168.962  1.00 94.14           H  
ATOM    599  HB  VAL 1  36     158.716 256.700 167.864  1.00 94.50           H  
ATOM    600 1HG1 VAL 1  36     159.976 258.224 166.422  1.00 94.97           H  
ATOM    601 2HG1 VAL 1  36     158.232 258.262 166.069  1.00 94.97           H  
ATOM    602 3HG1 VAL 1  36     158.982 259.585 166.994  1.00 94.97           H  
ATOM    603 1HG2 VAL 1  36     160.769 257.776 168.730  1.00 94.67           H  
ATOM    604 2HG2 VAL 1  36     159.793 259.117 169.374  1.00 94.67           H  
ATOM    605 3HG2 VAL 1  36     159.599 257.477 170.036  1.00 94.67           H  
ATOM    606  N   VAL 1  37     156.062 256.742 167.160  1.00 80.09           N  
ATOM    607  CA  VAL 1  37     154.974 256.422 166.244  1.00 80.58           C  
ATOM    608  C   VAL 1  37     153.618 256.594 166.918  1.00 81.99           C  
ATOM    609  O   VAL 1  37     152.628 256.928 166.266  1.00 82.68           O  
ATOM    610  CB  VAL 1  37     155.111 254.974 165.736  1.00 80.56           C  
ATOM    611  CG1 VAL 1  37     153.828 254.526 165.052  1.00 81.09           C  
ATOM    612  CG2 VAL 1  37     156.294 254.869 164.787  1.00 80.29           C  
ATOM    613  H   VAL 1  37     156.663 255.999 167.489  1.00 96.11           H  
ATOM    614  HA  VAL 1  37     155.029 257.099 165.391  1.00 96.70           H  
ATOM    615  HB  VAL 1  37     155.268 254.313 166.589  1.00 96.67           H  
ATOM    616 1HG1 VAL 1  37     153.943 253.501 164.699  1.00 97.31           H  
ATOM    617 2HG1 VAL 1  37     153.001 254.576 165.760  1.00 97.31           H  
ATOM    618 3HG1 VAL 1  37     153.621 255.179 164.204  1.00 97.31           H  
ATOM    619 1HG2 VAL 1  37     156.386 253.842 164.432  1.00 96.35           H  
ATOM    620 2HG2 VAL 1  37     156.140 255.534 163.937  1.00 96.35           H  
ATOM    621 3HG2 VAL 1  37     157.207 255.154 165.310  1.00 96.35           H  
ATOM    622  N   LYS 1  38     153.580 256.366 168.226  1.00 84.68           N  
ATOM    623  CA  LYS 1  38     152.318 256.255 168.948  1.00 87.21           C  
ATOM    624  C   LYS 1  38     151.454 255.137 168.377  1.00 86.85           C  
ATOM    625  O   LYS 1  38     150.226 255.222 168.389  1.00 87.46           O  
ATOM    626  CB  LYS 1  38     151.558 257.581 168.905  1.00 89.92           C  
ATOM    627  CG  LYS 1  38     152.344 258.774 169.432  1.00 92.27           C  
ATOM    628  CD  LYS 1  38     151.417 259.856 169.964  1.00 94.51           C  
ATOM    629  CE  LYS 1  38     152.197 260.966 170.652  1.00 95.62           C  
ATOM    630  NZ  LYS 1  38     151.309 261.869 171.433  1.00 95.96           N  
ATOM    631  H   LYS 1  38     154.447 256.266 168.734  1.00101.62           H  
ATOM    632  HA  LYS 1  38     152.535 256.011 169.988  1.00104.65           H  
ATOM    633 1HB  LYS 1  38     151.266 257.801 167.877  1.00107.90           H  
ATOM    634 2HB  LYS 1  38     150.644 257.496 169.494  1.00107.90           H  
ATOM    635 1HG  LYS 1  38     153.006 258.448 170.235  1.00110.72           H  
ATOM    636 2HG  LYS 1  38     152.953 259.191 168.630  1.00110.72           H  
ATOM    637 1HD  LYS 1  38     150.844 260.283 169.139  1.00113.41           H  
ATOM    638 2HD  LYS 1  38     150.720 259.419 170.679  1.00113.41           H  
ATOM    639 1HE  LYS 1  38     152.934 260.530 171.325  1.00114.74           H  
ATOM    640 2HE  LYS 1  38     152.726 261.557 169.904  1.00114.74           H  
ATOM    641 1HZ  LYS 1  38     151.864 262.590 171.873  1.00115.15           H  
ATOM    642 2HZ  LYS 1  38     150.633 262.295 170.815  1.00115.15           H  
ATOM    643 3HZ  LYS 1  38     150.827 261.337 172.143  1.00115.15           H  
ATOM    644  N   GLN 1  39     152.102 254.090 167.879  1.00 87.18           N  
ATOM    645  CA  GLN 1  39     151.438 252.811 167.660  1.00 88.42           C  
ATOM    646  C   GLN 1  39     152.313 251.651 168.116  1.00 87.26           C  
ATOM    647  O   GLN 1  39     153.518 251.809 168.312  1.00 87.53           O  
ATOM    648  CB  GLN 1  39     151.074 252.642 166.182  1.00 90.81           C  
ATOM    649  CG  GLN 1  39     150.325 253.822 165.587  1.00 93.33           C  
ATOM    650  CD  GLN 1  39     149.799 253.531 164.195  1.00 95.35           C  
ATOM    651  OE1 GLN 1  39     149.858 252.393 163.719  1.00 95.92           O  
ATOM    652  NE2 GLN 1  39     149.279 254.558 163.532  1.00 96.18           N  
ATOM    653  H   GLN 1  39     153.081 254.183 167.646  1.00104.62           H  
ATOM    654  HA  GLN 1  39     150.521 252.792 168.249  1.00106.10           H  
ATOM    655 1HB  GLN 1  39     151.982 252.491 165.599  1.00108.97           H  
ATOM    656 2HB  GLN 1  39     150.455 251.754 166.059  1.00108.97           H  
ATOM    657 1HG  GLN 1  39     149.478 254.063 166.229  1.00112.00           H  
ATOM    658 2HG  GLN 1  39     151.002 254.675 165.525  1.00112.00           H  
ATOM    659 1HE2 GLN 1  39     148.915 254.426 162.609  1.00115.42           H  
ATOM    660 2HE2 GLN 1  39     149.250 255.463 163.956  1.00115.42           H  
ATOM    661  N   ARG 1  40     151.700 250.484 168.282  1.00 85.58           N  
ATOM    662  CA  ARG 1  40     152.446 249.255 168.527  1.00 84.45           C  
ATOM    663  C   ARG 1  40     153.250 248.845 167.300  1.00 81.67           C  
ATOM    664  O   ARG 1  40     152.771 248.942 166.171  1.00 81.83           O  
ATOM    665  CB  ARG 1  40     151.503 248.124 168.913  1.00 86.40           C  
ATOM    666  CG  ARG 1  40     150.817 248.295 170.259  1.00 88.11           C  
ATOM    667  CD  ARG 1  40     149.888 247.172 170.548  1.00 89.78           C  
ATOM    668  NE  ARG 1  40     149.311 247.275 171.879  1.00 91.59           N  
ATOM    669  CZ  ARG 1  40     148.356 246.457 172.364  1.00 94.32           C  
ATOM    670  NH1 ARG 1  40     147.883 245.484 171.617  1.00 95.31           N  
ATOM    671  NH2 ARG 1  40     147.896 246.634 173.590  1.00 95.50           N  
ATOM    672  H   ARG 1  40     150.692 250.447 168.238  1.00102.70           H  
ATOM    673  HA  ARG 1  40     153.137 249.428 169.353  1.00101.34           H  
ATOM    674 1HB  ARG 1  40     150.725 248.026 168.157  1.00103.68           H  
ATOM    675 2HB  ARG 1  40     152.054 247.184 168.940  1.00103.68           H  
ATOM    676 1HG  ARG 1  40     151.569 248.330 171.048  1.00105.73           H  
ATOM    677 2HG  ARG 1  40     150.245 249.223 170.261  1.00105.73           H  
ATOM    678 1HD  ARG 1  40     149.075 247.177 169.823  1.00107.74           H  
ATOM    679 2HD  ARG 1  40     150.427 246.228 170.482  1.00107.74           H  
ATOM    680  HE  ARG 1  40     149.650 248.012 172.482  1.00109.91           H  
ATOM    681 1HH1 ARG 1  40     148.236 245.349 170.680  1.00114.37           H  
ATOM    682 2HH1 ARG 1  40     147.168 244.871 171.981  1.00114.37           H  
ATOM    683 1HH2 ARG 1  40     148.259 247.382 174.164  1.00114.60           H  
ATOM    684 2HH2 ARG 1  40     147.181 246.021 173.953  1.00114.60           H  
ATOM    685  N   VAL 1  41     154.476 248.386 167.529  1.00 78.89           N  
ATOM    686  CA  VAL 1  41     155.372 248.018 166.439  1.00 77.78           C  
ATOM    687  C   VAL 1  41     156.274 246.857 166.836  1.00 76.40           C  
ATOM    688  O   VAL 1  41     156.631 246.706 168.004  1.00 77.04           O  
ATOM    689  CB  VAL 1  41     156.241 249.223 166.032  1.00 78.22           C  
ATOM    690  CG1 VAL 1  41     157.276 248.809 164.997  1.00 79.02           C  
ATOM    691  CG2 VAL 1  41     155.358 250.340 165.496  1.00 78.32           C  
ATOM    692  H   VAL 1  41     154.795 248.289 168.482  1.00 94.67           H  
ATOM    693  HA  VAL 1  41     154.769 247.716 165.582  1.00 93.34           H  
ATOM    694  HB  VAL 1  41     156.786 249.578 166.907  1.00 93.86           H  
ATOM    695 1HG1 VAL 1  41     157.881 249.672 164.721  1.00 94.82           H  
ATOM    696 2HG1 VAL 1  41     157.919 248.034 165.415  1.00 94.82           H  
ATOM    697 3HG1 VAL 1  41     156.770 248.423 164.112  1.00 94.82           H  
ATOM    698 1HG2 VAL 1  41     155.979 251.189 165.211  1.00 93.98           H  
ATOM    699 2HG2 VAL 1  41     154.809 249.983 164.624  1.00 93.98           H  
ATOM    700 3HG2 VAL 1  41     154.653 250.649 166.267  1.00 93.98           H  
ATOM    701  N   LEU 1  42     156.640 246.037 165.856  1.00 74.94           N  
ATOM    702  CA  LEU 1  42     157.533 244.910 166.094  1.00 74.53           C  
ATOM    703  C   LEU 1  42     158.944 245.384 166.421  1.00 73.86           C  
ATOM    704  O   LEU 1  42     159.558 246.118 165.647  1.00 74.74           O  
ATOM    705  CB  LEU 1  42     157.568 243.993 164.864  1.00 75.08           C  
ATOM    706  CG  LEU 1  42     156.230 243.353 164.473  1.00 77.09           C  
ATOM    707  CD1 LEU 1  42     156.419 242.500 163.226  1.00 78.04           C  
ATOM    708  CD2 LEU 1  42     155.708 242.519 165.633  1.00 77.63           C  
ATOM    709  H   LEU 1  42     156.291 246.200 164.922  1.00 89.93           H  
ATOM    710  HA  LEU 1  42     157.156 244.342 166.943  1.00 89.44           H  
ATOM    711 1HB  LEU 1  42     157.922 244.569 164.011  1.00 90.10           H  
ATOM    712 2HB  LEU 1  42     158.278 243.187 165.052  1.00 90.10           H  
ATOM    713  HG  LEU 1  42     155.509 244.136 164.235  1.00 92.51           H  
ATOM    714 1HD1 LEU 1  42     155.468 242.046 162.948  1.00 93.65           H  
ATOM    715 2HD1 LEU 1  42     156.775 243.126 162.408  1.00 93.65           H  
ATOM    716 3HD1 LEU 1  42     157.149 241.717 163.429  1.00 93.65           H  
ATOM    717 1HD2 LEU 1  42     154.756 242.065 165.355  1.00 93.16           H  
ATOM    718 2HD2 LEU 1  42     156.427 241.735 165.871  1.00 93.16           H  
ATOM    719 3HD2 LEU 1  42     155.564 243.157 166.505  1.00 93.16           H  
ATOM    720  N   PHE 1  43     159.452 244.959 167.573  1.00 73.00           N  
ATOM    721  CA  PHE 1  43     160.869 245.106 167.886  1.00 71.96           C  
ATOM    722  C   PHE 1  43     161.622 243.802 167.653  1.00 72.06           C  
ATOM    723  O   PHE 1  43     161.068 242.716 167.823  1.00 71.46           O  
ATOM    724  CB  PHE 1  43     161.052 245.555 169.336  1.00 72.02           C  
ATOM    725  CG  PHE 1  43     160.571 246.953 169.603  1.00 71.93           C  
ATOM    726  CD1 PHE 1  43     159.221 247.216 169.776  1.00 71.09           C  
ATOM    727  CD2 PHE 1  43     161.468 248.008 169.681  1.00 72.18           C  
ATOM    728  CE1 PHE 1  43     158.777 248.502 170.022  1.00 71.09           C  
ATOM    729  CE2 PHE 1  43     161.028 249.294 169.928  1.00 71.72           C  
ATOM    730  CZ  PHE 1  43     159.680 249.541 170.098  1.00 71.49           C  
ATOM    731  H   PHE 1  43     158.841 244.524 168.250  1.00 87.60           H  
ATOM    732  HA  PHE 1  43     161.291 245.867 167.228  1.00 86.35           H  
ATOM    733 1HB  PHE 1  43     160.513 244.878 169.998  1.00 86.42           H  
ATOM    734 2HB  PHE 1  43     162.107 245.502 169.603  1.00 86.42           H  
ATOM    735  HD1 PHE 1  43     158.506 246.395 169.717  1.00 85.31           H  
ATOM    736  HD2 PHE 1  43     162.533 247.813 169.546  1.00 86.62           H  
ATOM    737  HE1 PHE 1  43     157.713 248.695 170.156  1.00 85.31           H  
ATOM    738  HE2 PHE 1  43     161.743 250.114 169.987  1.00 86.06           H  
ATOM    739  HZ  PHE 1  43     159.332 250.554 170.290  1.00 85.79           H  
ATOM    740  N   VAL 1  44     162.887 243.917 167.264  1.00 73.79           N  
ATOM    741  CA  VAL 1  44     163.752 242.753 167.119  1.00 75.26           C  
ATOM    742  C   VAL 1  44     164.975 242.860 168.021  1.00 75.93           C  
ATOM    743  O   VAL 1  44     165.549 243.937 168.179  1.00 75.21           O  
ATOM    744  CB  VAL 1  44     164.209 242.605 165.656  1.00 76.06           C  
ATOM    745  CG1 VAL 1  44     164.943 241.287 165.457  1.00 77.05           C  
ATOM    746  CG2 VAL 1  44     163.009 242.700 164.726  1.00 76.47           C  
ATOM    747  H   VAL 1  44     163.258 244.835 167.063  1.00 88.55           H  
ATOM    748  HA  VAL 1  44     163.187 241.864 167.401  1.00 90.31           H  
ATOM    749  HB  VAL 1  44     164.914 243.403 165.423  1.00 91.27           H  
ATOM    750 1HG1 VAL 1  44     165.259 241.199 164.417  1.00 92.46           H  
ATOM    751 2HG1 VAL 1  44     165.818 241.256 166.106  1.00 92.46           H  
ATOM    752 3HG1 VAL 1  44     164.277 240.460 165.704  1.00 92.46           H  
ATOM    753 1HG2 VAL 1  44     163.339 242.596 163.693  1.00 91.76           H  
ATOM    754 2HG2 VAL 1  44     162.301 241.905 164.964  1.00 91.76           H  
ATOM    755 3HG2 VAL 1  44     162.524 243.668 164.856  1.00 91.76           H  
ATOM    756  N   GLU 1  45     165.369 241.737 168.612  1.00 78.38           N  
ATOM    757  CA  GLU 1  45     166.543 241.696 169.475  1.00 81.07           C  
ATOM    758  C   GLU 1  45     167.806 242.057 168.704  1.00 81.89           C  
ATOM    759  O   GLU 1  45     167.967 241.678 167.544  1.00 81.83           O  
ATOM    760  CB  GLU 1  45     166.696 240.308 170.102  1.00 82.80           C  
ATOM    761  CG  GLU 1  45     167.924 240.151 170.988  1.00 83.93           C  
ATOM    762  CD  GLU 1  45     169.037 239.397 170.316  1.00 85.35           C  
ATOM    763  OE1 GLU 1  45     169.630 238.559 170.952  1.00 85.51           O  
ATOM    764  OE2 GLU 1  45     169.295 239.659 169.165  1.00 85.72           O  
ATOM    765  H   GLU 1  45     164.841 240.889 168.459  1.00 94.06           H  
ATOM    766  HA  GLU 1  45     166.412 242.427 170.273  1.00 97.28           H  
ATOM    767 1HB  GLU 1  45     165.817 240.083 170.706  1.00 99.36           H  
ATOM    768 2HB  GLU 1  45     166.754 239.557 169.314  1.00 99.36           H  
ATOM    769 1HG  GLU 1  45     168.287 241.139 171.267  1.00100.72           H  
ATOM    770 2HG  GLU 1  45     167.636 239.629 171.900  1.00100.72           H  
ATOM    771  N   LYS 1  46     168.701 242.792 169.356  1.00 84.43           N  
ATOM    772  CA  LYS 1  46     169.951 243.208 168.731  1.00 87.49           C  
ATOM    773  C   LYS 1  46     171.006 243.542 169.779  1.00 87.97           C  
ATOM    774  O   LYS 1  46     170.865 244.508 170.530  1.00 88.44           O  
ATOM    775  CB  LYS 1  46     169.719 244.412 167.817  1.00 89.90           C  
ATOM    776  CG  LYS 1  46     170.984 244.972 167.181  1.00 91.80           C  
ATOM    777  CD  LYS 1  46     170.655 245.961 166.073  1.00 93.16           C  
ATOM    778  CE  LYS 1  46     171.896 246.711 165.612  1.00 94.39           C  
ATOM    779  NZ  LYS 1  46     171.604 247.622 164.472  1.00 94.98           N  
ATOM    780  H   LYS 1  46     168.510 243.070 170.308  1.00101.32           H  
ATOM    781  HA  LYS 1  46     170.330 242.381 168.130  1.00104.99           H  
ATOM    782 1HB  LYS 1  46     169.037 244.133 167.014  1.00107.88           H  
ATOM    783 2HB  LYS 1  46     169.247 245.214 168.384  1.00107.88           H  
ATOM    784 1HG  LYS 1  46     171.581 245.477 167.941  1.00110.16           H  
ATOM    785 2HG  LYS 1  46     171.574 244.156 166.764  1.00110.16           H  
ATOM    786 1HD  LYS 1  46     170.227 245.427 165.223  1.00111.79           H  
ATOM    787 2HD  LYS 1  46     169.921 246.681 166.434  1.00111.79           H  
ATOM    788 1HE  LYS 1  46     172.294 247.298 166.438  1.00113.27           H  
ATOM    789 2HE  LYS 1  46     172.659 245.997 165.302  1.00113.27           H  
ATOM    790 1HZ  LYS 1  46     172.451 248.099 164.196  1.00113.98           H  
ATOM    791 2HZ  LYS 1  46     171.252 247.085 163.692  1.00113.98           H  
ATOM    792 3HZ  LYS 1  46     170.912 248.302 164.753  1.00113.98           H  
ATOM    793  N   LYS 1  47     172.062 242.738 169.825  1.00 89.33           N  
ATOM    794  CA  LYS 1  47     173.111 242.907 170.824  1.00 90.76           C  
ATOM    795  C   LYS 1  47     172.596 242.589 172.222  1.00 88.04           C  
ATOM    796  O   LYS 1  47     171.670 243.234 172.715  1.00 87.04           O  
ATOM    797  CB  LYS 1  47     173.668 244.330 170.781  1.00 94.77           C  
ATOM    798  CG  LYS 1  47     174.052 244.813 169.388  1.00 98.83           C  
ATOM    799  CD  LYS 1  47     174.220 246.325 169.354  1.00101.81           C  
ATOM    800  CE  LYS 1  47     174.498 246.820 167.943  1.00104.10           C  
ATOM    801  NZ  LYS 1  47     174.424 248.303 167.849  1.00105.19           N  
ATOM    802  H   LYS 1  47     172.142 241.991 169.150  1.00107.20           H  
ATOM    803  HA  LYS 1  47     173.918 242.209 170.600  1.00108.91           H  
ATOM    804 1HB  LYS 1  47     172.929 245.023 171.183  1.00113.72           H  
ATOM    805 2HB  LYS 1  47     174.554 244.394 171.413  1.00113.72           H  
ATOM    806 1HG  LYS 1  47     174.989 244.345 169.086  1.00118.60           H  
ATOM    807 2HG  LYS 1  47     173.277 244.526 168.678  1.00118.60           H  
ATOM    808 1HD  LYS 1  47     173.312 246.801 169.725  1.00122.17           H  
ATOM    809 2HD  LYS 1  47     175.050 246.613 170.000  1.00122.17           H  
ATOM    810 1HE  LYS 1  47     175.491 246.498 167.633  1.00124.92           H  
ATOM    811 2HE  LYS 1  47     173.770 246.389 167.256  1.00124.92           H  
ATOM    812 1HZ  LYS 1  47     174.614 248.591 166.899  1.00126.23           H  
ATOM    813 2HZ  LYS 1  47     173.500 248.613 168.116  1.00126.23           H  
ATOM    814 3HZ  LYS 1  47     175.108 248.715 168.467  1.00126.23           H  
ATOM    815  N   LYS 1  48     173.200 241.590 172.857  1.00 87.04           N  
ATOM    816  CA  LYS 1  48     173.041 241.386 174.292  1.00 85.71           C  
ATOM    817  C   LYS 1  48     173.836 242.414 175.086  1.00 82.47           C  
ATOM    818  O   LYS 1  48     174.889 242.874 174.645  1.00 82.35           O  
ATOM    819  CB  LYS 1  48     173.471 239.972 174.683  1.00 87.50           C  
ATOM    820  CG  LYS 1  48     174.977 239.748 174.675  1.00 89.90           C  
ATOM    821  CD  LYS 1  48     175.335 238.377 175.230  1.00 92.65           C  
ATOM    822  CE  LYS 1  48     176.823 238.271 175.528  1.00 94.97           C  
ATOM    823  NZ  LYS 1  48     177.167 236.985 176.194  1.00 95.76           N  
ATOM    824  H   LYS 1  48     173.785 240.956 172.332  1.00104.45           H  
ATOM    825  HA  LYS 1  48     171.987 241.513 174.544  1.00102.85           H  
ATOM    826 1HB  LYS 1  48     173.104 239.744 175.684  1.00105.00           H  
ATOM    827 2HB  LYS 1  48     173.022 239.252 173.998  1.00105.00           H  
ATOM    828 1HG  LYS 1  48     175.352 239.826 173.654  1.00107.88           H  
ATOM    829 2HG  LYS 1  48     175.462 240.513 175.281  1.00107.88           H  
ATOM    830 1HD  LYS 1  48     174.775 238.199 176.149  1.00111.18           H  
ATOM    831 2HD  LYS 1  48     175.064 237.609 174.506  1.00111.18           H  
ATOM    832 1HE  LYS 1  48     177.386 238.346 174.598  1.00113.96           H  
ATOM    833 2HE  LYS 1  48     177.125 239.093 176.176  1.00113.96           H  
ATOM    834 1HZ  LYS 1  48     178.161 236.954 176.375  1.00114.91           H  
ATOM    835 2HZ  LYS 1  48     176.664 236.914 177.068  1.00114.91           H  
ATOM    836 3HZ  LYS 1  48     176.910 236.215 175.594  1.00114.91           H  
ATOM    837  N   ILE 1  49     173.326 242.772 176.260  1.00 78.78           N  
ATOM    838  CA  ILE 1  49     173.871 243.887 177.024  1.00 76.40           C  
ATOM    839  C   ILE 1  49     174.091 243.501 178.481  1.00 75.96           C  
ATOM    840  O   ILE 1  49     173.307 243.869 179.356  1.00 75.40           O  
ATOM    841  CB  ILE 1  49     172.939 245.110 176.952  1.00 76.18           C  
ATOM    842  CG1 ILE 1  49     173.602 246.327 177.602  1.00 77.91           C  
ATOM    843  CG2 ILE 1  49     171.608 244.805 177.621  1.00 75.41           C  
ATOM    844  CD1 ILE 1  49     172.815 247.608 177.447  1.00 77.80           C  
ATOM    845  H   ILE 1  49     172.541 242.257 176.632  1.00 94.54           H  
ATOM    846  HA  ILE 1  49     174.834 244.162 176.596  1.00 91.68           H  
ATOM    847  HB  ILE 1  49     172.759 245.369 175.909  1.00 91.42           H  
ATOM    848 1HG1 ILE 1  49     173.743 246.139 178.665  1.00 93.49           H  
ATOM    849 2HG1 ILE 1  49     174.589 246.480 177.164  1.00 93.49           H  
ATOM    850 1HG2 ILE 1  49     170.961 245.680 177.561  1.00 90.49           H  
ATOM    851 2HG2 ILE 1  49     171.131 243.966 177.116  1.00 90.49           H  
ATOM    852 3HG2 ILE 1  49     171.777 244.550 178.667  1.00 90.49           H  
ATOM    853 1HD1 ILE 1  49     173.349 248.425 177.933  1.00 93.36           H  
ATOM    854 2HD1 ILE 1  49     172.692 247.834 176.387  1.00 93.36           H  
ATOM    855 3HD1 ILE 1  49     171.835 247.490 177.909  1.00 93.36           H  
ATOM    856  N   ARG 1  50     175.163 242.758 178.736  1.00 76.90           N  
ATOM    857  CA  ARG 1  50     175.372 242.137 180.038  1.00 77.93           C  
ATOM    858  C   ARG 1  50     174.539 240.870 180.185  1.00 80.05           C  
ATOM    859  O   ARG 1  50     173.460 240.755 179.604  1.00 78.92           O  
ATOM    860  CB  ARG 1  50     175.018 243.106 181.157  1.00 77.35           C  
ATOM    861  CG  ARG 1  50     173.708 242.809 181.869  1.00 76.95           C  
ATOM    862  CD  ARG 1  50     173.398 243.833 182.899  1.00 76.09           C  
ATOM    863  NE  ARG 1  50     174.390 243.850 183.963  1.00 76.47           N  
ATOM    864  CZ  ARG 1  50     174.465 242.940 184.953  1.00 77.40           C  
ATOM    865  NH1 ARG 1  50     173.602 241.949 185.002  1.00 78.19           N  
ATOM    866  NH2 ARG 1  50     175.405 243.043 185.876  1.00 77.25           N  
ATOM    867  H   ARG 1  50     175.849 242.619 178.008  1.00 92.28           H  
ATOM    868  HA  ARG 1  50     176.426 241.871 180.129  1.00 93.52           H  
ATOM    869 1HB  ARG 1  50     175.809 243.102 181.905  1.00 92.82           H  
ATOM    870 2HB  ARG 1  50     174.953 244.117 180.755  1.00 92.82           H  
ATOM    871 1HG  ARG 1  50     172.894 242.795 181.144  1.00 92.34           H  
ATOM    872 2HG  ARG 1  50     173.773 241.837 182.361  1.00 92.34           H  
ATOM    873 1HD  ARG 1  50     173.378 244.819 182.436  1.00 91.31           H  
ATOM    874 2HD  ARG 1  50     172.426 243.621 183.342  1.00 91.31           H  
ATOM    875  HE  ARG 1  50     175.071 244.598 183.959  1.00 91.76           H  
ATOM    876 1HH1 ARG 1  50     172.883 241.870 184.297  1.00 93.83           H  
ATOM    877 2HH1 ARG 1  50     173.658 241.267 185.744  1.00 93.83           H  
ATOM    878 1HH2 ARG 1  50     176.069 243.805 185.838  1.00 92.70           H  
ATOM    879 2HH2 ARG 1  50     175.462 242.361 186.617  1.00 92.70           H  
ATOM    880  N   SER 1  51     175.046 239.921 180.965  1.00 84.40           N  
ATOM    881  CA  SER 1  51     174.349 238.661 181.191  1.00 88.18           C  
ATOM    882  C   SER 1  51     174.178 238.386 182.680  1.00 90.07           C  
ATOM    883  O   SER 1  51     175.025 238.760 183.491  1.00 90.28           O  
ATOM    884  CB  SER 1  51     175.107 237.521 180.540  1.00 89.11           C  
ATOM    885  OG  SER 1  51     176.429 237.469 181.002  1.00 89.14           O  
ATOM    886  H   SER 1  51     175.938 240.077 181.412  1.00101.28           H  
ATOM    887  HA  SER 1  51     173.358 238.728 180.739  1.00105.82           H  
ATOM    888 1HB  SER 1  51     174.605 236.579 180.759  1.00106.93           H  
ATOM    889 2HB  SER 1  51     175.101 237.651 179.459  1.00106.93           H  
ATOM    890  HG  SER 1  51     176.518 238.189 181.630  1.00106.97           H  
ATOM    891  N   LEU 1  52     173.078 237.730 183.032  1.00 91.82           N  
ATOM    892  CA  LEU 1  52     172.767 237.450 184.429  1.00 93.09           C  
ATOM    893  C   LEU 1  52     171.742 236.330 184.552  1.00 94.52           C  
ATOM    894  O   LEU 1  52     172.088 235.186 184.450  1.00 96.03           O  
ATOM    895  CB  LEU 1  52     172.238 238.714 185.118  1.00 92.97           C  
ATOM    896  CG  LEU 1  52     171.043 239.393 184.435  1.00 92.25           C  
ATOM    897  CD1 LEU 1  52     171.442 239.835 183.034  1.00 91.32           C  
ATOM    898  CD2 LEU 1  52     169.868 238.427 184.391  1.00 91.94           C  
ATOM    899  H   LEU 1  52     172.440 237.416 182.314  1.00110.18           H  
ATOM    900  HA  LEU 1  52     173.682 237.134 184.930  1.00111.71           H  
ATOM    901 1HB  LEU 1  52     171.938 238.457 186.132  1.00111.56           H  
ATOM    902 2HB  LEU 1  52     173.046 239.443 185.174  1.00111.56           H  
ATOM    903  HG  LEU 1  52     170.760 240.283 184.998  1.00110.70           H  
ATOM    904 1HD1 LEU 1  52     170.593 240.317 182.549  1.00109.58           H  
ATOM    905 2HD1 LEU 1  52     172.271 240.539 183.097  1.00109.58           H  
ATOM    906 3HD1 LEU 1  52     171.746 238.966 182.452  1.00109.58           H  
ATOM    907 1HD2 LEU 1  52     169.019 238.910 183.906  1.00110.33           H  
ATOM    908 2HD2 LEU 1  52     170.150 237.537 183.827  1.00110.33           H  
ATOM    909 3HD2 LEU 1  52     169.593 238.142 185.406  1.00110.33           H  
TER                                                                             
# All scores below are weighted scores, not raw scores.
#BEGIN_POSE_ENERGIES_TABLE idealized_3j7y1_assigned_idx1_0001.pdb
label pro_close dslf_ss_dst dslf_cs_ang coordinate_constraint total
weights 0.5 0.5 2 0.01 NA
pose 1.76159 0 0 0 1.76159
LYS:NtermTruncation_1 0 0 0 0 0
ASN_2 0 0 0 0 0
ILE_3 0 0 0 0 0
LEU_4 0 0 0 0 0
VAL_5 0 0 0 0 0
ARG_6 0 0 0 0 0
MET_7 0 0 0 0 0
VAL_8 0 0 0 0 0
SER_9 0 0 0 0 0
GLU_10 0 0 0 0 0
ALA_11 0 0 0 0 0
GLY_12 0 0 0 0 0
THR_13 0 0 0 0 0
GLY_14 0 0 0 0 0
PHE_15 0 0 0 0 0
CYS_16 0 0 0 0 0
PHE_17 0 0 0 0 0
ASN_18 0 0 0 0 0
THR_19 0 0 0 0 0
LYS_20 0 0 0 0 0
ARG_21 0 0 0 0 0
ASN_22 0 0 0 0 0
ARG_23 0 0 0 0 0
LEU_24 0 0 0 0 0
ARG_25 0 0 0 0 0
GLU_26 0 0 0 0 0
LYS_27 0 0 0 0 0
LEU_28 0 0 0 0 0
THR_29 0 0 0 0 0
LEU_30 0 0 0 0 0
LEU_31 0 0 0 0 0
HIS_32 0 0 0 0 0
TYR_33 0 0 0 0 0
ASP_34 0.00117 0 0 0 0.00117
PRO_35 1.76042 0 0 0 1.76042
VAL_36 0 0 0 0 0
VAL_37 0 0 0 0 0
LYS_38 0 0 0 0 0
GLN_39 0 0 0 0 0
ARG_40 0 0 0 0 0
VAL_41 0 0 0 0 0
LEU_42 0 0 0 0 0
PHE_43 0 0 0 0 0
VAL_44 0 0 0 0 0
GLU_45 0 0 0 0 0
LYS_46 0 0 0 0 0
LYS_47 0 0 0 0 0
LYS_48 0 0 0 0 0
ILE_49 0 0 0 0 0
ARG_50 0 0 0 0 0
SER_51 0 0 0 0 0
LEU:CtermTruncation_52 0 0 0 0 0
#END_POSE_ENERGIES_TABLE idealized_3j7y1_assigned_idx1_0001.pdb
