# Supplementary material for: Automated structure refinement of macromolecular assemblies from cryo-EM maps using Rosetta
Source: eLife. 2016 Sep 26;5:e17219. doi: 10.7554/eLife.17219 (PMC5115868; doi:10.7554/eLife.17219)
Supplement: Supplementary file 3. — Structure refinement of the case of Mitoribosome using Rosetta involves in two steps: (1) refinement of individual chains, and (2) local refinement the whole assembly. The package includes two folders, one for each of the two steps with the command lines and input files necessary to run Mitoribosome structure refinement. DOI: http://dx.doi.org/10.7554/eLife.17219.021 [file elife-17219-supp3.gz › Wang-DiMaio-2016-Suppl-Data-3/Step2/starting.pdb]

REMARK 3j7y0_rosetta_refined.pdb 3j7y1_rosetta_refined.pdb 3j7y2_rosetta_refined.pdb 3j7y3_rosetta_refined.pdb 3j7y4_rosetta_refined.pdb 3j7y5_rosetta_refined.pdb 3j7y6_rosetta_refined.pdb 3j7y7_rosetta_refined.pdb 3j7y8_rosetta_refined.pdb 3j7y9_rosetta_refined.pdb 3j7ya_rosetta_refined.pdb 3j7yb_rosetta_refined.pdb 3j7yc_rosetta_refined.pdb 3j7yd_rosetta_refined.pdb 3j7yD_rosetta_refined.pdb 3j7ye_rosetta_refined.pdb 3j7yE_rosetta_refined.pdb 3j7yf_rosetta_refined.pdb 3j7yF_rosetta_refined.pdb 3j7yg_rosetta_refined.pdb 3j7yh_rosetta_refined.pdb 3j7yH_rosetta_refined.pdb 3j7yi_rosetta_refined.pdb 3j7yI_rosetta_refined.pdb 3j7yj_rosetta_refined.pdb 3j7yJ_rosetta_refined.pdb 3j7yk_rosetta_refined.pdb 3j7yK_rosetta_refined.pdb 3j7yL_rosetta_refined.pdb 3j7yM_rosetta_refined.pdb 3j7yN_rosetta_refined.pdb 3j7yo_rosetta_refined.pdb 3j7yO_rosetta_refined.pdb 3j7yp_rosetta_refined.pdb 3j7yP_rosetta_refined.pdb 3j7yq_rosetta_refined.pdb 3j7yQ_rosetta_refined.pdb 3j7y_RNA.pdb 3j7yr_rosetta_refined.pdb 3j7yR_rosetta_refined.pdb 3j7ys_rosetta_refined.pdb 3j7yS_rosetta_refined.pdb 3j7yT_rosetta_refined.pdb 3j7yU_rosetta_refined.pdb 3j7yV_rosetta_refined.pdb 3j7yW_rosetta_refined.pdb 3j7yX_rosetta_refined.pdb 3j7yY_rosetta_refined.pdb 3j7yZ_rosetta_refined.pdb
ATOM      1  N   ALA 0   1     211.670 259.686 251.136  1.00 20.82           N  
ATOM      2  CA  ALA 0   1     212.704 260.397 251.867  1.00 14.78           C  
ATOM      3  C   ALA 0   1     212.408 261.881 251.915  1.00 12.77           C  
ATOM      4  O   ALA 0   1     212.750 262.557 252.880  1.00 21.88           O  
ATOM      5  CB  ALA 0   1     214.057 260.146 251.253  1.00 21.03           C  
ATOM      6 1H   ALA 0   1     211.615 258.735 251.475  1.00 24.98           H  
ATOM      7 2H   ALA 0   1     210.779 260.142 251.276  1.00 24.98           H  
ATOM      8 3H   ALA 0   1     211.895 259.677 250.151  1.00 24.98           H  
ATOM      9  HA  ALA 0   1     212.677 260.022 252.891  1.00 17.73           H  
ATOM     10 1HB  ALA 0   1     214.822 260.661 251.834  1.00 25.24           H  
ATOM     11 2HB  ALA 0   1     214.263 259.075 251.251  1.00 25.24           H  
ATOM     12 3HB  ALA 0   1     214.067 260.518 250.230  1.00 25.24           H  
ATOM     13  N   ALA 0   2     211.791 262.389 250.868  1.00 14.44           N  
ATOM     14  CA  ALA 0   2     211.454 263.796 250.769  1.00 13.90           C  
ATOM     15  C   ALA 0   2     210.394 264.176 251.783  1.00 14.36           C  
ATOM     16  O   ALA 0   2     209.641 263.319 252.236  1.00 13.53           O  
ATOM     17  CB  ALA 0   2     210.976 264.109 249.368  1.00 21.64           C  
ATOM     18  H   ALA 0   2     211.544 261.782 250.101  1.00 17.33           H  
ATOM     19  HA  ALA 0   2     212.363 264.348 251.003  1.00 16.68           H  
ATOM     20 1HB  ALA 0   2     210.748 265.170 249.281  1.00 25.97           H  
ATOM     21 2HB  ALA 0   2     211.754 263.846 248.652  1.00 25.97           H  
ATOM     22 3HB  ALA 0   2     210.078 263.531 249.155  1.00 25.97           H  
ATOM     23  N   PRO 0   3     210.319 265.456 252.145  1.00 11.27           N  
ATOM     24  CA  PRO 0   3     209.333 266.044 253.000  1.00 11.65           C  
ATOM     25  C   PRO 0   3     208.013 266.089 252.301  1.00 11.98           C  
ATOM     26  O   PRO 0   3     207.956 266.092 251.077  1.00 15.77           O  
ATOM     27  CB  PRO 0   3     209.894 267.431 253.259  1.00  8.46           C  
ATOM     28  CG  PRO 0   3     210.799 267.688 252.104  1.00 14.37           C  
ATOM     29  CD  PRO 0   3     211.408 266.347 251.806  1.00 14.77           C  
ATOM     30  HA  PRO 0   3     209.264 265.461 253.930  1.00 13.98           H  
ATOM     31 1HB  PRO 0   3     209.074 268.161 253.328  1.00 10.15           H  
ATOM     32 2HB  PRO 0   3     210.421 267.448 254.225  1.00 10.15           H  
ATOM     33 1HG  PRO 0   3     210.228 268.091 251.255  1.00 17.24           H  
ATOM     34 2HG  PRO 0   3     211.551 268.445 252.371  1.00 17.24           H  
ATOM     35 1HD  PRO 0   3     211.664 266.281 250.745  1.00 17.73           H  
ATOM     36 2HD  PRO 0   3     212.276 266.152 252.454  1.00 17.73           H  
ATOM     37  N   LYS 0   4     206.943 266.117 253.069  1.00 12.77           N  
ATOM     38  CA  LYS 0   4     205.622 266.089 252.492  1.00 12.89           C  
ATOM     39  C   LYS 0   4     205.082 267.485 252.320  1.00 15.62           C  
ATOM     40  O   LYS 0   4     204.817 267.915 251.203  1.00 17.71           O  
ATOM     41  CB  LYS 0   4     204.691 265.255 253.332  1.00 18.12           C  
ATOM     42  CG  LYS 0   4     203.329 265.052 252.722  1.00 19.58           C  
ATOM     43  CD  LYS 0   4     203.420 264.176 251.490  1.00 11.52           C  
ATOM     44  CE  LYS 0   4     202.045 263.846 250.946  1.00 20.82           C  
ATOM     45  NZ  LYS 0   4     202.118 262.982 249.740  1.00 22.62           N  
ATOM     46  H   LYS 0   4     207.050 266.131 254.073  1.00 15.33           H  
ATOM     47  HA  LYS 0   4     205.718 265.649 251.499  1.00 15.47           H  
ATOM     48 1HB  LYS 0   4     205.133 264.272 253.498  1.00 21.75           H  
ATOM     49 2HB  LYS 0   4     204.557 265.723 254.307  1.00 21.75           H  
ATOM     50 1HG  LYS 0   4     202.668 264.579 253.449  1.00 23.50           H  
ATOM     51 2HG  LYS 0   4     202.906 266.016 252.443  1.00 23.50           H  
ATOM     52 1HD  LYS 0   4     203.994 264.691 250.718  1.00 13.82           H  
ATOM     53 2HD  LYS 0   4     203.933 263.247 251.741  1.00 13.82           H  
ATOM     54 1HE  LYS 0   4     201.467 263.332 251.713  1.00 24.98           H  
ATOM     55 2HE  LYS 0   4     201.529 264.771 250.685  1.00 24.98           H  
ATOM     56 1HZ  LYS 0   4     201.184 262.786 249.409  1.00 27.14           H  
ATOM     57 2HZ  LYS 0   4     202.639 263.457 249.016  1.00 27.14           H  
ATOM     58 3HZ  LYS 0   4     202.580 262.115 249.975  1.00 27.14           H  
ATOM     59  N   ASN 0   5     204.925 268.204 253.414  1.00 14.60           N  
ATOM     60  CA  ASN 0   5     204.454 269.575 253.338  1.00 11.03           C  
ATOM     61  C   ASN 0   5     205.435 270.520 253.983  1.00 10.78           C  
ATOM     62  O   ASN 0   5     206.136 270.151 254.920  1.00 11.38           O  
ATOM     63  CB  ASN 0   5     203.105 269.711 253.953  1.00 12.59           C  
ATOM     64  CG  ASN 0   5     202.070 268.968 253.202  1.00 13.82           C  
ATOM     65  OD1 ASN 0   5     201.844 269.222 252.017  1.00 18.32           O  
ATOM     66  ND2 ASN 0   5     201.426 268.048 253.860  1.00 16.88           N  
ATOM     67  H   ASN 0   5     205.145 267.803 254.313  1.00 17.52           H  
ATOM     68  HA  ASN 0   5     204.407 269.839 252.280  1.00 13.24           H  
ATOM     69 1HB  ASN 0   5     203.131 269.340 254.978  1.00 15.10           H  
ATOM     70 2HB  ASN 0   5     202.825 270.764 253.993  1.00 15.10           H  
ATOM     71 1HD2 ASN 0   5     200.713 267.513 253.405  1.00 20.26           H  
ATOM     72 2HD2 ASN 0   5     201.641 267.877 254.821  1.00 20.26           H  
ATOM     73  N   ARG 0   6     205.480 271.747 253.498  1.00 12.61           N  
ATOM     74  CA  ARG 0   6     206.352 272.741 254.081  1.00 10.79           C  
ATOM     75  C   ARG 0   6     205.894 273.083 255.463  1.00 12.68           C  
ATOM     76  O   ARG 0   6     204.734 273.431 255.663  1.00 18.91           O  
ATOM     77  CB  ARG 0   6     206.394 273.996 253.245  1.00 10.31           C  
ATOM     78  CG  ARG 0   6     207.314 275.074 253.781  1.00 16.82           C  
ATOM     79  CD  ARG 0   6     207.452 276.206 252.833  1.00 17.18           C  
ATOM     80  NE  ARG 0   6     206.227 276.965 252.689  1.00 15.65           N  
ATOM     81  CZ  ARG 0   6     205.872 277.991 253.480  1.00 17.37           C  
ATOM     82  NH1 ARG 0   6     206.661 278.368 254.456  1.00 11.31           N  
ATOM     83  NH2 ARG 0   6     204.732 278.623 253.268  1.00 28.11           N  
ATOM     84  H   ARG 0   6     204.890 271.997 252.716  1.00 15.14           H  
ATOM     85  HA  ARG 0   6     207.346 272.297 254.146  1.00 12.95           H  
ATOM     86 1HB  ARG 0   6     206.722 273.752 252.236  1.00 12.37           H  
ATOM     87 2HB  ARG 0   6     205.393 274.421 253.172  1.00 12.37           H  
ATOM     88 1HG  ARG 0   6     206.913 275.460 254.717  1.00 20.18           H  
ATOM     89 2HG  ARG 0   6     208.304 274.652 253.957  1.00 20.18           H  
ATOM     90 1HD  ARG 0   6     208.229 276.880 253.190  1.00 20.61           H  
ATOM     91 2HD  ARG 0   6     207.730 275.822 251.852  1.00 20.61           H  
ATOM     92  HE  ARG 0   6     205.595 276.704 251.944  1.00 18.79           H  
ATOM     93 1HH1 ARG 0   6     207.534 277.884 254.616  1.00 13.57           H  
ATOM     94 2HH1 ARG 0   6     206.398 279.142 255.047  1.00 13.57           H  
ATOM     95 1HH2 ARG 0   6     204.126 278.334 252.513  1.00 33.73           H  
ATOM     96 2HH2 ARG 0   6     204.466 279.397 253.859  1.00 33.73           H  
ATOM     97  N   ARG 0   7     206.797 273.014 256.426  1.00 11.44           N  
ATOM     98  CA  ARG 0   7     206.459 273.407 257.776  1.00 10.36           C  
ATOM     99  C   ARG 0   7     206.342 274.894 257.829  1.00 12.34           C  
ATOM    100  O   ARG 0   7     207.173 275.602 257.269  1.00 15.21           O  
ATOM    101  CB  ARG 0   7     207.484 272.936 258.764  1.00 10.30           C  
ATOM    102  CG  ARG 0   7     207.539 271.444 258.960  1.00 10.29           C  
ATOM    103  CD  ARG 0   7     208.641 271.065 259.866  1.00  9.42           C  
ATOM    104  NE  ARG 0   7     209.925 271.388 259.288  1.00 11.64           N  
ATOM    105  CZ  ARG 0   7     211.100 271.285 259.923  1.00 10.87           C  
ATOM    106  NH1 ARG 0   7     211.144 270.854 261.161  1.00 10.84           N  
ATOM    107  NH2 ARG 0   7     212.212 271.619 259.297  1.00 12.33           N  
ATOM    108  H   ARG 0   7     207.734 272.700 256.215  1.00 13.72           H  
ATOM    109  HA  ARG 0   7     205.485 272.974 258.005  1.00 12.43           H  
ATOM    110 1HB  ARG 0   7     208.473 273.261 258.444  1.00 12.36           H  
ATOM    111 2HB  ARG 0   7     207.289 273.389 259.736  1.00 12.36           H  
ATOM    112 1HG  ARG 0   7     206.600 271.098 259.394  1.00 12.35           H  
ATOM    113 2HG  ARG 0   7     207.698 270.954 257.998  1.00 12.35           H  
ATOM    114 1HD  ARG 0   7     208.544 271.602 260.808  1.00 11.30           H  
ATOM    115 2HD  ARG 0   7     208.610 269.992 260.052  1.00 11.30           H  
ATOM    116  HE  ARG 0   7     209.937 271.722 258.333  1.00 13.97           H  
ATOM    117 1HH1 ARG 0   7     210.290 270.597 261.636  1.00 13.00           H  
ATOM    118 2HH1 ARG 0   7     212.030 270.774 261.636  1.00 13.00           H  
ATOM    119 1HH2 ARG 0   7     212.174 271.949 258.342  1.00 14.80           H  
ATOM    120 2HH2 ARG 0   7     213.101 271.540 259.768  1.00 14.80           H  
ATOM    121  N   THR 0   8     205.326 275.383 258.504  1.00 13.63           N  
ATOM    122  CA  THR 0   8     205.115 276.807 258.565  1.00 12.94           C  
ATOM    123  C   THR 0   8     206.068 277.424 259.534  1.00 15.45           C  
ATOM    124  O   THR 0   8     206.543 276.757 260.447  1.00 15.14           O  
ATOM    125  CB  THR 0   8     203.684 277.140 258.955  1.00 16.38           C  
ATOM    126  OG1 THR 0   8     203.415 276.626 260.260  1.00 14.68           O  
ATOM    127  CG2 THR 0   8     202.718 276.524 257.967  1.00 20.10           C  
ATOM    128  H   THR 0   8     204.678 274.758 258.962  1.00 16.35           H  
ATOM    129  HA  THR 0   8     205.334 277.208 257.575  1.00 15.53           H  
ATOM    130  HB  THR 0   8     203.548 278.221 258.965  1.00 19.66           H  
ATOM    131  HG1 THR 0   8     202.500 276.808 260.492  1.00 17.62           H  
ATOM    132 1HG2 THR 0   8     201.696 276.767 258.258  1.00 24.12           H  
ATOM    133 2HG2 THR 0   8     202.915 276.918 256.971  1.00 24.12           H  
ATOM    134 3HG2 THR 0   8     202.845 275.442 257.960  1.00 24.12           H  
ATOM    135  N   ILE 0   9     206.318 278.711 259.373  1.00 15.76           N  
ATOM    136  CA  ILE 0   9     207.244 279.398 260.238  1.00 14.66           C  
ATOM    137  C   ILE 0   9     206.835 279.300 261.660  1.00 13.22           C  
ATOM    138  O   ILE 0   9     207.682 279.167 262.529  1.00 19.18           O  
ATOM    139  CB  ILE 0   9     207.446 280.851 259.851  1.00 17.66           C  
ATOM    140  CG1 ILE 0   9     208.218 280.948 258.526  1.00 29.28           C  
ATOM    141  CG2 ILE 0   9     208.182 281.569 260.952  1.00 18.14           C  
ATOM    142  CD1 ILE 0   9     208.268 282.344 257.934  1.00 21.33           C  
ATOM    143  H   ILE 0   9     205.878 279.214 258.616  1.00 18.91           H  
ATOM    144  HA  ILE 0   9     208.195 278.878 260.139  1.00 17.59           H  
ATOM    145  HB  ILE 0   9     206.478 281.327 259.696  1.00 21.19           H  
ATOM    146 1HG1 ILE 0   9     209.241 280.608 258.685  1.00 35.14           H  
ATOM    147 2HG1 ILE 0   9     207.756 280.285 257.794  1.00 35.14           H  
ATOM    148 1HG2 ILE 0   9     208.316 282.614 260.677  1.00 21.76           H  
ATOM    149 2HG2 ILE 0   9     207.604 281.507 261.873  1.00 21.76           H  
ATOM    150 3HG2 ILE 0   9     209.156 281.104 261.102  1.00 21.76           H  
ATOM    151 1HD1 ILE 0   9     208.831 282.324 257.001  1.00 25.60           H  
ATOM    152 2HD1 ILE 0   9     207.253 282.692 257.738  1.00 25.60           H  
ATOM    153 3HD1 ILE 0   9     208.754 283.019 258.636  1.00 25.60           H  
ATOM    154  N   GLU 0  10     205.547 279.363 261.922  1.00 15.99           N  
ATOM    155  CA  GLU 0  10     205.060 279.274 263.284  1.00 15.08           C  
ATOM    156  C   GLU 0  10     205.466 277.961 263.944  1.00 13.57           C  
ATOM    157  O   GLU 0  10     205.688 277.915 265.152  1.00 14.83           O  
ATOM    158  CB  GLU 0  10     203.567 279.458 263.322  1.00 19.01           C  
ATOM    159  CG  GLU 0  10     203.126 280.872 262.991  1.00 28.78           C  
ATOM    160  CD  GLU 0  10     201.639 281.035 262.945  1.00 40.30           C  
ATOM    161  OE1 GLU 0  10     200.949 280.046 263.007  1.00 41.32           O  
ATOM    162  OE2 GLU 0  10     201.188 282.151 262.844  1.00 38.65           O  
ATOM    163  H   GLU 0  10     204.886 279.479 261.167  1.00 19.18           H  
ATOM    164  HA  GLU 0  10     205.540 280.081 263.839  1.00 18.10           H  
ATOM    165 1HB  GLU 0  10     203.096 278.780 262.610  1.00 22.81           H  
ATOM    166 2HB  GLU 0  10     203.191 279.209 264.314  1.00 22.81           H  
ATOM    167 1HG  GLU 0  10     203.529 281.550 263.742  1.00 34.53           H  
ATOM    168 2HG  GLU 0  10     203.546 281.154 262.026  1.00 34.53           H  
ATOM    169  N   VAL 0  11     205.583 276.902 263.154  1.00 14.83           N  
ATOM    170  CA  VAL 0  11     206.040 275.637 263.670  1.00 11.45           C  
ATOM    171  C   VAL 0  11     207.491 275.702 263.925  1.00 11.59           C  
ATOM    172  O   VAL 0  11     207.967 275.299 264.983  1.00 13.99           O  
ATOM    173  CB  VAL 0  11     205.769 274.517 262.713  1.00 11.76           C  
ATOM    174  CG1 VAL 0  11     206.406 273.249 263.230  1.00 11.50           C  
ATOM    175  CG2 VAL 0  11     204.287 274.349 262.538  1.00 18.83           C  
ATOM    176  H   VAL 0  11     205.395 276.984 262.166  1.00 17.80           H  
ATOM    177  HA  VAL 0  11     205.524 275.467 264.615  1.00 13.73           H  
ATOM    178  HB  VAL 0  11     206.227 274.744 261.753  1.00 14.11           H  
ATOM    179 1HG1 VAL 0  11     206.223 272.437 262.526  1.00 13.80           H  
ATOM    180 2HG1 VAL 0  11     207.480 273.399 263.338  1.00 13.80           H  
ATOM    181 3HG1 VAL 0  11     205.975 272.994 264.198  1.00 13.80           H  
ATOM    182 1HG2 VAL 0  11     204.092 273.540 261.835  1.00 22.60           H  
ATOM    183 2HG2 VAL 0  11     203.833 274.111 263.500  1.00 22.60           H  
ATOM    184 3HG2 VAL 0  11     203.860 275.273 262.156  1.00 22.60           H  
ATOM    185  N   ASN 0  12     208.215 276.220 262.961  1.00 12.88           N  
ATOM    186  CA  ASN 0  12     209.635 276.295 263.074  1.00 10.82           C  
ATOM    187  C   ASN 0  12     210.046 277.190 264.199  1.00 12.35           C  
ATOM    188  O   ASN 0  12     211.078 276.974 264.799  1.00 11.16           O  
ATOM    189  CB  ASN 0  12     210.260 276.735 261.791  1.00 11.35           C  
ATOM    190  CG  ASN 0  12     210.273 275.661 260.773  1.00 10.36           C  
ATOM    191  OD1 ASN 0  12     210.995 274.665 260.906  1.00 10.96           O  
ATOM    192  ND2 ASN 0  12     209.488 275.832 259.747  1.00 13.06           N  
ATOM    193  H   ASN 0  12     207.761 276.546 262.115  1.00 15.45           H  
ATOM    194  HA  ASN 0  12     209.985 275.293 263.326  1.00 12.98           H  
ATOM    195 1HB  ASN 0  12     209.712 277.590 261.394  1.00 13.62           H  
ATOM    196 2HB  ASN 0  12     211.283 277.058 261.976  1.00 13.62           H  
ATOM    197 1HD2 ASN 0  12     209.453 275.143 259.023  1.00 15.67           H  
ATOM    198 2HD2 ASN 0  12     208.919 276.652 259.684  1.00 15.67           H  
ATOM    199  N   ARG 0  13     209.251 278.183 264.519  1.00 11.92           N  
ATOM    200  CA  ARG 0  13     209.590 279.016 265.633  1.00  9.91           C  
ATOM    201  C   ARG 0  13     209.515 278.247 266.907  1.00 10.76           C  
ATOM    202  O   ARG 0  13     210.417 278.324 267.734  1.00 15.20           O  
ATOM    203  CB  ARG 0  13     208.713 280.228 265.716  1.00 10.50           C  
ATOM    204  CG  ARG 0  13     208.996 281.280 264.679  1.00 14.04           C  
ATOM    205  CD  ARG 0  13     208.066 282.415 264.795  1.00 11.55           C  
ATOM    206  NE  ARG 0  13     208.368 283.453 263.838  1.00 16.76           N  
ATOM    207  CZ  ARG 0  13     207.634 284.560 263.667  1.00 23.78           C  
ATOM    208  NH1 ARG 0  13     206.565 284.753 264.401  1.00 23.22           N  
ATOM    209  NH2 ARG 0  13     207.986 285.454 262.763  1.00 29.50           N  
ATOM    210  H   ARG 0  13     208.416 278.367 263.986  1.00 14.31           H  
ATOM    211  HA  ARG 0  13     210.625 279.326 265.487  1.00 11.89           H  
ATOM    212 1HB  ARG 0  13     207.671 279.932 265.608  1.00 12.60           H  
ATOM    213 2HB  ARG 0  13     208.823 280.692 266.696  1.00 12.60           H  
ATOM    214 1HG  ARG 0  13     210.011 281.656 264.812  1.00 16.85           H  
ATOM    215 2HG  ARG 0  13     208.899 280.852 263.685  1.00 16.85           H  
ATOM    216 1HD  ARG 0  13     207.048 282.071 264.616  1.00 13.86           H  
ATOM    217 2HD  ARG 0  13     208.135 282.842 265.795  1.00 13.86           H  
ATOM    218  HE  ARG 0  13     209.185 283.335 263.255  1.00 20.11           H  
ATOM    219 1HH1 ARG 0  13     206.297 284.067 265.093  1.00 27.86           H  
ATOM    220 2HH1 ARG 0  13     206.009 285.587 264.276  1.00 27.86           H  
ATOM    221 1HH2 ARG 0  13     208.810 285.304 262.198  1.00 35.40           H  
ATOM    222 2HH2 ARG 0  13     207.432 286.288 262.636  1.00 35.40           H  
ATOM    223  N   CYS 0  14     208.481 277.444 267.065  1.00 12.66           N  
ATOM    224  CA  CYS 0  14     208.366 276.653 268.274  1.00 11.56           C  
ATOM    225  C   CYS 0  14     209.531 275.708 268.423  1.00 10.58           C  
ATOM    226  O   CYS 0  14     209.935 275.387 269.537  1.00 13.84           O  
ATOM    227  CB  CYS 0  14     207.075 275.891 268.303  1.00 13.01           C  
ATOM    228  SG  CYS 0  14     205.633 276.940 268.539  1.00 21.62           S  
ATOM    229  H   CYS 0  14     207.742 277.411 266.366  1.00 15.19           H  
ATOM    230  HA  CYS 0  14     208.391 277.354 269.107  1.00 13.87           H  
ATOM    231 1HB  CYS 0  14     206.949 275.348 267.367  1.00 15.61           H  
ATOM    232 2HB  CYS 0  14     207.098 275.159 269.109  1.00 15.61           H  
ATOM    233  HG  CYS 0  14     205.922 277.794 267.564  1.00 25.95           H  
ATOM    234  N   ARG 0  15     210.089 275.278 267.313  1.00 11.29           N  
ATOM    235  CA  ARG 0  15     211.244 274.413 267.330  1.00  9.87           C  
ATOM    236  C   ARG 0  15     212.523 275.177 267.557  1.00 10.73           C  
ATOM    237  O   ARG 0  15     213.262 274.899 268.488  1.00 12.62           O  
ATOM    238  CB  ARG 0  15     211.334 273.650 266.051  1.00 10.49           C  
ATOM    239  CG  ARG 0  15     212.524 272.755 265.928  1.00 10.80           C  
ATOM    240  CD  ARG 0  15     212.467 271.982 264.680  1.00 10.25           C  
ATOM    241  NE  ARG 0  15     212.475 272.837 263.522  1.00 10.33           N  
ATOM    242  CZ  ARG 0  15     213.576 273.386 262.996  1.00 11.10           C  
ATOM    243  NH1 ARG 0  15     214.751 273.149 263.534  1.00 14.03           N  
ATOM    244  NH2 ARG 0  15     213.478 274.159 261.935  1.00 12.36           N  
ATOM    245  H   ARG 0  15     209.677 275.535 266.421  1.00 13.54           H  
ATOM    246  HA  ARG 0  15     211.107 273.724 268.164  1.00 11.84           H  
ATOM    247 1HB  ARG 0  15     210.445 273.030 265.936  1.00 12.59           H  
ATOM    248 2HB  ARG 0  15     211.356 274.345 265.212  1.00 12.59           H  
ATOM    249 1HG  ARG 0  15     213.435 273.355 265.923  1.00 12.96           H  
ATOM    250 2HG  ARG 0  15     212.550 272.059 266.767  1.00 12.96           H  
ATOM    251 1HD  ARG 0  15     213.330 271.319 264.621  1.00 12.30           H  
ATOM    252 2HD  ARG 0  15     211.552 271.391 264.660  1.00 12.30           H  
ATOM    253  HE  ARG 0  15     211.588 273.047 263.082  1.00 12.40           H  
ATOM    254 1HH1 ARG 0  15     214.823 272.553 264.346  1.00 16.84           H  
ATOM    255 2HH1 ARG 0  15     215.581 273.563 263.134  1.00 16.84           H  
ATOM    256 1HH2 ARG 0  15     212.568 274.339 261.524  1.00 14.84           H  
ATOM    257 2HH2 ARG 0  15     214.305 274.569 261.532  1.00 14.84           H  
ATOM    258  N   ARG 0  16     212.784 276.134 266.701  1.00 12.72           N  
ATOM    259  CA  ARG 0  16     214.016 276.895 266.718  1.00 10.02           C  
ATOM    260  C   ARG 0  16     214.239 277.592 268.015  1.00 10.63           C  
ATOM    261  O   ARG 0  16     215.366 277.668 268.489  1.00 14.85           O  
ATOM    262  CB  ARG 0  16     214.022 277.919 265.611  1.00  9.43           C  
ATOM    263  CG  ARG 0  16     214.159 277.362 264.214  1.00  9.96           C  
ATOM    264  CD  ARG 0  16     213.958 278.417 263.200  1.00 10.56           C  
ATOM    265  NE  ARG 0  16     214.052 277.904 261.847  1.00 10.06           N  
ATOM    266  CZ  ARG 0  16     213.589 278.548 260.759  1.00 10.45           C  
ATOM    267  NH1 ARG 0  16     212.997 279.708 260.892  1.00 13.23           N  
ATOM    268  NH2 ARG 0  16     213.730 278.019 259.560  1.00  8.82           N  
ATOM    269  H   ARG 0  16     212.116 276.331 265.983  1.00 15.27           H  
ATOM    270  HA  ARG 0  16     214.827 276.182 266.571  1.00 12.02           H  
ATOM    271 1HB  ARG 0  16     213.097 278.493 265.643  1.00 11.31           H  
ATOM    272 2HB  ARG 0  16     214.845 278.617 265.767  1.00 11.31           H  
ATOM    273 1HG  ARG 0  16     215.159 276.946 264.084  1.00 11.95           H  
ATOM    274 2HG  ARG 0  16     213.417 276.580 264.054  1.00 11.95           H  
ATOM    275 1HD  ARG 0  16     212.969 278.857 263.329  1.00 12.67           H  
ATOM    276 2HD  ARG 0  16     214.716 279.188 263.325  1.00 12.67           H  
ATOM    277  HE  ARG 0  16     214.508 277.013 261.710  1.00 12.07           H  
ATOM    278 1HH1 ARG 0  16     212.889 280.118 261.809  1.00 15.87           H  
ATOM    279 2HH1 ARG 0  16     212.652 280.195 260.078  1.00 15.87           H  
ATOM    280 1HH2 ARG 0  16     214.188 277.125 259.451  1.00 10.59           H  
ATOM    281 2HH2 ARG 0  16     213.383 278.509 258.749  1.00 10.59           H  
ATOM    282  N   ARG 0  17     213.185 278.119 268.601  1.00 10.86           N  
ATOM    283  CA  ARG 0  17     213.324 278.870 269.819  1.00  8.89           C  
ATOM    284  C   ARG 0  17     213.028 278.029 271.040  1.00 12.11           C  
ATOM    285  O   ARG 0  17     212.821 278.559 272.128  1.00 16.16           O  
ATOM    286  CB  ARG 0  17     212.451 280.079 269.785  1.00 10.12           C  
ATOM    287  CG  ARG 0  17     212.810 281.057 268.688  1.00 10.39           C  
ATOM    288  CD  ARG 0  17     211.934 282.239 268.694  1.00  7.87           C  
ATOM    289  NE  ARG 0  17     212.260 283.155 267.627  1.00  8.16           N  
ATOM    290  CZ  ARG 0  17     211.711 284.369 267.483  1.00  8.11           C  
ATOM    291  NH1 ARG 0  17     210.828 284.794 268.354  1.00 13.56           N  
ATOM    292  NH2 ARG 0  17     212.056 285.137 266.472  1.00 16.04           N  
ATOM    293  H   ARG 0  17     212.271 278.032 268.179  1.00 13.03           H  
ATOM    294  HA  ARG 0  17     214.367 279.181 269.874  1.00 10.66           H  
ATOM    295 1HB  ARG 0  17     211.414 279.779 269.641  1.00 12.14           H  
ATOM    296 2HB  ARG 0  17     212.514 280.605 270.738  1.00 12.14           H  
ATOM    297 1HG  ARG 0  17     213.839 281.392 268.825  1.00 12.46           H  
ATOM    298 2HG  ARG 0  17     212.715 280.566 267.720  1.00 12.46           H  
ATOM    299 1HD  ARG 0  17     210.898 281.924 268.569  1.00  9.45           H  
ATOM    300 2HD  ARG 0  17     212.041 282.766 269.641  1.00  9.45           H  
ATOM    301  HE  ARG 0  17     212.939 282.858 266.939  1.00  9.80           H  
ATOM    302 1HH1 ARG 0  17     210.564 284.207 269.133  1.00 16.28           H  
ATOM    303 2HH1 ARG 0  17     210.415 285.709 268.248  1.00 16.28           H  
ATOM    304 1HH2 ARG 0  17     212.738 284.812 265.799  1.00 19.25           H  
ATOM    305 2HH2 ARG 0  17     211.642 286.052 266.368  1.00 19.25           H  
ATOM    306  N   ASN 0  18     213.031 276.716 270.870  1.00 15.43           N  
ATOM    307  CA  ASN 0  18     212.836 275.798 271.969  1.00 15.16           C  
ATOM    308  C   ASN 0  18     213.930 275.961 272.973  1.00 19.67           C  
ATOM    309  O   ASN 0  18     215.071 275.724 272.637  1.00 20.50           O  
ATOM    310  CB  ASN 0  18     212.807 274.378 271.462  1.00 14.64           C  
ATOM    311  CG  ASN 0  18     212.609 273.370 272.536  1.00 20.38           C  
ATOM    312  OD1 ASN 0  18     213.302 273.394 273.562  1.00 23.67           O  
ATOM    313  ND2 ASN 0  18     211.683 272.470 272.329  1.00 25.84           N  
ATOM    314  H   ASN 0  18     213.191 276.324 269.954  1.00 18.51           H  
ATOM    315  HA  ASN 0  18     211.891 276.057 272.431  1.00 18.19           H  
ATOM    316 1HB  ASN 0  18     212.003 274.273 270.733  1.00 17.57           H  
ATOM    317 2HB  ASN 0  18     213.742 274.160 270.947  1.00 17.57           H  
ATOM    318 1HD2 ASN 0  18     211.506 271.766 273.017  1.00 31.01           H  
ATOM    319 2HD2 ASN 0  18     211.149 272.488 271.484  1.00 31.01           H  
ATOM    320  N   PRO 0  19     213.607 276.392 274.198  1.00 19.63           N  
ATOM    321  CA  PRO 0  19     214.535 276.565 275.314  1.00 18.02           C  
ATOM    322  C   PRO 0  19     215.872 275.820 275.194  1.00 21.88           C  
ATOM    323  O   PRO 0  19     216.928 276.422 275.380  1.00 24.37           O  
ATOM    324  CB  PRO 0  19     213.729 276.037 276.488  1.00 19.70           C  
ATOM    325  CG  PRO 0  19     212.312 276.316 276.123  1.00 23.41           C  
ATOM    326  CD  PRO 0  19     212.243 276.103 274.646  1.00 25.19           C  
ATOM    327  HA  PRO 0  19     214.721 277.639 275.445  1.00 21.62           H  
ATOM    328 1HB  PRO 0  19     213.927 274.965 276.631  1.00 23.65           H  
ATOM    329 2HB  PRO 0  19     214.037 276.546 277.413  1.00 23.65           H  
ATOM    330 1HG  PRO 0  19     211.641 275.645 276.677  1.00 28.09           H  
ATOM    331 2HG  PRO 0  19     212.043 277.343 276.412  1.00 28.09           H  
ATOM    332 1HD  PRO 0  19     211.963 275.071 274.425  1.00 30.23           H  
ATOM    333 2HD  PRO 0  19     211.539 276.822 274.201  1.00 30.23           H  
ATOM    334  N   GLN 0  20     215.838 274.511 274.952  1.00 21.93           N  
ATOM    335  CA  GLN 0  20     217.077 273.722 274.942  1.00 21.74           C  
ATOM    336  C   GLN 0  20     218.041 274.137 273.833  1.00 20.80           C  
ATOM    337  O   GLN 0  20     219.221 273.803 273.881  1.00 22.90           O  
ATOM    338  CB  GLN 0  20     216.788 272.242 274.790  1.00 26.65           C  
ATOM    339  CG  GLN 0  20     216.356 271.846 273.391  1.00 28.28           C  
ATOM    340  CD  GLN 0  20     216.045 270.365 273.269  1.00 36.70           C  
ATOM    341  OE1 GLN 0  20     216.855 269.519 273.656  1.00 39.99           O  
ATOM    342  NE2 GLN 0  20     214.873 270.044 272.726  1.00 30.71           N  
ATOM    343  H   GLN 0  20     214.950 274.055 274.772  1.00 26.31           H  
ATOM    344  HA  GLN 0  20     217.573 273.908 275.893  1.00 26.08           H  
ATOM    345 1HB  GLN 0  20     217.678 271.668 275.046  1.00 31.98           H  
ATOM    346 2HB  GLN 0  20     215.999 271.951 275.483  1.00 31.98           H  
ATOM    347 1HG  GLN 0  20     215.463 272.406 273.123  1.00 33.94           H  
ATOM    348 2HG  GLN 0  20     217.163 272.079 272.698  1.00 33.94           H  
ATOM    349 1HE2 GLN 0  20     214.617 269.082 272.619  1.00 36.85           H  
ATOM    350 2HE2 GLN 0  20     214.247 270.764 272.425  1.00 36.85           H  
ATOM    351  N   LYS 0  21     217.540 274.845 272.835  1.00 20.22           N  
ATOM    352  CA  LYS 0  21     218.337 275.279 271.705  1.00 19.43           C  
ATOM    353  C   LYS 0  21     218.845 276.698 271.872  1.00 19.07           C  
ATOM    354  O   LYS 0  21     219.442 277.257 270.956  1.00 24.93           O  
ATOM    355  CB  LYS 0  21     217.546 275.156 270.417  1.00 17.51           C  
ATOM    356  CG  LYS 0  21     217.215 273.732 270.029  1.00 18.70           C  
ATOM    357  CD  LYS 0  21     216.471 273.684 268.715  1.00 12.70           C  
ATOM    358  CE  LYS 0  21     217.375 274.056 267.563  1.00 13.14           C  
ATOM    359  NZ  LYS 0  21     218.439 273.046 267.351  1.00 17.27           N  
ATOM    360  H   LYS 0  21     216.576 275.089 272.853  1.00 24.26           H  
ATOM    361  HA  LYS 0  21     219.208 274.624 271.666  1.00 23.32           H  
ATOM    362 1HB  LYS 0  21     216.609 275.706 270.510  1.00 21.01           H  
ATOM    363 2HB  LYS 0  21     218.110 275.605 269.599  1.00 21.01           H  
ATOM    364 1HG  LYS 0  21     218.136 273.154 269.939  1.00 22.44           H  
ATOM    365 2HG  LYS 0  21     216.596 273.280 270.801  1.00 22.44           H  
ATOM    366 1HD  LYS 0  21     216.079 272.679 268.552  1.00 15.24           H  
ATOM    367 2HD  LYS 0  21     215.637 274.381 268.747  1.00 15.24           H  
ATOM    368 1HE  LYS 0  21     216.784 274.142 266.653  1.00 15.76           H  
ATOM    369 2HE  LYS 0  21     217.841 275.020 267.767  1.00 15.76           H  
ATOM    370 1HZ  LYS 0  21     219.023 273.328 266.576  1.00 20.73           H  
ATOM    371 2HZ  LYS 0  21     219.003 272.970 268.186  1.00 20.73           H  
ATOM    372 3HZ  LYS 0  21     218.019 272.151 267.147  1.00 20.73           H  
ATOM    373  N   LEU 0  22     218.613 277.284 273.026  1.00 20.86           N  
ATOM    374  CA  LEU 0  22     219.075 278.621 273.280  1.00 18.47           C  
ATOM    375  C   LEU 0  22     220.385 278.581 274.013  1.00 21.04           C  
ATOM    376  O   LEU 0  22     220.698 277.603 274.685  1.00 26.49           O  
ATOM    377  CB  LEU 0  22     218.047 279.379 274.076  1.00 19.02           C  
ATOM    378  CG  LEU 0  22     216.681 279.459 273.427  1.00 17.37           C  
ATOM    379  CD1 LEU 0  22     215.715 280.159 274.357  1.00 21.45           C  
ATOM    380  CD2 LEU 0  22     216.803 280.192 272.116  1.00 21.35           C  
ATOM    381  H   LEU 0  22     218.106 276.799 273.753  1.00 25.03           H  
ATOM    382  HA  LEU 0  22     219.235 279.097 272.314  1.00 22.17           H  
ATOM    383 1HB  LEU 0  22     217.929 278.898 275.045  1.00 22.83           H  
ATOM    384 2HB  LEU 0  22     218.403 280.397 274.235  1.00 22.83           H  
ATOM    385  HG  LEU 0  22     216.303 278.452 273.247  1.00 20.84           H  
ATOM    386 1HD1 LEU 0  22     214.731 280.206 273.891  1.00 25.74           H  
ATOM    387 2HD1 LEU 0  22     215.647 279.607 275.294  1.00 25.74           H  
ATOM    388 3HD1 LEU 0  22     216.070 281.169 274.556  1.00 25.74           H  
ATOM    389 1HD2 LEU 0  22     215.824 280.248 271.638  1.00 25.62           H  
ATOM    390 2HD2 LEU 0  22     217.177 281.200 272.296  1.00 25.62           H  
ATOM    391 3HD2 LEU 0  22     217.495 279.659 271.464  1.00 25.62           H  
ATOM    392  N   ILE 0  23     221.153 279.637 273.890  1.00 23.22           N  
ATOM    393  CA  ILE 0  23     222.425 279.717 274.569  1.00 23.21           C  
ATOM    394  C   ILE 0  23     222.221 279.891 276.038  1.00 25.58           C  
ATOM    395  O   ILE 0  23     221.435 280.729 276.467  1.00 28.02           O  
ATOM    396  CB  ILE 0  23     223.267 280.851 274.026  1.00 24.53           C  
ATOM    397  CG1 ILE 0  23     223.563 280.617 272.558  1.00 25.38           C  
ATOM    398  CG2 ILE 0  23     224.544 280.981 274.818  1.00 31.27           C  
ATOM    399  CD1 ILE 0  23     224.337 279.354 272.299  1.00 32.82           C  
ATOM    400  H   ILE 0  23     220.848 280.410 273.316  1.00 27.86           H  
ATOM    401  HA  ILE 0  23     222.933 278.768 274.408  1.00 27.85           H  
ATOM    402  HB  ILE 0  23     222.708 281.784 274.096  1.00 29.44           H  
ATOM    403 1HG1 ILE 0  23     222.626 280.567 272.005  1.00 30.46           H  
ATOM    404 2HG1 ILE 0  23     224.139 281.458 272.168  1.00 30.46           H  
ATOM    405 1HG2 ILE 0  23     225.136 281.805 274.420  1.00 37.52           H  
ATOM    406 2HG2 ILE 0  23     224.308 281.178 275.862  1.00 37.52           H  
ATOM    407 3HG2 ILE 0  23     225.115 280.055 274.743  1.00 37.52           H  
ATOM    408 1HD1 ILE 0  23     224.515 279.249 271.229  1.00 39.38           H  
ATOM    409 2HD1 ILE 0  23     225.292 279.398 272.824  1.00 39.38           H  
ATOM    410 3HD1 ILE 0  23     223.766 278.498 272.657  1.00 39.38           H  
ATOM    411  N   LYS 0  24     222.924 279.101 276.821  1.00 27.38           N  
ATOM    412  CA  LYS 0  24     222.778 279.158 278.255  1.00 26.72           C  
ATOM    413  C   LYS 0  24     223.625 280.230 278.856  1.00 28.85           C  
ATOM    414  O   LYS 0  24     224.713 280.522 278.373  1.00 29.93           O  
ATOM    415  CB  LYS 0  24     223.100 277.824 278.876  1.00 30.80           C  
ATOM    416  CG  LYS 0  24     222.189 276.713 278.415  1.00 35.31           C  
ATOM    417  CD  LYS 0  24     220.761 276.993 278.844  1.00 38.61           C  
ATOM    418  CE  LYS 0  24     219.840 275.840 278.512  1.00 48.42           C  
ATOM    419  NZ  LYS 0  24     218.445 276.115 278.942  1.00 48.55           N  
ATOM    420  H   LYS 0  24     223.564 278.435 276.411  1.00 32.86           H  
ATOM    421  HA  LYS 0  24     221.738 279.416 278.455  1.00 32.07           H  
ATOM    422 1HB  LYS 0  24     224.125 277.543 278.633  1.00 36.96           H  
ATOM    423 2HB  LYS 0  24     223.024 277.895 279.961  1.00 36.96           H  
ATOM    424 1HG  LYS 0  24     222.227 276.632 277.328  1.00 42.37           H  
ATOM    425 2HG  LYS 0  24     222.514 275.767 278.846  1.00 42.37           H  
ATOM    426 1HD  LYS 0  24     220.734 277.171 279.920  1.00 46.33           H  
ATOM    427 2HD  LYS 0  24     220.400 277.889 278.338  1.00 46.33           H  
ATOM    428 1HE  LYS 0  24     219.850 275.665 277.437  1.00 58.10           H  
ATOM    429 2HE  LYS 0  24     220.192 274.939 279.015  1.00 58.10           H  
ATOM    430 1HZ  LYS 0  24     217.858 275.327 278.708  1.00 58.25           H  
ATOM    431 2HZ  LYS 0  24     218.423 276.265 279.941  1.00 58.25           H  
ATOM    432 3HZ  LYS 0  24     218.104 276.940 278.470  1.00 58.25           H  
ATOM    433  N   VAL 0  25     223.128 280.814 279.927  1.00 28.16           N  
ATOM    434  CA  VAL 0  25     223.838 281.853 280.630  1.00 25.40           C  
ATOM    435  C   VAL 0  25     224.882 281.252 281.518  1.00 28.94           C  
ATOM    436  O   VAL 0  25     224.615 280.294 282.238  1.00 30.56           O  
ATOM    437  CB  VAL 0  25     222.881 282.707 281.445  1.00 25.66           C  
ATOM    438  CG1 VAL 0  25     223.652 283.707 282.271  1.00 31.45           C  
ATOM    439  CG2 VAL 0  25     221.924 283.417 280.514  1.00 27.27           C  
ATOM    440  H   VAL 0  25     222.222 280.524 280.267  1.00 33.80           H  
ATOM    441  HA  VAL 0  25     224.335 282.464 279.876  1.00 30.48           H  
ATOM    442  HB  VAL 0  25     222.323 282.070 282.132  1.00 30.79           H  
ATOM    443 1HG1 VAL 0  25     222.956 284.308 282.857  1.00 37.74           H  
ATOM    444 2HG1 VAL 0  25     224.328 283.181 282.945  1.00 37.74           H  
ATOM    445 3HG1 VAL 0  25     224.226 284.358 281.613  1.00 37.74           H  
ATOM    446 1HG2 VAL 0  25     221.232 284.024 281.097  1.00 32.73           H  
ATOM    447 2HG2 VAL 0  25     222.487 284.058 279.835  1.00 32.73           H  
ATOM    448 3HG2 VAL 0  25     221.364 282.680 279.937  1.00 32.73           H  
ATOM    449  N   LYS 0  26     226.079 281.797 281.463  1.00 28.92           N  
ATOM    450  CA  LYS 0  26     227.168 281.271 282.246  1.00 25.88           C  
ATOM    451  C   LYS 0  26     227.095 281.768 283.664  1.00 26.57           C  
ATOM    452  O   LYS 0  26     226.735 282.916 283.910  1.00 27.50           O  
ATOM    453  CB  LYS 0  26     228.497 281.651 281.633  1.00 22.22           C  
ATOM    454  CG  LYS 0  26     228.690 281.172 280.217  1.00 23.00           C  
ATOM    455  CD  LYS 0  26     228.727 279.667 280.149  1.00 29.61           C  
ATOM    456  CE  LYS 0  26     229.031 279.197 278.743  1.00 34.07           C  
ATOM    457  NZ  LYS 0  26     229.023 277.719 278.642  1.00 46.07           N  
ATOM    458  H   LYS 0  26     226.239 282.589 280.857  1.00 34.70           H  
ATOM    459  HA  LYS 0  26     227.055 280.187 282.266  1.00 31.05           H  
ATOM    460 1HB  LYS 0  26     228.597 282.734 281.633  1.00 26.66           H  
ATOM    461 2HB  LYS 0  26     229.308 281.246 282.237  1.00 26.66           H  
ATOM    462 1HG  LYS 0  26     227.871 281.535 279.594  1.00 27.60           H  
ATOM    463 2HG  LYS 0  26     229.625 281.568 279.823  1.00 27.60           H  
ATOM    464 1HD  LYS 0  26     229.495 279.289 280.826  1.00 35.53           H  
ATOM    465 2HD  LYS 0  26     227.763 279.263 280.458  1.00 35.53           H  
ATOM    466 1HE  LYS 0  26     228.286 279.601 278.059  1.00 40.88           H  
ATOM    467 2HE  LYS 0  26     230.012 279.565 278.444  1.00 40.88           H  
ATOM    468 1HZ  LYS 0  26     229.229 277.445 277.691  1.00 55.29           H  
ATOM    469 2HZ  LYS 0  26     229.722 277.335 279.262  1.00 55.29           H  
ATOM    470 3HZ  LYS 0  26     228.113 277.369 278.903  1.00 55.29           H  
ATOM    471  N   ASN 0  27     227.458 280.912 284.600  1.00 26.48           N  
ATOM    472  CA  ASN 0  27     227.507 281.295 285.991  1.00 25.49           C  
ATOM    473  C   ASN 0  27     228.896 281.106 286.552  1.00 27.57           C  
ATOM    474  O   ASN 0  27     229.117 281.285 287.746  1.00 28.97           O  
ATOM    475  CB  ASN 0  27     226.496 280.537 286.783  1.00 28.09           C  
ATOM    476  CG  ASN 0  27     225.109 280.900 286.390  1.00 32.71           C  
ATOM    477  OD1 ASN 0  27     224.705 282.060 286.511  1.00 33.27           O  
ATOM    478  ND2 ASN 0  27     224.366 279.937 285.914  1.00 31.06           N  
ATOM    479  H   ASN 0  27     227.715 279.971 284.336  1.00 31.78           H  
ATOM    480  HA  ASN 0  27     227.287 282.362 286.037  1.00 30.59           H  
ATOM    481 1HB  ASN 0  27     226.638 279.466 286.634  1.00 33.71           H  
ATOM    482 2HB  ASN 0  27     226.630 280.744 287.844  1.00 33.71           H  
ATOM    483 1HD2 ASN 0  27     223.425 280.125 285.631  1.00 37.27           H  
ATOM    484 2HD2 ASN 0  27     224.737 279.013 285.832  1.00 37.27           H  
ATOM    485  N   ASN 0  28     229.842 280.758 285.688  1.00 24.60           N  
ATOM    486  CA  ASN 0  28     231.206 280.557 286.115  1.00 22.53           C  
ATOM    487  C   ASN 0  28     232.052 281.781 285.854  1.00 21.31           C  
ATOM    488  O   ASN 0  28     233.260 281.761 286.057  1.00 23.17           O  
ATOM    489  CB  ASN 0  28     231.805 279.340 285.453  1.00 20.83           C  
ATOM    490  CG  ASN 0  28     231.206 278.060 285.956  1.00 28.54           C  
ATOM    491  OD1 ASN 0  28     230.828 277.957 287.126  1.00 28.80           O  
ATOM    492  ND2 ASN 0  28     231.121 277.077 285.102  1.00 36.45           N  
ATOM    493  H   ASN 0  28     229.611 280.625 284.715  1.00 29.53           H  
ATOM    494  HA  ASN 0  28     231.183 280.413 287.196  1.00 27.04           H  
ATOM    495 1HB  ASN 0  28     231.654 279.399 284.374  1.00 24.99           H  
ATOM    496 2HB  ASN 0  28     232.879 279.318 285.633  1.00 24.99           H  
ATOM    497 1HD2 ASN 0  28     230.735 276.199 285.387  1.00 43.74           H  
ATOM    498 2HD2 ASN 0  28     231.444 277.200 284.164  1.00 43.74           H  
ATOM    499  N   ILE 0  29     231.428 282.856 285.409  1.00 22.21           N  
ATOM    500  CA  ILE 0  29     232.159 284.060 285.096  1.00 21.28           C  
ATOM    501  C   ILE 0  29     232.559 284.788 286.329  1.00 22.54           C  
ATOM    502  O   ILE 0  29     231.735 285.036 287.204  1.00 24.21           O  
ATOM    503  CB  ILE 0  29     231.361 284.982 284.211  1.00 18.72           C  
ATOM    504  CG1 ILE 0  29     231.099 284.323 282.883  1.00 19.09           C  
ATOM    505  CG2 ILE 0  29     232.100 286.283 284.017  1.00 22.74           C  
ATOM    506  CD1 ILE 0  29     230.116 285.077 282.032  1.00 22.13           C  
ATOM    507  H   ILE 0  29     230.429 282.840 285.270  1.00 26.65           H  
ATOM    508  HA  ILE 0  29     233.068 283.753 284.580  1.00 25.54           H  
ATOM    509  HB  ILE 0  29     230.393 285.182 284.670  1.00 22.47           H  
ATOM    510 1HG1 ILE 0  29     232.035 284.235 282.333  1.00 22.91           H  
ATOM    511 2HG1 ILE 0  29     230.710 283.318 283.048  1.00 22.91           H  
ATOM    512 1HG2 ILE 0  29     231.513 286.942 283.379  1.00 27.29           H  
ATOM    513 2HG2 ILE 0  29     232.258 286.761 284.982  1.00 27.29           H  
ATOM    514 3HG2 ILE 0  29     233.064 286.087 283.546  1.00 27.29           H  
ATOM    515 1HD1 ILE 0  29     229.972 284.550 281.089  1.00 26.55           H  
ATOM    516 2HD1 ILE 0  29     229.162 285.150 282.557  1.00 26.55           H  
ATOM    517 3HD1 ILE 0  29     230.499 286.076 281.834  1.00 26.55           H  
ATOM    518  N   ASP 0  30     233.814 285.178 286.393  1.00 21.88           N  
ATOM    519  CA  ASP 0  30     234.306 285.942 287.509  1.00 22.17           C  
ATOM    520  C   ASP 0  30     235.337 286.919 286.990  1.00 24.34           C  
ATOM    521  O   ASP 0  30     235.465 287.092 285.783  1.00 25.53           O  
ATOM    522  CB  ASP 0  30     234.877 285.011 288.575  1.00 23.51           C  
ATOM    523  CG  ASP 0  30     234.772 285.562 289.990  1.00 30.05           C  
ATOM    524  OD1 ASP 0  30     234.920 286.748 290.156  1.00 29.52           O  
ATOM    525  OD2 ASP 0  30     234.533 284.792 290.890  1.00 31.74           O  
ATOM    526  H   ASP 0  30     234.462 284.917 285.661  1.00 26.26           H  
ATOM    527  HA  ASP 0  30     233.466 286.510 287.911  1.00 26.61           H  
ATOM    528 1HB  ASP 0  30     234.352 284.057 288.537  1.00 28.22           H  
ATOM    529 2HB  ASP 0  30     235.927 284.813 288.357  1.00 28.22           H  
ATOM    530  N   VAL 0  31     236.061 287.569 287.874  1.00 23.24           N  
ATOM    531  CA  VAL 0  31     237.047 288.520 287.437  1.00 24.38           C  
ATOM    532  C   VAL 0  31     238.369 288.246 288.067  1.00 24.86           C  
ATOM    533  O   VAL 0  31     238.458 287.962 289.259  1.00 26.47           O  
ATOM    534  CB  VAL 0  31     236.610 289.927 287.760  1.00 22.06           C  
ATOM    535  CG1 VAL 0  31     236.438 290.069 289.248  1.00 24.83           C  
ATOM    536  CG2 VAL 0  31     237.633 290.919 287.238  1.00 27.94           C  
ATOM    537  H   VAL 0  31     235.910 287.417 288.861  1.00 27.89           H  
ATOM    538  HA  VAL 0  31     237.151 288.398 286.360  1.00 29.26           H  
ATOM    539  HB  VAL 0  31     235.643 290.118 287.296  1.00 26.47           H  
ATOM    540 1HG1 VAL 0  31     236.105 291.081 289.482  1.00 29.79           H  
ATOM    541 2HG1 VAL 0  31     235.693 289.354 289.598  1.00 29.79           H  
ATOM    542 3HG1 VAL 0  31     237.388 289.877 289.745  1.00 29.79           H  
ATOM    543 1HG2 VAL 0  31     237.303 291.932 287.466  1.00 33.53           H  
ATOM    544 2HG2 VAL 0  31     238.596 290.739 287.713  1.00 33.53           H  
ATOM    545 3HG2 VAL 0  31     237.733 290.805 286.159  1.00 33.53           H  
ATOM    546  N   CYS 0  32     239.408 288.347 287.272  1.00 25.70           N  
ATOM    547  CA  CYS 0  32     240.740 288.121 287.741  1.00 25.79           C  
ATOM    548  C   CYS 0  32     241.126 289.232 288.659  1.00 28.44           C  
ATOM    549  O   CYS 0  32     241.352 290.353 288.216  1.00 31.60           O  
ATOM    550  CB  CYS 0  32     241.701 288.052 286.583  1.00 25.27           C  
ATOM    551  SG  CYS 0  32     243.417 287.751 287.040  1.00 29.41           S  
ATOM    552  H   CYS 0  32     239.267 288.593 286.304  1.00 30.84           H  
ATOM    553  HA  CYS 0  32     240.726 287.179 288.277  1.00 30.95           H  
ATOM    554 1HB  CYS 0  32     241.389 287.262 285.907  1.00 30.32           H  
ATOM    555 2HB  CYS 0  32     241.654 288.986 286.030  1.00 30.32           H  
ATOM    556  HG  CYS 0  32     243.222 286.526 287.518  1.00 35.29           H  
ATOM    557  N   PRO 0  33     241.264 288.940 289.934  1.00 27.62           N  
ATOM    558  CA  PRO 0  33     241.538 289.896 290.964  1.00 26.88           C  
ATOM    559  C   PRO 0  33     242.754 290.772 290.675  1.00 30.37           C  
ATOM    560  O   PRO 0  33     242.853 291.881 291.192  1.00 33.53           O  
ATOM    561  CB  PRO 0  33     241.815 289.005 292.162  1.00 29.53           C  
ATOM    562  CG  PRO 0  33     242.383 287.752 291.570  1.00 30.63           C  
ATOM    563  CD  PRO 0  33     241.693 287.590 290.256  1.00 27.35           C  
ATOM    564  HA  PRO 0  33     240.645 290.516 291.131  1.00 32.26           H  
ATOM    565 1HB  PRO 0  33     242.512 289.505 292.850  1.00 35.44           H  
ATOM    566 2HB  PRO 0  33     240.884 288.828 292.720  1.00 35.44           H  
ATOM    567 1HG  PRO 0  33     243.474 287.847 291.464  1.00 36.76           H  
ATOM    568 2HG  PRO 0  33     242.205 286.902 292.246  1.00 36.76           H  
ATOM    569 1HD  PRO 0  33     242.399 287.221 289.500  1.00 32.83           H  
ATOM    570 2HD  PRO 0  33     240.819 286.929 290.357  1.00 32.83           H  
ATOM    571  N   GLU 0  34     243.667 290.289 289.851  1.00 31.47           N  
ATOM    572  CA  GLU 0  34     244.857 291.040 289.543  1.00 30.70           C  
ATOM    573  C   GLU 0  34     244.791 291.711 288.206  1.00 30.65           C  
ATOM    574  O   GLU 0  34     245.178 292.867 288.064  1.00 33.59           O  
ATOM    575  CB  GLU 0  34     246.068 290.158 289.599  1.00 31.87           C  
ATOM    576  CG  GLU 0  34     247.333 290.869 289.201  1.00 37.67           C  
ATOM    577  CD  GLU 0  34     247.647 292.018 290.103  1.00 42.42           C  
ATOM    578  OE1 GLU 0  34     247.137 292.044 291.197  1.00 39.70           O  
ATOM    579  OE2 GLU 0  34     248.394 292.877 289.700  1.00 44.87           O  
ATOM    580  H   GLU 0  34     243.547 289.374 289.448  1.00 37.76           H  
ATOM    581  HA  GLU 0  34     244.937 291.822 290.299  1.00 36.85           H  
ATOM    582 1HB  GLU 0  34     246.198 289.774 290.611  1.00 38.25           H  
ATOM    583 2HB  GLU 0  34     245.934 289.304 288.935  1.00 38.25           H  
ATOM    584 1HG  GLU 0  34     248.162 290.162 289.228  1.00 45.21           H  
ATOM    585 2HG  GLU 0  34     247.231 291.231 288.179  1.00 45.21           H  
ATOM    586  N   CYS 0  35     244.352 290.983 287.213  1.00 32.40           N  
ATOM    587  CA  CYS 0  35     244.342 291.490 285.869  1.00 28.75           C  
ATOM    588  C   CYS 0  35     243.294 292.527 285.668  1.00 28.41           C  
ATOM    589  O   CYS 0  35     243.466 293.437 284.867  1.00 31.62           O  
ATOM    590  CB  CYS 0  35     244.123 290.382 284.881  1.00 28.42           C  
ATOM    591  SG  CYS 0  35     245.482 289.237 284.785  1.00 32.57           S  
ATOM    592  H   CYS 0  35     244.033 290.047 287.390  1.00 38.88           H  
ATOM    593  HA  CYS 0  35     245.315 291.952 285.701  1.00 34.51           H  
ATOM    594 1HB  CYS 0  35     243.232 289.829 285.142  1.00 34.11           H  
ATOM    595 2HB  CYS 0  35     243.966 290.802 283.890  1.00 34.11           H  
ATOM    596  HG  CYS 0  35     246.400 290.138 284.453  1.00 39.08           H  
ATOM    597  N   GLY 0  36     242.169 292.371 286.330  1.00 28.17           N  
ATOM    598  CA  GLY 0  36     241.064 293.272 286.114  1.00 27.44           C  
ATOM    599  C   GLY 0  36     240.305 292.867 284.869  1.00 26.78           C  
ATOM    600  O   GLY 0  36     239.491 293.623 284.351  1.00 30.54           O  
ATOM    601  H   GLY 0  36     242.063 291.611 286.986  1.00 33.80           H  
ATOM    602 1HA  GLY 0  36     240.399 293.252 286.978  1.00 32.93           H  
ATOM    603 2HA  GLY 0  36     241.434 294.291 286.009  1.00 32.93           H  
ATOM    604  N   HIS 0  37     240.587 291.677 284.385  1.00 26.76           N  
ATOM    605  CA  HIS 0  37     239.938 291.151 283.220  1.00 25.21           C  
ATOM    606  C   HIS 0  37     239.114 289.962 283.607  1.00 24.66           C  
ATOM    607  O   HIS 0  37     239.395 289.305 284.601  1.00 26.65           O  
ATOM    608  CB  HIS 0  37     240.961 290.768 282.166  1.00 29.83           C  
ATOM    609  CG  HIS 0  37     241.649 291.936 281.535  1.00 29.73           C  
ATOM    610  ND1 HIS 0  37     242.595 292.692 282.189  1.00 31.62           N  
ATOM    611  CD2 HIS 0  37     241.543 292.456 280.297  1.00 30.04           C  
ATOM    612  CE1 HIS 0  37     243.038 293.629 281.373  1.00 32.27           C  
ATOM    613  NE2 HIS 0  37     242.418 293.506 280.222  1.00 33.68           N  
ATOM    614  H   HIS 0  37     241.268 291.101 284.852  1.00 32.12           H  
ATOM    615  HA  HIS 0  37     239.270 291.901 282.796  1.00 30.26           H  
ATOM    616 1HB  HIS 0  37     241.721 290.128 282.615  1.00 35.79           H  
ATOM    617 2HB  HIS 0  37     240.474 290.194 281.379  1.00 35.79           H  
ATOM    618  HD1 HIS 0  37     242.733 292.736 283.177  1.00 37.94           H  
ATOM    619  HD2 HIS 0  37     240.935 292.190 279.432  1.00 36.05           H  
ATOM    620  HE1 HIS 0  37     243.799 294.336 281.704  1.00 38.73           H  
ATOM    621  N   LEU 0  38     238.084 289.697 282.849  1.00 23.09           N  
ATOM    622  CA  LEU 0  38     237.171 288.641 283.185  1.00 23.38           C  
ATOM    623  C   LEU 0  38     237.740 287.287 282.868  1.00 23.34           C  
ATOM    624  O   LEU 0  38     238.519 287.136 281.933  1.00 25.54           O  
ATOM    625  CB  LEU 0  38     235.869 288.842 282.463  1.00 25.23           C  
ATOM    626  CG  LEU 0  38     235.142 290.124 282.816  1.00 24.94           C  
ATOM    627  CD1 LEU 0  38     233.892 290.242 281.974  1.00 24.48           C  
ATOM    628  CD2 LEU 0  38     234.810 290.113 284.291  1.00 26.21           C  
ATOM    629  H   LEU 0  38     237.913 290.260 282.027  1.00 27.71           H  
ATOM    630  HA  LEU 0  38     237.011 288.695 284.260  1.00 28.05           H  
ATOM    631 1HB  LEU 0  38     236.059 288.849 281.391  1.00 30.28           H  
ATOM    632 2HB  LEU 0  38     235.207 288.008 282.693  1.00 30.28           H  
ATOM    633  HG  LEU 0  38     235.779 290.980 282.593  1.00 29.93           H  
ATOM    634 1HD1 LEU 0  38     233.372 291.168 282.222  1.00 29.38           H  
ATOM    635 2HD1 LEU 0  38     234.164 290.251 280.918  1.00 29.38           H  
ATOM    636 3HD1 LEU 0  38     233.237 289.395 282.174  1.00 29.38           H  
ATOM    637 1HD2 LEU 0  38     234.290 291.035 284.554  1.00 31.45           H  
ATOM    638 2HD2 LEU 0  38     234.170 289.259 284.513  1.00 31.45           H  
ATOM    639 3HD2 LEU 0  38     235.730 290.037 284.870  1.00 31.45           H  
ATOM    640  N   LYS 0  39     237.343 286.296 283.644  1.00 22.09           N  
ATOM    641  CA  LYS 0  39     237.786 284.932 283.435  1.00 20.67           C  
ATOM    642  C   LYS 0  39     236.934 283.973 284.225  1.00 20.83           C  
ATOM    643  O   LYS 0  39     236.451 284.304 285.301  1.00 24.00           O  
ATOM    644  CB  LYS 0  39     239.230 284.774 283.805  1.00 23.07           C  
ATOM    645  CG  LYS 0  39     239.524 285.009 285.267  1.00 23.19           C  
ATOM    646  CD  LYS 0  39     239.453 283.721 286.043  1.00 22.28           C  
ATOM    647  CE  LYS 0  39     240.012 283.877 287.439  1.00 22.17           C  
ATOM    648  NZ  LYS 0  39     239.967 282.596 288.193  1.00 27.21           N  
ATOM    649  H   LYS 0  39     236.706 286.498 284.403  1.00 26.51           H  
ATOM    650  HA  LYS 0  39     237.644 284.708 282.377  1.00 24.80           H  
ATOM    651 1HB  LYS 0  39     239.563 283.766 283.554  1.00 27.68           H  
ATOM    652 2HB  LYS 0  39     239.833 285.472 283.226  1.00 27.68           H  
ATOM    653 1HG  LYS 0  39     240.521 285.429 285.374  1.00 27.83           H  
ATOM    654 2HG  LYS 0  39     238.802 285.714 285.678  1.00 27.83           H  
ATOM    655 1HD  LYS 0  39     238.413 283.411 286.119  1.00 26.73           H  
ATOM    656 2HD  LYS 0  39     240.010 282.943 285.519  1.00 26.73           H  
ATOM    657 1HE  LYS 0  39     241.045 284.215 287.379  1.00 26.60           H  
ATOM    658 2HE  LYS 0  39     239.432 284.625 287.980  1.00 26.60           H  
ATOM    659 1HZ  LYS 0  39     240.348 282.734 289.119  1.00 32.65           H  
ATOM    660 2HZ  LYS 0  39     239.010 282.281 288.267  1.00 32.65           H  
ATOM    661 3HZ  LYS 0  39     240.513 281.898 287.706  1.00 32.65           H  
ATOM    662  N   GLN 0  40     236.741 282.783 283.693  1.00 19.44           N  
ATOM    663  CA  GLN 0  40     235.922 281.804 284.361  1.00 18.54           C  
ATOM    664  C   GLN 0  40     236.645 281.235 285.535  1.00 20.46           C  
ATOM    665  O   GLN 0  40     237.866 281.151 285.542  1.00 21.92           O  
ATOM    666  CB  GLN 0  40     235.505 280.709 283.421  1.00 19.06           C  
ATOM    667  CG  GLN 0  40     234.625 281.176 282.310  1.00 20.68           C  
ATOM    668  CD  GLN 0  40     234.220 280.053 281.415  1.00 20.05           C  
ATOM    669  OE1 GLN 0  40     233.380 279.225 281.777  1.00 24.83           O  
ATOM    670  NE2 GLN 0  40     234.817 280.000 280.234  1.00 26.66           N  
ATOM    671  H   GLN 0  40     237.167 282.557 282.805  1.00 23.33           H  
ATOM    672  HA  GLN 0  40     235.048 282.330 284.731  1.00 22.25           H  
ATOM    673 1HB  GLN 0  40     236.379 280.244 282.980  1.00 22.87           H  
ATOM    674 2HB  GLN 0  40     234.968 279.938 283.974  1.00 22.87           H  
ATOM    675 1HG  GLN 0  40     233.724 281.622 282.732  1.00 24.82           H  
ATOM    676 2HG  GLN 0  40     235.164 281.913 281.714  1.00 24.82           H  
ATOM    677 1HE2 GLN 0  40     234.590 279.269 279.590  1.00 32.00           H  
ATOM    678 2HE2 GLN 0  40     235.494 280.693 279.985  1.00 32.00           H  
ATOM    679  N   LYS 0  41     235.898 280.821 286.525  1.00 21.28           N  
ATOM    680  CA  LYS 0  41     236.474 280.342 287.756  1.00 22.25           C  
ATOM    681  C   LYS 0  41     237.440 279.197 287.554  1.00 23.16           C  
ATOM    682  O   LYS 0  41     238.446 279.108 288.254  1.00 26.68           O  
ATOM    683  CB  LYS 0  41     235.384 279.925 288.723  1.00 21.66           C  
ATOM    684  CG  LYS 0  41     234.585 281.076 289.295  1.00 23.40           C  
ATOM    685  CD  LYS 0  41     233.518 280.577 290.241  1.00 23.36           C  
ATOM    686  CE  LYS 0  41     232.690 281.719 290.794  1.00 28.99           C  
ATOM    687  NZ  LYS 0  41     231.617 281.236 291.704  1.00 40.29           N  
ATOM    688  H   LYS 0  41     234.893 280.895 286.444  1.00 25.54           H  
ATOM    689  HA  LYS 0  41     237.040 281.172 288.177  1.00 26.70           H  
ATOM    690 1HB  LYS 0  41     234.688 279.252 288.221  1.00 26.00           H  
ATOM    691 2HB  LYS 0  41     235.826 279.378 289.556  1.00 26.00           H  
ATOM    692 1HG  LYS 0  41     235.251 281.752 289.834  1.00 28.08           H  
ATOM    693 2HG  LYS 0  41     234.111 281.630 288.485  1.00 28.08           H  
ATOM    694 1HD  LYS 0  41     232.860 279.883 289.716  1.00 28.03           H  
ATOM    695 2HD  LYS 0  41     233.986 280.047 291.071  1.00 28.03           H  
ATOM    696 1HE  LYS 0  41     233.338 282.402 291.343  1.00 34.79           H  
ATOM    697 2HE  LYS 0  41     232.232 282.265 289.969  1.00 34.79           H  
ATOM    698 1HZ  LYS 0  41     231.089 282.025 292.050  1.00 48.34           H  
ATOM    699 2HZ  LYS 0  41     231.001 280.613 291.199  1.00 48.34           H  
ATOM    700 3HZ  LYS 0  41     232.031 280.742 292.482  1.00 48.34           H  
ATOM    701  N   HIS 0  42     237.139 278.307 286.627  1.00 21.61           N  
ATOM    702  CA  HIS 0  42     237.958 277.130 286.466  1.00 18.68           C  
ATOM    703  C   HIS 0  42     239.066 277.261 285.440  1.00 18.98           C  
ATOM    704  O   HIS 0  42     239.709 276.269 285.115  1.00 24.60           O  
ATOM    705  CB  HIS 0  42     237.116 275.933 286.149  1.00 22.63           C  
ATOM    706  CG  HIS 0  42     236.385 276.043 284.888  1.00 19.22           C  
ATOM    707  ND1 HIS 0  42     235.302 276.864 284.734  1.00 20.88           N  
ATOM    708  CD2 HIS 0  42     236.564 275.424 283.708  1.00 17.43           C  
ATOM    709  CE1 HIS 0  42     234.839 276.742 283.508  1.00 21.86           C  
ATOM    710  NE2 HIS 0  42     235.588 275.874 282.865  1.00 21.38           N  
ATOM    711  H   HIS 0  42     236.318 278.431 286.053  1.00 25.94           H  
ATOM    712  HA  HIS 0  42     238.449 276.954 287.423  1.00 22.42           H  
ATOM    713 1HB  HIS 0  42     237.749 275.046 286.099  1.00 27.15           H  
ATOM    714 2HB  HIS 0  42     236.393 275.775 286.949  1.00 27.15           H  
ATOM    715  HD2 HIS 0  42     237.338 274.695 283.470  1.00 20.92           H  
ATOM    716  HE1 HIS 0  42     233.980 277.270 283.097  1.00 26.23           H  
ATOM    717  HE2 HIS 0  42     235.466 275.583 281.905  1.00 25.65           H  
ATOM    718  N   VAL 0  43     239.307 278.457 284.920  1.00 21.59           N  
ATOM    719  CA  VAL 0  43     240.390 278.613 283.952  1.00 18.95           C  
ATOM    720  C   VAL 0  43     241.330 279.682 284.387  1.00 21.51           C  
ATOM    721  O   VAL 0  43     241.145 280.303 285.429  1.00 25.85           O  
ATOM    722  CB  VAL 0  43     239.872 278.957 282.574  1.00 16.29           C  
ATOM    723  CG1 VAL 0  43     238.935 277.886 282.085  1.00 20.37           C  
ATOM    724  CG2 VAL 0  43     239.208 280.297 282.608  1.00 23.14           C  
ATOM    725  H   VAL 0  43     238.761 279.263 285.197  1.00 25.90           H  
ATOM    726  HA  VAL 0  43     240.933 277.669 283.923  1.00 22.74           H  
ATOM    727  HB  VAL 0  43     240.709 278.987 281.877  1.00 19.55           H  
ATOM    728 1HG1 VAL 0  43     238.590 278.137 281.081  1.00 24.45           H  
ATOM    729 2HG1 VAL 0  43     239.457 276.930 282.060  1.00 24.45           H  
ATOM    730 3HG1 VAL 0  43     238.079 277.817 282.754  1.00 24.45           H  
ATOM    731 1HG2 VAL 0  43     238.848 280.551 281.611  1.00 27.76           H  
ATOM    732 2HG2 VAL 0  43     238.374 280.265 283.300  1.00 27.76           H  
ATOM    733 3HG2 VAL 0  43     239.923 281.050 282.938  1.00 27.76           H  
ATOM    734  N   LEU 0  44     242.346 279.905 283.597  1.00 20.17           N  
ATOM    735  CA  LEU 0  44     243.288 280.944 283.882  1.00 20.19           C  
ATOM    736  C   LEU 0  44     242.830 282.236 283.301  1.00 22.56           C  
ATOM    737  O   LEU 0  44     242.184 282.262 282.258  1.00 22.39           O  
ATOM    738  CB  LEU 0  44     244.640 280.601 283.327  1.00 19.23           C  
ATOM    739  CG  LEU 0  44     245.256 279.352 283.875  1.00 18.98           C  
ATOM    740  CD1 LEU 0  44     246.570 279.105 283.176  1.00 16.87           C  
ATOM    741  CD2 LEU 0  44     245.443 279.514 285.364  1.00 24.87           C  
ATOM    742  H   LEU 0  44     242.462 279.347 282.764  1.00 24.20           H  
ATOM    743  HA  LEU 0  44     243.334 281.050 284.965  1.00 24.23           H  
ATOM    744 1HB  LEU 0  44     244.555 280.484 282.248  1.00 23.07           H  
ATOM    745 2HB  LEU 0  44     245.321 281.427 283.531  1.00 23.07           H  
ATOM    746  HG  LEU 0  44     244.603 278.502 283.680  1.00 22.77           H  
ATOM    747 1HD1 LEU 0  44     247.023 278.193 283.566  1.00 20.25           H  
ATOM    748 2HD1 LEU 0  44     246.398 278.994 282.106  1.00 20.25           H  
ATOM    749 3HD1 LEU 0  44     247.239 279.946 283.352  1.00 20.25           H  
ATOM    750 1HD2 LEU 0  44     245.891 278.608 285.774  1.00 29.85           H  
ATOM    751 2HD2 LEU 0  44     246.099 280.363 285.558  1.00 29.85           H  
ATOM    752 3HD2 LEU 0  44     244.476 279.686 285.836  1.00 29.85           H  
ATOM    753  N   CYS 0  45     243.189 283.318 283.946  1.00 23.99           N  
ATOM    754  CA  CYS 0  45     242.913 284.612 283.402  1.00 22.81           C  
ATOM    755  C   CYS 0  45     243.614 284.740 282.100  1.00 22.50           C  
ATOM    756  O   CYS 0  45     244.831 284.617 282.037  1.00 26.90           O  
ATOM    757  CB  CYS 0  45     243.355 285.703 284.341  1.00 25.47           C  
ATOM    758  SG  CYS 0  45     243.100 287.356 283.703  1.00 28.31           S  
ATOM    759  H   CYS 0  45     243.692 283.238 284.818  1.00 28.78           H  
ATOM    760  HA  CYS 0  45     241.844 284.668 283.228  1.00 27.37           H  
ATOM    761 1HB  CYS 0  45     242.805 285.614 285.276  1.00 30.57           H  
ATOM    762 2HB  CYS 0  45     244.406 285.583 284.573  1.00 30.57           H  
ATOM    763  HG  CYS 0  45     241.783 287.247 283.556  1.00 33.98           H  
ATOM    764  N   ALA 0  46     242.857 284.965 281.052  1.00 23.79           N  
ATOM    765  CA  ALA 0  46     243.414 285.041 279.725  1.00 20.49           C  
ATOM    766  C   ALA 0  46     244.470 286.099 279.638  1.00 22.92           C  
ATOM    767  O   ALA 0  46     245.519 285.883 279.038  1.00 25.25           O  
ATOM    768  CB  ALA 0  46     242.333 285.304 278.713  1.00 25.25           C  
ATOM    769  H   ALA 0  46     241.859 285.068 281.175  1.00 28.55           H  
ATOM    770  HA  ALA 0  46     243.891 284.081 279.531  1.00 24.59           H  
ATOM    771 1HB  ALA 0  46     242.768 285.325 277.713  1.00 30.30           H  
ATOM    772 2HB  ALA 0  46     241.585 284.513 278.766  1.00 30.30           H  
ATOM    773 3HB  ALA 0  46     241.862 286.263 278.923  1.00 30.30           H  
ATOM    774  N   TYR 0  47     244.201 287.249 280.219  1.00 25.50           N  
ATOM    775  CA  TYR 0  47     245.137 288.336 280.156  1.00 26.07           C  
ATOM    776  C   TYR 0  47     246.391 288.020 280.930  1.00 27.63           C  
ATOM    777  O   TYR 0  47     247.494 288.320 280.478  1.00 29.29           O  
ATOM    778  CB  TYR 0  47     244.522 289.605 280.628  1.00 28.74           C  
ATOM    779  CG  TYR 0  47     245.425 290.764 280.416  1.00 30.88           C  
ATOM    780  CD1 TYR 0  47     245.838 291.060 279.136  1.00 33.58           C  
ATOM    781  CD2 TYR 0  47     245.828 291.544 281.475  1.00 32.09           C  
ATOM    782  CE1 TYR 0  47     246.664 292.132 278.911  1.00 36.39           C  
ATOM    783  CE2 TYR 0  47     246.645 292.625 281.251  1.00 32.84           C  
ATOM    784  CZ  TYR 0  47     247.067 292.916 279.973  1.00 37.71           C  
ATOM    785  OH  TYR 0  47     247.890 293.991 279.745  1.00 45.00           O  
ATOM    786  H   TYR 0  47     243.324 287.374 280.704  1.00 30.60           H  
ATOM    787  HA  TYR 0  47     245.425 288.439 279.109  1.00 31.28           H  
ATOM    788 1HB  TYR 0  47     243.590 289.790 280.092  1.00 34.49           H  
ATOM    789 2HB  TYR 0  47     244.291 289.537 281.690  1.00 34.49           H  
ATOM    790  HD1 TYR 0  47     245.510 290.441 278.302  1.00 40.30           H  
ATOM    791  HD2 TYR 0  47     245.495 291.311 282.484  1.00 38.51           H  
ATOM    792  HE1 TYR 0  47     246.995 292.363 277.899  1.00 43.66           H  
ATOM    793  HE2 TYR 0  47     246.963 293.251 282.085  1.00 39.41           H  
ATOM    794  HH  TYR 0  47     248.051 294.075 278.801  1.00 53.99           H  
ATOM    795  N   CYS 0  48     246.232 287.426 282.102  1.00 27.69           N  
ATOM    796  CA  CYS 0  48     247.375 287.014 282.885  1.00 26.11           C  
ATOM    797  C   CYS 0  48     248.227 286.116 282.081  1.00 25.81           C  
ATOM    798  O   CYS 0  48     249.436 286.312 281.981  1.00 29.10           O  
ATOM    799  CB  CYS 0  48     246.971 286.276 284.130  1.00 25.93           C  
ATOM    800  SG  CYS 0  48     248.363 285.723 285.106  1.00 51.98           S  
ATOM    801  H   CYS 0  48     245.303 287.230 282.441  1.00 33.23           H  
ATOM    802  HA  CYS 0  48     247.942 287.911 283.133  1.00 31.34           H  
ATOM    803 1HB  CYS 0  48     246.348 286.899 284.757  1.00 31.12           H  
ATOM    804 2HB  CYS 0  48     246.386 285.400 283.858  1.00 31.12           H  
ATOM    805  HG  CYS 0  48     247.642 285.135 286.055  1.00 62.38           H  
ATOM    806  N   TYR 0  49     247.601 285.102 281.523  1.00 26.09           N  
ATOM    807  CA  TYR 0  49     248.279 284.128 280.735  1.00 24.03           C  
ATOM    808  C   TYR 0  49     249.035 284.775 279.626  1.00 25.06           C  
ATOM    809  O   TYR 0  49     250.155 284.381 279.327  1.00 27.46           O  
ATOM    810  CB  TYR 0  49     247.332 283.121 280.195  1.00 22.39           C  
ATOM    811  CG  TYR 0  49     248.035 282.038 279.483  1.00 22.44           C  
ATOM    812  CD1 TYR 0  49     248.566 280.994 280.202  1.00 24.42           C  
ATOM    813  CD2 TYR 0  49     248.180 282.089 278.120  1.00 26.66           C  
ATOM    814  CE1 TYR 0  49     249.237 279.987 279.556  1.00 25.28           C  
ATOM    815  CE2 TYR 0  49     248.852 281.082 277.469  1.00 31.27           C  
ATOM    816  CZ  TYR 0  49     249.379 280.032 278.185  1.00 25.26           C  
ATOM    817  OH  TYR 0  49     250.053 279.025 277.537  1.00 27.79           O  
ATOM    818  H   TYR 0  49     246.605 285.005 281.656  1.00 31.31           H  
ATOM    819  HA  TYR 0  49     249.007 283.643 281.386  1.00 28.83           H  
ATOM    820 1HB  TYR 0  49     246.751 282.682 281.008  1.00 26.87           H  
ATOM    821 2HB  TYR 0  49     246.636 283.595 279.504  1.00 26.87           H  
ATOM    822  HD1 TYR 0  49     248.453 280.966 281.285  1.00 29.30           H  
ATOM    823  HD2 TYR 0  49     247.763 282.924 277.556  1.00 31.99           H  
ATOM    824  HE1 TYR 0  49     249.656 279.158 280.126  1.00 30.34           H  
ATOM    825  HE2 TYR 0  49     248.968 281.116 276.385  1.00 37.52           H  
ATOM    826  HH  TYR 0  49     250.342 278.371 278.178  1.00 33.34           H  
ATOM    827  N   GLU 0  50     248.427 285.759 278.999  1.00 27.10           N  
ATOM    828  CA  GLU 0  50     249.084 286.483 277.955  1.00 26.61           C  
ATOM    829  C   GLU 0  50     250.392 287.062 278.424  1.00 28.96           C  
ATOM    830  O   GLU 0  50     251.395 286.971 277.719  1.00 31.83           O  
ATOM    831  CB  GLU 0  50     248.196 287.572 277.419  1.00 30.45           C  
ATOM    832  CG  GLU 0  50     248.867 288.449 276.405  1.00 35.00           C  
ATOM    833  CD  GLU 0  50     249.291 287.692 275.203  1.00 38.07           C  
ATOM    834  OE1 GLU 0  50     248.842 286.587 275.024  1.00 36.10           O  
ATOM    835  OE2 GLU 0  50     250.069 288.219 274.448  1.00 36.52           O  
ATOM    836  H   GLU 0  50     247.480 286.009 279.251  1.00 32.52           H  
ATOM    837  HA  GLU 0  50     249.304 285.765 277.166  1.00 31.93           H  
ATOM    838 1HB  GLU 0  50     247.315 287.130 276.954  1.00 36.54           H  
ATOM    839 2HB  GLU 0  50     247.856 288.207 278.228  1.00 36.54           H  
ATOM    840 1HG  GLU 0  50     248.175 289.235 276.103  1.00 42.01           H  
ATOM    841 2HG  GLU 0  50     249.736 288.920 276.861  1.00 42.01           H  
ATOM    842  N   LYS 0  51     250.404 287.645 279.619  1.00 28.06           N  
ATOM    843  CA  LYS 0  51     251.637 288.197 280.153  1.00 27.47           C  
ATOM    844  C   LYS 0  51     252.673 287.122 280.276  1.00 27.50           C  
ATOM    845  O   LYS 0  51     253.829 287.311 279.892  1.00 30.39           O  
ATOM    846  CB  LYS 0  51     251.427 288.836 281.510  1.00 28.91           C  
ATOM    847  CG  LYS 0  51     250.640 290.114 281.504  1.00 30.65           C  
ATOM    848  CD  LYS 0  51     250.514 290.663 282.913  1.00 38.00           C  
ATOM    849  CE  LYS 0  51     249.738 291.962 282.932  1.00 40.12           C  
ATOM    850  NZ  LYS 0  51     249.619 292.520 284.305  1.00 44.19           N  
ATOM    851  H   LYS 0  51     249.541 287.721 280.151  1.00 33.67           H  
ATOM    852  HA  LYS 0  51     252.001 288.933 279.434  1.00 32.96           H  
ATOM    853 1HB  LYS 0  51     250.917 288.137 282.169  1.00 34.69           H  
ATOM    854 2HB  LYS 0  51     252.396 289.051 281.958  1.00 34.69           H  
ATOM    855 1HG  LYS 0  51     251.141 290.851 280.876  1.00 36.78           H  
ATOM    856 2HG  LYS 0  51     249.645 289.930 281.100  1.00 36.78           H  
ATOM    857 1HD  LYS 0  51     250.001 289.934 283.542  1.00 45.60           H  
ATOM    858 2HD  LYS 0  51     251.506 290.837 283.326  1.00 45.60           H  
ATOM    859 1HE  LYS 0  51     250.236 292.691 282.295  1.00 48.14           H  
ATOM    860 2HE  LYS 0  51     248.745 291.781 282.543  1.00 48.14           H  
ATOM    861 1HZ  LYS 0  51     249.093 293.382 284.273  1.00 53.03           H  
ATOM    862 2HZ  LYS 0  51     249.143 291.857 284.901  1.00 53.03           H  
ATOM    863 3HZ  LYS 0  51     250.541 292.704 284.675  1.00 53.03           H  
ATOM    864  N   VAL 0  52     252.252 285.983 280.805  1.00 26.57           N  
ATOM    865  CA  VAL 0  52     253.136 284.869 281.018  1.00 24.39           C  
ATOM    866  C   VAL 0  52     253.736 284.404 279.752  1.00 27.21           C  
ATOM    867  O   VAL 0  52     254.943 284.176 279.677  1.00 28.29           O  
ATOM    868  CB  VAL 0  52     252.405 283.728 281.664  1.00 23.73           C  
ATOM    869  CG1 VAL 0  52     253.277 282.502 281.667  1.00 26.70           C  
ATOM    870  CG2 VAL 0  52     252.018 284.115 283.067  1.00 25.01           C  
ATOM    871  H   VAL 0  52     251.283 285.905 281.094  1.00 31.89           H  
ATOM    872  HA  VAL 0  52     253.936 285.221 281.670  1.00 29.27           H  
ATOM    873  HB  VAL 0  52     251.513 283.494 281.088  1.00 28.47           H  
ATOM    874 1HG1 VAL 0  52     252.739 281.674 282.128  1.00 32.04           H  
ATOM    875 2HG1 VAL 0  52     253.539 282.238 280.643  1.00 32.04           H  
ATOM    876 3HG1 VAL 0  52     254.186 282.704 282.234  1.00 32.04           H  
ATOM    877 1HG2 VAL 0  52     251.482 283.291 283.537  1.00 30.02           H  
ATOM    878 2HG2 VAL 0  52     252.915 284.339 283.643  1.00 30.02           H  
ATOM    879 3HG2 VAL 0  52     251.376 284.995 283.038  1.00 30.02           H  
ATOM    880  N   CYS 0  53     252.909 284.238 278.754  1.00 28.55           N  
ATOM    881  CA  CYS 0  53     253.356 283.769 277.484  1.00 27.72           C  
ATOM    882  C   CYS 0  53     254.359 284.679 276.872  1.00 29.22           C  
ATOM    883  O   CYS 0  53     255.392 284.227 276.397  1.00 30.68           O  
ATOM    884  CB  CYS 0  53     252.226 283.598 276.534  1.00 28.80           C  
ATOM    885  SG  CYS 0  53     252.777 283.050 274.921  1.00 53.06           S  
ATOM    886  H   CYS 0  53     251.929 284.437 278.887  1.00 34.26           H  
ATOM    887  HA  CYS 0  53     253.836 282.806 277.660  1.00 33.26           H  
ATOM    888 1HB  CYS 0  53     251.520 282.864 276.924  1.00 34.56           H  
ATOM    889 2HB  CYS 0  53     251.694 284.542 276.414  1.00 34.56           H  
ATOM    890  HG  CYS 0  53     251.567 282.985 274.376  1.00 63.67           H  
ATOM    891  N   LYS 0  54     254.046 285.961 276.825  1.00 29.95           N  
ATOM    892  CA  LYS 0  54     254.919 286.906 276.180  1.00 30.77           C  
ATOM    893  C   LYS 0  54     256.275 286.942 276.808  1.00 31.91           C  
ATOM    894  O   LYS 0  54     257.286 287.002 276.104  1.00 34.35           O  
ATOM    895  CB  LYS 0  54     254.306 288.286 276.170  1.00 33.58           C  
ATOM    896  CG  LYS 0  54     253.212 288.463 275.146  1.00 35.01           C  
ATOM    897  CD  LYS 0  54     253.803 288.458 273.749  1.00 36.35           C  
ATOM    898  CE  LYS 0  54     252.782 288.836 272.690  1.00 39.76           C  
ATOM    899  NZ  LYS 0  54     251.763 287.775 272.491  1.00 41.09           N  
ATOM    900  H   LYS 0  54     253.175 286.284 277.230  1.00 35.94           H  
ATOM    901  HA  LYS 0  54     255.049 286.559 275.154  1.00 36.92           H  
ATOM    902 1HB  LYS 0  54     253.885 288.505 277.152  1.00 40.29           H  
ATOM    903 2HB  LYS 0  54     255.078 289.029 275.970  1.00 40.29           H  
ATOM    904 1HG  LYS 0  54     252.490 287.649 275.234  1.00 42.02           H  
ATOM    905 2HG  LYS 0  54     252.694 289.406 275.316  1.00 42.02           H  
ATOM    906 1HD  LYS 0  54     254.632 289.166 273.707  1.00 43.62           H  
ATOM    907 2HD  LYS 0  54     254.189 287.464 273.525  1.00 43.62           H  
ATOM    908 1HE  LYS 0  54     252.279 289.757 272.981  1.00 47.71           H  
ATOM    909 2HE  LYS 0  54     253.297 289.006 271.745  1.00 47.71           H  
ATOM    910 1HZ  LYS 0  54     251.113 288.064 271.775  1.00 49.31           H  
ATOM    911 2HZ  LYS 0  54     252.213 286.916 272.212  1.00 49.31           H  
ATOM    912 3HZ  LYS 0  54     251.258 287.629 273.354  1.00 49.31           H  
ATOM    913  N   GLU 0  55     256.330 286.860 278.119  1.00 31.29           N  
ATOM    914  CA  GLU 0  55     257.608 286.866 278.753  1.00 29.18           C  
ATOM    915  C   GLU 0  55     258.313 285.587 278.459  1.00 31.45           C  
ATOM    916  O   GLU 0  55     259.516 285.584 278.195  1.00 35.13           O  
ATOM    917  CB  GLU 0  55     257.498 287.084 280.232  1.00 29.04           C  
ATOM    918  CG  GLU 0  55     258.844 287.190 280.903  1.00 32.99           C  
ATOM    919  CD  GLU 0  55     259.650 288.335 280.362  1.00 40.38           C  
ATOM    920  OE1 GLU 0  55     259.064 289.257 279.851  1.00 42.23           O  
ATOM    921  OE2 GLU 0  55     260.854 288.282 280.432  1.00 40.75           O  
ATOM    922  H   GLU 0  55     255.481 286.825 278.676  1.00 37.55           H  
ATOM    923  HA  GLU 0  55     258.182 287.675 278.302  1.00 35.02           H  
ATOM    924 1HB  GLU 0  55     256.943 288.000 280.430  1.00 34.84           H  
ATOM    925 2HB  GLU 0  55     256.952 286.259 280.688  1.00 34.84           H  
ATOM    926 1HG  GLU 0  55     258.698 287.332 281.974  1.00 39.59           H  
ATOM    927 2HG  GLU 0  55     259.391 286.260 280.756  1.00 39.59           H  
ATOM    928  N   THR 0  56     257.562 284.491 278.466  1.00 29.65           N  
ATOM    929  CA  THR 0  56     258.111 283.193 278.179  1.00 27.74           C  
ATOM    930  C   THR 0  56     258.717 283.157 276.816  1.00 27.98           C  
ATOM    931  O   THR 0  56     259.789 282.593 276.628  1.00 30.93           O  
ATOM    932  CB  THR 0  56     257.065 282.107 278.289  1.00 26.62           C  
ATOM    933  OG1 THR 0  56     256.564 282.055 279.627  1.00 29.57           O  
ATOM    934  CG2 THR 0  56     257.672 280.779 277.924  1.00 24.88           C  
ATOM    935  H   THR 0  56     256.581 284.558 278.703  1.00 35.58           H  
ATOM    936  HA  THR 0  56     258.907 283.016 278.903  1.00 33.29           H  
ATOM    937  HB  THR 0  56     256.241 282.320 277.613  1.00 31.94           H  
ATOM    938  HG1 THR 0  56     256.088 282.870 279.820  1.00 35.48           H  
ATOM    939 1HG2 THR 0  56     256.916 279.999 278.003  1.00 29.85           H  
ATOM    940 2HG2 THR 0  56     258.047 280.822 276.902  1.00 29.85           H  
ATOM    941 3HG2 THR 0  56     258.495 280.557 278.603  1.00 29.85           H  
ATOM    942  N   ALA 0  57     258.033 283.753 275.857  1.00 28.67           N  
ATOM    943  CA  ALA 0  57     258.497 283.774 274.493  1.00 26.65           C  
ATOM    944  C   ALA 0  57     259.861 284.364 274.407  1.00 30.55           C  
ATOM    945  O   ALA 0  57     260.741 283.804 273.759  1.00 32.46           O  
ATOM    946  CB  ALA 0  57     257.541 284.543 273.616  1.00 31.47           C  
ATOM    947  H   ALA 0  57     257.154 284.190 276.079  1.00 34.40           H  
ATOM    948  HA  ALA 0  57     258.562 282.736 274.166  1.00 31.98           H  
ATOM    949 1HB  ALA 0  57     257.894 284.522 272.585  1.00 37.77           H  
ATOM    950 2HB  ALA 0  57     256.552 284.088 273.670  1.00 37.77           H  
ATOM    951 3HB  ALA 0  57     257.483 285.575 273.958  1.00 37.77           H  
ATOM    952  N   GLU 0  58     260.062 285.478 275.083  1.00 34.33           N  
ATOM    953  CA  GLU 0  58     261.345 286.118 275.038  1.00 32.24           C  
ATOM    954  C   GLU 0  58     262.394 285.257 275.649  1.00 32.39           C  
ATOM    955  O   GLU 0  58     263.504 285.164 275.127  1.00 35.60           O  
ATOM    956  CB  GLU 0  58     261.321 287.449 275.725  1.00 35.78           C  
ATOM    957  CG  GLU 0  58     262.655 288.152 275.681  1.00 41.67           C  
ATOM    958  CD  GLU 0  58     263.095 288.447 274.286  1.00 44.64           C  
ATOM    959  OE1 GLU 0  58     262.248 288.549 273.430  1.00 40.01           O  
ATOM    960  OE2 GLU 0  58     264.279 288.551 274.061  1.00 45.33           O  
ATOM    961  H   GLU 0  58     259.298 285.906 275.600  1.00 41.20           H  
ATOM    962  HA  GLU 0  58     261.594 286.251 273.986  1.00 38.69           H  
ATOM    963 1HB  GLU 0  58     260.580 288.095 275.253  1.00 42.94           H  
ATOM    964 2HB  GLU 0  58     261.034 287.323 276.769  1.00 42.94           H  
ATOM    965 1HG  GLU 0  58     262.575 289.090 276.225  1.00 50.00           H  
ATOM    966 2HG  GLU 0  58     263.403 287.534 276.177  1.00 50.00           H  
ATOM    967  N   ILE 0  59     262.060 284.608 276.742  1.00 31.23           N  
ATOM    968  CA  ILE 0  59     262.999 283.740 277.380  1.00 29.85           C  
ATOM    969  C   ILE 0  59     263.412 282.638 276.450  1.00 31.42           C  
ATOM    970  O   ILE 0  59     264.594 282.330 276.342  1.00 33.78           O  
ATOM    971  CB  ILE 0  59     262.451 283.170 278.658  1.00 29.08           C  
ATOM    972  CG1 ILE 0  59     262.302 284.268 279.683  1.00 30.98           C  
ATOM    973  CG2 ILE 0  59     263.366 282.092 279.169  1.00 30.97           C  
ATOM    974  CD1 ILE 0  59     261.503 283.858 280.888  1.00 33.32           C  
ATOM    975  H   ILE 0  59     261.138 284.737 277.147  1.00 37.48           H  
ATOM    976  HA  ILE 0  59     263.882 284.339 277.599  1.00 35.82           H  
ATOM    977  HB  ILE 0  59     261.461 282.751 278.481  1.00 34.89           H  
ATOM    978 1HG1 ILE 0  59     263.289 284.584 280.017  1.00 37.18           H  
ATOM    979 2HG1 ILE 0  59     261.812 285.127 279.224  1.00 37.18           H  
ATOM    980 1HG2 ILE 0  59     262.963 281.681 280.094  1.00 37.16           H  
ATOM    981 2HG2 ILE 0  59     263.447 281.302 278.425  1.00 37.16           H  
ATOM    982 3HG2 ILE 0  59     264.353 282.514 279.360  1.00 37.16           H  
ATOM    983 1HD1 ILE 0  59     261.437 284.695 281.583  1.00 39.99           H  
ATOM    984 2HD1 ILE 0  59     260.500 283.564 280.576  1.00 39.99           H  
ATOM    985 3HD1 ILE 0  59     261.992 283.018 281.379  1.00 39.99           H  
ATOM    986  N   ARG 0  60     262.449 282.050 275.763  1.00 31.12           N  
ATOM    987  CA  ARG 0  60     262.743 280.978 274.842  1.00 30.18           C  
ATOM    988  C   ARG 0  60     263.682 281.445 273.754  1.00 34.44           C  
ATOM    989  O   ARG 0  60     264.595 280.718 273.367  1.00 37.05           O  
ATOM    990  CB  ARG 0  60     261.483 280.429 274.229  1.00 28.35           C  
ATOM    991  CG  ARG 0  60     260.603 279.653 275.180  1.00 29.34           C  
ATOM    992  CD  ARG 0  60     259.411 279.105 274.496  1.00 31.19           C  
ATOM    993  NE  ARG 0  60     258.470 278.512 275.431  1.00 26.20           N  
ATOM    994  CZ  ARG 0  60     258.583 277.281 275.956  1.00 19.56           C  
ATOM    995  NH1 ARG 0  60     259.608 276.523 275.649  1.00 25.65           N  
ATOM    996  NH2 ARG 0  60     257.659 276.835 276.782  1.00 21.33           N  
ATOM    997  H   ARG 0  60     261.491 282.340 275.896  1.00 37.35           H  
ATOM    998  HA  ARG 0  60     263.244 280.199 275.414  1.00 36.21           H  
ATOM    999 1HB  ARG 0  60     260.889 281.246 273.824  1.00 34.02           H  
ATOM   1000 2HB  ARG 0  60     261.739 279.767 273.401  1.00 34.02           H  
ATOM   1001 1HG  ARG 0  60     261.169 278.821 275.600  1.00 35.21           H  
ATOM   1002 2HG  ARG 0  60     260.269 280.305 275.985  1.00 35.21           H  
ATOM   1003 1HD  ARG 0  60     258.900 279.905 273.961  1.00 37.43           H  
ATOM   1004 2HD  ARG 0  60     259.719 278.336 273.789  1.00 37.43           H  
ATOM   1005  HE  ARG 0  60     257.663 279.060 275.694  1.00 31.44           H  
ATOM   1006 1HH1 ARG 0  60     260.317 276.864 275.015  1.00 30.78           H  
ATOM   1007 2HH1 ARG 0  60     259.689 275.598 276.046  1.00 30.78           H  
ATOM   1008 1HH2 ARG 0  60     256.868 277.418 277.018  1.00 25.60           H  
ATOM   1009 2HH2 ARG 0  60     257.741 275.911 277.178  1.00 25.60           H  
ATOM   1010  N   ARG 0  61     263.477 282.664 273.268  1.00 32.90           N  
ATOM   1011  CA  ARG 0  61     264.332 283.213 272.237  1.00 31.11           C  
ATOM   1012  C   ARG 0  61     265.751 283.306 272.712  1.00 32.67           C  
ATOM   1013  O   ARG 0  61     266.681 282.944 271.990  1.00 38.15           O  
ATOM   1014  CB  ARG 0  61     263.851 284.576 271.805  1.00 33.26           C  
ATOM   1015  CG  ARG 0  61     262.549 284.576 271.054  1.00 31.42           C  
ATOM   1016  CD  ARG 0  61     262.728 284.037 269.695  1.00 35.27           C  
ATOM   1017  NE  ARG 0  61     261.494 284.041 268.940  1.00 38.29           N  
ATOM   1018  CZ  ARG 0  61     260.669 282.988 268.831  1.00 36.83           C  
ATOM   1019  NH1 ARG 0  61     260.968 281.857 269.428  1.00 32.98           N  
ATOM   1020  NH2 ARG 0  61     259.561 283.091 268.123  1.00 32.18           N  
ATOM   1021  H   ARG 0  61     262.693 283.212 273.605  1.00 39.48           H  
ATOM   1022  HA  ARG 0  61     264.298 282.520 271.396  1.00 37.33           H  
ATOM   1023 1HB  ARG 0  61     263.728 285.214 272.676  1.00 39.91           H  
ATOM   1024 2HB  ARG 0  61     264.601 285.039 271.164  1.00 39.91           H  
ATOM   1025 1HG  ARG 0  61     261.824 283.955 271.576  1.00 37.71           H  
ATOM   1026 2HG  ARG 0  61     262.170 285.596 270.976  1.00 37.71           H  
ATOM   1027 1HD  ARG 0  61     263.458 284.642 269.157  1.00 42.32           H  
ATOM   1028 2HD  ARG 0  61     263.086 283.010 269.757  1.00 42.32           H  
ATOM   1029  HE  ARG 0  61     261.234 284.896 268.467  1.00 45.94           H  
ATOM   1030 1HH1 ARG 0  61     261.818 281.781 269.970  1.00 39.57           H  
ATOM   1031 2HH1 ARG 0  61     260.349 281.064 269.346  1.00 39.57           H  
ATOM   1032 1HH2 ARG 0  61     259.334 283.962 267.663  1.00 38.61           H  
ATOM   1033 2HH2 ARG 0  61     258.941 282.299 268.039  1.00 38.61           H  
ATOM   1034  N   GLN 0  62     265.926 283.754 273.939  1.00 34.20           N  
ATOM   1035  CA  GLN 0  62     267.247 283.897 274.486  1.00 35.82           C  
ATOM   1036  C   GLN 0  62     267.894 282.561 274.644  1.00 34.94           C  
ATOM   1037  O   GLN 0  62     269.087 282.413 274.396  1.00 41.40           O  
ATOM   1038  CB  GLN 0  62     267.209 284.618 275.809  1.00 36.51           C  
ATOM   1039  CG  GLN 0  62     266.773 286.059 275.720  1.00 36.84           C  
ATOM   1040  CD  GLN 0  62     267.684 286.872 274.847  1.00 37.48           C  
ATOM   1041  OE1 GLN 0  62     268.898 286.653 274.825  1.00 38.30           O  
ATOM   1042  NE2 GLN 0  62     267.113 287.826 274.123  1.00 40.26           N  
ATOM   1043  H   GLN 0  62     265.123 284.042 274.488  1.00 41.05           H  
ATOM   1044  HA  GLN 0  62     267.831 284.468 273.765  1.00 42.99           H  
ATOM   1045 1HB  GLN 0  62     266.529 284.101 276.484  1.00 43.81           H  
ATOM   1046 2HB  GLN 0  62     268.201 284.597 276.258  1.00 43.81           H  
ATOM   1047 1HG  GLN 0  62     265.770 286.103 275.299  1.00 44.21           H  
ATOM   1048 2HG  GLN 0  62     266.779 286.493 276.719  1.00 44.21           H  
ATOM   1049 1HE2 GLN 0  62     267.671 288.403 273.525  1.00 48.31           H  
ATOM   1050 2HE2 GLN 0  62     266.121 287.976 274.177  1.00 48.31           H  
ATOM   1051  N   ILE 0  63     267.108 281.570 275.014  1.00 35.37           N  
ATOM   1052  CA  ILE 0  63     267.619 280.236 275.133  1.00 37.12           C  
ATOM   1053  C   ILE 0  63     268.119 279.764 273.825  1.00 37.17           C  
ATOM   1054  O   ILE 0  63     269.170 279.145 273.755  1.00 43.10           O  
ATOM   1055  CB  ILE 0  63     266.592 279.285 275.671  1.00 37.31           C  
ATOM   1056  CG1 ILE 0  63     266.302 279.616 277.121  1.00 35.39           C  
ATOM   1057  CG2 ILE 0  63     267.091 277.869 275.530  1.00 40.43           C  
ATOM   1058  CD1 ILE 0  63     265.091 278.918 277.668  1.00 37.16           C  
ATOM   1059  H   ILE 0  63     266.138 281.752 275.237  1.00 42.45           H  
ATOM   1060  HA  ILE 0  63     268.465 280.283 275.817  1.00 44.55           H  
ATOM   1061  HB  ILE 0  63     265.661 279.395 275.120  1.00 44.77           H  
ATOM   1062 1HG1 ILE 0  63     267.160 279.336 277.730  1.00 42.47           H  
ATOM   1063 2HG1 ILE 0  63     266.156 280.690 277.224  1.00 42.47           H  
ATOM   1064 1HG2 ILE 0  63     266.342 277.179 275.917  1.00 48.51           H  
ATOM   1065 2HG2 ILE 0  63     267.275 277.651 274.478  1.00 48.51           H  
ATOM   1066 3HG2 ILE 0  63     268.017 277.753 276.091  1.00 48.51           H  
ATOM   1067 1HD1 ILE 0  63     264.948 279.201 278.711  1.00 44.60           H  
ATOM   1068 2HD1 ILE 0  63     264.213 279.207 277.090  1.00 44.60           H  
ATOM   1069 3HD1 ILE 0  63     265.231 277.841 277.601  1.00 44.60           H  
ATOM   1070  N   GLY 0  64     267.376 280.057 272.771  1.00 37.46           N  
ATOM   1071  CA  GLY 0  64     267.785 279.697 271.431  1.00 41.12           C  
ATOM   1072  C   GLY 0  64     269.151 280.271 271.109  1.00 41.57           C  
ATOM   1073  O   GLY 0  64     269.988 279.598 270.511  1.00 44.42           O  
ATOM   1074  H   GLY 0  64     266.495 280.537 272.904  1.00 44.95           H  
ATOM   1075 1HA  GLY 0  64     267.809 278.612 271.337  1.00 49.34           H  
ATOM   1076 2HA  GLY 0  64     267.053 280.068 270.715  1.00 49.34           H  
ATOM   1077  N   LYS 0  65     269.393 281.502 271.538  1.00 41.80           N  
ATOM   1078  CA  LYS 0  65     270.682 282.132 271.309  1.00 42.63           C  
ATOM   1079  C   LYS 0  65     271.785 281.465 272.118  1.00 43.07           C  
ATOM   1080  O   LYS 0  65     272.919 281.359 271.658  1.00 46.84           O  
ATOM   1081  CB  LYS 0  65     270.622 283.616 271.631  1.00 41.46           C  
ATOM   1082  CG  LYS 0  65     269.771 284.426 270.678  1.00 41.43           C  
ATOM   1083  CD  LYS 0  65     270.384 284.445 269.292  1.00 48.37           C  
ATOM   1084  CE  LYS 0  65     269.590 285.328 268.350  1.00 51.78           C  
ATOM   1085  NZ  LYS 0  65     270.170 285.339 266.982  1.00 51.82           N  
ATOM   1086  H   LYS 0  65     268.655 282.023 272.000  1.00 50.16           H  
ATOM   1087  HA  LYS 0  65     270.920 281.990 270.254  1.00 51.16           H  
ATOM   1088 1HB  LYS 0  65     270.224 283.757 272.636  1.00 49.76           H  
ATOM   1089 2HB  LYS 0  65     271.629 284.033 271.617  1.00 49.76           H  
ATOM   1090 1HG  LYS 0  65     268.772 283.992 270.621  1.00 49.71           H  
ATOM   1091 2HG  LYS 0  65     269.685 285.448 271.044  1.00 49.71           H  
ATOM   1092 1HD  LYS 0  65     271.407 284.819 269.351  1.00 58.05           H  
ATOM   1093 2HD  LYS 0  65     270.408 283.432 268.891  1.00 58.05           H  
ATOM   1094 1HE  LYS 0  65     268.564 284.965 268.294  1.00 62.14           H  
ATOM   1095 2HE  LYS 0  65     269.577 286.348 268.735  1.00 62.14           H  
ATOM   1096 1HZ  LYS 0  65     269.615 285.936 266.385  1.00 62.19           H  
ATOM   1097 2HZ  LYS 0  65     271.118 285.688 267.020  1.00 62.19           H  
ATOM   1098 3HZ  LYS 0  65     270.173 284.400 266.609  1.00 62.19           H  
ATOM   1099  N   GLN 0  66     271.447 280.992 273.304  1.00 44.58           N  
ATOM   1100  CA  GLN 0  66     272.419 280.314 274.137  1.00 44.84           C  
ATOM   1101  C   GLN 0  66     272.648 278.902 273.670  1.00 45.60           C  
ATOM   1102  O   GLN 0  66     273.735 278.355 273.840  1.00 46.90           O  
ATOM   1103  CB  GLN 0  66     271.985 280.314 275.591  1.00 46.88           C  
ATOM   1104  CG  GLN 0  66     271.959 281.682 276.227  1.00 48.96           C  
ATOM   1105  CD  GLN 0  66     273.310 282.341 276.214  1.00 51.76           C  
ATOM   1106  OE1 GLN 0  66     274.326 281.703 276.493  1.00 53.02           O  
ATOM   1107  NE2 GLN 0  66     273.336 283.629 275.894  1.00 51.80           N  
ATOM   1108  H   GLN 0  66     270.507 281.134 273.651  1.00 53.50           H  
ATOM   1109  HA  GLN 0  66     273.359 280.855 274.030  1.00 53.81           H  
ATOM   1110 1HB  GLN 0  66     270.986 279.886 275.673  1.00 56.25           H  
ATOM   1111 2HB  GLN 0  66     272.660 279.686 276.172  1.00 56.25           H  
ATOM   1112 1HG  GLN 0  66     271.260 282.316 275.683  1.00 58.75           H  
ATOM   1113 2HG  GLN 0  66     271.646 281.581 277.262  1.00 58.75           H  
ATOM   1114 1HE2 GLN 0  66     274.207 284.121 275.872  1.00 62.16           H  
ATOM   1115 2HE2 GLN 0  66     272.486 284.108 275.676  1.00 62.16           H  
ATOM   1116  N   GLU 0  67     271.627 278.300 273.101  1.00 45.95           N  
ATOM   1117  CA  GLU 0  67     271.722 276.944 272.637  1.00 48.43           C  
ATOM   1118  C   GLU 0  67     272.503 276.842 271.364  1.00 50.36           C  
ATOM   1119  O   GLU 0  67     273.440 276.055 271.268  1.00 53.74           O  
ATOM   1120  CB  GLU 0  67     270.352 276.333 272.441  1.00 50.64           C  
ATOM   1121  CG  GLU 0  67     270.405 274.905 271.946  1.00 55.40           C  
ATOM   1122  CD  GLU 0  67     269.062 274.254 271.838  1.00 57.75           C  
ATOM   1123  OE1 GLU 0  67     268.087 274.881 272.178  1.00 59.49           O  
ATOM   1124  OE2 GLU 0  67     269.008 273.122 271.419  1.00 53.19           O  
ATOM   1125  H   GLU 0  67     270.753 278.789 273.001  1.00 55.14           H  
ATOM   1126  HA  GLU 0  67     272.266 276.389 273.403  1.00 58.11           H  
ATOM   1127 1HB  GLU 0  67     269.805 276.347 273.383  1.00 60.77           H  
ATOM   1128 2HB  GLU 0  67     269.785 276.922 271.720  1.00 60.77           H  
ATOM   1129 1HG  GLU 0  67     270.877 274.900 270.967  1.00 66.48           H  
ATOM   1130 2HG  GLU 0  67     271.028 274.328 272.619  1.00 66.48           H  
ATOM   1131  N   GLY 0  68     272.116 277.617 270.367  1.00 50.17           N  
ATOM   1132  CA  GLY 0  68     272.772 277.537 269.077  1.00 51.23           C  
ATOM   1133  C   GLY 0  68     272.222 276.365 268.262  1.00 57.32           C  
ATOM   1134  O   GLY 0  68     271.129 276.444 267.703  1.00 55.56           O  
ATOM   1135  H   GLY 0  68     271.348 278.260 270.495  1.00 60.20           H  
ATOM   1136 1HA  GLY 0  68     272.618 278.469 268.531  1.00 61.48           H  
ATOM   1137 2HA  GLY 0  68     273.844 277.419 269.218  1.00 61.48           H  
ATOM   1138  N   GLY 0  69     273.003 275.290 268.176  1.00 56.05           N  
ATOM   1139  CA  GLY 0  69     272.607 274.123 267.400  1.00 53.62           C  
ATOM   1140  C   GLY 0  69     271.349 273.477 267.971  1.00 52.40           C  
ATOM   1141  O   GLY 0  69     271.188 273.387 269.184  1.00 52.50           O  
ATOM   1142  H   GLY 0  69     273.888 275.285 268.659  1.00 67.27           H  
ATOM   1143 1HA  GLY 0  69     272.437 274.427 266.369  1.00 64.35           H  
ATOM   1144 2HA  GLY 0  69     273.421 273.399 267.392  1.00 64.35           H  
ATOM   1145  N   PRO 0  70     270.502 272.948 267.088  1.00 48.51           N  
ATOM   1146  CA  PRO 0  70     269.192 272.388 267.345  1.00 47.56           C  
ATOM   1147  C   PRO 0  70     269.153 271.238 268.359  1.00 47.85           C  
ATOM   1148  O   PRO 0  70     268.078 270.870 268.826  1.00 48.86           O  
ATOM   1149  CB  PRO 0  70     268.794 271.873 265.963  1.00 41.51           C  
ATOM   1150  CG  PRO 0  70     270.094 271.559 265.283  1.00 42.59           C  
ATOM   1151  CD  PRO 0  70     271.062 272.579 265.795  1.00 48.15           C  
ATOM   1152  HA  PRO 0  70     268.517 273.196 267.664  1.00 57.08           H  
ATOM   1153 1HB  PRO 0  70     268.144 270.991 266.064  1.00 49.81           H  
ATOM   1154 2HB  PRO 0  70     268.211 272.640 265.432  1.00 49.81           H  
ATOM   1155 1HG  PRO 0  70     270.406 270.535 265.514  1.00 51.11           H  
ATOM   1156 2HG  PRO 0  70     269.969 271.610 264.191  1.00 51.11           H  
ATOM   1157 1HD  PRO 0  70     272.060 272.136 265.926  1.00 57.78           H  
ATOM   1158 2HD  PRO 0  70     271.086 273.454 265.129  1.00 57.78           H  
ATOM   1159  N   PHE 0  71     270.298 270.656 268.685  1.00 47.25           N  
ATOM   1160  CA  PHE 0  71     270.308 269.549 269.620  1.00 43.68           C  
ATOM   1161  C   PHE 0  71     271.140 269.809 270.840  1.00 45.79           C  
ATOM   1162  O   PHE 0  71     271.359 268.902 271.638  1.00 47.62           O  
ATOM   1163  CB  PHE 0  71     270.787 268.293 268.952  1.00 40.56           C  
ATOM   1164  CG  PHE 0  71     269.913 267.864 267.849  1.00 41.70           C  
ATOM   1165  CD1 PHE 0  71     270.297 268.048 266.542  1.00 45.76           C  
ATOM   1166  CD2 PHE 0  71     268.696 267.284 268.110  1.00 41.29           C  
ATOM   1167  CE1 PHE 0  71     269.478 267.659 265.510  1.00 41.03           C  
ATOM   1168  CE2 PHE 0  71     267.875 266.891 267.084  1.00 38.16           C  
ATOM   1169  CZ  PHE 0  71     268.266 267.079 265.781  1.00 37.39           C  
ATOM   1170  H   PHE 0  71     271.163 270.972 268.277  1.00 56.71           H  
ATOM   1171  HA  PHE 0  71     269.278 269.413 269.950  1.00 52.41           H  
ATOM   1172 1HB  PHE 0  71     271.790 268.446 268.556  1.00 48.67           H  
ATOM   1173 2HB  PHE 0  71     270.839 267.486 269.682  1.00 48.67           H  
ATOM   1174  HD1 PHE 0  71     271.261 268.510 266.330  1.00 54.91           H  
ATOM   1175  HD2 PHE 0  71     268.385 267.138 269.145  1.00 49.55           H  
ATOM   1176  HE1 PHE 0  71     269.793 267.810 264.478  1.00 49.23           H  
ATOM   1177  HE2 PHE 0  71     266.911 266.431 267.302  1.00 45.80           H  
ATOM   1178  HZ  PHE 0  71     267.615 266.768 264.965  1.00 44.87           H  
ATOM   1179  N   LYS 0  72     271.626 271.028 271.003  1.00 47.20           N  
ATOM   1180  CA  LYS 0  72     272.519 271.321 272.119  1.00 48.33           C  
ATOM   1181  C   LYS 0  72     271.776 271.530 273.432  1.00 50.50           C  
ATOM   1182  O   LYS 0  72     271.829 272.609 274.017  1.00 52.09           O  
ATOM   1183  CB  LYS 0  72     273.390 272.516 271.800  1.00 50.60           C  
ATOM   1184  CG  LYS 0  72     274.356 272.273 270.657  1.00 53.36           C  
ATOM   1185  CD  LYS 0  72     275.288 273.451 270.458  1.00 57.92           C  
ATOM   1186  CE  LYS 0  72     276.280 273.186 269.341  1.00 60.43           C  
ATOM   1187  NZ  LYS 0  72     277.253 274.303 269.184  1.00 61.90           N  
ATOM   1188  H   LYS 0  72     271.394 271.763 270.347  1.00 56.64           H  
ATOM   1189  HA  LYS 0  72     273.150 270.442 272.247  1.00 57.99           H  
ATOM   1190 1HB  LYS 0  72     272.765 273.366 271.535  1.00 60.72           H  
ATOM   1191 2HB  LYS 0  72     273.970 272.793 272.681  1.00 60.72           H  
ATOM   1192 1HG  LYS 0  72     274.950 271.383 270.865  1.00 64.03           H  
ATOM   1193 2HG  LYS 0  72     273.796 272.107 269.738  1.00 64.03           H  
ATOM   1194 1HD  LYS 0  72     274.708 274.336 270.212  1.00 69.51           H  
ATOM   1195 2HD  LYS 0  72     275.836 273.641 271.381  1.00 69.51           H  
ATOM   1196 1HE  LYS 0  72     276.827 272.270 269.555  1.00 72.51           H  
ATOM   1197 2HE  LYS 0  72     275.740 273.056 268.403  1.00 72.51           H  
ATOM   1198 1HZ  LYS 0  72     277.894 274.088 268.433  1.00 74.28           H  
ATOM   1199 2HZ  LYS 0  72     276.757 275.156 268.970  1.00 74.28           H  
ATOM   1200 3HZ  LYS 0  72     277.770 274.422 270.044  1.00 74.28           H  
ATOM   1201  N   ALA 0  73     271.107 270.488 273.908  1.00 50.39           N  
ATOM   1202  CA  ALA 0  73     270.373 270.572 275.155  1.00 48.62           C  
ATOM   1203  C   ALA 0  73     271.348 270.584 276.330  1.00 51.18           C  
ATOM   1204  O   ALA 0  73     272.311 269.823 276.340  1.00 54.02           O  
ATOM   1205  CB  ALA 0  73     269.399 269.421 275.282  1.00 49.23           C  
ATOM   1206  H   ALA 0  73     271.114 269.623 273.390  1.00 60.47           H  
ATOM   1207  HA  ALA 0  73     269.842 271.515 275.129  1.00 58.34           H  
ATOM   1208 1HB  ALA 0  73     268.839 269.520 276.211  1.00 59.07           H  
ATOM   1209 2HB  ALA 0  73     268.709 269.436 274.438  1.00 59.07           H  
ATOM   1210 3HB  ALA 0  73     269.947 268.480 275.286  1.00 59.07           H  
ATOM   1211  N   PRO 0  74     271.096 271.428 277.326  1.00 51.39           N  
ATOM   1212  CA  PRO 0  74     271.863 271.604 278.524  1.00 50.33           C  
ATOM   1213  C   PRO 0  74     271.660 270.464 279.485  1.00 47.95           C  
ATOM   1214  O   PRO 0  74     270.677 269.735 279.398  1.00 50.52           O  
ATOM   1215  CB  PRO 0  74     271.301 272.904 279.077  1.00 48.57           C  
ATOM   1216  CG  PRO 0  74     269.888 272.930 278.582  1.00 49.00           C  
ATOM   1217  CD  PRO 0  74     269.954 272.321 277.212  1.00 50.52           C  
ATOM   1218  HA  PRO 0  74     272.926 271.710 278.263  1.00 60.40           H  
ATOM   1219 1HB  PRO 0  74     271.369 272.909 280.175  1.00 58.28           H  
ATOM   1220 2HB  PRO 0  74     271.896 273.755 278.715  1.00 58.28           H  
ATOM   1221 1HG  PRO 0  74     269.240 272.360 279.264  1.00 58.80           H  
ATOM   1222 2HG  PRO 0  74     269.507 273.951 278.570  1.00 58.80           H  
ATOM   1223 1HD  PRO 0  74     269.038 271.749 277.004  1.00 60.62           H  
ATOM   1224 2HD  PRO 0  74     270.145 273.091 276.450  1.00 60.62           H  
ATOM   1225  N   THR 0  75     272.582 270.326 280.417  1.00 47.64           N  
ATOM   1226  CA  THR 0  75     272.495 269.302 281.442  1.00 48.83           C  
ATOM   1227  C   THR 0  75     272.512 269.947 282.812  1.00 48.26           C  
ATOM   1228  O   THR 0  75     272.882 269.320 283.802  1.00 48.06           O  
ATOM   1229  CB  THR 0  75     273.631 268.299 281.319  1.00 52.68           C  
ATOM   1230  OG1 THR 0  75     274.883 268.984 281.429  1.00 53.36           O  
ATOM   1231  CG2 THR 0  75     273.562 267.597 279.978  1.00 50.69           C  
ATOM   1232  H   THR 0  75     273.374 270.953 280.419  1.00 57.17           H  
ATOM   1233  HA  THR 0  75     271.536 268.800 281.318  1.00 58.59           H  
ATOM   1234  HB  THR 0  75     273.556 267.563 282.119  1.00 63.21           H  
ATOM   1235  HG1 THR 0  75     274.931 269.427 282.280  1.00 64.04           H  
ATOM   1236 1HG2 THR 0  75     274.380 266.881 279.900  1.00 60.83           H  
ATOM   1237 2HG2 THR 0  75     272.611 267.071 279.891  1.00 60.83           H  
ATOM   1238 3HG2 THR 0  75     273.646 268.329 279.177  1.00 60.83           H  
ATOM   1239  N   ILE 0  76     272.136 271.210 282.852  1.00 48.88           N  
ATOM   1240  CA  ILE 0  76     272.136 271.996 284.066  1.00 46.61           C  
ATOM   1241  C   ILE 0  76     270.914 272.849 284.126  1.00 47.31           C  
ATOM   1242  O   ILE 0  76     270.459 273.359 283.105  1.00 47.38           O  
ATOM   1243  CB  ILE 0  76     273.363 272.886 284.153  1.00 49.10           C  
ATOM   1244  CG1 ILE 0  76     273.389 273.609 285.502  1.00 54.46           C  
ATOM   1245  CG2 ILE 0  76     273.360 273.881 283.008  1.00 46.98           C  
ATOM   1246  CD1 ILE 0  76     274.706 274.275 285.815  1.00 52.72           C  
ATOM   1247  H   ILE 0  76     271.834 271.654 281.998  1.00 58.66           H  
ATOM   1248  HA  ILE 0  76     272.109 271.299 284.904  1.00 55.93           H  
ATOM   1249  HB  ILE 0  76     274.263 272.275 284.096  1.00 58.92           H  
ATOM   1250 1HG1 ILE 0  76     272.615 274.373 285.514  1.00 65.36           H  
ATOM   1251 2HG1 ILE 0  76     273.170 272.895 286.296  1.00 65.36           H  
ATOM   1252 1HG2 ILE 0  76     274.246 274.512 283.072  1.00 56.38           H  
ATOM   1253 2HG2 ILE 0  76     273.363 273.345 282.061  1.00 56.38           H  
ATOM   1254 3HG2 ILE 0  76     272.467 274.504 283.071  1.00 56.38           H  
ATOM   1255 1HD1 ILE 0  76     274.643 274.767 286.786  1.00 63.26           H  
ATOM   1256 2HD1 ILE 0  76     275.497 273.525 285.838  1.00 63.26           H  
ATOM   1257 3HD1 ILE 0  76     274.930 275.016 285.048  1.00 63.26           H  
ATOM   1258  N   GLU 0  77     270.365 273.008 285.309  1.00 45.06           N  
ATOM   1259  CA  GLU 0  77     269.218 273.858 285.463  1.00 43.87           C  
ATOM   1260  C   GLU 0  77     269.548 275.250 284.985  1.00 45.76           C  
ATOM   1261  O   GLU 0  77     270.603 275.799 285.315  1.00 48.95           O  
ATOM   1262  CB  GLU 0  77     268.744 273.894 286.898  1.00 49.27           C  
ATOM   1263  CG  GLU 0  77     267.471 274.699 287.103  1.00 56.95           C  
ATOM   1264  CD  GLU 0  77     266.991 274.684 288.524  1.00 57.96           C  
ATOM   1265  OE1 GLU 0  77     267.679 274.148 289.357  1.00 52.23           O  
ATOM   1266  OE2 GLU 0  77     265.927 275.199 288.777  1.00 56.26           O  
ATOM   1267  H   GLU 0  77     270.763 272.548 286.116  1.00 54.07           H  
ATOM   1268  HA  GLU 0  77     268.434 273.458 284.820  1.00 52.65           H  
ATOM   1269 1HB  GLU 0  77     268.560 272.877 287.247  1.00 59.12           H  
ATOM   1270 2HB  GLU 0  77     269.521 274.323 287.530  1.00 59.12           H  
ATOM   1271 1HG  GLU 0  77     267.655 275.731 286.806  1.00 68.35           H  
ATOM   1272 2HG  GLU 0  77     266.692 274.297 286.457  1.00 68.35           H  
ATOM   1273  N   THR 0  78     268.647 275.816 284.208  1.00 43.23           N  
ATOM   1274  CA  THR 0  78     268.824 277.147 283.679  1.00 40.53           C  
ATOM   1275  C   THR 0  78     268.063 278.142 284.491  1.00 39.00           C  
ATOM   1276  O   THR 0  78     266.894 277.934 284.799  1.00 44.01           O  
ATOM   1277  CB  THR 0  78     268.371 277.235 282.235  1.00 41.52           C  
ATOM   1278  OG1 THR 0  78     269.150 276.351 281.428  1.00 45.85           O  
ATOM   1279  CG2 THR 0  78     268.529 278.644 281.727  1.00 45.58           C  
ATOM   1280  H   THR 0  78     267.807 275.305 283.979  1.00 51.87           H  
ATOM   1281  HA  THR 0  78     269.884 277.387 283.757  1.00 48.64           H  
ATOM   1282  HB  THR 0  78     267.323 276.943 282.166  1.00 49.82           H  
ATOM   1283  HG1 THR 0  78     269.157 275.476 281.828  1.00 55.02           H  
ATOM   1284 1HG2 THR 0  78     268.201 278.694 280.690  1.00 54.69           H  
ATOM   1285 2HG2 THR 0  78     267.923 279.320 282.329  1.00 54.69           H  
ATOM   1286 3HG2 THR 0  78     269.575 278.940 281.792  1.00 54.69           H  
ATOM   1287  N   VAL 0  79     268.703 279.239 284.817  1.00 40.78           N  
ATOM   1288  CA  VAL 0  79     268.038 280.289 285.540  1.00 38.97           C  
ATOM   1289  C   VAL 0  79     267.980 281.511 284.693  1.00 39.59           C  
ATOM   1290  O   VAL 0  79     268.771 281.668 283.767  1.00 42.35           O  
ATOM   1291  CB  VAL 0  79     268.748 280.608 286.839  1.00 37.50           C  
ATOM   1292  CG1 VAL 0  79     268.790 279.380 287.724  1.00 43.81           C  
ATOM   1293  CG2 VAL 0  79     270.140 281.121 286.538  1.00 42.74           C  
ATOM   1294  H   VAL 0  79     269.668 279.351 284.546  1.00 48.94           H  
ATOM   1295  HA  VAL 0  79     267.020 279.953 285.738  1.00 46.76           H  
ATOM   1296  HB  VAL 0  79     268.185 281.374 287.373  1.00 45.00           H  
ATOM   1297 1HG1 VAL 0  79     269.286 279.626 288.664  1.00 52.57           H  
ATOM   1298 2HG1 VAL 0  79     267.774 279.043 287.929  1.00 52.57           H  
ATOM   1299 3HG1 VAL 0  79     269.342 278.586 287.221  1.00 52.57           H  
ATOM   1300 1HG2 VAL 0  79     270.645 281.367 287.472  1.00 51.29           H  
ATOM   1301 2HG2 VAL 0  79     270.704 280.354 286.013  1.00 51.29           H  
ATOM   1302 3HG2 VAL 0  79     270.073 282.014 285.917  1.00 51.29           H  
ATOM   1303  N   VAL 0  80     267.045 282.381 285.002  1.00 39.22           N  
ATOM   1304  CA  VAL 0  80     266.864 283.588 284.247  1.00 40.30           C  
ATOM   1305  C   VAL 0  80     267.132 284.785 285.107  1.00 42.46           C  
ATOM   1306  O   VAL 0  80     266.562 284.920 286.187  1.00 44.56           O  
ATOM   1307  CB  VAL 0  80     265.459 283.663 283.687  1.00 40.54           C  
ATOM   1308  CG1 VAL 0  80     265.280 284.947 282.924  1.00 42.57           C  
ATOM   1309  CG2 VAL 0  80     265.198 282.473 282.799  1.00 41.38           C  
ATOM   1310  H   VAL 0  80     266.432 282.190 285.782  1.00 47.06           H  
ATOM   1311  HA  VAL 0  80     267.594 283.573 283.438  1.00 48.36           H  
ATOM   1312  HB  VAL 0  80     264.745 283.669 284.510  1.00 48.65           H  
ATOM   1313 1HG1 VAL 0  80     264.262 285.001 282.536  1.00 51.08           H  
ATOM   1314 2HG1 VAL 0  80     265.460 285.794 283.586  1.00 51.08           H  
ATOM   1315 3HG1 VAL 0  80     265.986 284.977 282.094  1.00 51.08           H  
ATOM   1316 1HG2 VAL 0  80     264.183 282.529 282.407  1.00 49.66           H  
ATOM   1317 2HG2 VAL 0  80     265.904 282.472 281.972  1.00 49.66           H  
ATOM   1318 3HG2 VAL 0  80     265.313 281.556 283.375  1.00 49.66           H  
ATOM   1319  N   LEU 0  81     268.001 285.653 284.643  1.00 43.47           N  
ATOM   1320  CA  LEU 0  81     268.306 286.856 285.369  1.00 45.27           C  
ATOM   1321  C   LEU 0  81     267.745 288.035 284.658  1.00 46.46           C  
ATOM   1322  O   LEU 0  81     267.462 287.972 283.470  1.00 47.41           O  
ATOM   1323  CB  LEU 0  81     269.791 287.017 285.571  1.00 47.55           C  
ATOM   1324  CG  LEU 0  81     270.469 285.882 286.315  1.00 44.46           C  
ATOM   1325  CD1 LEU 0  81     271.951 286.179 286.435  1.00 48.75           C  
ATOM   1326  CD2 LEU 0  81     269.833 285.729 287.677  1.00 46.74           C  
ATOM   1327  H   LEU 0  81     268.432 285.490 283.745  1.00 52.16           H  
ATOM   1328  HA  LEU 0  81     267.810 286.778 286.335  1.00 54.33           H  
ATOM   1329 1HB  LEU 0  81     270.268 287.107 284.596  1.00 57.06           H  
ATOM   1330 2HB  LEU 0  81     269.972 287.935 286.128  1.00 57.06           H  
ATOM   1331  HG  LEU 0  81     270.354 284.956 285.754  1.00 53.36           H  
ATOM   1332 1HD1 LEU 0  81     272.446 285.361 286.959  1.00 58.50           H  
ATOM   1333 2HD1 LEU 0  81     272.383 286.287 285.441  1.00 58.50           H  
ATOM   1334 3HD1 LEU 0  81     272.092 287.104 286.992  1.00 58.50           H  
ATOM   1335 1HD2 LEU 0  81     270.316 284.913 288.214  1.00 56.09           H  
ATOM   1336 2HD2 LEU 0  81     269.951 286.655 288.240  1.00 56.09           H  
ATOM   1337 3HD2 LEU 0  81     268.772 285.509 287.560  1.00 56.09           H  
ATOM   1338  N   TYR 0  82     267.516 289.092 285.391  1.00 46.72           N  
ATOM   1339  CA  TYR 0  82     266.958 290.291 284.827  1.00 47.91           C  
ATOM   1340  C   TYR 0  82     267.843 291.430 285.154  1.00 51.64           C  
ATOM   1341  O   TYR 0  82     267.805 291.946 286.271  1.00 52.02           O  
ATOM   1342  CB  TYR 0  82     265.563 290.539 285.341  1.00 47.47           C  
ATOM   1343  CG  TYR 0  82     264.537 289.521 284.922  1.00 46.53           C  
ATOM   1344  CD1 TYR 0  82     264.251 288.461 285.749  1.00 46.76           C  
ATOM   1345  CD2 TYR 0  82     263.861 289.665 283.729  1.00 44.96           C  
ATOM   1346  CE1 TYR 0  82     263.288 287.552 285.391  1.00 45.59           C  
ATOM   1347  CE2 TYR 0  82     262.899 288.756 283.368  1.00 42.67           C  
ATOM   1348  CZ  TYR 0  82     262.608 287.707 284.196  1.00 41.23           C  
ATOM   1349  OH  TYR 0  82     261.640 286.804 283.840  1.00 40.58           O  
ATOM   1350  H   TYR 0  82     267.804 289.093 286.364  1.00 56.07           H  
ATOM   1351  HA  TYR 0  82     266.953 290.173 283.743  1.00 57.50           H  
ATOM   1352 1HB  TYR 0  82     265.590 290.557 286.430  1.00 56.97           H  
ATOM   1353 2HB  TYR 0  82     265.227 291.513 285.016  1.00 56.97           H  
ATOM   1354  HD1 TYR 0  82     264.784 288.349 286.691  1.00 56.11           H  
ATOM   1355  HD2 TYR 0  82     264.082 290.500 283.073  1.00 53.95           H  
ATOM   1356  HE1 TYR 0  82     263.060 286.717 286.049  1.00 54.71           H  
ATOM   1357  HE2 TYR 0  82     262.361 288.874 282.427  1.00 51.20           H  
ATOM   1358  HH  TYR 0  82     261.278 287.045 282.983  1.00 48.70           H  
ATOM   1359  N   THR 0  83     268.616 291.882 284.182  1.00 51.43           N  
ATOM   1360  CA  THR 0  83     269.654 292.893 284.414  1.00 52.88           C  
ATOM   1361  C   THR 0  83     270.372 292.638 285.747  1.00 53.09           C  
ATOM   1362  O   THR 0  83     270.606 293.565 286.524  1.00 55.30           O  
ATOM   1363  CB  THR 0  83     269.070 294.317 284.425  1.00 51.82           C  
ATOM   1364  OG1 THR 0  83     268.333 294.528 285.639  1.00 53.04           O  
ATOM   1365  CG2 THR 0  83     268.135 294.506 283.239  1.00 49.33           C  
ATOM   1366  H   THR 0  83     268.538 291.467 283.261  1.00 61.72           H  
ATOM   1367  HA  THR 0  83     270.386 292.792 283.614  1.00 63.46           H  
ATOM   1368  HB  THR 0  83     269.877 295.046 284.367  1.00 62.18           H  
ATOM   1369  HG1 THR 0  83     268.038 293.684 285.991  1.00 63.65           H  
ATOM   1370 1HG2 THR 0  83     267.725 295.516 283.257  1.00 59.20           H  
ATOM   1371 2HG2 THR 0  83     268.688 294.354 282.313  1.00 59.20           H  
ATOM   1372 3HG2 THR 0  83     267.322 293.784 283.298  1.00 59.20           H  
ATOM   1373  N   GLY 0  84     270.702 291.368 286.008  1.00 51.54           N  
ATOM   1374  CA  GLY 0  84     271.331 290.971 287.261  1.00 54.07           C  
ATOM   1375  C   GLY 0  84     270.298 290.471 288.280  1.00 53.89           C  
ATOM   1376  O   GLY 0  84     269.344 289.759 287.943  1.00 52.96           O  
ATOM   1377  H   GLY 0  84     270.518 290.662 285.303  1.00 61.85           H  
ATOM   1378 1HA  GLY 0  84     272.061 290.185 287.066  1.00 64.89           H  
ATOM   1379 2HA  GLY 0  84     271.877 291.816 287.678  1.00 64.89           H  
ATOM   1380  N   ARG 0  85     273.156 277.335 284.054  1.00 41.74           N  
ATOM   1381  CA  ARG 0  85     273.117 278.170 282.862  1.00 40.05           C  
ATOM   1382  C   ARG 0  85     272.337 279.419 283.128  1.00 40.03           C  
ATOM   1383  O   ARG 0  85     271.386 279.400 283.898  1.00 41.30           O  
ATOM   1384  CB  ARG 0  85     272.526 277.440 281.684  1.00 40.09           C  
ATOM   1385  CG  ARG 0  85     272.554 278.234 280.395  1.00 44.56           C  
ATOM   1386  CD  ARG 0  85     272.091 277.444 279.241  1.00 43.25           C  
ATOM   1387  NE  ARG 0  85     270.703 277.081 279.371  1.00 39.16           N  
ATOM   1388  CZ  ARG 0  85     269.927 276.640 278.373  1.00 44.95           C  
ATOM   1389  NH1 ARG 0  85     270.407 276.525 277.157  1.00 50.81           N  
ATOM   1390  NH2 ARG 0  85     268.678 276.319 278.629  1.00 46.45           N  
ATOM   1391  H   ARG 0  85     272.296 276.915 284.398  1.00 50.08           H  
ATOM   1392  HA  ARG 0  85     274.147 278.453 282.641  1.00 48.06           H  
ATOM   1393 1HB  ARG 0  85     273.071 276.513 281.516  1.00 48.10           H  
ATOM   1394 2HB  ARG 0  85     271.490 277.180 281.896  1.00 48.10           H  
ATOM   1395 1HG  ARG 0  85     271.901 279.101 280.488  1.00 53.47           H  
ATOM   1396 2HG  ARG 0  85     273.573 278.567 280.195  1.00 53.47           H  
ATOM   1397 1HD  ARG 0  85     272.207 278.028 278.328  1.00 51.90           H  
ATOM   1398 2HD  ARG 0  85     272.677 276.529 279.165  1.00 51.90           H  
ATOM   1399  HE  ARG 0  85     270.288 277.126 280.292  1.00 46.99           H  
ATOM   1400 1HH1 ARG 0  85     271.369 276.771 276.969  1.00 60.97           H  
ATOM   1401 2HH1 ARG 0  85     269.817 276.188 276.411  1.00 60.97           H  
ATOM   1402 1HH2 ARG 0  85     268.334 276.397 279.577  1.00 55.74           H  
ATOM   1403 2HH2 ARG 0  85     268.077 275.983 277.892  1.00 55.74           H  
ATOM   1404  N   ILE 0  86     272.752 280.523 282.514  1.00 40.97           N  
ATOM   1405  CA  ILE 0  86     272.106 281.807 282.752  1.00 42.92           C  
ATOM   1406  C   ILE 0  86     271.546 282.462 281.512  1.00 44.54           C  
ATOM   1407  O   ILE 0  86     272.265 282.722 280.551  1.00 46.27           O  
ATOM   1408  CB  ILE 0  86     273.059 282.787 283.412  1.00 42.19           C  
ATOM   1409  CG1 ILE 0  86     273.495 282.269 284.774  1.00 42.14           C  
ATOM   1410  CG2 ILE 0  86     272.405 284.144 283.527  1.00 44.41           C  
ATOM   1411  CD1 ILE 0  86     274.594 283.085 285.404  1.00 46.34           C  
ATOM   1412  H   ILE 0  86     273.539 280.475 281.883  1.00 49.17           H  
ATOM   1413  HA  ILE 0  86     271.270 281.612 283.422  1.00 51.51           H  
ATOM   1414  HB  ILE 0  86     273.959 282.878 282.805  1.00 50.63           H  
ATOM   1415 1HG1 ILE 0  86     272.641 282.265 285.448  1.00 50.57           H  
ATOM   1416 2HG1 ILE 0  86     273.850 281.244 284.675  1.00 50.57           H  
ATOM   1417 1HG2 ILE 0  86     273.103 284.843 283.986  1.00 53.30           H  
ATOM   1418 2HG2 ILE 0  86     272.135 284.503 282.536  1.00 53.30           H  
ATOM   1419 3HG2 ILE 0  86     271.510 284.066 284.142  1.00 53.30           H  
ATOM   1420 1HD1 ILE 0  86     274.855 282.658 286.373  1.00 55.61           H  
ATOM   1421 2HD1 ILE 0  86     275.471 283.077 284.756  1.00 55.61           H  
ATOM   1422 3HD1 ILE 0  86     274.253 284.110 285.541  1.00 55.61           H  
ATOM   1423  N   ILE 0  87     270.271 282.798 281.573  1.00 42.22           N  
ATOM   1424  CA  ILE 0  87     269.634 283.602 280.556  1.00 42.99           C  
ATOM   1425  C   ILE 0  87     269.528 285.017 281.043  1.00 46.24           C  
ATOM   1426  O   ILE 0  87     268.678 285.324 281.872  1.00 45.57           O  
ATOM   1427  CB  ILE 0  87     268.257 283.087 280.219  1.00 39.12           C  
ATOM   1428  CG1 ILE 0  87     268.334 281.647 279.802  1.00 38.25           C  
ATOM   1429  CG2 ILE 0  87     267.640 283.928 279.140  1.00 39.40           C  
ATOM   1430  CD1 ILE 0  87     269.214 281.420 278.608  1.00 43.87           C  
ATOM   1431  H   ILE 0  87     269.728 282.509 282.374  1.00 50.66           H  
ATOM   1432  HA  ILE 0  87     270.275 283.586 279.676  1.00 51.59           H  
ATOM   1433  HB  ILE 0  87     267.631 283.131 281.106  1.00 46.94           H  
ATOM   1434 1HG1 ILE 0  87     268.724 281.063 280.628  1.00 45.91           H  
ATOM   1435 2HG1 ILE 0  87     267.334 281.281 279.570  1.00 45.91           H  
ATOM   1436 1HG2 ILE 0  87     266.642 283.555 278.911  1.00 47.28           H  
ATOM   1437 2HG2 ILE 0  87     267.573 284.962 279.478  1.00 47.28           H  
ATOM   1438 3HG2 ILE 0  87     268.262 283.876 278.251  1.00 47.28           H  
ATOM   1439 1HD1 ILE 0  87     269.232 280.358 278.365  1.00 52.65           H  
ATOM   1440 2HD1 ILE 0  87     268.826 281.982 277.757  1.00 52.65           H  
ATOM   1441 3HD1 ILE 0  87     270.224 281.757 278.836  1.00 52.65           H  
ATOM   1442  N   GLU 0  88     270.388 285.885 280.549  1.00 43.96           N  
ATOM   1443  CA  GLU 0  88     270.371 287.257 281.001  1.00 46.66           C  
ATOM   1444  C   GLU 0  88     269.384 288.081 280.205  1.00 46.69           C  
ATOM   1445  O   GLU 0  88     269.619 288.403 279.042  1.00 45.11           O  
ATOM   1446  CB  GLU 0  88     271.749 287.875 280.934  1.00 50.28           C  
ATOM   1447  CG  GLU 0  88     271.820 289.277 281.515  1.00 51.30           C  
ATOM   1448  CD  GLU 0  88     271.622 289.302 283.012  1.00 54.24           C  
ATOM   1449  OE1 GLU 0  88     272.350 288.624 283.697  1.00 50.49           O  
ATOM   1450  OE2 GLU 0  88     270.744 289.999 283.469  1.00 52.73           O  
ATOM   1451  H   GLU 0  88     271.067 285.588 279.860  1.00 52.76           H  
ATOM   1452  HA  GLU 0  88     270.028 287.242 282.036  1.00 56.00           H  
ATOM   1453 1HB  GLU 0  88     272.457 287.248 281.478  1.00 60.33           H  
ATOM   1454 2HB  GLU 0  88     272.080 287.921 279.897  1.00 60.33           H  
ATOM   1455 1HG  GLU 0  88     272.793 289.708 281.281  1.00 61.56           H  
ATOM   1456 2HG  GLU 0  88     271.057 289.894 281.042  1.00 61.56           H  
ATOM   1457  N   ARG 0  89     268.283 288.421 280.834  1.00 47.28           N  
ATOM   1458  CA  ARG 0  89     267.272 289.243 280.223  1.00 46.21           C  
ATOM   1459  C   ARG 0  89     267.652 290.696 280.309  1.00 46.67           C  
ATOM   1460  O   ARG 0  89     268.200 291.149 281.313  1.00 49.81           O  
ATOM   1461  CB  ARG 0  89     265.939 289.031 280.886  1.00 46.56           C  
ATOM   1462  CG  ARG 0  89     265.355 287.658 280.691  1.00 43.85           C  
ATOM   1463  CD  ARG 0  89     264.696 287.540 279.388  1.00 41.16           C  
ATOM   1464  NE  ARG 0  89     263.524 288.376 279.319  1.00 42.82           N  
ATOM   1465  CZ  ARG 0  89     263.490 289.595 278.765  1.00 46.86           C  
ATOM   1466  NH1 ARG 0  89     264.577 290.111 278.237  1.00 48.22           N  
ATOM   1467  NH2 ARG 0  89     262.356 290.259 278.756  1.00 44.88           N  
ATOM   1468  H   ARG 0  89     268.144 288.114 281.783  1.00 56.74           H  
ATOM   1469  HA  ARG 0  89     267.221 288.960 279.171  1.00 55.45           H  
ATOM   1470 1HB  ARG 0  89     266.032 289.204 281.954  1.00 55.88           H  
ATOM   1471 2HB  ARG 0  89     265.220 289.753 280.499  1.00 55.88           H  
ATOM   1472 1HG  ARG 0  89     266.150 286.914 280.744  1.00 52.61           H  
ATOM   1473 2HG  ARG 0  89     264.618 287.460 281.469  1.00 52.61           H  
ATOM   1474 1HD  ARG 0  89     265.383 287.847 278.600  1.00 49.39           H  
ATOM   1475 2HD  ARG 0  89     264.390 286.508 279.223  1.00 49.39           H  
ATOM   1476  HE  ARG 0  89     262.659 288.024 279.720  1.00 51.38           H  
ATOM   1477 1HH1 ARG 0  89     265.438 289.586 278.247  1.00 57.86           H  
ATOM   1478 2HH1 ARG 0  89     264.561 291.039 277.824  1.00 57.86           H  
ATOM   1479 1HH2 ARG 0  89     261.537 289.837 279.178  1.00 53.86           H  
ATOM   1480 2HH2 ARG 0  89     262.305 291.175 278.338  1.00 53.86           H  
ATOM   1481  N   ASP 0  90     267.324 291.444 279.275  1.00 46.78           N  
ATOM   1482  CA  ASP 0  90     267.560 292.877 279.264  1.00 49.13           C  
ATOM   1483  C   ASP 0  90     266.398 293.658 279.894  1.00 49.81           C  
ATOM   1484  O   ASP 0  90     266.407 294.888 279.909  1.00 47.99           O  
ATOM   1485  CB  ASP 0  90     267.780 293.355 277.846  1.00 54.42           C  
ATOM   1486  CG  ASP 0  90     266.551 293.139 276.965  1.00 56.84           C  
ATOM   1487  OD1 ASP 0  90     265.593 292.570 277.439  1.00 52.81           O  
ATOM   1488  OD2 ASP 0  90     266.583 293.543 275.828  1.00 55.93           O  
ATOM   1489  H   ASP 0  90     266.900 291.012 278.469  1.00 56.13           H  
ATOM   1490  HA  ASP 0  90     268.452 293.056 279.865  1.00 58.96           H  
ATOM   1491 1HB  ASP 0  90     268.027 294.417 277.852  1.00 65.30           H  
ATOM   1492 2HB  ASP 0  90     268.625 292.823 277.407  1.00 65.30           H  
ATOM   1493  N   ARG 0  91     265.407 292.939 280.409  1.00 50.53           N  
ATOM   1494  CA  ARG 0  91     264.242 293.545 281.017  1.00 47.35           C  
ATOM   1495  C   ARG 0  91     264.361 293.546 282.508  1.00 48.43           C  
ATOM   1496  O   ARG 0  91     264.933 292.634 283.085  1.00 50.81           O  
ATOM   1497  CB  ARG 0  91     262.977 292.816 280.616  1.00 43.96           C  
ATOM   1498  CG  ARG 0  91     261.698 293.412 281.165  1.00 48.29           C  
ATOM   1499  CD  ARG 0  91     260.490 292.644 280.767  1.00 46.95           C  
ATOM   1500  NE  ARG 0  91     259.283 293.258 281.296  1.00 46.64           N  
ATOM   1501  CZ  ARG 0  91     258.041 292.746 281.199  1.00 45.71           C  
ATOM   1502  NH1 ARG 0  91     257.835 291.594 280.604  1.00 44.44           N  
ATOM   1503  NH2 ARG 0  91     257.020 293.411 281.706  1.00 45.85           N  
ATOM   1504  H   ARG 0  91     265.455 291.935 280.367  1.00 60.64           H  
ATOM   1505  HA  ARG 0  91     264.204 294.580 280.674  1.00 56.83           H  
ATOM   1506 1HB  ARG 0  91     262.896 292.806 279.531  1.00 52.76           H  
ATOM   1507 2HB  ARG 0  91     263.032 291.781 280.952  1.00 52.76           H  
ATOM   1508 1HG  ARG 0  91     261.738 293.418 282.245  1.00 57.95           H  
ATOM   1509 2HG  ARG 0  91     261.588 294.434 280.801  1.00 57.95           H  
ATOM   1510 1HD  ARG 0  91     260.412 292.617 279.681  1.00 56.34           H  
ATOM   1511 2HD  ARG 0  91     260.556 291.628 281.154  1.00 56.34           H  
ATOM   1512  HE  ARG 0  91     259.384 294.148 281.767  1.00 55.97           H  
ATOM   1513 1HH1 ARG 0  91     258.609 291.062 280.221  1.00 53.33           H  
ATOM   1514 2HH1 ARG 0  91     256.900 291.221 280.539  1.00 53.33           H  
ATOM   1515 1HH2 ARG 0  91     257.173 294.299 282.166  1.00 55.02           H  
ATOM   1516 2HH2 ARG 0  91     256.088 293.033 281.635  1.00 55.02           H  
ATOM   1517  N   LYS 0  92     263.836 294.570 283.137  1.00 45.96           N  
ATOM   1518  CA  LYS 0  92     263.775 294.607 284.579  1.00 47.26           C  
ATOM   1519  C   LYS 0  92     262.791 293.560 285.063  1.00 46.57           C  
ATOM   1520  O   LYS 0  92     261.685 293.468 284.543  1.00 46.45           O  
ATOM   1521  CB  LYS 0  92     263.383 295.982 285.059  1.00 54.04           C  
ATOM   1522  CG  LYS 0  92     263.368 296.142 286.558  1.00 56.07           C  
ATOM   1523  CD  LYS 0  92     263.072 297.579 286.939  1.00 61.74           C  
ATOM   1524  CE  LYS 0  92     263.092 297.769 288.442  1.00 76.05           C  
ATOM   1525  NZ  LYS 0  92     262.812 299.179 288.822  1.00 81.11           N  
ATOM   1526  H   LYS 0  92     263.422 295.322 282.604  1.00 55.15           H  
ATOM   1527  HA  LYS 0  92     264.764 294.339 284.954  1.00 56.72           H  
ATOM   1528 1HB  LYS 0  92     264.075 296.720 284.652  1.00 64.85           H  
ATOM   1529 2HB  LYS 0  92     262.388 296.227 284.686  1.00 64.85           H  
ATOM   1530 1HG  LYS 0  92     262.603 295.493 286.988  1.00 67.29           H  
ATOM   1531 2HG  LYS 0  92     264.336 295.855 286.967  1.00 67.29           H  
ATOM   1532 1HD  LYS 0  92     263.818 298.235 286.488  1.00 74.08           H  
ATOM   1533 2HD  LYS 0  92     262.090 297.860 286.561  1.00 74.08           H  
ATOM   1534 1HE  LYS 0  92     262.341 297.126 288.898  1.00 91.26           H  
ATOM   1535 2HE  LYS 0  92     264.071 297.488 288.829  1.00 91.26           H  
ATOM   1536 1HZ  LYS 0  92     262.834 299.268 289.828  1.00 97.33           H  
ATOM   1537 2HZ  LYS 0  92     263.513 299.784 288.416  1.00 97.33           H  
ATOM   1538 3HZ  LYS 0  92     261.900 299.446 288.481  1.00 97.33           H  
ATOM   1539  N   ARG 0  93     263.193 292.773 286.045  1.00 46.34           N  
ATOM   1540  CA  ARG 0  93     262.360 291.686 286.546  1.00 44.71           C  
ATOM   1541  C   ARG 0  93     260.913 292.113 286.735  1.00 45.61           C  
ATOM   1542  O   ARG 0  93     260.639 293.030 287.504  1.00 47.18           O  
ATOM   1543  CB  ARG 0  93     262.887 291.151 287.851  1.00 45.01           C  
ATOM   1544  CG  ARG 0  93     262.092 289.987 288.426  1.00 45.25           C  
ATOM   1545  CD  ARG 0  93     262.665 289.527 289.713  1.00 50.95           C  
ATOM   1546  NE  ARG 0  93     263.930 288.842 289.531  1.00 48.80           N  
ATOM   1547  CZ  ARG 0  93     264.049 287.523 289.307  1.00 47.29           C  
ATOM   1548  NH1 ARG 0  93     262.982 286.763 289.294  1.00 47.44           N  
ATOM   1549  NH2 ARG 0  93     265.240 286.990 289.112  1.00 49.16           N  
ATOM   1550  H   ARG 0  93     264.110 292.914 286.445  1.00 55.61           H  
ATOM   1551  HA  ARG 0  93     262.405 290.904 285.807  1.00 53.65           H  
ATOM   1552 1HB  ARG 0  93     263.913 290.819 287.725  1.00 54.01           H  
ATOM   1553 2HB  ARG 0  93     262.890 291.947 288.595  1.00 54.01           H  
ATOM   1554 1HG  ARG 0  93     261.063 290.299 288.602  1.00 54.29           H  
ATOM   1555 2HG  ARG 0  93     262.103 289.152 287.726  1.00 54.29           H  
ATOM   1556 1HD  ARG 0  93     262.834 290.386 290.362  1.00 61.15           H  
ATOM   1557 2HD  ARG 0  93     261.973 288.841 290.197  1.00 61.15           H  
ATOM   1558  HE  ARG 0  93     264.775 289.398 289.539  1.00 58.56           H  
ATOM   1559 1HH1 ARG 0  93     262.064 287.166 289.461  1.00 56.93           H  
ATOM   1560 2HH1 ARG 0  93     263.073 285.771 289.134  1.00 56.93           H  
ATOM   1561 1HH2 ARG 0  93     266.065 287.574 289.129  1.00 58.99           H  
ATOM   1562 2HH2 ARG 0  93     265.328 285.997 288.949  1.00 58.99           H  
ATOM   1563  N   PRO 0  94     259.973 291.439 286.053  1.00 44.16           N  
ATOM   1564  CA  PRO 0  94     258.557 291.629 286.141  1.00 42.56           C  
ATOM   1565  C   PRO 0  94     258.080 291.430 287.543  1.00 42.97           C  
ATOM   1566  O   PRO 0  94     258.576 290.562 288.261  1.00 44.04           O  
ATOM   1567  CB  PRO 0  94     258.020 290.564 285.199  1.00 40.77           C  
ATOM   1568  CG  PRO 0  94     259.118 290.368 284.191  1.00 40.72           C  
ATOM   1569  CD  PRO 0  94     260.390 290.571 284.957  1.00 43.81           C  
ATOM   1570  HA  PRO 0  94     258.303 292.639 285.784  1.00 51.07           H  
ATOM   1571 1HB  PRO 0  94     257.788 289.647 285.760  1.00 48.93           H  
ATOM   1572 2HB  PRO 0  94     257.083 290.908 284.744  1.00 48.93           H  
ATOM   1573 1HG  PRO 0  94     259.048 289.364 283.747  1.00 48.87           H  
ATOM   1574 2HG  PRO 0  94     259.006 291.085 283.367  1.00 48.87           H  
ATOM   1575 1HD  PRO 0  94     260.766 289.616 285.351  1.00 52.58           H  
ATOM   1576 2HD  PRO 0  94     261.131 291.079 284.323  1.00 52.58           H  
ATOM   1577  N   SER 0  95     257.095 292.212 287.933  1.00 42.20           N  
ATOM   1578  CA  SER 0  95     256.598 292.203 289.297  1.00 45.34           C  
ATOM   1579  C   SER 0  95     255.981 290.875 289.714  1.00 45.40           C  
ATOM   1580  O   SER 0  95     255.999 290.524 290.893  1.00 46.20           O  
ATOM   1581  CB  SER 0  95     255.584 293.298 289.479  1.00 49.93           C  
ATOM   1582  OG  SER 0  95     254.432 293.038 288.726  1.00 48.60           O  
ATOM   1583  H   SER 0  95     256.706 292.874 287.275  1.00 50.64           H  
ATOM   1584  HA  SER 0  95     257.461 292.383 289.941  1.00 54.40           H  
ATOM   1585 1HB  SER 0  95     255.323 293.382 290.533  1.00 59.92           H  
ATOM   1586 2HB  SER 0  95     256.016 294.250 289.171  1.00 59.92           H  
ATOM   1587  HG  SER 0  95     253.826 293.760 288.912  1.00 58.32           H  
ATOM   1588  N   TRP 0  96     255.433 290.140 288.764  1.00 44.19           N  
ATOM   1589  CA  TRP 0  96     254.785 288.883 289.082  1.00 42.09           C  
ATOM   1590  C   TRP 0  96     255.749 287.719 289.088  1.00 41.36           C  
ATOM   1591  O   TRP 0  96     255.335 286.581 289.292  1.00 38.67           O  
ATOM   1592  CB  TRP 0  96     253.683 288.583 288.097  1.00 38.69           C  
ATOM   1593  CG  TRP 0  96     254.172 288.430 286.700  1.00 39.82           C  
ATOM   1594  CD1 TRP 0  96     254.646 287.292 286.137  1.00 40.49           C  
ATOM   1595  CD2 TRP 0  96     254.232 289.434 285.678  1.00 41.65           C  
ATOM   1596  NE1 TRP 0  96     254.992 287.518 284.837  1.00 37.86           N  
ATOM   1597  CE2 TRP 0  96     254.742 288.819 284.536  1.00 38.84           C  
ATOM   1598  CE3 TRP 0  96     253.897 290.782 285.635  1.00 43.04           C  
ATOM   1599  CZ2 TRP 0  96     254.922 289.504 283.357  1.00 38.17           C  
ATOM   1600  CZ3 TRP 0  96     254.082 291.476 284.452  1.00 39.77           C  
ATOM   1601  CH2 TRP 0  96     254.578 290.852 283.340  1.00 39.87           C  
ATOM   1602  H   TRP 0  96     255.444 290.466 287.808  1.00 53.03           H  
ATOM   1603  HA  TRP 0  96     254.374 288.986 290.086  1.00 50.51           H  
ATOM   1604 1HB  TRP 0  96     253.174 287.663 288.386  1.00 46.42           H  
ATOM   1605 2HB  TRP 0  96     252.946 289.386 288.117  1.00 46.42           H  
ATOM   1606  HD1 TRP 0  96     254.734 286.335 286.647  1.00 48.58           H  
ATOM   1607  HE1 TRP 0  96     255.368 286.831 284.200  1.00 45.43           H  
ATOM   1608  HE3 TRP 0  96     253.498 291.282 286.518  1.00 51.65           H  
ATOM   1609  HZ2 TRP 0  96     255.319 289.024 282.462  1.00 45.81           H  
ATOM   1610  HZ3 TRP 0  96     253.817 292.534 284.426  1.00 47.72           H  
ATOM   1611  HH2 TRP 0  96     254.708 291.426 282.423  1.00 47.84           H  
ATOM   1612  N   PHE 0  97     257.021 287.973 288.819  1.00 44.39           N  
ATOM   1613  CA  PHE 0  97     257.937 286.879 288.614  1.00 42.86           C  
ATOM   1614  C   PHE 0  97     259.015 286.815 289.678  1.00 48.39           C  
ATOM   1615  O   PHE 0  97     260.070 287.433 289.539  1.00 48.30           O  
ATOM   1616  CB  PHE 0  97     258.558 286.993 287.243  1.00 42.25           C  
ATOM   1617  CG  PHE 0  97     259.281 285.775 286.809  1.00 43.40           C  
ATOM   1618  CD1 PHE 0  97     258.610 284.762 286.147  1.00 50.12           C  
ATOM   1619  CD2 PHE 0  97     260.621 285.632 287.049  1.00 44.89           C  
ATOM   1620  CE1 PHE 0  97     259.276 283.634 285.725  1.00 51.49           C  
ATOM   1621  CE2 PHE 0  97     261.293 284.505 286.634  1.00 45.44           C  
ATOM   1622  CZ  PHE 0  97     260.619 283.506 285.968  1.00 46.18           C  
ATOM   1623  H   PHE 0  97     257.352 288.922 288.706  1.00 53.27           H  
ATOM   1624  HA  PHE 0  97     257.351 285.961 288.678  1.00 51.44           H  
ATOM   1625 1HB  PHE 0  97     257.781 287.207 286.510  1.00 50.70           H  
ATOM   1626 2HB  PHE 0  97     259.258 287.827 287.230  1.00 50.70           H  
ATOM   1627  HD1 PHE 0  97     257.542 284.870 285.954  1.00 60.14           H  
ATOM   1628  HD2 PHE 0  97     261.151 286.426 287.565  1.00 53.86           H  
ATOM   1629  HE1 PHE 0  97     258.737 282.846 285.200  1.00 61.78           H  
ATOM   1630  HE2 PHE 0  97     262.361 284.404 286.828  1.00 54.52           H  
ATOM   1631  HZ  PHE 0  97     261.152 282.615 285.637  1.00 55.41           H  
ATOM   1632  N   THR 0  98     258.754 286.008 290.718  1.00 48.44           N  
ATOM   1633  CA  THR 0  98     259.681 285.785 291.839  1.00 47.55           C  
ATOM   1634  C   THR 0  98     260.424 287.042 292.232  1.00 49.94           C  
ATOM   1635  O   THR 0  98     259.887 287.867 292.969  1.00 49.97           O  
ATOM   1636  OXT THR 0  98     261.646 287.067 292.089  1.00 50.92           O  
ATOM   1637  CB  THR 0  98     260.683 284.664 291.522  1.00 51.73           C  
ATOM   1638  OG1 THR 0  98     259.976 283.438 291.302  1.00 49.06           O  
ATOM   1639  CG2 THR 0  98     261.665 284.481 292.669  1.00 52.68           C  
ATOM   1640  H   THR 0  98     257.863 285.533 290.738  1.00 58.13           H  
ATOM   1641  HA  THR 0  98     259.070 285.490 292.692  1.00 57.06           H  
ATOM   1642  HB  THR 0  98     261.235 284.919 290.618  1.00 62.07           H  
ATOM   1643  HG1 THR 0  98     260.604 282.737 291.111  1.00 58.87           H  
ATOM   1644 1HG2 THR 0  98     262.366 283.683 292.423  1.00 63.22           H  
ATOM   1645 2HG2 THR 0  98     262.214 285.408 292.833  1.00 63.22           H  
ATOM   1646 3HG2 THR 0  98     261.121 284.218 293.575  1.00 63.22           H  
ATOM      1  N   LYS 1   1     171.373 232.754 184.234  1.00 31.61           N  
ATOM      2  CA  LYS 1   1     170.202 232.114 183.622  1.00 26.88           C  
ATOM      3  C   LYS 1   1     169.640 232.929 182.481  1.00 30.08           C  
ATOM      4  O   LYS 1   1     169.561 232.448 181.350  1.00 30.04           O  
ATOM      5  CB  LYS 1   1     169.120 231.860 184.652  1.00 36.08           C  
ATOM      6  CG  LYS 1   1     167.876 231.171 184.104  1.00 35.87           C  
ATOM      7  CD  LYS 1   1     166.847 230.944 185.211  1.00 36.99           C  
ATOM      8  CE  LYS 1   1     165.548 230.361 184.668  1.00 35.40           C  
ATOM      9  NZ  LYS 1   1     164.508 230.242 185.726  1.00 36.07           N  
ATOM     10 1H   LYS 1   1     171.451 232.448 185.194  1.00 37.93           H  
ATOM     11 2H   LYS 1   1     172.202 232.478 183.732  1.00 37.93           H  
ATOM     12 3H   LYS 1   1     171.296 233.768 184.217  1.00 37.93           H  
ATOM     13  HA  LYS 1   1     170.544 231.166 183.206  1.00 32.25           H  
ATOM     14 1HB  LYS 1   1     169.521 231.236 185.452  1.00 43.30           H  
ATOM     15 2HB  LYS 1   1     168.811 232.804 185.098  1.00 43.30           H  
ATOM     16 1HG  LYS 1   1     167.430 231.789 183.324  1.00 43.04           H  
ATOM     17 2HG  LYS 1   1     168.151 230.210 183.670  1.00 43.04           H  
ATOM     18 1HD  LYS 1   1     167.259 230.258 185.953  1.00 44.39           H  
ATOM     19 2HD  LYS 1   1     166.629 231.892 185.702  1.00 44.39           H  
ATOM     20 1HE  LYS 1   1     165.170 231.003 183.873  1.00 42.48           H  
ATOM     21 2HE  LYS 1   1     165.743 229.373 184.253  1.00 42.48           H  
ATOM     22 1HZ  LYS 1   1     163.665 229.852 185.329  1.00 43.29           H  
ATOM     23 2HZ  LYS 1   1     164.844 229.636 186.462  1.00 43.29           H  
ATOM     24 3HZ  LYS 1   1     164.309 231.156 186.108  1.00 43.29           H  
ATOM     25  N   ASN 1   2     169.223 234.147 182.784  1.00 30.28           N  
ATOM     26  CA  ASN 1   2     168.659 235.035 181.786  1.00 26.88           C  
ATOM     27  C   ASN 1   2     169.685 236.074 181.371  1.00 23.81           C  
ATOM     28  O   ASN 1   2     170.675 236.279 182.066  1.00 28.01           O  
ATOM     29  CB  ASN 1   2     167.414 235.697 182.300  1.00 24.16           C  
ATOM     30  CG  ASN 1   2     166.327 234.734 182.619  1.00 26.78           C  
ATOM     31  OD1 ASN 1   2     166.173 233.699 181.970  1.00 31.88           O  
ATOM     32  ND2 ASN 1   2     165.552 235.058 183.615  1.00 30.77           N  
ATOM     33  H   ASN 1   2     169.307 234.475 183.735  1.00 36.33           H  
ATOM     34  HA  ASN 1   2     168.434 234.434 180.906  1.00 32.25           H  
ATOM     35 1HB  ASN 1   2     167.652 236.269 183.198  1.00 28.99           H  
ATOM     36 2HB  ASN 1   2     167.049 236.397 181.552  1.00 28.99           H  
ATOM     37 1HD2 ASN 1   2     164.797 234.456 183.879  1.00 36.93           H  
ATOM     38 2HD2 ASN 1   2     165.711 235.908 184.114  1.00 36.93           H  
ATOM     39  N   ILE 1   3     169.457 236.717 180.237  1.00 22.29           N  
ATOM     40  CA  ILE 1   3     170.332 237.778 179.803  1.00 21.27           C  
ATOM     41  C   ILE 1   3     169.545 239.000 179.455  1.00 23.65           C  
ATOM     42  O   ILE 1   3     168.394 238.914 179.038  1.00 24.02           O  
ATOM     43  CB  ILE 1   3     171.144 237.371 178.627  1.00 20.93           C  
ATOM     44  CG1 ILE 1   3     170.241 237.082 177.474  1.00 18.27           C  
ATOM     45  CG2 ILE 1   3     171.969 236.158 178.954  1.00 26.91           C  
ATOM     46  CD1 ILE 1   3     170.986 236.856 176.199  1.00 21.85           C  
ATOM     47  H   ILE 1   3     168.646 236.482 179.690  1.00 26.74           H  
ATOM     48  HA  ILE 1   3     170.982 238.023 180.641  1.00 25.52           H  
ATOM     49  HB  ILE 1   3     171.802 238.189 178.334  1.00 25.12           H  
ATOM     50 1HG1 ILE 1   3     169.648 236.194 177.691  1.00 21.93           H  
ATOM     51 2HG1 ILE 1   3     169.557 237.917 177.331  1.00 21.93           H  
ATOM     52 1HG2 ILE 1   3     172.561 235.877 178.083  1.00 32.29           H  
ATOM     53 2HG2 ILE 1   3     172.632 236.381 179.787  1.00 32.29           H  
ATOM     54 3HG2 ILE 1   3     171.313 235.332 179.224  1.00 32.29           H  
ATOM     55 1HD1 ILE 1   3     170.281 236.656 175.399  1.00 26.22           H  
ATOM     56 2HD1 ILE 1   3     171.567 237.746 175.954  1.00 26.22           H  
ATOM     57 3HD1 ILE 1   3     171.656 236.006 176.313  1.00 26.22           H  
ATOM     58  N   LEU 1   4     170.168 240.144 179.595  1.00 22.56           N  
ATOM     59  CA  LEU 1   4     169.539 241.399 179.265  1.00 19.13           C  
ATOM     60  C   LEU 1   4     169.917 241.783 177.861  1.00 19.88           C  
ATOM     61  O   LEU 1   4     171.101 241.854 177.549  1.00 24.03           O  
ATOM     62  CB  LEU 1   4     169.976 242.474 180.239  1.00 19.19           C  
ATOM     63  CG  LEU 1   4     169.398 243.841 179.990  1.00 18.05           C  
ATOM     64  CD1 LEU 1   4     167.923 243.772 180.200  1.00 20.50           C  
ATOM     65  CD2 LEU 1   4     170.027 244.836 180.931  1.00 19.06           C  
ATOM     66  H   LEU 1   4     171.112 240.154 179.954  1.00 27.07           H  
ATOM     67  HA  LEU 1   4     168.462 241.248 179.310  1.00 22.96           H  
ATOM     68 1HB  LEU 1   4     169.691 242.170 181.244  1.00 23.03           H  
ATOM     69 2HB  LEU 1   4     171.061 242.559 180.200  1.00 23.03           H  
ATOM     70  HG  LEU 1   4     169.583 244.139 178.961  1.00 21.66           H  
ATOM     71 1HD1 LEU 1   4     167.482 244.747 180.022  1.00 24.60           H  
ATOM     72 2HD1 LEU 1   4     167.498 243.051 179.511  1.00 24.60           H  
ATOM     73 3HD1 LEU 1   4     167.716 243.463 181.224  1.00 24.60           H  
ATOM     74 1HD2 LEU 1   4     169.601 245.824 180.754  1.00 22.88           H  
ATOM     75 2HD2 LEU 1   4     169.833 244.536 181.961  1.00 22.88           H  
ATOM     76 3HD2 LEU 1   4     171.103 244.869 180.759  1.00 22.88           H  
ATOM     77  N   VAL 1   5     168.925 242.032 177.001  1.00 20.21           N  
ATOM     78  CA  VAL 1   5     169.211 242.364 175.606  1.00 20.39           C  
ATOM     79  C   VAL 1   5     168.512 243.624 175.150  1.00 23.81           C  
ATOM     80  O   VAL 1   5     167.523 244.056 175.734  1.00 25.21           O  
ATOM     81  CB  VAL 1   5     168.808 241.234 174.692  1.00 19.77           C  
ATOM     82  CG1 VAL 1   5     169.550 239.977 175.056  1.00 25.86           C  
ATOM     83  CG2 VAL 1   5     167.322 241.023 174.782  1.00 20.70           C  
ATOM     84  H   VAL 1   5     167.968 241.971 177.313  1.00 24.25           H  
ATOM     85  HA  VAL 1   5     170.286 242.530 175.538  1.00 24.46           H  
ATOM     86  HB  VAL 1   5     169.080 241.488 173.667  1.00 23.73           H  
ATOM     87 1HG1 VAL 1   5     169.261 239.176 174.379  1.00 31.03           H  
ATOM     88 2HG1 VAL 1   5     170.619 240.146 174.978  1.00 31.03           H  
ATOM     89 3HG1 VAL 1   5     169.301 239.693 176.076  1.00 31.03           H  
ATOM     90 1HG2 VAL 1   5     167.029 240.216 174.110  1.00 24.84           H  
ATOM     91 2HG2 VAL 1   5     167.054 240.760 175.804  1.00 24.84           H  
ATOM     92 3HG2 VAL 1   5     166.807 241.939 174.494  1.00 24.84           H  
ATOM     93  N   ARG 1   6     169.015 244.187 174.072  1.00 24.89           N  
ATOM     94  CA  ARG 1   6     168.486 245.396 173.491  1.00 19.40           C  
ATOM     95  C   ARG 1   6     167.556 245.107 172.368  1.00 22.47           C  
ATOM     96  O   ARG 1   6     167.931 244.442 171.407  1.00 26.56           O  
ATOM     97  CB  ARG 1   6     169.590 246.264 172.977  1.00 21.17           C  
ATOM     98  CG  ARG 1   6     169.125 247.497 172.262  1.00 22.62           C  
ATOM     99  CD  ARG 1   6     170.256 248.338 171.862  1.00 25.88           C  
ATOM    100  NE  ARG 1   6     170.911 248.917 173.002  1.00 26.85           N  
ATOM    101  CZ  ARG 1   6     172.076 249.572 172.949  1.00 36.53           C  
ATOM    102  NH1 ARG 1   6     172.693 249.722 171.801  1.00 37.48           N  
ATOM    103  NH2 ARG 1   6     172.601 250.070 174.052  1.00 35.53           N  
ATOM    104  H   ARG 1   6     169.827 243.776 173.651  1.00 29.87           H  
ATOM    105  HA  ARG 1   6     167.934 245.909 174.275  1.00 23.28           H  
ATOM    106 1HB  ARG 1   6     170.223 246.580 173.804  1.00 25.40           H  
ATOM    107 2HB  ARG 1   6     170.211 245.694 172.287  1.00 25.40           H  
ATOM    108 1HG  ARG 1   6     168.572 247.215 171.367  1.00 27.14           H  
ATOM    109 2HG  ARG 1   6     168.480 248.080 172.921  1.00 27.14           H  
ATOM    110 1HD  ARG 1   6     170.983 247.736 171.319  1.00 31.05           H  
ATOM    111 2HD  ARG 1   6     169.902 249.146 171.224  1.00 31.05           H  
ATOM    112  HE  ARG 1   6     170.462 248.822 173.903  1.00 32.22           H  
ATOM    113 1HH1 ARG 1   6     172.289 249.340 170.957  1.00 44.97           H  
ATOM    114 2HH1 ARG 1   6     173.571 250.218 171.761  1.00 44.97           H  
ATOM    115 1HH2 ARG 1   6     172.123 249.955 174.935  1.00 42.63           H  
ATOM    116 2HH2 ARG 1   6     173.479 250.567 174.013  1.00 42.63           H  
ATOM    117  N   MET 1   7     166.357 245.643 172.450  1.00 22.52           N  
ATOM    118  CA  MET 1   7     165.394 245.507 171.381  1.00 23.40           C  
ATOM    119  C   MET 1   7     165.359 246.765 170.573  1.00 23.73           C  
ATOM    120  O   MET 1   7     165.387 247.858 171.123  1.00 25.13           O  
ATOM    121  CB  MET 1   7     164.031 245.226 171.924  1.00 24.04           C  
ATOM    122  CG  MET 1   7     163.962 244.031 172.816  1.00 22.19           C  
ATOM    123  SD  MET 1   7     164.378 242.540 171.952  1.00 25.32           S  
ATOM    124  CE  MET 1   7     162.981 242.471 170.866  1.00 25.18           C  
ATOM    125  H   MET 1   7     166.109 246.169 173.277  1.00 27.03           H  
ATOM    126  HA  MET 1   7     165.732 244.699 170.733  1.00 28.09           H  
ATOM    127 1HB  MET 1   7     163.678 246.090 172.472  1.00 28.85           H  
ATOM    128 2HB  MET 1   7     163.341 245.061 171.098  1.00 28.85           H  
ATOM    129 1HG  MET 1   7     164.654 244.155 173.647  1.00 26.63           H  
ATOM    130 2HG  MET 1   7     162.955 243.930 173.220  1.00 26.63           H  
ATOM    131 1HE  MET 1   7     163.052 241.589 170.236  1.00 30.21           H  
ATOM    132 2HE  MET 1   7     162.075 242.421 171.456  1.00 30.21           H  
ATOM    133 3HE  MET 1   7     162.959 243.364 170.243  1.00 30.21           H  
ATOM    134  N   VAL 1   8     165.222 246.624 169.281  1.00 24.56           N  
ATOM    135  CA  VAL 1   8     165.163 247.760 168.405  1.00 21.93           C  
ATOM    136  C   VAL 1   8     163.855 247.836 167.702  1.00 25.89           C  
ATOM    137  O   VAL 1   8     163.451 246.889 167.037  1.00 26.40           O  
ATOM    138  CB  VAL 1   8     166.278 247.689 167.396  1.00 21.75           C  
ATOM    139  CG1 VAL 1   8     166.177 248.838 166.429  1.00 29.27           C  
ATOM    140  CG2 VAL 1   8     167.598 247.719 168.120  1.00 24.82           C  
ATOM    141  H   VAL 1   8     165.199 245.695 168.882  1.00 29.47           H  
ATOM    142  HA  VAL 1   8     165.270 248.647 169.027  1.00 26.31           H  
ATOM    143  HB  VAL 1   8     166.191 246.766 166.824  1.00 26.10           H  
ATOM    144 1HG1 VAL 1   8     166.986 248.771 165.701  1.00 35.12           H  
ATOM    145 2HG1 VAL 1   8     165.220 248.794 165.911  1.00 35.12           H  
ATOM    146 3HG1 VAL 1   8     166.255 249.779 166.972  1.00 35.12           H  
ATOM    147 1HG2 VAL 1   8     168.410 247.660 167.397  1.00 29.79           H  
ATOM    148 2HG2 VAL 1   8     167.681 248.648 168.685  1.00 29.79           H  
ATOM    149 3HG2 VAL 1   8     167.658 246.874 168.803  1.00 29.79           H  
ATOM    150  N   SER 1   9     163.170 248.957 167.831  1.00 26.38           N  
ATOM    151  CA  SER 1   9     161.924 249.102 167.133  1.00 24.54           C  
ATOM    152  C   SER 1   9     162.158 248.955 165.686  1.00 24.18           C  
ATOM    153  O   SER 1   9     162.973 249.666 165.107  1.00 28.92           O  
ATOM    154  CB  SER 1   9     161.288 250.425 167.396  1.00 25.50           C  
ATOM    155  OG  SER 1   9     160.130 250.568 166.614  1.00 25.62           O  
ATOM    156  H   SER 1   9     163.512 249.711 168.415  1.00 31.65           H  
ATOM    157  HA  SER 1   9     161.274 248.293 167.457  1.00 29.45           H  
ATOM    158 1HB  SER 1   9     161.034 250.513 168.448  1.00 30.60           H  
ATOM    159 2HB  SER 1   9     161.990 251.223 167.161  1.00 30.60           H  
ATOM    160  HG  SER 1   9     159.654 251.320 166.988  1.00 30.75           H  
ATOM    161  N   GLU 1  10     161.424 248.063 165.070  1.00 26.92           N  
ATOM    162  CA  GLU 1  10     161.563 247.824 163.658  1.00 27.15           C  
ATOM    163  C   GLU 1  10     161.161 249.012 162.837  1.00 27.86           C  
ATOM    164  O   GLU 1  10     161.539 249.115 161.675  1.00 32.44           O  
ATOM    165  CB  GLU 1  10     160.792 246.604 163.221  1.00 28.39           C  
ATOM    166  CG  GLU 1  10     160.903 246.329 161.731  1.00 35.54           C  
ATOM    167  CD  GLU 1  10     162.324 246.152 161.268  1.00 38.59           C  
ATOM    168  OE1 GLU 1  10     163.172 245.914 162.090  1.00 36.04           O  
ATOM    169  OE2 GLU 1  10     162.561 246.260 160.088  1.00 37.79           O  
ATOM    170  H   GLU 1  10     160.757 247.521 165.599  1.00 32.31           H  
ATOM    171  HA  GLU 1  10     162.625 247.656 163.480  1.00 32.58           H  
ATOM    172 1HB  GLU 1  10     161.153 245.727 163.759  1.00 34.07           H  
ATOM    173 2HB  GLU 1  10     159.738 246.732 163.464  1.00 34.07           H  
ATOM    174 1HG  GLU 1  10     160.341 245.425 161.497  1.00 42.65           H  
ATOM    175 2HG  GLU 1  10     160.450 247.156 161.185  1.00 42.65           H  
ATOM    176  N   ALA 1  11     160.357 249.903 163.408  1.00 26.48           N  
ATOM    177  CA  ALA 1  11     159.906 251.066 162.672  1.00 25.92           C  
ATOM    178  C   ALA 1  11     161.070 251.960 162.254  1.00 24.60           C  
ATOM    179  O   ALA 1  11     160.924 252.777 161.351  1.00 32.22           O  
ATOM    180  CB  ALA 1  11     158.907 251.859 163.486  1.00 28.60           C  
ATOM    181  H   ALA 1  11     160.086 249.804 164.383  1.00 31.78           H  
ATOM    182  HA  ALA 1  11     159.437 250.696 161.760  1.00 31.10           H  
ATOM    183 1HB  ALA 1  11     158.559 252.711 162.903  1.00 34.32           H  
ATOM    184 2HB  ALA 1  11     158.062 251.226 163.735  1.00 34.32           H  
ATOM    185 3HB  ALA 1  11     159.379 252.213 164.400  1.00 34.32           H  
ATOM    186  N   GLY 1  12     162.223 251.813 162.898  1.00 28.75           N  
ATOM    187  CA  GLY 1  12     163.367 252.629 162.559  1.00 27.49           C  
ATOM    188  C   GLY 1  12     163.368 253.944 163.315  1.00 25.92           C  
ATOM    189  O   GLY 1  12     164.175 254.825 163.035  1.00 29.38           O  
ATOM    190  H   GLY 1  12     162.316 251.124 163.634  1.00 34.50           H  
ATOM    191 1HA  GLY 1  12     164.281 252.079 162.781  1.00 32.99           H  
ATOM    192 2HA  GLY 1  12     163.366 252.824 161.487  1.00 32.99           H  
ATOM    193  N   THR 1  13     162.482 254.073 164.288  1.00 25.05           N  
ATOM    194  CA  THR 1  13     162.433 255.266 165.107  1.00 23.82           C  
ATOM    195  C   THR 1  13     163.658 255.342 166.001  1.00 26.09           C  
ATOM    196  O   THR 1  13     164.070 256.423 166.414  1.00 25.28           O  
ATOM    197  CB  THR 1  13     161.188 255.278 165.993  1.00 26.30           C  
ATOM    198  OG1 THR 1  13     161.242 254.147 166.880  1.00 27.23           O  
ATOM    199  CG2 THR 1  13     159.935 255.200 165.158  1.00 26.55           C  
ATOM    200  H   THR 1  13     161.829 253.326 164.472  1.00 30.06           H  
ATOM    201  HA  THR 1  13     162.441 256.126 164.437  1.00 28.58           H  
ATOM    202  HB  THR 1  13     161.168 256.191 166.587  1.00 31.56           H  
ATOM    203  HG1 THR 1  13     160.354 253.932 167.195  1.00 32.68           H  
ATOM    204 1HG2 THR 1  13     159.066 255.200 165.814  1.00 31.86           H  
ATOM    205 2HG2 THR 1  13     159.889 256.061 164.491  1.00 31.86           H  
ATOM    206 3HG2 THR 1  13     159.947 254.287 164.571  1.00 31.86           H  
ATOM    207  N   GLY 1  14     164.236 254.188 166.306  1.00 27.41           N  
ATOM    208  CA  GLY 1  14     165.385 254.119 167.176  1.00 28.12           C  
ATOM    209  C   GLY 1  14     164.989 253.816 168.627  1.00 26.70           C  
ATOM    210  O   GLY 1  14     165.854 253.673 169.488  1.00 28.69           O  
ATOM    211  H   GLY 1  14     163.856 253.330 165.934  1.00 32.90           H  
ATOM    212 1HA  GLY 1  14     166.066 253.348 166.815  1.00 33.75           H  
ATOM    213 2HA  GLY 1  14     165.926 255.064 167.136  1.00 33.75           H  
ATOM    214  N   PHE 1  15     163.689 253.732 168.900  1.00 24.29           N  
ATOM    215  CA  PHE 1  15     163.227 253.432 170.250  1.00 23.99           C  
ATOM    216  C   PHE 1  15     163.656 252.026 170.662  1.00 29.45           C  
ATOM    217  O   PHE 1  15     163.561 251.090 169.869  1.00 29.19           O  
ATOM    218  CB  PHE 1  15     161.732 253.613 170.350  1.00 22.84           C  
ATOM    219  CG  PHE 1  15     161.201 253.368 171.707  1.00 26.22           C  
ATOM    220  CD1 PHE 1  15     161.471 254.234 172.739  1.00 27.08           C  
ATOM    221  CD2 PHE 1  15     160.420 252.271 171.953  1.00 29.42           C  
ATOM    222  CE1 PHE 1  15     160.972 253.994 174.001  1.00 31.55           C  
ATOM    223  CE2 PHE 1  15     159.917 252.021 173.207  1.00 29.75           C  
ATOM    224  CZ  PHE 1  15     160.194 252.885 174.235  1.00 29.07           C  
ATOM    225  H   PHE 1  15     163.000 253.867 168.165  1.00 29.15           H  
ATOM    226  HA  PHE 1  15     163.724 254.140 170.914  1.00 28.79           H  
ATOM    227 1HB  PHE 1  15     161.467 254.629 170.058  1.00 27.41           H  
ATOM    228 2HB  PHE 1  15     161.234 252.933 169.660  1.00 27.41           H  
ATOM    229  HD1 PHE 1  15     162.088 255.113 172.551  1.00 32.50           H  
ATOM    230  HD2 PHE 1  15     160.201 251.597 171.133  1.00 35.31           H  
ATOM    231  HE1 PHE 1  15     161.193 254.684 174.813  1.00 37.86           H  
ATOM    232  HE2 PHE 1  15     159.300 251.142 173.384  1.00 35.70           H  
ATOM    233  HZ  PHE 1  15     159.798 252.694 175.232  1.00 34.88           H  
ATOM    234  N   CYS 1  16     164.169 251.880 171.889  1.00 25.68           N  
ATOM    235  CA  CYS 1  16     164.696 250.587 172.311  1.00 19.97           C  
ATOM    236  C   CYS 1  16     164.210 250.103 173.681  1.00 24.09           C  
ATOM    237  O   CYS 1  16     163.907 250.898 174.568  1.00 27.81           O  
ATOM    238  CB  CYS 1  16     166.192 250.638 172.330  1.00 19.46           C  
ATOM    239  SG  CYS 1  16     166.898 251.066 170.755  1.00 26.91           S  
ATOM    240  H   CYS 1  16     164.210 252.670 172.517  1.00 30.82           H  
ATOM    241  HA  CYS 1  16     164.360 249.869 171.570  1.00 23.96           H  
ATOM    242 1HB  CYS 1  16     166.526 251.372 173.064  1.00 23.35           H  
ATOM    243 2HB  CYS 1  16     166.589 249.668 172.628  1.00 23.35           H  
ATOM    244  HG  CYS 1  16     166.428 250.012 170.104  1.00 32.29           H  
ATOM    245  N   PHE 1  17     164.198 248.777 173.849  1.00 22.62           N  
ATOM    246  CA  PHE 1  17     163.915 248.147 175.140  1.00 20.29           C  
ATOM    247  C   PHE 1  17     165.107 247.471 175.706  1.00 20.84           C  
ATOM    248  O   PHE 1  17     165.933 246.926 174.986  1.00 22.95           O  
ATOM    249  CB  PHE 1  17     162.856 247.079 175.085  1.00 21.74           C  
ATOM    250  CG  PHE 1  17     161.502 247.529 174.936  1.00 21.66           C  
ATOM    251  CD1 PHE 1  17     160.786 247.225 173.820  1.00 23.35           C  
ATOM    252  CD2 PHE 1  17     160.908 248.231 175.946  1.00 25.84           C  
ATOM    253  CE1 PHE 1  17     159.483 247.614 173.715  1.00 29.54           C  
ATOM    254  CE2 PHE 1  17     159.608 248.633 175.842  1.00 31.97           C  
ATOM    255  CZ  PHE 1  17     158.898 248.326 174.723  1.00 27.67           C  
ATOM    256  H   PHE 1  17     164.449 248.196 173.057  1.00 27.14           H  
ATOM    257  HA  PHE 1  17     163.619 248.941 175.826  1.00 24.34           H  
ATOM    258 1HB  PHE 1  17     163.071 246.403 174.272  1.00 26.09           H  
ATOM    259 2HB  PHE 1  17     162.906 246.493 176.001  1.00 26.09           H  
ATOM    260  HD1 PHE 1  17     161.255 246.653 173.020  1.00 28.02           H  
ATOM    261  HD2 PHE 1  17     161.481 248.465 176.842  1.00 31.01           H  
ATOM    262  HE1 PHE 1  17     158.913 247.360 172.830  1.00 35.44           H  
ATOM    263  HE2 PHE 1  17     159.140 249.196 176.648  1.00 38.36           H  
ATOM    264  HZ  PHE 1  17     157.872 248.650 174.636  1.00 33.21           H  
ATOM    265  N   ASN 1  18     165.129 247.384 176.999  1.00 21.51           N  
ATOM    266  CA  ASN 1  18     166.044 246.525 177.669  1.00 22.14           C  
ATOM    267  C   ASN 1  18     165.194 245.409 178.233  1.00 22.56           C  
ATOM    268  O   ASN 1  18     164.313 245.663 179.049  1.00 21.84           O  
ATOM    269  CB  ASN 1  18     166.801 247.264 178.729  1.00 21.59           C  
ATOM    270  CG  ASN 1  18     167.590 248.400 178.176  1.00 23.37           C  
ATOM    271  OD1 ASN 1  18     168.068 248.348 177.040  1.00 20.74           O  
ATOM    272  ND2 ASN 1  18     167.746 249.435 178.962  1.00 33.23           N  
ATOM    273  H   ASN 1  18     164.450 247.901 177.540  1.00 25.81           H  
ATOM    274  HA  ASN 1  18     166.719 246.099 176.927  1.00 26.57           H  
ATOM    275 1HB  ASN 1  18     166.105 247.649 179.476  1.00 25.90           H  
ATOM    276 2HB  ASN 1  18     167.482 246.587 179.235  1.00 25.90           H  
ATOM    277 1HD2 ASN 1  18     168.268 250.229 178.647  1.00 39.87           H  
ATOM    278 2HD2 ASN 1  18     167.342 249.434 179.877  1.00 39.87           H  
ATOM    279  N   THR 1  19     165.407 244.178 177.781  1.00 21.28           N  
ATOM    280  CA  THR 1  19     164.515 243.104 178.204  1.00 20.94           C  
ATOM    281  C   THR 1  19     165.241 241.837 178.521  1.00 21.22           C  
ATOM    282  O   THR 1  19     166.332 241.572 178.030  1.00 22.81           O  
ATOM    283  CB  THR 1  19     163.455 242.806 177.166  1.00 25.24           C  
ATOM    284  OG1 THR 1  19     162.488 241.906 177.715  1.00 26.78           O  
ATOM    285  CG2 THR 1  19     164.091 242.159 175.967  1.00 26.25           C  
ATOM    286  H   THR 1  19     166.158 243.996 177.127  1.00 25.54           H  
ATOM    287  HA  THR 1  19     164.035 243.440 179.123  1.00 25.12           H  
ATOM    288  HB  THR 1  19     162.958 243.730 176.869  1.00 30.29           H  
ATOM    289  HG1 THR 1  19     162.846 241.014 177.721  1.00 32.14           H  
ATOM    290 1HG2 THR 1  19     163.325 241.941 175.223  1.00 31.51           H  
ATOM    291 2HG2 THR 1  19     164.831 242.835 175.540  1.00 31.51           H  
ATOM    292 3HG2 THR 1  19     164.577 241.233 176.270  1.00 31.51           H  
ATOM    293  N   LYS 1  20     164.627 241.059 179.367  1.00 24.52           N  
ATOM    294  CA  LYS 1  20     165.226 239.881 179.899  1.00 22.57           C  
ATOM    295  C   LYS 1  20     164.655 238.639 179.275  1.00 26.93           C  
ATOM    296  O   LYS 1  20     163.441 238.472 179.211  1.00 29.58           O  
ATOM    297  CB  LYS 1  20     165.035 239.875 181.400  1.00 18.91           C  
ATOM    298  CG  LYS 1  20     165.651 238.719 182.119  1.00 24.45           C  
ATOM    299  CD  LYS 1  20     165.631 238.953 183.617  1.00 26.72           C  
ATOM    300  CE  LYS 1  20     164.210 238.942 184.157  1.00 26.20           C  
ATOM    301  NZ  LYS 1  20     164.175 239.100 185.640  1.00 30.43           N  
ATOM    302  H   LYS 1  20     163.708 241.327 179.693  1.00 29.43           H  
ATOM    303  HA  LYS 1  20     166.285 239.922 179.653  1.00 27.08           H  
ATOM    304 1HB  LYS 1  20     165.458 240.788 181.821  1.00 22.69           H  
ATOM    305 2HB  LYS 1  20     163.969 239.876 181.628  1.00 22.69           H  
ATOM    306 1HG  LYS 1  20     165.098 237.807 181.890  1.00 29.34           H  
ATOM    307 2HG  LYS 1  20     166.682 238.594 181.791  1.00 29.34           H  
ATOM    308 1HD  LYS 1  20     166.207 238.174 184.116  1.00 32.07           H  
ATOM    309 2HD  LYS 1  20     166.087 239.918 183.841  1.00 32.07           H  
ATOM    310 1HE  LYS 1  20     163.645 239.754 183.703  1.00 31.44           H  
ATOM    311 2HE  LYS 1  20     163.733 237.998 183.893  1.00 31.44           H  
ATOM    312 1HZ  LYS 1  20     163.216 239.086 185.957  1.00 36.51           H  
ATOM    313 2HZ  LYS 1  20     164.683 238.342 186.073  1.00 36.51           H  
ATOM    314 3HZ  LYS 1  20     164.600 239.980 185.895  1.00 36.51           H  
ATOM    315  N   ARG 1  21     165.528 237.744 178.843  1.00 23.13           N  
ATOM    316  CA  ARG 1  21     165.086 236.475 178.297  1.00 22.91           C  
ATOM    317  C   ARG 1  21     166.038 235.407 178.676  1.00 25.06           C  
ATOM    318  O   ARG 1  21     167.186 235.677 179.002  1.00 28.00           O  
ATOM    319  CB  ARG 1  21     164.993 236.491 176.812  1.00 21.92           C  
ATOM    320  CG  ARG 1  21     166.322 236.591 176.105  1.00 24.19           C  
ATOM    321  CD  ARG 1  21     166.163 236.315 174.672  1.00 28.56           C  
ATOM    322  NE  ARG 1  21     167.384 236.500 173.925  1.00 26.53           N  
ATOM    323  CZ  ARG 1  21     168.354 235.591 173.793  1.00 26.86           C  
ATOM    324  NH1 ARG 1  21     168.300 234.441 174.423  1.00 30.94           N  
ATOM    325  NH2 ARG 1  21     169.375 235.873 173.013  1.00 27.19           N  
ATOM    326  H   ARG 1  21     166.520 237.949 178.901  1.00 27.76           H  
ATOM    327  HA  ARG 1  21     164.115 236.250 178.740  1.00 27.50           H  
ATOM    328 1HB  ARG 1  21     164.499 235.585 176.466  1.00 26.30           H  
ATOM    329 2HB  ARG 1  21     164.386 237.339 176.495  1.00 26.30           H  
ATOM    330 1HG  ARG 1  21     166.730 237.595 176.223  1.00 29.03           H  
ATOM    331 2HG  ARG 1  21     167.018 235.862 176.523  1.00 29.03           H  
ATOM    332 1HD  ARG 1  21     165.838 235.285 174.538  1.00 34.27           H  
ATOM    333 2HD  ARG 1  21     165.410 236.984 174.258  1.00 34.27           H  
ATOM    334  HE  ARG 1  21     167.498 237.364 173.407  1.00 31.83           H  
ATOM    335 1HH1 ARG 1  21     167.527 234.226 175.038  1.00 37.13           H  
ATOM    336 2HH1 ARG 1  21     169.046 233.768 174.307  1.00 37.13           H  
ATOM    337 1HH2 ARG 1  21     169.397 236.767 172.531  1.00 32.62           H  
ATOM    338 2HH2 ARG 1  21     170.121 235.206 172.891  1.00 32.62           H  
ATOM    339  N   ASN 1  22     165.596 234.183 178.601  1.00 26.42           N  
ATOM    340  CA  ASN 1  22     166.457 233.079 178.918  1.00 27.42           C  
ATOM    341  C   ASN 1  22     167.559 232.999 177.922  1.00 27.19           C  
ATOM    342  O   ASN 1  22     167.322 233.113 176.722  1.00 32.28           O  
ATOM    343  CB  ASN 1  22     165.698 231.798 178.996  1.00 34.47           C  
ATOM    344  CG  ASN 1  22     166.532 230.684 179.520  1.00 37.04           C  
ATOM    345  OD1 ASN 1  22     167.590 230.359 178.968  1.00 37.11           O  
ATOM    346  ND2 ASN 1  22     166.078 230.079 180.583  1.00 33.55           N  
ATOM    347  H   ASN 1  22     164.639 234.009 178.328  1.00 31.71           H  
ATOM    348  HA  ASN 1  22     166.919 233.294 179.876  1.00 32.90           H  
ATOM    349 1HB  ASN 1  22     164.833 231.926 179.649  1.00 41.37           H  
ATOM    350 2HB  ASN 1  22     165.327 231.529 178.011  1.00 41.37           H  
ATOM    351 1HD2 ASN 1  22     166.592 229.321 180.986  1.00 40.26           H  
ATOM    352 2HD2 ASN 1  22     165.218 230.377 180.998  1.00 40.26           H  
ATOM    353  N   ARG 1  23     168.776 232.837 178.414  1.00 27.83           N  
ATOM    354  CA  ARG 1  23     169.946 232.746 177.570  1.00 26.81           C  
ATOM    355  C   ARG 1  23     169.717 231.837 176.397  1.00 32.14           C  
ATOM    356  O   ARG 1  23     170.054 232.172 175.264  1.00 31.04           O  
ATOM    357  CB  ARG 1  23     171.118 232.245 178.342  1.00 28.71           C  
ATOM    358  CG  ARG 1  23     172.403 232.195 177.563  1.00 29.02           C  
ATOM    359  CD  ARG 1  23     173.469 231.536 178.339  1.00 27.22           C  
ATOM    360  NE  ARG 1  23     173.731 232.226 179.577  1.00 35.09           N  
ATOM    361  CZ  ARG 1  23     174.541 233.288 179.701  1.00 45.20           C  
ATOM    362  NH1 ARG 1  23     175.176 233.756 178.653  1.00 39.05           N  
ATOM    363  NH2 ARG 1  23     174.691 233.860 180.879  1.00 42.21           N  
ATOM    364  H   ARG 1  23     168.898 232.767 179.419  1.00 33.39           H  
ATOM    365  HA  ARG 1  23     170.144 233.749 177.192  1.00 32.18           H  
ATOM    366 1HB  ARG 1  23     171.281 232.882 179.210  1.00 34.46           H  
ATOM    367 2HB  ARG 1  23     170.912 231.239 178.708  1.00 34.46           H  
ATOM    368 1HG  ARG 1  23     172.251 231.636 176.640  1.00 34.83           H  
ATOM    369 2HG  ARG 1  23     172.728 233.209 177.326  1.00 34.83           H  
ATOM    370 1HD  ARG 1  23     173.170 230.515 178.575  1.00 32.66           H  
ATOM    371 2HD  ARG 1  23     174.389 231.519 177.756  1.00 32.66           H  
ATOM    372  HE  ARG 1  23     173.258 231.897 180.407  1.00 42.11           H  
ATOM    373 1HH1 ARG 1  23     175.058 233.316 177.752  1.00 46.86           H  
ATOM    374 2HH1 ARG 1  23     175.785 234.555 178.750  1.00 46.86           H  
ATOM    375 1HH2 ARG 1  23     174.198 233.497 181.681  1.00 50.65           H  
ATOM    376 2HH2 ARG 1  23     175.278 234.676 180.979  1.00 50.65           H  
ATOM    377  N   LEU 1  24     169.149 230.674 176.654  1.00 36.83           N  
ATOM    378  CA  LEU 1  24     168.937 229.704 175.601  1.00 35.37           C  
ATOM    379  C   LEU 1  24     167.631 229.925 174.891  1.00 37.63           C  
ATOM    380  O   LEU 1  24     166.696 229.136 175.020  1.00 40.66           O  
ATOM    381  CB  LEU 1  24     168.993 228.315 176.157  1.00 38.29           C  
ATOM    382  CG  LEU 1  24     170.296 227.974 176.832  1.00 41.59           C  
ATOM    383  CD1 LEU 1  24     170.244 226.551 177.336  1.00 48.86           C  
ATOM    384  CD2 LEU 1  24     171.426 228.178 175.851  1.00 41.45           C  
ATOM    385  H   LEU 1  24     168.857 230.456 177.598  1.00 44.19           H  
ATOM    386  HA  LEU 1  24     169.738 229.845 174.879  1.00 42.44           H  
ATOM    387 1HB  LEU 1  24     168.195 228.195 176.887  1.00 45.94           H  
ATOM    388 2HB  LEU 1  24     168.836 227.603 175.347  1.00 45.94           H  
ATOM    389  HG  LEU 1  24     170.443 228.627 177.692  1.00 49.91           H  
ATOM    390 1HD1 LEU 1  24     171.182 226.306 177.833  1.00 58.63           H  
ATOM    391 2HD1 LEU 1  24     169.421 226.445 178.043  1.00 58.63           H  
ATOM    392 3HD1 LEU 1  24     170.092 225.873 176.496  1.00 58.63           H  
ATOM    393 1HD2 LEU 1  24     172.375 227.941 176.334  1.00 49.74           H  
ATOM    394 2HD2 LEU 1  24     171.283 227.523 174.991  1.00 49.74           H  
ATOM    395 3HD2 LEU 1  24     171.438 229.216 175.519  1.00 49.74           H  
ATOM    396  N   ARG 1  25     167.575 230.991 174.119  1.00 35.88           N  
ATOM    397  CA  ARG 1  25     166.406 231.307 173.323  1.00 33.93           C  
ATOM    398  C   ARG 1  25     166.812 231.881 172.007  1.00 36.20           C  
ATOM    399  O   ARG 1  25     167.812 232.593 171.910  1.00 36.56           O  
ATOM    400  CB  ARG 1  25     165.483 232.286 174.015  1.00 34.89           C  
ATOM    401  CG  ARG 1  25     164.812 231.785 175.256  1.00 37.03           C  
ATOM    402  CD  ARG 1  25     163.804 230.768 174.938  1.00 37.28           C  
ATOM    403  NE  ARG 1  25     163.064 230.366 176.112  1.00 44.56           N  
ATOM    404  CZ  ARG 1  25     163.457 229.416 176.976  1.00 51.32           C  
ATOM    405  NH1 ARG 1  25     164.591 228.778 176.787  1.00 46.80           N  
ATOM    406  NH2 ARG 1  25     162.700 229.124 178.020  1.00 49.37           N  
ATOM    407  H   ARG 1  25     168.386 231.596 174.078  1.00 43.05           H  
ATOM    408  HA  ARG 1  25     165.882 230.369 173.138  1.00 40.71           H  
ATOM    409 1HB  ARG 1  25     166.037 233.176 174.283  1.00 41.87           H  
ATOM    410 2HB  ARG 1  25     164.697 232.589 173.322  1.00 41.87           H  
ATOM    411 1HG  ARG 1  25     165.549 231.345 175.922  1.00 44.44           H  
ATOM    412 2HG  ARG 1  25     164.315 232.614 175.760  1.00 44.44           H  
ATOM    413 1HD  ARG 1  25     163.099 231.169 174.210  1.00 44.73           H  
ATOM    414 2HD  ARG 1  25     164.291 229.887 174.522  1.00 44.73           H  
ATOM    415  HE  ARG 1  25     162.185 230.832 176.295  1.00 53.47           H  
ATOM    416 1HH1 ARG 1  25     165.178 229.001 175.991  1.00 56.16           H  
ATOM    417 2HH1 ARG 1  25     164.882 228.064 177.439  1.00 56.16           H  
ATOM    418 1HH2 ARG 1  25     161.827 229.614 178.165  1.00 59.25           H  
ATOM    419 2HH2 ARG 1  25     162.992 228.410 178.671  1.00 59.25           H  
ATOM    420  N   GLU 1  26     166.048 231.553 170.987  1.00 37.00           N  
ATOM    421  CA  GLU 1  26     166.239 232.086 169.662  1.00 39.34           C  
ATOM    422  C   GLU 1  26     166.127 233.586 169.678  1.00 37.66           C  
ATOM    423  O   GLU 1  26     165.715 234.174 170.677  1.00 36.28           O  
ATOM    424  CB  GLU 1  26     165.231 231.491 168.714  1.00 40.88           C  
ATOM    425  CG  GLU 1  26     163.812 231.935 168.991  1.00 42.02           C  
ATOM    426  CD  GLU 1  26     163.190 231.176 170.128  1.00 41.13           C  
ATOM    427  OE1 GLU 1  26     163.914 230.540 170.853  1.00 41.50           O  
ATOM    428  OE2 GLU 1  26     161.992 231.226 170.271  1.00 42.50           O  
ATOM    429  H   GLU 1  26     165.270 230.929 171.147  1.00 44.40           H  
ATOM    430  HA  GLU 1  26     167.252 231.825 169.354  1.00 47.21           H  
ATOM    431 1HB  GLU 1  26     165.479 231.768 167.690  1.00 49.06           H  
ATOM    432 2HB  GLU 1  26     165.264 230.404 168.779  1.00 49.06           H  
ATOM    433 1HG  GLU 1  26     163.813 232.998 169.232  1.00 50.43           H  
ATOM    434 2HG  GLU 1  26     163.214 231.793 168.092  1.00 50.43           H  
ATOM    435  N   LYS 1  27     166.453 234.212 168.558  1.00 35.38           N  
ATOM    436  CA  LYS 1  27     166.328 235.645 168.471  1.00 32.31           C  
ATOM    437  C   LYS 1  27     164.906 236.026 168.777  1.00 33.52           C  
ATOM    438  O   LYS 1  27     163.963 235.461 168.223  1.00 36.11           O  
ATOM    439  CB  LYS 1  27     166.762 236.169 167.118  1.00 40.30           C  
ATOM    440  CG  LYS 1  27     166.823 237.687 167.045  1.00 40.19           C  
ATOM    441  CD  LYS 1  27     167.331 238.162 165.697  1.00 44.23           C  
ATOM    442  CE  LYS 1  27     168.828 237.939 165.565  1.00 52.59           C  
ATOM    443  NZ  LYS 1  27     169.359 238.474 164.284  1.00 53.17           N  
ATOM    444  H   LYS 1  27     166.790 233.687 167.765  1.00 42.46           H  
ATOM    445  HA  LYS 1  27     166.960 236.069 169.251  1.00 38.77           H  
ATOM    446 1HB  LYS 1  27     167.750 235.778 166.873  1.00 48.36           H  
ATOM    447 2HB  LYS 1  27     166.070 235.821 166.351  1.00 48.36           H  
ATOM    448 1HG  LYS 1  27     165.827 238.099 167.213  1.00 48.23           H  
ATOM    449 2HG  LYS 1  27     167.487 238.060 167.824  1.00 48.23           H  
ATOM    450 1HD  LYS 1  27     166.818 237.620 164.902  1.00 53.08           H  
ATOM    451 2HD  LYS 1  27     167.121 239.226 165.583  1.00 53.08           H  
ATOM    452 1HE  LYS 1  27     169.338 238.431 166.391  1.00 63.10           H  
ATOM    453 2HE  LYS 1  27     169.039 236.870 165.614  1.00 63.10           H  
ATOM    454 1HZ  LYS 1  27     170.354 238.308 164.236  1.00 63.81           H  
ATOM    455 2HZ  LYS 1  27     168.902 238.012 163.510  1.00 63.81           H  
ATOM    456 3HZ  LYS 1  27     169.181 239.467 164.235  1.00 63.81           H  
ATOM    457  N   LEU 1  28     164.752 236.954 169.683  1.00 32.33           N  
ATOM    458  CA  LEU 1  28     163.462 237.304 170.199  1.00 31.50           C  
ATOM    459  C   LEU 1  28     162.881 238.512 169.514  1.00 28.04           C  
ATOM    460  O   LEU 1  28     163.580 239.493 169.277  1.00 28.86           O  
ATOM    461  CB  LEU 1  28     163.571 237.548 171.687  1.00 28.92           C  
ATOM    462  CG  LEU 1  28     162.276 237.827 172.411  1.00 30.09           C  
ATOM    463  CD1 LEU 1  28     161.421 236.573 172.390  1.00 38.00           C  
ATOM    464  CD2 LEU 1  28     162.582 238.254 173.833  1.00 27.10           C  
ATOM    465  H   LEU 1  28     165.575 237.408 170.066  1.00 38.80           H  
ATOM    466  HA  LEU 1  28     162.805 236.457 170.004  1.00 37.80           H  
ATOM    467 1HB  LEU 1  28     164.026 236.672 172.147  1.00 34.70           H  
ATOM    468 2HB  LEU 1  28     164.232 238.400 171.850  1.00 34.70           H  
ATOM    469  HG  LEU 1  28     161.729 238.619 171.901  1.00 36.10           H  
ATOM    470 1HD1 LEU 1  28     160.480 236.765 172.906  1.00 45.60           H  
ATOM    471 2HD1 LEU 1  28     161.216 236.289 171.357  1.00 45.60           H  
ATOM    472 3HD1 LEU 1  28     161.950 235.762 172.890  1.00 45.60           H  
ATOM    473 1HD2 LEU 1  28     161.650 238.456 174.362  1.00 32.52           H  
ATOM    474 2HD2 LEU 1  28     163.124 237.458 174.343  1.00 32.52           H  
ATOM    475 3HD2 LEU 1  28     163.193 239.157 173.817  1.00 32.52           H  
ATOM    476  N   THR 1  29     161.598 238.438 169.184  1.00 24.66           N  
ATOM    477  CA  THR 1  29     160.871 239.588 168.674  1.00 23.19           C  
ATOM    478  C   THR 1  29     159.623 239.774 169.490  1.00 24.37           C  
ATOM    479  O   THR 1  29     159.156 238.845 170.140  1.00 30.08           O  
ATOM    480  CB  THR 1  29     160.510 239.458 167.202  1.00 22.06           C  
ATOM    481  OG1 THR 1  29     159.621 238.351 167.025  1.00 27.87           O  
ATOM    482  CG2 THR 1  29     161.752 239.255 166.363  1.00 28.82           C  
ATOM    483  H   THR 1  29     161.098 237.575 169.350  1.00 29.59           H  
ATOM    484  HA  THR 1  29     161.503 240.464 168.825  1.00 27.83           H  
ATOM    485  HB  THR 1  29     160.008 240.367 166.875  1.00 26.47           H  
ATOM    486  HG1 THR 1  29     158.822 238.500 167.537  1.00 33.44           H  
ATOM    487 1HG2 THR 1  29     161.470 239.172 165.314  1.00 34.59           H  
ATOM    488 2HG2 THR 1  29     162.421 240.104 166.493  1.00 34.59           H  
ATOM    489 3HG2 THR 1  29     162.258 238.343 166.674  1.00 34.59           H  
ATOM    490  N   LEU 1  30     159.082 240.967 169.459  1.00 24.46           N  
ATOM    491  CA  LEU 1  30     157.912 241.289 170.255  1.00 26.16           C  
ATOM    492  C   LEU 1  30     157.349 242.595 169.820  1.00 22.15           C  
ATOM    493  O   LEU 1  30     157.973 243.305 169.057  1.00 26.03           O  
ATOM    494  CB  LEU 1  30     158.282 241.344 171.708  1.00 25.36           C  
ATOM    495  CG  LEU 1  30     159.412 242.305 172.026  1.00 23.10           C  
ATOM    496  CD1 LEU 1  30     158.863 243.709 172.205  1.00 29.77           C  
ATOM    497  CD2 LEU 1  30     160.134 241.835 173.269  1.00 21.37           C  
ATOM    498  H   LEU 1  30     159.513 241.685 168.885  1.00 29.36           H  
ATOM    499  HA  LEU 1  30     157.170 240.512 170.072  1.00 31.40           H  
ATOM    500 1HB  LEU 1  30     157.410 241.649 172.283  1.00 30.43           H  
ATOM    501 2HB  LEU 1  30     158.582 240.350 172.037  1.00 30.43           H  
ATOM    502  HG  LEU 1  30     160.105 242.329 171.190  1.00 27.72           H  
ATOM    503 1HD1 LEU 1  30     159.683 244.394 172.421  1.00 35.72           H  
ATOM    504 2HD1 LEU 1  30     158.361 244.025 171.293  1.00 35.72           H  
ATOM    505 3HD1 LEU 1  30     158.154 243.719 173.033  1.00 35.72           H  
ATOM    506 1HD2 LEU 1  30     160.955 242.517 173.494  1.00 25.64           H  
ATOM    507 2HD2 LEU 1  30     159.439 241.816 174.109  1.00 25.64           H  
ATOM    508 3HD2 LEU 1  30     160.530 240.833 173.103  1.00 25.64           H  
ATOM    509  N   LEU 1  31     156.187 242.940 170.304  1.00 22.73           N  
ATOM    510  CA  LEU 1  31     155.599 244.191 169.903  1.00 26.24           C  
ATOM    511  C   LEU 1  31     155.315 245.044 171.091  1.00 27.64           C  
ATOM    512  O   LEU 1  31     154.967 244.535 172.153  1.00 28.98           O  
ATOM    513  CB  LEU 1  31     154.321 243.948 169.140  1.00 29.74           C  
ATOM    514  CG  LEU 1  31     154.464 243.137 167.868  1.00 27.88           C  
ATOM    515  CD1 LEU 1  31     154.280 241.658 168.185  1.00 36.60           C  
ATOM    516  CD2 LEU 1  31     153.446 243.614 166.859  1.00 28.30           C  
ATOM    517  H   LEU 1  31     155.698 242.329 170.943  1.00 27.27           H  
ATOM    518  HA  LEU 1  31     156.325 244.703 169.279  1.00 31.49           H  
ATOM    519 1HB  LEU 1  31     153.622 243.423 169.791  1.00 35.69           H  
ATOM    520 2HB  LEU 1  31     153.885 244.910 168.874  1.00 35.69           H  
ATOM    521  HG  LEU 1  31     155.464 243.266 167.464  1.00 33.45           H  
ATOM    522 1HD1 LEU 1  31     154.392 241.075 167.271  1.00 43.92           H  
ATOM    523 2HD1 LEU 1  31     155.026 241.340 168.910  1.00 43.92           H  
ATOM    524 3HD1 LEU 1  31     153.284 241.498 168.596  1.00 43.92           H  
ATOM    525 1HD2 LEU 1  31     153.547 243.038 165.939  1.00 33.96           H  
ATOM    526 2HD2 LEU 1  31     152.442 243.479 167.263  1.00 33.96           H  
ATOM    527 3HD2 LEU 1  31     153.612 244.670 166.647  1.00 33.96           H  
ATOM    528  N   HIS 1  32     155.426 246.351 170.931  1.00 25.72           N  
ATOM    529  CA  HIS 1  32     155.056 247.213 172.021  1.00 26.08           C  
ATOM    530  C   HIS 1  32     154.821 248.641 171.577  1.00 27.37           C  
ATOM    531  O   HIS 1  32     155.159 249.029 170.466  1.00 30.85           O  
ATOM    532  CB  HIS 1  32     156.053 247.151 173.146  1.00 28.37           C  
ATOM    533  CG  HIS 1  32     155.386 247.280 174.492  1.00 37.56           C  
ATOM    534  ND1 HIS 1  32     154.528 246.313 174.982  1.00 25.49           N  
ATOM    535  CD2 HIS 1  32     155.424 248.251 175.434  1.00 36.94           C  
ATOM    536  CE1 HIS 1  32     154.073 246.686 176.161  1.00 17.70           C  
ATOM    537  NE2 HIS 1  32     154.598 247.857 176.458  1.00 24.29           N  
ATOM    538  H   HIS 1  32     155.739 246.733 170.048  1.00 30.86           H  
ATOM    539  HA  HIS 1  32     154.108 246.859 172.425  1.00 31.30           H  
ATOM    540 1HB  HIS 1  32     156.603 246.211 173.114  1.00 34.04           H  
ATOM    541 2HB  HIS 1  32     156.764 247.961 173.032  1.00 34.04           H  
ATOM    542  HD1 HIS 1  32     154.299 245.446 174.536  1.00 30.59           H  
ATOM    543  HD2 HIS 1  32     155.947 249.205 175.495  1.00 44.32           H  
ATOM    544  HE1 HIS 1  32     153.378 246.053 176.713  1.00 21.24           H  
ATOM    545  N   TYR 1  33     154.198 249.402 172.448  1.00 31.57           N  
ATOM    546  CA  TYR 1  33     153.759 250.746 172.171  1.00 29.48           C  
ATOM    547  C   TYR 1  33     154.906 251.695 171.954  1.00 30.60           C  
ATOM    548  O   TYR 1  33     155.258 252.458 172.846  1.00 33.92           O  
ATOM    549  CB  TYR 1  33     152.905 251.236 173.313  1.00 38.21           C  
ATOM    550  CG  TYR 1  33     152.192 252.515 173.047  1.00 40.43           C  
ATOM    551  CD1 TYR 1  33     150.869 252.484 172.653  1.00 44.79           C  
ATOM    552  CD2 TYR 1  33     152.849 253.717 173.190  1.00 31.96           C  
ATOM    553  CE1 TYR 1  33     150.198 253.655 172.416  1.00 46.74           C  
ATOM    554  CE2 TYR 1  33     152.176 254.891 172.952  1.00 32.62           C  
ATOM    555  CZ  TYR 1  33     150.856 254.861 172.570  1.00 42.30           C  
ATOM    556  OH  TYR 1  33     150.180 256.032 172.345  1.00 42.74           O  
ATOM    557  H   TYR 1  33     153.974 249.013 173.350  1.00 37.89           H  
ATOM    558  HA  TYR 1  33     153.180 250.709 171.252  1.00 35.38           H  
ATOM    559 1HB  TYR 1  33     152.160 250.478 173.560  1.00 45.86           H  
ATOM    560 2HB  TYR 1  33     153.530 251.375 174.195  1.00 45.86           H  
ATOM    561  HD1 TYR 1  33     150.357 251.529 172.537  1.00 53.74           H  
ATOM    562  HD2 TYR 1  33     153.893 253.737 173.500  1.00 38.35           H  
ATOM    563  HE1 TYR 1  33     149.151 253.633 172.113  1.00 56.09           H  
ATOM    564  HE2 TYR 1  33     152.687 255.846 173.072  1.00 39.14           H  
ATOM    565  HH  TYR 1  33     149.274 255.835 172.095  1.00 51.29           H  
ATOM    566  N   ASP 1  34     155.473 251.672 170.758  1.00 31.02           N  
ATOM    567  CA  ASP 1  34     156.560 252.573 170.403  1.00 28.05           C  
ATOM    568  C   ASP 1  34     156.065 253.976 170.382  1.00 29.66           C  
ATOM    569  O   ASP 1  34     155.573 254.425 169.358  1.00 32.49           O  
ATOM    570  CB  ASP 1  34     157.141 252.224 169.044  1.00 25.74           C  
ATOM    571  CG  ASP 1  34     158.219 253.188 168.603  1.00 25.87           C  
ATOM    572  OD1 ASP 1  34     158.199 254.309 169.056  1.00 29.76           O  
ATOM    573  OD2 ASP 1  34     159.052 252.814 167.810  1.00 24.97           O  
ATOM    574  H   ASP 1  34     155.118 251.016 170.070  1.00 37.23           H  
ATOM    575  HA  ASP 1  34     157.317 252.469 171.173  1.00 33.66           H  
ATOM    576 1HB  ASP 1  34     157.563 251.220 169.076  1.00 30.89           H  
ATOM    577 2HB  ASP 1  34     156.346 252.221 168.296  1.00 30.89           H  
ATOM    578  N   PRO 1  35     156.279 254.715 171.474  1.00 29.15           N  
ATOM    579  CA  PRO 1  35     155.716 256.023 171.742  1.00 29.99           C  
ATOM    580  C   PRO 1  35     155.844 257.029 170.615  1.00 29.86           C  
ATOM    581  O   PRO 1  35     155.095 258.002 170.577  1.00 32.46           O  
ATOM    582  CB  PRO 1  35     156.541 256.493 172.934  1.00 27.97           C  
ATOM    583  CG  PRO 1  35     157.865 255.833 172.757  1.00 29.23           C  
ATOM    584  CD  PRO 1  35     157.561 254.504 172.141  1.00 28.69           C  
ATOM    585  HA  PRO 1  35     154.664 255.905 172.026  1.00 35.99           H  
ATOM    586 1HB  PRO 1  35     156.608 257.591 172.934  1.00 33.56           H  
ATOM    587 2HB  PRO 1  35     156.043 256.202 173.872  1.00 33.56           H  
ATOM    588 1HG  PRO 1  35     158.512 256.453 172.120  1.00 35.08           H  
ATOM    589 2HG  PRO 1  35     158.373 255.741 173.728  1.00 35.08           H  
ATOM    590 1HD  PRO 1  35     158.335 254.243 171.410  1.00 34.43           H  
ATOM    591 2HD  PRO 1  35     157.456 253.734 172.918  1.00 34.43           H  
ATOM    592  N   VAL 1  36     156.776 256.830 169.707  1.00 28.52           N  
ATOM    593  CA  VAL 1  36     156.918 257.763 168.623  1.00 29.86           C  
ATOM    594  C   VAL 1  36     155.815 257.544 167.624  1.00 32.36           C  
ATOM    595  O   VAL 1  36     155.090 258.466 167.265  1.00 36.22           O  
ATOM    596  CB  VAL 1  36     158.270 257.624 167.960  1.00 26.22           C  
ATOM    597  CG1 VAL 1  36     158.333 258.499 166.737  1.00 28.54           C  
ATOM    598  CG2 VAL 1  36     159.350 258.000 168.941  1.00 26.14           C  
ATOM    599  H   VAL 1  36     157.381 256.016 169.751  1.00 34.23           H  
ATOM    600  HA  VAL 1  36     156.809 258.763 169.045  1.00 35.83           H  
ATOM    601  HB  VAL 1  36     158.409 256.593 167.636  1.00 31.46           H  
ATOM    602 1HG1 VAL 1  36     159.306 258.385 166.259  1.00 34.25           H  
ATOM    603 2HG1 VAL 1  36     157.549 258.207 166.039  1.00 34.25           H  
ATOM    604 3HG1 VAL 1  36     158.192 259.541 167.027  1.00 34.25           H  
ATOM    605 1HG2 VAL 1  36     160.325 257.893 168.467  1.00 31.37           H  
ATOM    606 2HG2 VAL 1  36     159.211 259.034 169.258  1.00 31.37           H  
ATOM    607 3HG2 VAL 1  36     159.295 257.344 169.810  1.00 31.37           H  
ATOM    608  N   VAL 1  37     155.670 256.317 167.197  1.00 31.63           N  
ATOM    609  CA  VAL 1  37     154.626 255.949 166.285  1.00 28.94           C  
ATOM    610  C   VAL 1  37     153.301 255.869 166.994  1.00 33.50           C  
ATOM    611  O   VAL 1  37     152.257 256.093 166.392  1.00 39.83           O  
ATOM    612  CB  VAL 1  37     154.940 254.646 165.629  1.00 30.94           C  
ATOM    613  CG1 VAL 1  37     153.771 254.199 164.799  1.00 37.47           C  
ATOM    614  CG2 VAL 1  37     156.176 254.807 164.783  1.00 27.75           C  
ATOM    615  H   VAL 1  37     156.309 255.603 167.525  1.00 37.96           H  
ATOM    616  HA  VAL 1  37     154.569 256.739 165.535  1.00 34.73           H  
ATOM    617  HB  VAL 1  37     155.112 253.889 166.394  1.00 37.13           H  
ATOM    618 1HG1 VAL 1  37     154.000 253.241 164.332  1.00 44.96           H  
ATOM    619 2HG1 VAL 1  37     152.900 254.091 165.438  1.00 44.96           H  
ATOM    620 3HG1 VAL 1  37     153.567 254.940 164.026  1.00 44.96           H  
ATOM    621 1HG2 VAL 1  37     156.418 253.858 164.308  1.00 33.29           H  
ATOM    622 2HG2 VAL 1  37     155.996 255.562 164.017  1.00 33.29           H  
ATOM    623 3HG2 VAL 1  37     157.005 255.121 165.414  1.00 33.29           H  
ATOM    624  N   LYS 1  38     153.347 255.501 168.269  1.00 34.89           N  
ATOM    625  CA  LYS 1  38     152.175 255.345 169.126  1.00 35.38           C  
ATOM    626  C   LYS 1  38     151.356 254.159 168.726  1.00 34.88           C  
ATOM    627  O   LYS 1  38     150.132 254.177 168.808  1.00 36.80           O  
ATOM    628  CB  LYS 1  38     151.326 256.599 169.136  1.00 35.86           C  
ATOM    629  CG  LYS 1  38     152.047 257.819 169.652  1.00 38.84           C  
ATOM    630  CD  LYS 1  38     151.129 259.013 169.710  1.00 42.91           C  
ATOM    631  CE  LYS 1  38     151.825 260.201 170.336  1.00 44.53           C  
ATOM    632  NZ  LYS 1  38     152.967 260.666 169.510  1.00 36.53           N  
ATOM    633  H   LYS 1  38     154.246 255.328 168.679  1.00 41.86           H  
ATOM    634  HA  LYS 1  38     152.549 255.154 170.131  1.00 42.45           H  
ATOM    635 1HB  LYS 1  38     150.962 256.818 168.135  1.00 43.03           H  
ATOM    636 2HB  LYS 1  38     150.455 256.439 169.770  1.00 43.03           H  
ATOM    637 1HG  LYS 1  38     152.431 257.618 170.653  1.00 46.60           H  
ATOM    638 2HG  LYS 1  38     152.889 258.050 169.000  1.00 46.60           H  
ATOM    639 1HD  LYS 1  38     150.810 259.277 168.701  1.00 51.50           H  
ATOM    640 2HD  LYS 1  38     150.245 258.767 170.300  1.00 51.50           H  
ATOM    641 1HE  LYS 1  38     151.115 261.019 170.448  1.00 53.44           H  
ATOM    642 2HE  LYS 1  38     152.194 259.924 171.323  1.00 53.44           H  
ATOM    643 1HZ  LYS 1  38     153.408 261.457 169.958  1.00 43.84           H  
ATOM    644 2HZ  LYS 1  38     153.640 259.916 169.413  1.00 43.84           H  
ATOM    645 3HZ  LYS 1  38     152.635 260.938 168.597  1.00 43.84           H  
ATOM    646  N   GLN 1  39     152.029 253.121 168.314  1.00 34.08           N  
ATOM    647  CA  GLN 1  39     151.380 251.904 167.943  1.00 34.23           C  
ATOM    648  C   GLN 1  39     152.101 250.755 168.540  1.00 32.73           C  
ATOM    649  O   GLN 1  39     153.277 250.862 168.881  1.00 33.99           O  
ATOM    650  CB  GLN 1  39     151.320 251.752 166.442  1.00 35.50           C  
ATOM    651  CG  GLN 1  39     150.479 252.780 165.740  1.00 39.05           C  
ATOM    652  CD  GLN 1  39     150.489 252.578 164.248  1.00 40.69           C  
ATOM    653  OE1 GLN 1  39     150.965 251.552 163.756  1.00 37.41           O  
ATOM    654  NE2 GLN 1  39     149.973 253.553 163.514  1.00 44.98           N  
ATOM    655  H   GLN 1  39     153.035 253.173 168.264  1.00 40.89           H  
ATOM    656  HA  GLN 1  39     150.375 251.929 168.364  1.00 41.08           H  
ATOM    657 1HB  GLN 1  39     152.325 251.817 166.032  1.00 42.61           H  
ATOM    658 2HB  GLN 1  39     150.927 250.767 166.190  1.00 42.61           H  
ATOM    659 1HG  GLN 1  39     149.450 252.698 166.091  1.00 46.86           H  
ATOM    660 2HG  GLN 1  39     150.869 253.774 165.953  1.00 46.86           H  
ATOM    661 1HE2 GLN 1  39     149.956 253.474 162.516  1.00 53.97           H  
ATOM    662 2HE2 GLN 1  39     149.600 254.369 163.956  1.00 53.97           H  
ATOM    663  N   ARG 1  40     151.436 249.630 168.629  1.00 29.98           N  
ATOM    664  CA  ARG 1  40     152.071 248.451 169.144  1.00 30.16           C  
ATOM    665  C   ARG 1  40     152.938 247.872 168.031  1.00 30.51           C  
ATOM    666  O   ARG 1  40     152.522 246.979 167.296  1.00 31.71           O  
ATOM    667  CB  ARG 1  40     151.045 247.453 169.635  1.00 32.57           C  
ATOM    668  CG  ARG 1  40     150.181 247.944 170.799  1.00 34.17           C  
ATOM    669  CD  ARG 1  40     149.216 246.902 171.233  1.00 38.95           C  
ATOM    670  NE  ARG 1  40     148.385 247.332 172.355  1.00 48.91           N  
ATOM    671  CZ  ARG 1  40     147.183 247.940 172.238  1.00 58.82           C  
ATOM    672  NH1 ARG 1  40     146.687 248.189 171.051  1.00 47.85           N  
ATOM    673  NH2 ARG 1  40     146.499 248.276 173.318  1.00 59.82           N  
ATOM    674  H   ARG 1  40     150.469 249.592 168.335  1.00 35.98           H  
ATOM    675  HA  ARG 1  40     152.712 248.762 169.961  1.00 36.20           H  
ATOM    676 1HB  ARG 1  40     150.377 247.185 168.818  1.00 39.09           H  
ATOM    677 2HB  ARG 1  40     151.549 246.542 169.959  1.00 39.09           H  
ATOM    678 1HG  ARG 1  40     150.820 248.196 171.646  1.00 41.01           H  
ATOM    679 2HG  ARG 1  40     149.620 248.826 170.490  1.00 41.01           H  
ATOM    680 1HD  ARG 1  40     148.559 246.653 170.401  1.00 46.74           H  
ATOM    681 2HD  ARG 1  40     149.763 246.011 171.539  1.00 46.74           H  
ATOM    682  HE  ARG 1  40     148.731 247.154 173.289  1.00 58.70           H  
ATOM    683 1HH1 ARG 1  40     147.204 247.931 170.223  1.00 57.43           H  
ATOM    684 2HH1 ARG 1  40     145.787 248.639 170.965  1.00 57.43           H  
ATOM    685 1HH2 ARG 1  40     146.876 248.082 174.236  1.00 71.78           H  
ATOM    686 2HH2 ARG 1  40     145.601 248.725 173.227  1.00 71.78           H  
ATOM    687  N   VAL 1  41     154.115 248.448 167.883  1.00 26.84           N  
ATOM    688  CA  VAL 1  41     155.033 248.169 166.794  1.00 24.86           C  
ATOM    689  C   VAL 1  41     156.009 247.065 167.091  1.00 25.44           C  
ATOM    690  O   VAL 1  41     156.443 246.890 168.219  1.00 28.26           O  
ATOM    691  CB  VAL 1  41     155.782 249.422 166.424  1.00 26.20           C  
ATOM    692  CG1 VAL 1  41     156.865 249.123 165.424  1.00 26.08           C  
ATOM    693  CG2 VAL 1  41     154.814 250.418 165.855  1.00 30.73           C  
ATOM    694  H   VAL 1  41     154.382 249.142 168.570  1.00 32.20           H  
ATOM    695  HA  VAL 1  41     154.418 247.851 165.952  1.00 29.84           H  
ATOM    696  HB  VAL 1  41     156.258 249.834 167.315  1.00 31.44           H  
ATOM    697 1HG1 VAL 1  41     157.383 250.045 165.182  1.00 31.29           H  
ATOM    698 2HG1 VAL 1  41     157.575 248.420 165.849  1.00 31.29           H  
ATOM    699 3HG1 VAL 1  41     156.425 248.703 164.520  1.00 31.29           H  
ATOM    700 1HG2 VAL 1  41     155.345 251.334 165.596  1.00 36.88           H  
ATOM    701 2HG2 VAL 1  41     154.348 250.004 164.961  1.00 36.88           H  
ATOM    702 3HG2 VAL 1  41     154.049 250.641 166.591  1.00 36.88           H  
ATOM    703  N   LEU 1  42     156.327 246.295 166.070  1.00 23.47           N  
ATOM    704  CA  LEU 1  42     157.273 245.204 166.167  1.00 22.91           C  
ATOM    705  C   LEU 1  42     158.687 245.663 166.508  1.00 23.23           C  
ATOM    706  O   LEU 1  42     159.197 246.603 165.913  1.00 27.52           O  
ATOM    707  CB  LEU 1  42     157.304 244.451 164.873  1.00 19.94           C  
ATOM    708  CG  LEU 1  42     158.213 243.261 164.850  1.00 19.74           C  
ATOM    709  CD1 LEU 1  42     157.674 242.214 165.787  1.00 25.99           C  
ATOM    710  CD2 LEU 1  42     158.306 242.739 163.440  1.00 27.95           C  
ATOM    711  H   LEU 1  42     155.905 246.486 165.173  1.00 28.16           H  
ATOM    712  HA  LEU 1  42     156.929 244.560 166.972  1.00 27.49           H  
ATOM    713 1HB  LEU 1  42     156.297 244.107 164.646  1.00 23.92           H  
ATOM    714 2HB  LEU 1  42     157.623 245.130 164.083  1.00 23.92           H  
ATOM    715  HG  LEU 1  42     159.205 243.547 165.196  1.00 23.69           H  
ATOM    716 1HD1 LEU 1  42     158.332 241.345 165.780  1.00 31.19           H  
ATOM    717 2HD1 LEU 1  42     157.621 242.620 166.793  1.00 31.19           H  
ATOM    718 3HD1 LEU 1  42     156.677 241.914 165.463  1.00 31.19           H  
ATOM    719 1HD2 LEU 1  42     158.966 241.872 163.415  1.00 33.53           H  
ATOM    720 2HD2 LEU 1  42     157.314 242.449 163.093  1.00 33.53           H  
ATOM    721 3HD2 LEU 1  42     158.705 243.517 162.789  1.00 33.53           H  
ATOM    722  N   PHE 1  43     159.306 244.972 167.463  1.00 25.62           N  
ATOM    723  CA  PHE 1  43     160.698 245.171 167.861  1.00 22.53           C  
ATOM    724  C   PHE 1  43     161.497 243.936 167.564  1.00 22.11           C  
ATOM    725  O   PHE 1  43     160.978 242.824 167.618  1.00 25.40           O  
ATOM    726  CB  PHE 1  43     160.811 245.444 169.330  1.00 24.14           C  
ATOM    727  CG  PHE 1  43     160.249 246.731 169.762  1.00 24.96           C  
ATOM    728  CD1 PHE 1  43     158.900 246.890 169.886  1.00 24.14           C  
ATOM    729  CD2 PHE 1  43     161.075 247.766 170.106  1.00 25.39           C  
ATOM    730  CE1 PHE 1  43     158.378 248.073 170.316  1.00 26.49           C  
ATOM    731  CE2 PHE 1  43     160.561 248.948 170.544  1.00 23.05           C  
ATOM    732  CZ  PHE 1  43     159.204 249.104 170.643  1.00 24.84           C  
ATOM    733  H   PHE 1  43     158.789 244.252 167.925  1.00 30.74           H  
ATOM    734  HA  PHE 1  43     161.095 245.997 167.272  1.00 27.04           H  
ATOM    735 1HB  PHE 1  43     160.307 244.653 169.881  1.00 28.97           H  
ATOM    736 2HB  PHE 1  43     161.860 245.420 169.618  1.00 28.97           H  
ATOM    737  HD1 PHE 1  43     158.243 246.060 169.634  1.00 28.97           H  
ATOM    738  HD2 PHE 1  43     162.153 247.633 170.031  1.00 30.47           H  
ATOM    739  HE1 PHE 1  43     157.306 248.191 170.400  1.00 31.79           H  
ATOM    740  HE2 PHE 1  43     161.228 249.763 170.814  1.00 27.67           H  
ATOM    741  HZ  PHE 1  43     158.783 250.046 170.990  1.00 29.81           H  
ATOM    742  N   VAL 1  44     162.780 244.113 167.307  1.00 23.80           N  
ATOM    743  CA  VAL 1  44     163.649 242.987 167.034  1.00 24.33           C  
ATOM    744  C   VAL 1  44     164.898 243.027 167.873  1.00 24.80           C  
ATOM    745  O   VAL 1  44     165.568 244.051 167.955  1.00 24.60           O  
ATOM    746  CB  VAL 1  44     164.035 242.947 165.573  1.00 24.30           C  
ATOM    747  CG1 VAL 1  44     164.959 241.776 165.323  1.00 29.37           C  
ATOM    748  CG2 VAL 1  44     162.790 242.848 164.713  1.00 29.38           C  
ATOM    749  H   VAL 1  44     163.155 245.050 167.274  1.00 28.56           H  
ATOM    750  HA  VAL 1  44     163.092 242.088 167.296  1.00 29.20           H  
ATOM    751  HB  VAL 1  44     164.583 243.855 165.321  1.00 29.16           H  
ATOM    752 1HG1 VAL 1  44     165.246 241.759 164.271  1.00 35.24           H  
ATOM    753 2HG1 VAL 1  44     165.849 241.876 165.936  1.00 35.24           H  
ATOM    754 3HG1 VAL 1  44     164.446 240.848 165.573  1.00 35.24           H  
ATOM    755 1HG2 VAL 1  44     163.079 242.824 163.662  1.00 35.26           H  
ATOM    756 2HG2 VAL 1  44     162.247 241.937 164.961  1.00 35.26           H  
ATOM    757 3HG2 VAL 1  44     162.152 243.712 164.890  1.00 35.26           H  
ATOM    758  N   GLU 1  45     165.217 241.908 168.497  1.00 26.52           N  
ATOM    759  CA  GLU 1  45     166.413 241.800 169.305  1.00 27.02           C  
ATOM    760  C   GLU 1  45     167.617 242.166 168.511  1.00 25.94           C  
ATOM    761  O   GLU 1  45     167.747 241.774 167.357  1.00 30.07           O  
ATOM    762  CB  GLU 1  45     166.560 240.403 169.852  1.00 30.66           C  
ATOM    763  CG  GLU 1  45     167.771 240.198 170.731  1.00 28.10           C  
ATOM    764  CD  GLU 1  45     167.869 238.795 171.249  1.00 34.39           C  
ATOM    765  OE1 GLU 1  45     167.110 237.964 170.815  1.00 35.74           O  
ATOM    766  OE2 GLU 1  45     168.684 238.552 172.105  1.00 34.54           O  
ATOM    767  H   GLU 1  45     164.608 241.103 168.425  1.00 31.82           H  
ATOM    768  HA  GLU 1  45     166.319 242.518 170.117  1.00 32.42           H  
ATOM    769 1HB  GLU 1  45     165.679 240.152 170.441  1.00 36.80           H  
ATOM    770 2HB  GLU 1  45     166.617 239.695 169.029  1.00 36.80           H  
ATOM    771 1HG  GLU 1  45     168.669 240.425 170.158  1.00 33.72           H  
ATOM    772 2HG  GLU 1  45     167.721 240.891 171.570  1.00 33.72           H  
ATOM    773  N   LYS 1  46     168.518 242.904 169.118  1.00 26.33           N  
ATOM    774  CA  LYS 1  46     169.662 243.361 168.393  1.00 28.18           C  
ATOM    775  C   LYS 1  46     170.985 243.174 169.120  1.00 27.36           C  
ATOM    776  O   LYS 1  46     171.980 242.815 168.501  1.00 30.42           O  
ATOM    777  CB  LYS 1  46     169.482 244.808 168.015  1.00 31.63           C  
ATOM    778  CG  LYS 1  46     170.587 245.351 167.148  1.00 34.93           C  
ATOM    779  CD  LYS 1  46     170.586 244.657 165.802  1.00 41.58           C  
ATOM    780  CE  LYS 1  46     171.652 245.214 164.884  1.00 49.96           C  
ATOM    781  NZ  LYS 1  46     171.705 244.477 163.595  1.00 51.66           N  
ATOM    782  H   LYS 1  46     168.370 243.203 170.069  1.00 31.60           H  
ATOM    783  HA  LYS 1  46     169.713 242.756 167.487  1.00 33.82           H  
ATOM    784 1HB  LYS 1  46     168.542 244.929 167.477  1.00 37.96           H  
ATOM    785 2HB  LYS 1  46     169.428 245.417 168.917  1.00 37.96           H  
ATOM    786 1HG  LYS 1  46     170.445 246.422 167.000  1.00 41.92           H  
ATOM    787 2HG  LYS 1  46     171.549 245.191 167.634  1.00 41.92           H  
ATOM    788 1HD  LYS 1  46     170.764 243.590 165.944  1.00 49.90           H  
ATOM    789 2HD  LYS 1  46     169.612 244.785 165.329  1.00 49.90           H  
ATOM    790 1HE  LYS 1  46     171.442 246.263 164.682  1.00 59.96           H  
ATOM    791 2HE  LYS 1  46     172.624 245.141 165.372  1.00 59.96           H  
ATOM    792 1HZ  LYS 1  46     172.425 244.874 163.008  1.00 61.99           H  
ATOM    793 2HZ  LYS 1  46     171.914 243.504 163.771  1.00 61.99           H  
ATOM    794 3HZ  LYS 1  46     170.813 244.550 163.128  1.00 61.99           H  
ATOM    795  N   LYS 1  47     171.026 243.448 170.401  1.00 25.41           N  
ATOM    796  CA  LYS 1  47     172.319 243.422 171.071  1.00 24.91           C  
ATOM    797  C   LYS 1  47     172.262 242.939 172.495  1.00 24.93           C  
ATOM    798  O   LYS 1  47     171.523 243.473 173.308  1.00 26.53           O  
ATOM    799  CB  LYS 1  47     172.939 244.797 171.035  1.00 29.90           C  
ATOM    800  CG  LYS 1  47     174.272 244.900 171.740  1.00 32.33           C  
ATOM    801  CD  LYS 1  47     175.361 244.195 170.968  1.00 36.38           C  
ATOM    802  CE  LYS 1  47     176.700 244.303 171.681  1.00 41.13           C  
ATOM    803  NZ  LYS 1  47     176.820 243.327 172.793  1.00 34.62           N  
ATOM    804  H   LYS 1  47     170.182 243.719 170.896  1.00 30.50           H  
ATOM    805  HA  LYS 1  47     172.944 242.720 170.519  1.00 29.89           H  
ATOM    806 1HB  LYS 1  47     173.085 245.103 169.999  1.00 35.88           H  
ATOM    807 2HB  LYS 1  47     172.262 245.515 171.495  1.00 35.88           H  
ATOM    808 1HG  LYS 1  47     174.542 245.950 171.853  1.00 38.80           H  
ATOM    809 2HG  LYS 1  47     174.194 244.457 172.730  1.00 38.80           H  
ATOM    810 1HD  LYS 1  47     175.104 243.141 170.853  1.00 43.65           H  
ATOM    811 2HD  LYS 1  47     175.451 244.639 169.977  1.00 43.65           H  
ATOM    812 1HE  LYS 1  47     177.506 244.129 170.970  1.00 49.36           H  
ATOM    813 2HE  LYS 1  47     176.807 245.309 172.086  1.00 49.36           H  
ATOM    814 1HZ  LYS 1  47     177.717 243.438 173.244  1.00 41.54           H  
ATOM    815 2HZ  LYS 1  47     176.082 243.478 173.469  1.00 41.54           H  
ATOM    816 3HZ  LYS 1  47     176.744 242.391 172.423  1.00 41.54           H  
ATOM    817  N   LYS 1  48     173.072 241.945 172.821  1.00 27.83           N  
ATOM    818  CA  LYS 1  48     173.162 241.503 174.206  1.00 26.41           C  
ATOM    819  C   LYS 1  48     173.783 242.588 175.044  1.00 26.29           C  
ATOM    820  O   LYS 1  48     174.826 243.132 174.690  1.00 27.44           O  
ATOM    821  CB  LYS 1  48     173.959 240.231 174.339  1.00 27.46           C  
ATOM    822  CG  LYS 1  48     174.012 239.700 175.758  1.00 25.69           C  
ATOM    823  CD  LYS 1  48     174.787 238.402 175.833  1.00 33.78           C  
ATOM    824  CE  LYS 1  48     176.276 238.647 175.663  1.00 41.26           C  
ATOM    825  NZ  LYS 1  48     177.072 237.405 175.845  1.00 48.42           N  
ATOM    826  H   LYS 1  48     173.644 241.506 172.114  1.00 33.39           H  
ATOM    827  HA  LYS 1  48     172.147 241.353 174.562  1.00 31.70           H  
ATOM    828 1HB  LYS 1  48     173.526 239.458 173.704  1.00 32.95           H  
ATOM    829 2HB  LYS 1  48     174.982 240.401 174.002  1.00 32.95           H  
ATOM    830 1HG  LYS 1  48     174.492 240.435 176.405  1.00 30.83           H  
ATOM    831 2HG  LYS 1  48     172.999 239.530 176.121  1.00 30.83           H  
ATOM    832 1HD  LYS 1  48     174.612 237.926 176.799  1.00 40.54           H  
ATOM    833 2HD  LYS 1  48     174.446 237.727 175.048  1.00 40.54           H  
ATOM    834 1HE  LYS 1  48     176.462 239.040 174.664  1.00 49.51           H  
ATOM    835 2HE  LYS 1  48     176.605 239.386 176.393  1.00 49.51           H  
ATOM    836 1HZ  LYS 1  48     178.053 237.614 175.722  1.00 58.11           H  
ATOM    837 2HZ  LYS 1  48     176.920 237.041 176.774  1.00 58.11           H  
ATOM    838 3HZ  LYS 1  48     176.787 236.718 175.163  1.00 58.11           H  
ATOM    839  N   ILE 1  49     173.161 242.907 176.151  1.00 24.66           N  
ATOM    840  CA  ILE 1  49     173.656 243.966 176.994  1.00 18.70           C  
ATOM    841  C   ILE 1  49     174.452 243.445 178.138  1.00 22.60           C  
ATOM    842  O   ILE 1  49     175.585 243.862 178.354  1.00 28.83           O  
ATOM    843  CB  ILE 1  49     172.535 244.809 177.537  1.00 19.31           C  
ATOM    844  CG1 ILE 1  49     171.805 245.492 176.413  1.00 20.81           C  
ATOM    845  CG2 ILE 1  49     173.083 245.827 178.513  1.00 27.87           C  
ATOM    846  CD1 ILE 1  49     170.531 246.155 176.854  1.00 27.91           C  
ATOM    847  H   ILE 1  49     172.315 242.427 176.406  1.00 29.59           H  
ATOM    848  HA  ILE 1  49     174.315 244.578 176.380  1.00 22.44           H  
ATOM    849  HB  ILE 1  49     171.816 244.175 178.051  1.00 23.17           H  
ATOM    850 1HG1 ILE 1  49     172.453 246.249 175.970  1.00 24.97           H  
ATOM    851 2HG1 ILE 1  49     171.564 244.762 175.641  1.00 24.97           H  
ATOM    852 1HG2 ILE 1  49     172.265 246.427 178.909  1.00 33.44           H  
ATOM    853 2HG2 ILE 1  49     173.585 245.314 179.331  1.00 33.44           H  
ATOM    854 3HG2 ILE 1  49     173.794 246.476 178.001  1.00 33.44           H  
ATOM    855 1HD1 ILE 1  49     170.053 246.632 176.000  1.00 33.49           H  
ATOM    856 2HD1 ILE 1  49     169.859 245.409 177.274  1.00 33.49           H  
ATOM    857 3HD1 ILE 1  49     170.756 246.908 177.609  1.00 33.49           H  
ATOM    858  N   ARG 1  50     173.865 242.559 178.902  1.00 24.60           N  
ATOM    859  CA  ARG 1  50     174.535 242.065 180.080  1.00 23.30           C  
ATOM    860  C   ARG 1  50     173.961 240.772 180.548  1.00 25.86           C  
ATOM    861  O   ARG 1  50     172.762 240.662 180.791  1.00 28.00           O  
ATOM    862  CB  ARG 1  50     174.466 243.080 181.195  1.00 23.85           C  
ATOM    863  CG  ARG 1  50     175.161 242.676 182.474  1.00 33.25           C  
ATOM    864  CD  ARG 1  50     175.282 243.821 183.403  1.00 31.58           C  
ATOM    865  NE  ARG 1  50     173.993 244.282 183.870  1.00 26.18           N  
ATOM    866  CZ  ARG 1  50     173.767 245.500 184.388  1.00 34.73           C  
ATOM    867  NH1 ARG 1  50     174.751 246.361 184.486  1.00 16.80           N  
ATOM    868  NH2 ARG 1  50     172.558 245.832 184.794  1.00 30.33           N  
ATOM    869  H   ARG 1  50     172.934 242.232 178.667  1.00 29.51           H  
ATOM    870  HA  ARG 1  50     175.575 241.893 179.801  1.00 27.97           H  
ATOM    871 1HB  ARG 1  50     174.912 244.016 180.862  1.00 28.62           H  
ATOM    872 2HB  ARG 1  50     173.423 243.284 181.437  1.00 28.62           H  
ATOM    873 1HG  ARG 1  50     174.590 241.890 182.969  1.00 39.90           H  
ATOM    874 2HG  ARG 1  50     176.163 242.309 182.247  1.00 39.90           H  
ATOM    875 1HD  ARG 1  50     175.872 243.524 184.269  1.00 37.89           H  
ATOM    876 2HD  ARG 1  50     175.776 244.649 182.895  1.00 37.89           H  
ATOM    877  HE  ARG 1  50     173.212 243.642 183.808  1.00 31.41           H  
ATOM    878 1HH1 ARG 1  50     175.678 246.107 184.174  1.00 20.16           H  
ATOM    879 2HH1 ARG 1  50     174.583 247.278 184.874  1.00 20.16           H  
ATOM    880 1HH2 ARG 1  50     171.799 245.169 184.718  1.00 36.39           H  
ATOM    881 2HH2 ARG 1  50     172.390 246.749 185.182  1.00 36.39           H  
ATOM    882  N   SER 1  51     174.822 239.789 180.704  1.00 27.16           N  
ATOM    883  CA  SER 1  51     174.411 238.509 181.216  1.00 30.32           C  
ATOM    884  C   SER 1  51     173.987 238.658 182.658  1.00 31.26           C  
ATOM    885  O   SER 1  51     174.665 239.320 183.438  1.00 32.40           O  
ATOM    886  CB  SER 1  51     175.533 237.513 181.087  1.00 33.11           C  
ATOM    887  OG  SER 1  51     175.193 236.296 181.685  1.00 35.04           O  
ATOM    888  H   SER 1  51     175.794 239.941 180.474  1.00 32.59           H  
ATOM    889  HA  SER 1  51     173.547 238.191 180.634  1.00 36.38           H  
ATOM    890 1HB  SER 1  51     175.760 237.354 180.034  1.00 39.73           H  
ATOM    891 2HB  SER 1  51     176.429 237.914 181.558  1.00 39.73           H  
ATOM    892  HG  SER 1  51     174.930 236.510 182.586  1.00 42.05           H  
ATOM    893  N   LEU 1  52     172.867 238.052 183.021  1.00 27.49           N  
ATOM    894  CA  LEU 1  52     172.379 238.161 184.382  1.00 28.49           C  
ATOM    895  C   LEU 1  52     172.452 236.816 185.093  1.00 35.14           C  
ATOM    896  O   LEU 1  52     172.830 236.751 186.264  1.00 35.90           O  
ATOM    897  OXT LEU 1  52     171.923 235.832 184.565  1.00 33.97           O  
ATOM    898  CB  LEU 1  52     170.953 238.681 184.395  1.00 26.30           C  
ATOM    899  CG  LEU 1  52     170.733 239.994 183.670  1.00 25.88           C  
ATOM    900  CD1 LEU 1  52     169.267 240.366 183.757  1.00 25.68           C  
ATOM    901  CD2 LEU 1  52     171.614 241.064 184.276  1.00 32.32           C  
ATOM    902  H   LEU 1  52     172.333 237.513 182.349  1.00 32.99           H  
ATOM    903  HA  LEU 1  52     173.036 238.856 184.903  1.00 34.19           H  
ATOM    904 1HB  LEU 1  52     170.305 237.936 183.939  1.00 31.56           H  
ATOM    905 2HB  LEU 1  52     170.643 238.818 185.431  1.00 31.56           H  
ATOM    906  HG  LEU 1  52     170.985 239.874 182.616  1.00 31.05           H  
ATOM    907 1HD1 LEU 1  52     169.096 241.302 183.225  1.00 30.81           H  
ATOM    908 2HD1 LEU 1  52     168.665 239.578 183.304  1.00 30.81           H  
ATOM    909 3HD1 LEU 1  52     168.984 240.485 184.802  1.00 30.81           H  
ATOM    910 1HD2 LEU 1  52     171.456 242.005 183.749  1.00 38.78           H  
ATOM    911 2HD2 LEU 1  52     171.360 241.190 185.328  1.00 38.78           H  
ATOM    912 3HD2 LEU 1  52     172.659 240.770 184.189  1.00 38.78           H  
ATOM      1  N   GLY 2   1     233.052 258.534 229.622  1.00 18.52           N  
ATOM      2  CA  GLY 2   1     233.188 259.873 230.165  1.00 22.40           C  
ATOM      3  C   GLY 2   1     233.101 260.902 229.069  1.00 20.78           C  
ATOM      4  O   GLY 2   1     232.935 260.557 227.901  1.00 23.99           O  
ATOM      5 1H   GLY 2   1     233.060 257.862 230.376  1.00 22.22           H  
ATOM      6 2H   GLY 2   1     232.181 258.462 229.116  1.00 22.22           H  
ATOM      7 3H   GLY 2   1     233.822 258.344 228.996  1.00 22.22           H  
ATOM      8 1HA  GLY 2   1     232.404 260.050 230.901  1.00 26.88           H  
ATOM      9 2HA  GLY 2   1     234.144 259.963 230.681  1.00 26.88           H  
ATOM     10  N   ASN 2   2     233.212 262.169 229.445  1.00 21.64           N  
ATOM     11  CA  ASN 2   2     233.165 263.263 228.488  1.00 20.71           C  
ATOM     12  C   ASN 2   2     234.579 263.745 228.195  1.00 21.04           C  
ATOM     13  O   ASN 2   2     235.264 264.242 229.083  1.00 23.27           O  
ATOM     14  CB  ASN 2   2     232.288 264.373 229.004  1.00 30.27           C  
ATOM     15  CG  ASN 2   2     230.859 263.945 229.168  1.00 28.14           C  
ATOM     16  OD1 ASN 2   2     230.183 263.586 228.199  1.00 29.15           O  
ATOM     17  ND2 ASN 2   2     230.386 263.968 230.383  1.00 17.60           N  
ATOM     18  H   ASN 2   2     233.341 262.382 230.424  1.00 25.96           H  
ATOM     19  HA  ASN 2   2     232.758 262.864 227.557  1.00 24.85           H  
ATOM     20 1HB  ASN 2   2     232.666 264.717 229.967  1.00 36.32           H  
ATOM     21 2HB  ASN 2   2     232.326 265.217 228.316  1.00 36.32           H  
ATOM     22 1HD2 ASN 2   2     229.440 263.692 230.557  1.00 21.12           H  
ATOM     23 2HD2 ASN 2   2     230.967 264.264 231.140  1.00 21.12           H  
ATOM     24  N   GLU 2   3     235.029 263.566 226.956  1.00 23.71           N  
ATOM     25  CA  GLU 2   3     236.412 263.864 226.628  1.00 21.15           C  
ATOM     26  C   GLU 2   3     236.605 264.638 225.340  1.00 19.50           C  
ATOM     27  O   GLU 2   3     235.758 264.639 224.447  1.00 18.25           O  
ATOM     28  CB  GLU 2   3     237.232 262.588 226.573  1.00 22.18           C  
ATOM     29  CG  GLU 2   3     237.450 261.934 227.913  1.00 21.17           C  
ATOM     30  CD  GLU 2   3     238.329 262.752 228.794  1.00 20.49           C  
ATOM     31  OE1 GLU 2   3     239.006 263.608 228.286  1.00 21.79           O  
ATOM     32  OE2 GLU 2   3     238.328 262.526 229.978  1.00 23.17           O  
ATOM     33  H   GLU 2   3     234.416 263.184 226.249  1.00 28.45           H  
ATOM     34  HA  GLU 2   3     236.786 264.493 227.436  1.00 25.38           H  
ATOM     35 1HB  GLU 2   3     236.738 261.865 225.925  1.00 26.62           H  
ATOM     36 2HB  GLU 2   3     238.210 262.800 226.141  1.00 26.62           H  
ATOM     37 1HG  GLU 2   3     236.492 261.783 228.405  1.00 25.40           H  
ATOM     38 2HG  GLU 2   3     237.906 260.957 227.759  1.00 25.40           H  
ATOM     39  N   TYR 2   4     237.759 265.284 225.273  1.00 21.11           N  
ATOM     40  CA  TYR 2   4     238.201 266.123 224.175  1.00 16.78           C  
ATOM     41  C   TYR 2   4     239.682 266.328 224.274  1.00 16.91           C  
ATOM     42  O   TYR 2   4     240.164 266.917 225.235  1.00 21.83           O  
ATOM     43  CB  TYR 2   4     237.493 267.443 224.212  1.00 17.85           C  
ATOM     44  CG  TYR 2   4     238.106 268.509 223.355  1.00 15.77           C  
ATOM     45  CD1 TYR 2   4     237.892 268.543 222.006  1.00 17.06           C  
ATOM     46  CD2 TYR 2   4     238.869 269.489 223.957  1.00 16.46           C  
ATOM     47  CE1 TYR 2   4     238.432 269.568 221.259  1.00 20.69           C  
ATOM     48  CE2 TYR 2   4     239.406 270.508 223.217  1.00 15.24           C  
ATOM     49  CZ  TYR 2   4     239.187 270.555 221.876  1.00 14.48           C  
ATOM     50  OH  TYR 2   4     239.712 271.582 221.132  1.00 17.02           O  
ATOM     51  H   TYR 2   4     238.380 265.196 226.066  1.00 25.33           H  
ATOM     52  HA  TYR 2   4     237.992 265.592 223.247  1.00 20.14           H  
ATOM     53 1HB  TYR 2   4     236.459 267.305 223.891  1.00 21.42           H  
ATOM     54 2HB  TYR 2   4     237.467 267.808 225.238  1.00 21.42           H  
ATOM     55  HD1 TYR 2   4     237.287 267.773 221.526  1.00 20.47           H  
ATOM     56  HD2 TYR 2   4     239.033 269.460 225.034  1.00 19.75           H  
ATOM     57  HE1 TYR 2   4     238.257 269.606 220.184  1.00 24.83           H  
ATOM     58  HE2 TYR 2   4     239.998 271.284 223.702  1.00 18.28           H  
ATOM     59  HH  TYR 2   4     239.439 271.484 220.217  1.00 20.43           H  
ATOM     60  N   GLN 2   5     240.409 265.844 223.298  1.00 16.83           N  
ATOM     61  CA  GLN 2   5     241.846 265.961 223.319  1.00 16.00           C  
ATOM     62  C   GLN 2   5     242.282 267.052 222.371  1.00 15.65           C  
ATOM     63  O   GLN 2   5     242.337 266.832 221.164  1.00 18.47           O  
ATOM     64  CB  GLN 2   5     242.486 264.656 222.958  1.00 18.27           C  
ATOM     65  CG  GLN 2   5     242.044 263.517 223.837  1.00 19.11           C  
ATOM     66  CD  GLN 2   5     242.371 263.757 225.278  1.00 21.30           C  
ATOM     67  OE1 GLN 2   5     243.509 264.072 225.628  1.00 23.96           O  
ATOM     68  NE2 GLN 2   5     241.372 263.617 226.136  1.00 19.38           N  
ATOM     69  H   GLN 2   5     239.959 265.375 222.525  1.00 20.19           H  
ATOM     70  HA  GLN 2   5     242.124 266.233 224.328  1.00 19.20           H  
ATOM     71 1HB  GLN 2   5     242.248 264.402 221.925  1.00 21.92           H  
ATOM     72 2HB  GLN 2   5     243.570 264.746 223.035  1.00 21.92           H  
ATOM     73 1HG  GLN 2   5     240.965 263.395 223.745  1.00 22.93           H  
ATOM     74 2HG  GLN 2   5     242.552 262.607 223.517  1.00 22.93           H  
ATOM     75 1HE2 GLN 2   5     241.524 263.766 227.115  1.00 23.25           H  
ATOM     76 2HE2 GLN 2   5     240.462 263.360 225.809  1.00 23.25           H  
ATOM     77  N   PRO 2   6     242.571 268.234 222.898  1.00 17.19           N  
ATOM     78  CA  PRO 2   6     242.890 269.409 222.147  1.00 15.91           C  
ATOM     79  C   PRO 2   6     244.144 269.240 221.344  1.00 17.79           C  
ATOM     80  O   PRO 2   6     245.045 268.502 221.727  1.00 17.69           O  
ATOM     81  CB  PRO 2   6     243.128 270.420 223.235  1.00 15.37           C  
ATOM     82  CG  PRO 2   6     243.734 269.616 224.351  1.00 15.67           C  
ATOM     83  CD  PRO 2   6     243.149 268.234 224.224  1.00 17.93           C  
ATOM     84  HA  PRO 2   6     242.039 269.686 221.509  1.00 19.09           H  
ATOM     85 1HB  PRO 2   6     243.796 271.214 222.870  1.00 18.44           H  
ATOM     86 2HB  PRO 2   6     242.184 270.901 223.519  1.00 18.44           H  
ATOM     87 1HG  PRO 2   6     244.830 269.616 224.260  1.00 18.81           H  
ATOM     88 2HG  PRO 2   6     243.499 270.082 225.318  1.00 18.81           H  
ATOM     89 1HD  PRO 2   6     243.935 267.468 224.295  1.00 21.52           H  
ATOM     90 2HD  PRO 2   6     242.365 268.090 224.981  1.00 21.52           H  
ATOM     91  N   SER 2   7     244.222 269.966 220.252  1.00 16.34           N  
ATOM     92  CA  SER 2   7     245.383 269.952 219.395  1.00 13.30           C  
ATOM     93  C   SER 2   7     245.364 271.145 218.509  1.00 13.86           C  
ATOM     94  O   SER 2   7     244.410 271.355 217.774  1.00 15.30           O  
ATOM     95  CB  SER 2   7     245.427 268.706 218.570  1.00 13.42           C  
ATOM     96  OG  SER 2   7     246.489 268.753 217.656  1.00 15.21           O  
ATOM     97  H   SER 2   7     243.439 270.552 220.001  1.00 19.61           H  
ATOM     98  HA  SER 2   7     246.260 270.017 220.041  1.00 15.96           H  
ATOM     99 1HB  SER 2   7     245.542 267.840 219.222  1.00 16.10           H  
ATOM    100 2HB  SER 2   7     244.486 268.591 218.037  1.00 16.10           H  
ATOM    101  HG  SER 2   7     247.291 268.678 218.180  1.00 18.25           H  
ATOM    102  N   ASN 2   8     246.417 271.924 218.546  1.00 17.30           N  
ATOM    103  CA  ASN 2   8     246.461 273.115 217.746  1.00 13.96           C  
ATOM    104  C   ASN 2   8     246.548 272.800 216.302  1.00 14.54           C  
ATOM    105  O   ASN 2   8     246.065 273.565 215.472  1.00 16.06           O  
ATOM    106  CB  ASN 2   8     247.574 274.002 218.166  1.00 14.91           C  
ATOM    107  CG  ASN 2   8     247.248 274.742 219.406  1.00 19.73           C  
ATOM    108  OD1 ASN 2   8     246.090 275.118 219.627  1.00 19.00           O  
ATOM    109  ND2 ASN 2   8     248.233 274.957 220.234  1.00 25.91           N  
ATOM    110  H   ASN 2   8     247.190 271.699 219.157  1.00 20.76           H  
ATOM    111  HA  ASN 2   8     245.511 273.629 217.898  1.00 16.76           H  
ATOM    112 1HB  ASN 2   8     248.474 273.409 218.333  1.00 17.89           H  
ATOM    113 2HB  ASN 2   8     247.794 274.718 217.373  1.00 17.89           H  
ATOM    114 1HD2 ASN 2   8     248.070 275.448 221.090  1.00 31.09           H  
ATOM    115 2HD2 ASN 2   8     249.153 274.631 220.013  1.00 31.09           H  
ATOM    116  N   ILE 2   9     247.135 271.675 215.969  1.00 15.33           N  
ATOM    117  CA  ILE 2   9     247.267 271.332 214.590  1.00 14.35           C  
ATOM    118  C   ILE 2   9     245.982 270.864 214.038  1.00 13.87           C  
ATOM    119  O   ILE 2   9     245.569 271.304 212.974  1.00 16.83           O  
ATOM    120  CB  ILE 2   9     248.324 270.296 214.362  1.00 14.80           C  
ATOM    121  CG1 ILE 2   9     249.673 270.831 214.794  1.00 17.04           C  
ATOM    122  CG2 ILE 2   9     248.344 269.914 212.907  1.00 13.58           C  
ATOM    123  CD1 ILE 2   9     250.087 272.079 214.052  1.00 21.48           C  
ATOM    124  H   ILE 2   9     247.510 271.063 216.680  1.00 18.40           H  
ATOM    125  HA  ILE 2   9     247.539 272.248 214.064  1.00 17.22           H  
ATOM    126  HB  ILE 2   9     248.114 269.414 214.967  1.00 17.76           H  
ATOM    127 1HG1 ILE 2   9     249.648 271.057 215.859  1.00 20.45           H  
ATOM    128 2HG1 ILE 2   9     250.434 270.067 214.630  1.00 20.45           H  
ATOM    129 1HG2 ILE 2   9     249.110 269.156 212.740  1.00 16.29           H  
ATOM    130 2HG2 ILE 2   9     247.372 269.515 212.622  1.00 16.29           H  
ATOM    131 3HG2 ILE 2   9     248.567 270.793 212.303  1.00 16.29           H  
ATOM    132 1HD1 ILE 2   9     251.063 272.408 214.410  1.00 25.78           H  
ATOM    133 2HD1 ILE 2   9     250.145 271.865 212.984  1.00 25.78           H  
ATOM    134 3HD1 ILE 2   9     249.354 272.865 214.225  1.00 25.78           H  
ATOM    135  N   LYS 2  10     245.320 269.979 214.741  1.00 13.86           N  
ATOM    136  CA  LYS 2  10     244.067 269.491 214.246  1.00 12.33           C  
ATOM    137  C   LYS 2  10     243.038 270.573 214.238  1.00 13.87           C  
ATOM    138  O   LYS 2  10     242.205 270.622 213.347  1.00 18.37           O  
ATOM    139  CB  LYS 2  10     243.592 268.304 215.033  1.00 13.84           C  
ATOM    140  CG  LYS 2  10     244.405 267.052 214.791  1.00 13.25           C  
ATOM    141  CD  LYS 2  10     243.883 265.883 215.598  1.00 11.67           C  
ATOM    142  CE  LYS 2  10     244.713 264.638 215.355  1.00 19.39           C  
ATOM    143  NZ  LYS 2  10     244.227 263.485 216.152  1.00 18.98           N  
ATOM    144  H   LYS 2  10     245.693 269.633 215.621  1.00 16.64           H  
ATOM    145  HA  LYS 2  10     244.234 269.196 213.210  1.00 14.80           H  
ATOM    146 1HB  LYS 2  10     243.629 268.531 216.097  1.00 16.61           H  
ATOM    147 2HB  LYS 2  10     242.555 268.087 214.779  1.00 16.61           H  
ATOM    148 1HG  LYS 2  10     244.371 266.796 213.731  1.00 15.91           H  
ATOM    149 2HG  LYS 2  10     245.443 267.236 215.067  1.00 15.91           H  
ATOM    150 1HD  LYS 2  10     243.913 266.130 216.660  1.00 14.00           H  
ATOM    151 2HD  LYS 2  10     242.849 265.680 215.319  1.00 14.00           H  
ATOM    152 1HE  LYS 2  10     244.671 264.379 214.298  1.00 23.27           H  
ATOM    153 2HE  LYS 2  10     245.750 264.839 215.622  1.00 23.27           H  
ATOM    154 1HZ  LYS 2  10     244.804 262.678 215.962  1.00 22.77           H  
ATOM    155 2HZ  LYS 2  10     244.277 263.710 217.135  1.00 22.77           H  
ATOM    156 3HZ  LYS 2  10     243.271 263.280 215.902  1.00 22.77           H  
ATOM    157  N   ARG 2  11     243.091 271.455 215.217  1.00 15.19           N  
ATOM    158  CA  ARG 2  11     242.142 272.536 215.293  1.00 14.80           C  
ATOM    159  C   ARG 2  11     242.252 273.446 214.117  1.00 15.90           C  
ATOM    160  O   ARG 2  11     241.283 273.641 213.390  1.00 19.18           O  
ATOM    161  CB  ARG 2  11     242.306 273.316 216.564  1.00 15.27           C  
ATOM    162  CG  ARG 2  11     241.350 274.476 216.721  1.00 16.89           C  
ATOM    163  CD  ARG 2  11     241.451 275.074 218.071  1.00 18.33           C  
ATOM    164  NE  ARG 2  11     242.758 275.612 218.332  1.00 14.85           N  
ATOM    165  CZ  ARG 2  11     243.187 276.811 217.922  1.00 15.29           C  
ATOM    166  NH1 ARG 2  11     242.398 277.607 217.231  1.00 15.25           N  
ATOM    167  NH2 ARG 2  11     244.411 277.193 218.224  1.00 18.04           N  
ATOM    168  H   ARG 2  11     243.788 271.367 215.941  1.00 18.22           H  
ATOM    169  HA  ARG 2  11     241.152 272.081 215.274  1.00 17.76           H  
ATOM    170 1HB  ARG 2  11     242.165 272.654 217.417  1.00 18.33           H  
ATOM    171 2HB  ARG 2  11     243.320 273.711 216.622  1.00 18.33           H  
ATOM    172 1HG  ARG 2  11     241.584 275.245 215.985  1.00 20.27           H  
ATOM    173 2HG  ARG 2  11     240.327 274.129 216.573  1.00 20.27           H  
ATOM    174 1HD  ARG 2  11     240.731 275.880 218.168  1.00 21.99           H  
ATOM    175 2HD  ARG 2  11     241.242 274.312 218.820  1.00 21.99           H  
ATOM    176  HE  ARG 2  11     243.404 275.039 218.861  1.00 17.82           H  
ATOM    177 1HH1 ARG 2  11     241.453 277.325 216.998  1.00 18.30           H  
ATOM    178 2HH1 ARG 2  11     242.734 278.511 216.932  1.00 18.30           H  
ATOM    179 1HH2 ARG 2  11     245.015 276.575 218.757  1.00 21.65           H  
ATOM    180 2HH2 ARG 2  11     244.746 278.096 217.928  1.00 21.65           H  
ATOM    181  N   LYS 2  12     243.420 274.029 213.915  1.00 16.64           N  
ATOM    182  CA  LYS 2  12     243.587 274.944 212.808  1.00 15.37           C  
ATOM    183  C   LYS 2  12     243.399 274.250 211.489  1.00 15.89           C  
ATOM    184  O   LYS 2  12     242.920 274.846 210.537  1.00 19.24           O  
ATOM    185  CB  LYS 2  12     244.935 275.645 212.859  1.00 14.29           C  
ATOM    186  CG  LYS 2  12     245.049 276.686 213.957  1.00 16.14           C  
ATOM    187  CD  LYS 2  12     246.401 277.384 213.929  1.00 23.73           C  
ATOM    188  CE  LYS 2  12     246.496 278.458 215.011  1.00 27.70           C  
ATOM    189  NZ  LYS 2  12     247.813 279.155 215.000  1.00 23.37           N  
ATOM    190  H   LYS 2  12     244.204 273.840 214.531  1.00 19.97           H  
ATOM    191  HA  LYS 2  12     242.793 275.686 212.896  1.00 18.44           H  
ATOM    192 1HB  LYS 2  12     245.723 274.908 213.013  1.00 17.15           H  
ATOM    193 2HB  LYS 2  12     245.127 276.138 211.906  1.00 17.15           H  
ATOM    194 1HG  LYS 2  12     244.262 277.431 213.835  1.00 19.37           H  
ATOM    195 2HG  LYS 2  12     244.921 276.204 214.926  1.00 19.37           H  
ATOM    196 1HD  LYS 2  12     247.193 276.650 214.086  1.00 28.47           H  
ATOM    197 2HD  LYS 2  12     246.550 277.850 212.954  1.00 28.47           H  
ATOM    198 1HE  LYS 2  12     245.708 279.193 214.855  1.00 33.23           H  
ATOM    199 2HE  LYS 2  12     246.352 277.997 215.987  1.00 33.23           H  
ATOM    200 1HZ  LYS 2  12     247.830 279.854 215.729  1.00 28.04           H  
ATOM    201 2HZ  LYS 2  12     248.551 278.484 215.159  1.00 28.04           H  
ATOM    202 3HZ  LYS 2  12     247.951 279.600 214.104  1.00 28.04           H  
ATOM    203  N   ASN 2  13     243.748 272.993 211.417  1.00 16.61           N  
ATOM    204  CA  ASN 2  13     243.589 272.284 210.189  1.00 15.94           C  
ATOM    205  C   ASN 2  13     242.137 272.043 209.866  1.00 17.38           C  
ATOM    206  O   ASN 2  13     241.707 272.284 208.746  1.00 21.25           O  
ATOM    207  CB  ASN 2  13     244.349 271.003 210.203  1.00 17.31           C  
ATOM    208  CG  ASN 2  13     244.280 270.306 208.897  1.00 20.25           C  
ATOM    209  OD1 ASN 2  13     244.328 270.948 207.844  1.00 26.18           O  
ATOM    210  ND2 ASN 2  13     244.178 269.005 208.930  1.00 22.18           N  
ATOM    211  H   ASN 2  13     244.160 272.521 212.212  1.00 19.93           H  
ATOM    212  HA  ASN 2  13     243.981 272.930 209.401  1.00 19.13           H  
ATOM    213 1HB  ASN 2  13     245.394 271.200 210.445  1.00 20.78           H  
ATOM    214 2HB  ASN 2  13     243.950 270.347 210.977  1.00 20.78           H  
ATOM    215 1HD2 ASN 2  13     244.132 268.485 208.076  1.00 26.61           H  
ATOM    216 2HD2 ASN 2  13     244.147 268.528 209.807  1.00 26.61           H  
ATOM    217  N   LYS 2  14     241.381 271.536 210.830  1.00 17.52           N  
ATOM    218  CA  LYS 2  14     239.997 271.160 210.582  1.00 15.51           C  
ATOM    219  C   LYS 2  14     239.026 272.318 210.595  1.00 17.40           C  
ATOM    220  O   LYS 2  14     237.968 272.236 209.980  1.00 19.49           O  
ATOM    221  CB  LYS 2  14     239.537 270.115 211.573  1.00 15.11           C  
ATOM    222  CG  LYS 2  14     240.168 268.754 211.389  1.00 16.63           C  
ATOM    223  CD  LYS 2  14     239.613 267.765 212.389  1.00 16.58           C  
ATOM    224  CE  LYS 2  14     240.187 266.382 212.173  1.00 15.28           C  
ATOM    225  NZ  LYS 2  14     239.625 265.393 213.133  1.00 19.47           N  
ATOM    226  H   LYS 2  14     241.777 271.370 211.741  1.00 21.02           H  
ATOM    227  HA  LYS 2  14     239.971 270.737 209.577  1.00 18.61           H  
ATOM    228 1HB  LYS 2  14     239.758 270.451 212.586  1.00 18.13           H  
ATOM    229 2HB  LYS 2  14     238.457 269.993 211.498  1.00 18.13           H  
ATOM    230 1HG  LYS 2  14     239.969 268.391 210.380  1.00 19.96           H  
ATOM    231 2HG  LYS 2  14     241.246 268.831 211.524  1.00 19.96           H  
ATOM    232 1HD  LYS 2  14     239.855 268.096 213.400  1.00 19.90           H  
ATOM    233 2HD  LYS 2  14     238.529 267.717 212.291  1.00 19.90           H  
ATOM    234 1HE  LYS 2  14     239.964 266.054 211.159  1.00 18.34           H  
ATOM    235 2HE  LYS 2  14     241.269 266.417 212.297  1.00 18.34           H  
ATOM    236 1HZ  LYS 2  14     240.030 264.485 212.958  1.00 23.36           H  
ATOM    237 2HZ  LYS 2  14     239.839 265.681 214.078  1.00 23.36           H  
ATOM    238 3HZ  LYS 2  14     238.623 265.343 213.016  1.00 23.36           H  
ATOM    239  N   HIS 2  15     239.339 273.375 211.309  1.00 17.64           N  
ATOM    240  CA  HIS 2  15     238.400 274.472 211.421  1.00 15.29           C  
ATOM    241  C   HIS 2  15     238.983 275.804 211.013  1.00 18.07           C  
ATOM    242  O   HIS 2  15     238.337 276.837 211.172  1.00 19.64           O  
ATOM    243  CB  HIS 2  15     237.934 274.571 212.837  1.00 16.92           C  
ATOM    244  CG  HIS 2  15     237.336 273.324 213.315  1.00 13.68           C  
ATOM    245  ND1 HIS 2  15     236.117 272.879 212.887  1.00 17.49           N  
ATOM    246  CD2 HIS 2  15     237.803 272.394 214.167  1.00 15.57           C  
ATOM    247  CE1 HIS 2  15     235.850 271.730 213.469  1.00 14.63           C  
ATOM    248  NE2 HIS 2  15     236.860 271.413 214.249  1.00 14.45           N  
ATOM    249  H   HIS 2  15     240.211 273.411 211.818  1.00 21.17           H  
ATOM    250  HA  HIS 2  15     237.533 274.282 210.789  1.00 18.34           H  
ATOM    251 1HB  HIS 2  15     238.772 274.826 213.487  1.00 20.31           H  
ATOM    252 2HB  HIS 2  15     237.192 275.362 212.924  1.00 20.31           H  
ATOM    253  HD1 HIS 2  15     235.630 273.213 212.081  1.00 20.99           H  
ATOM    254  HD2 HIS 2  15     238.727 272.312 214.740  1.00 18.68           H  
ATOM    255  HE1 HIS 2  15     234.915 271.208 213.262  1.00 17.56           H  
ATOM    256  N   GLY 2  16     240.209 275.796 210.524  1.00 17.48           N  
ATOM    257  CA  GLY 2  16     240.912 277.036 210.235  1.00 18.96           C  
ATOM    258  C   GLY 2  16     240.348 277.811 209.074  1.00 19.09           C  
ATOM    259  O   GLY 2  16     239.709 277.261 208.182  1.00 21.71           O  
ATOM    260  H   GLY 2  16     240.686 274.918 210.378  1.00 20.98           H  
ATOM    261 1HA  GLY 2  16     240.892 277.665 211.126  1.00 22.75           H  
ATOM    262 2HA  GLY 2  16     241.956 276.821 210.039  1.00 22.75           H  
ATOM    263  N   TRP 2  17     240.652 279.085 209.076  1.00 21.49           N  
ATOM    264  CA  TRP 2  17     240.221 280.031 208.083  1.00 20.39           C  
ATOM    265  C   TRP 2  17     240.448 279.529 206.676  1.00 20.34           C  
ATOM    266  O   TRP 2  17     239.532 279.527 205.855  1.00 21.36           O  
ATOM    267  CB  TRP 2  17     240.951 281.332 208.310  1.00 26.78           C  
ATOM    268  CG  TRP 2  17     240.523 282.468 207.463  1.00 27.94           C  
ATOM    269  CD1 TRP 2  17     239.468 282.534 206.618  1.00 26.23           C  
ATOM    270  CD2 TRP 2  17     241.153 283.758 207.422  1.00 33.35           C  
ATOM    271  NE1 TRP 2  17     239.396 283.779 206.057  1.00 24.95           N  
ATOM    272  CE2 TRP 2  17     240.422 284.538 206.540  1.00 32.43           C  
ATOM    273  CE3 TRP 2  17     242.270 284.305 208.064  1.00 31.98           C  
ATOM    274  CZ2 TRP 2  17     240.762 285.845 206.275  1.00 39.82           C  
ATOM    275  CZ3 TRP 2  17     242.613 285.612 207.799  1.00 28.98           C  
ATOM    276  CH2 TRP 2  17     241.879 286.364 206.929  1.00 31.96           C  
ATOM    277  H   TRP 2  17     241.202 279.435 209.850  1.00 25.79           H  
ATOM    278  HA  TRP 2  17     239.149 280.171 208.225  1.00 24.47           H  
ATOM    279 1HB  TRP 2  17     240.828 281.629 209.352  1.00 32.14           H  
ATOM    280 2HB  TRP 2  17     242.017 281.177 208.146  1.00 32.14           H  
ATOM    281  HD1 TRP 2  17     238.772 281.721 206.423  1.00 31.48           H  
ATOM    282  HE1 TRP 2  17     238.698 284.087 205.396  1.00 29.93           H  
ATOM    283  HE3 TRP 2  17     242.855 283.708 208.763  1.00 38.38           H  
ATOM    284  HZ2 TRP 2  17     240.190 286.464 205.584  1.00 47.78           H  
ATOM    285  HZ3 TRP 2  17     243.484 286.032 208.303  1.00 34.78           H  
ATOM    286  HH2 TRP 2  17     242.176 287.397 206.741  1.00 38.35           H  
ATOM    287  N   VAL 2  18     241.667 279.116 206.387  1.00 20.68           N  
ATOM    288  CA  VAL 2  18     242.005 278.657 205.058  1.00 20.13           C  
ATOM    289  C   VAL 2  18     241.177 277.486 204.609  1.00 18.94           C  
ATOM    290  O   VAL 2  18     240.984 277.290 203.413  1.00 22.64           O  
ATOM    291  CB  VAL 2  18     243.461 278.292 204.973  1.00 19.16           C  
ATOM    292  CG1 VAL 2  18     243.733 277.044 205.777  1.00 22.89           C  
ATOM    293  CG2 VAL 2  18     243.833 278.081 203.524  1.00 21.52           C  
ATOM    294  H   VAL 2  18     242.382 279.133 207.102  1.00 24.82           H  
ATOM    295  HA  VAL 2  18     241.801 279.490 204.385  1.00 24.16           H  
ATOM    296  HB  VAL 2  18     244.060 279.097 205.399  1.00 22.99           H  
ATOM    297 1HG1 VAL 2  18     244.794 276.801 205.717  1.00 27.46           H  
ATOM    298 2HG1 VAL 2  18     243.459 277.212 206.818  1.00 27.46           H  
ATOM    299 3HG1 VAL 2  18     243.155 276.214 205.376  1.00 27.46           H  
ATOM    300 1HG2 VAL 2  18     244.890 277.822 203.454  1.00 25.82           H  
ATOM    301 2HG2 VAL 2  18     243.234 277.271 203.108  1.00 25.82           H  
ATOM    302 3HG2 VAL 2  18     243.647 278.997 202.963  1.00 25.82           H  
ATOM    303  N   ARG 2  19     240.690 276.689 205.548  1.00 19.62           N  
ATOM    304  CA  ARG 2  19     239.875 275.559 205.194  1.00 20.63           C  
ATOM    305  C   ARG 2  19     238.506 276.009 204.849  1.00 22.95           C  
ATOM    306  O   ARG 2  19     237.895 275.489 203.923  1.00 23.08           O  
ATOM    307  CB  ARG 2  19     239.823 274.545 206.287  1.00 20.10           C  
ATOM    308  CG  ARG 2  19     239.025 273.312 205.950  1.00 20.63           C  
ATOM    309  CD  ARG 2  19     239.219 272.277 206.966  1.00 23.93           C  
ATOM    310  NE  ARG 2  19     238.318 271.152 206.802  1.00 27.07           N  
ATOM    311  CZ  ARG 2  19     238.544 270.095 206.002  1.00 28.66           C  
ATOM    312  NH1 ARG 2  19     239.642 270.038 205.280  1.00 22.88           N  
ATOM    313  NH2 ARG 2  19     237.663 269.112 205.943  1.00 29.70           N  
ATOM    314  H   ARG 2  19     240.856 276.889 206.523  1.00 23.54           H  
ATOM    315  HA  ARG 2  19     240.322 275.115 204.306  1.00 24.75           H  
ATOM    316 1HB  ARG 2  19     240.835 274.227 206.538  1.00 24.12           H  
ATOM    317 2HB  ARG 2  19     239.387 274.989 207.181  1.00 24.12           H  
ATOM    318 1HG  ARG 2  19     237.964 273.560 205.907  1.00 24.76           H  
ATOM    319 2HG  ARG 2  19     239.348 272.917 204.987  1.00 24.76           H  
ATOM    320 1HD  ARG 2  19     240.239 271.903 206.902  1.00 28.71           H  
ATOM    321 2HD  ARG 2  19     239.053 272.710 207.942  1.00 28.71           H  
ATOM    322  HE  ARG 2  19     237.464 271.156 207.345  1.00 32.48           H  
ATOM    323 1HH1 ARG 2  19     240.316 270.789 205.326  1.00 27.46           H  
ATOM    324 2HH1 ARG 2  19     239.811 269.243 204.680  1.00 27.46           H  
ATOM    325 1HH2 ARG 2  19     236.819 269.157 206.498  1.00 35.64           H  
ATOM    326 2HH2 ARG 2  19     237.831 268.318 205.343  1.00 35.64           H  
ATOM    327  N   ARG 2  20     238.022 277.019 205.551  1.00 21.17           N  
ATOM    328  CA  ARG 2  20     236.705 277.546 205.268  1.00 19.21           C  
ATOM    329  C   ARG 2  20     236.657 278.129 203.890  1.00 20.95           C  
ATOM    330  O   ARG 2  20     235.630 278.099 203.234  1.00 22.18           O  
ATOM    331  CB  ARG 2  20     236.304 278.584 206.265  1.00 18.10           C  
ATOM    332  CG  ARG 2  20     236.166 278.076 207.668  1.00 18.45           C  
ATOM    333  CD  ARG 2  20     235.138 277.017 207.778  1.00 18.39           C  
ATOM    334  NE  ARG 2  20     234.968 276.585 209.151  1.00 16.64           N  
ATOM    335  CZ  ARG 2  20     234.333 275.469 209.530  1.00 15.37           C  
ATOM    336  NH1 ARG 2  20     233.818 274.666 208.629  1.00 16.75           N  
ATOM    337  NH2 ARG 2  20     234.228 275.181 210.811  1.00 15.64           N  
ATOM    338  H   ARG 2  20     238.566 277.403 206.318  1.00 25.40           H  
ATOM    339  HA  ARG 2  20     236.012 276.706 205.308  1.00 23.05           H  
ATOM    340 1HB  ARG 2  20     237.040 279.386 206.275  1.00 21.72           H  
ATOM    341 2HB  ARG 2  20     235.348 279.019 205.974  1.00 21.72           H  
ATOM    342 1HG  ARG 2  20     237.119 277.666 208.003  1.00 22.14           H  
ATOM    343 2HG  ARG 2  20     235.877 278.897 208.314  1.00 22.14           H  
ATOM    344 1HD  ARG 2  20     234.181 277.396 207.419  1.00 22.07           H  
ATOM    345 2HD  ARG 2  20     235.435 276.155 207.183  1.00 22.07           H  
ATOM    346  HE  ARG 2  20     235.352 277.174 209.878  1.00 19.97           H  
ATOM    347 1HH1 ARG 2  20     233.898 274.890 207.648  1.00 20.11           H  
ATOM    348 2HH1 ARG 2  20     233.339 273.825 208.917  1.00 20.11           H  
ATOM    349 1HH2 ARG 2  20     234.626 275.804 211.501  1.00 18.77           H  
ATOM    350 2HH2 ARG 2  20     233.749 274.342 211.101  1.00 18.77           H  
ATOM    351  N   LEU 2  21     237.773 278.626 203.417  1.00 20.99           N  
ATOM    352  CA  LEU 2  21     237.811 279.194 202.097  1.00 18.85           C  
ATOM    353  C   LEU 2  21     238.029 278.160 201.004  1.00 21.83           C  
ATOM    354  O   LEU 2  21     238.085 278.511 199.829  1.00 24.46           O  
ATOM    355  CB  LEU 2  21     238.878 280.244 202.024  1.00 20.11           C  
ATOM    356  CG  LEU 2  21     238.647 281.442 202.918  1.00 17.66           C  
ATOM    357  CD1 LEU 2  21     239.846 282.366 202.838  1.00 25.36           C  
ATOM    358  CD2 LEU 2  21     237.379 282.144 202.480  1.00 17.16           C  
ATOM    359  H   LEU 2  21     238.600 278.659 204.005  1.00 25.19           H  
ATOM    360  HA  LEU 2  21     236.836 279.650 201.929  1.00 22.62           H  
ATOM    361 1HB  LEU 2  21     239.831 279.797 202.302  1.00 24.13           H  
ATOM    362 2HB  LEU 2  21     238.949 280.602 200.997  1.00 24.13           H  
ATOM    363  HG  LEU 2  21     238.542 281.113 203.952  1.00 21.20           H  
ATOM    364 1HD1 LEU 2  21     239.687 283.227 203.483  1.00 30.43           H  
ATOM    365 2HD1 LEU 2  21     240.739 281.831 203.161  1.00 30.43           H  
ATOM    366 3HD1 LEU 2  21     239.975 282.703 201.811  1.00 30.43           H  
ATOM    367 1HD2 LEU 2  21     237.201 283.007 203.122  1.00 20.59           H  
ATOM    368 2HD2 LEU 2  21     237.486 282.476 201.447  1.00 20.59           H  
ATOM    369 3HD2 LEU 2  21     236.538 281.456 202.555  1.00 20.59           H  
ATOM    370  N   SER 2  22     238.175 276.896 201.368  1.00 21.78           N  
ATOM    371  CA  SER 2  22     238.472 275.886 200.377  1.00 23.13           C  
ATOM    372  C   SER 2  22     237.258 275.493 199.559  1.00 23.57           C  
ATOM    373  O   SER 2  22     237.399 275.055 198.421  1.00 27.20           O  
ATOM    374  CB  SER 2  22     239.059 274.666 201.025  1.00 23.15           C  
ATOM    375  OG  SER 2  22     238.102 274.004 201.800  1.00 22.94           O  
ATOM    376  H   SER 2  22     238.095 276.622 202.334  1.00 26.14           H  
ATOM    377  HA  SER 2  22     239.201 276.327 199.696  1.00 27.76           H  
ATOM    378 1HB  SER 2  22     239.438 273.993 200.257  1.00 27.78           H  
ATOM    379 2HB  SER 2  22     239.901 274.957 201.652  1.00 27.78           H  
ATOM    380  HG  SER 2  22     237.858 274.618 202.500  1.00 27.53           H  
ATOM    381  N   THR 2  23     236.066 275.639 200.119  1.00 22.58           N  
ATOM    382  CA  THR 2  23     234.857 275.276 199.383  1.00 22.52           C  
ATOM    383  C   THR 2  23     233.817 276.370 199.479  1.00 22.06           C  
ATOM    384  O   THR 2  23     233.850 277.170 200.408  1.00 22.77           O  
ATOM    385  CB  THR 2  23     234.247 273.974 199.895  1.00 23.43           C  
ATOM    386  OG1 THR 2  23     233.798 274.155 201.246  1.00 22.37           O  
ATOM    387  CG2 THR 2  23     235.264 272.856 199.847  1.00 26.42           C  
ATOM    388  H   THR 2  23     235.992 276.000 201.059  1.00 27.10           H  
ATOM    389  HA  THR 2  23     235.149 275.164 198.344  1.00 27.02           H  
ATOM    390  HB  THR 2  23     233.394 273.704 199.275  1.00 28.11           H  
ATOM    391  HG1 THR 2  23     234.560 274.203 201.830  1.00 26.85           H  
ATOM    392 1HG2 THR 2  23     234.807 271.935 200.210  1.00 31.70           H  
ATOM    393 2HG2 THR 2  23     235.601 272.714 198.820  1.00 31.70           H  
ATOM    394 3HG2 THR 2  23     236.115 273.106 200.477  1.00 31.70           H  
ATOM    395  N   PRO 2  24     232.851 276.374 198.561  1.00 21.72           N  
ATOM    396  CA  PRO 2  24     231.743 277.278 198.526  1.00 20.49           C  
ATOM    397  C   PRO 2  24     230.912 277.171 199.769  1.00 20.67           C  
ATOM    398  O   PRO 2  24     230.404 278.171 200.270  1.00 21.96           O  
ATOM    399  CB  PRO 2  24     231.007 276.835 197.285  1.00 23.83           C  
ATOM    400  CG  PRO 2  24     232.097 276.351 196.371  1.00 23.99           C  
ATOM    401  CD  PRO 2  24     233.144 275.759 197.275  1.00 24.27           C  
ATOM    402  HA  PRO 2  24     232.122 278.303 198.406  1.00 24.59           H  
ATOM    403 1HB  PRO 2  24     230.279 276.050 197.536  1.00 28.59           H  
ATOM    404 2HB  PRO 2  24     230.439 277.678 196.862  1.00 28.59           H  
ATOM    405 1HG  PRO 2  24     231.693 275.616 195.659  1.00 28.79           H  
ATOM    406 2HG  PRO 2  24     232.485 277.189 195.772  1.00 28.79           H  
ATOM    407 1HD  PRO 2  24     233.036 274.666 197.337  1.00 29.13           H  
ATOM    408 2HD  PRO 2  24     234.144 276.055 196.928  1.00 29.13           H  
ATOM    409  N   ALA 2  25     230.794 275.968 200.290  1.00 21.87           N  
ATOM    410  CA  ALA 2  25     230.064 275.767 201.509  1.00 20.68           C  
ATOM    411  C   ALA 2  25     230.758 276.473 202.628  1.00 20.19           C  
ATOM    412  O   ALA 2  25     230.126 277.161 203.427  1.00 22.04           O  
ATOM    413  CB  ALA 2  25     229.922 274.301 201.811  1.00 18.62           C  
ATOM    414  H   ALA 2  25     231.222 275.178 199.831  1.00 26.24           H  
ATOM    415  HA  ALA 2  25     229.086 276.229 201.375  1.00 24.81           H  
ATOM    416 1HB  ALA 2  25     229.346 274.173 202.729  1.00 22.34           H  
ATOM    417 2HB  ALA 2  25     229.404 273.809 200.988  1.00 22.34           H  
ATOM    418 3HB  ALA 2  25     230.908 273.857 201.936  1.00 22.34           H  
ATOM    419  N   GLY 2  26     232.066 276.321 202.682  1.00 20.65           N  
ATOM    420  CA  GLY 2  26     232.847 276.950 203.712  1.00 16.54           C  
ATOM    421  C   GLY 2  26     232.753 278.452 203.637  1.00 18.59           C  
ATOM    422  O   GLY 2  26     232.659 279.121 204.660  1.00 20.33           O  
ATOM    423  H   GLY 2  26     232.535 275.732 201.999  1.00 24.78           H  
ATOM    424 1HA  GLY 2  26     232.499 276.612 204.687  1.00 19.85           H  
ATOM    425 2HA  GLY 2  26     233.882 276.636 203.619  1.00 19.85           H  
ATOM    426  N   VAL 2  27     232.774 278.990 202.434  1.00 19.31           N  
ATOM    427  CA  VAL 2  27     232.677 280.417 202.278  1.00 16.87           C  
ATOM    428  C   VAL 2  27     231.414 280.919 202.878  1.00 17.22           C  
ATOM    429  O   VAL 2  27     231.409 281.942 203.558  1.00 19.75           O  
ATOM    430  CB  VAL 2  27     232.755 280.820 200.836  1.00 17.05           C  
ATOM    431  CG1 VAL 2  27     232.421 282.284 200.703  1.00 17.54           C  
ATOM    432  CG2 VAL 2  27     234.141 280.545 200.316  1.00 19.54           C  
ATOM    433  H   VAL 2  27     232.881 278.399 201.618  1.00 23.17           H  
ATOM    434  HA  VAL 2  27     233.514 280.850 202.826  1.00 20.24           H  
ATOM    435  HB  VAL 2  27     232.022 280.255 200.259  1.00 20.46           H  
ATOM    436 1HG1 VAL 2  27     232.471 282.574 199.653  1.00 21.04           H  
ATOM    437 2HG1 VAL 2  27     231.416 282.464 201.081  1.00 21.04           H  
ATOM    438 3HG1 VAL 2  27     233.137 282.873 201.276  1.00 21.04           H  
ATOM    439 1HG2 VAL 2  27     234.200 280.835 199.267  1.00 23.45           H  
ATOM    440 2HG2 VAL 2  27     234.864 281.121 200.893  1.00 23.45           H  
ATOM    441 3HG2 VAL 2  27     234.365 279.487 200.412  1.00 23.45           H  
ATOM    442  N   GLN 2  28     230.337 280.204 202.650  1.00 19.74           N  
ATOM    443  CA  GLN 2  28     229.071 280.575 203.210  1.00 17.48           C  
ATOM    444  C   GLN 2  28     229.131 280.590 204.722  1.00 18.80           C  
ATOM    445  O   GLN 2  28     228.549 281.464 205.352  1.00 18.68           O  
ATOM    446  CB  GLN 2  28     227.990 279.653 202.721  1.00 20.14           C  
ATOM    447  CG  GLN 2  28     227.685 279.820 201.261  1.00 20.57           C  
ATOM    448  CD  GLN 2  28     226.722 278.790 200.766  1.00 24.56           C  
ATOM    449  OE1 GLN 2  28     226.179 278.006 201.547  1.00 25.06           O  
ATOM    450  NE2 GLN 2  28     226.500 278.773 199.459  1.00 27.95           N  
ATOM    451  H   GLN 2  28     230.394 279.385 202.051  1.00 23.69           H  
ATOM    452  HA  GLN 2  28     228.866 281.593 202.878  1.00 20.98           H  
ATOM    453 1HB  GLN 2  28     228.280 278.618 202.889  1.00 24.17           H  
ATOM    454 2HB  GLN 2  28     227.072 279.833 203.280  1.00 24.17           H  
ATOM    455 1HG  GLN 2  28     227.244 280.804 201.102  1.00 24.69           H  
ATOM    456 2HG  GLN 2  28     228.608 279.729 200.691  1.00 24.69           H  
ATOM    457 1HE2 GLN 2  28     225.866 278.105 199.068  1.00 33.54           H  
ATOM    458 2HE2 GLN 2  28     226.965 279.428 198.864  1.00 33.54           H  
ATOM    459  N   VAL 2  29     229.862 279.646 205.309  1.00 19.18           N  
ATOM    460  CA  VAL 2  29     230.023 279.634 206.750  1.00 16.80           C  
ATOM    461  C   VAL 2  29     230.566 280.936 207.218  1.00 17.03           C  
ATOM    462  O   VAL 2  29     230.051 281.530 208.164  1.00 18.57           O  
ATOM    463  CB  VAL 2  29     230.956 278.534 207.202  1.00 16.19           C  
ATOM    464  CG1 VAL 2  29     231.258 278.698 208.668  1.00 19.01           C  
ATOM    465  CG2 VAL 2  29     230.342 277.191 206.925  1.00 18.82           C  
ATOM    466  H   VAL 2  29     230.291 278.918 204.747  1.00 23.02           H  
ATOM    467  HA  VAL 2  29     229.033 279.494 207.182  1.00 20.16           H  
ATOM    468  HB  VAL 2  29     231.897 278.619 206.675  1.00 19.43           H  
ATOM    469 1HG1 VAL 2  29     231.946 277.915 208.988  1.00 22.82           H  
ATOM    470 2HG1 VAL 2  29     231.714 279.673 208.840  1.00 22.82           H  
ATOM    471 3HG1 VAL 2  29     230.333 278.623 209.240  1.00 22.82           H  
ATOM    472 1HG2 VAL 2  29     231.026 276.406 207.244  1.00 22.58           H  
ATOM    473 2HG2 VAL 2  29     229.410 277.100 207.473  1.00 22.58           H  
ATOM    474 3HG2 VAL 2  29     230.148 277.092 205.859  1.00 22.58           H  
ATOM    475  N   ILE 2  30     231.611 281.392 206.566  1.00 18.31           N  
ATOM    476  CA  ILE 2  30     232.209 282.639 206.929  1.00 16.47           C  
ATOM    477  C   ILE 2  30     231.245 283.756 206.790  1.00 17.16           C  
ATOM    478  O   ILE 2  30     231.180 284.626 207.646  1.00 19.55           O  
ATOM    479  CB  ILE 2  30     233.427 282.933 206.105  1.00 16.24           C  
ATOM    480  CG1 ILE 2  30     234.505 281.929 206.406  1.00 17.20           C  
ATOM    481  CG2 ILE 2  30     233.901 284.331 206.384  1.00 17.86           C  
ATOM    482  CD1 ILE 2  30     234.954 281.957 207.836  1.00 19.96           C  
ATOM    483  H   ILE 2  30     232.001 280.845 205.804  1.00 21.97           H  
ATOM    484  HA  ILE 2  30     232.484 282.563 207.980  1.00 19.77           H  
ATOM    485  HB  ILE 2  30     233.187 282.841 205.048  1.00 19.48           H  
ATOM    486 1HG1 ILE 2  30     234.138 280.928 206.179  1.00 20.64           H  
ATOM    487 2HG1 ILE 2  30     235.370 282.123 205.770  1.00 20.64           H  
ATOM    488 1HG2 ILE 2  30     234.782 284.544 205.779  1.00 21.43           H  
ATOM    489 2HG2 ILE 2  30     233.111 285.038 206.136  1.00 21.43           H  
ATOM    490 3HG2 ILE 2  30     234.154 284.425 207.440  1.00 21.43           H  
ATOM    491 1HD1 ILE 2  30     235.732 281.208 207.987  1.00 23.95           H  
ATOM    492 2HD1 ILE 2  30     235.351 282.945 208.074  1.00 23.95           H  
ATOM    493 3HD1 ILE 2  30     234.109 281.738 208.487  1.00 23.95           H  
ATOM    494  N   LEU 2  31     230.486 283.744 205.721  1.00 17.88           N  
ATOM    495  CA  LEU 2  31     229.549 284.801 205.465  1.00 17.14           C  
ATOM    496  C   LEU 2  31     228.473 284.863 206.501  1.00 17.55           C  
ATOM    497  O   LEU 2  31     228.021 285.942 206.851  1.00 18.36           O  
ATOM    498  CB  LEU 2  31     228.944 284.647 204.099  1.00 17.58           C  
ATOM    499  CG  LEU 2  31     229.898 284.888 202.954  1.00 14.93           C  
ATOM    500  CD1 LEU 2  31     229.219 284.532 201.655  1.00 16.67           C  
ATOM    501  CD2 LEU 2  31     230.330 286.335 202.969  1.00 16.22           C  
ATOM    502  H   LEU 2  31     230.589 282.999 205.043  1.00 21.46           H  
ATOM    503  HA  LEU 2  31     230.112 285.731 205.514  1.00 20.56           H  
ATOM    504 1HB  LEU 2  31     228.551 283.637 204.000  1.00 21.10           H  
ATOM    505 2HB  LEU 2  31     228.117 285.350 203.999  1.00 21.10           H  
ATOM    506  HG  LEU 2  31     230.772 284.248 203.064  1.00 17.91           H  
ATOM    507 1HD1 LEU 2  31     229.909 284.698 200.827  1.00 20.00           H  
ATOM    508 2HD1 LEU 2  31     228.922 283.484 201.674  1.00 20.00           H  
ATOM    509 3HD1 LEU 2  31     228.337 285.158 201.523  1.00 20.00           H  
ATOM    510 1HD2 LEU 2  31     231.023 286.517 202.148  1.00 19.46           H  
ATOM    511 2HD2 LEU 2  31     229.455 286.976 202.855  1.00 19.46           H  
ATOM    512 3HD2 LEU 2  31     230.822 286.558 203.916  1.00 19.46           H  
ATOM    513  N   ARG 2  32     228.043 283.722 206.999  1.00 17.65           N  
ATOM    514  CA  ARG 2  32     227.015 283.734 208.005  1.00 15.83           C  
ATOM    515  C   ARG 2  32     227.526 284.317 209.278  1.00 17.42           C  
ATOM    516  O   ARG 2  32     226.841 285.107 209.917  1.00 20.28           O  
ATOM    517  CB  ARG 2  32     226.465 282.370 208.250  1.00 15.62           C  
ATOM    518  CG  ARG 2  32     225.612 281.845 207.135  1.00 16.99           C  
ATOM    519  CD  ARG 2  32     224.833 280.678 207.562  1.00 17.07           C  
ATOM    520  NE  ARG 2  32     225.679 279.590 207.967  1.00 15.97           N  
ATOM    521  CZ  ARG 2  32     226.194 278.687 207.126  1.00 18.91           C  
ATOM    522  NH1 ARG 2  32     225.957 278.783 205.841  1.00 20.30           N  
ATOM    523  NH2 ARG 2  32     226.931 277.704 207.591  1.00 18.07           N  
ATOM    524  H   ARG 2  32     228.416 282.845 206.664  1.00 21.18           H  
ATOM    525  HA  ARG 2  32     226.222 284.381 207.632  1.00 19.00           H  
ATOM    526 1HB  ARG 2  32     227.283 281.667 208.401  1.00 18.74           H  
ATOM    527 2HB  ARG 2  32     225.861 282.374 209.157  1.00 18.74           H  
ATOM    528 1HG  ARG 2  32     224.919 282.620 206.809  1.00 20.39           H  
ATOM    529 2HG  ARG 2  32     226.244 281.548 206.299  1.00 20.39           H  
ATOM    530 1HD  ARG 2  32     224.203 280.952 208.407  1.00 20.48           H  
ATOM    531 2HD  ARG 2  32     224.208 280.336 206.739  1.00 20.48           H  
ATOM    532  HE  ARG 2  32     225.879 279.487 208.953  1.00 19.16           H  
ATOM    533 1HH1 ARG 2  32     225.388 279.539 205.487  1.00 24.37           H  
ATOM    534 2HH1 ARG 2  32     226.344 278.101 205.204  1.00 24.37           H  
ATOM    535 1HH2 ARG 2  32     227.110 277.631 208.583  1.00 21.69           H  
ATOM    536 2HH2 ARG 2  32     227.318 277.020 206.956  1.00 21.69           H  
ATOM    537  N   ARG 2  33     228.742 283.968 209.648  1.00 17.94           N  
ATOM    538  CA  ARG 2  33     229.328 284.541 210.830  1.00 17.33           C  
ATOM    539  C   ARG 2  33     229.568 286.014 210.609  1.00 18.15           C  
ATOM    540  O   ARG 2  33     229.384 286.830 211.509  1.00 24.02           O  
ATOM    541  CB  ARG 2  33     230.611 283.849 211.198  1.00 18.98           C  
ATOM    542  CG  ARG 2  33     230.460 282.449 211.749  1.00 18.45           C  
ATOM    543  CD  ARG 2  33     231.780 281.858 212.053  1.00 20.73           C  
ATOM    544  NE  ARG 2  33     231.685 280.480 212.504  1.00 28.04           N  
ATOM    545  CZ  ARG 2  33     231.554 280.100 213.787  1.00 35.25           C  
ATOM    546  NH1 ARG 2  33     231.507 281.008 214.735  1.00 24.59           N  
ATOM    547  NH2 ARG 2  33     231.481 278.815 214.093  1.00 30.87           N  
ATOM    548  H   ARG 2  33     229.266 283.290 209.102  1.00 21.52           H  
ATOM    549  HA  ARG 2  33     228.600 284.428 211.634  1.00 20.80           H  
ATOM    550 1HB  ARG 2  33     231.250 283.785 210.318  1.00 22.77           H  
ATOM    551 2HB  ARG 2  33     231.141 284.439 211.944  1.00 22.77           H  
ATOM    552 1HG  ARG 2  33     229.873 282.475 212.667  1.00 22.14           H  
ATOM    553 2HG  ARG 2  33     229.960 281.818 211.013  1.00 22.14           H  
ATOM    554 1HD  ARG 2  33     232.399 281.879 211.156  1.00 24.88           H  
ATOM    555 2HD  ARG 2  33     232.263 282.439 212.838  1.00 24.88           H  
ATOM    556  HE  ARG 2  33     231.717 279.753 211.802  1.00 33.65           H  
ATOM    557 1HH1 ARG 2  33     231.571 281.988 214.499  1.00 29.51           H  
ATOM    558 2HH1 ARG 2  33     231.417 280.726 215.699  1.00 29.51           H  
ATOM    559 1HH2 ARG 2  33     231.521 278.118 213.361  1.00 37.05           H  
ATOM    560 2HH2 ARG 2  33     231.386 278.529 215.056  1.00 37.05           H  
ATOM    561  N   MET 2  34     229.948 286.358 209.391  1.00 19.64           N  
ATOM    562  CA  MET 2  34     230.201 287.723 209.006  1.00 18.80           C  
ATOM    563  C   MET 2  34     228.961 288.544 209.197  1.00 18.91           C  
ATOM    564  O   MET 2  34     228.994 289.617 209.793  1.00 20.81           O  
ATOM    565  CB  MET 2  34     230.646 287.772 207.552  1.00 21.23           C  
ATOM    566  CG  MET 2  34     231.098 289.120 207.054  1.00 24.78           C  
ATOM    567  SD  MET 2  34     232.699 289.586 207.694  1.00 43.47           S  
ATOM    568  CE  MET 2  34     233.754 288.565 206.673  1.00 21.34           C  
ATOM    569  H   MET 2  34     230.095 285.637 208.703  1.00 23.57           H  
ATOM    570  HA  MET 2  34     230.973 288.115 209.668  1.00 22.55           H  
ATOM    571 1HB  MET 2  34     231.468 287.074 207.400  1.00 25.48           H  
ATOM    572 2HB  MET 2  34     229.828 287.455 206.912  1.00 25.48           H  
ATOM    573 1HG  MET 2  34     231.151 289.108 205.966  1.00 29.74           H  
ATOM    574 2HG  MET 2  34     230.374 289.878 207.351  1.00 29.74           H  
ATOM    575 1HE  MET 2  34     234.797 288.733 206.945  1.00 25.60           H  
ATOM    576 2HE  MET 2  34     233.503 287.514 206.827  1.00 25.60           H  
ATOM    577 3HE  MET 2  34     233.607 288.823 205.624  1.00 25.60           H  
ATOM    578  N   LEU 2  35     227.866 288.039 208.666  1.00 19.17           N  
ATOM    579  CA  LEU 2  35     226.583 288.692 208.717  1.00 18.57           C  
ATOM    580  C   LEU 2  35     226.068 288.830 210.107  1.00 19.65           C  
ATOM    581  O   LEU 2  35     225.648 289.907 210.518  1.00 21.44           O  
ATOM    582  CB  LEU 2  35     225.584 287.927 207.893  1.00 17.66           C  
ATOM    583  CG  LEU 2  35     224.177 288.460 207.936  1.00 17.38           C  
ATOM    584  CD1 LEU 2  35     224.169 289.869 207.403  1.00 16.40           C  
ATOM    585  CD2 LEU 2  35     223.284 287.565 207.116  1.00 18.14           C  
ATOM    586  H   LEU 2  35     227.928 287.158 208.183  1.00 23.01           H  
ATOM    587  HA  LEU 2  35     226.722 289.693 208.307  1.00 22.29           H  
ATOM    588 1HB  LEU 2  35     225.912 287.934 206.854  1.00 21.20           H  
ATOM    589 2HB  LEU 2  35     225.562 286.894 208.239  1.00 21.20           H  
ATOM    590  HG  LEU 2  35     223.823 288.485 208.967  1.00 20.85           H  
ATOM    591 1HD1 LEU 2  35     223.154 290.265 207.436  1.00 19.68           H  
ATOM    592 2HD1 LEU 2  35     224.821 290.493 208.015  1.00 19.68           H  
ATOM    593 3HD1 LEU 2  35     224.526 289.870 206.374  1.00 19.68           H  
ATOM    594 1HD2 LEU 2  35     222.263 287.947 207.143  1.00 21.77           H  
ATOM    595 2HD2 LEU 2  35     223.637 287.546 206.084  1.00 21.77           H  
ATOM    596 3HD2 LEU 2  35     223.306 286.556 207.526  1.00 21.77           H  
ATOM    597  N   LYS 2  36     226.062 287.732 210.836  1.00 18.48           N  
ATOM    598  CA  LYS 2  36     225.567 287.730 212.188  1.00 18.60           C  
ATOM    599  C   LYS 2  36     226.315 288.728 213.025  1.00 19.58           C  
ATOM    600  O   LYS 2  36     225.739 289.358 213.906  1.00 21.15           O  
ATOM    601  CB  LYS 2  36     225.638 286.340 212.782  1.00 16.58           C  
ATOM    602  CG  LYS 2  36     225.045 286.224 214.164  1.00 17.36           C  
ATOM    603  CD  LYS 2  36     224.951 284.774 214.596  1.00 20.00           C  
ATOM    604  CE  LYS 2  36     224.385 284.653 215.999  1.00 19.55           C  
ATOM    605  NZ  LYS 2  36     224.191 283.235 216.403  1.00 20.91           N  
ATOM    606  H   LYS 2  36     226.409 286.869 210.442  1.00 22.18           H  
ATOM    607  HA  LYS 2  36     224.527 288.055 212.144  1.00 22.32           H  
ATOM    608 1HB  LYS 2  36     225.110 285.641 212.132  1.00 19.90           H  
ATOM    609 2HB  LYS 2  36     226.677 286.019 212.833  1.00 19.90           H  
ATOM    610 1HG  LYS 2  36     225.669 286.768 214.875  1.00 20.83           H  
ATOM    611 2HG  LYS 2  36     224.048 286.664 214.171  1.00 20.83           H  
ATOM    612 1HD  LYS 2  36     224.300 284.233 213.906  1.00 24.00           H  
ATOM    613 2HD  LYS 2  36     225.936 284.315 214.565  1.00 24.00           H  
ATOM    614 1HE  LYS 2  36     225.065 285.130 216.704  1.00 23.46           H  
ATOM    615 2HE  LYS 2  36     223.424 285.166 216.044  1.00 23.46           H  
ATOM    616 1HZ  LYS 2  36     223.812 283.201 217.339  1.00 25.10           H  
ATOM    617 2HZ  LYS 2  36     223.549 282.788 215.763  1.00 25.10           H  
ATOM    618 3HZ  LYS 2  36     225.077 282.753 216.381  1.00 25.10           H  
ATOM    619  N   GLY 2  37     227.597 288.892 212.747  1.00 20.06           N  
ATOM    620  CA  GLY 2  37     228.389 289.867 213.445  1.00 18.70           C  
ATOM    621  C   GLY 2  37     229.224 289.209 214.487  1.00 20.69           C  
ATOM    622  O   GLY 2  37     229.404 289.744 215.577  1.00 28.15           O  
ATOM    623  H   GLY 2  37     228.037 288.321 212.037  1.00 24.07           H  
ATOM    624 1HA  GLY 2  37     229.029 290.393 212.738  1.00 22.44           H  
ATOM    625 2HA  GLY 2  37     227.737 290.608 213.907  1.00 22.44           H  
ATOM    626  N   ARG 2  38     229.719 288.032 214.178  1.00 20.94           N  
ATOM    627  CA  ARG 2  38     230.506 287.312 215.123  1.00 20.89           C  
ATOM    628  C   ARG 2  38     231.824 287.983 215.268  1.00 23.78           C  
ATOM    629  O   ARG 2  38     232.388 288.484 214.301  1.00 23.82           O  
ATOM    630  CB  ARG 2  38     230.671 285.882 214.701  1.00 21.09           C  
ATOM    631  CG  ARG 2  38     229.359 285.151 214.554  1.00 22.58           C  
ATOM    632  CD  ARG 2  38     228.643 285.053 215.838  1.00 20.88           C  
ATOM    633  NE  ARG 2  38     229.288 284.151 216.752  1.00 23.15           N  
ATOM    634  CZ  ARG 2  38     229.064 282.829 216.777  1.00 27.36           C  
ATOM    635  NH1 ARG 2  38     228.219 282.296 215.931  1.00 22.82           N  
ATOM    636  NH2 ARG 2  38     229.686 282.067 217.652  1.00 27.87           N  
ATOM    637  H   ARG 2  38     229.547 287.630 213.267  1.00 25.13           H  
ATOM    638  HA  ARG 2  38     229.984 287.362 216.079  1.00 25.07           H  
ATOM    639 1HB  ARG 2  38     231.190 285.838 213.745  1.00 25.30           H  
ATOM    640 2HB  ARG 2  38     231.275 285.347 215.433  1.00 25.30           H  
ATOM    641 1HG  ARG 2  38     228.724 285.685 213.847  1.00 27.09           H  
ATOM    642 2HG  ARG 2  38     229.543 284.142 214.187  1.00 27.09           H  
ATOM    643 1HD  ARG 2  38     228.599 286.037 216.305  1.00 25.06           H  
ATOM    644 2HD  ARG 2  38     227.635 284.692 215.664  1.00 25.06           H  
ATOM    645  HE  ARG 2  38     229.947 284.535 217.417  1.00 27.78           H  
ATOM    646 1HH1 ARG 2  38     227.744 282.879 215.257  1.00 27.39           H  
ATOM    647 2HH1 ARG 2  38     228.050 281.300 215.946  1.00 27.39           H  
ATOM    648 1HH2 ARG 2  38     230.335 282.478 218.311  1.00 33.45           H  
ATOM    649 2HH2 ARG 2  38     229.508 281.074 217.673  1.00 33.45           H  
ATOM    650  N   LYS 2  39     232.321 288.012 216.484  1.00 25.60           N  
ATOM    651  CA  LYS 2  39     233.576 288.667 216.778  1.00 24.96           C  
ATOM    652  C   LYS 2  39     234.725 287.841 216.306  1.00 24.44           C  
ATOM    653  O   LYS 2  39     235.818 288.354 216.086  1.00 28.14           O  
ATOM    654  CB  LYS 2  39     233.700 288.941 218.266  1.00 33.09           C  
ATOM    655  CG  LYS 2  39     232.720 289.975 218.793  1.00 41.00           C  
ATOM    656  CD  LYS 2  39     232.874 290.162 220.289  1.00 48.27           C  
ATOM    657  CE  LYS 2  39     231.868 291.159 220.826  1.00 54.10           C  
ATOM    658  NZ  LYS 2  39     231.978 291.313 222.300  1.00 57.57           N  
ATOM    659  H   LYS 2  39     231.805 287.579 217.237  1.00 30.72           H  
ATOM    660  HA  LYS 2  39     233.588 289.603 216.219  1.00 29.95           H  
ATOM    661 1HB  LYS 2  39     233.543 288.017 218.823  1.00 39.71           H  
ATOM    662 2HB  LYS 2  39     234.708 289.291 218.489  1.00 39.71           H  
ATOM    663 1HG  LYS 2  39     232.894 290.930 218.296  1.00 49.20           H  
ATOM    664 2HG  LYS 2  39     231.702 289.654 218.579  1.00 49.20           H  
ATOM    665 1HD  LYS 2  39     232.729 289.205 220.792  1.00 57.93           H  
ATOM    666 2HD  LYS 2  39     233.880 290.519 220.510  1.00 57.93           H  
ATOM    667 1HE  LYS 2  39     232.035 292.128 220.357  1.00 64.92           H  
ATOM    668 2HE  LYS 2  39     230.861 290.823 220.581  1.00 64.92           H  
ATOM    669 1HZ  LYS 2  39     231.293 291.984 222.621  1.00 69.09           H  
ATOM    670 2HZ  LYS 2  39     231.810 290.422 222.746  1.00 69.09           H  
ATOM    671 3HZ  LYS 2  39     232.904 291.638 222.537  1.00 69.09           H  
ATOM    672  N   SER 2  40     234.486 286.556 216.143  1.00 25.23           N  
ATOM    673  CA  SER 2  40     235.508 285.667 215.690  1.00 21.98           C  
ATOM    674  C   SER 2  40     234.984 284.763 214.644  1.00 22.59           C  
ATOM    675  O   SER 2  40     234.201 283.857 214.925  1.00 23.12           O  
ATOM    676  CB  SER 2  40     236.060 284.865 216.819  1.00 24.70           C  
ATOM    677  OG  SER 2  40     237.019 283.958 216.354  1.00 25.37           O  
ATOM    678  H   SER 2  40     233.571 286.188 216.346  1.00 30.27           H  
ATOM    679  HA  SER 2  40     236.292 286.280 215.245  1.00 26.37           H  
ATOM    680 1HB  SER 2  40     236.509 285.530 217.556  1.00 29.64           H  
ATOM    681 2HB  SER 2  40     235.253 284.325 217.311  1.00 29.64           H  
ATOM    682  HG  SER 2  40     236.627 283.526 215.588  1.00 30.44           H  
ATOM    683  N   LEU 2  41     235.415 285.000 213.425  1.00 22.96           N  
ATOM    684  CA  LEU 2  41     235.059 284.158 212.330  1.00 21.07           C  
ATOM    685  C   LEU 2  41     235.700 282.843 212.562  1.00 24.50           C  
ATOM    686  O   LEU 2  41     236.525 282.709 213.462  1.00 26.40           O  
ATOM    687  CB  LEU 2  41     235.505 284.756 211.029  1.00 20.70           C  
ATOM    688  CG  LEU 2  41     234.895 286.098 210.708  1.00 18.05           C  
ATOM    689  CD1 LEU 2  41     235.500 286.628 209.438  1.00 24.95           C  
ATOM    690  CD2 LEU 2  41     233.404 285.948 210.576  1.00 20.89           C  
ATOM    691  H   LEU 2  41     236.035 285.781 213.265  1.00 27.55           H  
ATOM    692  HA  LEU 2  41     233.978 284.031 212.350  1.00 25.28           H  
ATOM    693 1HB  LEU 2  41     236.587 284.876 211.049  1.00 24.84           H  
ATOM    694 2HB  LEU 2  41     235.249 284.072 210.220  1.00 24.84           H  
ATOM    695  HG  LEU 2  41     235.120 286.803 211.509  1.00 21.66           H  
ATOM    696 1HD1 LEU 2  41     235.068 287.603 209.210  1.00 29.94           H  
ATOM    697 2HD1 LEU 2  41     236.578 286.731 209.564  1.00 29.94           H  
ATOM    698 3HD1 LEU 2  41     235.294 285.939 208.622  1.00 29.94           H  
ATOM    699 1HD2 LEU 2  41     232.959 286.917 210.348  1.00 25.07           H  
ATOM    700 2HD2 LEU 2  41     233.177 285.246 209.773  1.00 25.07           H  
ATOM    701 3HD2 LEU 2  41     232.994 285.573 211.513  1.00 25.07           H  
ATOM    702  N   SER 2  42     235.315 281.858 211.801  1.00 21.48           N  
ATOM    703  CA  SER 2  42     235.808 280.531 212.036  1.00 23.51           C  
ATOM    704  C   SER 2  42     237.305 280.515 212.186  1.00 20.48           C  
ATOM    705  O   SER 2  42     238.033 280.654 211.207  1.00 21.82           O  
ATOM    706  CB  SER 2  42     235.386 279.618 210.941  1.00 24.61           C  
ATOM    707  OG  SER 2  42     235.923 278.335 211.122  1.00 23.90           O  
ATOM    708  H   SER 2  42     234.652 282.024 211.058  1.00 25.77           H  
ATOM    709  HA  SER 2  42     235.376 280.200 212.982  1.00 28.22           H  
ATOM    710 1HB  SER 2  42     234.299 279.560 210.910  1.00 29.54           H  
ATOM    711 2HB  SER 2  42     235.720 280.024 209.990  1.00 29.54           H  
ATOM    712  HG  SER 2  42     236.871 278.458 211.246  1.00 28.68           H  
ATOM    713  N   HIS 2  43     237.750 280.301 213.421  1.00 21.56           N  
ATOM    714  CA  HIS 2  43     239.157 280.196 213.773  1.00 21.41           C  
ATOM    715  C   HIS 2  43     240.044 281.018 212.861  1.00 23.72           C  
ATOM    716  O   HIS 2  43     239.814 282.215 212.693  1.00 25.23           O  
ATOM    717  OXT HIS 2  43     241.145 280.565 212.554  1.00 22.45           O  
ATOM    718  CB  HIS 2  43     239.595 278.742 213.786  1.00 20.01           C  
ATOM    719  CG  HIS 2  43     238.930 277.955 214.854  1.00 17.97           C  
ATOM    720  ND1 HIS 2  43     239.487 277.764 216.099  1.00 18.13           N  
ATOM    721  CD2 HIS 2  43     237.729 277.354 214.883  1.00 18.77           C  
ATOM    722  CE1 HIS 2  43     238.650 277.068 216.842  1.00 16.28           C  
ATOM    723  NE2 HIS 2  43     237.579 276.806 216.127  1.00 16.81           N  
ATOM    724  H   HIS 2  43     237.068 280.207 214.160  1.00 25.87           H  
ATOM    725  HA  HIS 2  43     239.272 280.603 214.777  1.00 25.69           H  
ATOM    726 1HB  HIS 2  43     239.369 278.283 212.826  1.00 24.01           H  
ATOM    727 2HB  HIS 2  43     240.673 278.684 213.935  1.00 24.01           H  
ATOM    728  HD2 HIS 2  43     237.005 277.317 214.069  1.00 22.52           H  
ATOM    729  HE1 HIS 2  43     238.812 276.764 217.875  1.00 19.54           H  
ATOM    730  HE2 HIS 2  43     236.769 276.290 216.442  1.00 20.17           H  
ATOM      1  N   LEU 3   1     186.055 274.258 201.461  1.00 19.54           N  
ATOM      2  CA  LEU 3   1     185.605 275.629 201.252  1.00 14.86           C  
ATOM      3  C   LEU 3   1     186.617 276.623 201.732  1.00 13.73           C  
ATOM      4  O   LEU 3   1     186.894 276.711 202.924  1.00 14.11           O  
ATOM      5  CB  LEU 3   1     184.302 275.879 201.949  1.00 12.89           C  
ATOM      6  CG  LEU 3   1     183.799 277.296 201.849  1.00 14.21           C  
ATOM      7  CD1 LEU 3   1     183.533 277.633 200.406  1.00 13.68           C  
ATOM      8  CD2 LEU 3   1     182.547 277.431 202.673  1.00 17.06           C  
ATOM      9 1H   LEU 3   1     185.330 273.617 201.170  1.00 23.45           H  
ATOM     10 2H   LEU 3   1     186.890 274.090 200.919  1.00 23.45           H  
ATOM     11 3H   LEU 3   1     186.256 274.115 202.441  1.00 23.45           H  
ATOM     12  HA  LEU 3   1     185.486 275.761 200.177  1.00 17.83           H  
ATOM     13 1HB  LEU 3   1     183.544 275.224 201.523  1.00 15.47           H  
ATOM     14 2HB  LEU 3   1     184.415 275.637 203.005  1.00 15.47           H  
ATOM     15  HG  LEU 3   1     184.559 277.984 202.223  1.00 17.06           H  
ATOM     16 1HD1 LEU 3   1     183.175 278.660 200.331  1.00 16.42           H  
ATOM     17 2HD1 LEU 3   1     184.454 277.528 199.832  1.00 16.42           H  
ATOM     18 3HD1 LEU 3   1     182.779 276.956 200.009  1.00 16.42           H  
ATOM     19 1HD2 LEU 3   1     182.179 278.453 202.608  1.00 20.47           H  
ATOM     20 2HD2 LEU 3   1     181.787 276.747 202.296  1.00 20.47           H  
ATOM     21 3HD2 LEU 3   1     182.768 277.190 203.713  1.00 20.47           H  
ATOM     22  N   THR 3   2     187.162 277.385 200.808  1.00 14.86           N  
ATOM     23  CA  THR 3   2     188.127 278.393 201.141  1.00 12.90           C  
ATOM     24  C   THR 3   2     187.436 279.660 201.514  1.00 13.88           C  
ATOM     25  O   THR 3   2     186.642 280.192 200.745  1.00 17.14           O  
ATOM     26  CB  THR 3   2     189.072 278.646 199.997  1.00 13.61           C  
ATOM     27  OG1 THR 3   2     189.800 277.453 199.697  1.00 17.81           O  
ATOM     28  CG2 THR 3   2     190.029 279.741 200.351  1.00 16.95           C  
ATOM     29  H   THR 3   2     186.892 277.261 199.842  1.00 17.83           H  
ATOM     30  HA  THR 3   2     188.678 278.039 202.012  1.00 15.49           H  
ATOM     31  HB  THR 3   2     188.503 278.938 199.123  1.00 16.33           H  
ATOM     32  HG1 THR 3   2     190.313 277.190 200.466  1.00 21.37           H  
ATOM     33 1HG2 THR 3   2     190.704 279.915 199.515  1.00 20.34           H  
ATOM     34 2HG2 THR 3   2     189.474 280.652 200.566  1.00 20.34           H  
ATOM     35 3HG2 THR 3   2     190.605 279.450 201.229  1.00 20.34           H  
ATOM     36  N   TYR 3   3     187.752 280.177 202.679  1.00 14.24           N  
ATOM     37  CA  TYR 3   3     187.139 281.397 203.130  1.00 13.12           C  
ATOM     38  C   TYR 3   3     187.907 282.588 202.636  1.00 16.94           C  
ATOM     39  O   TYR 3   3     187.321 283.583 202.224  1.00 19.02           O  
ATOM     40  CB  TYR 3   3     187.050 281.413 204.624  1.00 14.95           C  
ATOM     41  CG  TYR 3   3     186.084 280.421 205.167  1.00 14.61           C  
ATOM     42  CD1 TYR 3   3     186.500 279.142 205.451  1.00 16.11           C  
ATOM     43  CD2 TYR 3   3     184.787 280.792 205.402  1.00 16.80           C  
ATOM     44  CE1 TYR 3   3     185.611 278.227 205.960  1.00 14.44           C  
ATOM     45  CE2 TYR 3   3     183.893 279.881 205.911  1.00 18.18           C  
ATOM     46  CZ  TYR 3   3     184.301 278.602 206.187  1.00 16.11           C  
ATOM     47  OH  TYR 3   3     183.407 277.691 206.690  1.00 20.94           O  
ATOM     48  H   TYR 3   3     188.418 279.702 203.272  1.00 17.09           H  
ATOM     49  HA  TYR 3   3     186.142 281.440 202.691  1.00 15.74           H  
ATOM     50 1HB  TYR 3   3     188.031 281.204 205.052  1.00 17.94           H  
ATOM     51 2HB  TYR 3   3     186.747 282.404 204.962  1.00 17.94           H  
ATOM     52  HD1 TYR 3   3     187.535 278.853 205.269  1.00 19.33           H  
ATOM     53  HD2 TYR 3   3     184.468 281.809 205.184  1.00 20.16           H  
ATOM     54  HE1 TYR 3   3     185.939 277.211 206.181  1.00 17.33           H  
ATOM     55  HE2 TYR 3   3     182.860 280.175 206.097  1.00 21.81           H  
ATOM     56  HH  TYR 3   3     183.842 276.841 206.791  1.00 25.12           H  
ATOM     57  N   PHE 3   4     189.226 282.491 202.677  1.00 15.84           N  
ATOM     58  CA  PHE 3   4     190.083 283.564 202.214  1.00 14.65           C  
ATOM     59  C   PHE 3   4     191.135 283.053 201.275  1.00 16.11           C  
ATOM     60  O   PHE 3   4     192.180 282.580 201.704  1.00 16.32           O  
ATOM     61  CB  PHE 3   4     190.699 284.296 203.368  1.00 14.86           C  
ATOM     62  CG  PHE 3   4     189.690 284.974 204.221  1.00 14.57           C  
ATOM     63  CD1 PHE 3   4     189.135 284.329 205.301  1.00 17.08           C  
ATOM     64  CD2 PHE 3   4     189.288 286.255 203.940  1.00 16.08           C  
ATOM     65  CE1 PHE 3   4     188.197 284.953 206.086  1.00 14.04           C  
ATOM     66  CE2 PHE 3   4     188.355 286.884 204.723  1.00 14.96           C  
ATOM     67  CZ  PHE 3   4     187.809 286.231 205.798  1.00 14.32           C  
ATOM     68  H   PHE 3   4     189.649 281.649 203.038  1.00 19.01           H  
ATOM     69  HA  PHE 3   4     189.447 284.249 201.652  1.00 17.58           H  
ATOM     70 1HB  PHE 3   4     191.260 283.599 203.989  1.00 17.83           H  
ATOM     71 2HB  PHE 3   4     191.396 285.046 202.998  1.00 17.83           H  
ATOM     72  HD1 PHE 3   4     189.446 283.310 205.530  1.00 20.50           H  
ATOM     73  HD2 PHE 3   4     189.720 286.774 203.083  1.00 19.30           H  
ATOM     74  HE1 PHE 3   4     187.764 284.430 206.939  1.00 16.85           H  
ATOM     75  HE2 PHE 3   4     188.046 287.902 204.491  1.00 17.95           H  
ATOM     76  HZ  PHE 3   4     187.067 286.730 206.420  1.00 17.19           H  
ATOM     77  N   SER 3   5     190.849 283.114 199.995  1.00 15.52           N  
ATOM     78  CA  SER 3   5     191.761 282.633 198.987  1.00 15.48           C  
ATOM     79  C   SER 3   5     192.992 283.459 198.919  1.00 17.94           C  
ATOM     80  O   SER 3   5     192.939 284.675 199.047  1.00 19.71           O  
ATOM     81  CB  SER 3   5     191.098 282.624 197.642  1.00 18.87           C  
ATOM     82  OG  SER 3   5     192.003 282.248 196.640  1.00 21.48           O  
ATOM     83  H   SER 3   5     189.969 283.511 199.702  1.00 18.62           H  
ATOM     84  HA  SER 3   5     192.050 281.623 199.276  1.00 18.58           H  
ATOM     85 1HB  SER 3   5     190.258 281.932 197.658  1.00 22.64           H  
ATOM     86 2HB  SER 3   5     190.700 283.614 197.427  1.00 22.64           H  
ATOM     87  HG  SER 3   5     192.700 282.912 196.645  1.00 25.77           H  
ATOM     88  N   ALA 3   6     194.110 282.820 198.679  1.00 17.57           N  
ATOM     89  CA  ALA 3   6     195.323 283.554 198.429  1.00 16.19           C  
ATOM     90  C   ALA 3   6     195.132 284.322 197.150  1.00 20.80           C  
ATOM     91  O   ALA 3   6     194.311 283.936 196.321  1.00 23.35           O  
ATOM     92  CB  ALA 3   6     196.517 282.636 198.349  1.00 20.75           C  
ATOM     93  H   ALA 3   6     194.114 281.810 198.627  1.00 21.09           H  
ATOM     94  HA  ALA 3   6     195.440 284.271 199.241  1.00 19.42           H  
ATOM     95 1HB  ALA 3   6     197.417 283.222 198.165  1.00 24.90           H  
ATOM     96 2HB  ALA 3   6     196.623 282.095 199.290  1.00 24.90           H  
ATOM     97 3HB  ALA 3   6     196.375 281.925 197.537  1.00 24.90           H  
ATOM     98  N   ARG 3   7     195.865 285.419 196.994  1.00 19.05           N  
ATOM     99  CA  ARG 3   7     195.797 286.297 195.802  1.00 20.29           C  
ATOM    100  C   ARG 3   7     194.500 287.100 195.714  1.00 23.52           C  
ATOM    101  O   ARG 3   7     194.530 288.324 195.626  1.00 27.15           O  
ATOM    102  CB  ARG 3   7     195.946 285.499 194.517  1.00 22.52           C  
ATOM    103  CG  ARG 3   7     197.283 284.830 194.312  1.00 27.29           C  
ATOM    104  CD  ARG 3   7     197.287 284.037 193.061  1.00 33.29           C  
ATOM    105  NE  ARG 3   7     198.511 283.291 192.893  1.00 33.40           N  
ATOM    106  CZ  ARG 3   7     199.626 283.783 192.334  1.00 40.50           C  
ATOM    107  NH1 ARG 3   7     199.650 285.021 191.900  1.00 39.37           N  
ATOM    108  NH2 ARG 3   7     200.696 283.019 192.218  1.00 46.01           N  
ATOM    109  H   ARG 3   7     196.512 285.668 197.729  1.00 22.87           H  
ATOM    110  HA  ARG 3   7     196.622 287.003 195.892  1.00 24.35           H  
ATOM    111 1HB  ARG 3   7     195.181 284.737 194.446  1.00 27.03           H  
ATOM    112 2HB  ARG 3   7     195.799 286.170 193.671  1.00 27.03           H  
ATOM    113 1HG  ARG 3   7     198.065 285.587 194.245  1.00 32.75           H  
ATOM    114 2HG  ARG 3   7     197.492 284.162 195.147  1.00 32.75           H  
ATOM    115 1HD  ARG 3   7     196.458 283.331 193.077  1.00 39.95           H  
ATOM    116 2HD  ARG 3   7     197.176 284.706 192.209  1.00 39.95           H  
ATOM    117  HE  ARG 3   7     198.528 282.333 193.215  1.00 40.07           H  
ATOM    118 1HH1 ARG 3   7     198.829 285.604 191.988  1.00 47.24           H  
ATOM    119 2HH1 ARG 3   7     200.489 285.392 191.478  1.00 47.24           H  
ATOM    120 1HH2 ARG 3   7     200.675 282.065 192.552  1.00 55.21           H  
ATOM    121 2HH2 ARG 3   7     201.536 283.388 191.797  1.00 55.21           H  
ATOM    122  N   LYS 3   8     193.378 286.423 195.738  1.00 21.33           N  
ATOM    123  CA  LYS 3   8     192.099 287.073 195.647  1.00 20.12           C  
ATOM    124  C   LYS 3   8     191.702 287.689 196.976  1.00 20.19           C  
ATOM    125  O   LYS 3   8     191.208 288.810 197.026  1.00 23.02           O  
ATOM    126  CB  LYS 3   8     191.040 286.079 195.203  1.00 21.27           C  
ATOM    127  CG  LYS 3   8     191.220 285.548 193.791  1.00 23.50           C  
ATOM    128  CD  LYS 3   8     190.001 284.775 193.349  1.00 15.20           C  
ATOM    129  CE  LYS 3   8     189.823 283.518 194.161  1.00 14.92           C  
ATOM    130  NZ  LYS 3   8     188.657 282.741 193.699  1.00 24.02           N  
ATOM    131  H   LYS 3   8     193.412 285.421 195.793  1.00 25.59           H  
ATOM    132  HA  LYS 3   8     192.197 287.879 194.919  1.00 24.15           H  
ATOM    133 1HB  LYS 3   8     191.037 285.225 195.879  1.00 25.52           H  
ATOM    134 2HB  LYS 3   8     190.056 286.545 195.260  1.00 25.52           H  
ATOM    135 1HG  LYS 3   8     191.384 286.380 193.105  1.00 28.20           H  
ATOM    136 2HG  LYS 3   8     192.090 284.893 193.756  1.00 28.20           H  
ATOM    137 1HD  LYS 3   8     189.113 285.399 193.460  1.00 18.24           H  
ATOM    138 2HD  LYS 3   8     190.105 284.505 192.298  1.00 18.24           H  
ATOM    139 1HE  LYS 3   8     190.716 282.901 194.075  1.00 17.91           H  
ATOM    140 2HE  LYS 3   8     189.680 283.780 195.209  1.00 17.91           H  
ATOM    141 1HZ  LYS 3   8     188.564 281.908 194.260  1.00 28.83           H  
ATOM    142 2HZ  LYS 3   8     187.821 283.301 193.789  1.00 28.83           H  
ATOM    143 3HZ  LYS 3   8     188.787 282.482 192.732  1.00 28.83           H  
ATOM    144  N   GLY 3   9     191.898 286.937 198.052  1.00 19.12           N  
ATOM    145  CA  GLY 3   9     191.521 287.377 199.377  1.00 14.98           C  
ATOM    146  C   GLY 3   9     190.036 287.190 199.619  1.00 15.16           C  
ATOM    147  O   GLY 3   9     189.487 287.740 200.568  1.00 16.88           O  
ATOM    148  H   GLY 3   9     192.318 286.028 197.954  1.00 22.94           H  
ATOM    149 1HA  GLY 3   9     192.087 286.816 200.121  1.00 17.97           H  
ATOM    150 2HA  GLY 3   9     191.783 288.426 199.500  1.00 17.97           H  
ATOM    151  N   LYS 3  10     189.379 286.439 198.744  1.00 16.29           N  
ATOM    152  CA  LYS 3  10     187.934 286.277 198.812  1.00 16.06           C  
ATOM    153  C   LYS 3  10     187.529 284.826 198.942  1.00 15.59           C  
ATOM    154  O   LYS 3  10     188.355 283.926 198.831  1.00 17.00           O  
ATOM    155  CB  LYS 3  10     187.277 286.892 197.591  1.00 16.67           C  
ATOM    156  CG  LYS 3  10     187.485 288.387 197.453  1.00 15.79           C  
ATOM    157  CD  LYS 3  10     186.640 288.956 196.331  1.00 16.86           C  
ATOM    158  CE  LYS 3  10     187.167 288.541 194.975  1.00 17.00           C  
ATOM    159  NZ  LYS 3  10     186.408 289.182 193.870  1.00 26.53           N  
ATOM    160  H   LYS 3  10     189.885 285.986 198.000  1.00 19.55           H  
ATOM    161  HA  LYS 3  10     187.599 286.791 199.713  1.00 19.27           H  
ATOM    162 1HB  LYS 3  10     187.665 286.417 196.690  1.00 20.00           H  
ATOM    163 2HB  LYS 3  10     186.203 286.707 197.621  1.00 20.00           H  
ATOM    164 1HG  LYS 3  10     187.214 288.880 198.388  1.00 18.95           H  
ATOM    165 2HG  LYS 3  10     188.534 288.591 197.246  1.00 18.95           H  
ATOM    166 1HD  LYS 3  10     185.612 288.605 196.435  1.00 20.23           H  
ATOM    167 2HD  LYS 3  10     186.641 290.045 196.392  1.00 20.23           H  
ATOM    168 1HE  LYS 3  10     188.216 288.823 194.894  1.00 20.40           H  
ATOM    169 2HE  LYS 3  10     187.090 287.458 194.873  1.00 20.40           H  
ATOM    170 1HZ  LYS 3  10     186.787 288.882 192.982  1.00 31.83           H  
ATOM    171 2HZ  LYS 3  10     185.436 288.914 193.928  1.00 31.83           H  
ATOM    172 3HZ  LYS 3  10     186.486 290.186 193.946  1.00 31.83           H  
ATOM    173  N   ARG 3  11     186.252 284.600 199.195  1.00 14.46           N  
ATOM    174  CA  ARG 3  11     185.726 283.255 199.314  1.00 15.31           C  
ATOM    175  C   ARG 3  11     185.748 282.566 197.988  1.00 14.69           C  
ATOM    176  O   ARG 3  11     185.557 283.196 196.954  1.00 18.48           O  
ATOM    177  CB  ARG 3  11     184.306 283.267 199.820  1.00 16.99           C  
ATOM    178  CG  ARG 3  11     184.116 283.796 201.217  1.00 20.97           C  
ATOM    179  CD  ARG 3  11     182.678 283.978 201.527  1.00 21.10           C  
ATOM    180  NE  ARG 3  11     181.976 282.722 201.635  1.00 15.59           N  
ATOM    181  CZ  ARG 3  11     181.807 282.065 202.786  1.00 18.08           C  
ATOM    182  NH1 ARG 3  11     182.291 282.572 203.891  1.00 24.57           N  
ATOM    183  NH2 ARG 3  11     181.151 280.923 202.825  1.00 18.53           N  
ATOM    184  H   ARG 3  11     185.623 285.384 199.295  1.00 17.36           H  
ATOM    185  HA  ARG 3  11     186.375 282.712 200.000  1.00 18.37           H  
ATOM    186 1HB  ARG 3  11     183.693 283.875 199.157  1.00 20.39           H  
ATOM    187 2HB  ARG 3  11     183.905 282.254 199.797  1.00 20.39           H  
ATOM    188 1HG  ARG 3  11     184.539 283.094 201.935  1.00 25.16           H  
ATOM    189 2HG  ARG 3  11     184.616 284.761 201.314  1.00 25.16           H  
ATOM    190 1HD  ARG 3  11     182.577 284.506 202.475  1.00 25.32           H  
ATOM    191 2HD  ARG 3  11     182.209 284.562 200.737  1.00 25.32           H  
ATOM    192  HE  ARG 3  11     181.591 282.314 200.792  1.00 18.71           H  
ATOM    193 1HH1 ARG 3  11     182.791 283.450 203.867  1.00 29.49           H  
ATOM    194 2HH1 ARG 3  11     182.164 282.087 204.767  1.00 29.49           H  
ATOM    195 1HH2 ARG 3  11     180.757 280.524 201.980  1.00 22.23           H  
ATOM    196 2HH2 ARG 3  11     181.029 280.443 203.703  1.00 22.23           H  
ATOM    197  N   LYS 3  12     185.936 281.266 198.007  1.00 14.45           N  
ATOM    198  CA  LYS 3  12     185.856 280.494 196.791  1.00 13.68           C  
ATOM    199  C   LYS 3  12     184.503 279.866 196.683  1.00 13.24           C  
ATOM    200  O   LYS 3  12     183.765 279.798 197.658  1.00 14.41           O  
ATOM    201  CB  LYS 3  12     186.940 279.416 196.711  1.00 14.89           C  
ATOM    202  CG  LYS 3  12     188.370 279.924 196.577  1.00 14.76           C  
ATOM    203  CD  LYS 3  12     189.335 278.758 196.350  1.00 20.75           C  
ATOM    204  CE  LYS 3  12     190.777 279.220 196.208  1.00 19.41           C  
ATOM    205  NZ  LYS 3  12     191.713 278.078 195.987  1.00 23.62           N  
ATOM    206  H   LYS 3  12     186.124 280.800 198.887  1.00 17.35           H  
ATOM    207  HA  LYS 3  12     185.963 281.191 195.960  1.00 16.41           H  
ATOM    208 1HB  LYS 3  12     186.893 278.795 197.605  1.00 17.87           H  
ATOM    209 2HB  LYS 3  12     186.741 278.768 195.858  1.00 17.87           H  
ATOM    210 1HG  LYS 3  12     188.437 280.611 195.737  1.00 17.71           H  
ATOM    211 2HG  LYS 3  12     188.656 280.454 197.484  1.00 17.71           H  
ATOM    212 1HD  LYS 3  12     189.270 278.063 197.187  1.00 24.90           H  
ATOM    213 2HD  LYS 3  12     189.049 278.227 195.442  1.00 24.90           H  
ATOM    214 1HE  LYS 3  12     190.854 279.907 195.366  1.00 23.30           H  
ATOM    215 2HE  LYS 3  12     191.076 279.747 197.114  1.00 23.30           H  
ATOM    216 1HZ  LYS 3  12     192.656 278.427 195.899  1.00 28.34           H  
ATOM    217 2HZ  LYS 3  12     191.660 277.443 196.772  1.00 28.34           H  
ATOM    218 3HZ  LYS 3  12     191.455 277.589 195.142  1.00 28.34           H  
ATOM    219  N   THR 3  13     184.172 279.409 195.498  1.00 13.16           N  
ATOM    220  CA  THR 3  13     182.935 278.709 195.278  1.00 11.20           C  
ATOM    221  C   THR 3  13     183.203 277.274 195.036  1.00 13.77           C  
ATOM    222  O   THR 3  13     184.044 276.920 194.214  1.00 14.41           O  
ATOM    223  CB  THR 3  13     182.155 279.266 194.103  1.00 11.52           C  
ATOM    224  OG1 THR 3  13     181.774 280.627 194.356  1.00 15.54           O  
ATOM    225  CG2 THR 3  13     180.932 278.420 193.865  1.00 14.92           C  
ATOM    226  H   THR 3  13     184.815 279.525 194.729  1.00 15.79           H  
ATOM    227  HA  THR 3  13     182.346 278.793 196.191  1.00 13.45           H  
ATOM    228  HB  THR 3  13     182.780 279.242 193.211  1.00 13.83           H  
ATOM    229  HG1 THR 3  13     182.567 281.167 194.431  1.00 18.64           H  
ATOM    230 1HG2 THR 3  13     180.380 278.806 193.020  1.00 17.90           H  
ATOM    231 2HG2 THR 3  13     181.233 277.396 193.654  1.00 17.90           H  
ATOM    232 3HG2 THR 3  13     180.301 278.434 194.745  1.00 17.90           H  
ATOM    233  N   VAL 3  14     182.481 276.425 195.716  1.00 13.72           N  
ATOM    234  CA  VAL 3  14     182.682 275.028 195.522  1.00 11.85           C  
ATOM    235  C   VAL 3  14     182.057 274.610 194.234  1.00 14.80           C  
ATOM    236  O   VAL 3  14     180.856 274.364 194.165  1.00 17.36           O  
ATOM    237  CB  VAL 3  14     182.108 274.239 196.655  1.00 12.14           C  
ATOM    238  CG1 VAL 3  14     182.314 272.775 196.394  1.00 12.60           C  
ATOM    239  CG2 VAL 3  14     182.767 274.660 197.941  1.00 15.31           C  
ATOM    240  H   VAL 3  14     181.791 276.753 196.380  1.00 16.46           H  
ATOM    241  HA  VAL 3  14     183.758 274.864 195.456  1.00 14.22           H  
ATOM    242  HB  VAL 3  14     181.034 274.417 196.714  1.00 14.56           H  
ATOM    243 1HG1 VAL 3  14     181.889 272.195 197.212  1.00 15.12           H  
ATOM    244 2HG1 VAL 3  14     181.824 272.500 195.463  1.00 15.12           H  
ATOM    245 3HG1 VAL 3  14     183.381 272.567 196.320  1.00 15.12           H  
ATOM    246 1HG2 VAL 3  14     182.349 274.089 198.769  1.00 18.38           H  
ATOM    247 2HG2 VAL 3  14     183.839 274.475 197.877  1.00 18.38           H  
ATOM    248 3HG2 VAL 3  14     182.590 275.722 198.108  1.00 18.38           H  
ATOM    249  N   LYS 3  15     182.883 274.477 193.222  1.00 13.41           N  
ATOM    250  CA  LYS 3  15     182.429 274.139 191.890  1.00 12.64           C  
ATOM    251  C   LYS 3  15     181.660 272.817 191.853  1.00 14.47           C  
ATOM    252  O   LYS 3  15     180.785 272.634 191.009  1.00 15.85           O  
ATOM    253  CB  LYS 3  15     183.603 274.090 190.946  1.00 13.48           C  
ATOM    254  CG  LYS 3  15     184.266 275.431 190.687  1.00 13.96           C  
ATOM    255  CD  LYS 3  15     183.410 276.319 189.803  1.00 12.81           C  
ATOM    256  CE  LYS 3  15     184.176 277.569 189.385  1.00 13.74           C  
ATOM    257  NZ  LYS 3  15     183.402 278.413 188.438  1.00 18.08           N  
ATOM    258  H   LYS 3  15     183.858 274.707 193.371  1.00 16.09           H  
ATOM    259  HA  LYS 3  15     181.740 274.926 191.584  1.00 15.17           H  
ATOM    260 1HB  LYS 3  15     184.362 273.415 191.343  1.00 16.18           H  
ATOM    261 2HB  LYS 3  15     183.280 273.687 189.985  1.00 16.18           H  
ATOM    262 1HG  LYS 3  15     184.438 275.939 191.637  1.00 16.75           H  
ATOM    263 2HG  LYS 3  15     185.228 275.272 190.203  1.00 16.75           H  
ATOM    264 1HD  LYS 3  15     183.112 275.767 188.910  1.00 15.37           H  
ATOM    265 2HD  LYS 3  15     182.512 276.616 190.343  1.00 15.37           H  
ATOM    266 1HE  LYS 3  15     184.410 278.158 190.271  1.00 16.49           H  
ATOM    267 2HE  LYS 3  15     185.111 277.274 188.909  1.00 16.49           H  
ATOM    268 1HZ  LYS 3  15     183.947 279.226 188.189  1.00 21.70           H  
ATOM    269 2HZ  LYS 3  15     183.194 277.880 187.605  1.00 21.70           H  
ATOM    270 3HZ  LYS 3  15     182.540 278.706 188.874  1.00 21.70           H  
ATOM    271  N   ALA 3  16     181.956 271.915 192.783  1.00 15.92           N  
ATOM    272  CA  ALA 3  16     181.255 270.642 192.854  1.00 12.84           C  
ATOM    273  C   ALA 3  16     179.779 270.858 193.054  1.00 14.36           C  
ATOM    274  O   ALA 3  16     178.959 270.074 192.576  1.00 13.54           O  
ATOM    275  CB  ALA 3  16     181.811 269.782 193.954  1.00 13.51           C  
ATOM    276  H   ALA 3  16     182.689 272.111 193.450  1.00 19.11           H  
ATOM    277  HA  ALA 3  16     181.391 270.156 191.887  1.00 15.40           H  
ATOM    278 1HB  ALA 3  16     181.290 268.825 193.967  1.00 16.22           H  
ATOM    279 2HB  ALA 3  16     182.874 269.614 193.783  1.00 16.22           H  
ATOM    280 3HB  ALA 3  16     181.673 270.281 194.911  1.00 16.22           H  
ATOM    281  N   VAL 3  17     179.432 271.905 193.784  1.00 14.33           N  
ATOM    282  CA  VAL 3  17     178.053 272.249 193.996  1.00 12.17           C  
ATOM    283  C   VAL 3  17     177.464 272.798 192.766  1.00 13.30           C  
ATOM    284  O   VAL 3  17     176.379 272.406 192.362  1.00 14.28           O  
ATOM    285  CB  VAL 3  17     177.895 273.252 195.098  1.00 12.35           C  
ATOM    286  CG1 VAL 3  17     176.474 273.736 195.125  1.00 11.60           C  
ATOM    287  CG2 VAL 3  17     178.267 272.618 196.411  1.00 13.80           C  
ATOM    288  H   VAL 3  17     180.145 272.514 194.156  1.00 17.20           H  
ATOM    289  HA  VAL 3  17     177.530 271.326 194.249  1.00 14.61           H  
ATOM    290  HB  VAL 3  17     178.536 274.111 194.905  1.00 14.82           H  
ATOM    291 1HG1 VAL 3  17     176.355 274.472 195.921  1.00 13.92           H  
ATOM    292 2HG1 VAL 3  17     176.227 274.195 194.169  1.00 13.92           H  
ATOM    293 3HG1 VAL 3  17     175.808 272.895 195.307  1.00 13.92           H  
ATOM    294 1HG2 VAL 3  17     178.152 273.347 197.212  1.00 16.56           H  
ATOM    295 2HG2 VAL 3  17     177.615 271.765 196.600  1.00 16.56           H  
ATOM    296 3HG2 VAL 3  17     179.302 272.281 196.372  1.00 16.56           H  
ATOM    297  N   ILE 3  18     178.174 273.715 192.155  1.00 14.85           N  
ATOM    298  CA  ILE 3  18     177.684 274.382 190.975  1.00 13.81           C  
ATOM    299  C   ILE 3  18     177.319 273.407 189.877  1.00 15.32           C  
ATOM    300  O   ILE 3  18     176.330 273.597 189.174  1.00 16.64           O  
ATOM    301  CB  ILE 3  18     178.685 275.374 190.464  1.00 13.93           C  
ATOM    302  CG1 ILE 3  18     178.888 276.440 191.503  1.00 15.09           C  
ATOM    303  CG2 ILE 3  18     178.206 275.973 189.170  1.00 17.94           C  
ATOM    304  CD1 ILE 3  18     177.616 277.120 191.894  1.00 16.88           C  
ATOM    305  H   ILE 3  18     179.076 273.979 192.544  1.00 17.82           H  
ATOM    306  HA  ILE 3  18     176.773 274.903 191.268  1.00 16.57           H  
ATOM    307  HB  ILE 3  18     179.644 274.883 190.304  1.00 16.72           H  
ATOM    308 1HG1 ILE 3  18     179.334 275.999 192.394  1.00 18.10           H  
ATOM    309 2HG1 ILE 3  18     179.577 277.193 191.118  1.00 18.10           H  
ATOM    310 1HG2 ILE 3  18     178.942 276.689 188.808  1.00 21.52           H  
ATOM    311 2HG2 ILE 3  18     178.076 275.184 188.430  1.00 21.52           H  
ATOM    312 3HG2 ILE 3  18     177.254 276.479 189.331  1.00 21.52           H  
ATOM    313 1HD1 ILE 3  18     177.826 277.883 192.643  1.00 20.26           H  
ATOM    314 2HD1 ILE 3  18     177.169 277.585 191.016  1.00 20.26           H  
ATOM    315 3HD1 ILE 3  18     176.925 276.388 192.307  1.00 20.26           H  
ATOM    316  N   ASP 3  19     178.107 272.365 189.729  1.00 15.61           N  
ATOM    317  CA  ASP 3  19     177.856 271.376 188.709  1.00 14.63           C  
ATOM    318  C   ASP 3  19     176.606 270.552 188.956  1.00 13.44           C  
ATOM    319  O   ASP 3  19     176.132 269.874 188.049  1.00 16.60           O  
ATOM    320  CB  ASP 3  19     179.041 270.437 188.575  1.00 16.21           C  
ATOM    321  CG  ASP 3  19     180.241 271.079 187.925  1.00 22.43           C  
ATOM    322  OD1 ASP 3  19     180.080 272.110 187.319  1.00 22.32           O  
ATOM    323  OD2 ASP 3  19     181.313 270.530 188.028  1.00 23.88           O  
ATOM    324  H   ASP 3  19     178.923 272.271 190.321  1.00 18.74           H  
ATOM    325  HA  ASP 3  19     177.712 271.922 187.776  1.00 17.55           H  
ATOM    326 1HB  ASP 3  19     179.332 270.078 189.562  1.00 19.45           H  
ATOM    327 2HB  ASP 3  19     178.750 269.568 187.984  1.00 19.45           H  
ATOM    328  N   ARG 3  20     176.101 270.553 190.182  1.00 13.43           N  
ATOM    329  CA  ARG 3  20     175.015 269.657 190.534  1.00 11.68           C  
ATOM    330  C   ARG 3  20     173.709 270.349 190.852  1.00 11.73           C  
ATOM    331  O   ARG 3  20     172.641 269.811 190.579  1.00 13.02           O  
ATOM    332  CB  ARG 3  20     175.415 268.819 191.718  1.00 11.58           C  
ATOM    333  CG  ARG 3  20     176.491 267.794 191.451  1.00 14.43           C  
ATOM    334  CD  ARG 3  20     176.925 267.137 192.701  1.00 11.05           C  
ATOM    335  NE  ARG 3  20     177.828 266.044 192.447  1.00 10.11           N  
ATOM    336  CZ  ARG 3  20     179.138 266.180 192.205  1.00 11.64           C  
ATOM    337  NH1 ARG 3  20     179.686 267.370 192.171  1.00 12.84           N  
ATOM    338  NH2 ARG 3  20     179.879 265.110 191.994  1.00 12.23           N  
ATOM    339  H   ARG 3  20     176.481 271.160 190.889  1.00 16.11           H  
ATOM    340  HA  ARG 3  20     174.850 269.016 189.668  1.00 14.02           H  
ATOM    341 1HB  ARG 3  20     175.783 269.468 192.509  1.00 13.89           H  
ATOM    342 2HB  ARG 3  20     174.542 268.293 192.105  1.00 13.89           H  
ATOM    343 1HG  ARG 3  20     176.108 267.030 190.774  1.00 17.32           H  
ATOM    344 2HG  ARG 3  20     177.356 268.281 191.000  1.00 17.32           H  
ATOM    345 1HD  ARG 3  20     177.437 267.862 193.333  1.00 13.26           H  
ATOM    346 2HD  ARG 3  20     176.056 266.745 193.228  1.00 13.26           H  
ATOM    347  HE  ARG 3  20     177.448 265.107 192.462  1.00 12.13           H  
ATOM    348 1HH1 ARG 3  20     179.125 268.200 192.329  1.00 15.41           H  
ATOM    349 2HH1 ARG 3  20     180.673 267.465 191.984  1.00 15.41           H  
ATOM    350 1HH2 ARG 3  20     179.459 264.191 192.017  1.00 14.68           H  
ATOM    351 2HH2 ARG 3  20     180.867 265.209 191.810  1.00 14.68           H  
ATOM    352  N   PHE 3  21     173.780 271.512 191.450  1.00 13.42           N  
ATOM    353  CA  PHE 3  21     172.585 272.156 191.947  1.00 12.03           C  
ATOM    354  C   PHE 3  21     172.219 273.418 191.215  1.00 13.73           C  
ATOM    355  O   PHE 3  21     173.074 274.105 190.666  1.00 13.94           O  
ATOM    356  CB  PHE 3  21     172.743 272.462 193.391  1.00 12.09           C  
ATOM    357  CG  PHE 3  21     172.893 271.273 194.227  1.00 11.92           C  
ATOM    358  CD1 PHE 3  21     174.112 270.681 194.373  1.00 13.77           C  
ATOM    359  CD2 PHE 3  21     171.818 270.756 194.897  1.00 13.58           C  
ATOM    360  CE1 PHE 3  21     174.259 269.577 195.165  1.00 12.82           C  
ATOM    361  CE2 PHE 3  21     171.956 269.658 195.698  1.00 15.13           C  
ATOM    362  CZ  PHE 3  21     173.179 269.064 195.830  1.00 12.92           C  
ATOM    363  H   PHE 3  21     174.681 271.932 191.624  1.00 16.10           H  
ATOM    364  HA  PHE 3  21     171.769 271.446 191.808  1.00 14.43           H  
ATOM    365 1HB  PHE 3  21     173.609 273.104 193.544  1.00 14.51           H  
ATOM    366 2HB  PHE 3  21     171.869 272.994 193.734  1.00 14.51           H  
ATOM    367  HD1 PHE 3  21     174.971 271.095 193.849  1.00 16.53           H  
ATOM    368  HD2 PHE 3  21     170.844 271.234 194.789  1.00 16.30           H  
ATOM    369  HE1 PHE 3  21     175.238 269.110 195.272  1.00 15.38           H  
ATOM    370  HE2 PHE 3  21     171.096 269.256 196.229  1.00 18.15           H  
ATOM    371  HZ  PHE 3  21     173.294 268.187 196.465  1.00 15.50           H  
ATOM    372  N   LEU 3  22     170.940 273.744 191.249  1.00 14.25           N  
ATOM    373  CA  LEU 3  22     170.425 274.956 190.646  1.00 12.88           C  
ATOM    374  C   LEU 3  22     169.872 275.879 191.688  1.00 16.26           C  
ATOM    375  O   LEU 3  22     169.032 275.489 192.489  1.00 15.60           O  
ATOM    376  CB  LEU 3  22     169.355 274.631 189.639  1.00 13.66           C  
ATOM    377  CG  LEU 3  22     168.619 275.825 189.067  1.00 15.75           C  
ATOM    378  CD1 LEU 3  22     169.581 276.674 188.271  1.00 15.29           C  
ATOM    379  CD2 LEU 3  22     167.475 275.335 188.201  1.00 19.47           C  
ATOM    380  H   LEU 3  22     170.290 273.111 191.699  1.00 17.10           H  
ATOM    381  HA  LEU 3  22     171.264 275.453 190.160  1.00 15.46           H  
ATOM    382 1HB  LEU 3  22     169.811 274.094 188.809  1.00 16.39           H  
ATOM    383 2HB  LEU 3  22     168.625 273.979 190.106  1.00 16.39           H  
ATOM    384  HG  LEU 3  22     168.224 276.436 189.880  1.00 18.91           H  
ATOM    385 1HD1 LEU 3  22     169.055 277.538 187.866  1.00 18.35           H  
ATOM    386 2HD1 LEU 3  22     170.389 277.014 188.918  1.00 18.35           H  
ATOM    387 3HD1 LEU 3  22     169.995 276.085 187.453  1.00 18.35           H  
ATOM    388 1HD2 LEU 3  22     166.938 276.191 187.789  1.00 23.37           H  
ATOM    389 2HD2 LEU 3  22     167.870 274.728 187.386  1.00 23.37           H  
ATOM    390 3HD2 LEU 3  22     166.794 274.735 188.803  1.00 23.37           H  
ATOM    391  N   ARG 3  23     170.347 277.109 191.696  1.00 18.28           N  
ATOM    392  CA  ARG 3  23     169.891 278.096 192.661  1.00 15.21           C  
ATOM    393  C   ARG 3  23     168.790 278.934 192.117  1.00 17.21           C  
ATOM    394  O   ARG 3  23     169.026 279.825 191.309  1.00 22.13           O  
ATOM    395  CB  ARG 3  23     171.033 278.982 193.093  1.00 17.87           C  
ATOM    396  CG  ARG 3  23     170.679 280.119 194.039  1.00 16.12           C  
ATOM    397  CD  ARG 3  23     170.006 279.633 195.259  1.00 16.92           C  
ATOM    398  NE  ARG 3  23     170.221 280.518 196.398  1.00 16.55           N  
ATOM    399  CZ  ARG 3  23     169.546 281.654 196.615  1.00 17.02           C  
ATOM    400  NH1 ARG 3  23     168.639 282.048 195.752  1.00 20.33           N  
ATOM    401  NH2 ARG 3  23     169.793 282.368 197.694  1.00 17.84           N  
ATOM    402  H   ARG 3  23     171.043 277.373 191.012  1.00 21.94           H  
ATOM    403  HA  ARG 3  23     169.506 277.544 193.519  1.00 18.25           H  
ATOM    404 1HB  ARG 3  23     171.790 278.381 193.580  1.00 21.45           H  
ATOM    405 2HB  ARG 3  23     171.494 279.428 192.212  1.00 21.45           H  
ATOM    406 1HG  ARG 3  23     171.588 280.641 194.335  1.00 19.35           H  
ATOM    407 2HG  ARG 3  23     170.009 280.816 193.534  1.00 19.35           H  
ATOM    408 1HD  ARG 3  23     168.935 279.569 195.078  1.00 20.31           H  
ATOM    409 2HD  ARG 3  23     170.378 278.656 195.509  1.00 20.31           H  
ATOM    410  HE  ARG 3  23     170.897 280.229 197.104  1.00 19.87           H  
ATOM    411 1HH1 ARG 3  23     168.446 281.485 194.932  1.00 24.39           H  
ATOM    412 2HH1 ARG 3  23     168.112 282.899 195.908  1.00 24.39           H  
ATOM    413 1HH2 ARG 3  23     170.488 282.053 198.359  1.00 21.41           H  
ATOM    414 2HH2 ARG 3  23     169.285 283.224 197.861  1.00 21.41           H  
ATOM    415  N   LEU 3  24     167.584 278.688 192.568  1.00 16.39           N  
ATOM    416  CA  LEU 3  24     166.498 279.534 192.183  1.00 17.98           C  
ATOM    417  C   LEU 3  24     166.602 280.777 192.974  1.00 19.52           C  
ATOM    418  O   LEU 3  24     166.979 280.733 194.141  1.00 21.66           O  
ATOM    419  CB  LEU 3  24     165.171 278.873 192.413  1.00 19.72           C  
ATOM    420  CG  LEU 3  24     164.913 277.648 191.581  1.00 19.73           C  
ATOM    421  CD1 LEU 3  24     163.595 277.046 191.994  1.00 21.08           C  
ATOM    422  CD2 LEU 3  24     164.902 278.038 190.120  1.00 21.74           C  
ATOM    423  H   LEU 3  24     167.426 277.937 193.226  1.00 19.67           H  
ATOM    424  HA  LEU 3  24     166.630 279.777 191.130  1.00 21.57           H  
ATOM    425 1HB  LEU 3  24     165.101 278.584 193.459  1.00 23.66           H  
ATOM    426 2HB  LEU 3  24     164.380 279.592 192.201  1.00 23.66           H  
ATOM    427  HG  LEU 3  24     165.695 276.910 191.757  1.00 23.67           H  
ATOM    428 1HD1 LEU 3  24     163.401 276.153 191.400  1.00 25.29           H  
ATOM    429 2HD1 LEU 3  24     163.635 276.778 193.049  1.00 25.29           H  
ATOM    430 3HD1 LEU 3  24     162.798 277.769 191.833  1.00 25.29           H  
ATOM    431 1HD2 LEU 3  24     164.714 277.155 189.509  1.00 26.09           H  
ATOM    432 2HD2 LEU 3  24     164.116 278.774 189.946  1.00 26.09           H  
ATOM    433 3HD2 LEU 3  24     165.867 278.467 189.851  1.00 26.09           H  
ATOM    434  N   HIS 3  25     166.289 281.901 192.362  1.00 21.14           N  
ATOM    435  CA  HIS 3  25     166.448 283.171 193.036  1.00 20.65           C  
ATOM    436  C   HIS 3  25     165.709 283.218 194.346  1.00 21.82           C  
ATOM    437  O   HIS 3  25     166.236 283.710 195.342  1.00 23.35           O  
ATOM    438  CB  HIS 3  25     166.025 284.317 192.176  1.00 22.67           C  
ATOM    439  CG  HIS 3  25     166.267 285.609 192.840  1.00 20.61           C  
ATOM    440  ND1 HIS 3  25     167.531 286.094 193.073  1.00 19.63           N  
ATOM    441  CD2 HIS 3  25     165.414 286.513 193.356  1.00 22.81           C  
ATOM    442  CE1 HIS 3  25     167.443 287.249 193.697  1.00 19.19           C  
ATOM    443  NE2 HIS 3  25     166.168 287.529 193.875  1.00 23.60           N  
ATOM    444  H   HIS 3  25     165.966 281.877 191.400  1.00 25.37           H  
ATOM    445  HA  HIS 3  25     167.504 283.314 193.264  1.00 24.79           H  
ATOM    446 1HB  HIS 3  25     166.576 284.299 191.234  1.00 27.20           H  
ATOM    447 2HB  HIS 3  25     164.964 284.237 191.944  1.00 27.20           H  
ATOM    448  HD1 HIS 3  25     168.385 285.584 192.966  1.00 23.55           H  
ATOM    449  HD2 HIS 3  25     164.326 286.553 193.416  1.00 27.37           H  
ATOM    450  HE1 HIS 3  25     168.342 287.801 193.973  1.00 23.03           H  
ATOM    451  N   CYS 3  26     164.517 282.650 194.371  1.00 23.79           N  
ATOM    452  CA  CYS 3  26     163.686 282.610 195.571  1.00 24.37           C  
ATOM    453  C   CYS 3  26     164.323 281.943 196.807  1.00 21.04           C  
ATOM    454  O   CYS 3  26     163.761 282.028 197.898  1.00 23.08           O  
ATOM    455  CB  CYS 3  26     162.384 281.906 195.273  1.00 24.77           C  
ATOM    456  SG  CYS 3  26     162.593 280.195 194.775  1.00 27.22           S  
ATOM    457  H   CYS 3  26     164.132 282.285 193.508  1.00 28.55           H  
ATOM    458  HA  CYS 3  26     163.482 283.649 195.827  1.00 29.24           H  
ATOM    459 1HB  CYS 3  26     161.756 281.923 196.163  1.00 29.72           H  
ATOM    460 2HB  CYS 3  26     161.846 282.428 194.490  1.00 29.72           H  
ATOM    461  HG  CYS 3  26     161.313 279.974 194.493  1.00 32.66           H  
ATOM    462  N   GLY 3  27     165.478 281.303 196.662  1.00 21.02           N  
ATOM    463  CA  GLY 3  27     166.141 280.714 197.816  1.00 20.01           C  
ATOM    464  C   GLY 3  27     166.082 279.201 197.826  1.00 18.16           C  
ATOM    465  O   GLY 3  27     166.628 278.565 198.721  1.00 18.15           O  
ATOM    466  H   GLY 3  27     165.911 281.223 195.754  1.00 25.22           H  
ATOM    467 1HA  GLY 3  27     167.179 281.035 197.836  1.00 24.02           H  
ATOM    468 2HA  GLY 3  27     165.681 281.098 198.726  1.00 24.02           H  
ATOM    469  N   LEU 3  28     165.419 278.618 196.852  1.00 18.77           N  
ATOM    470  CA  LEU 3  28     165.330 277.179 196.787  1.00 16.98           C  
ATOM    471  C   LEU 3  28     166.369 276.609 195.886  1.00 15.61           C  
ATOM    472  O   LEU 3  28     166.718 277.202 194.872  1.00 18.13           O  
ATOM    473  CB  LEU 3  28     163.968 276.754 196.332  1.00 16.79           C  
ATOM    474  CG  LEU 3  28     162.841 277.155 197.252  1.00 17.85           C  
ATOM    475  CD1 LEU 3  28     161.515 276.761 196.635  1.00 19.40           C  
ATOM    476  CD2 LEU 3  28     163.042 276.471 198.586  1.00 18.52           C  
ATOM    477  H   LEU 3  28     164.972 279.177 196.139  1.00 22.52           H  
ATOM    478  HA  LEU 3  28     165.517 276.806 197.794  1.00 20.37           H  
ATOM    479 1HB  LEU 3  28     163.773 277.189 195.353  1.00 20.15           H  
ATOM    480 2HB  LEU 3  28     163.954 275.672 196.240  1.00 20.15           H  
ATOM    481  HG  LEU 3  28     162.844 278.236 197.390  1.00 21.42           H  
ATOM    482 1HD1 LEU 3  28     160.704 277.054 197.301  1.00 23.28           H  
ATOM    483 2HD1 LEU 3  28     161.396 277.265 195.676  1.00 23.28           H  
ATOM    484 3HD1 LEU 3  28     161.489 275.684 196.486  1.00 23.28           H  
ATOM    485 1HD2 LEU 3  28     162.236 276.752 199.264  1.00 22.22           H  
ATOM    486 2HD2 LEU 3  28     163.036 275.390 198.445  1.00 22.22           H  
ATOM    487 3HD2 LEU 3  28     163.998 276.776 199.012  1.00 22.22           H  
ATOM    488  N   TRP 3  29     166.850 275.441 196.240  1.00 15.12           N  
ATOM    489  CA  TRP 3  29     167.821 274.754 195.438  1.00 13.17           C  
ATOM    490  C   TRP 3  29     167.194 273.547 194.814  1.00 14.74           C  
ATOM    491  O   TRP 3  29     166.403 272.851 195.446  1.00 17.13           O  
ATOM    492  CB  TRP 3  29     169.012 274.345 196.260  1.00 13.91           C  
ATOM    493  CG  TRP 3  29     169.890 275.470 196.700  1.00 13.27           C  
ATOM    494  CD1 TRP 3  29     169.738 276.248 197.794  1.00 14.70           C  
ATOM    495  CD2 TRP 3  29     171.104 275.907 196.074  1.00 12.58           C  
ATOM    496  NE1 TRP 3  29     170.782 277.122 197.896  1.00 14.95           N  
ATOM    497  CE2 TRP 3  29     171.630 276.912 196.860  1.00 14.54           C  
ATOM    498  CE3 TRP 3  29     171.774 275.521 194.937  1.00 13.32           C  
ATOM    499  CZ2 TRP 3  29     172.813 277.532 196.551  1.00 16.38           C  
ATOM    500  CZ3 TRP 3  29     172.960 276.137 194.620  1.00 12.84           C  
ATOM    501  CH2 TRP 3  29     173.469 277.117 195.411  1.00 14.27           C  
ATOM    502  H   TRP 3  29     166.526 275.014 197.096  1.00 18.14           H  
ATOM    503  HA  TRP 3  29     168.123 275.434 194.648  1.00 15.80           H  
ATOM    504 1HB  TRP 3  29     168.669 273.819 197.150  1.00 16.70           H  
ATOM    505 2HB  TRP 3  29     169.620 273.647 195.686  1.00 16.70           H  
ATOM    506  HD1 TRP 3  29     168.913 276.177 198.493  1.00 17.64           H  
ATOM    507  HE1 TRP 3  29     170.922 277.816 198.622  1.00 17.93           H  
ATOM    508  HE3 TRP 3  29     171.366 274.745 194.304  1.00 15.98           H  
ATOM    509  HZ2 TRP 3  29     173.231 278.325 197.170  1.00 19.65           H  
ATOM    510  HZ3 TRP 3  29     173.483 275.820 193.717  1.00 15.40           H  
ATOM    511  HH2 TRP 3  29     174.411 277.588 195.134  1.00 17.12           H  
ATOM    512  N   VAL 3  30     167.553 273.280 193.580  1.00 15.02           N  
ATOM    513  CA  VAL 3  30     166.997 272.163 192.856  1.00 14.36           C  
ATOM    514  C   VAL 3  30     168.049 271.143 192.512  1.00 14.37           C  
ATOM    515  O   VAL 3  30     169.158 271.491 192.117  1.00 13.99           O  
ATOM    516  CB  VAL 3  30     166.305 272.640 191.599  1.00 15.46           C  
ATOM    517  CG1 VAL 3  30     165.799 271.463 190.804  1.00 15.96           C  
ATOM    518  CG2 VAL 3  30     165.168 273.555 191.975  1.00 17.15           C  
ATOM    519  H   VAL 3  30     168.207 273.894 193.116  1.00 18.02           H  
ATOM    520  HA  VAL 3  30     166.272 271.692 193.517  1.00 17.23           H  
ATOM    521  HB  VAL 3  30     167.014 273.175 190.978  1.00 18.55           H  
ATOM    522 1HG1 VAL 3  30     165.306 271.822 189.900  1.00 19.16           H  
ATOM    523 2HG1 VAL 3  30     166.633 270.821 190.527  1.00 19.16           H  
ATOM    524 3HG1 VAL 3  30     165.086 270.897 191.404  1.00 19.16           H  
ATOM    525 1HG2 VAL 3  30     164.671 273.908 191.072  1.00 20.58           H  
ATOM    526 2HG2 VAL 3  30     164.453 273.012 192.593  1.00 20.58           H  
ATOM    527 3HG2 VAL 3  30     165.554 274.409 192.532  1.00 20.58           H  
ATOM    528  N   ARG 3  31     167.709 269.874 192.662  1.00 14.49           N  
ATOM    529  CA  ARG 3  31     168.645 268.817 192.347  1.00 12.75           C  
ATOM    530  C   ARG 3  31     167.951 267.698 191.655  1.00 14.37           C  
ATOM    531  O   ARG 3  31     166.752 267.508 191.817  1.00 16.67           O  
ATOM    532  CB  ARG 3  31     169.288 268.284 193.564  1.00 13.25           C  
ATOM    533  CG  ARG 3  31     168.359 267.516 194.453  1.00 13.58           C  
ATOM    534  CD  ARG 3  31     169.055 266.990 195.632  1.00 11.77           C  
ATOM    535  NE  ARG 3  31     168.158 266.285 196.507  1.00 14.57           N  
ATOM    536  CZ  ARG 3  31     167.873 264.985 196.405  1.00 12.35           C  
ATOM    537  NH1 ARG 3  31     168.434 264.266 195.466  1.00 16.28           N  
ATOM    538  NH2 ARG 3  31     167.035 264.433 197.256  1.00 19.56           N  
ATOM    539  H   ARG 3  31     166.781 269.644 192.997  1.00 17.39           H  
ATOM    540  HA  ARG 3  31     169.391 269.235 191.670  1.00 15.30           H  
ATOM    541 1HB  ARG 3  31     170.114 267.630 193.292  1.00 15.91           H  
ATOM    542 2HB  ARG 3  31     169.693 269.106 194.146  1.00 15.91           H  
ATOM    543 1HG  ARG 3  31     167.557 268.172 194.792  1.00 16.30           H  
ATOM    544 2HG  ARG 3  31     167.936 266.677 193.900  1.00 16.30           H  
ATOM    545 1HD  ARG 3  31     169.838 266.301 195.317  1.00 14.12           H  
ATOM    546 2HD  ARG 3  31     169.498 267.812 196.190  1.00 14.12           H  
ATOM    547  HE  ARG 3  31     167.708 266.811 197.245  1.00 17.49           H  
ATOM    548 1HH1 ARG 3  31     169.079 264.696 194.818  1.00 19.54           H  
ATOM    549 2HH1 ARG 3  31     168.227 263.283 195.392  1.00 19.54           H  
ATOM    550 1HH2 ARG 3  31     166.609 264.996 197.981  1.00 23.47           H  
ATOM    551 2HH2 ARG 3  31     166.819 263.454 197.187  1.00 23.47           H  
ATOM    552  N   ARG 3  32     168.695 266.938 190.882  1.00 13.07           N  
ATOM    553  CA  ARG 3  32     168.121 265.834 190.150  1.00 14.38           C  
ATOM    554  C   ARG 3  32     168.293 264.570 190.936  1.00 15.57           C  
ATOM    555  O   ARG 3  32     169.388 264.272 191.397  1.00 17.06           O  
ATOM    556  CB  ARG 3  32     168.733 265.724 188.788  1.00 15.70           C  
ATOM    557  CG  ARG 3  32     168.083 264.722 187.888  1.00 17.44           C  
ATOM    558  CD  ARG 3  32     168.548 264.873 186.503  1.00 17.90           C  
ATOM    559  NE  ARG 3  32     167.947 263.901 185.640  1.00 20.08           N  
ATOM    560  CZ  ARG 3  32     166.740 264.034 185.081  1.00 20.80           C  
ATOM    561  NH1 ARG 3  32     166.024 265.102 185.321  1.00 18.51           N  
ATOM    562  NH2 ARG 3  32     166.269 263.087 184.293  1.00 24.32           N  
ATOM    563  H   ARG 3  32     169.682 267.137 190.789  1.00 15.69           H  
ATOM    564  HA  ARG 3  32     167.053 266.035 190.056  1.00 17.26           H  
ATOM    565 1HB  ARG 3  32     168.687 266.692 188.291  1.00 18.84           H  
ATOM    566 2HB  ARG 3  32     169.784 265.453 188.882  1.00 18.84           H  
ATOM    567 1HG  ARG 3  32     168.325 263.714 188.226  1.00 20.92           H  
ATOM    568 2HG  ARG 3  32     167.001 264.861 187.905  1.00 20.92           H  
ATOM    569 1HD  ARG 3  32     168.287 265.865 186.135  1.00 21.48           H  
ATOM    570 2HD  ARG 3  32     169.629 264.743 186.464  1.00 21.48           H  
ATOM    571  HE  ARG 3  32     168.467 263.065 185.438  1.00 24.09           H  
ATOM    572 1HH1 ARG 3  32     166.383 265.823 185.931  1.00 22.21           H  
ATOM    573 2HH1 ARG 3  32     165.107 265.199 184.909  1.00 22.21           H  
ATOM    574 1HH2 ARG 3  32     166.823 262.261 184.111  1.00 29.19           H  
ATOM    575 2HH2 ARG 3  32     165.355 263.186 183.877  1.00 29.19           H  
ATOM    576  N   LYS 3  33     167.203 263.851 191.151  1.00 17.85           N  
ATOM    577  CA  LYS 3  33     167.237 262.686 192.020  1.00 15.65           C  
ATOM    578  C   LYS 3  33     168.305 261.676 191.607  1.00 16.50           C  
ATOM    579  O   LYS 3  33     168.366 261.239 190.460  1.00 20.03           O  
ATOM    580  CB  LYS 3  33     165.880 262.036 192.102  1.00 17.53           C  
ATOM    581  CG  LYS 3  33     165.825 260.901 193.089  1.00 20.81           C  
ATOM    582  CD  LYS 3  33     165.959 261.413 194.517  1.00 25.42           C  
ATOM    583  CE  LYS 3  33     165.944 260.270 195.517  1.00 29.51           C  
ATOM    584  NZ  LYS 3  33     166.154 260.742 196.906  1.00 22.11           N  
ATOM    585  H   LYS 3  33     166.321 264.131 190.725  1.00 21.42           H  
ATOM    586  HA  LYS 3  33     167.513 263.051 193.009  1.00 18.78           H  
ATOM    587 1HB  LYS 3  33     165.134 262.776 192.392  1.00 21.04           H  
ATOM    588 2HB  LYS 3  33     165.598 261.649 191.126  1.00 21.04           H  
ATOM    589 1HG  LYS 3  33     164.874 260.378 192.989  1.00 24.97           H  
ATOM    590 2HG  LYS 3  33     166.630 260.196 192.884  1.00 24.97           H  
ATOM    591 1HD  LYS 3  33     166.894 261.962 194.619  1.00 30.50           H  
ATOM    592 2HD  LYS 3  33     165.133 262.089 194.740  1.00 30.50           H  
ATOM    593 1HE  LYS 3  33     164.985 259.757 195.460  1.00 35.41           H  
ATOM    594 2HE  LYS 3  33     166.732 259.560 195.264  1.00 35.41           H  
ATOM    595 1HZ  LYS 3  33     166.135 259.951 197.535  1.00 26.53           H  
ATOM    596 2HZ  LYS 3  33     167.049 261.203 196.975  1.00 26.53           H  
ATOM    597 3HZ  LYS 3  33     165.419 261.387 197.157  1.00 26.53           H  
ATOM    598  N   ALA 3  34     169.143 261.320 192.565  1.00 19.23           N  
ATOM    599  CA  ALA 3  34     170.268 260.433 192.347  1.00 14.76           C  
ATOM    600  C   ALA 3  34     169.848 259.060 191.929  1.00 17.33           C  
ATOM    601  O   ALA 3  34     168.861 258.524 192.416  1.00 21.04           O  
ATOM    602  CB  ALA 3  34     171.101 260.340 193.594  1.00 13.31           C  
ATOM    603  H   ALA 3  34     169.011 261.706 193.487  1.00 23.07           H  
ATOM    604  HA  ALA 3  34     170.849 260.862 191.530  1.00 17.72           H  
ATOM    605 1HB  ALA 3  34     171.966 259.704 193.408  1.00 15.97           H  
ATOM    606 2HB  ALA 3  34     171.439 261.337 193.880  1.00 15.97           H  
ATOM    607 3HB  ALA 3  34     170.505 259.915 194.399  1.00 15.97           H  
ATOM    608  N   GLY 3  35     170.636 258.464 191.058  1.00 19.23           N  
ATOM    609  CA  GLY 3  35     170.389 257.116 190.600  1.00 16.66           C  
ATOM    610  C   GLY 3  35     169.547 257.085 189.339  1.00 19.16           C  
ATOM    611  O   GLY 3  35     169.343 256.020 188.760  1.00 23.80           O  
ATOM    612  H   GLY 3  35     171.439 258.963 190.701  1.00 23.07           H  
ATOM    613 1HA  GLY 3  35     171.341 256.619 190.415  1.00 19.99           H  
ATOM    614 2HA  GLY 3  35     169.887 256.555 191.388  1.00 19.99           H  
ATOM    615  N   TYR 3  36     169.073 258.254 188.891  1.00 19.58           N  
ATOM    616  CA  TYR 3  36     168.183 258.346 187.731  1.00 19.26           C  
ATOM    617  C   TYR 3  36     168.687 257.668 186.460  1.00 20.75           C  
ATOM    618  O   TYR 3  36     167.905 257.453 185.540  1.00 22.14           O  
ATOM    619  CB  TYR 3  36     167.844 259.774 187.426  1.00 20.21           C  
ATOM    620  CG  TYR 3  36     168.911 260.495 186.697  1.00 17.26           C  
ATOM    621  CD1 TYR 3  36     168.931 260.463 185.328  1.00 21.36           C  
ATOM    622  CD2 TYR 3  36     169.862 261.197 187.388  1.00 20.98           C  
ATOM    623  CE1 TYR 3  36     169.903 261.142 184.643  1.00 23.17           C  
ATOM    624  CE2 TYR 3  36     170.835 261.880 186.708  1.00 21.12           C  
ATOM    625  CZ  TYR 3  36     170.857 261.856 185.341  1.00 22.11           C  
ATOM    626  OH  TYR 3  36     171.831 262.543 184.658  1.00 23.81           O  
ATOM    627  H   TYR 3  36     169.272 259.109 189.403  1.00 23.50           H  
ATOM    628  HA  TYR 3  36     167.276 257.820 188.011  1.00 23.11           H  
ATOM    629 1HB  TYR 3  36     166.935 259.812 186.824  1.00 24.25           H  
ATOM    630 2HB  TYR 3  36     167.642 260.307 188.352  1.00 24.25           H  
ATOM    631  HD1 TYR 3  36     168.172 259.901 184.784  1.00 25.64           H  
ATOM    632  HD2 TYR 3  36     169.840 261.220 188.477  1.00 25.18           H  
ATOM    633  HE1 TYR 3  36     169.920 261.120 183.554  1.00 27.80           H  
ATOM    634  HE2 TYR 3  36     171.590 262.444 187.257  1.00 25.35           H  
ATOM    635  HH  TYR 3  36     172.297 263.123 185.265  1.00 28.57           H  
ATOM    636  N   LYS 3  37     169.965 257.362 186.369  1.00 21.70           N  
ATOM    637  CA  LYS 3  37     170.461 256.701 185.179  1.00 20.43           C  
ATOM    638  C   LYS 3  37     171.275 255.469 185.502  1.00 21.19           C  
ATOM    639  O   LYS 3  37     172.058 255.008 184.674  1.00 22.70           O  
ATOM    640  CB  LYS 3  37     171.259 257.661 184.339  1.00 18.85           C  
ATOM    641  CG  LYS 3  37     172.475 258.214 185.034  1.00 23.26           C  
ATOM    642  CD  LYS 3  37     173.203 259.197 184.151  1.00 23.44           C  
ATOM    643  CE  LYS 3  37     174.432 259.747 184.841  1.00 26.22           C  
ATOM    644  NZ  LYS 3  37     175.140 260.742 183.994  1.00 31.58           N  
ATOM    645  H   LYS 3  37     170.600 257.582 187.120  1.00 26.04           H  
ATOM    646  HA  LYS 3  37     169.586 256.370 184.619  1.00 24.52           H  
ATOM    647 1HB  LYS 3  37     171.591 257.158 183.431  1.00 22.62           H  
ATOM    648 2HB  LYS 3  37     170.630 258.495 184.038  1.00 22.62           H  
ATOM    649 1HG  LYS 3  37     172.172 258.717 185.952  1.00 27.92           H  
ATOM    650 2HG  LYS 3  37     173.150 257.398 185.292  1.00 27.92           H  
ATOM    651 1HD  LYS 3  37     173.508 258.701 183.229  1.00 28.13           H  
ATOM    652 2HD  LYS 3  37     172.541 260.022 183.896  1.00 28.13           H  
ATOM    653 1HE  LYS 3  37     174.137 260.224 185.774  1.00 31.47           H  
ATOM    654 2HE  LYS 3  37     175.115 258.929 185.069  1.00 31.47           H  
ATOM    655 1HZ  LYS 3  37     175.952 261.086 184.486  1.00 37.89           H  
ATOM    656 2HZ  LYS 3  37     175.430 260.304 183.130  1.00 37.89           H  
ATOM    657 3HZ  LYS 3  37     174.519 261.512 183.789  1.00 37.89           H  
ATOM    658  N   LYS 3  38     171.101 254.929 186.694  1.00 22.15           N  
ATOM    659  CA  LYS 3  38     171.847 253.751 187.095  1.00 22.48           C  
ATOM    660  C   LYS 3  38     170.957 252.531 187.204  1.00 22.43           C  
ATOM    661  O   LYS 3  38     170.128 252.442 188.102  1.00 23.31           O  
ATOM    662  CB  LYS 3  38     172.552 253.994 188.411  1.00 23.33           C  
ATOM    663  CG  LYS 3  38     173.363 252.813 188.910  1.00 27.30           C  
ATOM    664  CD  LYS 3  38     173.996 253.112 190.260  1.00 36.03           C  
ATOM    665  CE  LYS 3  38     174.696 251.890 190.824  1.00 34.01           C  
ATOM    666  NZ  LYS 3  38     175.272 252.153 192.163  1.00 27.14           N  
ATOM    667  H   LYS 3  38     170.443 255.339 187.340  1.00 26.57           H  
ATOM    668  HA  LYS 3  38     172.578 253.555 186.312  1.00 26.97           H  
ATOM    669 1HB  LYS 3  38     173.226 254.845 188.310  1.00 27.99           H  
ATOM    670 2HB  LYS 3  38     171.819 254.246 189.177  1.00 27.99           H  
ATOM    671 1HG  LYS 3  38     172.715 251.943 189.009  1.00 32.76           H  
ATOM    672 2HG  LYS 3  38     174.149 252.581 188.192  1.00 32.76           H  
ATOM    673 1HD  LYS 3  38     174.722 253.919 190.151  1.00 43.24           H  
ATOM    674 2HD  LYS 3  38     173.225 253.433 190.961  1.00 43.24           H  
ATOM    675 1HE  LYS 3  38     173.984 251.070 190.902  1.00 40.81           H  
ATOM    676 2HE  LYS 3  38     175.498 251.590 190.149  1.00 40.81           H  
ATOM    677 1HZ  LYS 3  38     175.729 251.318 192.504  1.00 32.57           H  
ATOM    678 2HZ  LYS 3  38     175.947 252.903 192.099  1.00 32.57           H  
ATOM    679 3HZ  LYS 3  38     174.536 252.417 192.802  1.00 32.57           H  
ATOM    680  N   LYS 3  39     171.150 251.584 186.297  1.00 22.85           N  
ATOM    681  CA  LYS 3  39     170.437 250.311 186.323  1.00 20.01           C  
ATOM    682  C   LYS 3  39     168.949 250.490 186.222  1.00 20.58           C  
ATOM    683  O   LYS 3  39     168.201 250.015 187.074  1.00 21.58           O  
ATOM    684  CB  LYS 3  39     170.795 249.512 187.558  1.00 21.68           C  
ATOM    685  CG  LYS 3  39     172.269 249.218 187.677  1.00 26.79           C  
ATOM    686  CD  LYS 3  39     172.738 248.381 186.503  1.00 28.00           C  
ATOM    687  CE  LYS 3  39     174.207 248.044 186.615  1.00 31.70           C  
ATOM    688  NZ  LYS 3  39     174.706 247.346 185.405  1.00 23.01           N  
ATOM    689  H   LYS 3  39     171.839 251.740 185.573  1.00 27.42           H  
ATOM    690  HA  LYS 3  39     170.753 249.762 185.436  1.00 24.02           H  
ATOM    691 1HB  LYS 3  39     170.484 250.049 188.453  1.00 26.02           H  
ATOM    692 2HB  LYS 3  39     170.264 248.562 187.543  1.00 26.02           H  
ATOM    693 1HG  LYS 3  39     172.832 250.151 187.695  1.00 32.15           H  
ATOM    694 2HG  LYS 3  39     172.463 248.677 188.602  1.00 32.15           H  
ATOM    695 1HD  LYS 3  39     172.164 247.454 186.466  1.00 33.60           H  
ATOM    696 2HD  LYS 3  39     172.571 248.929 185.576  1.00 33.60           H  
ATOM    697 1HE  LYS 3  39     174.778 248.961 186.753  1.00 38.04           H  
ATOM    698 2HE  LYS 3  39     174.366 247.402 187.482  1.00 38.04           H  
ATOM    699 1HZ  LYS 3  39     175.688 247.139 185.517  1.00 27.61           H  
ATOM    700 2HZ  LYS 3  39     174.193 246.485 185.277  1.00 27.61           H  
ATOM    701 3HZ  LYS 3  39     174.576 247.938 184.597  1.00 27.61           H  
ATOM    702  N   LEU 3  40     168.511 251.133 185.161  1.00 22.33           N  
ATOM    703  CA  LEU 3  40     167.104 251.394 184.969  1.00 19.74           C  
ATOM    704  C   LEU 3  40     166.305 250.134 184.800  1.00 20.43           C  
ATOM    705  O   LEU 3  40     165.167 250.054 185.250  1.00 23.44           O  
ATOM    706  CB  LEU 3  40     166.904 252.301 183.788  1.00 19.79           C  
ATOM    707  CG  LEU 3  40     167.374 253.720 184.008  1.00 19.43           C  
ATOM    708  CD1 LEU 3  40     167.274 254.498 182.717  1.00 21.49           C  
ATOM    709  CD2 LEU 3  40     166.522 254.345 185.088  1.00 21.60           C  
ATOM    710  H   LEU 3  40     169.175 251.478 184.482  1.00 26.80           H  
ATOM    711  HA  LEU 3  40     166.755 251.889 185.874  1.00 23.69           H  
ATOM    712 1HB  LEU 3  40     167.446 251.896 182.935  1.00 23.74           H  
ATOM    713 2HB  LEU 3  40     165.843 252.333 183.542  1.00 23.74           H  
ATOM    714  HG  LEU 3  40     168.418 253.717 184.321  1.00 23.32           H  
ATOM    715 1HD1 LEU 3  40     167.618 255.520 182.881  1.00 25.79           H  
ATOM    716 2HD1 LEU 3  40     167.897 254.025 181.957  1.00 25.79           H  
ATOM    717 3HD1 LEU 3  40     166.239 254.514 182.380  1.00 25.79           H  
ATOM    718 1HD2 LEU 3  40     166.850 255.365 185.265  1.00 25.92           H  
ATOM    719 2HD2 LEU 3  40     165.479 254.349 184.772  1.00 25.92           H  
ATOM    720 3HD2 LEU 3  40     166.620 253.768 186.008  1.00 25.92           H  
ATOM    721  N   TRP 3  41     166.886 249.146 184.155  1.00 21.68           N  
ATOM    722  CA  TRP 3  41     166.195 247.898 183.919  1.00 20.61           C  
ATOM    723  C   TRP 3  41     165.788 247.168 185.203  1.00 21.29           C  
ATOM    724  O   TRP 3  41     164.929 246.293 185.163  1.00 24.69           O  
ATOM    725  CB  TRP 3  41     167.023 246.989 183.056  1.00 22.33           C  
ATOM    726  CG  TRP 3  41     168.269 246.505 183.695  1.00 22.76           C  
ATOM    727  CD1 TRP 3  41     169.501 247.064 183.615  1.00 23.81           C  
ATOM    728  CD2 TRP 3  41     168.416 245.321 184.495  1.00 22.71           C  
ATOM    729  NE1 TRP 3  41     170.405 246.306 184.305  1.00 21.66           N  
ATOM    730  CE2 TRP 3  41     169.756 245.235 184.849  1.00 21.35           C  
ATOM    731  CE3 TRP 3  41     167.531 244.339 184.925  1.00 26.70           C  
ATOM    732  CZ2 TRP 3  41     170.241 244.201 185.619  1.00 25.39           C  
ATOM    733  CZ3 TRP 3  41     168.015 243.299 185.694  1.00 24.70           C  
ATOM    734  CH2 TRP 3  41     169.335 243.232 186.033  1.00 24.15           C  
ATOM    735  H   TRP 3  41     167.827 249.263 183.808  1.00 26.01           H  
ATOM    736  HA  TRP 3  41     165.279 248.157 183.389  1.00 24.73           H  
ATOM    737 1HB  TRP 3  41     166.428 246.122 182.771  1.00 26.80           H  
ATOM    738 2HB  TRP 3  41     167.294 247.512 182.139  1.00 26.80           H  
ATOM    739  HD1 TRP 3  41     169.738 247.976 183.070  1.00 28.57           H  
ATOM    740  HE1 TRP 3  41     171.390 246.501 184.394  1.00 25.99           H  
ATOM    741  HE3 TRP 3  41     166.477 244.387 184.655  1.00 32.03           H  
ATOM    742  HZ2 TRP 3  41     171.292 244.129 185.898  1.00 30.47           H  
ATOM    743  HZ3 TRP 3  41     167.314 242.532 186.025  1.00 29.64           H  
ATOM    744  HH2 TRP 3  41     169.684 242.398 186.642  1.00 28.97           H  
ATOM    745  N   LYS 3  42     166.405 247.509 186.336  1.00 25.20           N  
ATOM    746  CA  LYS 3  42     166.090 246.845 187.597  1.00 22.29           C  
ATOM    747  C   LYS 3  42     164.958 247.530 188.315  1.00 24.19           C  
ATOM    748  O   LYS 3  42     164.543 247.089 189.384  1.00 24.75           O  
ATOM    749  CB  LYS 3  42     167.297 246.822 188.522  1.00 24.01           C  
ATOM    750  CG  LYS 3  42     168.454 246.017 188.024  1.00 28.40           C  
ATOM    751  CD  LYS 3  42     169.624 246.071 188.984  1.00 28.03           C  
ATOM    752  CE  LYS 3  42     169.334 245.287 190.250  1.00 33.44           C  
ATOM    753  NZ  LYS 3  42     170.505 245.262 191.166  1.00 42.84           N  
ATOM    754  H   LYS 3  42     167.098 248.246 186.340  1.00 30.23           H  
ATOM    755  HA  LYS 3  42     165.769 245.831 187.358  1.00 26.74           H  
ATOM    756 1HB  LYS 3  42     167.647 247.841 188.686  1.00 28.81           H  
ATOM    757 2HB  LYS 3  42     167.004 246.418 189.490  1.00 28.81           H  
ATOM    758 1HG  LYS 3  42     168.145 244.982 187.898  1.00 34.08           H  
ATOM    759 2HG  LYS 3  42     168.771 246.409 187.064  1.00 34.08           H  
ATOM    760 1HD  LYS 3  42     170.509 245.653 188.502  1.00 33.64           H  
ATOM    761 2HD  LYS 3  42     169.831 247.106 189.250  1.00 33.64           H  
ATOM    762 1HE  LYS 3  42     168.490 245.740 190.768  1.00 40.13           H  
ATOM    763 2HE  LYS 3  42     169.071 244.263 189.987  1.00 40.13           H  
ATOM    764 1HZ  LYS 3  42     170.273 244.733 191.995  1.00 51.40           H  
ATOM    765 2HZ  LYS 3  42     171.290 244.829 190.700  1.00 51.40           H  
ATOM    766 3HZ  LYS 3  42     170.749 246.207 191.428  1.00 51.40           H  
ATOM    767  N   LYS 3  43     164.495 248.639 187.766  1.00 23.60           N  
ATOM    768  CA  LYS 3  43     163.546 249.478 188.450  1.00 21.92           C  
ATOM    769  C   LYS 3  43     162.183 249.422 187.813  1.00 25.60           C  
ATOM    770  O   LYS 3  43     162.057 249.209 186.610  1.00 27.98           O  
ATOM    771  CB  LYS 3  43     164.081 250.883 188.478  1.00 20.56           C  
ATOM    772  CG  LYS 3  43     165.391 250.996 189.235  1.00 20.48           C  
ATOM    773  CD  LYS 3  43     166.016 252.353 189.064  1.00 19.94           C  
ATOM    774  CE  LYS 3  43     167.190 252.543 190.010  1.00 17.98           C  
ATOM    775  NZ  LYS 3  43     168.298 251.608 189.723  1.00 19.38           N  
ATOM    776  H   LYS 3  43     164.835 248.940 186.866  1.00 28.32           H  
ATOM    777  HA  LYS 3  43     163.452 249.091 189.465  1.00 26.31           H  
ATOM    778 1HB  LYS 3  43     164.246 251.235 187.460  1.00 24.67           H  
ATOM    779 2HB  LYS 3  43     163.355 251.548 188.946  1.00 24.67           H  
ATOM    780 1HG  LYS 3  43     165.219 250.816 190.295  1.00 24.58           H  
ATOM    781 2HG  LYS 3  43     166.087 250.243 188.867  1.00 24.58           H  
ATOM    782 1HD  LYS 3  43     166.365 252.467 188.037  1.00 23.93           H  
ATOM    783 2HD  LYS 3  43     165.268 253.115 189.262  1.00 23.93           H  
ATOM    784 1HE  LYS 3  43     167.561 253.563 189.928  1.00 21.58           H  
ATOM    785 2HE  LYS 3  43     166.852 252.379 191.031  1.00 21.58           H  
ATOM    786 1HZ  LYS 3  43     169.046 251.765 190.382  1.00 23.25           H  
ATOM    787 2HZ  LYS 3  43     167.970 250.657 189.805  1.00 23.25           H  
ATOM    788 3HZ  LYS 3  43     168.645 251.766 188.786  1.00 23.25           H  
ATOM    789  N   THR 3  44     161.156 249.613 188.624  1.00 23.54           N  
ATOM    790  CA  THR 3  44     159.799 249.602 188.132  1.00 22.33           C  
ATOM    791  C   THR 3  44     159.537 250.911 187.443  1.00 22.89           C  
ATOM    792  O   THR 3  44     160.211 251.893 187.734  1.00 23.70           O  
ATOM    793  CB  THR 3  44     158.800 249.413 189.271  1.00 22.22           C  
ATOM    794  OG1 THR 3  44     158.857 250.546 190.149  1.00 25.90           O  
ATOM    795  CG2 THR 3  44     159.145 248.169 190.051  1.00 30.43           C  
ATOM    796  H   THR 3  44     161.325 249.773 189.607  1.00 28.25           H  
ATOM    797  HA  THR 3  44     159.726 248.793 187.411  1.00 26.79           H  
ATOM    798  HB  THR 3  44     157.792 249.320 188.877  1.00 26.66           H  
ATOM    799  HG1 THR 3  44     158.303 250.380 190.917  1.00 31.08           H  
ATOM    800 1HG2 THR 3  44     158.433 248.042 190.867  1.00 36.52           H  
ATOM    801 2HG2 THR 3  44     159.099 247.302 189.392  1.00 36.52           H  
ATOM    802 3HG2 THR 3  44     160.150 248.261 190.459  1.00 36.52           H  
ATOM    803  N   PRO 3  45     158.540 250.966 186.562  1.00 23.23           N  
ATOM    804  CA  PRO 3  45     158.117 252.126 185.836  1.00 22.25           C  
ATOM    805  C   PRO 3  45     157.880 253.289 186.753  1.00 22.60           C  
ATOM    806  O   PRO 3  45     158.263 254.417 186.447  1.00 25.85           O  
ATOM    807  CB  PRO 3  45     156.843 251.635 185.181  1.00 21.89           C  
ATOM    808  CG  PRO 3  45     157.106 250.174 184.942  1.00 22.77           C  
ATOM    809  CD  PRO 3  45     157.900 249.725 186.136  1.00 24.66           C  
ATOM    810  HA  PRO 3  45     158.875 252.377 185.082  1.00 26.70           H  
ATOM    811 1HB  PRO 3  45     155.983 251.814 185.842  1.00 26.27           H  
ATOM    812 2HB  PRO 3  45     156.658 252.195 184.252  1.00 26.27           H  
ATOM    813 1HG  PRO 3  45     156.154 249.631 184.840  1.00 27.32           H  
ATOM    814 2HG  PRO 3  45     157.650 250.037 183.996  1.00 27.32           H  
ATOM    815 1HD  PRO 3  45     157.238 249.339 186.921  1.00 29.60           H  
ATOM    816 2HD  PRO 3  45     158.652 248.988 185.826  1.00 29.60           H  
ATOM    817  N   ALA 3  46     157.266 253.017 187.888  1.00 21.62           N  
ATOM    818  CA  ALA 3  46     156.982 254.043 188.852  1.00 18.85           C  
ATOM    819  C   ALA 3  46     158.244 254.569 189.440  1.00 20.52           C  
ATOM    820  O   ALA 3  46     158.412 255.778 189.575  1.00 23.47           O  
ATOM    821  CB  ALA 3  46     156.078 253.520 189.935  1.00 21.78           C  
ATOM    822  H   ALA 3  46     156.978 252.068 188.079  1.00 25.95           H  
ATOM    823  HA  ALA 3  46     156.500 254.858 188.313  1.00 22.62           H  
ATOM    824 1HB  ALA 3  46     155.855 254.320 190.641  1.00 26.14           H  
ATOM    825 2HB  ALA 3  46     155.150 253.159 189.491  1.00 26.14           H  
ATOM    826 3HB  ALA 3  46     156.571 252.703 190.458  1.00 26.14           H  
ATOM    827  N   ARG 3  47     159.137 253.671 189.807  1.00 21.24           N  
ATOM    828  CA  ARG 3  47     160.377 254.075 190.404  1.00 20.42           C  
ATOM    829  C   ARG 3  47     161.155 254.921 189.465  1.00 20.83           C  
ATOM    830  O   ARG 3  47     161.702 255.948 189.857  1.00 22.43           O  
ATOM    831  CB  ARG 3  47     161.189 252.894 190.831  1.00 20.83           C  
ATOM    832  CG  ARG 3  47     162.480 253.242 191.522  1.00 19.97           C  
ATOM    833  CD  ARG 3  47     163.132 252.045 192.077  1.00 19.34           C  
ATOM    834  NE  ARG 3  47     164.395 252.365 192.696  1.00 20.60           N  
ATOM    835  CZ  ARG 3  47     165.226 251.462 193.238  1.00 21.50           C  
ATOM    836  NH1 ARG 3  47     164.907 250.190 193.222  1.00 18.32           N  
ATOM    837  NH2 ARG 3  47     166.361 251.855 193.785  1.00 27.72           N  
ATOM    838  H   ARG 3  47     158.948 252.682 189.677  1.00 25.49           H  
ATOM    839  HA  ARG 3  47     160.125 254.680 191.272  1.00 24.50           H  
ATOM    840 1HB  ARG 3  47     160.604 252.276 191.510  1.00 25.00           H  
ATOM    841 2HB  ARG 3  47     161.432 252.284 189.961  1.00 25.00           H  
ATOM    842 1HG  ARG 3  47     163.162 253.705 190.808  1.00 23.96           H  
ATOM    843 2HG  ARG 3  47     162.282 253.936 192.338  1.00 23.96           H  
ATOM    844 1HD  ARG 3  47     162.486 251.596 192.832  1.00 23.21           H  
ATOM    845 2HD  ARG 3  47     163.312 251.324 191.283  1.00 23.21           H  
ATOM    846  HE  ARG 3  47     164.671 253.337 192.728  1.00 24.71           H  
ATOM    847 1HH1 ARG 3  47     164.037 249.892 192.803  1.00 21.98           H  
ATOM    848 2HH1 ARG 3  47     165.530 249.508 193.630  1.00 21.98           H  
ATOM    849 1HH2 ARG 3  47     166.603 252.836 193.799  1.00 33.27           H  
ATOM    850 2HH2 ARG 3  47     166.985 251.175 194.195  1.00 33.27           H  
ATOM    851  N   LYS 3  48     161.203 254.510 188.215  1.00 22.23           N  
ATOM    852  CA  LYS 3  48     161.927 255.251 187.225  1.00 21.03           C  
ATOM    853  C   LYS 3  48     161.360 256.636 187.104  1.00 20.62           C  
ATOM    854  O   LYS 3  48     162.104 257.613 187.044  1.00 23.59           O  
ATOM    855  CB  LYS 3  48     161.901 254.536 185.888  1.00 21.75           C  
ATOM    856  CG  LYS 3  48     162.726 253.262 185.845  1.00 23.54           C  
ATOM    857  CD  LYS 3  48     162.872 252.756 184.428  1.00 23.67           C  
ATOM    858  CE  LYS 3  48     161.556 252.233 183.888  1.00 25.88           C  
ATOM    859  NZ  LYS 3  48     161.709 251.655 182.524  1.00 28.49           N  
ATOM    860  H   LYS 3  48     160.735 253.655 187.951  1.00 26.68           H  
ATOM    861  HA  LYS 3  48     162.954 255.343 187.582  1.00 25.24           H  
ATOM    862 1HB  LYS 3  48     160.873 254.278 185.633  1.00 26.10           H  
ATOM    863 2HB  LYS 3  48     162.274 255.203 185.111  1.00 26.10           H  
ATOM    864 1HG  LYS 3  48     163.717 253.455 186.258  1.00 28.25           H  
ATOM    865 2HG  LYS 3  48     162.245 252.494 186.448  1.00 28.25           H  
ATOM    866 1HD  LYS 3  48     163.222 253.566 183.787  1.00 28.40           H  
ATOM    867 2HD  LYS 3  48     163.609 251.953 184.403  1.00 28.40           H  
ATOM    868 1HE  LYS 3  48     161.173 251.463 184.556  1.00 31.05           H  
ATOM    869 2HE  LYS 3  48     160.834 253.048 183.846  1.00 31.05           H  
ATOM    870 1HZ  LYS 3  48     160.814 251.318 182.199  1.00 34.19           H  
ATOM    871 2HZ  LYS 3  48     162.051 252.365 181.893  1.00 34.19           H  
ATOM    872 3HZ  LYS 3  48     162.365 250.888 182.556  1.00 34.19           H  
ATOM    873  N   LYS 3  49     160.040 256.730 187.121  1.00 21.78           N  
ATOM    874  CA  LYS 3  49     159.378 258.004 187.019  1.00 22.60           C  
ATOM    875  C   LYS 3  49     159.786 258.922 188.118  1.00 22.60           C  
ATOM    876  O   LYS 3  49     160.063 260.091 187.876  1.00 24.32           O  
ATOM    877  CB  LYS 3  49     157.882 257.834 187.013  1.00 24.36           C  
ATOM    878  CG  LYS 3  49     157.122 259.135 186.985  1.00 25.07           C  
ATOM    879  CD  LYS 3  49     157.445 259.932 185.746  1.00 29.45           C  
ATOM    880  CE  LYS 3  49     156.427 261.033 185.532  1.00 30.97           C  
ATOM    881  NZ  LYS 3  49     156.405 261.995 186.663  1.00 28.74           N  
ATOM    882  H   LYS 3  49     159.476 255.889 187.164  1.00 26.13           H  
ATOM    883  HA  LYS 3  49     159.702 258.453 186.082  1.00 27.12           H  
ATOM    884 1HB  LYS 3  49     157.584 257.249 186.142  1.00 29.23           H  
ATOM    885 2HB  LYS 3  49     157.570 257.285 187.898  1.00 29.23           H  
ATOM    886 1HG  LYS 3  49     156.051 258.930 187.007  1.00 30.09           H  
ATOM    887 2HG  LYS 3  49     157.378 259.725 187.864  1.00 30.09           H  
ATOM    888 1HD  LYS 3  49     158.435 260.379 185.846  1.00 35.34           H  
ATOM    889 2HD  LYS 3  49     157.446 259.275 184.877  1.00 35.34           H  
ATOM    890 1HE  LYS 3  49     156.660 261.571 184.615  1.00 37.17           H  
ATOM    891 2HE  LYS 3  49     155.436 260.588 185.431  1.00 37.17           H  
ATOM    892 1HZ  LYS 3  49     155.712 262.707 186.486  1.00 34.48           H  
ATOM    893 2HZ  LYS 3  49     156.178 261.509 187.518  1.00 34.48           H  
ATOM    894 3HZ  LYS 3  49     157.314 262.434 186.755  1.00 34.48           H  
ATOM    895  N   ARG 3  50     159.834 258.412 189.331  1.00 22.23           N  
ATOM    896  CA  ARG 3  50     160.211 259.236 190.447  1.00 19.95           C  
ATOM    897  C   ARG 3  50     161.610 259.742 190.284  1.00 20.57           C  
ATOM    898  O   ARG 3  50     161.881 260.916 190.516  1.00 23.20           O  
ATOM    899  CB  ARG 3  50     160.096 258.492 191.747  1.00 19.89           C  
ATOM    900  CG  ARG 3  50     158.687 258.196 192.185  1.00 22.13           C  
ATOM    901  CD  ARG 3  50     158.638 257.779 193.600  1.00 22.68           C  
ATOM    902  NE  ARG 3  50     159.386 256.566 193.837  1.00 22.87           N  
ATOM    903  CZ  ARG 3  50     158.884 255.328 193.710  1.00 23.03           C  
ATOM    904  NH1 ARG 3  50     157.636 255.165 193.337  1.00 20.59           N  
ATOM    905  NH2 ARG 3  50     159.643 254.277 193.963  1.00 23.98           N  
ATOM    906  H   ARG 3  50     159.580 257.442 189.482  1.00 26.68           H  
ATOM    907  HA  ARG 3  50     159.536 260.093 190.449  1.00 23.94           H  
ATOM    908 1HB  ARG 3  50     160.623 257.542 191.670  1.00 23.87           H  
ATOM    909 2HB  ARG 3  50     160.574 259.067 192.540  1.00 23.87           H  
ATOM    910 1HG  ARG 3  50     158.073 259.089 192.068  1.00 26.56           H  
ATOM    911 2HG  ARG 3  50     158.276 257.391 191.575  1.00 26.56           H  
ATOM    912 1HD  ARG 3  50     159.061 258.567 194.224  1.00 27.21           H  
ATOM    913 2HD  ARG 3  50     157.603 257.604 193.891  1.00 27.21           H  
ATOM    914  HE  ARG 3  50     160.350 256.655 194.126  1.00 27.44           H  
ATOM    915 1HH1 ARG 3  50     157.057 255.970 193.144  1.00 24.70           H  
ATOM    916 2HH1 ARG 3  50     157.255 254.235 193.242  1.00 24.70           H  
ATOM    917 1HH2 ARG 3  50     160.603 254.405 194.253  1.00 28.78           H  
ATOM    918 2HH2 ARG 3  50     159.264 253.346 193.871  1.00 28.78           H  
ATOM    919  N   LEU 3  51     162.503 258.871 189.852  1.00 22.20           N  
ATOM    920  CA  LEU 3  51     163.906 259.219 189.727  1.00 20.39           C  
ATOM    921  C   LEU 3  51     164.145 260.288 188.697  1.00 19.97           C  
ATOM    922  O   LEU 3  51     165.054 261.100 188.831  1.00 21.59           O  
ATOM    923  CB  LEU 3  51     164.704 258.005 189.378  1.00 18.20           C  
ATOM    924  CG  LEU 3  51     164.771 256.944 190.447  1.00 17.36           C  
ATOM    925  CD1 LEU 3  51     165.475 255.746 189.890  1.00 18.78           C  
ATOM    926  CD2 LEU 3  51     165.493 257.487 191.655  1.00 19.19           C  
ATOM    927  H   LEU 3  51     162.213 257.920 189.655  1.00 26.64           H  
ATOM    928  HA  LEU 3  51     164.219 259.609 190.695  1.00 24.47           H  
ATOM    929 1HB  LEU 3  51     164.284 257.552 188.481  1.00 21.84           H  
ATOM    930 2HB  LEU 3  51     165.720 258.317 189.162  1.00 21.84           H  
ATOM    931  HG  LEU 3  51     163.767 256.645 190.733  1.00 20.83           H  
ATOM    932 1HD1 LEU 3  51     165.522 254.969 190.652  1.00 22.54           H  
ATOM    933 2HD1 LEU 3  51     164.929 255.374 189.024  1.00 22.54           H  
ATOM    934 3HD1 LEU 3  51     166.485 256.024 189.592  1.00 22.54           H  
ATOM    935 1HD2 LEU 3  51     165.542 256.718 192.426  1.00 23.02           H  
ATOM    936 2HD2 LEU 3  51     166.503 257.784 191.372  1.00 23.02           H  
ATOM    937 3HD2 LEU 3  51     164.954 258.352 192.039  1.00 23.02           H  
ATOM    938  N   ARG 3  52     163.328 260.306 187.679  1.00 19.39           N  
ATOM    939  CA  ARG 3  52     163.472 261.264 186.620  1.00 19.89           C  
ATOM    940  C   ARG 3  52     163.215 262.695 187.055  1.00 21.64           C  
ATOM    941  O   ARG 3  52     163.574 263.625 186.339  1.00 24.20           O  
ATOM    942  CB  ARG 3  52     162.533 260.931 185.484  1.00 24.30           C  
ATOM    943  CG  ARG 3  52     162.886 259.694 184.690  1.00 25.89           C  
ATOM    944  CD  ARG 3  52     161.760 259.273 183.826  1.00 24.24           C  
ATOM    945  NE  ARG 3  52     161.444 260.272 182.824  1.00 28.75           N  
ATOM    946  CZ  ARG 3  52     160.271 260.350 182.168  1.00 34.99           C  
ATOM    947  NH1 ARG 3  52     159.319 259.483 182.418  1.00 37.46           N  
ATOM    948  NH2 ARG 3  52     160.077 261.299 181.272  1.00 38.85           N  
ATOM    949  H   ARG 3  52     162.606 259.598 187.607  1.00 23.27           H  
ATOM    950  HA  ARG 3  52     164.505 261.196 186.278  1.00 23.87           H  
ATOM    951 1HB  ARG 3  52     161.527 260.790 185.877  1.00 29.16           H  
ATOM    952 2HB  ARG 3  52     162.495 261.768 184.787  1.00 29.16           H  
ATOM    953 1HG  ARG 3  52     163.744 259.906 184.052  1.00 31.07           H  
ATOM    954 2HG  ARG 3  52     163.133 258.878 185.365  1.00 31.07           H  
ATOM    955 1HD  ARG 3  52     162.020 258.347 183.314  1.00 29.09           H  
ATOM    956 2HD  ARG 3  52     160.874 259.112 184.436  1.00 29.09           H  
ATOM    957  HE  ARG 3  52     162.153 260.958 182.603  1.00 34.50           H  
ATOM    958 1HH1 ARG 3  52     159.466 258.754 183.102  1.00 44.96           H  
ATOM    959 2HH1 ARG 3  52     158.440 259.542 181.924  1.00 44.96           H  
ATOM    960 1HH2 ARG 3  52     160.809 261.969 181.078  1.00 46.62           H  
ATOM    961 2HH2 ARG 3  52     159.197 261.357 180.780  1.00 46.62           H  
ATOM    962  N   GLU 3  53     162.552 262.888 188.184  1.00 22.38           N  
ATOM    963  CA  GLU 3  53     162.106 264.217 188.554  1.00 19.68           C  
ATOM    964  C   GLU 3  53     163.142 265.042 189.247  1.00 18.59           C  
ATOM    965  O   GLU 3  53     164.137 264.527 189.758  1.00 18.84           O  
ATOM    966  CB  GLU 3  53     160.875 264.136 189.413  1.00 21.57           C  
ATOM    967  CG  GLU 3  53     159.696 263.503 188.719  1.00 25.99           C  
ATOM    968  CD  GLU 3  53     159.257 264.276 187.515  1.00 31.12           C  
ATOM    969  OE1 GLU 3  53     159.701 265.386 187.352  1.00 30.07           O  
ATOM    970  OE2 GLU 3  53     158.464 263.763 186.759  1.00 30.62           O  
ATOM    971  H   GLU 3  53     162.319 262.107 188.786  1.00 26.85           H  
ATOM    972  HA  GLU 3  53     161.860 264.725 187.621  1.00 23.61           H  
ATOM    973 1HB  GLU 3  53     161.092 263.552 190.308  1.00 25.89           H  
ATOM    974 2HB  GLU 3  53     160.582 265.136 189.734  1.00 25.89           H  
ATOM    975 1HG  GLU 3  53     159.968 262.495 188.412  1.00 31.19           H  
ATOM    976 2HG  GLU 3  53     158.868 263.429 189.423  1.00 31.19           H  
ATOM    977  N   PHE 3  54     162.881 266.339 189.280  1.00 17.45           N  
ATOM    978  CA  PHE 3  54     163.705 267.291 189.982  1.00 14.65           C  
ATOM    979  C   PHE 3  54     163.072 267.557 191.299  1.00 16.79           C  
ATOM    980  O   PHE 3  54     161.850 267.594 191.400  1.00 22.25           O  
ATOM    981  CB  PHE 3  54     163.795 268.588 189.224  1.00 14.41           C  
ATOM    982  CG  PHE 3  54     164.511 268.500 187.932  1.00 15.07           C  
ATOM    983  CD1 PHE 3  54     163.825 268.217 186.775  1.00 17.96           C  
ATOM    984  CD2 PHE 3  54     165.862 268.730 187.861  1.00 16.63           C  
ATOM    985  CE1 PHE 3  54     164.475 268.168 185.567  1.00 17.04           C  
ATOM    986  CE2 PHE 3  54     166.520 268.681 186.658  1.00 17.20           C  
ATOM    987  CZ  PHE 3  54     165.824 268.402 185.508  1.00 18.25           C  
ATOM    988  H   PHE 3  54     162.051 266.674 188.809  1.00 20.94           H  
ATOM    989  HA  PHE 3  54     164.687 266.842 190.138  1.00 17.58           H  
ATOM    990 1HB  PHE 3  54     162.790 268.959 189.028  1.00 17.29           H  
ATOM    991 2HB  PHE 3  54     164.298 269.327 189.838  1.00 17.29           H  
ATOM    992  HD1 PHE 3  54     162.750 268.039 186.823  1.00 21.56           H  
ATOM    993  HD2 PHE 3  54     166.412 268.961 188.774  1.00 19.96           H  
ATOM    994  HE1 PHE 3  54     163.919 267.947 184.657  1.00 20.44           H  
ATOM    995  HE2 PHE 3  54     167.593 268.869 186.613  1.00 20.64           H  
ATOM    996  HZ  PHE 3  54     166.343 268.366 184.551  1.00 21.90           H  
ATOM    997  N   VAL 3  55     163.870 267.750 192.317  1.00 14.91           N  
ATOM    998  CA  VAL 3  55     163.321 267.962 193.629  1.00 13.72           C  
ATOM    999  C   VAL 3  55     163.917 269.154 194.278  1.00 16.90           C  
ATOM   1000  O   VAL 3  55     164.921 269.688 193.819  1.00 17.15           O  
ATOM   1001  CB  VAL 3  55     163.530 266.746 194.508  1.00 15.28           C  
ATOM   1002  CG1 VAL 3  55     162.859 265.527 193.906  1.00 18.09           C  
ATOM   1003  CG2 VAL 3  55     165.002 266.508 194.683  1.00 17.14           C  
ATOM   1004  H   VAL 3  55     164.872 267.727 192.186  1.00 17.89           H  
ATOM   1005  HA  VAL 3  55     162.254 268.144 193.499  1.00 16.47           H  
ATOM   1006  HB  VAL 3  55     163.069 266.924 195.479  1.00 18.34           H  
ATOM   1007 1HG1 VAL 3  55     163.007 264.670 194.563  1.00 21.70           H  
ATOM   1008 2HG1 VAL 3  55     161.792 265.718 193.794  1.00 21.70           H  
ATOM   1009 3HG1 VAL 3  55     163.296 265.312 192.932  1.00 21.70           H  
ATOM   1010 1HG2 VAL 3  55     165.155 265.644 195.327  1.00 20.57           H  
ATOM   1011 2HG2 VAL 3  55     165.459 266.323 193.711  1.00 20.57           H  
ATOM   1012 3HG2 VAL 3  55     165.459 267.386 195.139  1.00 20.57           H  
ATOM   1013  N   PHE 3  56     163.312 269.574 195.363  1.00 16.21           N  
ATOM   1014  CA  PHE 3  56     163.805 270.699 196.105  1.00 15.63           C  
ATOM   1015  C   PHE 3  56     164.571 270.236 197.308  1.00 16.23           C  
ATOM   1016  O   PHE 3  56     164.254 269.207 197.897  1.00 18.03           O  
ATOM   1017  CB  PHE 3  56     162.681 271.593 196.524  1.00 16.48           C  
ATOM   1018  CG  PHE 3  56     162.020 272.262 195.390  1.00 15.90           C  
ATOM   1019  CD1 PHE 3  56     160.916 271.709 194.800  1.00 17.57           C  
ATOM   1020  CD2 PHE 3  56     162.503 273.447 194.909  1.00 15.27           C  
ATOM   1021  CE1 PHE 3  56     160.300 272.335 193.744  1.00 19.16           C  
ATOM   1022  CE2 PHE 3  56     161.893 274.079 193.861  1.00 16.23           C  
ATOM   1023  CZ  PHE 3  56     160.789 273.523 193.276  1.00 18.78           C  
ATOM   1024  H   PHE 3  56     162.484 269.094 195.686  1.00 19.45           H  
ATOM   1025  HA  PHE 3  56     164.491 271.238 195.451  1.00 18.76           H  
ATOM   1026 1HB  PHE 3  56     161.932 271.012 197.061  1.00 19.78           H  
ATOM   1027 2HB  PHE 3  56     163.053 272.358 197.203  1.00 19.78           H  
ATOM   1028  HD1 PHE 3  56     160.526 270.763 195.177  1.00 21.09           H  
ATOM   1029  HD2 PHE 3  56     163.384 273.886 195.372  1.00 18.32           H  
ATOM   1030  HE1 PHE 3  56     159.422 271.886 193.282  1.00 22.99           H  
ATOM   1031  HE2 PHE 3  56     162.285 275.023 193.490  1.00 19.48           H  
ATOM   1032  HZ  PHE 3  56     160.302 274.024 192.440  1.00 22.54           H  
ATOM   1033  N   CYS 3  57     165.568 271.000 197.686  1.00 15.82           N  
ATOM   1034  CA  CYS 3  57     166.414 270.645 198.800  1.00 16.89           C  
ATOM   1035  C   CYS 3  57     165.838 271.120 200.121  1.00 18.87           C  
ATOM   1036  O   CYS 3  57     165.059 272.068 200.164  1.00 20.77           O  
ATOM   1037  CB  CYS 3  57     167.791 271.204 198.597  1.00 16.94           C  
ATOM   1038  SG  CYS 3  57     168.619 270.523 197.157  1.00 23.10           S  
ATOM   1039  H   CYS 3  57     165.777 271.835 197.151  1.00 18.99           H  
ATOM   1040  HA  CYS 3  57     166.461 269.556 198.822  1.00 20.26           H  
ATOM   1041 1HB  CYS 3  57     167.734 272.286 198.477  1.00 20.33           H  
ATOM   1042 2HB  CYS 3  57     168.406 271.000 199.472  1.00 20.33           H  
ATOM   1043  HG  CYS 3  57     167.671 270.846 196.285  1.00 27.73           H  
ATOM   1044  N   ASN 3  58     166.212 270.441 201.197  1.00 20.37           N  
ATOM   1045  CA  ASN 3  58     165.689 270.740 202.516  1.00 16.30           C  
ATOM   1046  C   ASN 3  58     166.375 271.933 203.109  1.00 18.02           C  
ATOM   1047  O   ASN 3  58     167.464 272.296 202.685  1.00 22.93           O  
ATOM   1048  CB  ASN 3  58     165.791 269.541 203.407  1.00 17.70           C  
ATOM   1049  CG  ASN 3  58     164.856 268.443 202.969  1.00 25.31           C  
ATOM   1050  OD1 ASN 3  58     163.716 268.702 202.568  1.00 24.14           O  
ATOM   1051  ND2 ASN 3  58     165.318 267.224 203.033  1.00 22.25           N  
ATOM   1052  H   ASN 3  58     166.881 269.685 201.094  1.00 24.44           H  
ATOM   1053  HA  ASN 3  58     164.640 271.009 202.387  1.00 19.56           H  
ATOM   1054 1HB  ASN 3  58     166.814 269.161 203.395  1.00 21.24           H  
ATOM   1055 2HB  ASN 3  58     165.553 269.821 204.432  1.00 21.24           H  
ATOM   1056 1HD2 ASN 3  58     164.741 266.456 202.753  1.00 26.70           H  
ATOM   1057 2HD2 ASN 3  58     166.247 267.058 203.361  1.00 26.70           H  
ATOM   1058  N   LYS 3  59     165.721 272.560 204.075  1.00 18.58           N  
ATOM   1059  CA  LYS 3  59     166.207 273.789 204.689  1.00 17.28           C  
ATOM   1060  C   LYS 3  59     167.668 273.747 205.035  1.00 17.54           C  
ATOM   1061  O   LYS 3  59     168.415 274.654 204.670  1.00 20.40           O  
ATOM   1062  CB  LYS 3  59     165.408 274.126 205.917  1.00 20.11           C  
ATOM   1063  CG  LYS 3  59     165.836 275.413 206.588  1.00 20.05           C  
ATOM   1064  CD  LYS 3  59     164.961 275.721 207.788  1.00 27.95           C  
ATOM   1065  CE  LYS 3  59     165.395 277.003 208.479  1.00 28.32           C  
ATOM   1066  NZ  LYS 3  59     164.540 277.318 209.653  1.00 28.83           N  
ATOM   1067  H   LYS 3  59     164.834 272.183 204.382  1.00 22.29           H  
ATOM   1068  HA  LYS 3  59     166.077 274.576 203.945  1.00 20.74           H  
ATOM   1069 1HB  LYS 3  59     164.354 274.220 205.652  1.00 24.13           H  
ATOM   1070 2HB  LYS 3  59     165.494 273.320 206.645  1.00 24.13           H  
ATOM   1071 1HG  LYS 3  59     166.872 275.325 206.917  1.00 24.06           H  
ATOM   1072 2HG  LYS 3  59     165.767 276.236 205.876  1.00 24.06           H  
ATOM   1073 1HD  LYS 3  59     163.924 275.825 207.466  1.00 33.54           H  
ATOM   1074 2HD  LYS 3  59     165.021 274.898 208.500  1.00 33.54           H  
ATOM   1075 1HE  LYS 3  59     166.426 276.899 208.813  1.00 33.99           H  
ATOM   1076 2HE  LYS 3  59     165.341 277.830 207.771  1.00 33.99           H  
ATOM   1077 1HZ  LYS 3  59     164.860 278.174 210.084  1.00 34.59           H  
ATOM   1078 2HZ  LYS 3  59     163.582 277.431 209.352  1.00 34.59           H  
ATOM   1079 3HZ  LYS 3  59     164.595 276.564 210.323  1.00 34.59           H  
ATOM   1080  N   THR 3  60     168.091 272.714 205.739  1.00 18.30           N  
ATOM   1081  CA  THR 3  60     169.479 272.607 206.132  1.00 15.86           C  
ATOM   1082  C   THR 3  60     170.379 272.571 204.935  1.00 17.82           C  
ATOM   1083  O   THR 3  60     171.429 273.210 204.924  1.00 23.46           O  
ATOM   1084  CB  THR 3  60     169.739 271.388 206.986  1.00 15.63           C  
ATOM   1085  OG1 THR 3  60     168.999 271.484 208.206  1.00 19.85           O  
ATOM   1086  CG2 THR 3  60     171.210 271.292 207.296  1.00 20.42           C  
ATOM   1087  H   THR 3  60     167.436 271.996 206.016  1.00 21.96           H  
ATOM   1088  HA  THR 3  60     169.718 273.507 206.698  1.00 19.03           H  
ATOM   1089  HB  THR 3  60     169.424 270.492 206.451  1.00 18.75           H  
ATOM   1090  HG1 THR 3  60     169.182 270.714 208.752  1.00 23.81           H  
ATOM   1091 1HG2 THR 3  60     171.395 270.411 207.910  1.00 24.50           H  
ATOM   1092 2HG2 THR 3  60     171.773 271.211 206.366  1.00 24.50           H  
ATOM   1093 3HG2 THR 3  60     171.527 272.184 207.835  1.00 24.50           H  
ATOM   1094  N   GLN 3  61     169.986 271.821 203.926  1.00 18.25           N  
ATOM   1095  CA  GLN 3  61     170.782 271.710 202.734  1.00 15.03           C  
ATOM   1096  C   GLN 3  61     170.913 273.024 202.057  1.00 17.62           C  
ATOM   1097  O   GLN 3  61     171.986 273.372 201.588  1.00 18.93           O  
ATOM   1098  CB  GLN 3  61     170.199 270.706 201.770  1.00 16.81           C  
ATOM   1099  CG  GLN 3  61     170.303 269.280 202.217  1.00 17.21           C  
ATOM   1100  CD  GLN 3  61     169.669 268.338 201.230  1.00 19.69           C  
ATOM   1101  OE1 GLN 3  61     168.477 268.441 200.922  1.00 20.54           O  
ATOM   1102  NE2 GLN 3  61     170.468 267.416 200.706  1.00 21.32           N  
ATOM   1103  H   GLN 3  61     169.113 271.318 203.988  1.00 21.90           H  
ATOM   1104  HA  GLN 3  61     171.779 271.396 203.046  1.00 18.03           H  
ATOM   1105 1HB  GLN 3  61     169.147 270.928 201.605  1.00 20.17           H  
ATOM   1106 2HB  GLN 3  61     170.704 270.792 200.808  1.00 20.17           H  
ATOM   1107 1HG  GLN 3  61     171.356 269.015 202.316  1.00 20.65           H  
ATOM   1108 2HG  GLN 3  61     169.796 269.168 203.175  1.00 20.65           H  
ATOM   1109 1HE2 GLN 3  61     170.109 266.763 200.038  1.00 25.58           H  
ATOM   1110 2HE2 GLN 3  61     171.429 267.373 200.979  1.00 25.58           H  
ATOM   1111  N   SER 3  62     169.833 273.766 201.990  1.00 17.64           N  
ATOM   1112  CA  SER 3  62     169.865 275.017 201.290  1.00 15.70           C  
ATOM   1113  C   SER 3  62     170.777 275.996 201.968  1.00 16.30           C  
ATOM   1114  O   SER 3  62     171.466 276.761 201.301  1.00 20.53           O  
ATOM   1115  CB  SER 3  62     168.493 275.597 201.184  1.00 17.62           C  
ATOM   1116  OG  SER 3  62     168.028 276.000 202.438  1.00 23.24           O  
ATOM   1117  H   SER 3  62     168.968 273.437 202.399  1.00 21.17           H  
ATOM   1118  HA  SER 3  62     170.266 274.813 200.297  1.00 18.84           H  
ATOM   1119 1HB  SER 3  62     168.507 276.452 200.511  1.00 21.14           H  
ATOM   1120 2HB  SER 3  62     167.815 274.856 200.763  1.00 21.14           H  
ATOM   1121  HG  SER 3  62     168.186 275.260 203.029  1.00 27.89           H  
ATOM   1122  N   LYS 3  63     170.841 275.946 203.291  1.00 17.85           N  
ATOM   1123  CA  LYS 3  63     171.739 276.832 203.998  1.00 17.94           C  
ATOM   1124  C   LYS 3  63     173.143 276.442 203.740  1.00 17.11           C  
ATOM   1125  O   LYS 3  63     173.995 277.296 203.511  1.00 22.50           O  
ATOM   1126  CB  LYS 3  63     171.459 276.859 205.485  1.00 20.93           C  
ATOM   1127  CG  LYS 3  63     170.200 277.608 205.872  1.00 24.35           C  
ATOM   1128  CD  LYS 3  63     170.026 277.644 207.382  1.00 26.13           C  
ATOM   1129  CE  LYS 3  63     168.823 278.482 207.783  1.00 40.88           C  
ATOM   1130  NZ  LYS 3  63     169.035 279.932 207.497  1.00 36.76           N  
ATOM   1131  H   LYS 3  63     170.237 275.318 203.808  1.00 21.42           H  
ATOM   1132  HA  LYS 3  63     171.594 277.829 203.581  1.00 21.52           H  
ATOM   1133 1HB  LYS 3  63     171.367 275.838 205.856  1.00 25.11           H  
ATOM   1134 2HB  LYS 3  63     172.297 277.322 206.005  1.00 25.11           H  
ATOM   1135 1HG  LYS 3  63     170.253 278.630 205.495  1.00 29.22           H  
ATOM   1136 2HG  LYS 3  63     169.334 277.118 205.426  1.00 29.22           H  
ATOM   1137 1HD  LYS 3  63     169.892 276.628 207.756  1.00 31.35           H  
ATOM   1138 2HD  LYS 3  63     170.920 278.066 207.841  1.00 31.35           H  
ATOM   1139 1HE  LYS 3  63     167.948 278.140 207.233  1.00 49.05           H  
ATOM   1140 2HE  LYS 3  63     168.635 278.358 208.849  1.00 49.05           H  
ATOM   1141 1HZ  LYS 3  63     168.216 280.454 207.775  1.00 44.11           H  
ATOM   1142 2HZ  LYS 3  63     169.837 280.263 208.015  1.00 44.11           H  
ATOM   1143 3HZ  LYS 3  63     169.196 280.061 206.509  1.00 44.11           H  
ATOM   1144  N   LEU 3  64     173.396 275.153 203.740  1.00 18.05           N  
ATOM   1145  CA  LEU 3  64     174.714 274.660 203.466  1.00 16.59           C  
ATOM   1146  C   LEU 3  64     175.190 275.093 202.106  1.00 15.61           C  
ATOM   1147  O   LEU 3  64     176.304 275.596 201.959  1.00 18.02           O  
ATOM   1148  CB  LEU 3  64     174.750 273.170 203.555  1.00 18.20           C  
ATOM   1149  CG  LEU 3  64     176.065 272.565 203.166  1.00 16.49           C  
ATOM   1150  CD1 LEU 3  64     177.130 273.084 204.097  1.00 16.43           C  
ATOM   1151  CD2 LEU 3  64     175.964 271.060 203.227  1.00 16.58           C  
ATOM   1152  H   LEU 3  64     172.657 274.495 203.954  1.00 21.67           H  
ATOM   1153  HA  LEU 3  64     175.376 275.096 204.211  1.00 19.91           H  
ATOM   1154 1HB  LEU 3  64     174.532 272.872 204.580  1.00 21.84           H  
ATOM   1155 2HB  LEU 3  64     173.983 272.755 202.903  1.00 21.84           H  
ATOM   1156  HG  LEU 3  64     176.325 272.871 202.152  1.00 19.79           H  
ATOM   1157 1HD1 LEU 3  64     178.095 272.660 203.818  1.00 19.72           H  
ATOM   1158 2HD1 LEU 3  64     177.178 274.170 204.026  1.00 19.72           H  
ATOM   1159 3HD1 LEU 3  64     176.890 272.797 205.120  1.00 19.72           H  
ATOM   1160 1HD2 LEU 3  64     176.920 270.619 202.943  1.00 19.89           H  
ATOM   1161 2HD2 LEU 3  64     175.709 270.754 204.242  1.00 19.89           H  
ATOM   1162 3HD2 LEU 3  64     175.189 270.720 202.540  1.00 19.89           H  
ATOM   1163  N   LEU 3  65     174.363 274.886 201.107  1.00 17.34           N  
ATOM   1164  CA  LEU 3  65     174.741 275.199 199.766  1.00 14.98           C  
ATOM   1165  C   LEU 3  65     174.974 276.667 199.614  1.00 15.25           C  
ATOM   1166  O   LEU 3  65     175.887 277.076 198.903  1.00 15.67           O  
ATOM   1167  CB  LEU 3  65     173.694 274.724 198.800  1.00 13.99           C  
ATOM   1168  CG  LEU 3  65     173.537 273.217 198.724  1.00 12.32           C  
ATOM   1169  CD1 LEU 3  65     172.395 272.875 197.804  1.00 13.63           C  
ATOM   1170  CD2 LEU 3  65     174.814 272.607 198.252  1.00 13.00           C  
ATOM   1171  H   LEU 3  65     173.458 274.476 201.284  1.00 20.81           H  
ATOM   1172  HA  LEU 3  65     175.683 274.686 199.577  1.00 17.97           H  
ATOM   1173 1HB  LEU 3  65     172.732 275.147 199.087  1.00 16.79           H  
ATOM   1174 2HB  LEU 3  65     173.947 275.084 197.803  1.00 16.79           H  
ATOM   1175  HG  LEU 3  65     173.299 272.826 199.710  1.00 14.78           H  
ATOM   1176 1HD1 LEU 3  65     172.276 271.793 197.761  1.00 16.35           H  
ATOM   1177 2HD1 LEU 3  65     171.478 273.326 198.180  1.00 16.35           H  
ATOM   1178 3HD1 LEU 3  65     172.606 273.257 196.806  1.00 16.35           H  
ATOM   1179 1HD2 LEU 3  65     174.705 271.524 198.204  1.00 15.60           H  
ATOM   1180 2HD2 LEU 3  65     175.049 272.991 197.268  1.00 15.60           H  
ATOM   1181 3HD2 LEU 3  65     175.618 272.861 198.944  1.00 15.60           H  
ATOM   1182  N   ASP 3  66     174.191 277.481 200.304  1.00 15.65           N  
ATOM   1183  CA  ASP 3  66     174.421 278.903 200.253  1.00 15.21           C  
ATOM   1184  C   ASP 3  66     175.792 279.248 200.767  1.00 15.35           C  
ATOM   1185  O   ASP 3  66     176.496 280.042 200.155  1.00 18.98           O  
ATOM   1186  CB  ASP 3  66     173.355 279.684 201.002  1.00 16.72           C  
ATOM   1187  CG  ASP 3  66     172.037 279.789 200.235  1.00 17.49           C  
ATOM   1188  OD1 ASP 3  66     172.023 279.485 199.063  1.00 16.00           O  
ATOM   1189  OD2 ASP 3  66     171.070 280.218 200.815  1.00 19.48           O  
ATOM   1190  H   ASP 3  66     173.422 277.116 200.854  1.00 18.77           H  
ATOM   1191  HA  ASP 3  66     174.388 279.181 199.200  1.00 18.25           H  
ATOM   1192 1HB  ASP 3  66     173.160 279.204 201.961  1.00 20.06           H  
ATOM   1193 2HB  ASP 3  66     173.720 280.691 201.209  1.00 20.06           H  
ATOM   1194  N   LYS 3  67     176.204 278.630 201.859  1.00 15.68           N  
ATOM   1195  CA  LYS 3  67     177.525 278.897 202.406  1.00 14.50           C  
ATOM   1196  C   LYS 3  67     178.629 278.479 201.457  1.00 16.19           C  
ATOM   1197  O   LYS 3  67     179.691 279.098 201.413  1.00 18.04           O  
ATOM   1198  CB  LYS 3  67     177.710 278.215 203.737  1.00 15.55           C  
ATOM   1199  CG  LYS 3  67     176.908 278.819 204.862  1.00 17.11           C  
ATOM   1200  CD  LYS 3  67     177.148 278.071 206.152  1.00 15.39           C  
ATOM   1201  CE  LYS 3  67     176.355 278.669 207.290  1.00 22.88           C  
ATOM   1202  NZ  LYS 3  67     176.562 277.921 208.557  1.00 28.10           N  
ATOM   1203  H   LYS 3  67     175.582 277.987 202.340  1.00 18.81           H  
ATOM   1204  HA  LYS 3  67     177.598 279.978 202.532  1.00 17.40           H  
ATOM   1205 1HB  LYS 3  67     177.428 277.166 203.651  1.00 18.66           H  
ATOM   1206 2HB  LYS 3  67     178.762 278.249 204.020  1.00 18.66           H  
ATOM   1207 1HG  LYS 3  67     177.193 279.863 204.996  1.00 20.53           H  
ATOM   1208 2HG  LYS 3  67     175.847 278.777 204.617  1.00 20.53           H  
ATOM   1209 1HD  LYS 3  67     176.858 277.027 206.027  1.00 18.47           H  
ATOM   1210 2HD  LYS 3  67     178.208 278.108 206.402  1.00 18.47           H  
ATOM   1211 1HE  LYS 3  67     176.659 279.704 207.437  1.00 27.45           H  
ATOM   1212 2HE  LYS 3  67     175.294 278.651 207.040  1.00 27.45           H  
ATOM   1213 1HZ  LYS 3  67     176.018 278.349 209.294  1.00 33.73           H  
ATOM   1214 2HZ  LYS 3  67     176.269 276.962 208.435  1.00 33.73           H  
ATOM   1215 3HZ  LYS 3  67     177.541 277.945 208.806  1.00 33.73           H  
ATOM   1216  N   MET 3  68     178.384 277.444 200.683  1.00 16.75           N  
ATOM   1217  CA  MET 3  68     179.402 276.920 199.792  1.00 14.08           C  
ATOM   1218  C   MET 3  68     179.518 277.669 198.467  1.00 14.49           C  
ATOM   1219  O   MET 3  68     180.326 277.294 197.621  1.00 15.53           O  
ATOM   1220  CB  MET 3  68     179.161 275.448 199.569  1.00 13.64           C  
ATOM   1221  CG  MET 3  68     179.342 274.625 200.830  1.00 18.88           C  
ATOM   1222  SD  MET 3  68     178.897 272.907 200.623  1.00 15.56           S  
ATOM   1223  CE  MET 3  68     180.243 272.319 199.624  1.00 21.49           C  
ATOM   1224  H   MET 3  68     177.496 276.960 200.760  1.00 20.10           H  
ATOM   1225  HA  MET 3  68     180.353 277.052 200.308  1.00 16.89           H  
ATOM   1226 1HB  MET 3  68     178.147 275.291 199.203  1.00 16.36           H  
ATOM   1227 2HB  MET 3  68     179.850 275.070 198.813  1.00 16.36           H  
ATOM   1228 1HG  MET 3  68     180.384 274.673 201.144  1.00 22.66           H  
ATOM   1229 2HG  MET 3  68     178.730 275.044 201.627  1.00 22.66           H  
ATOM   1230 1HE  MET 3  68     180.103 271.258 199.413  1.00 25.79           H  
ATOM   1231 2HE  MET 3  68     180.271 272.876 198.688  1.00 25.79           H  
ATOM   1232 3HE  MET 3  68     181.182 272.461 200.159  1.00 25.79           H  
ATOM   1233  N   THR 3  69     178.731 278.724 198.273  1.00 17.51           N  
ATOM   1234  CA  THR 3  69     178.838 279.484 197.037  1.00 13.69           C  
ATOM   1235  C   THR 3  69     178.952 280.975 197.308  1.00 15.54           C  
ATOM   1236  O   THR 3  69     178.429 281.474 198.299  1.00 20.38           O  
ATOM   1237  CB  THR 3  69     177.639 279.226 196.127  1.00 14.08           C  
ATOM   1238  OG1 THR 3  69     176.449 279.686 196.772  1.00 15.69           O  
ATOM   1239  CG2 THR 3  69     177.502 277.747 195.821  1.00 13.26           C  
ATOM   1240  H   THR 3  69     178.064 279.013 198.979  1.00 21.01           H  
ATOM   1241  HA  THR 3  69     179.754 279.168 196.548  1.00 16.43           H  
ATOM   1242  HB  THR 3  69     177.771 279.774 195.194  1.00 16.89           H  
ATOM   1243  HG1 THR 3  69     176.257 279.117 197.525  1.00 18.83           H  
ATOM   1244 1HG2 THR 3  69     176.644 277.590 195.168  1.00 15.91           H  
ATOM   1245 2HG2 THR 3  69     178.404 277.391 195.326  1.00 15.91           H  
ATOM   1246 3HG2 THR 3  69     177.355 277.194 196.747  1.00 15.91           H  
ATOM   1247  N   THR 3  70     179.578 281.702 196.395  1.00 15.67           N  
ATOM   1248  CA  THR 3  70     179.674 283.144 196.539  1.00 14.90           C  
ATOM   1249  C   THR 3  70     178.463 283.815 195.985  1.00 17.50           C  
ATOM   1250  O   THR 3  70     177.670 283.194 195.280  1.00 17.56           O  
ATOM   1251  CB  THR 3  70     180.912 283.693 195.882  1.00 13.24           C  
ATOM   1252  OG1 THR 3  70     180.884 283.379 194.489  1.00 18.60           O  
ATOM   1253  CG2 THR 3  70     182.150 283.106 196.516  1.00 16.75           C  
ATOM   1254  H   THR 3  70     180.026 281.248 195.603  1.00 18.81           H  
ATOM   1255  HA  THR 3  70     179.707 283.354 197.609  1.00 17.87           H  
ATOM   1256  HB  THR 3  70     180.934 284.776 195.997  1.00 15.89           H  
ATOM   1257  HG1 THR 3  70     181.030 282.433 194.374  1.00 22.32           H  
ATOM   1258 1HG2 THR 3  70     183.037 283.513 196.031  1.00 20.11           H  
ATOM   1259 2HG2 THR 3  70     182.168 283.358 197.576  1.00 20.11           H  
ATOM   1260 3HG2 THR 3  70     182.139 282.024 196.403  1.00 20.11           H  
ATOM   1261  N   SER 3  71     178.322 285.102 196.287  1.00 17.15           N  
ATOM   1262  CA  SER 3  71     177.139 285.882 195.918  1.00 15.43           C  
ATOM   1263  C   SER 3  71     176.864 285.890 194.431  1.00 16.86           C  
ATOM   1264  O   SER 3  71     175.724 286.072 194.019  1.00 19.77           O  
ATOM   1265  CB  SER 3  71     177.266 287.295 196.407  1.00 19.15           C  
ATOM   1266  OG  SER 3  71     178.279 287.968 195.719  1.00 30.85           O  
ATOM   1267  H   SER 3  71     179.042 285.550 196.837  1.00 20.58           H  
ATOM   1268  HA  SER 3  71     176.290 285.400 196.404  1.00 18.52           H  
ATOM   1269 1HB  SER 3  71     176.319 287.815 196.268  1.00 22.98           H  
ATOM   1270 2HB  SER 3  71     177.485 287.293 197.474  1.00 22.98           H  
ATOM   1271  HG  SER 3  71     178.281 288.865 196.062  1.00 37.02           H  
ATOM   1272  N   PHE 3  72     177.887 285.680 193.625  1.00 16.67           N  
ATOM   1273  CA  PHE 3  72     177.708 285.612 192.192  1.00 15.96           C  
ATOM   1274  C   PHE 3  72     176.607 284.679 191.779  1.00 15.92           C  
ATOM   1275  O   PHE 3  72     175.831 284.985 190.877  1.00 18.07           O  
ATOM   1276  CB  PHE 3  72     178.957 285.229 191.488  1.00 15.34           C  
ATOM   1277  CG  PHE 3  72     178.698 284.926 190.066  1.00 14.60           C  
ATOM   1278  CD1 PHE 3  72     178.298 285.909 189.200  1.00 15.61           C  
ATOM   1279  CD2 PHE 3  72     178.841 283.652 189.594  1.00 14.23           C  
ATOM   1280  CE1 PHE 3  72     178.039 285.620 187.880  1.00 16.30           C  
ATOM   1281  CE2 PHE 3  72     178.588 283.355 188.280  1.00 15.19           C  
ATOM   1282  CZ  PHE 3  72     178.183 284.342 187.421  1.00 15.44           C  
ATOM   1283  H   PHE 3  72     178.812 285.559 194.012  1.00 20.00           H  
ATOM   1284  HA  PHE 3  72     177.417 286.615 191.875  1.00 19.16           H  
ATOM   1285 1HB  PHE 3  72     179.682 286.040 191.545  1.00 18.41           H  
ATOM   1286 2HB  PHE 3  72     179.397 284.350 191.958  1.00 18.41           H  
ATOM   1287  HD1 PHE 3  72     178.181 286.927 189.569  1.00 18.74           H  
ATOM   1288  HD2 PHE 3  72     179.159 282.869 190.278  1.00 17.08           H  
ATOM   1289  HE1 PHE 3  72     177.719 286.410 187.202  1.00 19.56           H  
ATOM   1290  HE2 PHE 3  72     178.706 282.335 187.918  1.00 18.23           H  
ATOM   1291  HZ  PHE 3  72     177.980 284.108 186.376  1.00 18.53           H  
ATOM   1292  N   TRP 3  73     176.540 283.528 192.411  1.00 15.71           N  
ATOM   1293  CA  TRP 3  73     175.584 282.520 192.024  1.00 15.74           C  
ATOM   1294  C   TRP 3  73     174.203 282.788 192.570  1.00 16.55           C  
ATOM   1295  O   TRP 3  73     173.297 281.983 192.384  1.00 17.12           O  
ATOM   1296  CB  TRP 3  73     176.058 281.172 192.464  1.00 13.74           C  
ATOM   1297  CG  TRP 3  73     177.299 280.774 191.781  1.00 14.09           C  
ATOM   1298  CD1 TRP 3  73     178.543 280.798 192.295  1.00 14.28           C  
ATOM   1299  CD2 TRP 3  73     177.435 280.308 190.432  1.00 15.23           C  
ATOM   1300  NE1 TRP 3  73     179.443 280.377 191.361  1.00 14.74           N  
ATOM   1301  CE2 TRP 3  73     178.779 280.070 190.219  1.00 13.38           C  
ATOM   1302  CE3 TRP 3  73     176.537 280.080 189.405  1.00 16.09           C  
ATOM   1303  CZ2 TRP 3  73     179.255 279.611 189.018  1.00 14.88           C  
ATOM   1304  CZ3 TRP 3  73     177.015 279.623 188.191  1.00 16.01           C  
ATOM   1305  CH2 TRP 3  73     178.338 279.396 188.004  1.00 13.84           C  
ATOM   1306  H   TRP 3  73     177.163 283.346 193.190  1.00 18.86           H  
ATOM   1307  HA  TRP 3  73     175.522 282.551 190.936  1.00 18.89           H  
ATOM   1308 1HB  TRP 3  73     176.237 281.176 193.539  1.00 16.49           H  
ATOM   1309 2HB  TRP 3  73     175.291 280.425 192.258  1.00 16.49           H  
ATOM   1310  HD1 TRP 3  73     178.794 281.113 193.306  1.00 17.13           H  
ATOM   1311  HE1 TRP 3  73     180.441 280.306 191.497  1.00 17.69           H  
ATOM   1312  HE3 TRP 3  73     175.473 280.261 189.550  1.00 19.31           H  
ATOM   1313  HZ2 TRP 3  73     180.315 279.426 188.849  1.00 17.85           H  
ATOM   1314  HZ3 TRP 3  73     176.300 279.449 187.387  1.00 19.22           H  
ATOM   1315  HH2 TRP 3  73     178.684 279.036 187.035  1.00 16.61           H  
ATOM   1316  N   LYS 3  74     174.036 283.905 193.250  1.00 16.86           N  
ATOM   1317  CA  LYS 3  74     172.781 284.248 193.835  1.00 16.81           C  
ATOM   1318  C   LYS 3  74     172.158 285.442 193.122  1.00 19.21           C  
ATOM   1319  O   LYS 3  74     171.122 285.953 193.542  1.00 18.86           O  
ATOM   1320  CB  LYS 3  74     172.977 284.526 195.302  1.00 17.63           C  
ATOM   1321  CG  LYS 3  74     173.527 283.337 196.067  1.00 16.26           C  
ATOM   1322  CD  LYS 3  74     173.801 283.685 197.513  1.00 15.42           C  
ATOM   1323  CE  LYS 3  74     174.280 282.469 198.289  1.00 15.25           C  
ATOM   1324  NZ  LYS 3  74     175.617 282.017 197.841  1.00 16.62           N  
ATOM   1325  H   LYS 3  74     174.803 284.537 193.385  1.00 20.24           H  
ATOM   1326  HA  LYS 3  74     172.117 283.394 193.697  1.00 20.17           H  
ATOM   1327 1HB  LYS 3  74     173.666 285.361 195.429  1.00 21.15           H  
ATOM   1328 2HB  LYS 3  74     172.026 284.810 195.752  1.00 21.15           H  
ATOM   1329 1HG  LYS 3  74     172.810 282.517 196.030  1.00 19.52           H  
ATOM   1330 2HG  LYS 3  74     174.455 283.006 195.603  1.00 19.52           H  
ATOM   1331 1HD  LYS 3  74     174.565 284.461 197.563  1.00 18.50           H  
ATOM   1332 2HD  LYS 3  74     172.891 284.064 197.976  1.00 18.50           H  
ATOM   1333 1HE  LYS 3  74     174.329 282.718 199.348  1.00 18.30           H  
ATOM   1334 2HE  LYS 3  74     173.570 281.653 198.157  1.00 18.30           H  
ATOM   1335 1HZ  LYS 3  74     175.902 281.212 198.383  1.00 19.95           H  
ATOM   1336 2HZ  LYS 3  74     175.583 281.764 196.863  1.00 19.95           H  
ATOM   1337 3HZ  LYS 3  74     176.288 282.760 197.973  1.00 19.95           H  
ATOM   1338  N   ARG 3  75     172.790 285.889 192.049  1.00 19.09           N  
ATOM   1339  CA  ARG 3  75     172.302 287.032 191.297  1.00 17.22           C  
ATOM   1340  C   ARG 3  75     170.979 286.747 190.621  1.00 19.11           C  
ATOM   1341  O   ARG 3  75     170.750 285.647 190.122  1.00 21.98           O  
ATOM   1342  CB  ARG 3  75     173.318 287.459 190.259  1.00 19.03           C  
ATOM   1343  CG  ARG 3  75     172.930 288.679 189.449  1.00 23.16           C  
ATOM   1344  CD  ARG 3  75     174.011 289.089 188.534  1.00 20.24           C  
ATOM   1345  NE  ARG 3  75     175.185 289.499 189.270  1.00 25.83           N  
ATOM   1346  CZ  ARG 3  75     175.352 290.712 189.822  1.00 24.36           C  
ATOM   1347  NH1 ARG 3  75     174.413 291.620 189.706  1.00 27.95           N  
ATOM   1348  NH2 ARG 3  75     176.458 290.988 190.483  1.00 21.52           N  
ATOM   1349  H   ARG 3  75     173.646 285.438 191.738  1.00 22.91           H  
ATOM   1350  HA  ARG 3  75     172.148 287.836 192.016  1.00 20.66           H  
ATOM   1351 1HB  ARG 3  75     174.266 287.676 190.748  1.00 22.84           H  
ATOM   1352 2HB  ARG 3  75     173.490 286.641 189.560  1.00 22.84           H  
ATOM   1353 1HG  ARG 3  75     172.048 288.453 188.850  1.00 27.80           H  
ATOM   1354 2HG  ARG 3  75     172.712 289.510 190.120  1.00 27.80           H  
ATOM   1355 1HD  ARG 3  75     174.283 288.253 187.890  1.00 24.29           H  
ATOM   1356 2HD  ARG 3  75     173.678 289.928 187.924  1.00 24.29           H  
ATOM   1357  HE  ARG 3  75     175.929 288.823 189.381  1.00 31.00           H  
ATOM   1358 1HH1 ARG 3  75     173.565 291.408 189.200  1.00 33.54           H  
ATOM   1359 2HH1 ARG 3  75     174.538 292.531 190.123  1.00 33.54           H  
ATOM   1360 1HH2 ARG 3  75     177.181 290.288 190.574  1.00 25.83           H  
ATOM   1361 2HH2 ARG 3  75     176.583 291.899 190.900  1.00 25.83           H  
ATOM   1362  N   ARG 3  76     170.111 287.754 190.567  1.00 21.29           N  
ATOM   1363  CA  ARG 3  76     168.828 287.595 189.892  1.00 20.49           C  
ATOM   1364  C   ARG 3  76     169.041 287.693 188.422  1.00 18.34           C  
ATOM   1365  O   ARG 3  76     168.891 288.759 187.835  1.00 21.62           O  
ATOM   1366  CB  ARG 3  76     167.832 288.643 190.332  1.00 22.67           C  
ATOM   1367  CG  ARG 3  76     166.427 288.495 189.759  1.00 22.88           C  
ATOM   1368  CD  ARG 3  76     165.508 289.506 190.347  1.00 25.69           C  
ATOM   1369  NE  ARG 3  76     164.191 289.499 189.730  1.00 30.14           N  
ATOM   1370  CZ  ARG 3  76     163.169 288.714 190.119  1.00 29.52           C  
ATOM   1371  NH1 ARG 3  76     163.342 287.872 191.101  1.00 25.69           N  
ATOM   1372  NH2 ARG 3  76     161.992 288.792 189.518  1.00 33.89           N  
ATOM   1373  H   ARG 3  76     170.343 288.638 190.997  1.00 25.54           H  
ATOM   1374  HA  ARG 3  76     168.459 286.596 190.126  1.00 24.58           H  
ATOM   1375 1HB  ARG 3  76     167.748 288.634 191.414  1.00 27.20           H  
ATOM   1376 2HB  ARG 3  76     168.197 289.628 190.045  1.00 27.20           H  
ATOM   1377 1HG  ARG 3  76     166.454 288.637 188.678  1.00 27.46           H  
ATOM   1378 2HG  ARG 3  76     166.040 287.501 189.987  1.00 27.46           H  
ATOM   1379 1HD  ARG 3  76     165.385 289.304 191.410  1.00 30.83           H  
ATOM   1380 2HD  ARG 3  76     165.937 290.499 190.217  1.00 30.83           H  
ATOM   1381  HE  ARG 3  76     164.024 290.142 188.970  1.00 36.17           H  
ATOM   1382 1HH1 ARG 3  76     164.236 287.815 191.561  1.00 30.83           H  
ATOM   1383 2HH1 ARG 3  76     162.577 287.274 191.398  1.00 30.83           H  
ATOM   1384 1HH2 ARG 3  76     161.853 289.444 188.760  1.00 40.67           H  
ATOM   1385 2HH2 ARG 3  76     161.228 288.195 189.822  1.00 40.67           H  
ATOM   1386  N   ASN 3  77     169.400 286.578 187.825  1.00 20.68           N  
ATOM   1387  CA  ASN 3  77     169.718 286.524 186.422  1.00 19.09           C  
ATOM   1388  C   ASN 3  77     168.511 286.665 185.548  1.00 21.15           C  
ATOM   1389  O   ASN 3  77     167.389 286.388 185.961  1.00 24.40           O  
ATOM   1390  CB  ASN 3  77     170.459 285.278 186.097  1.00 19.44           C  
ATOM   1391  CG  ASN 3  77     171.827 285.293 186.661  1.00 20.13           C  
ATOM   1392  OD1 ASN 3  77     172.424 286.362 186.833  1.00 21.87           O  
ATOM   1393  ND2 ASN 3  77     172.351 284.133 186.952  1.00 22.31           N  
ATOM   1394  H   ASN 3  77     169.504 285.744 188.390  1.00 24.81           H  
ATOM   1395  HA  ASN 3  77     170.353 287.387 186.215  1.00 22.91           H  
ATOM   1396 1HB  ASN 3  77     169.921 284.416 186.493  1.00 23.32           H  
ATOM   1397 2HB  ASN 3  77     170.524 285.161 185.016  1.00 23.32           H  
ATOM   1398 1HD2 ASN 3  77     173.275 284.083 187.334  1.00 26.78           H  
ATOM   1399 2HD2 ASN 3  77     171.832 283.295 186.790  1.00 26.78           H  
ATOM   1400  N   TRP 3  78     168.751 287.077 184.319  1.00 21.43           N  
ATOM   1401  CA  TRP 3  78     167.714 287.247 183.332  1.00 20.83           C  
ATOM   1402  C   TRP 3  78     168.155 286.630 182.048  1.00 24.08           C  
ATOM   1403  O   TRP 3  78     168.713 287.308 181.188  1.00 30.72           O  
ATOM   1404  CB  TRP 3  78     167.420 288.696 183.079  1.00 19.54           C  
ATOM   1405  CG  TRP 3  78     166.860 289.430 184.222  1.00 19.75           C  
ATOM   1406  CD1 TRP 3  78     167.529 290.242 185.068  1.00 23.16           C  
ATOM   1407  CD2 TRP 3  78     165.493 289.462 184.637  1.00 17.53           C  
ATOM   1408  NE1 TRP 3  78     166.669 290.791 185.969  1.00 21.38           N  
ATOM   1409  CE2 TRP 3  78     165.417 290.328 185.716  1.00 19.67           C  
ATOM   1410  CE3 TRP 3  78     164.342 288.845 184.177  1.00 21.68           C  
ATOM   1411  CZ2 TRP 3  78     164.232 290.603 186.345  1.00 23.25           C  
ATOM   1412  CZ3 TRP 3  78     163.149 289.112 184.811  1.00 23.03           C  
ATOM   1413  CH2 TRP 3  78     163.095 289.972 185.867  1.00 24.39           C  
ATOM   1414  H   TRP 3  78     169.705 287.285 184.058  1.00 25.72           H  
ATOM   1415  HA  TRP 3  78     166.828 286.722 183.688  1.00 25.00           H  
ATOM   1416 1HB  TRP 3  78     168.337 289.199 182.773  1.00 23.45           H  
ATOM   1417 2HB  TRP 3  78     166.717 288.778 182.250  1.00 23.45           H  
ATOM   1418  HD1 TRP 3  78     168.599 290.443 185.025  1.00 27.80           H  
ATOM   1419  HE1 TRP 3  78     166.918 291.439 186.702  1.00 25.65           H  
ATOM   1420  HE3 TRP 3  78     164.380 288.162 183.328  1.00 26.02           H  
ATOM   1421  HZ2 TRP 3  78     164.170 291.288 187.190  1.00 27.91           H  
ATOM   1422  HZ3 TRP 3  78     162.247 288.623 184.443  1.00 27.64           H  
ATOM   1423  HH2 TRP 3  78     162.134 290.166 186.343  1.00 29.26           H  
ATOM   1424  N   TYR 3  79     167.960 285.341 181.921  1.00 23.87           N  
ATOM   1425  CA  TYR 3  79     168.389 284.657 180.735  1.00 25.04           C  
ATOM   1426  C   TYR 3  79     167.443 284.911 179.614  1.00 30.38           C  
ATOM   1427  O   TYR 3  79     166.299 285.300 179.828  1.00 30.38           O  
ATOM   1428  CB  TYR 3  79     168.530 283.198 180.981  1.00 27.22           C  
ATOM   1429  CG  TYR 3  79     169.619 282.875 181.939  1.00 22.65           C  
ATOM   1430  CD1 TYR 3  79     169.320 282.675 183.264  1.00 25.25           C  
ATOM   1431  CD2 TYR 3  79     170.919 282.787 181.499  1.00 26.73           C  
ATOM   1432  CE1 TYR 3  79     170.321 282.384 184.153  1.00 23.54           C  
ATOM   1433  CE2 TYR 3  79     171.922 282.497 182.387  1.00 27.03           C  
ATOM   1434  CZ  TYR 3  79     171.626 282.297 183.710  1.00 23.29           C  
ATOM   1435  OH  TYR 3  79     172.628 282.007 184.603  1.00 24.92           O  
ATOM   1436  H   TYR 3  79     167.499 284.826 182.658  1.00 28.64           H  
ATOM   1437  HA  TYR 3  79     169.353 285.082 180.453  1.00 30.05           H  
ATOM   1438 1HB  TYR 3  79     167.605 282.811 181.372  1.00 32.67           H  
ATOM   1439 2HB  TYR 3  79     168.734 282.682 180.043  1.00 32.67           H  
ATOM   1440  HD1 TYR 3  79     168.287 282.746 183.608  1.00 30.30           H  
ATOM   1441  HD2 TYR 3  79     171.151 282.949 180.446  1.00 32.07           H  
ATOM   1442  HE1 TYR 3  79     170.085 282.224 185.204  1.00 28.25           H  
ATOM   1443  HE2 TYR 3  79     172.954 282.427 182.042  1.00 32.44           H  
ATOM   1444  HH  TYR 3  79     173.467 281.968 184.137  1.00 29.91           H  
ATOM   1445  N   VAL 3  80     167.921 284.685 178.407  1.00 33.17           N  
ATOM   1446  CA  VAL 3  80     167.154 284.911 177.204  1.00 31.65           C  
ATOM   1447  C   VAL 3  80     165.844 284.185 177.228  1.00 34.42           C  
ATOM   1448  O   VAL 3  80     164.817 284.728 176.828  1.00 36.65           O  
ATOM   1449  CB  VAL 3  80     167.945 284.473 175.992  1.00 35.02           C  
ATOM   1450  CG1 VAL 3  80     167.064 284.505 174.765  1.00 39.05           C  
ATOM   1451  CG2 VAL 3  80     169.148 285.375 175.822  1.00 43.99           C  
ATOM   1452  H   VAL 3  80     168.873 284.357 178.319  1.00 39.81           H  
ATOM   1453  HA  VAL 3  80     166.953 285.981 177.155  1.00 37.99           H  
ATOM   1454  HB  VAL 3  80     168.276 283.444 176.131  1.00 42.03           H  
ATOM   1455 1HG1 VAL 3  80     167.636 284.175 173.897  1.00 46.86           H  
ATOM   1456 2HG1 VAL 3  80     166.212 283.841 174.911  1.00 46.86           H  
ATOM   1457 3HG1 VAL 3  80     166.708 285.522 174.599  1.00 46.86           H  
ATOM   1458 1HG2 VAL 3  80     169.723 285.054 174.954  1.00 52.78           H  
ATOM   1459 2HG2 VAL 3  80     168.814 286.403 175.677  1.00 52.78           H  
ATOM   1460 3HG2 VAL 3  80     169.773 285.319 176.713  1.00 52.78           H  
ATOM   1461  N   ASP 3  81     165.875 282.949 177.680  1.00 37.49           N  
ATOM   1462  CA  ASP 3  81     164.685 282.140 177.744  1.00 36.86           C  
ATOM   1463  C   ASP 3  81     164.878 281.014 178.717  1.00 36.30           C  
ATOM   1464  O   ASP 3  81     164.928 279.849 178.332  1.00 34.72           O  
ATOM   1465  CB  ASP 3  81     164.321 281.600 176.383  1.00 36.99           C  
ATOM   1466  CG  ASP 3  81     162.971 280.942 176.381  1.00 38.74           C  
ATOM   1467  OD1 ASP 3  81     162.254 281.107 177.337  1.00 39.65           O  
ATOM   1468  OD2 ASP 3  81     162.657 280.277 175.425  1.00 45.13           O  
ATOM   1469  H   ASP 3  81     166.753 282.557 177.989  1.00 44.99           H  
ATOM   1470  HA  ASP 3  81     163.885 282.778 178.120  1.00 44.23           H  
ATOM   1471 1HB  ASP 3  81     164.317 282.412 175.656  1.00 44.39           H  
ATOM   1472 2HB  ASP 3  81     165.069 280.874 176.063  1.00 44.39           H  
ATOM   1473  N   ASP 3  82     164.994 281.369 179.984  1.00 35.58           N  
ATOM   1474  CA  ASP 3  82     165.184 280.405 181.048  1.00 35.05           C  
ATOM   1475  C   ASP 3  82     163.941 279.546 181.184  1.00 34.01           C  
ATOM   1476  O   ASP 3  82     162.883 280.059 181.532  1.00 34.64           O  
ATOM   1477  CB  ASP 3  82     165.482 281.128 182.388  1.00 34.56           C  
ATOM   1478  CG  ASP 3  82     165.827 280.212 183.565  1.00 36.80           C  
ATOM   1479  OD1 ASP 3  82     165.587 279.035 183.480  1.00 35.14           O  
ATOM   1480  OD2 ASP 3  82     166.331 280.715 184.548  1.00 32.95           O  
ATOM   1481  H   ASP 3  82     164.940 282.350 180.221  1.00 42.70           H  
ATOM   1482  HA  ASP 3  82     166.026 279.789 180.758  1.00 42.05           H  
ATOM   1483 1HB  ASP 3  82     166.304 281.806 182.251  1.00 41.48           H  
ATOM   1484 2HB  ASP 3  82     164.624 281.728 182.667  1.00 41.48           H  
ATOM   1485  N   PRO 3  83     164.031 278.239 180.910  1.00 31.50           N  
ATOM   1486  CA  PRO 3  83     162.966 277.291 181.046  1.00 30.63           C  
ATOM   1487  C   PRO 3  83     162.473 277.202 182.487  1.00 31.79           C  
ATOM   1488  O   PRO 3  83     161.385 276.689 182.741  1.00 31.96           O  
ATOM   1489  CB  PRO 3  83     163.619 275.989 180.600  1.00 29.87           C  
ATOM   1490  CG  PRO 3  83     165.076 276.170 180.908  1.00 31.89           C  
ATOM   1491  CD  PRO 3  83     165.347 277.636 180.708  1.00 32.23           C  
ATOM   1492  HA  PRO 3  83     162.144 277.572 180.371  1.00 36.75           H  
ATOM   1493 1HB  PRO 3  83     163.173 275.141 181.140  1.00 35.85           H  
ATOM   1494 2HB  PRO 3  83     163.428 275.821 179.529  1.00 35.85           H  
ATOM   1495 1HG  PRO 3  83     165.286 275.842 181.932  1.00 38.27           H  
ATOM   1496 2HG  PRO 3  83     165.683 275.537 180.245  1.00 38.27           H  
ATOM   1497 1HD  PRO 3  83     166.059 277.987 181.463  1.00 38.68           H  
ATOM   1498 2HD  PRO 3  83     165.702 277.834 179.686  1.00 38.68           H  
ATOM   1499  N   TYR 3  84     163.257 277.728 183.426  1.00 31.60           N  
ATOM   1500  CA  TYR 3  84     162.877 277.743 184.809  1.00 29.15           C  
ATOM   1501  C   TYR 3  84     162.535 279.148 185.275  1.00 29.25           C  
ATOM   1502  O   TYR 3  84     162.451 279.392 186.474  1.00 30.37           O  
ATOM   1503  CB  TYR 3  84     163.989 277.194 185.674  1.00 27.26           C  
ATOM   1504  CG  TYR 3  84     164.428 275.817 185.306  1.00 28.87           C  
ATOM   1505  CD1 TYR 3  84     165.635 275.641 184.670  1.00 28.20           C  
ATOM   1506  CD2 TYR 3  84     163.635 274.731 185.599  1.00 30.21           C  
ATOM   1507  CE1 TYR 3  84     166.057 274.381 184.329  1.00 25.85           C  
ATOM   1508  CE2 TYR 3  84     164.054 273.467 185.256  1.00 29.16           C  
ATOM   1509  CZ  TYR 3  84     165.261 273.292 184.623  1.00 26.63           C  
ATOM   1510  OH  TYR 3  84     165.682 272.033 184.279  1.00 25.94           O  
ATOM   1511  H   TYR 3  84     164.155 278.117 183.173  1.00 37.93           H  
ATOM   1512  HA  TYR 3  84     161.983 277.131 184.900  1.00 34.98           H  
ATOM   1513 1HB  TYR 3  84     164.856 277.854 185.610  1.00 32.71           H  
ATOM   1514 2HB  TYR 3  84     163.666 277.181 186.714  1.00 32.71           H  
ATOM   1515  HD1 TYR 3  84     166.259 276.505 184.440  1.00 33.84           H  
ATOM   1516  HD2 TYR 3  84     162.677 274.872 186.102  1.00 36.25           H  
ATOM   1517  HE1 TYR 3  84     167.013 274.243 183.826  1.00 31.02           H  
ATOM   1518  HE2 TYR 3  84     163.429 272.604 185.485  1.00 34.99           H  
ATOM   1519  HH  TYR 3  84     165.037 271.388 184.581  1.00 31.13           H  
ATOM   1520  N   GLN 3  85     162.347 280.074 184.340  1.00 31.23           N  
ATOM   1521  CA  GLN 3  85     162.126 281.474 184.693  1.00 30.77           C  
ATOM   1522  C   GLN 3  85     160.980 281.663 185.632  1.00 29.59           C  
ATOM   1523  O   GLN 3  85     161.069 282.424 186.592  1.00 30.26           O  
ATOM   1524  CB  GLN 3  85     161.892 282.315 183.468  1.00 33.17           C  
ATOM   1525  CG  GLN 3  85     161.728 283.770 183.781  1.00 33.76           C  
ATOM   1526  CD  GLN 3  85     162.967 284.342 184.414  1.00 37.14           C  
ATOM   1527  OE1 GLN 3  85     164.085 284.076 183.968  1.00 34.42           O  
ATOM   1528  NE2 GLN 3  85     162.783 285.136 185.460  1.00 35.51           N  
ATOM   1529  H   GLN 3  85     162.399 279.825 183.365  1.00 37.47           H  
ATOM   1530  HA  GLN 3  85     163.022 281.809 185.197  1.00 36.93           H  
ATOM   1531 1HB  GLN 3  85     162.719 282.209 182.776  1.00 39.81           H  
ATOM   1532 2HB  GLN 3  85     160.991 281.975 182.956  1.00 39.81           H  
ATOM   1533 1HG  GLN 3  85     161.531 284.314 182.857  1.00 40.51           H  
ATOM   1534 2HG  GLN 3  85     160.897 283.895 184.475  1.00 40.51           H  
ATOM   1535 1HE2 GLN 3  85     163.570 285.548 185.922  1.00 42.61           H  
ATOM   1536 2HE2 GLN 3  85     161.857 285.327 185.787  1.00 42.61           H  
ATOM   1537  N   LYS 3  86     159.904 280.966 185.371  1.00 29.24           N  
ATOM   1538  CA  LYS 3  86     158.705 281.072 186.164  1.00 29.51           C  
ATOM   1539  C   LYS 3  86     158.863 280.524 187.581  1.00 29.07           C  
ATOM   1540  O   LYS 3  86     157.965 280.678 188.405  1.00 30.50           O  
ATOM   1541  CB  LYS 3  86     157.565 280.403 185.444  1.00 28.63           C  
ATOM   1542  CG  LYS 3  86     157.737 278.924 185.256  1.00 31.58           C  
ATOM   1543  CD  LYS 3  86     156.826 278.416 184.165  1.00 35.49           C  
ATOM   1544  CE  LYS 3  86     155.369 278.570 184.547  1.00 36.71           C  
ATOM   1545  NZ  LYS 3  86     154.464 277.991 183.518  1.00 39.02           N  
ATOM   1546  H   LYS 3  86     159.904 280.347 184.573  1.00 35.08           H  
ATOM   1547  HA  LYS 3  86     158.494 282.138 186.257  1.00 35.41           H  
ATOM   1548 1HB  LYS 3  86     156.639 280.565 185.996  1.00 34.35           H  
ATOM   1549 2HB  LYS 3  86     157.442 280.853 184.459  1.00 34.35           H  
ATOM   1550 1HG  LYS 3  86     158.771 278.706 184.987  1.00 37.89           H  
ATOM   1551 2HG  LYS 3  86     157.503 278.409 186.186  1.00 37.89           H  
ATOM   1552 1HD  LYS 3  86     157.012 278.973 183.245  1.00 42.58           H  
ATOM   1553 2HD  LYS 3  86     157.033 277.362 183.979  1.00 42.58           H  
ATOM   1554 1HE  LYS 3  86     155.190 278.068 185.497  1.00 44.05           H  
ATOM   1555 2HE  LYS 3  86     155.137 279.628 184.664  1.00 44.05           H  
ATOM   1556 1HZ  LYS 3  86     153.503 278.113 183.807  1.00 46.82           H  
ATOM   1557 2HZ  LYS 3  86     154.612 278.461 182.636  1.00 46.82           H  
ATOM   1558 3HZ  LYS 3  86     154.661 277.006 183.412  1.00 46.82           H  
ATOM   1559  N   TYR 3  87     159.986 279.883 187.867  1.00 28.55           N  
ATOM   1560  CA  TYR 3  87     160.200 279.307 189.162  1.00 26.53           C  
ATOM   1561  C   TYR 3  87     161.127 280.141 190.015  1.00 25.87           C  
ATOM   1562  O   TYR 3  87     161.398 279.779 191.155  1.00 27.60           O  
ATOM   1563  CB  TYR 3  87     160.753 277.905 189.026  1.00 27.16           C  
ATOM   1564  CG  TYR 3  87     159.824 276.966 188.332  1.00 26.76           C  
ATOM   1565  CD1 TYR 3  87     159.953 276.764 186.986  1.00 28.08           C  
ATOM   1566  CD2 TYR 3  87     158.845 276.310 189.035  1.00 29.92           C  
ATOM   1567  CE1 TYR 3  87     159.102 275.912 186.328  1.00 28.58           C  
ATOM   1568  CE2 TYR 3  87     157.988 275.456 188.382  1.00 30.02           C  
ATOM   1569  CZ  TYR 3  87     158.113 275.262 187.032  1.00 28.76           C  
ATOM   1570  OH  TYR 3  87     157.253 274.419 186.375  1.00 33.87           O  
ATOM   1571  H   TYR 3  87     160.705 279.776 187.173  1.00 34.26           H  
ATOM   1572  HA  TYR 3  87     159.233 279.280 189.663  1.00 31.83           H  
ATOM   1573 1HB  TYR 3  87     161.691 277.933 188.470  1.00 32.60           H  
ATOM   1574 2HB  TYR 3  87     160.970 277.501 190.015  1.00 32.60           H  
ATOM   1575  HD1 TYR 3  87     160.728 277.285 186.440  1.00 33.69           H  
ATOM   1576  HD2 TYR 3  87     158.744 276.470 190.109  1.00 35.90           H  
ATOM   1577  HE1 TYR 3  87     159.206 275.759 185.254  1.00 34.30           H  
ATOM   1578  HE2 TYR 3  87     157.205 274.938 188.937  1.00 36.03           H  
ATOM   1579  HH  TYR 3  87     156.666 274.004 187.012  1.00 40.65           H  
ATOM   1580  N   HIS 3  88     161.623 281.254 189.491  1.00 26.75           N  
ATOM   1581  CA  HIS 3  88     162.543 282.054 190.285  1.00 26.47           C  
ATOM   1582  C   HIS 3  88     161.857 282.820 191.386  1.00 28.03           C  
ATOM   1583  O   HIS 3  88     162.470 283.101 192.412  1.00 26.44           O  
ATOM   1584  CB  HIS 3  88     163.365 282.993 189.438  1.00 27.15           C  
ATOM   1585  CG  HIS 3  88     164.497 282.322 188.762  1.00 24.47           C  
ATOM   1586  ND1 HIS 3  88     165.535 281.738 189.456  1.00 25.35           N  
ATOM   1587  CD2 HIS 3  88     164.772 282.150 187.456  1.00 30.41           C  
ATOM   1588  CE1 HIS 3  88     166.394 281.222 188.595  1.00 28.11           C  
ATOM   1589  NE2 HIS 3  88     165.951 281.456 187.374  1.00 31.57           N  
ATOM   1590  H   HIS 3  88     161.379 281.545 188.550  1.00 32.10           H  
ATOM   1591  HA  HIS 3  88     163.224 281.359 190.774  1.00 31.76           H  
ATOM   1592 1HB  HIS 3  88     162.731 283.448 188.676  1.00 32.57           H  
ATOM   1593 2HB  HIS 3  88     163.761 283.797 190.058  1.00 32.57           H  
ATOM   1594  HD2 HIS 3  88     164.170 282.496 186.623  1.00 36.50           H  
ATOM   1595  HE1 HIS 3  88     167.311 280.691 188.850  1.00 33.73           H  
ATOM   1596  HE2 HIS 3  88     166.395 281.175 186.505  1.00 37.89           H  
ATOM   1597  N   ASP 3  89     160.596 283.159 191.198  1.00 29.50           N  
ATOM   1598  CA  ASP 3  89     159.863 283.868 192.235  1.00 29.18           C  
ATOM   1599  C   ASP 3  89     158.853 282.952 192.908  1.00 31.93           C  
ATOM   1600  O   ASP 3  89     157.955 282.422 192.259  1.00 31.80           O  
ATOM   1601  CB  ASP 3  89     159.181 285.097 191.659  1.00 30.97           C  
ATOM   1602  CG  ASP 3  89     160.185 286.153 191.213  1.00 36.99           C  
ATOM   1603  OD1 ASP 3  89     161.290 286.127 191.702  1.00 35.71           O  
ATOM   1604  OD2 ASP 3  89     159.849 286.972 190.388  1.00 38.29           O  
ATOM   1605  H   ASP 3  89     160.131 282.917 190.334  1.00 35.40           H  
ATOM   1606  HA  ASP 3  89     160.591 284.171 192.987  1.00 35.01           H  
ATOM   1607 1HB  ASP 3  89     158.569 284.809 190.803  1.00 37.17           H  
ATOM   1608 2HB  ASP 3  89     158.518 285.533 192.407  1.00 37.17           H  
ATOM   1609  N   ARG 3  90     158.977 282.788 194.220  1.00 31.36           N  
ATOM   1610  CA  ARG 3  90     158.077 281.905 194.953  1.00 28.23           C  
ATOM   1611  C   ARG 3  90     156.790 282.641 195.237  1.00 33.05           C  
ATOM   1612  O   ARG 3  90     156.611 283.222 196.303  1.00 34.23           O  
ATOM   1613  CB  ARG 3  90     158.735 281.401 196.229  1.00 27.72           C  
ATOM   1614  CG  ARG 3  90     157.970 280.343 197.006  1.00 28.78           C  
ATOM   1615  CD  ARG 3  90     158.809 279.789 198.107  1.00 26.95           C  
ATOM   1616  NE  ARG 3  90     158.103 278.796 198.907  1.00 32.72           N  
ATOM   1617  CZ  ARG 3  90     158.602 278.219 200.027  1.00 38.69           C  
ATOM   1618  NH1 ARG 3  90     159.800 278.545 200.457  1.00 33.05           N  
ATOM   1619  NH2 ARG 3  90     157.886 277.330 200.697  1.00 39.76           N  
ATOM   1620  H   ARG 3  90     159.719 283.264 194.714  1.00 37.63           H  
ATOM   1621  HA  ARG 3  90     157.853 281.063 194.296  1.00 33.88           H  
ATOM   1622 1HB  ARG 3  90     159.708 280.978 195.986  1.00 33.26           H  
ATOM   1623 2HB  ARG 3  90     158.906 282.240 196.903  1.00 33.26           H  
ATOM   1624 1HG  ARG 3  90     157.073 280.785 197.442  1.00 34.54           H  
ATOM   1625 2HG  ARG 3  90     157.689 279.528 196.339  1.00 34.54           H  
ATOM   1626 1HD  ARG 3  90     159.692 279.315 197.680  1.00 32.34           H  
ATOM   1627 2HD  ARG 3  90     159.119 280.598 198.766  1.00 32.34           H  
ATOM   1628  HE  ARG 3  90     157.177 278.520 198.607  1.00 39.26           H  
ATOM   1629 1HH1 ARG 3  90     160.351 279.225 199.951  1.00 39.66           H  
ATOM   1630 2HH1 ARG 3  90     160.171 278.117 201.292  1.00 39.66           H  
ATOM   1631 1HH2 ARG 3  90     156.963 277.077 200.372  1.00 47.72           H  
ATOM   1632 2HH2 ARG 3  90     158.261 276.905 201.532  1.00 47.72           H  
ATOM   1633  N   THR 3  91     155.914 282.640 194.248  1.00 35.70           N  
ATOM   1634  CA  THR 3  91     154.671 283.396 194.275  1.00 35.37           C
[truncated: 12,198,686 more chars]
