# Supplementary material for: Automated structure refinement of macromolecular assemblies from cryo-EM maps using Rosetta
Source: eLife. 2016 Sep 26;5:e17219. doi: 10.7554/eLife.17219 (PMC5115868; doi:10.7554/eLife.17219)
Supplement: Supplementary file 3. — Structure refinement of the case of Mitoribosome using Rosetta involves in two steps: (1) refinement of individual chains, and (2) local refinement the whole assembly. The package includes two folders, one for each of the two steps with the command lines and input files necessary to run Mitoribosome structure refinement. DOI: http://dx.doi.org/10.7554/eLife.17219.021 [file elife-17219-supp3.gz › Wang-DiMaio-2016-Suppl-Data-3/Step2/refine.xml]

<dock_design>
    <TASKOPERATIONS>
    </TASKOPERATIONS>
    <SCOREFXNS>
        <dens weights=talaris2014 symmetric=0>
            <Reweight scoretype=dslf_fa13 weight=0/>
            <Reweight scoretype=cart_bonded_length weight=0.5/>
            <Reweight scoretype=cart_bonded_torsion weight=0.5/>
            <Reweight scoretype=cart_bonded_angle weight=1.0/>
            <Reweight scoretype=pro_close weight=0.0/>
            <Reweight scoretype=elec_dens_fast weight=40/>
            <Reweight scoretype=rama weight=0.0/>
            <Reweight scoretype=rama_prepro weight=0.25/>
            <Set scale_sc_dens_byres="R:0.66,K:0.66,E:0.66,D:0.66,M:0.66,C:0.71,Q:0.71,H:0.71,N:0.71,T:0.71,S:0.71,Y:0.78,W:0.78,A:0.78,F:0.78,P:0.78,I:0.78,L:0.78,V:0.78"/>
        </dens>
    </SCOREFXNS>
    <MOVERS>
        <SetupForDensityScoring name=setupdens/>
        <LocalRelax name=local_rlx scorefxn=dens max_iter=50 ncyc=1  ramp_cart=0 K=16 nexp=2/>

    </MOVERS>
    <PROTOCOLS>
        <Add mover=setupdens/>
        <Add mover=local_rlx/>
        <Add mover=local_rlx/>
    </PROTOCOLS>
    <OUTPUT scorefxn=dens/>
</dock_design>
