# Supplementary material for: Automated structure refinement of macromolecular assemblies from cryo-EM maps using Rosetta
Source: eLife. 2016 Sep 26;5:e17219. doi: 10.7554/eLife.17219 (PMC5115868; doi:10.7554/eLife.17219)
Supplement: Supplementary file 3. — Structure refinement of the case of Mitoribosome using Rosetta involves in two steps: (1) refinement of individual chains, and (2) local refinement the whole assembly. The package includes two folders, one for each of the two steps with the command lines and input files necessary to run Mitoribosome structure refinement. DOI: http://dx.doi.org/10.7554/eLife.17219.021 [file elife-17219-supp3.gz › Wang-DiMaio-2016-Suppl-Data-3/Step2/flags]

-parser:protocol ./refine.xml
-detect_disulf false 
-mapfile ./half1.mrc 
-mapreso 3.4 
-s ./starting.pdb  
-edensity::cryoem_scatterers true  
-default_max_cycles 200 
-relax:jump_move true 
-relax:min_type lbfgs_armijo_nonmonotone 
-crystal_refine 
-nstruct 20 
-out:pdb 
-in:file:movemap movemap_file.txt 
-ignore_unrecognized_res 
-chemical:exclude_patches LowerDNA  UpperDNA Cterm_amidation SpecialRotamer  VirtualBB ShoveBB VirtualDNAPhosphate VirtualNTerm CTermConnect sc_orbitals pro_hydroxylated_case1 pro_hydroxylated_case2 ser_phosphorylated thr_phosphorylated  tyr_phosphorylated tyr_sulfated lys_dimethylated lys_monomethylated  lys_trimethylated lys_acetylated glu_carboxylated cys_acetylated tyr_diiodinated N_acetylated C_methylamidated MethylatedProteinCterm  
